# Supplementary material for: Peptide location fingerprinting reveals modification‐associated biomarker candidates of ageing in human tissue proteomes
Source: Aging Cell. 2021 Apr 8;20(5):e13355. doi: 10.1111/acel.13355 (PMC8135079; doi:10.1111/acel.13355)
Supplement: Supplementary file 2 — Tab S1 [file ACEL-20-e13355-s008.xlsx]

## Sheet: Dermis Peptide Report for MPLF
Biological sample category	Biological sample name	MS/MS sample name	Protein name	Protein accession numbers	Database sources	Protein molecular weight (Da)	Exclusive unique peptide count	Exclusive unique spectrum count	Exclusive spectrum count	Percentage of total spectra	Percentage sequence coverage	Peptide sequence	Previous amino acid	Next amino acid	Best Peptide identification probability	Best Mascot Ion Score	Best Mascot Identity Score	Best Mascot Homology Score	Best Mascot Delta Ion Score	Number of identified +1H spectra	Number of identified +2H spectra	Number of identified +3H spectra	Number of identified +4H spectra	Number of enzymatic termini	Calculated +1H Peptide Mass (AMU)	Median Retention Time	Total TIC	Peptide start index	Peptide stop index
Dermis	Buttock	20180601_SherrattM_MO_15.raw (Full_Skin_15)	Heterogeneous nuclear ribonucleoprotein A1 OS=Homo sapiens GN=HNRNPA1 PE=1 SV=5	A0A024RAZ7_HUMAN,A0A024RB53_HUMAN,A0A024RC46_HUMAN,F8W6I7_HUMAN,ROA1_HUMAN	SwissProt_2018_01.fasta	38747	3	3	4	0.000428	0.0995	IEVIEIMTDR	K	G	0.997	66.1	31.4	17.8	65.5	0	2	0	0	2	1218.64	3942.01	2581640	131	140
Dermis	Buttock	20180601_SherrattM_MO_15.raw (Full_Skin_15)	Heterogeneous nuclear ribonucleoprotein A1 OS=Homo sapiens GN=HNRNPA1 PE=1 SV=5	A0A024RAZ7_HUMAN,A0A024RB53_HUMAN,A0A024RC46_HUMAN,F8W6I7_HUMAN,ROA1_HUMAN	SwissProt_2018_01.fasta	38747	3	3	4	0.000428	0.0995	LFIGGLSFETTDESLR	K	S	0.997	79.1	28.9	17.9	79.1	0	1	0	0	2	1784.91	4652.03	5899430	16	31
Dermis	Buttock	20180601_SherrattM_MO_15.raw (Full_Skin_15)	Heterogeneous nuclear ribonucleoprotein A1 OS=Homo sapiens GN=HNRNPA1 PE=1 SV=5	A0A024RAZ7_HUMAN,A0A024RB53_HUMAN,A0A024RC46_HUMAN,F8W6I7_HUMAN,ROA1_HUMAN	SwissProt_2018_01.fasta	38747	3	3	4	0.000428	0.0995	SESPKEPEQLR	K	K	0.997	33.6	28.4	15.8	32.8	0	1	0	0	2	1299.65	809.872	2591270	4	14
Dermis	Buttock	20180601_SherrattM_MO_15.raw (Full_Skin_15)	Septin-10 OS=Homo sapiens GN=SEPT10 PE=1 SV=2	A8K7M3_HUMAN,B5ME97_HUMAN,E7EW69_HUMAN,SEP10_HUMAN	SwissProt_2018_01.fasta	52593.5	3	3	3	0.000321	0.0683	AQTYELQESNVQLK	K	L	0.997	40	28.8	15.5	40	0	1	0	0	2	1650.83	2336.47	1100590	107	120
Dermis	Buttock	20180601_SherrattM_MO_15.raw (Full_Skin_15)	Septin-10 OS=Homo sapiens GN=SEPT10 PE=1 SV=2	A8K7M3_HUMAN,B5ME97_HUMAN,E7EW69_HUMAN,SEP10_HUMAN	SwissProt_2018_01.fasta	52593.5	3	3	3	0.000321	0.0683	TLDLLTMK	K	N	0.985	32.9	29.2	23.6	24.3	0	1	0	0	2	934.528	3364.28	879357	188	195
Dermis	Buttock	20180601_SherrattM_MO_15.raw (Full_Skin_15)	Septin-10 OS=Homo sapiens GN=SEPT10 PE=1 SV=2	A8K7M3_HUMAN,B5ME97_HUMAN,E7EW69_HUMAN,SEP10_HUMAN	SwissProt_2018_01.fasta	52593.5	3	3	3	0.000321	0.0683	VNIIPVIAK	K	A	0.99	28.3	25	31.6	11.5	0	1	0	0	2	966.635	3054.09	1103460	201	209
Dermis	Buttock	20180601_SherrattM_MO_15.raw (Full_Skin_15)	Perilipin-4 OS=Homo sapiens GN=PLIN4 PE=1 SV=2	A0A0J9YXN7_HUMAN,PLIN4_HUMAN	SwissProt_2018_01.fasta	134425	4	4	4	0.000428	0.0442	DTLAQLQDCFR	R	L	0.997	72.2	26.6	17.5	72.2	0	1	0	0	2	1366.64	3905.25	1423050	1209	1219
Dermis	Buttock	20180601_SherrattM_MO_15.raw (Full_Skin_15)	Perilipin-4 OS=Homo sapiens GN=PLIN4 PE=1 SV=2	A0A0J9YXN7_HUMAN,PLIN4_HUMAN	SwissProt_2018_01.fasta	134425	4	4	4	0.000428	0.0442	DTVCSGVTGAANVAK	K	G	0.997	44.8	28.4	15.8	44.8	0	1	0	0	2	1449.7	1491.13	477329	453	467
Dermis	Buttock	20180601_SherrattM_MO_15.raw (Full_Skin_15)	Perilipin-4 OS=Homo sapiens GN=PLIN4 PE=1 SV=2	A0A0J9YXN7_HUMAN,PLIN4_HUMAN	SwissProt_2018_01.fasta	134425	4	4	4	0.000428	0.0442	LDQGSGASAEDAAVQEERDAGVLSR	R	V	0.997	79.2	29.5	18	79.2	0	0	1	0	2	2531.2	3019.4	1742300	1234	1258
Dermis	Buttock	20180601_SherrattM_MO_15.raw (Full_Skin_15)	Perilipin-4 OS=Homo sapiens GN=PLIN4 PE=1 SV=2	A0A0J9YXN7_HUMAN,PLIN4_HUMAN	SwissProt_2018_01.fasta	134425	4	4	4	0.000428	0.0442	LGDLGPSFR	R	Q	0.987	28.7	30.2	21.9	21.6	0	1	0	0	2	961.51	2216.1	1508410	1181	1189
Dermis	Buttock	20180601_SherrattM_MO_15.raw (Full_Skin_15)	Alpha-actinin-4 OS=Homo sapiens GN=ACTN4 PE=1 SV=2	A0A0S2Z3G9_HUMAN,ACTN4_HUMAN	SwissProt_2018_01.fasta	104857	24	25	30	0.00321	0.318	AGTQIENIDEDFRDGLK	K	L	0.997	52	32.2	16.2	52	0	0	1	0	2	1920.93	3578.22	2238070	67	83
Dermis	Buttock	20180601_SherrattM_MO_15.raw (Full_Skin_15)	Alpha-actinin-4 OS=Homo sapiens GN=ACTN4 PE=1 SV=2	A0A0S2Z3G9_HUMAN,ACTN4_HUMAN	SwissProt_2018_01.fasta	104857	24	25	30	0.00321	0.318	ALDFIASK	K	G	0.99	39.5	27.7	18.3	36.7	0	2	0	0	2	864.483	2104.94	3986720	115	122
Dermis	Buttock	20180601_SherrattM_MO_15.raw (Full_Skin_15)	Alpha-actinin-4 OS=Homo sapiens GN=ACTN4 PE=1 SV=2	A0A0S2Z3G9_HUMAN,ACTN4_HUMAN	SwissProt_2018_01.fasta	104857	24	25	30	0.00321	0.318	ASIHEAWTDGKEAMLK	K	H	0.984	29.5	29	14.8	29.5	0	0	1	0	2	1786.88	2241.42	4514650	422	437
Dermis	Buttock	20180601_SherrattM_MO_15.raw (Full_Skin_15)	Alpha-actinin-4 OS=Homo sapiens GN=ACTN4 PE=1 SV=2	A0A0S2Z3G9_HUMAN,ACTN4_HUMAN	SwissProt_2018_01.fasta	104857	24	25	30	0.00321	0.318	CQLEINFNTLQTK	K	L	0.997	58.4	30	16.7	58.4	0	1	0	0	2	1608.81	3796.44	3983250	351	363
Dermis	Buttock	20180601_SherrattM_MO_15.raw (Full_Skin_15)	Alpha-actinin-4 OS=Homo sapiens GN=ACTN4 PE=1 SV=2	A0A0S2Z3G9_HUMAN,ACTN4_HUMAN	SwissProt_2018_01.fasta	104857	24	25	30	0.00321	0.318	DGLAFNALIHR	K	H	0.997	48.3	28.5	16	48.3	0	0	1	0	2	1226.66	3444.49	766847	194	204
Dermis	Buttock	20180601_SherrattM_MO_15.raw (Full_Skin_15)	Alpha-actinin-4 OS=Homo sapiens GN=ACTN4 PE=1 SV=2	A0A0S2Z3G9_HUMAN,ACTN4_HUMAN	SwissProt_2018_01.fasta	104857	24	25	30	0.00321	0.318	FAIQDISVEETSAK	R	E	0.997	39	29	15.4	39	0	1	0	0	2	1537.77	3398.61	2679000	153	166
Dermis	Buttock	20180601_SherrattM_MO_15.raw (Full_Skin_15)	Alpha-actinin-4 OS=Homo sapiens GN=ACTN4 PE=1 SV=2	A0A0S2Z3G9_HUMAN,ACTN4_HUMAN	SwissProt_2018_01.fasta	104857	24	25	30	0.00321	0.318	FAIQDISVEETSAKEGLLLWCQR	R	K	0.997	69.2	28.8	17.3	69.2	0	0	1	0	2	2693.36	4759.98	6055520	153	175
Dermis	Buttock	20180601_SherrattM_MO_15.raw (Full_Skin_15)	Alpha-actinin-4 OS=Homo sapiens GN=ACTN4 PE=1 SV=2	A0A0S2Z3G9_HUMAN,ACTN4_HUMAN	SwissProt_2018_01.fasta	104857	24	25	30	0.00321	0.318	GYEEWLLNEIR	K	R	0.997	45	29.3	15.8	45	0	1	0	0	2	1421.71	4707.98	3997600	396	406
Dermis	Buttock	20180601_SherrattM_MO_15.raw (Full_Skin_15)	Alpha-actinin-4 OS=Homo sapiens GN=ACTN4 PE=1 SV=2	A0A0S2Z3G9_HUMAN,ACTN4_HUMAN	SwissProt_2018_01.fasta	104857	24	25	30	0.00321	0.318	HRDYETATLSDIK	K	A	0.997	41.8	30.6	15.9	41.5	0	0	1	0	2	1548.77	1293.16	2680820	438	450
Dermis	Buttock	20180601_SherrattM_MO_15.raw (Full_Skin_15)	Alpha-actinin-4 OS=Homo sapiens GN=ACTN4 PE=1 SV=2	A0A0S2Z3G9_HUMAN,ACTN4_HUMAN	SwissProt_2018_01.fasta	104857	24	25	30	0.00321	0.318	HRDYETATLSDIKALIR	K	K	0.962	64.6	28.5	17	64.6	0	0	0	1	2	2002.07	3816.36	630254	438	454
Dermis	Buttock	20180601_SherrattM_MO_15.raw (Full_Skin_15)	Alpha-actinin-4 OS=Homo sapiens GN=ACTN4 PE=1 SV=2	A0A0S2Z3G9_HUMAN,ACTN4_HUMAN	SwissProt_2018_01.fasta	104857	24	25	30	0.00321	0.318	ICDQWDALGSLTHSR	K	R	0.997	61.5	26.5	16.8	61.5	0	1	1	0	2	1758.82	3610.27	7645780	498	512
Dermis	Buttock	20180601_SherrattM_MO_15.raw (Full_Skin_15)	Alpha-actinin-4 OS=Homo sapiens GN=ACTN4 PE=1 SV=2	A0A0S2Z3G9_HUMAN,ACTN4_HUMAN	SwissProt_2018_01.fasta	104857	24	25	30	0.00321	0.318	KAGTQIENIDEDFRDGLK	R	L	0.997	70.3	29.2	17.4	70.3	0	0	1	0	2	2049.03	2960.17	1702100	66	83
Dermis	Buttock	20180601_SherrattM_MO_15.raw (Full_Skin_15)	Alpha-actinin-4 OS=Homo sapiens GN=ACTN4 PE=1 SV=2	A0A0S2Z3G9_HUMAN,ACTN4_HUMAN	SwissProt_2018_01.fasta	104857	24	25	30	0.00321	0.318	LASDLLEWIR	K	R	0.997	52.3	29	16.3	52.3	0	1	0	0	2	1215.67	4763.55	3075970	301	310
Dermis	Buttock	20180601_SherrattM_MO_15.raw (Full_Skin_15)	Alpha-actinin-4 OS=Homo sapiens GN=ACTN4 PE=1 SV=2	A0A0S2Z3G9_HUMAN,ACTN4_HUMAN	SwissProt_2018_01.fasta	104857	24	25	30	0.00321	0.318	LDHLAEKFR	R	Q	0.997	46.4	29.4	15.9	46.4	0	1	0	0	2	1128.62	994.018	1841420	411	419
Dermis	Buttock	20180601_SherrattM_MO_15.raw (Full_Skin_15)	Alpha-actinin-4 OS=Homo sapiens GN=ACTN4 PE=1 SV=2	A0A0S2Z3G9_HUMAN,ACTN4_HUMAN	SwissProt_2018_01.fasta	104857	24	25	30	0.00321	0.318	LSGSNPYTTVTPQIINSK	K	W	0.997	83.1	28.6	18.2	83.1	0	2	0	0	2	1920.01	3136.02	1417100	605	622
Dermis	Buttock	20180601_SherrattM_MO_15.raw (Full_Skin_15)	Alpha-actinin-4 OS=Homo sapiens GN=ACTN4 PE=1 SV=2	A0A0S2Z3G9_HUMAN,ACTN4_HUMAN	SwissProt_2018_01.fasta	104857	24	25	30	0.00321	0.318	MAPYQGPDAVPGALDYK	R	S	0.997	62.9	28.3	16.9	62.9	0	2	0	0	2	1792.86	3357.86	2494470	883	899
Dermis	Buttock	20180601_SherrattM_MO_15.raw (Full_Skin_15)	Alpha-actinin-4 OS=Homo sapiens GN=ACTN4 PE=1 SV=2	A0A0S2Z3G9_HUMAN,ACTN4_HUMAN	SwissProt_2018_01.fasta	104857	24	25	30	0.00321	0.318	MLDAEDIVNTARPDEK	K	A	0.996	36.1	28.3	15.3	36.1	0	0	1	0	2	1816.87	3149.19	1209790	240	255
Dermis	Buttock	20180601_SherrattM_MO_15.raw (Full_Skin_15)	Alpha-actinin-4 OS=Homo sapiens GN=ACTN4 PE=1 SV=2	A0A0S2Z3G9_HUMAN,ACTN4_HUMAN	SwissProt_2018_01.fasta	104857	24	25	30	0.00321	0.318	NFITAEELR	K	R	0.987	34.5	30	15.2	34.5	0	1	0	0	2	1092.57	2674.05	1152380	860	868
Dermis	Buttock	20180601_SherrattM_MO_15.raw (Full_Skin_15)	Alpha-actinin-4 OS=Homo sapiens GN=ACTN4 PE=1 SV=2	A0A0S2Z3G9_HUMAN,ACTN4_HUMAN	SwissProt_2018_01.fasta	104857	24	25	30	0.00321	0.318	QFASQANVVGPWIQTK	R	M	0.997	94.9	29.5	21.6	92.3	0	2	0	0	2	1773.93	3800.52	1171170	653	668
Dermis	Buttock	20180601_SherrattM_MO_15.raw (Full_Skin_15)	Alpha-actinin-4 OS=Homo sapiens GN=ACTN4 PE=1 SV=2	A0A0S2Z3G9_HUMAN,ACTN4_HUMAN	SwissProt_2018_01.fasta	104857	24	25	30	0.00321	0.318	QLEAIDQLHLEYAK	K	R	0.994	34.7	29.4	15.2	34.7	0	0	1	0	2	1670.88	3455.56	1059340	522	535
Dermis	Buttock	20180601_SherrattM_MO_15.raw (Full_Skin_15)	Alpha-actinin-4 OS=Homo sapiens GN=ACTN4 PE=1 SV=2	A0A0S2Z3G9_HUMAN,ACTN4_HUMAN	SwissProt_2018_01.fasta	104857	24	25	30	0.00321	0.318	TINEVENQILTR	R	D	0.997	69.7	29.6	19.5	67.6	0	2	0	0	2	1429.76	2986.74	3583560	746	757
Dermis	Buttock	20180601_SherrattM_MO_15.raw (Full_Skin_15)	Alpha-actinin-4 OS=Homo sapiens GN=ACTN4 PE=1 SV=2	A0A0S2Z3G9_HUMAN,ACTN4_HUMAN	SwissProt_2018_01.fasta	104857	24	25	30	0.00321	0.318	TIPWLEDR	R	V	0.988	33.5	28.8	15.1	33.5	0	1	0	0	2	1029.54	3435.13	800294	312	319
Dermis	Buttock	20180601_SherrattM_MO_15.raw (Full_Skin_15)	Alpha-actinin-4 OS=Homo sapiens GN=ACTN4 PE=1 SV=2	A0A0S2Z3G9_HUMAN,ACTN4_HUMAN	SwissProt_2018_01.fasta	104857	24	25	30	0.00321	0.318	VGWEQLLTTIAR	R	T	0.997	77.3	28.7	24.6	70.5	0	1	0	0	2	1386.77	4911.55	5286490	734	745
Dermis	Buttock	20180601_SherrattM_MO_15.raw (Full_Skin_15)	Alpha-actinin-4 OS=Homo sapiens GN=ACTN4 PE=1 SV=2	A0A0S2Z3G9_HUMAN,ACTN4_HUMAN	SwissProt_2018_01.fasta	104857	24	25	30	0.00321	0.318	VLAVNQENEHLMEDYEK	K	L	0.997	47.3	26.9	16	47.3	0	0	1	0	2	2060.96	2608.52	2278640	284	300
Dermis	Buttock	20180601_SherrattM_MO_15.raw (Full_Skin_15)	Thioredoxin-dependent peroxide reductase, mitochondrial OS=Homo sapiens GN=PRDX3 PE=1 SV=3	PRDX3_HUMAN	SwissProt_2018_01.fasta	27692.7	2	2	2	0.000214	0.0781	DLSLDDFK	K	G	0.99	27	26.2	14.7	27	0	1	0	0	2	952.462	3496.67	788173	84	91
Dermis	Buttock	20180601_SherrattM_MO_15.raw (Full_Skin_15)	Thioredoxin-dependent peroxide reductase, mitochondrial OS=Homo sapiens GN=PRDX3 PE=1 SV=3	PRDX3_HUMAN	SwissProt_2018_01.fasta	27692.7	2	2	2	0.000214	0.0781	GLFIIDPNGVIK	R	H	0.997	42.9	27.3	15.8	42.8	0	1	0	0	2	1285.75	4560.52	2579740	185	196
Dermis	Buttock	20180601_SherrattM_MO_15.raw (Full_Skin_15)	Keratin, type II cytoskeletal 2 epidermal OS=Homo sapiens GN=KRT2 PE=1 SV=2	K22E_HUMAN	SwissProt_2018_01.fasta	65433.9	6	6	7	0.000748	0.224	GFSSGSAVVSGGSR	R	R	0.997	47.8	27.8	16	47.8	0	1	0	0	2	1254.61	1064.93	2525260	21	34
Dermis	Buttock	20180601_SherrattM_MO_15.raw (Full_Skin_15)	Keratin, type II cytoskeletal 2 epidermal OS=Homo sapiens GN=KRT2 PE=1 SV=2	K22E_HUMAN	SwissProt_2018_01.fasta	65433.9	6	6	7	0.000748	0.224	TAAENDFVTLK	R	K	0.997	53	29.3	16.3	53	0	1	0	0	2	1208.62	2172.03	1358650	276	286
Dermis	Buttock	20180601_SherrattM_MO_15.raw (Full_Skin_15)	Keratin, type II cytoskeletal 2 epidermal OS=Homo sapiens GN=KRT2 PE=1 SV=2	K22E_HUMAN	SwissProt_2018_01.fasta	65433.9	6	6	7	0.000748	0.224	TSQNSELNNMQDLVEDYKK	R	K	0.997	75.6	27	17.7	75.6	0	0	1	0	2	2256.05	3561.49	1458630	248	266
Dermis	Buttock	20180601_SherrattM_MO_15.raw (Full_Skin_15)	Keratin, type II cytoskeletal 2 epidermal OS=Homo sapiens GN=KRT2 PE=1 SV=2	K22E_HUMAN	SwissProt_2018_01.fasta	65433.9	6	6	7	0.000748	0.224	VDLLNQEIEFLK	K	V	0.997	112	29.6	20	112	0	2	0	0	2	1460.8	3960.55	5535120	303	314
Dermis	Buttock	20180601_SherrattM_MO_15.raw (Full_Skin_15)	Keratin, type II cytoskeletal 2 epidermal OS=Homo sapiens GN=KRT2 PE=1 SV=2	K22E_HUMAN	SwissProt_2018_01.fasta	65433.9	6	6	7	0.000748	0.224	VLYDAEISQIHQSVTDTNVILSMDNSR	K	N	0.997	53	31.6	16.3	53	0	0	1	0	2	3048.49	5067.15	617908	315	341
Dermis	Buttock	20180601_SherrattM_MO_15.raw (Full_Skin_15)	Keratin, type II cytoskeletal 2 epidermal OS=Homo sapiens GN=KRT2 PE=1 SV=2	K22E_HUMAN	SwissProt_2018_01.fasta	65433.9	6	6	7	0.000748	0.224	YEELQVTVGR	K	H	0.997	61.3	29.7	19.8	58.3	0	1	0	0	2	1193.62	2124.16	1091320	375	384
Dermis	Buttock	20180601_SherrattM_MO_15.raw (Full_Skin_15)	Prohibitin OS=Homo sapiens GN=PHB PE=1 SV=1	A8K401_HUMAN,PHB_HUMAN,Q6FHP5_HUMAN,Q6PUJ7_HUMAN	SwissProt_2018_01.fasta	29804.6	3	3	3	0.000321	0.118	DLQNVNITLR	K	I	0.997	44.5	29.4	20.3	40	0	1	0	0	2	1185.66	2930.12	1397730	84	93
Dermis	Buttock	20180601_SherrattM_MO_15.raw (Full_Skin_15)	Prohibitin OS=Homo sapiens GN=PHB PE=1 SV=1	A8K401_HUMAN,PHB_HUMAN,Q6FHP5_HUMAN,Q6PUJ7_HUMAN	SwissProt_2018_01.fasta	29804.6	3	3	3	0.000321	0.118	FDAGELITQR	R	E	0.997	40.9	29.7	15.6	40.9	0	1	0	0	2	1149.59	2929.37	2280460	134	143
Dermis	Buttock	20180601_SherrattM_MO_15.raw (Full_Skin_15)	Prohibitin OS=Homo sapiens GN=PHB PE=1 SV=1	A8K401_HUMAN,PHB_HUMAN,Q6FHP5_HUMAN,Q6PUJ7_HUMAN	SwissProt_2018_01.fasta	29804.6	3	3	3	0.000321	0.118	IFTSIGEDYDER	R	V	0.997	57.2	25.5	16.6	57.2	0	1	0	0	2	1444.66	2730.73	899070	106	117
Dermis	Buttock	20180601_SherrattM_MO_15.raw (Full_Skin_15)	Sodium/potassium-transporting ATPase subunit alpha-1 OS=Homo sapiens GN=ATP1A1 PE=1 SV=1	AT1A1_HUMAN,B7Z3V1_HUMAN	SwissProt_2018_01.fasta	112900	3	3	3	0.000321	0.0411	GVGIISEGNETVEDIAAR	K	L	0.997	90.7	29.2	18.7	90.7	0	1	0	0	2	1829.92	3882.6	712816	630	647
Dermis	Buttock	20180601_SherrattM_MO_15.raw (Full_Skin_15)	Sodium/potassium-transporting ATPase subunit alpha-1 OS=Homo sapiens GN=ATP1A1 PE=1 SV=1	AT1A1_HUMAN,B7Z3V1_HUMAN	SwissProt_2018_01.fasta	112900	3	3	3	0.000321	0.0411	LNIPVSQVNPR	R	D	0.997	39.7	26.8	15.5	39.7	0	1	0	0	2	1236.71	2222.49	2114010	648	658
Dermis	Buttock	20180601_SherrattM_MO_15.raw (Full_Skin_15)	Sodium/potassium-transporting ATPase subunit alpha-1 OS=Homo sapiens GN=ATP1A1 PE=1 SV=1	AT1A1_HUMAN,B7Z3V1_HUMAN	SwissProt_2018_01.fasta	112900	3	3	3	0.000321	0.0411	SPDFTNENPLETR	R	N	0.997	42.7	25	15.7	42.7	0	1	0	0	2	1519.7	2771.81	624324	228	240
Dermis	Buttock	20180601_SherrattM_MO_15.raw (Full_Skin_15)	Desmoplakin OS=Homo sapiens GN=DSP PE=1 SV=3	DESP_HUMAN	SwissProt_2018_01.fasta	331781	10	10	10	0.00107	0.0352	DLKDEIVR	R	L	0.99	32.2	30.1	16.7	30.5	0	1	0	0	2	987.547	1538.87	922722	1248	1255
Dermis	Buttock	20180601_SherrattM_MO_15.raw (Full_Skin_15)	Desmoplakin OS=Homo sapiens GN=DSP PE=1 SV=3	DESP_HUMAN	SwissProt_2018_01.fasta	331781	10	10	10	0.00107	0.0352	GIVDSITGQR	R	L	0.997	48.3	30.3	16	48.3	0	1	0	0	2	1045.56	2222.27	2009610	2640	2649
Dermis	Buttock	20180601_SherrattM_MO_15.raw (Full_Skin_15)	Desmoplakin OS=Homo sapiens GN=DSP PE=1 SV=3	DESP_HUMAN	SwissProt_2018_01.fasta	331781	10	10	10	0.00107	0.0352	GLVGIEFK	R	E	0.972	24.4	25	17	21.9	0	1	0	0	2	862.503	2924.64	544026	2319	2326
Dermis	Buttock	20180601_SherrattM_MO_15.raw (Full_Skin_15)	Desmoplakin OS=Homo sapiens GN=DSP PE=1 SV=3	DESP_HUMAN	SwissProt_2018_01.fasta	331781	10	10	10	0.00107	0.0352	ITNLTQQLEQASIVK	K	K	0.997	50.2	26.9	16.1	50.2	0	1	0	0	2	1685.94	3947.9	1193490	1612	1626
Dermis	Buttock	20180601_SherrattM_MO_15.raw (Full_Skin_15)	Desmoplakin OS=Homo sapiens GN=DSP PE=1 SV=3	DESP_HUMAN	SwissProt_2018_01.fasta	331781	10	10	10	0.00107	0.0352	LLEAASVSSK	R	G	0.997	40.9	30	26.8	29.6	0	1	0	0	2	1004.56	1076.9	1072020	2802	2811
Dermis	Buttock	20180601_SherrattM_MO_15.raw (Full_Skin_15)	Desmoplakin OS=Homo sapiens GN=DSP PE=1 SV=3	DESP_HUMAN	SwissProt_2018_01.fasta	331781	10	10	10	0.00107	0.0352	LQSLTENLTK	R	E	0.997	42.3	29.9	30.7	27.2	0	1	0	0	2	1146.64	1795.94	923817	1706	1715
Dermis	Buttock	20180601_SherrattM_MO_15.raw (Full_Skin_15)	Desmoplakin OS=Homo sapiens GN=DSP PE=1 SV=3	DESP_HUMAN	SwissProt_2018_01.fasta	331781	10	10	10	0.00107	0.0352	LTVDSAIAR	K	D	0.997	35.9	30.2	17.4	33.7	0	1	0	0	2	945.536	1539.84	1612030	2067	2075
Dermis	Buttock	20180601_SherrattM_MO_15.raw (Full_Skin_15)	Desmoplakin OS=Homo sapiens GN=DSP PE=1 SV=3	DESP_HUMAN	SwissProt_2018_01.fasta	331781	10	10	10	0.00107	0.0352	NTLTQTTENLR	K	R	0.996	39	29.6	15.4	39	0	1	0	0	2	1290.66	1561.8	1415720	1414	1424
Dermis	Buttock	20180601_SherrattM_MO_15.raw (Full_Skin_15)	Desmoplakin OS=Homo sapiens GN=DSP PE=1 SV=3	DESP_HUMAN	SwissProt_2018_01.fasta	331781	10	10	10	0.00107	0.0352	QQIQNDLNQWK	K	T	0.997	36.5	28.6	15.3	36.5	0	1	0	0	2	1414.71	2302.78	1091750	1858	1868
Dermis	Buttock	20180601_SherrattM_MO_15.raw (Full_Skin_15)	Desmoplakin OS=Homo sapiens GN=DSP PE=1 SV=3	DESP_HUMAN	SwissProt_2018_01.fasta	331781	10	10	10	0.00107	0.0352	YGDGIQLTR	K	S	0.997	34.4	29.2	15.2	34.4	0	1	0	0	2	1022.53	1616.82	1174470	95	103
Dermis	Buttock	20180601_SherrattM_MO_15.raw (Full_Skin_15)	Capping protein (Actin filament) muscle Z-line, beta, isoform CRA_a OS=Homo sapiens GN=CAPZB PE=1 SV=1	B1AK87_HUMAN,B1AK88_HUMAN,B2R7T8_HUMAN,B4DWA6_HUMAN		0	4	4	4	0.000428	0	DYLLCDYNR	?	?	0.997	31	25	14.9	31	0	1	0	0	2	1231.54	2782.73	594136	0	0
Dermis	Buttock	20180601_SherrattM_MO_15.raw (Full_Skin_15)	Capping protein (Actin filament) muscle Z-line, beta, isoform CRA_a OS=Homo sapiens GN=CAPZB PE=1 SV=1	B1AK87_HUMAN,B1AK88_HUMAN,B2R7T8_HUMAN,B4DWA6_HUMAN		0	4	4	4	0.000428	0	KLEVEANNAFDQYR	?	?	0.983	29.6	29.4	14.9	29.6	0	0	1	0	2	1696.83	2303.01	753586	0	0
Dermis	Buttock	20180601_SherrattM_MO_15.raw (Full_Skin_15)	Capping protein (Actin filament) muscle Z-line, beta, isoform CRA_a OS=Homo sapiens GN=CAPZB PE=1 SV=1	B1AK87_HUMAN,B1AK88_HUMAN,B2R7T8_HUMAN,B4DWA6_HUMAN		0	4	4	4	0.000428	0	NDLVEALKR	?	?	0.997	40	28.9	18.4	37.1	0	1	0	0	2	1057.6	1539.02	1207040	0	0
Dermis	Buttock	20180601_SherrattM_MO_15.raw (Full_Skin_15)	Capping protein (Actin filament) muscle Z-line, beta, isoform CRA_a OS=Homo sapiens GN=CAPZB PE=1 SV=1	B1AK87_HUMAN,B1AK88_HUMAN,B2R7T8_HUMAN,B4DWA6_HUMAN		0	4	4	4	0.000428	0	STLNEIYFGK	?	?	0.997	68.1	28.5	17.3	68.1	0	1	0	0	2	1171.6	2931.55	899840	0	0
Dermis	Buttock	20180601_SherrattM_MO_15.raw (Full_Skin_15)	Vimentin OS=Homo sapiens GN=VIM PE=1 SV=4	V9HWE1_HUMAN,VIME_HUMAN	SwissProt_2018_01.fasta	53652.7	43	64	106	0.0113	0.685	DGQVINETSQHHDDLE	R	-	0.997	61.4	25	16.8	61.4	0	2	2	0	2	1836.8	1237.7	9340230	451	466
Dermis	Buttock	20180601_SherrattM_MO_15.raw (Full_Skin_15)	Vimentin OS=Homo sapiens GN=VIM PE=1 SV=4	V9HWE1_HUMAN,VIME_HUMAN	SwissProt_2018_01.fasta	53652.7	43	64	106	0.0113	0.685	DNLAEDIMR	R	L	0.997	54.5	26.6	16.4	54.5	0	4	0	0	2	1076.5	3272.56	168194000	176	184
Dermis	Buttock	20180601_SherrattM_MO_15.raw (Full_Skin_15)	Vimentin OS=Homo sapiens GN=VIM PE=1 SV=4	V9HWE1_HUMAN,VIME_HUMAN	SwissProt_2018_01.fasta	53652.7	43	64	106	0.0113	0.685	EEAENTLQSFR	R	Q	0.997	59.1	27.4	16.7	59.1	0	1	0	0	2	1323.62	1958.76	2367790	197	207
Dermis	Buttock	20180601_SherrattM_MO_15.raw (Full_Skin_15)	Vimentin OS=Homo sapiens GN=VIM PE=1 SV=4	V9HWE1_HUMAN,VIME_HUMAN	SwissProt_2018_01.fasta	53652.7	43	64	106	0.0113	0.685	EEAENTLQSFRQDVDNASLAR	R	L	0.997	51.5	26.7	16.2	51.5	0	1	1	0	2	2393.13	3955.9	31823000	197	217
Dermis	Buttock	20180601_SherrattM_MO_15.raw (Full_Skin_15)	Vimentin OS=Homo sapiens GN=VIM PE=1 SV=4	V9HWE1_HUMAN,VIME_HUMAN	SwissProt_2018_01.fasta	53652.7	43	64	106	0.0113	0.685	EKLQEEMLQR	R	E	0.997	56.2	29.1	27.2	45.5	0	1	0	0	2	1303.67	1281.46	2501290	187	196
Dermis	Buttock	20180601_SherrattM_MO_15.raw (Full_Skin_15)	Vimentin OS=Homo sapiens GN=VIM PE=1 SV=4	V9HWE1_HUMAN,VIME_HUMAN	SwissProt_2018_01.fasta	53652.7	43	64	106	0.0113	0.685	EKLQEEMLQREEAENTLQSFR	R	Q	0.997	41.4	28.6	15.6	41.4	0	0	1	0	2	2608.27	3393.62	3563990	187	207
Dermis	Buttock	20180601_SherrattM_MO_15.raw (Full_Skin_15)	Vimentin OS=Homo sapiens GN=VIM PE=1 SV=4	V9HWE1_HUMAN,VIME_HUMAN	SwissProt_2018_01.fasta	53652.7	43	64	106	0.0113	0.685	EMEENFAVEAANYQDTIGR	R	L	0.997	108	25	19.7	108	0	2	1	0	2	2186.97	4182.99	21202300	346	364
Dermis	Buttock	20180601_SherrattM_MO_15.raw (Full_Skin_15)	Vimentin OS=Homo sapiens GN=VIM PE=1 SV=4	V9HWE1_HUMAN,VIME_HUMAN	SwissProt_2018_01.fasta	53652.7	43	64	106	0.0113	0.685	EMEENFAVEAANYQDTIGRLQDEIQNMKEEMAR	R	H	0.948	42.5	25	15.7	42.5	0	0	0	1	2	3902.76	4947.99	68632200	346	378
Dermis	Buttock	20180601_SherrattM_MO_15.raw (Full_Skin_15)	Vimentin OS=Homo sapiens GN=VIM PE=1 SV=4	V9HWE1_HUMAN,VIME_HUMAN	SwissProt_2018_01.fasta	53652.7	43	64	106	0.0113	0.685	ETNLDSLPLVDTHSK	R	R	0.997	74.9	28.7	17.7	74.9	0	5	3	0	2	1668.84	2767.54	112779000	425	439
Dermis	Buttock	20180601_SherrattM_MO_15.raw (Full_Skin_15)	Vimentin OS=Homo sapiens GN=VIM PE=1 SV=4	V9HWE1_HUMAN,VIME_HUMAN	SwissProt_2018_01.fasta	53652.7	43	64	106	0.0113	0.685	EYQDLLNVK	R	M	0.997	44.6	29.1	15.8	0	0	2	0	0	2	1121.58	2676.29	133830000	382	390
Dermis	Buttock	20180601_SherrattM_MO_15.raw (Full_Skin_15)	Vimentin OS=Homo sapiens GN=VIM PE=1 SV=4	V9HWE1_HUMAN,VIME_HUMAN	SwissProt_2018_01.fasta	53652.7	43	64	106	0.0113	0.685	FADLSEAANR	K	N	0.997	64.4	31	26.5	54.9	0	3	0	0	2	1093.53	1505.98	49724200	295	304
Dermis	Buttock	20180601_SherrattM_MO_15.raw (Full_Skin_15)	Vimentin OS=Homo sapiens GN=VIM PE=1 SV=4	V9HWE1_HUMAN,VIME_HUMAN	SwissProt_2018_01.fasta	53652.7	43	64	106	0.0113	0.685	FADLSEAANRNNDALR	K	Q	0.979	28.1	28.7	14.8	28.1	0	0	1	0	2	1776.86	1933.62	4218560	295	310
Dermis	Buttock	20180601_SherrattM_MO_15.raw (Full_Skin_15)	Vimentin OS=Homo sapiens GN=VIM PE=1 SV=4	V9HWE1_HUMAN,VIME_HUMAN	SwissProt_2018_01.fasta	53652.7	43	64	106	0.0113	0.685	GTNESLER	K	Q	0.99	53.8	27.4	37.5	32.7	0	1	0	0	2	905.432	716.266	3930840	335	342
Dermis	Buttock	20180601_SherrattM_MO_15.raw (Full_Skin_15)	Vimentin OS=Homo sapiens GN=VIM PE=1 SV=4	V9HWE1_HUMAN,VIME_HUMAN	SwissProt_2018_01.fasta	53652.7	43	64	106	0.0113	0.685	ILLAELEQLK	K	G	0.997	60.4	25	16.8	60.4	0	5	0	0	2	1169.71	4414.74	35268200	130	139
Dermis	Buttock	20180601_SherrattM_MO_15.raw (Full_Skin_15)	Vimentin OS=Homo sapiens GN=VIM PE=1 SV=4	V9HWE1_HUMAN,VIME_HUMAN	SwissProt_2018_01.fasta	53652.7	43	64	106	0.0113	0.685	ILLAELEQLKGQGK	K	S	0.997	99.2	25	21.2	97.2	0	2	3	0	2	1539.91	3476.72	49612300	130	143
Dermis	Buttock	20180601_SherrattM_MO_15.raw (Full_Skin_15)	Vimentin OS=Homo sapiens GN=VIM PE=1 SV=4	V9HWE1_HUMAN,VIME_HUMAN	SwissProt_2018_01.fasta	53652.7	43	64	106	0.0113	0.685	KLLEGEESR	R	I	0.997	64.9	30.1	23	59	0	1	1	0	2	1060.56	790.235	49061700	402	410
Dermis	Buttock	20180601_SherrattM_MO_15.raw (Full_Skin_15)	Vimentin OS=Homo sapiens GN=VIM PE=1 SV=4	V9HWE1_HUMAN,VIME_HUMAN	SwissProt_2018_01.fasta	53652.7	43	64	106	0.0113	0.685	KVESLQEEIAFLK	R	K	0.997	124	27.5	29.4	116	0	3	2	0	2	1533.85	3890.53	124116000	223	235
Dermis	Buttock	20180601_SherrattM_MO_15.raw (Full_Skin_15)	Vimentin OS=Homo sapiens GN=VIM PE=1 SV=4	V9HWE1_HUMAN,VIME_HUMAN	SwissProt_2018_01.fasta	53652.7	43	64	106	0.0113	0.685	KVESLQEEIAFLKK	R	L	0.997	85.5	25	18.3	85.5	0	1	1	0	2	1661.95	3089.71	10007600	223	236
Dermis	Buttock	20180601_SherrattM_MO_15.raw (Full_Skin_15)	Vimentin OS=Homo sapiens GN=VIM PE=1 SV=4	V9HWE1_HUMAN,VIME_HUMAN	SwissProt_2018_01.fasta	53652.7	43	64	106	0.0113	0.685	LGDLYEEEMR	R	E	0.997	82.9	25.4	20	81.1	0	4	0	0	2	1254.57	2117.35	23555500	146	155
Dermis	Buttock	20180601_SherrattM_MO_15.raw (Full_Skin_15)	Vimentin OS=Homo sapiens GN=VIM PE=1 SV=4	V9HWE1_HUMAN,VIME_HUMAN	SwissProt_2018_01.fasta	53652.7	43	64	106	0.0113	0.685	LGDLYEEEMRELR	R	R	0.997	56	31.1	25.2	47.2	0	1	1	0	2	1652.8	3585.41	136583000	146	158
Dermis	Buttock	20180601_SherrattM_MO_15.raw (Full_Skin_15)	Vimentin OS=Homo sapiens GN=VIM PE=1 SV=4	V9HWE1_HUMAN,VIME_HUMAN	SwissProt_2018_01.fasta	53652.7	43	64	106	0.0113	0.685	LHEEEIQELQAQIQEQHVQIDVDVSKPDLTAALR	K	D	0.985	65.9	28.1	17.1	65.9	0	0	0	1	2	3923.01	4516.32	27483400	237	270
Dermis	Buttock	20180601_SherrattM_MO_15.raw (Full_Skin_15)	Vimentin OS=Homo sapiens GN=VIM PE=1 SV=4	V9HWE1_HUMAN,VIME_HUMAN	SwissProt_2018_01.fasta	53652.7	43	64	106	0.0113	0.685	LLQDSVDFSLADAINTEFK	R	N	0.997	122	29.1	20.6	122	0	1	0	0	2	2126.07	4951.73	34245600	79	97
Dermis	Buttock	20180601_SherrattM_MO_15.raw (Full_Skin_15)	Vimentin OS=Homo sapiens GN=VIM PE=1 SV=4	V9HWE1_HUMAN,VIME_HUMAN	SwissProt_2018_01.fasta	53652.7	43	64	106	0.0113	0.685	LQDEIQNMK	R	E	0.997	48.3	29.6	17.3	47	0	1	0	0	2	1118.55	1304.24	1132110	365	373
Dermis	Buttock	20180601_SherrattM_MO_15.raw (Full_Skin_15)	Vimentin OS=Homo sapiens GN=VIM PE=1 SV=4	V9HWE1_HUMAN,VIME_HUMAN	SwissProt_2018_01.fasta	53652.7	43	64	106	0.0113	0.685	LQDEIQNMKEEMAR	R	H	0.997	94.2	26.7	18.9	94.2	0	1	2	0	2	1734.82	2408.62	56570600	365	378
Dermis	Buttock	20180601_SherrattM_MO_15.raw (Full_Skin_15)	Vimentin OS=Homo sapiens GN=VIM PE=1 SV=4	V9HWE1_HUMAN,VIME_HUMAN	SwissProt_2018_01.fasta	53652.7	43	64	106	0.0113	0.685	LQEEMLQR	K	E	0.99	43	30.4	20.4	38.3	0	1	0	0	2	1046.53	1282.66	2670620	189	196
Dermis	Buttock	20180601_SherrattM_MO_15.raw (Full_Skin_15)	Vimentin OS=Homo sapiens GN=VIM PE=1 SV=4	V9HWE1_HUMAN,VIME_HUMAN	SwissProt_2018_01.fasta	53652.7	43	64	106	0.0113	0.685	LQEEMLQREEAENTLQSFR	K	Q	0.997	50	31.1	16.1	50	0	1	3	0	2	2351.13	3507.73	55326300	189	207
Dermis	Buttock	20180601_SherrattM_MO_15.raw (Full_Skin_15)	Vimentin OS=Homo sapiens GN=VIM PE=1 SV=4	V9HWE1_HUMAN,VIME_HUMAN	SwissProt_2018_01.fasta	53652.7	43	64	106	0.0113	0.685	MALDIEIATYR	K	K	0.997	68.6	28.4	27.9	0	0	2	0	0	2	1295.67	4201.85	3814860	391	401
Dermis	Buttock	20180601_SherrattM_MO_15.raw (Full_Skin_15)	Vimentin OS=Homo sapiens GN=VIM PE=1 SV=4	V9HWE1_HUMAN,VIME_HUMAN	SwissProt_2018_01.fasta	53652.7	43	64	106	0.0113	0.685	NLQEAEEWYK	K	S	0.997	48.7	26.8	16	48.7	0	4	0	0	2	1309.61	2711.23	144460000	283	292
Dermis	Buttock	20180601_SherrattM_MO_15.raw (Full_Skin_15)	Vimentin OS=Homo sapiens GN=VIM PE=1 SV=4	V9HWE1_HUMAN,VIME_HUMAN	SwissProt_2018_01.fasta	53652.7	43	64	106	0.0113	0.685	QDVDNASLAR	R	L	0.997	82	27.9	29.1	71	0	1	0	0	2	1088.53	862.87	15078400	208	217
Dermis	Buttock	20180601_SherrattM_MO_15.raw (Full_Skin_15)	Vimentin OS=Homo sapiens GN=VIM PE=1 SV=4	V9HWE1_HUMAN,VIME_HUMAN	SwissProt_2018_01.fasta	53652.7	43	64	106	0.0113	0.685	QQYESVAAK	R	N	0.997	62.9	28.3	17.2	62.7	0	1	0	0	2	1023.51	759.498	7139790	274	282
Dermis	Buttock	20180601_SherrattM_MO_15.raw (Full_Skin_15)	Vimentin OS=Homo sapiens GN=VIM PE=1 SV=4	V9HWE1_HUMAN,VIME_HUMAN	SwissProt_2018_01.fasta	53652.7	43	64	106	0.0113	0.685	QVDQLTNDK	R	A	0.997	57.8	29.3	21.5	53	0	1	0	0	2	1060.53	800.861	36410900	160	168
Dermis	Buttock	20180601_SherrattM_MO_15.raw (Full_Skin_15)	Vimentin OS=Homo sapiens GN=VIM PE=1 SV=4	V9HWE1_HUMAN,VIME_HUMAN	SwissProt_2018_01.fasta	53652.7	43	64	106	0.0113	0.685	QVQSLTCEVDALK	R	G	0.997	78.7	30.1	18.1	78.5	0	2	0	0	2	1490.75	3022.05	11563500	322	334
Dermis	Buttock	20180601_SherrattM_MO_15.raw (Full_Skin_15)	Vimentin OS=Homo sapiens GN=VIM PE=1 SV=4	V9HWE1_HUMAN,VIME_HUMAN	SwissProt_2018_01.fasta	53652.7	43	64	106	0.0113	0.685	QVQSLTCEVDALKGTNESLER	R	Q	0.997	123	29.2	20.7	123	0	1	3	0	2	2377.17	3427.94	316379000	322	342
Dermis	Buttock	20180601_SherrattM_MO_15.raw (Full_Skin_15)	Vimentin OS=Homo sapiens GN=VIM PE=1 SV=4	V9HWE1_HUMAN,VIME_HUMAN	SwissProt_2018_01.fasta	53652.7	43	64	106	0.0113	0.685	RQVDQLTNDK	R	A	0.997	63.1	30	28.9	51.1	0	1	1	0	2	1216.63	756.461	20745600	159	168
Dermis	Buttock	20180601_SherrattM_MO_15.raw (Full_Skin_15)	Vimentin OS=Homo sapiens GN=VIM PE=1 SV=4	V9HWE1_HUMAN,VIME_HUMAN	SwissProt_2018_01.fasta	53652.7	43	64	106	0.0113	0.685	RQVQSLTCEVDALK	R	G	0.997	79.9	29.9	24.3	73.6	0	1	1	0	2	1646.85	2238.87	3282220	321	334
Dermis	Buttock	20180601_SherrattM_MO_15.raw (Full_Skin_15)	Vimentin OS=Homo sapiens GN=VIM PE=1 SV=4	V9HWE1_HUMAN,VIME_HUMAN	SwissProt_2018_01.fasta	53652.7	43	64	106	0.0113	0.685	RQVQSLTCEVDALKGTNESLER	R	Q	0.997	50.1	29.3	16.1	50.1	0	0	1	0	2	2533.27	2817.98	17827600	321	342
Dermis	Buttock	20180601_SherrattM_MO_15.raw (Full_Skin_15)	Vimentin OS=Homo sapiens GN=VIM PE=1 SV=4	V9HWE1_HUMAN,VIME_HUMAN	SwissProt_2018_01.fasta	53652.7	43	64	106	0.0113	0.685	SRLGDLYEEEMR	K	E	0.997	58.9	27.3	24.9	50.7	0	1	1	0	2	1497.7	2677.81	3070350	144	155
Dermis	Buttock	20180601_SherrattM_MO_15.raw (Full_Skin_15)	Vimentin OS=Homo sapiens GN=VIM PE=1 SV=4	V9HWE1_HUMAN,VIME_HUMAN	SwissProt_2018_01.fasta	53652.7	43	64	106	0.0113	0.685	TNEKVELQELNDR	R	F	0.997	78.3	29	24.2	72	0	2	2	0	2	1587.8	1455.03	44162100	101	113
Dermis	Buttock	20180601_SherrattM_MO_15.raw (Full_Skin_15)	Vimentin OS=Homo sapiens GN=VIM PE=1 SV=4	V9HWE1_HUMAN,VIME_HUMAN	SwissProt_2018_01.fasta	53652.7	43	64	106	0.0113	0.685	TVETRDGQVINETSQHHDDLE	K	-	0.997	53.9	25	16.4	53.9	0	0	2	0	2	2423.11	1458.42	4984080	446	466
Dermis	Buttock	20180601_SherrattM_MO_15.raw (Full_Skin_15)	Vimentin OS=Homo sapiens GN=VIM PE=1 SV=4	V9HWE1_HUMAN,VIME_HUMAN	SwissProt_2018_01.fasta	53652.7	43	64	106	0.0113	0.685	VELQELNDR	K	F	0.997	76.3	28.2	29.5	64.5	0	3	0	0	2	1115.57	1628.22	45987700	105	113
Dermis	Buttock	20180601_SherrattM_MO_15.raw (Full_Skin_15)	Vimentin OS=Homo sapiens GN=VIM PE=1 SV=4	V9HWE1_HUMAN,VIME_HUMAN	SwissProt_2018_01.fasta	53652.7	43	64	106	0.0113	0.685	VESLQEEIAFLK	K	K	0.997	42	28.5	16.7	41	0	1	0	0	2	1405.76	4464.46	5476870	224	235
Dermis	Buttock	20180601_SherrattM_MO_15.raw (Full_Skin_15)	Vimentin OS=Homo sapiens GN=VIM PE=1 SV=4	V9HWE1_HUMAN,VIME_HUMAN	SwissProt_2018_01.fasta	53652.7	43	64	106	0.0113	0.685	VESLQEEIAFLKK	K	L	0.997	37.7	27.5	44.9	8.17	0	0	2	0	2	1533.85	3762.93	2746040	224	236
Dermis	Buttock	20180601_SherrattM_MO_15.raw (Full_Skin_15)	Vimentin OS=Homo sapiens GN=VIM PE=1 SV=4	V9HWE1_HUMAN,VIME_HUMAN	SwissProt_2018_01.fasta	53652.7	43	64	106	0.0113	0.685	VEVERDNLAEDIMR	R	L	0.997	57.9	28.9	16.6	57.9	0	1	2	0	2	1688.83	2871.09	29196000	171	184
Dermis	Buttock	20180601_SherrattM_MO_15.raw (Full_Skin_15)	Creatine kinase B-type OS=Homo sapiens GN=CKB PE=1 SV=1	KCRB_HUMAN,V9HW77_HUMAN,V9HWH2_HUMAN	SwissProt_2018_01.fasta	42645.1	4	4	4	0.000428	0.131	FCTGLTQIETLFK	R	S	0.997	59.6	29.7	16.7	59.6	0	1	0	0	2	1557.8	4796.9	4354260	253	265
Dermis	Buttock	20180601_SherrattM_MO_15.raw (Full_Skin_15)	Creatine kinase B-type OS=Homo sapiens GN=CKB PE=1 SV=1	KCRB_HUMAN,V9HW77_HUMAN,V9HWH2_HUMAN	SwissProt_2018_01.fasta	42645.1	4	4	4	0.000428	0.131	GTGGVDTAAVGGVFDVSNADR	R	L	0.997	123	30.6	23.9	120	0	1	0	0	2	1964.93	3685.9	723116	321	341
Dermis	Buttock	20180601_SherrattM_MO_15.raw (Full_Skin_15)	Creatine kinase B-type OS=Homo sapiens GN=CKB PE=1 SV=1	KCRB_HUMAN,V9HW77_HUMAN,V9HWH2_HUMAN	SwissProt_2018_01.fasta	42645.1	4	4	4	0.000428	0.131	LEQGQAIDDLMPAQK	R	-	0.997	56.9	29.2	16.6	56.9	0	1	0	0	2	1656.83	3058.01	672894	367	381
Dermis	Buttock	20180601_SherrattM_MO_15.raw (Full_Skin_15)	Creatine kinase B-type OS=Homo sapiens GN=CKB PE=1 SV=1	KCRB_HUMAN,V9HW77_HUMAN,V9HWH2_HUMAN	SwissProt_2018_01.fasta	42645.1	4	4	4	0.000428	0.131	RGTGGVDTAAVGGVFDVSNADR	K	L	0.997	49.6	31.1	16.1	49.6	0	0	1	0	2	2121.03	3016	1060940	320	341
Dermis	Buttock	20180601_SherrattM_MO_15.raw (Full_Skin_15)	Collagen alpha-1(XVIII) chain OS=Homo sapiens GN=COL18A1 PE=1 SV=5	COIA1_HUMAN,D3DSM4_HUMAN,D3DSM5_HUMAN,H7BXV5_HUMAN	SwissProt_2018_01.fasta	178188	2	2	2	0.000214	0.0148	AVGLAGTFR	R	A	0.997	41	29.5	19.5	37.1	0	1	0	0	2	891.505	1806.26	2802440	1610	1618
Dermis	Buttock	20180601_SherrattM_MO_15.raw (Full_Skin_15)	Collagen alpha-1(XVIII) chain OS=Homo sapiens GN=COL18A1 PE=1 SV=5	COIA1_HUMAN,D3DSM4_HUMAN,D3DSM5_HUMAN,H7BXV5_HUMAN	SwissProt_2018_01.fasta	178188	2	2	2	0.000214	0.0148	TEAPSATGQASSLLGGR	R	L	0.997	102	29.4	19.4	102	0	1	0	0	2	1602.81	2296.62	7109860	1711	1727
Dermis	Buttock	20180601_SherrattM_MO_15.raw (Full_Skin_15)	Nucleoprotein TPR OS=Homo sapiens GN=TPR PE=1 SV=3	TPR_HUMAN	SwissProt_2018_01.fasta	267289	2	2	2	0.000214	0.0102	ELENANDLLSATK	K	R	0.997	47.5	28.7	16	47.5	0	1	0	0	2	1417.72	2843.71	535125	352	364
Dermis	Buttock	20180601_SherrattM_MO_15.raw (Full_Skin_15)	Nucleoprotein TPR OS=Homo sapiens GN=TPR PE=1 SV=3	TPR_HUMAN	SwissProt_2018_01.fasta	267289	2	2	2	0.000214	0.0102	SLESQVENLQK	K	T	0.997	43.1	29.8	15.7	43.1	0	1	0	0	2	1274.66	2397.01	864207	1492	1502
Dermis	Buttock	20180601_SherrattM_MO_15.raw (Full_Skin_15)	Galectin-3 OS=Homo sapiens GN=LGALS3 PE=1 SV=5	A0A024R693_HUMAN,LEG3_HUMAN,Q59FR8_HUMAN,Q6FGL0_HUMAN,Q86TY5_HUMAN	SwissProt_2018_01.fasta	26152.8	5	8	12	0.00128	0.244	IQVLVEPDHFK	K	V	0.997	47.5	28.2	20.2	43.3	0	2	2	0	2	1324.73	2424.67	23197600	200	210
Dermis	Buttock	20180601_SherrattM_MO_15.raw (Full_Skin_15)	Galectin-3 OS=Homo sapiens GN=LGALS3 PE=1 SV=5	A0A024R693_HUMAN,LEG3_HUMAN,Q59FR8_HUMAN,Q6FGL0_HUMAN,Q86TY5_HUMAN	SwissProt_2018_01.fasta	26152.8	5	8	12	0.00128	0.244	MLITILGTVKPNANR	R	I	0.995	31.6	25	15	31.6	0	0	1	0	2	1640.95	3491.69	934573	130	144
Dermis	Buttock	20180601_SherrattM_MO_15.raw (Full_Skin_15)	Galectin-3 OS=Homo sapiens GN=LGALS3 PE=1 SV=5	A0A024R693_HUMAN,LEG3_HUMAN,Q59FR8_HUMAN,Q6FGL0_HUMAN,Q86TY5_HUMAN	SwissProt_2018_01.fasta	26152.8	5	8	12	0.00128	0.244	QSVFPFESGKPFK	R	I	0.997	63.6	28.7	17	63.6	0	2	2	0	2	1497.77	3170.96	9264920	187	199
Dermis	Buttock	20180601_SherrattM_MO_15.raw (Full_Skin_15)	Galectin-3 OS=Homo sapiens GN=LGALS3 PE=1 SV=5	A0A024R693_HUMAN,LEG3_HUMAN,Q59FR8_HUMAN,Q6FGL0_HUMAN,Q86TY5_HUMAN	SwissProt_2018_01.fasta	26152.8	5	8	12	0.00128	0.244	RVIVCNTK	R	L	0.99	33.5	28.7	25	23.6	0	1	0	0	2	989.556	720.372	754646	169	176
Dermis	Buttock	20180601_SherrattM_MO_15.raw (Full_Skin_15)	Galectin-3 OS=Homo sapiens GN=LGALS3 PE=1 SV=5	A0A024R693_HUMAN,LEG3_HUMAN,Q59FR8_HUMAN,Q6FGL0_HUMAN,Q86TY5_HUMAN	SwissProt_2018_01.fasta	26152.8	5	8	12	0.00128	0.244	VAVNDAHLLQYNHR	K	V	0.997	84.8	32.8	18.3	84.8	0	1	1	0	2	1649.85	1490.31	2531340	211	224
Dermis	Buttock	20180601_SherrattM_MO_15.raw (Full_Skin_15)	Elongation factor 1-delta OS=Homo sapiens GN=EEF1D PE=1 SV=1	A0A087X1X7_HUMAN,B2RAR6_HUMAN,D3DWK1_HUMAN,E9PRY8_HUMAN,Q71RH4_HUMAN,Q9H7G6_HUMAN		0	2	2	2	0.000214	0	GVVQELQQAISK	?	?	0.997	56.5	34.6	16.5	56.5	0	1	0	0	2	1299.73	4175.74	8822610	0	0
Dermis	Buttock	20180601_SherrattM_MO_15.raw (Full_Skin_15)	Elongation factor 1-delta OS=Homo sapiens GN=EEF1D PE=1 SV=1	A0A087X1X7_HUMAN,B2RAR6_HUMAN,D3DWK1_HUMAN,E9PRY8_HUMAN,Q71RH4_HUMAN,Q9H7G6_HUMAN		0	2	2	2	0.000214	0	IASLEVENQSLR	?	?	0.997	57.5	29.5	19.6	54.4	0	1	0	0	2	1358.73	2223.47	2185320	0	0
Dermis	Buttock	20180601_SherrattM_MO_15.raw (Full_Skin_15)	Malate dehydrogenase, cytoplasmic OS=Homo sapiens GN=MDH1 PE=1 SV=4	MDHC_HUMAN,V9HWF2_HUMAN	SwissProt_2018_01.fasta	36426.9	3	3	3	0.000321	0.117	GEFVTTVQQR	K	G	0.997	47.8	29.4	18	45.8	0	1	0	0	2	1164.6	1266.72	4230690	221	230
Dermis	Buttock	20180601_SherrattM_MO_15.raw (Full_Skin_15)	Malate dehydrogenase, cytoplasmic OS=Homo sapiens GN=MDH1 PE=1 SV=4	MDHC_HUMAN,V9HWF2_HUMAN	SwissProt_2018_01.fasta	36426.9	3	3	3	0.000321	0.117	LGVTANDVK	K	N	0.997	54.5	29.8	21.8	49.1	0	1	0	0	2	916.51	1008.59	2525610	171	179
Dermis	Buttock	20180601_SherrattM_MO_15.raw (Full_Skin_15)	Malate dehydrogenase, cytoplasmic OS=Homo sapiens GN=MDH1 PE=1 SV=4	MDHC_HUMAN,V9HWF2_HUMAN	SwissProt_2018_01.fasta	36426.9	3	3	3	0.000321	0.117	NVIIWGNHSSTQYPDVNHAK	K	V	0.996	38	29.3	15.4	38	0	0	1	0	2	2280.12	2153.74	2534470	180	199
Dermis	Buttock	20180601_SherrattM_MO_15.raw (Full_Skin_15)	Adenylyl cyclase-associated protein OS=Homo sapiens PE=2 SV=1	B2RDY9_HUMAN,D3DPU2_HUMAN		0	7	8	8	0.000855	0	ALLVTASQCQQPAENK	?	?	0.997	68.8	28.9	17.3	68.8	0	1	0	0	2	1757.89	1472.74	2362220	0	0
Dermis	Buttock	20180601_SherrattM_MO_15.raw (Full_Skin_15)	Adenylyl cyclase-associated protein OS=Homo sapiens PE=2 SV=1	B2RDY9_HUMAN,D3DPU2_HUMAN		0	7	8	8	0.000855	0	INSITVDNCK	?	?	0.997	61.6	28.3	26.3	52.2	0	1	0	0	2	1163.57	1016.96	1373580	0	0
Dermis	Buttock	20180601_SherrattM_MO_15.raw (Full_Skin_15)	Adenylyl cyclase-associated protein OS=Homo sapiens PE=2 SV=1	B2RDY9_HUMAN,D3DPU2_HUMAN		0	7	8	8	0.000855	0	KEPAVLELEGK	?	?	0.997	48.2	27.7	16	48.2	0	1	1	0	2	1212.68	1615.41	4627240	0	0
Dermis	Buttock	20180601_SherrattM_MO_15.raw (Full_Skin_15)	Adenylyl cyclase-associated protein OS=Homo sapiens PE=2 SV=1	B2RDY9_HUMAN,D3DPU2_HUMAN		0	7	8	8	0.000855	0	LEAVSHTSDMHR	?	?	0.997	51.5	30.2	16.2	51.5	0	0	1	0	2	1382.65	760.759	1072300	0	0
Dermis	Buttock	20180601_SherrattM_MO_15.raw (Full_Skin_15)	Adenylyl cyclase-associated protein OS=Homo sapiens PE=2 SV=1	B2RDY9_HUMAN,D3DPU2_HUMAN		0	7	8	8	0.000855	0	LSDLLAPISEQIK	?	?	0.997	49.4	26.3	16.1	49.4	0	1	0	0	2	1426.82	4292.91	4386610	0	0
Dermis	Buttock	20180601_SherrattM_MO_15.raw (Full_Skin_15)	Adenylyl cyclase-associated protein OS=Homo sapiens PE=2 SV=1	B2RDY9_HUMAN,D3DPU2_HUMAN		0	7	8	8	0.000855	0	SALFAQINQGESITHALK	?	?	0.997	53	29.6	16.3	53	0	0	1	0	2	1928.02	3741.12	1536380	0	0
Dermis	Buttock	20180601_SherrattM_MO_15.raw (Full_Skin_15)	Adenylyl cyclase-associated protein OS=Homo sapiens PE=2 SV=1	B2RDY9_HUMAN,D3DPU2_HUMAN		0	7	8	8	0.000855	0	VENQENVSNLVIEDTELK	?	?	0.962	26.1	29.4	14.6	26.1	0	0	1	0	2	2073.03	4016.49	2028740	0	0
Dermis	Buttock	20180601_SherrattM_MO_15.raw (Full_Skin_15)	Matrilin 2, isoform CRA_b OS=Homo sapiens GN=MATN2 PE=4 SV=1	A0A024R9B9_HUMAN		0	5	5	5	0.000535	0	ADLVFIIDSSR	?	?	0.997	63.5	36	17	63.5	0	1	0	0	2	1235.66	4290.88	1584410	0	0
Dermis	Buttock	20180601_SherrattM_MO_15.raw (Full_Skin_15)	Matrilin 2, isoform CRA_b OS=Homo sapiens GN=MATN2 PE=4 SV=1	A0A024R9B9_HUMAN		0	5	5	5	0.000535	0	QGYILNSDQTTCR	?	?	0.997	51.9	27.6	16.6	51.6	0	1	0	0	2	1555.72	1523.45	973143	0	0
Dermis	Buttock	20180601_SherrattM_MO_15.raw (Full_Skin_15)	Matrilin 2, isoform CRA_b OS=Homo sapiens GN=MATN2 PE=4 SV=1	A0A024R9B9_HUMAN		0	5	5	5	0.000535	0	SLGEENFEVVK	?	?	0.997	49.3	28.6	16.1	49.3	0	1	0	0	2	1250.63	2547.22	1397430	0	0
Dermis	Buttock	20180601_SherrattM_MO_15.raw (Full_Skin_15)	Matrilin 2, isoform CRA_b OS=Homo sapiens GN=MATN2 PE=4 SV=1	A0A024R9B9_HUMAN		0	5	5	5	0.000535	0	VIMIVTDGRPQDSVAEVAAK	?	?	0.95	24	27.9	14.5	24	0	0	1	0	2	2099.12	3154.01	2867120	0	0
Dermis	Buttock	20180601_SherrattM_MO_15.raw (Full_Skin_15)	Matrilin 2, isoform CRA_b OS=Homo sapiens GN=MATN2 PE=4 SV=1	A0A024R9B9_HUMAN		0	5	5	5	0.000535	0	YLFEEDNLLR	?	?	0.997	47.4	28.5	16	47.4	0	1	0	0	2	1311.66	4281.14	3690680	0	0
Dermis	Buttock	20180601_SherrattM_MO_15.raw (Full_Skin_15)	Membrane primary amine oxidase OS=Homo sapiens GN=AOC3 PE=1 SV=3	AOC3_HUMAN	SwissProt_2018_01.fasta	84622.1	2	2	2	0.000214	0.0367	AAALAHLDR	K	G	0.997	59.9	26.6	35.2	41.4	0	1	0	0	2	937.521	891.936	1994020	107	115
Dermis	Buttock	20180601_SherrattM_MO_15.raw (Full_Skin_15)	Membrane primary amine oxidase OS=Homo sapiens GN=AOC3 PE=1 SV=3	AOC3_HUMAN	SwissProt_2018_01.fasta	84622.1	2	2	2	0.000214	0.0367	KLLEMEEQAAFLVGSATPR	R	Y	0.997	67.8	29.1	17.2	67.8	0	0	1	0	2	2090.1	4493.95	2141350	567	585
Dermis	Buttock	20180601_SherrattM_MO_15.raw (Full_Skin_15)	Apolipoprotein E OS=Homo sapiens GN=APOE PE=1 SV=1	A0A0S2Z3D5_HUMAN,APOE_HUMAN	SwissProt_2018_01.fasta	36153.5	8	8	8	0.000855	0.233	AKLEEQAQQIR	R	L	0.997	55.8	28.2	24.4	47.9	0	1	0	0	2	1313.72	913.406	1895680	259	269
Dermis	Buttock	20180601_SherrattM_MO_15.raw (Full_Skin_15)	Apolipoprotein E OS=Homo sapiens GN=APOE PE=1 SV=1	A0A0S2Z3D5_HUMAN,APOE_HUMAN	SwissProt_2018_01.fasta	36153.5	8	8	8	0.000855	0.233	ALMDETMK	R	E	0.99	28.4	26.3	14.8	28.4	0	1	0	0	2	938.432	1373.64	502854	80	87
Dermis	Buttock	20180601_SherrattM_MO_15.raw (Full_Skin_15)	Apolipoprotein E OS=Homo sapiens GN=APOE PE=1 SV=1	A0A0S2Z3D5_HUMAN,APOE_HUMAN	SwissProt_2018_01.fasta	36153.5	8	8	8	0.000855	0.233	AYKSELEEQLTPVAEETR	K	A	0.996	38.4	30.2	15.4	38.4	0	0	1	0	2	2093.04	2727.95	1354400	91	108
Dermis	Buttock	20180601_SherrattM_MO_15.raw (Full_Skin_15)	Apolipoprotein E OS=Homo sapiens GN=APOE PE=1 SV=1	A0A0S2Z3D5_HUMAN,APOE_HUMAN	SwissProt_2018_01.fasta	36153.5	8	8	8	0.000855	0.233	DRLDEVKEQVAEVR	R	A	0.997	66	29.6	17.1	66	0	0	1	0	2	1685.88	2308.79	2205270	245	258
Dermis	Buttock	20180601_SherrattM_MO_15.raw (Full_Skin_15)	Apolipoprotein E OS=Homo sapiens GN=APOE PE=1 SV=1	A0A0S2Z3D5_HUMAN,APOE_HUMAN	SwissProt_2018_01.fasta	36153.5	8	8	8	0.000855	0.233	GEVQAMLGQSTEELR	R	V	0.997	61.8	31.1	16.9	61.8	0	1	0	0	2	1647.8	3437.24	1079040	138	152
Dermis	Buttock	20180601_SherrattM_MO_15.raw (Full_Skin_15)	Apolipoprotein E OS=Homo sapiens GN=APOE PE=1 SV=1	A0A0S2Z3D5_HUMAN,APOE_HUMAN	SwissProt_2018_01.fasta	36153.5	8	8	8	0.000855	0.233	LDEVKEQVAEVR	R	A	0.986	30.6	29.3	14.9	30.6	0	0	1	0	2	1414.75	1247.82	1151060	247	258
Dermis	Buttock	20180601_SherrattM_MO_15.raw (Full_Skin_15)	Apolipoprotein E OS=Homo sapiens GN=APOE PE=1 SV=1	A0A0S2Z3D5_HUMAN,APOE_HUMAN	SwissProt_2018_01.fasta	36153.5	8	8	8	0.000855	0.233	QWAGLVEK	R	V	0.974	30.6	30.9	26.4	19.1	0	1	0	0	2	930.504	1796.62	2215410	293	300
Dermis	Buttock	20180601_SherrattM_MO_15.raw (Full_Skin_15)	Apolipoprotein E OS=Homo sapiens GN=APOE PE=1 SV=1	A0A0S2Z3D5_HUMAN,APOE_HUMAN	SwissProt_2018_01.fasta	36153.5	8	8	8	0.000855	0.233	SELEEQLTPVAEETR	K	A	0.997	38.7	28.4	15.4	38.7	0	1	0	0	2	1730.84	2807.46	2242900	94	108
Dermis	Buttock	20180601_SherrattM_MO_15.raw (Full_Skin_15)	Selenium-binding protein 1 OS=Homo sapiens GN=SELENBP1 PE=1 SV=2	SBP1_HUMAN,V9HWG1_HUMAN	SwissProt_2018_01.fasta	52392	2	2	2	0.000214	0.0593	LVLPSLISSR	K	I	0.997	37.9	25.4	17.3	35.9	0	1	0	0	2	1084.67	3952.73	917427	94	103
Dermis	Buttock	20180601_SherrattM_MO_15.raw (Full_Skin_15)	Selenium-binding protein 1 OS=Homo sapiens GN=SELENBP1 PE=1 SV=2	SBP1_HUMAN,V9HWG1_HUMAN	SwissProt_2018_01.fasta	52392	2	2	2	0.000214	0.0593	NTGTEAPDYLATVDVDPK	R	S	0.997	50.5	28.7	16.2	50.5	0	1	0	0	2	1905.91	3505.2	655246	35	52
Dermis	Buttock	20180601_SherrattM_MO_15.raw (Full_Skin_15)	60S acidic ribosomal protein P2 OS=Homo sapiens GN=RPLP2 PE=1 SV=1	A0A024RCA7_HUMAN,RLA2_HUMAN	SwissProt_2018_01.fasta	11665.5	3	3	4	0.000428	0.4	KEESEESDDDMGFGLFD	K	-	0.997	63.7	25	17	63.7	0	1	0	0	2	1949.76	4569.76	3762750	99	115
Dermis	Buttock	20180601_SherrattM_MO_15.raw (Full_Skin_15)	60S acidic ribosomal protein P2 OS=Homo sapiens GN=RPLP2 PE=1 SV=1	A0A024RCA7_HUMAN,RLA2_HUMAN	SwissProt_2018_01.fasta	11665.5	3	3	4	0.000428	0.4	KILDSVGIEADDDRLNK	K	V	0.997	70.8	33.9	17.4	70.8	0	0	1	0	2	1901	2222.57	2289900	25	41
Dermis	Buttock	20180601_SherrattM_MO_15.raw (Full_Skin_15)	60S acidic ribosomal protein P2 OS=Homo sapiens GN=RPLP2 PE=1 SV=1	A0A024RCA7_HUMAN,RLA2_HUMAN	SwissProt_2018_01.fasta	11665.5	3	3	4	0.000428	0.4	NIEDVIAQGIGK	K	L	0.997	51.5	28.4	16.2	51.5	0	2	0	0	2	1256.68	4091.71	11324200	50	61
Dermis	Buttock	20180601_SherrattM_MO_15.raw (Full_Skin_15)	Collagen, type I, alpha 1, isoform CRA_a OS=Homo sapiens GN=COL1A1 PE=4 SV=1	D3DTX7_HUMAN		0	2	4	6	0.000642	0	GETGPAGPAGPVGPVGAR	?	?	0.997	97.8	31.7	19.1	97.8	0	3	1	0	2	1546.8	1533.22	268055000	0	0
Dermis	Buttock	20180601_SherrattM_MO_15.raw (Full_Skin_15)	Collagen, type I, alpha 1, isoform CRA_a OS=Homo sapiens GN=COL1A1 PE=4 SV=1	D3DTX7_HUMAN		0	2	4	6	0.000642	0	SGDRGETGPAGPAGPVGPVGAR	?	?	0.997	98.8	29.5	19.2	98.8	0	1	1	0	2	1961.98	1209.14	115072000	0	0
Dermis	Buttock	20180601_SherrattM_MO_15.raw (Full_Skin_15)	Laminin subunit beta-2 OS=Homo sapiens GN=LAMB2 PE=1 SV=2	A0A024R319_HUMAN,LAMB2_HUMAN	SwissProt_2018_01.fasta	195976	28	29	31	0.00331	0.185	AAQLDGLEAR	K	M	0.997	66.8	28.9	43.2	40.8	0	1	0	0	2	1043.55	1367.44	2430070	1770	1779
Dermis	Buttock	20180601_SherrattM_MO_15.raw (Full_Skin_15)	Laminin subunit beta-2 OS=Homo sapiens GN=LAMB2 PE=1 SV=2	A0A024R319_HUMAN,LAMB2_HUMAN	SwissProt_2018_01.fasta	195976	28	29	31	0.00331	0.185	AEQLRDEAR	R	D	0.994	32.6	28.7	34.8	12.9	0	1	0	0	2	1087.55	710.563	1199900	1731	1739
Dermis	Buttock	20180601_SherrattM_MO_15.raw (Full_Skin_15)	Laminin subunit beta-2 OS=Homo sapiens GN=LAMB2 PE=1 SV=2	A0A024R319_HUMAN,LAMB2_HUMAN	SwissProt_2018_01.fasta	195976	28	29	31	0.00331	0.185	AETVQAALEEAQR	K	A	0.997	45.5	28.5	15.8	45.5	0	0	1	0	2	1415.71	2496.68	1907360	1604	1616
Dermis	Buttock	20180601_SherrattM_MO_15.raw (Full_Skin_15)	Laminin subunit beta-2 OS=Homo sapiens GN=LAMB2 PE=1 SV=2	A0A024R319_HUMAN,LAMB2_HUMAN	SwissProt_2018_01.fasta	195976	28	29	31	0.00331	0.185	AGNSLAASTAEETAGSAQGR	R	A	0.997	107	27.3	20.4	107	0	1	0	0	2	1848.87	1446.27	2517290	1675	1694
Dermis	Buttock	20180601_SherrattM_MO_15.raw (Full_Skin_15)	Laminin subunit beta-2 OS=Homo sapiens GN=LAMB2 PE=1 SV=2	A0A024R319_HUMAN,LAMB2_HUMAN	SwissProt_2018_01.fasta	195976	28	29	31	0.00331	0.185	AMDYDLLLR	K	L	0.997	57.2	28.8	25.1	48.7	0	2	0	0	2	1109.57	4073.28	1412760	618	626
Dermis	Buttock	20180601_SherrattM_MO_15.raw (Full_Skin_15)	Laminin subunit beta-2 OS=Homo sapiens GN=LAMB2 PE=1 SV=2	A0A024R319_HUMAN,LAMB2_HUMAN	SwissProt_2018_01.fasta	195976	28	29	31	0.00331	0.185	AQELQQTGVLGAFESSFWHMQEK	R	L	0.997	95.9	28.4	19	95.9	0	0	1	0	2	2651.26	4903.28	5024890	1215	1237
Dermis	Buttock	20180601_SherrattM_MO_15.raw (Full_Skin_15)	Laminin subunit beta-2 OS=Homo sapiens GN=LAMB2 PE=1 SV=2	A0A024R319_HUMAN,LAMB2_HUMAN	SwissProt_2018_01.fasta	195976	28	29	31	0.00331	0.185	AQGVLAAQAR	K	A	0.997	42.5	25.9	24.2	34	0	1	0	0	2	984.558	876.323	2879440	1721	1730
Dermis	Buttock	20180601_SherrattM_MO_15.raw (Full_Skin_15)	Laminin subunit beta-2 OS=Homo sapiens GN=LAMB2 PE=1 SV=2	A0A024R319_HUMAN,LAMB2_HUMAN	SwissProt_2018_01.fasta	195976	28	29	31	0.00331	0.185	DGFFGLSISDR	R	L	0.997	55.5	27.8	16.9	55	0	1	0	0	2	1213.58	4577.5	4936860	454	464
Dermis	Buttock	20180601_SherrattM_MO_15.raw (Full_Skin_15)	Laminin subunit beta-2 OS=Homo sapiens GN=LAMB2 PE=1 SV=2	A0A024R319_HUMAN,LAMB2_HUMAN	SwissProt_2018_01.fasta	195976	28	29	31	0.00331	0.185	DLLQAAQDK	R	L	0.997	46.9	27.7	20.6	42.3	0	1	0	0	2	1001.53	1662.15	2410510	1740	1748
Dermis	Buttock	20180601_SherrattM_MO_15.raw (Full_Skin_15)	Laminin subunit beta-2 OS=Homo sapiens GN=LAMB2 PE=1 SV=2	A0A024R319_HUMAN,LAMB2_HUMAN	SwissProt_2018_01.fasta	195976	28	29	31	0.00331	0.185	DTEQTLYQVQER	R	M	0.997	77.7	27.9	17.9	77.7	0	1	0	0	2	1509.72	1971.34	1557060	1634	1645
Dermis	Buttock	20180601_SherrattM_MO_15.raw (Full_Skin_15)	Laminin subunit beta-2 OS=Homo sapiens GN=LAMB2 PE=1 SV=2	A0A024R319_HUMAN,LAMB2_HUMAN	SwissProt_2018_01.fasta	195976	28	29	31	0.00331	0.185	GIDTPQCHR	R	F	0.997	44.8	25	15.8	44.8	0	1	0	0	2	1083.5	714.989	891840	1149	1157
Dermis	Buttock	20180601_SherrattM_MO_15.raw (Full_Skin_15)	Laminin subunit beta-2 OS=Homo sapiens GN=LAMB2 PE=1 SV=2	A0A024R319_HUMAN,LAMB2_HUMAN	SwissProt_2018_01.fasta	195976	28	29	31	0.00331	0.185	GLNCEQCQDFYR	R	D	0.991	24.9	25	14.6	24.9	0	1	0	0	2	1589.65	1864	11433700	318	329
Dermis	Buttock	20180601_SherrattM_MO_15.raw (Full_Skin_15)	Laminin subunit beta-2 OS=Homo sapiens GN=LAMB2 PE=1 SV=2	A0A024R319_HUMAN,LAMB2_HUMAN	SwissProt_2018_01.fasta	195976	28	29	31	0.00331	0.185	GQVLDVVER	R	L	0.997	43.3	29.3	22.2	36.8	0	1	0	0	2	1014.56	1818.62	1573080	576	584
Dermis	Buttock	20180601_SherrattM_MO_15.raw (Full_Skin_15)	Laminin subunit beta-2 OS=Homo sapiens GN=LAMB2 PE=1 SV=2	A0A024R319_HUMAN,LAMB2_HUMAN	SwissProt_2018_01.fasta	195976	28	29	31	0.00331	0.185	GSCYPATGDLLVGR	R	A	0.997	52.3	28.5	16.3	52.3	0	1	0	0	2	1465.71	2903.63	3855260	45	58
Dermis	Buttock	20180601_SherrattM_MO_15.raw (Full_Skin_15)	Laminin subunit beta-2 OS=Homo sapiens GN=LAMB2 PE=1 SV=2	A0A024R319_HUMAN,LAMB2_HUMAN	SwissProt_2018_01.fasta	195976	28	29	31	0.00331	0.185	HRTEALMDAQKEDFNSK	R	H	0.995	43.3	28.7	15.7	43.3	0	0	1	0	2	2019.96	1001.43	4329770	1366	1382
Dermis	Buttock	20180601_SherrattM_MO_15.raw (Full_Skin_15)	Laminin subunit beta-2 OS=Homo sapiens GN=LAMB2 PE=1 SV=2	A0A024R319_HUMAN,LAMB2_HUMAN	SwissProt_2018_01.fasta	195976	28	29	31	0.00331	0.185	LGIVQGIVGAR	K	N	0.997	64.4	25	20.8	60.6	0	1	0	0	2	1082.67	3008.31	1394270	1238	1248
Dermis	Buttock	20180601_SherrattM_MO_15.raw (Full_Skin_15)	Laminin subunit beta-2 OS=Homo sapiens GN=LAMB2 PE=1 SV=2	A0A024R319_HUMAN,LAMB2_HUMAN	SwissProt_2018_01.fasta	195976	28	29	31	0.00331	0.185	LHTLGDNLLDPR	R	R	0.997	50.7	28.4	29.6	37.2	0	0	1	0	2	1363.73	2601.07	1640820	252	263
Dermis	Buttock	20180601_SherrattM_MO_15.raw (Full_Skin_15)	Laminin subunit beta-2 OS=Homo sapiens GN=LAMB2 PE=1 SV=2	A0A024R319_HUMAN,LAMB2_HUMAN	SwissProt_2018_01.fasta	195976	28	29	31	0.00331	0.185	LQEGQTLEFLVASVPK	R	A	0.997	83.1	27.5	18.2	83.1	0	1	0	0	2	1758.96	4746.73	5434590	602	617
Dermis	Buttock	20180601_SherrattM_MO_15.raw (Full_Skin_15)	Laminin subunit beta-2 OS=Homo sapiens GN=LAMB2 PE=1 SV=2	A0A024R319_HUMAN,LAMB2_HUMAN	SwissProt_2018_01.fasta	195976	28	29	31	0.00331	0.185	LQELEGTYEENER	R	A	0.997	80.1	25.5	18	80.1	0	1	0	0	2	1609.73	1723.39	1398950	1752	1764
Dermis	Buttock	20180601_SherrattM_MO_15.raw (Full_Skin_15)	Laminin subunit beta-2 OS=Homo sapiens GN=LAMB2 PE=1 SV=2	A0A024R319_HUMAN,LAMB2_HUMAN	SwissProt_2018_01.fasta	195976	28	29	31	0.00331	0.185	LQELEGTYEENERALESK	R	A	0.997	77.3	28.2	17.8	77.3	0	1	1	0	2	2138.02	2561.62	2877850	1752	1769
Dermis	Buttock	20180601_SherrattM_MO_15.raw (Full_Skin_15)	Laminin subunit beta-2 OS=Homo sapiens GN=LAMB2 PE=1 SV=2	A0A024R319_HUMAN,LAMB2_HUMAN	SwissProt_2018_01.fasta	195976	28	29	31	0.00331	0.185	LVTPGETPSWTGSGFVR	R	L	0.997	87	29.6	18.4	87	0	2	0	0	2	1790.91	3824.77	3892000	585	601
Dermis	Buttock	20180601_SherrattM_MO_15.raw (Full_Skin_15)	Laminin subunit beta-2 OS=Homo sapiens GN=LAMB2 PE=1 SV=2	A0A024R319_HUMAN,LAMB2_HUMAN	SwissProt_2018_01.fasta	195976	28	29	31	0.00331	0.185	QLDALLEALK	R	L	0.997	60.3	28.4	25.6	51.4	0	1	0	0	2	1113.65	4490.11	3752620	1662	1671
Dermis	Buttock	20180601_SherrattM_MO_15.raw (Full_Skin_15)	Laminin subunit beta-2 OS=Homo sapiens GN=LAMB2 PE=1 SV=2	A0A024R319_HUMAN,LAMB2_HUMAN	SwissProt_2018_01.fasta	195976	28	29	31	0.00331	0.185	QLDQHLDLLK	R	H	0.981	27.2	27.4	23.2	18.8	0	1	0	0	2	1222.68	2326.05	1316310	1313	1322
Dermis	Buttock	20180601_SherrattM_MO_15.raw (Full_Skin_15)	Laminin subunit beta-2 OS=Homo sapiens GN=LAMB2 PE=1 SV=2	A0A024R319_HUMAN,LAMB2_HUMAN	SwissProt_2018_01.fasta	195976	28	29	31	0.00331	0.185	SLADVDAILAR	R	T	0.997	52.2	30.4	16.8	51.7	0	1	0	0	2	1143.64	3980.05	2873140	1565	1575
Dermis	Buttock	20180601_SherrattM_MO_15.raw (Full_Skin_15)	Laminin subunit beta-2 OS=Homo sapiens GN=LAMB2 PE=1 SV=2	A0A024R319_HUMAN,LAMB2_HUMAN	SwissProt_2018_01.fasta	195976	28	29	31	0.00331	0.185	SWAEDEKQK	R	A	0.957	27.3	28.5	15.3	26.7	0	1	0	0	2	1120.53	735.954	766125	1595	1603
Dermis	Buttock	20180601_SherrattM_MO_15.raw (Full_Skin_15)	Laminin subunit beta-2 OS=Homo sapiens GN=LAMB2 PE=1 SV=2	A0A024R319_HUMAN,LAMB2_HUMAN	SwissProt_2018_01.fasta	195976	28	29	31	0.00331	0.185	SWAEDEKQKAETVQAALEEAQR	R	A	0.997	73.9	27.9	20.5	71	0	0	1	0	2	2517.22	3770.12	1287900	1595	1616
Dermis	Buttock	20180601_SherrattM_MO_15.raw (Full_Skin_15)	Laminin subunit beta-2 OS=Homo sapiens GN=LAMB2 PE=1 SV=2	A0A024R319_HUMAN,LAMB2_HUMAN	SwissProt_2018_01.fasta	195976	28	29	31	0.00331	0.185	VLELSIPASAEQIQHLAGAIAER	R	V	0.997	83.8	25.9	18.2	83.8	0	0	1	0	2	2416.32	4853.75	7522390	1540	1562
Dermis	Buttock	20180601_SherrattM_MO_15.raw (Full_Skin_15)	Laminin subunit beta-2 OS=Homo sapiens GN=LAMB2 PE=1 SV=2	A0A024R319_HUMAN,LAMB2_HUMAN	SwissProt_2018_01.fasta	195976	28	29	31	0.00331	0.185	VVQDLAAR	R	T	0.99	60.1	27.8	27.3	49.5	0	1	0	0	2	871.5	881.963	3919770	1200	1207
Dermis	Buttock	20180601_SherrattM_MO_15.raw (Full_Skin_15)	Spectrin beta chain, non-erythrocytic 1 OS=Homo sapiens GN=SPTBN1 PE=1 SV=2	B2ZZ89_HUMAN,SPTB2_HUMAN	SwissProt_2018_01.fasta	274613	28	29	29	0.0031	0.146	AKDEQSAVSMLK	K	K	0.997	74.8	33.2	17.7	74.8	0	1	0	0	2	1306.67	1159.56	594914	1621	1632
Dermis	Buttock	20180601_SherrattM_MO_15.raw (Full_Skin_15)	Spectrin beta chain, non-erythrocytic 1 OS=Homo sapiens GN=SPTBN1 PE=1 SV=2	B2ZZ89_HUMAN,SPTB2_HUMAN	SwissProt_2018_01.fasta	274613	28	29	29	0.0031	0.146	ALVADSHPESER	R	I	0.997	55	28.2	16.4	55	0	1	0	0	2	1310.63	790.753	2293690	1657	1668
Dermis	Buttock	20180601_SherrattM_MO_15.raw (Full_Skin_15)	Spectrin beta chain, non-erythrocytic 1 OS=Homo sapiens GN=SPTBN1 PE=1 SV=2	B2ZZ89_HUMAN,SPTB2_HUMAN	SwissProt_2018_01.fasta	274613	28	29	29	0.0031	0.146	AQTLPTSVVTITSESSPGK	R	R	0.997	81.8	29.3	18.1	81.8	0	1	0	0	2	1903	3166.48	794642	2326	2344
Dermis	Buttock	20180601_SherrattM_MO_15.raw (Full_Skin_15)	Spectrin beta chain, non-erythrocytic 1 OS=Homo sapiens GN=SPTBN1 PE=1 SV=2	B2ZZ89_HUMAN,SPTB2_HUMAN	SwissProt_2018_01.fasta	274613	28	29	29	0.0031	0.146	DLDDFQSWLSR	R	T	0.997	56.6	33.8	23.6	49.6	0	1	0	0	2	1381.64	4743.18	2423230	1070	1080
Dermis	Buttock	20180601_SherrattM_MO_15.raw (Full_Skin_15)	Spectrin beta chain, non-erythrocytic 1 OS=Homo sapiens GN=SPTBN1 PE=1 SV=2	B2ZZ89_HUMAN,SPTB2_HUMAN	SwissProt_2018_01.fasta	274613	28	29	29	0.0031	0.146	DLTSVNILLK	K	K	0.993	27.8	27.2	14.7	27.8	0	1	0	0	2	1115.67	4265.49	2689010	1411	1420
Dermis	Buttock	20180601_SherrattM_MO_15.raw (Full_Skin_15)	Spectrin beta chain, non-erythrocytic 1 OS=Homo sapiens GN=SPTBN1 PE=1 SV=2	B2ZZ89_HUMAN,SPTB2_HUMAN	SwissProt_2018_01.fasta	274613	28	29	29	0.0031	0.146	DLVAIEAK	R	L	0.99	39.3	29.1	19.3	35.5	0	1	0	0	2	858.493	1768.9	3204800	1004	1011
Dermis	Buttock	20180601_SherrattM_MO_15.raw (Full_Skin_15)	Spectrin beta chain, non-erythrocytic 1 OS=Homo sapiens GN=SPTBN1 PE=1 SV=2	B2ZZ89_HUMAN,SPTB2_HUMAN	SwissProt_2018_01.fasta	274613	28	29	29	0.0031	0.146	DQNTVETLQR	R	M	0.997	46.8	29.1	15.9	46.8	0	1	0	0	2	1203.6	1051.77	1368680	1835	1844
Dermis	Buttock	20180601_SherrattM_MO_15.raw (Full_Skin_15)	Spectrin beta chain, non-erythrocytic 1 OS=Homo sapiens GN=SPTBN1 PE=1 SV=2	B2ZZ89_HUMAN,SPTB2_HUMAN	SwissProt_2018_01.fasta	274613	28	29	29	0.0031	0.146	EAVCEVALDYK	K	K	0.997	58.4	30.5	16.6	58.4	0	1	0	0	2	1296.61	2433.85	1011310	2259	2269
Dermis	Buttock	20180601_SherrattM_MO_15.raw (Full_Skin_15)	Spectrin beta chain, non-erythrocytic 1 OS=Homo sapiens GN=SPTBN1 PE=1 SV=2	B2ZZ89_HUMAN,SPTB2_HUMAN	SwissProt_2018_01.fasta	274613	28	29	29	0.0031	0.146	EIEELQSQAQALSQEGK	K	S	0.997	63.5	28.6	17	63.5	0	1	0	0	2	1887.93	2959.41	609100	1435	1451
Dermis	Buttock	20180601_SherrattM_MO_15.raw (Full_Skin_15)	Spectrin beta chain, non-erythrocytic 1 OS=Homo sapiens GN=SPTBN1 PE=1 SV=2	B2ZZ89_HUMAN,SPTB2_HUMAN	SwissProt_2018_01.fasta	274613	28	29	29	0.0031	0.146	EMIDKWEDRWEWLR	K	L	0.987	30.5	28.8	14.9	30.5	0	0	1	0	2	1991.94	4374.23	2324830	2001	2014
Dermis	Buttock	20180601_SherrattM_MO_15.raw (Full_Skin_15)	Spectrin beta chain, non-erythrocytic 1 OS=Homo sapiens GN=SPTBN1 PE=1 SV=2	B2ZZ89_HUMAN,SPTB2_HUMAN	SwissProt_2018_01.fasta	274613	28	29	29	0.0031	0.146	ETWLSENQR	R	L	0.997	35.2	26.6	15.2	35.2	0	1	0	0	2	1162.55	1524.34	1589720	435	443
Dermis	Buttock	20180601_SherrattM_MO_15.raw (Full_Skin_15)	Spectrin beta chain, non-erythrocytic 1 OS=Homo sapiens GN=SPTBN1 PE=1 SV=2	B2ZZ89_HUMAN,SPTB2_HUMAN	SwissProt_2018_01.fasta	274613	28	29	29	0.0031	0.146	FMELLEPLNER	K	K	0.997	52.1	29.8	16.7	51.7	0	1	0	0	2	1390.7	4421.03	4738000	1467	1477
Dermis	Buttock	20180601_SherrattM_MO_15.raw (Full_Skin_15)	Spectrin beta chain, non-erythrocytic 1 OS=Homo sapiens GN=SPTBN1 PE=1 SV=2	B2ZZ89_HUMAN,SPTB2_HUMAN	SwissProt_2018_01.fasta	274613	28	29	29	0.0031	0.146	HLLGVEDLLQK	K	H	0.997	54.9	27	23.6	47.6	0	1	0	0	2	1264.73	3574.6	2709350	559	569
Dermis	Buttock	20180601_SherrattM_MO_15.raw (Full_Skin_15)	Spectrin beta chain, non-erythrocytic 1 OS=Homo sapiens GN=SPTBN1 PE=1 SV=2	B2ZZ89_HUMAN,SPTB2_HUMAN	SwissProt_2018_01.fasta	274613	28	29	29	0.0031	0.146	ILSSDDYGKDLTSVMR	K	L	0.997	55	28.5	16.4	55	0	0	1	0	2	1799.88	3459.1	2144630	660	675
Dermis	Buttock	20180601_SherrattM_MO_15.raw (Full_Skin_15)	Spectrin beta chain, non-erythrocytic 1 OS=Homo sapiens GN=SPTBN1 PE=1 SV=2	B2ZZ89_HUMAN,SPTB2_HUMAN	SwissProt_2018_01.fasta	274613	28	29	29	0.0031	0.146	KKEIEELQSQAQALSQEGK	R	S	0.997	63.7	29.1	17	63.7	0	0	1	0	2	2144.12	2353.08	1740790	1433	1451
Dermis	Buttock	20180601_SherrattM_MO_15.raw (Full_Skin_15)	Spectrin beta chain, non-erythrocytic 1 OS=Homo sapiens GN=SPTBN1 PE=1 SV=2	B2ZZ89_HUMAN,SPTB2_HUMAN	SwissProt_2018_01.fasta	274613	28	29	29	0.0031	0.146	LLDPEDISVDHPDEK	K	S	0.997	53.8	29.2	16.4	53.8	0	0	1	0	2	1721.82	2649.54	1285780	250	264
Dermis	Buttock	20180601_SherrattM_MO_15.raw (Full_Skin_15)	Spectrin beta chain, non-erythrocytic 1 OS=Homo sapiens GN=SPTBN1 PE=1 SV=2	B2ZZ89_HUMAN,SPTB2_HUMAN	SwissProt_2018_01.fasta	274613	28	29	29	0.0031	0.146	LLEVLSGER	K	L	0.997	48.8	31.7	31.8	33	0	1	0	0	2	1015.58	2537.82	993757	91	99
Dermis	Buttock	20180601_SherrattM_MO_15.raw (Full_Skin_15)	Spectrin beta chain, non-erythrocytic 1 OS=Homo sapiens GN=SPTBN1 PE=1 SV=2	B2ZZ89_HUMAN,SPTB2_HUMAN	SwissProt_2018_01.fasta	274613	28	29	29	0.0031	0.146	LQALDTGWNELHK	R	M	0.974	27.7	29.1	14.7	27.7	0	1	0	0	2	1524.78	2848.83	1087140	1144	1156
Dermis	Buttock	20180601_SherrattM_MO_15.raw (Full_Skin_15)	Spectrin beta chain, non-erythrocytic 1 OS=Homo sapiens GN=SPTBN1 PE=1 SV=2	B2ZZ89_HUMAN,SPTB2_HUMAN	SwissProt_2018_01.fasta	274613	28	29	29	0.0031	0.146	LSDLQKEAEKLESEHPDQAQAILSR	K	L	0.994	58.3	28.2	16.6	58.3	0	0	1	1	2	2835.45	3661.52	4773340	1012	1036
Dermis	Buttock	20180601_SherrattM_MO_15.raw (Full_Skin_15)	Spectrin beta chain, non-erythrocytic 1 OS=Homo sapiens GN=SPTBN1 PE=1 SV=2	B2ZZ89_HUMAN,SPTB2_HUMAN	SwissProt_2018_01.fasta	274613	28	29	29	0.0031	0.146	LTTLELLEVR	R	R	0.997	77.6	26.6	23.2	72.3	0	1	0	0	2	1186.7	4306.34	4044710	2079	2088
Dermis	Buttock	20180601_SherrattM_MO_15.raw (Full_Skin_15)	Spectrin beta chain, non-erythrocytic 1 OS=Homo sapiens GN=SPTBN1 PE=1 SV=2	B2ZZ89_HUMAN,SPTB2_HUMAN	SwissProt_2018_01.fasta	274613	28	29	29	0.0031	0.146	MHTTFEHDIQALGTQVR	R	Q	0.997	55.1	28.5	16.4	55.1	0	0	1	0	2	1983.97	2929.22	1300130	1845	1861
Dermis	Buttock	20180601_SherrattM_MO_15.raw (Full_Skin_15)	Spectrin beta chain, non-erythrocytic 1 OS=Homo sapiens GN=SPTBN1 PE=1 SV=2	B2ZZ89_HUMAN,SPTB2_HUMAN	SwissProt_2018_01.fasta	274613	28	29	29	0.0031	0.146	MLTAQDMSYDEAR	K	N	0.997	66.4	25	17.1	66.4	0	1	0	0	2	1530.66	2337.75	1422560	1295	1307
Dermis	Buttock	20180601_SherrattM_MO_15.raw (Full_Skin_15)	Spectrin beta chain, non-erythrocytic 1 OS=Homo sapiens GN=SPTBN1 PE=1 SV=2	B2ZZ89_HUMAN,SPTB2_HUMAN	SwissProt_2018_01.fasta	274613	28	29	29	0.0031	0.146	SAATWDER	K	F	0.99	39.7	28	21.4	33.8	0	1	0	0	2	935.422	922.522	1568850	2065	2072
Dermis	Buttock	20180601_SherrattM_MO_15.raw (Full_Skin_15)	Spectrin beta chain, non-erythrocytic 1 OS=Homo sapiens GN=SPTBN1 PE=1 SV=2	B2ZZ89_HUMAN,SPTB2_HUMAN	SwissProt_2018_01.fasta	274613	28	29	29	0.0031	0.146	SLLDACESR	K	R	0.997	32.2	27.7	15	32.2	0	1	0	0	2	1050.49	1390.92	1490510	1895	1903
Dermis	Buttock	20180601_SherrattM_MO_15.raw (Full_Skin_15)	Spectrin beta chain, non-erythrocytic 1 OS=Homo sapiens GN=SPTBN1 PE=1 SV=2	B2ZZ89_HUMAN,SPTB2_HUMAN	SwissProt_2018_01.fasta	274613	28	29	29	0.0031	0.146	TALPAQSAATLPAR	K	T	0.997	72.4	29.1	17.5	72.4	0	1	0	0	2	1367.76	1795.79	1535330	2178	2191
Dermis	Buttock	20180601_SherrattM_MO_15.raw (Full_Skin_15)	Spectrin beta chain, non-erythrocytic 1 OS=Homo sapiens GN=SPTBN1 PE=1 SV=2	B2ZZ89_HUMAN,SPTB2_HUMAN	SwissProt_2018_01.fasta	274613	28	29	29	0.0031	0.146	TQETPSAQMEGFLNR	R	K	0.997	78.5	27.8	17.9	78.5	0	1	0	0	2	1708.8	3378.19	1605680	2192	2206
Dermis	Buttock	20180601_SherrattM_MO_15.raw (Full_Skin_15)	Spectrin beta chain, non-erythrocytic 1 OS=Homo sapiens GN=SPTBN1 PE=1 SV=2	B2ZZ89_HUMAN,SPTB2_HUMAN	SwissProt_2018_01.fasta	274613	28	29	29	0.0031	0.146	VLDNAIETEK	K	M	0.993	33.8	30.4	15.1	33.8	0	1	0	0	2	1131.59	1227.23	1199530	293	302
Dermis	Buttock	20180601_SherrattM_MO_15.raw (Full_Skin_15)	Spectrin beta chain, non-erythrocytic 1 OS=Homo sapiens GN=SPTBN1 PE=1 SV=2	B2ZZ89_HUMAN,SPTB2_HUMAN	SwissProt_2018_01.fasta	274613	28	29	29	0.0031	0.146	WDVDDWDNENSSAR	R	L	0.997	69.1	25	17.3	69.1	0	1	0	0	2	1708.68	3412.46	850824	25	38
Dermis	Buttock	20180601_SherrattM_MO_15.raw (Full_Skin_15)	Collagen alpha-1(XV) chain OS=Homo sapiens GN=COL15A1 PE=1 SV=2	A0A087X0K0_HUMAN,COFA1_HUMAN	SwissProt_2018_01.fasta	141722	4	4	4	0.000428	0.0331	AAGLLSTYR	R	A	0.997	41.4	26.9	15.6	41.4	0	1	0	0	2	951.526	1745.55	2005750	1243	1251
Dermis	Buttock	20180601_SherrattM_MO_15.raw (Full_Skin_15)	Collagen alpha-1(XV) chain OS=Homo sapiens GN=COL15A1 PE=1 SV=2	A0A087X0K0_HUMAN,COFA1_HUMAN	SwissProt_2018_01.fasta	141722	4	4	4	0.000428	0.0331	DIMTDPSWPQK	R	V	0.997	38.1	26.9	21.3	32.2	0	1	0	0	2	1317.61	3087.19	629147	1311	1321
Dermis	Buttock	20180601_SherrattM_MO_15.raw (Full_Skin_15)	Collagen alpha-1(XV) chain OS=Homo sapiens GN=COL15A1 PE=1 SV=2	A0A087X0K0_HUMAN,COFA1_HUMAN	SwissProt_2018_01.fasta	141722	4	4	4	0.000428	0.0331	TADTAVTGLASPLSTGK	R	I	0.997	50.2	29.1	16.1	50.2	0	1	0	0	2	1589.84	2775.43	2164190	1344	1360
Dermis	Buttock	20180601_SherrattM_MO_15.raw (Full_Skin_15)	Collagen alpha-1(XV) chain OS=Homo sapiens GN=COL15A1 PE=1 SV=2	A0A087X0K0_HUMAN,COFA1_HUMAN	SwissProt_2018_01.fasta	141722	4	4	4	0.000428	0.0331	YSLPIVNLK	R	G	0.997	39.6	25	15.5	39.6	0	1	0	0	2	1046.62	3754.91	776917	1271	1279
Dermis	Buttock	20180601_SherrattM_MO_15.raw (Full_Skin_15)	Complement component C8 alpha chain OS=Homo sapiens GN=C8A PE=1 SV=2	CO8A_HUMAN	SwissProt_2018_01.fasta	65163.8	2	2	2	0.000214	0.0462	AMAVEDIISR	K	V	0.997	52.4	30.1	16.5	52.2	0	1	0	0	2	1104.57	2912.54	814300	413	422
Dermis	Buttock	20180601_SherrattM_MO_15.raw (Full_Skin_15)	Complement component C8 alpha chain OS=Homo sapiens GN=C8A PE=1 SV=2	CO8A_HUMAN	SwissProt_2018_01.fasta	65163.8	2	2	2	0.000214	0.0462	LGSLGAACEQTQTEGAK	R	A	0.997	77.1	28.1	17.8	77.1	0	1	0	0	2	1720.82	1236.94	1081130	521	537
Dermis	Buttock	20180601_SherrattM_MO_15.raw (Full_Skin_15)	L-lactate dehydrogenase B chain OS=Homo sapiens GN=LDHB PE=1 SV=2	LDHB_HUMAN,Q5U077_HUMAN	SwissProt_2018_01.fasta	36638.6	3	3	3	0.000321	0.111	LIAPVAEEEATVPNNK	K	I	0.997	71.3	28	17.5	71.3	0	1	0	0	2	1694.9	2452.2	885887	8	23
Dermis	Buttock	20180601_SherrattM_MO_15.raw (Full_Skin_15)	L-lactate dehydrogenase B chain OS=Homo sapiens GN=LDHB PE=1 SV=2	LDHB_HUMAN,Q5U077_HUMAN	SwissProt_2018_01.fasta	36638.6	3	3	3	0.000321	0.111	MVVESAYEVIK	K	L	0.997	34.2	28.4	15.1	34.2	0	1	0	0	2	1267.66	3031.72	664363	234	244
Dermis	Buttock	20180601_SherrattM_MO_15.raw (Full_Skin_15)	L-lactate dehydrogenase B chain OS=Homo sapiens GN=LDHB PE=1 SV=2	LDHB_HUMAN,Q5U077_HUMAN	SwissProt_2018_01.fasta	36638.6	3	3	3	0.000321	0.111	SADTLWDIQK	K	D	0.997	50	29.5	16.1	50	0	1	0	0	2	1176.59	2921.04	1132640	320	329
Dermis	Buttock	20180601_SherrattM_MO_15.raw (Full_Skin_15)	Far upstream element-binding protein 1 OS=Homo sapiens GN=FUBP1 PE=1 SV=3	A0A1Z1G4M2_HUMAN,B4DT31_HUMAN,B4E0X8_HUMAN,E9PEB5_HUMAN,FUBP1_HUMAN	SwissProt_2018_01.fasta	67560.6	3	3	3	0.000321	0.0637	CQHAAEIITDLLR	R	S	0.994	36.8	32.2	15.7	36.5	0	0	1	0	2	1539.8	4108.78	513395	332	344
Dermis	Buttock	20180601_SherrattM_MO_15.raw (Full_Skin_15)	Far upstream element-binding protein 1 OS=Homo sapiens GN=FUBP1 PE=1 SV=3	A0A1Z1G4M2_HUMAN,B4DT31_HUMAN,B4E0X8_HUMAN,E9PEB5_HUMAN,FUBP1_HUMAN	SwissProt_2018_01.fasta	67560.6	3	3	3	0.000321	0.0637	IGGNEGIDVPIPR	R	F	0.997	40.5	28.8	15.5	40.5	0	1	0	0	2	1336.72	3119.61	1107480	272	284
Dermis	Buttock	20180601_SherrattM_MO_15.raw (Full_Skin_15)	Far upstream element-binding protein 1 OS=Homo sapiens GN=FUBP1 PE=1 SV=3	A0A1Z1G4M2_HUMAN,B4DT31_HUMAN,B4E0X8_HUMAN,E9PEB5_HUMAN,FUBP1_HUMAN	SwissProt_2018_01.fasta	67560.6	3	3	3	0.000321	0.0637	SCMLTGTPESVQSAK	R	R	0.997	84	26.9	18.3	84	0	1	0	0	2	1595.74	1696.14	564521	147	161
Dermis	Buttock	20180601_SherrattM_MO_15.raw (Full_Skin_15)	Carbonic anhydrase 1 OS=Homo sapiens GN=CA1 PE=1 SV=2	CAH1_HUMAN,V9HWE3_HUMAN	SwissProt_2018_01.fasta	28870.4	2	2	2	0.000214	0.103	HDTSLKPISVSYNPATAK	K	E	0.997	42.7	28.3	15.7	42.7	0	0	1	0	2	1929.01	1766.64	2940600	41	58
Dermis	Buttock	20180601_SherrattM_MO_15.raw (Full_Skin_15)	Carbonic anhydrase 1 OS=Homo sapiens GN=CA1 PE=1 SV=2	CAH1_HUMAN,V9HWE3_HUMAN	SwissProt_2018_01.fasta	28870.4	2	2	2	0.000214	0.103	VLDALQAIK	K	T	0.997	40	25	19.7	35.7	0	1	0	0	2	970.593	2789.49	811667	161	169
Dermis	Buttock	20180601_SherrattM_MO_15.raw (Full_Skin_15)	Laminin subunit gamma-1 OS=Homo sapiens GN=LAMC1 PE=1 SV=3	A0A024R972_HUMAN,LAMC1_HUMAN	SwissProt_2018_01.fasta	177601	24	27	35	0.00374	0.184	ATAESASECLPCDCNGR	R	S	0.997	61.3	25	16.8	61.3	0	1	0	0	2	1897.75	1213.49	501129	331	347
Dermis	Buttock	20180601_SherrattM_MO_15.raw (Full_Skin_15)	Laminin subunit gamma-1 OS=Homo sapiens GN=LAMC1 PE=1 SV=3	A0A024R972_HUMAN,LAMC1_HUMAN	SwissProt_2018_01.fasta	177601	24	27	35	0.00374	0.184	CELCDDGYFGDPLGR	R	N	0.997	74.3	25	17.6	74.3	0	1	0	0	2	1773.72	4083.04	1181210	804	818
Dermis	Buttock	20180601_SherrattM_MO_15.raw (Full_Skin_15)	Laminin subunit gamma-1 OS=Homo sapiens GN=LAMC1 PE=1 SV=3	A0A024R972_HUMAN,LAMC1_HUMAN	SwissProt_2018_01.fasta	177601	24	27	35	0.00374	0.184	CKDGFFGNPLAPNPADK	R	C	0.956	28.8	28.1	14.8	28.8	0	0	1	0	2	1847.87	2979.72	1603290	864	880
Dermis	Buttock	20180601_SherrattM_MO_15.raw (Full_Skin_15)	Laminin subunit gamma-1 OS=Homo sapiens GN=LAMC1 PE=1 SV=3	A0A024R972_HUMAN,LAMC1_HUMAN	SwissProt_2018_01.fasta	177601	24	27	35	0.00374	0.184	CSCKPGVMGDK	R	C	0.989	24.1	25	14.5	24.1	0	1	0	0	2	1238.53	730.024	1207340	416	426
Dermis	Buttock	20180601_SherrattM_MO_15.raw (Full_Skin_15)	Laminin subunit gamma-1 OS=Homo sapiens GN=LAMC1 PE=1 SV=3	A0A024R972_HUMAN,LAMC1_HUMAN	SwissProt_2018_01.fasta	177601	24	27	35	0.00374	0.184	DGFFGNPLAPNPADK	K	C	0.997	68.6	27.9	17.3	68.6	0	2	0	0	2	1559.75	4200.61	8104640	866	880
Dermis	Buttock	20180601_SherrattM_MO_15.raw (Full_Skin_15)	Laminin subunit gamma-1 OS=Homo sapiens GN=LAMC1 PE=1 SV=3	A0A024R972_HUMAN,LAMC1_HUMAN	SwissProt_2018_01.fasta	177601	24	27	35	0.00374	0.184	DIEEIMKDIR	R	N	0.997	46.7	29.9	21.8	40.8	0	1	0	0	2	1261.65	4063.83	1361130	1578	1587
Dermis	Buttock	20180601_SherrattM_MO_15.raw (Full_Skin_15)	Laminin subunit gamma-1 OS=Homo sapiens GN=LAMC1 PE=1 SV=3	A0A024R972_HUMAN,LAMC1_HUMAN	SwissProt_2018_01.fasta	177601	24	27	35	0.00374	0.184	DTLQEANDILNNLKDFDR	R	R	0.997	149	28.7	22.3	149	0	1	1	0	2	2134.04	4903.78	10190000	1358	1375
Dermis	Buttock	20180601_SherrattM_MO_15.raw (Full_Skin_15)	Laminin subunit gamma-1 OS=Homo sapiens GN=LAMC1 PE=1 SV=3	A0A024R972_HUMAN,LAMC1_HUMAN	SwissProt_2018_01.fasta	177601	24	27	35	0.00374	0.184	EAQQALGSAAADATEAK	R	N	0.997	98.2	28.6	19.1	98.2	0	1	0	0	2	1631.79	1591.44	2423010	1407	1423
Dermis	Buttock	20180601_SherrattM_MO_15.raw (Full_Skin_15)	Laminin subunit gamma-1 OS=Homo sapiens GN=LAMC1 PE=1 SV=3	A0A024R972_HUMAN,LAMC1_HUMAN	SwissProt_2018_01.fasta	177601	24	27	35	0.00374	0.184	EVVCTNCPTGTTGK	K	R	0.997	66.6	25	17.2	66.6	0	1	0	0	2	1523.68	843.257	2454220	789	802
Dermis	Buttock	20180601_SherrattM_MO_15.raw (Full_Skin_15)	Laminin subunit gamma-1 OS=Homo sapiens GN=LAMC1 PE=1 SV=3	A0A024R972_HUMAN,LAMC1_HUMAN	SwissProt_2018_01.fasta	177601	24	27	35	0.00374	0.184	GKTEQQTADQLLAR	K	A	0.997	56.3	30.7	16.5	56.3	0	0	1	0	2	1558.82	1395.53	2266590	1328	1341
Dermis	Buttock	20180601_SherrattM_MO_15.raw (Full_Skin_15)	Laminin subunit gamma-1 OS=Homo sapiens GN=LAMC1 PE=1 SV=3	A0A024R972_HUMAN,LAMC1_HUMAN	SwissProt_2018_01.fasta	177601	24	27	35	0.00374	0.184	HKQEADDIVR	R	V	0.997	61.9	28.4	32.8	46	0	1	1	0	2	1210.62	734.87	6903780	1190	1199
Dermis	Buttock	20180601_SherrattM_MO_15.raw (Full_Skin_15)	Laminin subunit gamma-1 OS=Homo sapiens GN=LAMC1 PE=1 SV=3	A0A024R972_HUMAN,LAMC1_HUMAN	SwissProt_2018_01.fasta	177601	24	27	35	0.00374	0.184	KVSDLENEAK	R	K	0.997	60.3	29.5	17.2	59.8	0	1	0	0	2	1132.58	811.665	2599040	1557	1566
Dermis	Buttock	20180601_SherrattM_MO_15.raw (Full_Skin_15)	Laminin subunit gamma-1 OS=Homo sapiens GN=LAMC1 PE=1 SV=3	A0A024R972_HUMAN,LAMC1_HUMAN	SwissProt_2018_01.fasta	177601	24	27	35	0.00374	0.184	LNEIEGTLNK	K	A	0.997	37.8	31.3	27.3	25.9	0	1	0	0	2	1130.61	1451.13	3284880	1535	1544
Dermis	Buttock	20180601_SherrattM_MO_15.raw (Full_Skin_15)	Laminin subunit gamma-1 OS=Homo sapiens GN=LAMC1 PE=1 SV=3	A0A024R972_HUMAN,LAMC1_HUMAN	SwissProt_2018_01.fasta	177601	24	27	35	0.00374	0.184	LNTFGDEVFNDPK	R	V	0.997	80.1	28.2	18	80.1	0	2	0	0	2	1495.71	3199.12	3818230	256	268
Dermis	Buttock	20180601_SherrattM_MO_15.raw (Full_Skin_15)	Laminin subunit gamma-1 OS=Homo sapiens GN=LAMC1 PE=1 SV=3	A0A024R972_HUMAN,LAMC1_HUMAN	SwissProt_2018_01.fasta	177601	24	27	35	0.00374	0.184	LSAEDLVLEGAGLR	R	V	0.997	91.9	29.2	20.5	90.1	0	1	0	0	2	1442.79	4551.42	16845200	590	603
Dermis	Buttock	20180601_SherrattM_MO_15.raw (Full_Skin_15)	Laminin subunit gamma-1 OS=Homo sapiens GN=LAMC1 PE=1 SV=3	A0A024R972_HUMAN,LAMC1_HUMAN	SwissProt_2018_01.fasta	177601	24	27	35	0.00374	0.184	NTIEETGNLAEQAR	R	A	0.997	89.3	28.2	19	88.9	0	2	0	0	2	1545.75	1776.32	4028070	1122	1135
Dermis	Buttock	20180601_SherrattM_MO_15.raw (Full_Skin_15)	Laminin subunit gamma-1 OS=Homo sapiens GN=LAMC1 PE=1 SV=3	A0A024R972_HUMAN,LAMC1_HUMAN	SwissProt_2018_01.fasta	177601	24	27	35	0.00374	0.184	QLQEAEKELK	K	R	0.997	67.2	30.4	36.9	47.5	0	1	0	0	2	1215.66	892.159	1359590	1467	1476
Dermis	Buttock	20180601_SherrattM_MO_15.raw (Full_Skin_15)	Laminin subunit gamma-1 OS=Homo sapiens GN=LAMC1 PE=1 SV=3	A0A024R972_HUMAN,LAMC1_HUMAN	SwissProt_2018_01.fasta	177601	24	27	35	0.00374	0.184	SQECYFDPELYR	R	S	0.997	53.2	25	16.3	53.2	0	2	0	0	2	1606.68	3644.09	8146340	348	359
Dermis	Buttock	20180601_SherrattM_MO_15.raw (Full_Skin_15)	Laminin subunit gamma-1 OS=Homo sapiens GN=LAMC1 PE=1 SV=3	A0A024R972_HUMAN,LAMC1_HUMAN	SwissProt_2018_01.fasta	177601	24	27	35	0.00374	0.184	TEQQTADQLLAR	K	A	0.997	76.2	35.3	17.8	76.2	0	1	0	0	2	1373.7	1854.63	2631070	1330	1341
Dermis	Buttock	20180601_SherrattM_MO_15.raw (Full_Skin_15)	Laminin subunit gamma-1 OS=Homo sapiens GN=LAMC1 PE=1 SV=3	A0A024R972_HUMAN,LAMC1_HUMAN	SwissProt_2018_01.fasta	177601	24	27	35	0.00374	0.184	TFAEVTDLDNEVNNMLK	R	Q	0.997	99.6	28.2	19.2	99.6	0	1	0	0	2	1952.93	4768.28	9621930	1450	1466
Dermis	Buttock	20180601_SherrattM_MO_15.raw (Full_Skin_15)	Laminin subunit gamma-1 OS=Homo sapiens GN=LAMC1 PE=1 SV=3	A0A024R972_HUMAN,LAMC1_HUMAN	SwissProt_2018_01.fasta	177601	24	27	35	0.00374	0.184	TGQCECQPGITGQHCER	R	C	0.997	54.6	25	16.4	54.6	0	0	1	0	2	2017.83	774.163	1890350	951	967
Dermis	Buttock	20180601_SherrattM_MO_15.raw (Full_Skin_15)	Laminin subunit gamma-1 OS=Homo sapiens GN=LAMC1 PE=1 SV=3	A0A024R972_HUMAN,LAMC1_HUMAN	SwissProt_2018_01.fasta	177601	24	27	35	0.00374	0.184	TKEVVCTNCPTGTTGK	K	R	0.997	74	27.5	17.6	74	0	1	1	0	2	1752.83	778.455	3433930	787	802
Dermis	Buttock	20180601_SherrattM_MO_15.raw (Full_Skin_15)	Laminin subunit gamma-1 OS=Homo sapiens GN=LAMC1 PE=1 SV=3	A0A024R972_HUMAN,LAMC1_HUMAN	SwissProt_2018_01.fasta	177601	24	27	35	0.00374	0.184	TLPSGCFNTPSIEKP	K	-	0.997	46.3	31.1	15.9	46.3	0	3	0	0	2	1647.8	3067.11	9126680	1595	1609
Dermis	Buttock	20180601_SherrattM_MO_15.raw (Full_Skin_15)	Laminin subunit gamma-1 OS=Homo sapiens GN=LAMC1 PE=1 SV=3	A0A024R972_HUMAN,LAMC1_HUMAN	SwissProt_2018_01.fasta	177601	24	27	35	0.00374	0.184	VSVPLIAQGNSYPSETTVK	R	Y	0.997	91.4	28.2	18.7	91.4	0	3	0	0	2	1990.05	3410.65	8527430	604	622
Dermis	Buttock	20180601_SherrattM_MO_15.raw (Full_Skin_15)	Heat shock 70 kDa protein 1A OS=Homo sapiens GN=HSPA1A PE=1 SV=1	A0A0G2JIW1_HUMAN,A0A1U9X7W4_HUMAN,A8K5I0_HUMAN,HS71A_HUMAN,HS71B_HUMAN	SwissProt_2018_01.fasta	70054	14	17	21	0.00225	0.234	AFYPEEISSMVLTK	K	M	0.997	49	33.5	16.1	49	0	1	0	0	2	1614.81	4567.86	3087140	113	126
Dermis	Buttock	20180601_SherrattM_MO_15.raw (Full_Skin_15)	Heat shock 70 kDa protein 1A OS=Homo sapiens GN=HSPA1A PE=1 SV=1	A0A0G2JIW1_HUMAN,A0A1U9X7W4_HUMAN,A8K5I0_HUMAN,HS71A_HUMAN,HS71B_HUMAN	SwissProt_2018_01.fasta	70054	14	17	21	0.00225	0.234	AQIHDLVLVGGSTR	K	I	0.989	29.8	28.1	22.6	22.1	0	0	1	0	2	1465.81	2182.81	4146020	329	342
Dermis	Buttock	20180601_SherrattM_MO_15.raw (Full_Skin_15)	Heat shock 70 kDa protein 1A OS=Homo sapiens GN=HSPA1A PE=1 SV=1	A0A0G2JIW1_HUMAN,A0A1U9X7W4_HUMAN,A8K5I0_HUMAN,HS71A_HUMAN,HS71B_HUMAN	SwissProt_2018_01.fasta	70054	14	17	21	0.00225	0.234	ATAGDTHLGGEDFDNR	K	L	0.997	84.7	25	18.3	84.7	0	1	1	0	2	1675.73	1231.07	4733210	221	236
Dermis	Buttock	20180601_SherrattM_MO_15.raw (Full_Skin_15)	Heat shock 70 kDa protein 1A OS=Homo sapiens GN=HSPA1A PE=1 SV=1	A0A0G2JIW1_HUMAN,A0A1U9X7W4_HUMAN,A8K5I0_HUMAN,HS71A_HUMAN,HS71B_HUMAN	SwissProt_2018_01.fasta	70054	14	17	21	0.00225	0.234	DAGVIAGLNVLR	K	I	0.997	48.1	26.4	16	48.1	0	1	0	0	2	1197.7	4230.05	4147520	160	171
Dermis	Buttock	20180601_SherrattM_MO_15.raw (Full_Skin_15)	Heat shock 70 kDa protein 1A OS=Homo sapiens GN=HSPA1A PE=1 SV=1	A0A0G2JIW1_HUMAN,A0A1U9X7W4_HUMAN,A8K5I0_HUMAN,HS71A_HUMAN,HS71B_HUMAN	SwissProt_2018_01.fasta	70054	14	17	21	0.00225	0.234	FEELCSDLFR	R	S	0.997	66.9	25.1	23.7	60.3	0	1	0	0	2	1315.6	4028.5	1026500	302	311
Dermis	Buttock	20180601_SherrattM_MO_15.raw (Full_Skin_15)	Heat shock 70 kDa protein 1A OS=Homo sapiens GN=HSPA1A PE=1 SV=1	A0A0G2JIW1_HUMAN,A0A1U9X7W4_HUMAN,A8K5I0_HUMAN,HS71A_HUMAN,HS71B_HUMAN	SwissProt_2018_01.fasta	70054	14	17	21	0.00225	0.234	FGDPVVQSDMK	K	H	0.997	53.4	27.4	16.3	53.4	0	1	0	0	2	1222.58	2016.56	2488000	78	88
Dermis	Buttock	20180601_SherrattM_MO_15.raw (Full_Skin_15)	Heat shock 70 kDa protein 1A OS=Homo sapiens GN=HSPA1A PE=1 SV=1	A0A0G2JIW1_HUMAN,A0A1U9X7W4_HUMAN,A8K5I0_HUMAN,HS71A_HUMAN,HS71B_HUMAN	SwissProt_2018_01.fasta	70054	14	17	21	0.00225	0.234	HWPFQVINDGDKPK	K	V	0.997	42.1	29.8	15.6	42.1	0	0	3	0	2	1680.85	2458.98	13263800	89	102
Dermis	Buttock	20180601_SherrattM_MO_15.raw (Full_Skin_15)	Heat shock 70 kDa protein 1A OS=Homo sapiens GN=HSPA1A PE=1 SV=1	A0A0G2JIW1_HUMAN,A0A1U9X7W4_HUMAN,A8K5I0_HUMAN,HS71A_HUMAN,HS71B_HUMAN	SwissProt_2018_01.fasta	70054	14	17	21	0.00225	0.234	KFGDPVVQSDMK	R	H	0.997	75.3	29.4	17.7	75.3	0	1	1	0	2	1350.67	1464.14	5038310	77	88
Dermis	Buttock	20180601_SherrattM_MO_15.raw (Full_Skin_15)	Heat shock 70 kDa protein 1A OS=Homo sapiens GN=HSPA1A PE=1 SV=1	A0A0G2JIW1_HUMAN,A0A1U9X7W4_HUMAN,A8K5I0_HUMAN,HS71A_HUMAN,HS71B_HUMAN	SwissProt_2018_01.fasta	70054	14	17	21	0.00225	0.234	LLQDFFNGR	K	D	0.997	48.3	28.8	24.8	39.6	0	2	0	0	2	1109.57	3729.18	3214840	349	357
Dermis	Buttock	20180601_SherrattM_MO_15.raw (Full_Skin_15)	Heat shock 70 kDa protein 1A OS=Homo sapiens GN=HSPA1A PE=1 SV=1	A0A0G2JIW1_HUMAN,A0A1U9X7W4_HUMAN,A8K5I0_HUMAN,HS71A_HUMAN,HS71B_HUMAN	SwissProt_2018_01.fasta	70054	14	17	21	0.00225	0.234	LSKEEIER	R	M	0.99	46.8	29.4	24.5	38.3	0	1	1	0	2	1003.54	770.883	7088000	510	517
Dermis	Buttock	20180601_SherrattM_MO_15.raw (Full_Skin_15)	Heat shock 70 kDa protein 1A OS=Homo sapiens GN=HSPA1A PE=1 SV=1	A0A0G2JIW1_HUMAN,A0A1U9X7W4_HUMAN,A8K5I0_HUMAN,HS71A_HUMAN,HS71B_HUMAN	SwissProt_2018_01.fasta	70054	14	17	21	0.00225	0.234	NQVALNPQNTVFDAK	K	R	0.997	84.7	28.6	18.3	84.7	0	2	0	0	2	1658.85	2794.69	7977820	57	71
Dermis	Buttock	20180601_SherrattM_MO_15.raw (Full_Skin_15)	Heat shock 70 kDa protein 1A OS=Homo sapiens GN=HSPA1A PE=1 SV=1	A0A0G2JIW1_HUMAN,A0A1U9X7W4_HUMAN,A8K5I0_HUMAN,HS71A_HUMAN,HS71B_HUMAN	SwissProt_2018_01.fasta	70054	14	17	21	0.00225	0.234	SAVEDEGLK	K	G	0.962	27.6	28.4	17.9	24.4	0	1	0	0	2	947.468	873.129	1970680	551	559
Dermis	Buttock	20180601_SherrattM_MO_15.raw (Full_Skin_15)	Heat shock 70 kDa protein 1A OS=Homo sapiens GN=HSPA1A PE=1 SV=1	A0A0G2JIW1_HUMAN,A0A1U9X7W4_HUMAN,A8K5I0_HUMAN,HS71A_HUMAN,HS71B_HUMAN	SwissProt_2018_01.fasta	70054	14	17	21	0.00225	0.234	STLEPVEK	R	A	0.99	39	29	18.1	36.3	0	1	0	0	2	902.483	873.576	3808870	312	319
Dermis	Buttock	20180601_SherrattM_MO_15.raw (Full_Skin_15)	Heat shock 70 kDa protein 1A OS=Homo sapiens GN=HSPA1A PE=1 SV=1	A0A0G2JIW1_HUMAN,A0A1U9X7W4_HUMAN,A8K5I0_HUMAN,HS71A_HUMAN,HS71B_HUMAN	SwissProt_2018_01.fasta	70054	14	17	21	0.00225	0.234	YKAEDEVQR	K	E	0.997	58.7	28.9	28.3	47.1	0	1	0	0	2	1137.55	729.949	1915430	525	533
Dermis	Buttock	20180601_SherrattM_MO_15.raw (Full_Skin_15)	TPSB2 protein OS=Homo sapiens GN=TPSB2 PE=2 SV=1	Q6NZY1_HUMAN		0	6	8	11	0.00118	0	DDMLCAGNTR	?	?	0.997	37.1	25	15.3	37.1	0	1	0	0	2	1152.48	1148.58	2093850	0	0
Dermis	Buttock	20180601_SherrattM_MO_15.raw (Full_Skin_15)	TPSB2 protein OS=Homo sapiens GN=TPSB2 PE=2 SV=1	Q6NZY1_HUMAN		0	6	8	11	0.00118	0	DSCQGDSGGPLVCK	?	?	0.997	51	25	16.2	51	0	1	0	0	2	1479.62	992.067	2327010	0	0
Dermis	Buttock	20180601_SherrattM_MO_15.raw (Full_Skin_15)	TPSB2 protein OS=Homo sapiens GN=TPSB2 PE=2 SV=1	Q6NZY1_HUMAN		0	6	8	11	0.00118	0	EQHLYYQDQLLPVSR	?	?	0.997	84.8	33.2	18.3	84.8	0	1	1	0	2	1888.96	3122.25	5891160	0	0
Dermis	Buttock	20180601_SherrattM_MO_15.raw (Full_Skin_15)	TPSB2 protein OS=Homo sapiens GN=TPSB2 PE=2 SV=1	Q6NZY1_HUMAN		0	6	8	11	0.00118	0	IVRDDMLCAGNTR	?	?	0.993	30.2	30.5	14.9	30.2	0	1	0	0	2	1520.73	1276.82	882557	0	0
Dermis	Buttock	20180601_SherrattM_MO_15.raw (Full_Skin_15)	TPSB2 protein OS=Homo sapiens GN=TPSB2 PE=2 SV=1	Q6NZY1_HUMAN		0	6	8	11	0.00118	0	LPPPFPLK	?	?	0.99	27.6	25	24.7	17.6	0	4	0	0	2	908.561	2890.02	5139470	0	0
Dermis	Buttock	20180601_SherrattM_MO_15.raw (Full_Skin_15)	TPSB2 protein OS=Homo sapiens GN=TPSB2 PE=2 SV=1	Q6NZY1_HUMAN		0	6	8	11	0.00118	0	YHLGAYTGDDVR	?	?	0.997	52.9	26.4	16.3	52.9	0	1	1	0	2	1366.64	1535.57	7396120	0	0
Dermis	Buttock	20180601_SherrattM_MO_15.raw (Full_Skin_15)	cDNA FLJ14473 fis, clone MAMMA1001080, highly similar to Homo sapiens SNC73 protein (SNC73) mRNA OS=Homo sapiens PE=2 SV=1	Q96K68_HUMAN		0	5	5	7	0.000748	0	DLCGCYSVSSVLPGCAEPWNHGK	?	?	0.992	33.5	25	15.1	33.5	0	0	1	0	2	2593.13	4253.16	5402410	0	0
Dermis	Buttock	20180601_SherrattM_MO_15.raw (Full_Skin_15)	cDNA FLJ14473 fis, clone MAMMA1001080, highly similar to Homo sapiens SNC73 protein (SNC73) mRNA OS=Homo sapiens PE=2 SV=1	Q96K68_HUMAN		0	5	5	7	0.000748	0	QEPSQGTTTFAVTSILR	?	?	0.997	87.8	29.1	18.5	87.8	0	1	0	0	2	1835.95	4136.56	889316	0	0
Dermis	Buttock	20180601_SherrattM_MO_15.raw (Full_Skin_15)	cDNA FLJ14473 fis, clone MAMMA1001080, highly similar to Homo sapiens SNC73 protein (SNC73) mRNA OS=Homo sapiens PE=2 SV=1	Q96K68_HUMAN		0	5	5	7	0.000748	0	SAVQGPPER	?	?	0.997	70.5	28.1	22.2	65.7	0	1	0	0	2	940.485	731.042	7261620	0	0
Dermis	Buttock	20180601_SherrattM_MO_15.raw (Full_Skin_15)	cDNA FLJ14473 fis, clone MAMMA1001080, highly similar to Homo sapiens SNC73 protein (SNC73) mRNA OS=Homo sapiens PE=2 SV=1	Q96K68_HUMAN		0	5	5	7	0.000748	0	TFTCTAAYPESK	?	?	0.997	47.2	25	16	47.2	0	2	0	0	2	1375.62	1360.1	4683320	0	0
Dermis	Buttock	20180601_SherrattM_MO_15.raw (Full_Skin_15)	cDNA FLJ14473 fis, clone MAMMA1001080, highly similar to Homo sapiens SNC73 protein (SNC73) mRNA OS=Homo sapiens PE=2 SV=1	Q96K68_HUMAN		0	5	5	7	0.000748	0	WLQGSQELPR	?	?	0.997	69.8	27.9	17.4	69.8	0	2	0	0	2	1213.63	2166.84	32070600	0	0
Dermis	Buttock	20180601_SherrattM_MO_15.raw (Full_Skin_15)	Heat shock cognate 71 kDa protein OS=Homo sapiens GN=HSPA8 PE=1 SV=1	HSP7C_HUMAN,V9HW22_HUMAN	SwissProt_2018_01.fasta	70899.8	9	13	14	0.0015	0.139	ARFEELNADLFR	R	G	0.997	48.2	29.2	24.6	39.6	0	1	1	0	2	1480.75	3543.27	6808130	300	311
Dermis	Buttock	20180601_SherrattM_MO_15.raw (Full_Skin_15)	Heat shock cognate 71 kDa protein OS=Homo sapiens GN=HSPA8 PE=1 SV=1	HSP7C_HUMAN,V9HW22_HUMAN	SwissProt_2018_01.fasta	70899.8	9	13	14	0.0015	0.139	DAGTIAGLNVLR	K	I	0.997	46.3	28.3	15.9	46.3	0	1	0	0	2	1199.67	3703.69	3844890	160	171
Dermis	Buttock	20180601_SherrattM_MO_15.raw (Full_Skin_15)	Heat shock cognate 71 kDa protein OS=Homo sapiens GN=HSPA8 PE=1 SV=1	HSP7C_HUMAN,V9HW22_HUMAN	SwissProt_2018_01.fasta	70899.8	9	13	14	0.0015	0.139	FDDAVVQSDMK	R	H	0.997	32.4	25.6	15	32.4	0	1	0	0	2	1254.57	2002.46	1736810	78	88
Dermis	Buttock	20180601_SherrattM_MO_15.raw (Full_Skin_15)	Heat shock cognate 71 kDa protein OS=Homo sapiens GN=HSPA8 PE=1 SV=1	HSP7C_HUMAN,V9HW22_HUMAN	SwissProt_2018_01.fasta	70899.8	9	13	14	0.0015	0.139	FEELNADLFR	R	G	0.997	34.2	29	15.1	34.2	0	1	0	0	2	1253.62	4103.94	736888	302	311
Dermis	Buttock	20180601_SherrattM_MO_15.raw (Full_Skin_15)	Heat shock cognate 71 kDa protein OS=Homo sapiens GN=HSPA8 PE=1 SV=1	HSP7C_HUMAN,V9HW22_HUMAN	SwissProt_2018_01.fasta	70899.8	9	13	14	0.0015	0.139	LLQDFFNGK	K	E	0.997	53	28.2	20.8	48.5	0	1	0	0	2	1081.57	3617.94	2339320	349	357
Dermis	Buttock	20180601_SherrattM_MO_15.raw (Full_Skin_15)	Heat shock cognate 71 kDa protein OS=Homo sapiens GN=HSPA8 PE=1 SV=1	HSP7C_HUMAN,V9HW22_HUMAN	SwissProt_2018_01.fasta	70899.8	9	13	14	0.0015	0.139	NQVAMNPTNTVFDAK	K	R	0.997	75.6	34.3	17.7	75.6	0	2	0	0	2	1649.8	2627.59	2044520	57	71
Dermis	Buttock	20180601_SherrattM_MO_15.raw (Full_Skin_15)	Heat shock cognate 71 kDa protein OS=Homo sapiens GN=HSPA8 PE=1 SV=1	HSP7C_HUMAN,V9HW22_HUMAN	SwissProt_2018_01.fasta	70899.8	9	13	14	0.0015	0.139	RFDDAVVQSDMK	R	H	0.997	69.3	27.3	29.8	56.8	0	1	1	0	2	1410.67	1564.52	2546920	77	88
Dermis	Buttock	20180601_SherrattM_MO_15.raw (Full_Skin_15)	Heat shock cognate 71 kDa protein OS=Homo sapiens GN=HSPA8 PE=1 SV=1	HSP7C_HUMAN,V9HW22_HUMAN	SwissProt_2018_01.fasta	70899.8	9	13	14	0.0015	0.139	SQIHDIVLVGGSTR	K	I	0.997	60.8	28.4	16.8	60.8	0	1	1	0	2	1481.81	1968.19	2810270	329	342
Dermis	Buttock	20180601_SherrattM_MO_15.raw (Full_Skin_15)	Heat shock cognate 71 kDa protein OS=Homo sapiens GN=HSPA8 PE=1 SV=1	HSP7C_HUMAN,V9HW22_HUMAN	SwissProt_2018_01.fasta	70899.8	9	13	14	0.0015	0.139	STAGDTHLGGEDFDNR	K	M	0.997	101	25	19.3	101	0	1	1	0	2	1691.73	1219.76	7123310	221	236
Dermis	Buttock	20180601_SherrattM_MO_15.raw (Full_Skin_15)	78 kDa glucose-regulated protein OS=Homo sapiens GN=HSPA5 PE=1 SV=2	GRP78_HUMAN,V9HWB4_HUMAN	SwissProt_2018_01.fasta	72334.7	13	13	14	0.0015	0.22	DAGTIAGLNVMR	K	I	0.997	75.8	31.6	18.7	74.9	0	1	0	0	2	1217.63	3231.08	3769080	186	197
Dermis	Buttock	20180601_SherrattM_MO_15.raw (Full_Skin_15)	78 kDa glucose-regulated protein OS=Homo sapiens GN=HSPA5 PE=1 SV=2	GRP78_HUMAN,V9HWB4_HUMAN	SwissProt_2018_01.fasta	72334.7	13	13	14	0.0015	0.22	ELEEIVQPIISK	K	L	0.994	34	26.3	15.1	34	0	1	0	0	2	1397.79	3748.73	1314470	622	633
Dermis	Buttock	20180601_SherrattM_MO_15.raw (Full_Skin_15)	78 kDa glucose-regulated protein OS=Homo sapiens GN=HSPA5 PE=1 SV=2	GRP78_HUMAN,V9HWB4_HUMAN	SwissProt_2018_01.fasta	72334.7	13	13	14	0.0015	0.22	ITPSYVAFTPEGER	R	L	0.997	63.5	30.7	18	62.5	0	2	0	0	2	1566.78	3030.3	3230730	61	74
Dermis	Buttock	20180601_SherrattM_MO_15.raw (Full_Skin_15)	78 kDa glucose-regulated protein OS=Homo sapiens GN=HSPA5 PE=1 SV=2	GRP78_HUMAN,V9HWB4_HUMAN	SwissProt_2018_01.fasta	72334.7	13	13	14	0.0015	0.22	KKELEEIVQPIISK	K	L	0.997	41.1	25	15.6	41.1	0	0	1	0	2	1653.98	2420.53	2460130	620	633
Dermis	Buttock	20180601_SherrattM_MO_15.raw (Full_Skin_15)	78 kDa glucose-regulated protein OS=Homo sapiens GN=HSPA5 PE=1 SV=2	GRP78_HUMAN,V9HWB4_HUMAN	SwissProt_2018_01.fasta	72334.7	13	13	14	0.0015	0.22	KSDIDEIVLVGGSTR	K	I	0.989	32.3	30.1	15	32.3	0	0	1	0	2	1588.85	2806.19	2344460	353	367
Dermis	Buttock	20180601_SherrattM_MO_15.raw (Full_Skin_15)	78 kDa glucose-regulated protein OS=Homo sapiens GN=HSPA5 PE=1 SV=2	GRP78_HUMAN,V9HWB4_HUMAN	SwissProt_2018_01.fasta	72334.7	13	13	14	0.0015	0.22	LTPEEIER	R	M	0.961	26.4	28.2	23.4	0	0	1	0	0	2	986.515	1276.59	1211540	533	540
Dermis	Buttock	20180601_SherrattM_MO_15.raw (Full_Skin_15)	78 kDa glucose-regulated protein OS=Homo sapiens GN=HSPA5 PE=1 SV=2	GRP78_HUMAN,V9HWB4_HUMAN	SwissProt_2018_01.fasta	72334.7	13	13	14	0.0015	0.22	NQLTSNPENTVFDAK	K	R	0.997	83.3	28.9	18.5	82.9	0	1	0	0	2	1677.81	2513.54	726546	82	96
Dermis	Buttock	20180601_SherrattM_MO_15.raw (Full_Skin_15)	78 kDa glucose-regulated protein OS=Homo sapiens GN=HSPA5 PE=1 SV=2	GRP78_HUMAN,V9HWB4_HUMAN	SwissProt_2018_01.fasta	72334.7	13	13	14	0.0015	0.22	SDIDEIVLVGGSTR	K	I	0.997	66.8	29.2	17.2	66.8	0	1	0	0	2	1460.76	3705.05	2958110	354	367
Dermis	Buttock	20180601_SherrattM_MO_15.raw (Full_Skin_15)	78 kDa glucose-regulated protein OS=Homo sapiens GN=HSPA5 PE=1 SV=2	GRP78_HUMAN,V9HWB4_HUMAN	SwissProt_2018_01.fasta	72334.7	13	13	14	0.0015	0.22	SQIFSTASDNQPTVTIK	K	V	0.997	76.5	29	18.6	75.7	0	1	0	0	2	1836.93	2821.14	1200660	448	464
Dermis	Buttock	20180601_SherrattM_MO_15.raw (Full_Skin_15)	78 kDa glucose-regulated protein OS=Homo sapiens GN=HSPA5 PE=1 SV=2	GRP78_HUMAN,V9HWB4_HUMAN	SwissProt_2018_01.fasta	72334.7	13	13	14	0.0015	0.22	TFAPEEISAMVLTK	K	M	0.997	44.4	29	15.8	44.4	0	1	0	0	2	1536.8	4542.15	3702700	139	152
Dermis	Buttock	20180601_SherrattM_MO_15.raw (Full_Skin_15)	78 kDa glucose-regulated protein OS=Homo sapiens GN=HSPA5 PE=1 SV=2	GRP78_HUMAN,V9HWB4_HUMAN	SwissProt_2018_01.fasta	72334.7	13	13	14	0.0015	0.22	TKPYIQVDIGGGQTK	K	T	0.997	77.9	27.9	17.9	77.9	0	1	0	0	2	1604.86	1845.75	711672	124	138
Dermis	Buttock	20180601_SherrattM_MO_15.raw (Full_Skin_15)	78 kDa glucose-regulated protein OS=Homo sapiens GN=HSPA5 PE=1 SV=2	GRP78_HUMAN,V9HWB4_HUMAN	SwissProt_2018_01.fasta	72334.7	13	13	14	0.0015	0.22	TWNDPSVQQDIK	R	F	0.997	49.8	28.5	16.1	49.8	0	1	0	0	2	1430.69	2075.32	2417010	102	113
Dermis	Buttock	20180601_SherrattM_MO_15.raw (Full_Skin_15)	78 kDa glucose-regulated protein OS=Homo sapiens GN=HSPA5 PE=1 SV=2	GRP78_HUMAN,V9HWB4_HUMAN	SwissProt_2018_01.fasta	72334.7	13	13	14	0.0015	0.22	VLEDSDLK	K	K	0.99	51.4	30	26.9	40.8	0	1	0	0	2	918.478	1052.9	2059350	345	352
Dermis	Buttock	20180601_SherrattM_MO_15.raw (Full_Skin_15)	Trifunctional enzyme subunit beta, mitochondrial OS=Homo sapiens GN=HADHB PE=1 SV=3	B4DY96_HUMAN,ECHB_HUMAN	SwissProt_2018_01.fasta	51296	7	8	9	0.000962	0.154	AALTGLLHR	R	T	0.995	38.3	25	23.9	29.8	0	1	1	0	2	951.573	1721.37	3346040	82	90
Dermis	Buttock	20180601_SherrattM_MO_15.raw (Full_Skin_15)	Trifunctional enzyme subunit beta, mitochondrial OS=Homo sapiens GN=HADHB PE=1 SV=3	B4DY96_HUMAN,ECHB_HUMAN	SwissProt_2018_01.fasta	51296	7	8	9	0.000962	0.154	DNGIRPSSLEQMAK	K	L	0.97	28.2	30.3	14.8	28.2	0	0	1	0	2	1545.77	2116.79	828922	278	291
Dermis	Buttock	20180601_SherrattM_MO_15.raw (Full_Skin_15)	Trifunctional enzyme subunit beta, mitochondrial OS=Homo sapiens GN=HADHB PE=1 SV=3	B4DY96_HUMAN,ECHB_HUMAN	SwissProt_2018_01.fasta	51296	7	8	9	0.000962	0.154	DQLLLGPTYATPK	K	V	0.997	50	29.9	16.1	50	0	1	0	0	2	1416.77	3265.94	4824420	349	361
Dermis	Buttock	20180601_SherrattM_MO_15.raw (Full_Skin_15)	Trifunctional enzyme subunit beta, mitochondrial OS=Homo sapiens GN=HADHB PE=1 SV=3	B4DY96_HUMAN,ECHB_HUMAN	SwissProt_2018_01.fasta	51296	7	8	9	0.000962	0.154	EAALGAGFSDK	R	T	0.957	23.1	28.1	14.4	23.1	0	1	0	0	2	1065.52	1442.88	1226910	118	128
Dermis	Buttock	20180601_SherrattM_MO_15.raw (Full_Skin_15)	Trifunctional enzyme subunit beta, mitochondrial OS=Homo sapiens GN=HADHB PE=1 SV=3	B4DY96_HUMAN,ECHB_HUMAN	SwissProt_2018_01.fasta	51296	7	8	9	0.000962	0.154	LEQDEYALR	R	S	0.997	62.8	28.5	24.3	55.5	0	1	0	0	2	1136.56	1495.55	952976	239	247
Dermis	Buttock	20180601_SherrattM_MO_15.raw (Full_Skin_15)	Trifunctional enzyme subunit beta, mitochondrial OS=Homo sapiens GN=HADHB PE=1 SV=3	B4DY96_HUMAN,ECHB_HUMAN	SwissProt_2018_01.fasta	51296	7	8	9	0.000962	0.154	NVVVVDGVR	R	T	0.997	46	27.7	20.4	41.4	0	1	0	0	2	956.552	1366.61	2162870	53	61
Dermis	Buttock	20180601_SherrattM_MO_15.raw (Full_Skin_15)	Trifunctional enzyme subunit beta, mitochondrial OS=Homo sapiens GN=HADHB PE=1 SV=3	B4DY96_HUMAN,ECHB_HUMAN	SwissProt_2018_01.fasta	51296	7	8	9	0.000962	0.154	VGLPPLEK	K	F	0.99	33.6	25	15.1	33.6	0	2	0	0	2	852.519	1924.32	2004990	409	416
Dermis	Buttock	20180601_SherrattM_MO_15.raw (Full_Skin_15)	14-3-3 protein sigma OS=Homo sapiens GN=SFN PE=1 SV=1	1433S_HUMAN	SwissProt_2018_01.fasta	27774.8	12	15	17	0.00182	0.512	DSTLIMQLLR	K	D	0.997	62.8	28.2	27.1	52.6	0	1	0	0	2	1189.66	4808.66	1685650	215	224
Dermis	Buttock	20180601_SherrattM_MO_15.raw (Full_Skin_15)	14-3-3 protein sigma OS=Homo sapiens GN=SFN PE=1 SV=1	1433S_HUMAN	SwissProt_2018_01.fasta	27774.8	12	15	17	0.00182	0.512	EMPPTNPIR	K	L	0.959	22.7	28.4	22.2	15	0	1	0	0	2	1054.54	1212.21	715621	161	169
Dermis	Buttock	20180601_SherrattM_MO_15.raw (Full_Skin_15)	14-3-3 protein sigma OS=Homo sapiens GN=SFN PE=1 SV=1	1433S_HUMAN	SwissProt_2018_01.fasta	27774.8	12	15	17	0.00182	0.512	GAVEKGEELSCEER	K	N	0.997	79.6	25.2	18	79.6	0	1	1	0	2	1592.72	945.94	13459700	28	41
Dermis	Buttock	20180601_SherrattM_MO_15.raw (Full_Skin_15)	14-3-3 protein sigma OS=Homo sapiens GN=SFN PE=1 SV=1	1433S_HUMAN	SwissProt_2018_01.fasta	27774.8	12	15	17	0.00182	0.512	NLLSVAYK	R	N	0.99	39.2	25.8	39.7	15	0	2	0	0	2	907.525	2350.03	19094800	42	49
Dermis	Buttock	20180601_SherrattM_MO_15.raw (Full_Skin_15)	14-3-3 protein sigma OS=Homo sapiens GN=SFN PE=1 SV=1	1433S_HUMAN	SwissProt_2018_01.fasta	27774.8	12	15	17	0.00182	0.512	SAYQEAMDISK	R	K	0.997	52.1	25.6	19.7	48.7	0	2	0	0	2	1242.57	1992.42	2997500	149	159
Dermis	Buttock	20180601_SherrattM_MO_15.raw (Full_Skin_15)	14-3-3 protein sigma OS=Homo sapiens GN=SFN PE=1 SV=1	1433S_HUMAN	SwissProt_2018_01.fasta	27774.8	12	15	17	0.00182	0.512	SAYQEAMDISKK	R	E	0.993	34.7	27.6	15.2	34.7	0	0	1	0	2	1370.66	1506.35	2632380	149	160
Dermis	Buttock	20180601_SherrattM_MO_15.raw (Full_Skin_15)	14-3-3 protein sigma OS=Homo sapiens GN=SFN PE=1 SV=1	1433S_HUMAN	SwissProt_2018_01.fasta	27774.8	12	15	17	0.00182	0.512	SNEEGSEEKGPEVR	K	E	0.997	113	25	20.1	113	0	1	1	0	2	1546.7	715.135	3274840	69	82
Dermis	Buttock	20180601_SherrattM_MO_15.raw (Full_Skin_15)	14-3-3 protein sigma OS=Homo sapiens GN=SFN PE=1 SV=1	1433S_HUMAN	SwissProt_2018_01.fasta	27774.8	12	15	17	0.00182	0.512	VETELQGVCDTVLGLLDSHLIKEAGDAESR	K	V	0.956	69.9	27.3	17.4	69.9	0	0	0	1	2	3254.62	4956.61	29408900	88	117
Dermis	Buttock	20180601_SherrattM_MO_15.raw (Full_Skin_15)	14-3-3 protein sigma OS=Homo sapiens GN=SFN PE=1 SV=1	1433S_HUMAN	SwissProt_2018_01.fasta	27774.8	12	15	17	0.00182	0.512	VLSSIEQK	R	S	0.989	33.6	29.6	23.9	0	0	1	0	0	2	903.515	899.87	7048780	61	68
Dermis	Buttock	20180601_SherrattM_MO_15.raw (Full_Skin_15)	14-3-3 protein sigma OS=Homo sapiens GN=SFN PE=1 SV=1	1433S_HUMAN	SwissProt_2018_01.fasta	27774.8	12	15	17	0.00182	0.512	YEDMAAFMK	R	G	0.992	25.6	25	14.6	25.6	0	1	0	0	2	1105.47	2951.99	1724110	19	27
Dermis	Buttock	20180601_SherrattM_MO_15.raw (Full_Skin_15)	14-3-3 protein sigma OS=Homo sapiens GN=SFN PE=1 SV=1	1433S_HUMAN	SwissProt_2018_01.fasta	27774.8	12	15	17	0.00182	0.512	YLAEVATGDDK	R	K	0.997	64.3	27.3	21.6	59.7	0	1	0	0	2	1181.57	1275.1	3153210	130	140
Dermis	Buttock	20180601_SherrattM_MO_15.raw (Full_Skin_15)	14-3-3 protein sigma OS=Homo sapiens GN=SFN PE=1 SV=1	1433S_HUMAN	SwissProt_2018_01.fasta	27774.8	12	15	17	0.00182	0.512	YLAEVATGDDKKR	R	I	0.997	102	29.7	19.7	102	0	1	1	0	2	1465.76	835.788	13109300	130	142
Dermis	Buttock	20180601_SherrattM_MO_15.raw (Full_Skin_15)	Thioredoxin OS=Homo sapiens GN=TXN PE=1 SV=3	H9ZYJ2_HUMAN,THIO_HUMAN	SwissProt_2018_01.fasta	11737.3	3	3	3	0.000321	0.314	LEATINELV	K	-	0.992	30.3	30.4	14.9	30.3	0	1	0	0	2	1001.55	4225.76	1087790	97	105
Dermis	Buttock	20180601_SherrattM_MO_15.raw (Full_Skin_15)	Thioredoxin OS=Homo sapiens GN=TXN PE=1 SV=3	H9ZYJ2_HUMAN,THIO_HUMAN	SwissProt_2018_01.fasta	11737.3	3	3	3	0.000321	0.314	TAFQEALDAAGDK	K	L	0.997	71	28.6	17.4	71	0	1	0	0	2	1336.64	2948.55	830625	9	21
Dermis	Buttock	20180601_SherrattM_MO_15.raw (Full_Skin_15)	Thioredoxin OS=Homo sapiens GN=TXN PE=1 SV=3	H9ZYJ2_HUMAN,THIO_HUMAN	SwissProt_2018_01.fasta	11737.3	3	3	3	0.000321	0.314	VGEFSGANKEKLEATINELV	K	-	0.994	32.7	29.1	15	32.7	0	0	1	0	2	2148.12	4457.07	1668560	86	105
Dermis	Buttock	20180601_SherrattM_MO_15.raw (Full_Skin_15)	Septin-2 OS=Homo sapiens GN=SEPT2 PE=1 SV=1	B5MCX3_HUMAN,SEPT2_HUMAN	SwissProt_2018_01.fasta	41488.2	4	4	4	0.000428	0.166	ILDEIEEHNIK	R	I	0.997	35.5	29.2	17.8	33	0	1	0	0	2	1352.71	1901.71	956841	199	209
Dermis	Buttock	20180601_SherrattM_MO_15.raw (Full_Skin_15)	Septin-2 OS=Homo sapiens GN=SEPT2 PE=1 SV=1	B5MCX3_HUMAN,SEPT2_HUMAN	SwissProt_2018_01.fasta	41488.2	4	4	4	0.000428	0.166	KVENEDMNKDQILLEK	R	E	0.997	59.5	29.5	16.7	59.5	0	0	1	0	2	1945.99	1470.19	1602610	310	325
Dermis	Buttock	20180601_SherrattM_MO_15.raw (Full_Skin_15)	Septin-2 OS=Homo sapiens GN=SEPT2 PE=1 SV=1	B5MCX3_HUMAN,SEPT2_HUMAN	SwissProt_2018_01.fasta	41488.2	4	4	4	0.000428	0.166	LYPWGVVEVENPEHNDFLK	R	L	0.986	36.5	29.2	15.3	36.5	0	0	1	0	2	2285.12	4533.33	9858530	257	275
Dermis	Buttock	20180601_SherrattM_MO_15.raw (Full_Skin_15)	Septin-2 OS=Homo sapiens GN=SEPT2 PE=1 SV=1	B5MCX3_HUMAN,SEPT2_HUMAN	SwissProt_2018_01.fasta	41488.2	4	4	4	0.000428	0.166	TVQIEASTVEIEER	R	G	0.997	82.3	29.5	18.1	82.3	0	1	0	0	2	1603.82	2680.06	1249030	78	91
Dermis	Buttock	20180601_SherrattM_MO_15.raw (Full_Skin_15)	Cystatin-B OS=Homo sapiens GN=CSTB PE=1 SV=2	CYTB_HUMAN,Q76LA1_HUMAN	SwissProt_2018_01.fasta	11139.3	2	3	3	0.000321	0.245	SQVVAGTNYFIK	K	V	0.997	52	27.9	16.2	52	0	1	0	0	2	1326.71	2674.65	3374030	45	56
Dermis	Buttock	20180601_SherrattM_MO_15.raw (Full_Skin_15)	Cystatin-B OS=Homo sapiens GN=CSTB PE=1 SV=2	CYTB_HUMAN,Q76LA1_HUMAN	SwissProt_2018_01.fasta	11139.3	2	3	3	0.000321	0.245	VHVGDEDFVHLR	K	V	0.997	52.1	29.5	16.3	52.1	0	1	1	0	2	1422.71	2042.05	3394500	57	68
Dermis	Buttock	20180601_SherrattM_MO_15.raw (Full_Skin_15)	Proliferation-associated protein 2G4 OS=Homo sapiens GN=PA2G4 PE=1 SV=3	A0A024RB85_HUMAN,A8K6Y1_HUMAN,PA2G4_HUMAN,Q05D08_HUMAN,Q6PIN5_HUMAN	SwissProt_2018_01.fasta	43786.7	4	4	4	0.000428	0.135	EGEFVAQFK	K	F	0.997	38.7	27.2	15.4	38.7	0	1	0	0	2	1054.52	2282.74	1353030	312	320
Dermis	Buttock	20180601_SherrattM_MO_15.raw (Full_Skin_15)	Proliferation-associated protein 2G4 OS=Homo sapiens GN=PA2G4 PE=1 SV=3	A0A024RB85_HUMAN,A8K6Y1_HUMAN,PA2G4_HUMAN,Q05D08_HUMAN,Q6PIN5_HUMAN	SwissProt_2018_01.fasta	43786.7	4	4	4	0.000428	0.135	HELLQPFNVLYEK	K	E	0.979	30	29.5	14.9	30	0	1	0	0	2	1629.86	4095.3	316229	299	311
Dermis	Buttock	20180601_SherrattM_MO_15.raw (Full_Skin_15)	Proliferation-associated protein 2G4 OS=Homo sapiens GN=PA2G4 PE=1 SV=3	A0A024RB85_HUMAN,A8K6Y1_HUMAN,PA2G4_HUMAN,Q05D08_HUMAN,Q6PIN5_HUMAN	SwissProt_2018_01.fasta	43786.7	4	4	4	0.000428	0.135	LVKPGNQNTQVTEAWNK	R	V	0.997	43.8	28.1	15.7	43.8	0	0	1	0	2	1927	1491.06	973795	156	172
Dermis	Buttock	20180601_SherrattM_MO_15.raw (Full_Skin_15)	Proliferation-associated protein 2G4 OS=Homo sapiens GN=PA2G4 PE=1 SV=3	A0A024RB85_HUMAN,A8K6Y1_HUMAN,PA2G4_HUMAN,Q05D08_HUMAN,Q6PIN5_HUMAN	SwissProt_2018_01.fasta	43786.7	4	4	4	0.000428	0.135	SDQDYILKEGDLVK	K	I	0.997	48.8	29.4	17.2	47.7	0	0	1	0	2	1622.83	2898.04	854425	94	107
Dermis	Buttock	20180601_SherrattM_MO_15.raw (Full_Skin_15)	Fructose-bisphosphate aldolase A OS=Homo sapiens GN=ALDOA PE=1 SV=2	ALDOA_HUMAN,V9HWN7_HUMAN	SwissProt_2018_01.fasta	39420.6	11	12	16	0.00171	0.426	ALANSLACQGK	R	Y	0.997	50.3	29.5	16.1	50.3	0	1	0	0	2	1132.58	1010.98	5507530	332	342
Dermis	Buttock	20180601_SherrattM_MO_15.raw (Full_Skin_15)	Fructose-bisphosphate aldolase A OS=Homo sapiens GN=ALDOA PE=1 SV=2	ALDOA_HUMAN,V9HWN7_HUMAN	SwissProt_2018_01.fasta	39420.6	11	12	16	0.00171	0.426	FSHEEIAMATVTALR	K	R	0.997	59.7	29.8	16.7	59.7	0	1	1	0	2	1675.85	3402.44	3745660	244	258
Dermis	Buttock	20180601_SherrattM_MO_15.raw (Full_Skin_15)	Fructose-bisphosphate aldolase A OS=Homo sapiens GN=ALDOA PE=1 SV=2	ALDOA_HUMAN,V9HWN7_HUMAN	SwissProt_2018_01.fasta	39420.6	11	12	16	0.00171	0.426	GILAADESTGSIAK	K	R	0.997	73.8	31.5	17.6	73.8	0	1	0	0	2	1332.7	1935.95	13808700	29	42
Dermis	Buttock	20180601_SherrattM_MO_15.raw (Full_Skin_15)	Fructose-bisphosphate aldolase A OS=Homo sapiens GN=ALDOA PE=1 SV=2	ALDOA_HUMAN,V9HWN7_HUMAN	SwissProt_2018_01.fasta	39420.6	11	12	16	0.00171	0.426	GVVPLAGTNGETTTQGLDGLSER	K	C	0.997	80.2	29.4	18	80.2	0	0	1	0	2	2272.14	3622.69	3331350	112	134
Dermis	Buttock	20180601_SherrattM_MO_15.raw (Full_Skin_15)	Fructose-bisphosphate aldolase A OS=Homo sapiens GN=ALDOA PE=1 SV=2	ALDOA_HUMAN,V9HWN7_HUMAN	SwissProt_2018_01.fasta	39420.6	11	12	16	0.00171	0.426	IGEHTPSALAIMENANVLAR	K	Y	0.997	40.6	28.9	15.5	40.6	0	0	1	0	2	2107.1	4382.52	6346710	154	173
Dermis	Buttock	20180601_SherrattM_MO_15.raw (Full_Skin_15)	Fructose-bisphosphate aldolase A OS=Homo sapiens GN=ALDOA PE=1 SV=2	ALDOA_HUMAN,V9HWN7_HUMAN	SwissProt_2018_01.fasta	39420.6	11	12	16	0.00171	0.426	KELSDIAHR	K	I	0.997	55	28.4	17.4	54	0	0	1	0	2	1068.58	780.92	1636030	14	22
Dermis	Buttock	20180601_SherrattM_MO_15.raw (Full_Skin_15)	Fructose-bisphosphate aldolase A OS=Homo sapiens GN=ALDOA PE=1 SV=2	ALDOA_HUMAN,V9HWN7_HUMAN	SwissProt_2018_01.fasta	39420.6	11	12	16	0.00171	0.426	LQSIGTENTEENR	R	R	0.997	85.5	27.5	20.1	83.7	0	1	0	0	2	1490.71	962.153	2142030	44	56
Dermis	Buttock	20180601_SherrattM_MO_15.raw (Full_Skin_15)	Fructose-bisphosphate aldolase A OS=Homo sapiens GN=ALDOA PE=1 SV=2	ALDOA_HUMAN,V9HWN7_HUMAN	SwissProt_2018_01.fasta	39420.6	11	12	16	0.00171	0.426	LQSIGTENTEENRR	R	F	0.997	47	28.9	15.9	47	0	1	0	0	2	1646.81	831.24	1686490	44	57
Dermis	Buttock	20180601_SherrattM_MO_15.raw (Full_Skin_15)	Fructose-bisphosphate aldolase A OS=Homo sapiens GN=ALDOA PE=1 SV=2	ALDOA_HUMAN,V9HWN7_HUMAN	SwissProt_2018_01.fasta	39420.6	11	12	16	0.00171	0.426	PYQYPALTPEQK	M	K	0.997	49.2	30.4	16.1	49.2	0	3	0	0	1	1434.73	2166.6	12317000	2	13
Dermis	Buttock	20180601_SherrattM_MO_15.raw (Full_Skin_15)	Fructose-bisphosphate aldolase A OS=Homo sapiens GN=ALDOA PE=1 SV=2	ALDOA_HUMAN,V9HWN7_HUMAN	SwissProt_2018_01.fasta	39420.6	11	12	16	0.00171	0.426	QLLLTADDR	R	V	0.997	69	30.1	32.5	53.8	0	3	0	0	2	1044.57	1861.74	3843540	61	69
Dermis	Buttock	20180601_SherrattM_MO_15.raw (Full_Skin_15)	Fructose-bisphosphate aldolase A OS=Homo sapiens GN=ALDOA PE=1 SV=2	ALDOA_HUMAN,V9HWN7_HUMAN	SwissProt_2018_01.fasta	39420.6	11	12	16	0.00171	0.426	YASICQQNGIVPIVEPEILPDGDHDLKR	R	C	0.997	43.4	28.4	15.7	43.4	0	0	1	0	2	3176.61	4283.86	4487640	174	201
Dermis	Buttock	20180601_SherrattM_MO_15.raw (Full_Skin_15)	ATP synthase subunit beta, mitochondrial OS=Homo sapiens GN=ATP5B PE=1 SV=3	ATPB_HUMAN,V9HW31_HUMAN	SwissProt_2018_01.fasta	56560.6	10	13	17	0.00182	0.282	AIAELGIYPAVDPLDSTSR	R	I	0.997	78.3	28.6	17.9	78.3	0	1	0	0	2	1988.03	4574.61	10982300	388	406
Dermis	Buttock	20180601_SherrattM_MO_15.raw (Full_Skin_15)	ATP synthase subunit beta, mitochondrial OS=Homo sapiens GN=ATP5B PE=1 SV=3	ATPB_HUMAN,V9HW31_HUMAN	SwissProt_2018_01.fasta	56560.6	10	13	17	0.00182	0.282	FTQAGSEVSALLGR	R	I	0.997	92.9	29.5	18.8	92.9	0	1	0	0	2	1435.75	3710.85	22150000	311	324
Dermis	Buttock	20180601_SherrattM_MO_15.raw (Full_Skin_15)	ATP synthase subunit beta, mitochondrial OS=Homo sapiens GN=ATP5B PE=1 SV=3	ATPB_HUMAN,V9HW31_HUMAN	SwissProt_2018_01.fasta	56560.6	10	13	17	0.00182	0.282	IGLFGGAGVGK	K	T	0.997	37.7	27.7	15.4	37.7	0	2	0	0	2	975.562	2692.59	4561890	202	212
Dermis	Buttock	20180601_SherrattM_MO_15.raw (Full_Skin_15)	ATP synthase subunit beta, mitochondrial OS=Homo sapiens GN=ATP5B PE=1 SV=3	ATPB_HUMAN,V9HW31_HUMAN	SwissProt_2018_01.fasta	56560.6	10	13	17	0.00182	0.282	IMDPNIVGSEHYDVAR	R	G	0.997	90.8	27.9	19	90.5	0	1	1	0	2	1815.87	2604.98	10852500	407	422
Dermis	Buttock	20180601_SherrattM_MO_15.raw (Full_Skin_15)	ATP synthase subunit beta, mitochondrial OS=Homo sapiens GN=ATP5B PE=1 SV=3	ATPB_HUMAN,V9HW31_HUMAN	SwissProt_2018_01.fasta	56560.6	10	13	17	0.00182	0.282	IMNVIGEPIDER	R	G	0.997	58	29.1	16.6	58	0	2	0	0	2	1385.71	3032.89	9277770	144	155
Dermis	Buttock	20180601_SherrattM_MO_15.raw (Full_Skin_15)	ATP synthase subunit beta, mitochondrial OS=Homo sapiens GN=ATP5B PE=1 SV=3	ATPB_HUMAN,V9HW31_HUMAN	SwissProt_2018_01.fasta	56560.6	10	13	17	0.00182	0.282	LVLEVAQHLGESTVR	R	T	0.997	94.8	26.2	20.6	93.2	0	2	2	0	2	1650.92	3206.98	10951100	95	109
Dermis	Buttock	20180601_SherrattM_MO_15.raw (Full_Skin_15)	ATP synthase subunit beta, mitochondrial OS=Homo sapiens GN=ATP5B PE=1 SV=3	ATPB_HUMAN,V9HW31_HUMAN	SwissProt_2018_01.fasta	56560.6	10	13	17	0.00182	0.282	TREGNDLYHEMIESGVINLK	R	D	0.997	49.7	28.8	16.1	49.7	0	0	1	0	2	2318.14	4258.15	3117100	240	259
Dermis	Buttock	20180601_SherrattM_MO_15.raw (Full_Skin_15)	ATP synthase subunit beta, mitochondrial OS=Homo sapiens GN=ATP5B PE=1 SV=3	ATPB_HUMAN,V9HW31_HUMAN	SwissProt_2018_01.fasta	56560.6	10	13	17	0.00182	0.282	TVLIMELINNVAK	K	A	0.997	73.1	26.1	19.2	71.4	0	1	0	0	2	1457.84	4960.65	15265000	213	225
Dermis	Buttock	20180601_SherrattM_MO_15.raw (Full_Skin_15)	ATP synthase subunit beta, mitochondrial OS=Homo sapiens GN=ATP5B PE=1 SV=3	ATPB_HUMAN,V9HW31_HUMAN	SwissProt_2018_01.fasta	56560.6	10	13	17	0.00182	0.282	VLDSGAPIKIPVGPETLGR	K	I	0.997	39.5	25	15.5	39.5	0	1	1	0	2	1919.1	3831.64	4725680	125	143
Dermis	Buttock	20180601_SherrattM_MO_15.raw (Full_Skin_15)	ATP synthase subunit beta, mitochondrial OS=Homo sapiens GN=ATP5B PE=1 SV=3	ATPB_HUMAN,V9HW31_HUMAN	SwissProt_2018_01.fasta	56560.6	10	13	17	0.00182	0.282	VVDLLAPYAK	K	G	0.997	70.4	27.3	17.4	70.4	0	1	0	0	2	1088.64	3362.77	781404	189	198
Dermis	Buttock	20180601_SherrattM_MO_15.raw (Full_Skin_15)	Apolipoprotein B-100 OS=Homo sapiens GN=APOB PE=1 SV=2	APOB_HUMAN,C0JYY2_HUMAN,E1A689_HUMAN	SwissProt_2018_01.fasta	515615	2	2	2	0.000214	0.00636	QVFLYPEKDEPTYILNIK	K	R	0.997	42	28.3	15.6	42	0	0	1	0	2	2210.17	4408.16	5785790	140	157
Dermis	Buttock	20180601_SherrattM_MO_15.raw (Full_Skin_15)	Apolipoprotein B-100 OS=Homo sapiens GN=APOB PE=1 SV=2	APOB_HUMAN,C0JYY2_HUMAN,E1A689_HUMAN	SwissProt_2018_01.fasta	515615	2	2	2	0.000214	0.00636	TEVIPPLIENR	K	Q	0.973	26	25.5	14.6	26	0	1	0	0	2	1280.72	3173.78	953209	950	960
Dermis	Buttock	20180601_SherrattM_MO_15.raw (Full_Skin_15)	Suprabasin OS=Homo sapiens GN=SBSN PE=1 SV=2	SBSN_HUMAN	SwissProt_2018_01.fasta	60537.2	4	4	4	0.000428	0.122	FGQGAHHAAGQAGNEAGR	K	F	0.997	71.2	26.9	17.5	71.2	0	0	1	0	2	1735.8	712.059	2124530	242	259
Dermis	Buttock	20180601_SherrattM_MO_15.raw (Full_Skin_15)	Suprabasin OS=Homo sapiens GN=SBSN PE=1 SV=2	SBSN_HUMAN	SwissProt_2018_01.fasta	60537.2	4	4	4	0.000428	0.122	FGQGVDNAAGQAGNEAGR	K	F	0.997	125	27.3	20.8	125	0	1	0	0	2	1718.78	1206.23	1666750	152	169
Dermis	Buttock	20180601_SherrattM_MO_15.raw (Full_Skin_15)	Suprabasin OS=Homo sapiens GN=SBSN PE=1 SV=2	SBSN_HUMAN	SwissProt_2018_01.fasta	60537.2	4	4	4	0.000428	0.122	FGQGVHHAAGQAGNEAGR	R	F	0.997	61.8	28.1	16.9	61.8	0	0	1	0	2	1763.83	759.722	2316740	170	187
Dermis	Buttock	20180601_SherrattM_MO_15.raw (Full_Skin_15)	Suprabasin OS=Homo sapiens GN=SBSN PE=1 SV=2	SBSN_HUMAN	SwissProt_2018_01.fasta	60537.2	4	4	4	0.000428	0.122	FGQGVHHGLSEGWKETEK	R	F	0.997	48.4	28.4	16	48.4	0	0	1	0	2	2025.98	1139.16	2185740	260	277
Dermis	Buttock	20180601_SherrattM_MO_15.raw (Full_Skin_15)	Alcohol dehydrogenase 1B OS=Homo sapiens GN=ADH1B PE=1 SV=2	A0A024RDI5_HUMAN,ADH1B_HUMAN	SwissProt_2018_01.fasta	39854.3	9	10	11	0.00118	0.205	AAVLWEVK	K	K	0.99	41.5	32.8	21.4	35.6	0	1	0	0	2	915.53	2639.66	2923460	12	19
Dermis	Buttock	20180601_SherrattM_MO_15.raw (Full_Skin_15)	Alcohol dehydrogenase 1B OS=Homo sapiens GN=ADH1B PE=1 SV=2	A0A024RDI5_HUMAN,ADH1B_HUMAN	SwissProt_2018_01.fasta	39854.3	9	10	11	0.00118	0.205	AKELGATECINPQDYK	K	K	0.997	50.8	27.7	16.2	50.8	0	0	2	0	2	1836.88	1794.66	3066570	233	248
Dermis	Buttock	20180601_SherrattM_MO_15.raw (Full_Skin_15)	Alcohol dehydrogenase 1B OS=Homo sapiens GN=ADH1B PE=1 SV=2	A0A024RDI5_HUMAN,ADH1B_HUMAN	SwissProt_2018_01.fasta	39854.3	9	10	11	0.00118	0.205	ELGATECINPQDYK	K	K	0.997	69.1	26	17.3	69.1	0	1	0	0	2	1637.75	2422.94	3013760	235	248
Dermis	Buttock	20180601_SherrattM_MO_15.raw (Full_Skin_15)	Alcohol dehydrogenase 1B OS=Homo sapiens GN=ADH1B PE=1 SV=2	A0A024RDI5_HUMAN,ADH1B_HUMAN	SwissProt_2018_01.fasta	39854.3	9	10	11	0.00118	0.205	IDAASPLEK	K	V	0.997	39.2	26.4	16.4	38.2	0	1	0	0	2	943.51	1190.42	2223310	161	169
Dermis	Buttock	20180601_SherrattM_MO_15.raw (Full_Skin_15)	Alcohol dehydrogenase 1B OS=Homo sapiens GN=ADH1B PE=1 SV=2	A0A024RDI5_HUMAN,ADH1B_HUMAN	SwissProt_2018_01.fasta	39854.3	9	10	11	0.00118	0.205	IIAVDINK	R	D	0.99	42.7	25.6	41.1	17.2	0	1	0	0	2	885.54	1651.21	3160240	220	227
Dermis	Buttock	20180601_SherrattM_MO_15.raw (Full_Skin_15)	Alcohol dehydrogenase 1B OS=Homo sapiens GN=ADH1B PE=1 SV=2	A0A024RDI5_HUMAN,ADH1B_HUMAN	SwissProt_2018_01.fasta	39854.3	9	10	11	0.00118	0.205	IIAVDINKDK	R	F	0.997	46	29.3	46.9	14.9	0	0	1	0	2	1128.66	1201.06	1686420	220	229
Dermis	Buttock	20180601_SherrattM_MO_15.raw (Full_Skin_15)	Alcohol dehydrogenase 1B OS=Homo sapiens GN=ADH1B PE=1 SV=2	A0A024RDI5_HUMAN,ADH1B_HUMAN	SwissProt_2018_01.fasta	39854.3	9	10	11	0.00118	0.205	INEGFDLLHSGK	K	S	0.997	73	29	17.6	73	0	1	1	0	2	1329.68	2472.91	4754010	356	367
Dermis	Buttock	20180601_SherrattM_MO_15.raw (Full_Skin_15)	Alcohol dehydrogenase 1B OS=Homo sapiens GN=ADH1B PE=1 SV=2	A0A024RDI5_HUMAN,ADH1B_HUMAN	SwissProt_2018_01.fasta	39854.3	9	10	11	0.00118	0.205	KPFSIEDVEVAPPK	K	A	0.997	47.5	27.8	16	47.5	0	0	1	0	2	1555.84	3047.09	1143510	20	33
Dermis	Buttock	20180601_SherrattM_MO_15.raw (Full_Skin_15)	Alcohol dehydrogenase 1B OS=Homo sapiens GN=ADH1B PE=1 SV=2	A0A024RDI5_HUMAN,ADH1B_HUMAN	SwissProt_2018_01.fasta	39854.3	9	10	11	0.00118	0.205	LVADFMAK	K	K	0.99	39.3	29.2	15.5	39.3	0	1	0	0	2	894.475	2260.66	1762860	332	339
Dermis	Buttock	20180601_SherrattM_MO_15.raw (Full_Skin_15)	Keratin, type I cytoskeletal 14 OS=Homo sapiens GN=KRT14 PE=1 SV=4	K1C14_HUMAN	SwissProt_2018_01.fasta	51562.5	27	33	36	0.00385	0.521	ADLEMQIESLKEELAYLK	R	K	0.997	87.3	29	36	69.8	0	1	0	0	2	2123.09	4936.06	7288440	233	250
Dermis	Buttock	20180601_SherrattM_MO_15.raw (Full_Skin_15)	Keratin, type I cytoskeletal 14 OS=Homo sapiens GN=KRT14 PE=1 SV=4	K1C14_HUMAN	SwissProt_2018_01.fasta	51562.5	27	33	36	0.00385	0.521	ADLEMQIESLKEELAYLKK	R	N	0.997	54	27.1	21	49.4	0	0	1	1	2	2251.19	4650.13	12092400	233	251
Dermis	Buttock	20180601_SherrattM_MO_15.raw (Full_Skin_15)	Keratin, type I cytoskeletal 14 OS=Homo sapiens GN=KRT14 PE=1 SV=4	K1C14_HUMAN	SwissProt_2018_01.fasta	51562.5	27	33	36	0.00385	0.521	ALEEANADLEVK	R	I	0.997	78.1	28.9	17.9	78.1	0	2	0	0	2	1301.66	1845.31	9048390	135	146
Dermis	Buttock	20180601_SherrattM_MO_15.raw (Full_Skin_15)	Keratin, type I cytoskeletal 14 OS=Homo sapiens GN=KRT14 PE=1 SV=4	K1C14_HUMAN	SwissProt_2018_01.fasta	51562.5	27	33	36	0.00385	0.521	ASLENSLEETK	K	G	0.997	63.9	32.5	17	63.9	0	1	0	0	2	1220.6	1559.32	1426850	353	363
Dermis	Buttock	20180601_SherrattM_MO_15.raw (Full_Skin_15)	Keratin, type I cytoskeletal 14 OS=Homo sapiens GN=KRT14 PE=1 SV=4	K1C14_HUMAN	SwissProt_2018_01.fasta	51562.5	27	33	36	0.00385	0.521	ASLENSLEETKGR	K	Y	0.997	87	29.4	18.4	87	0	1	1	0	2	1433.72	1178.45	8491820	353	365
Dermis	Buttock	20180601_SherrattM_MO_15.raw (Full_Skin_15)	Keratin, type I cytoskeletal 14 OS=Homo sapiens GN=KRT14 PE=1 SV=4	K1C14_HUMAN	SwissProt_2018_01.fasta	51562.5	27	33	36	0.00385	0.521	CEMEQQNQEYK	R	I	0.997	65.7	25	17.1	65.7	0	1	0	0	2	1486.59	796.394	3811900	389	399
Dermis	Buttock	20180601_SherrattM_MO_15.raw (Full_Skin_15)	Keratin, type I cytoskeletal 14 OS=Homo sapiens GN=KRT14 PE=1 SV=4	K1C14_HUMAN	SwissProt_2018_01.fasta	51562.5	27	33	36	0.00385	0.521	DAEEWFFTK	K	T	0.997	42.3	34.4	15.6	42.3	0	1	0	0	2	1172.53	4304.31	3134440	301	309
Dermis	Buttock	20180601_SherrattM_MO_15.raw (Full_Skin_15)	Keratin, type I cytoskeletal 14 OS=Homo sapiens GN=KRT14 PE=1 SV=4	K1C14_HUMAN	SwissProt_2018_01.fasta	51562.5	27	33	36	0.00385	0.521	EVATNSELVQSGK	R	S	0.997	72.9	29.2	37.6	52.8	0	1	0	0	2	1361.69	1000.02	3310720	316	328
Dermis	Buttock	20180601_SherrattM_MO_15.raw (Full_Skin_15)	Keratin, type I cytoskeletal 14 OS=Homo sapiens GN=KRT14 PE=1 SV=4	K1C14_HUMAN	SwissProt_2018_01.fasta	51562.5	27	33	36	0.00385	0.521	GSCGIGGGIGGGSSR	K	I	0.997	68	26.1	17.2	68	0	1	0	0	2	1278.59	952.772	4357470	16	30
Dermis	Buttock	20180601_SherrattM_MO_15.raw (Full_Skin_15)	Keratin, type I cytoskeletal 14 OS=Homo sapiens GN=KRT14 PE=1 SV=4	K1C14_HUMAN	SwissProt_2018_01.fasta	51562.5	27	33	36	0.00385	0.521	ILTATVDNANVLLQIDNAR	K	L	0.997	101	25.7	19.3	101	0	0	1	0	2	2054.12	4482.67	4585510	176	194
Dermis	Buttock	20180601_SherrattM_MO_15.raw (Full_Skin_15)	Keratin, type I cytoskeletal 14 OS=Homo sapiens GN=KRT14 PE=1 SV=4	K1C14_HUMAN	SwissProt_2018_01.fasta	51562.5	27	33	36	0.00385	0.521	ISSVLAGGSCR	R	A	0.997	46.8	29.3	15.9	46.8	0	1	0	0	2	1106.56	1086.46	1916840	31	41
Dermis	Buttock	20180601_SherrattM_MO_15.raw (Full_Skin_15)	Keratin, type I cytoskeletal 14 OS=Homo sapiens GN=KRT14 PE=1 SV=4	K1C14_HUMAN	SwissProt_2018_01.fasta	51562.5	27	33	36	0.00385	0.521	KDAEEWFFTK	R	T	0.997	62.4	27.4	22.1	57.2	0	1	0	0	2	1300.62	3101.3	993798	300	309
Dermis	Buttock	20180601_SherrattM_MO_15.raw (Full_Skin_15)	Keratin, type I cytoskeletal 14 OS=Homo sapiens GN=KRT14 PE=1 SV=4	K1C14_HUMAN	SwissProt_2018_01.fasta	51562.5	27	33	36	0.00385	0.521	KDAEEWFFTKTEELNR	R	E	0.997	42.1	28.1	15.6	42.1	0	0	1	0	2	2042.98	3600.27	1634750	300	315
Dermis	Buttock	20180601_SherrattM_MO_15.raw (Full_Skin_15)	Keratin, type I cytoskeletal 14 OS=Homo sapiens GN=KRT14 PE=1 SV=4	K1C14_HUMAN	SwissProt_2018_01.fasta	51562.5	27	33	36	0.00385	0.521	KNHEEEMNALR	K	G	0.997	78	27	17.9	78	0	1	1	0	2	1370.65	802.984	2815050	251	261
Dermis	Buttock	20180601_SherrattM_MO_15.raw (Full_Skin_15)	Keratin, type I cytoskeletal 14 OS=Homo sapiens GN=KRT14 PE=1 SV=4	K1C14_HUMAN	SwissProt_2018_01.fasta	51562.5	27	33	36	0.00385	0.521	LLEGEDAHLSSSQFSSGSQSSR	R	D	0.997	116	26.4	20.3	116	0	1	1	0	2	2309.06	2094.85	7368800	418	439
Dermis	Buttock	20180601_SherrattM_MO_15.raw (Full_Skin_15)	Keratin, type I cytoskeletal 14 OS=Homo sapiens GN=KRT14 PE=1 SV=4	K1C14_HUMAN	SwissProt_2018_01.fasta	51562.5	27	33	36	0.00385	0.521	MSVEADINGLR	R	R	0.997	60.3	28.8	16.8	60.3	0	2	0	0	2	1204.6	2833.14	5590610	212	222
Dermis	Buttock	20180601_SherrattM_MO_15.raw (Full_Skin_15)	Keratin, type I cytoskeletal 14 OS=Homo sapiens GN=KRT14 PE=1 SV=4	K1C14_HUMAN	SwissProt_2018_01.fasta	51562.5	27	33	36	0.00385	0.521	NHEEEMNALR	K	G	0.997	33.3	25	15.1	33.3	0	1	0	0	2	1242.55	884.72	2336180	252	261
Dermis	Buttock	20180601_SherrattM_MO_15.raw (Full_Skin_15)	Keratin, type I cytoskeletal 14 OS=Homo sapiens GN=KRT14 PE=1 SV=4	K1C14_HUMAN	SwissProt_2018_01.fasta	51562.5	27	33	36	0.00385	0.521	QFTSSSSMK	R	G	0.958	23.9	25	14.5	23.9	0	1	0	0	2	1002.46	797.586	3287930	7	15
Dermis	Buttock	20180601_SherrattM_MO_15.raw (Full_Skin_15)	Keratin, type I cytoskeletal 14 OS=Homo sapiens GN=KRT14 PE=1 SV=4	K1C14_HUMAN	SwissProt_2018_01.fasta	51562.5	27	33	36	0.00385	0.521	SEISELRR	K	T	0.965	27.2	29.6	30.8	11.1	0	1	0	0	2	989.537	887.987	5411400	329	336
Dermis	Buttock	20180601_SherrattM_MO_15.raw (Full_Skin_15)	Keratin, type I cytoskeletal 14 OS=Homo sapiens GN=KRT14 PE=1 SV=4	K1C14_HUMAN	SwissProt_2018_01.fasta	51562.5	27	33	36	0.00385	0.521	TEELNREVATNSELVQSGK	K	S	0.997	84.5	28.8	18.9	83.8	0	1	1	0	2	2104.05	1851.64	5702110	310	328
Dermis	Buttock	20180601_SherrattM_MO_15.raw (Full_Skin_15)	Keratin, type I cytoskeletal 14 OS=Homo sapiens GN=KRT14 PE=1 SV=4	K1C14_HUMAN	SwissProt_2018_01.fasta	51562.5	27	33	36	0.00385	0.521	TKYETELNLR	R	M	0.997	53.5	28.2	18.9	51	0	1	0	0	2	1266.67	1391.74	5518550	202	211
Dermis	Buttock	20180601_SherrattM_MO_15.raw (Full_Skin_15)	Keratin, type I cytoskeletal 14 OS=Homo sapiens GN=KRT14 PE=1 SV=4	K1C14_HUMAN	SwissProt_2018_01.fasta	51562.5	27	33	36	0.00385	0.521	TRLEQEIATYR	K	R	0.98	33.9	28.8	15.1	33.9	0	0	1	0	2	1379.73	1876.52	1127840	406	416
Dermis	Buttock	20180601_SherrattM_MO_15.raw (Full_Skin_15)	Keratin, type I cytoskeletal 14 OS=Homo sapiens GN=KRT14 PE=1 SV=4	K1C14_HUMAN	SwissProt_2018_01.fasta	51562.5	27	33	36	0.00385	0.521	VLDELTLAR	R	A	0.997	45.9	30.2	26.4	35.4	0	2	0	0	2	1029.59	2786.26	17316100	224	232
Dermis	Buttock	20180601_SherrattM_MO_15.raw (Full_Skin_15)	Keratin, type I cytoskeletal 14 OS=Homo sapiens GN=KRT14 PE=1 SV=4	K1C14_HUMAN	SwissProt_2018_01.fasta	51562.5	27	33	36	0.00385	0.521	VMDVHDGK	K	V	0.99	29.6	25	14.8	29.6	0	1	0	0	2	900.424	700.783	1552820	452	459
Dermis	Buttock	20180601_SherrattM_MO_15.raw (Full_Skin_15)	Keratin, type I cytoskeletal 14 OS=Homo sapiens GN=KRT14 PE=1 SV=4	K1C14_HUMAN	SwissProt_2018_01.fasta	51562.5	27	33	36	0.00385	0.521	VTMQNLNDR	K	L	0.997	52.7	29.6	16.3	52.7	0	1	0	0	2	1090.53	1039.54	5583740	117	125
Dermis	Buttock	20180601_SherrattM_MO_15.raw (Full_Skin_15)	Keratin, type I cytoskeletal 14 OS=Homo sapiens GN=KRT14 PE=1 SV=4	K1C14_HUMAN	SwissProt_2018_01.fasta	51562.5	27	33	36	0.00385	0.521	VVSTHEQVLR	K	T	0.997	68.1	26.6	17.3	68.1	0	1	1	0	2	1167.65	851.026	9742740	460	469
Dermis	Buttock	20180601_SherrattM_MO_15.raw (Full_Skin_15)	Keratin, type I cytoskeletal 14 OS=Homo sapiens GN=KRT14 PE=1 SV=4	K1C14_HUMAN	SwissProt_2018_01.fasta	51562.5	27	33	36	0.00385	0.521	YETELNLR	K	M	0.99	42.7	28.8	15.7	42.7	0	1	0	0	2	1037.53	1811	3833670	204	211
Dermis	Buttock	20180601_SherrattM_MO_15.raw (Full_Skin_15)	cDNA FLJ46846 fis, clone UTERU3004635, moderately similar to Neuroblast differentiation associated protein AHNAK (Fragment) OS=Homo sapiens PE=2 SV=1	Q6ZQN2_HUMAN		0	2	2	2	0.000214	0	GDVDVSLPK	?	?	0.997	37.7	28.8	15.4	37.7	0	1	0	0	2	929.494	1729.27	3336890	0	0
Dermis	Buttock	20180601_SherrattM_MO_15.raw (Full_Skin_15)	cDNA FLJ46846 fis, clone UTERU3004635, moderately similar to Neuroblast differentiation associated protein AHNAK (Fragment) OS=Homo sapiens PE=2 SV=1	Q6ZQN2_HUMAN		0	2	2	2	0.000214	0	VDIDVPDVDVQGPDWHLK	?	?	0.997	47.4	28.9	16	47.4	0	0	1	0	2	2047.01	4380.17	2780370	0	0
Dermis	Buttock	20180601_SherrattM_MO_15.raw (Full_Skin_15)	Peroxiredoxin-2 OS=Homo sapiens GN=PRDX2 PE=1 SV=5	PRDX2_HUMAN,V9HW12_HUMAN	SwissProt_2018_01.fasta	21892.4	5	5	6	0.000642	0.323	ATAVVDGAFK	K	E	0.997	51	28.9	16.2	51	0	1	0	0	2	978.525	1372.22	2452920	17	26
Dermis	Buttock	20180601_SherrattM_MO_15.raw (Full_Skin_15)	Peroxiredoxin-2 OS=Homo sapiens GN=PRDX2 PE=1 SV=5	PRDX2_HUMAN,V9HW12_HUMAN	SwissProt_2018_01.fasta	21892.4	5	5	6	0.000642	0.323	GLFIIDGK	R	G	0.99	32.8	25	15.1	32.8	0	2	0	0	2	862.504	3292.67	2372910	128	135
Dermis	Buttock	20180601_SherrattM_MO_15.raw (Full_Skin_15)	Peroxiredoxin-2 OS=Homo sapiens GN=PRDX2 PE=1 SV=5	PRDX2_HUMAN,V9HW12_HUMAN	SwissProt_2018_01.fasta	21892.4	5	5	6	0.000642	0.323	KEGGLGPLNIPLLADVTR	R	R	0.997	46.7	25	15.9	46.7	0	0	1	0	2	1863.07	4711.92	2210340	92	109
Dermis	Buttock	20180601_SherrattM_MO_15.raw (Full_Skin_15)	Peroxiredoxin-2 OS=Homo sapiens GN=PRDX2 PE=1 SV=5	PRDX2_HUMAN,V9HW12_HUMAN	SwissProt_2018_01.fasta	21892.4	5	5	6	0.000642	0.323	LSEDYGVLK	R	T	0.997	46.7	29	33.9	28.8	0	1	0	0	2	1023.54	1917.93	1341210	111	119
Dermis	Buttock	20180601_SherrattM_MO_15.raw (Full_Skin_15)	Peroxiredoxin-2 OS=Homo sapiens GN=PRDX2 PE=1 SV=5	PRDX2_HUMAN,V9HW12_HUMAN	SwissProt_2018_01.fasta	21892.4	5	5	6	0.000642	0.323	LSEDYGVLKTDEGIAYR	R	G	0.997	40.3	31	15.5	40.3	0	0	1	0	2	1928.96	3095.23	1487540	111	127
Dermis	Buttock	20180601_SherrattM_MO_15.raw (Full_Skin_15)	Tropomyosin alpha-1 chain OS=Homo sapiens GN=TPM1 PE=1 SV=2	A0A0S2Z4G6_HUMAN,D9YZV4_HUMAN,TPM1_HUMAN	SwissProt_2018_01.fasta	32710	2	3	3	0.000321	0.574	QLEDELVSLQK	K	K	0.997	55.7	29.9	16.5	55.7	0	1	0	0	2	1301.69	3159.83	3064960	38	48
Dermis	Buttock	20180601_SherrattM_MO_15.raw (Full_Skin_15)	Tropomyosin alpha-1 chain OS=Homo sapiens GN=TPM1 PE=1 SV=2	A0A0S2Z4G6_HUMAN,D9YZV4_HUMAN,TPM1_HUMAN	SwissProt_2018_01.fasta	32710	2	3	3	0.000321	0.574	SKQLEDELVSLQK	R	K	0.997	86.8	29.6	18.4	86.8	0	1	1	0	2	1516.82	2521.85	5549120	36	48
Dermis	Buttock	20180601_SherrattM_MO_15.raw (Full_Skin_15)	Secreted frizzled-related protein 1 OS=Homo sapiens GN=SFRP1 PE=1 SV=1	A8KAM5_HUMAN,Q05DS5_HUMAN,SFRP1_HUMAN	SwissProt_2018_01.fasta	35386.3	2	2	2	0.000214	0.0892	MVLPNLLEHETMAEVK	K	Q	0.997	40.5	29.1	15.5	40.5	0	0	1	0	2	1853.95	4270.19	2795910	76	91
Dermis	Buttock	20180601_SherrattM_MO_15.raw (Full_Skin_15)	Secreted frizzled-related protein 1 OS=Homo sapiens GN=SFRP1 PE=1 SV=1	A8KAM5_HUMAN,Q05DS5_HUMAN,SFRP1_HUMAN	SwissProt_2018_01.fasta	35386.3	2	2	2	0.000214	0.0892	QQASSWVPLLNK	K	N	0.997	50.9	28.1	16.2	50.9	0	1	0	0	2	1370.74	3697.96	1284880	92	103
Dermis	Buttock	20180601_SherrattM_MO_15.raw (Full_Skin_15)	Hemoglobin subunit delta OS=Homo sapiens GN=HBD PE=1 SV=2	A0N071_HUMAN,HBD_HUMAN	SwissProt_2018_01.fasta	16055.2	4	4	4	0.000428	0.707	EFTPQMQAAYQK	K	V	0.997	48	26.8	16	48	0	1	0	0	2	1441.68	1913.14	5817190	122	133
Dermis	Buttock	20180601_SherrattM_MO_15.raw (Full_Skin_15)	Hemoglobin subunit delta OS=Homo sapiens GN=HBD PE=1 SV=2	A0N071_HUMAN,HBD_HUMAN	SwissProt_2018_01.fasta	16055.2	4	4	4	0.000428	0.707	LLGNVLVCVLAR	R	N	0.978	39.8	25.4	15.5	39.8	0	1	0	0	2	1326.79	4699.13	1560300	106	117
Dermis	Buttock	20180601_SherrattM_MO_15.raw (Full_Skin_15)	Hemoglobin subunit delta OS=Homo sapiens GN=HBD PE=1 SV=2	A0N071_HUMAN,HBD_HUMAN	SwissProt_2018_01.fasta	16055.2	4	4	4	0.000428	0.707	TAVNALWGK	K	V	0.997	52.6	30.5	20.7	48.1	0	1	0	0	2	959.531	2119.87	4818380	10	18
Dermis	Buttock	20180601_SherrattM_MO_15.raw (Full_Skin_15)	Hemoglobin subunit delta OS=Homo sapiens GN=HBD PE=1 SV=2	A0N071_HUMAN,HBD_HUMAN	SwissProt_2018_01.fasta	16055.2	4	4	4	0.000428	0.707	VNVDAVGGEALGR	K	L	0.997	41.2	28.7	15.6	41.2	0	1	0	0	2	1256.66	2120.1	3198960	19	31
Dermis	Buttock	20180601_SherrattM_MO_15.raw (Full_Skin_15)	Collagen alpha-1(III) chain OS=Homo sapiens GN=COL3A1 PE=1 SV=4	CO3A1_HUMAN	SwissProt_2018_01.fasta	138565	12	13	16	0.00171	0.0982	DGNPGSDGLPGR	R	D	0.997	44.3	26.1	15.8	44.3	0	1	0	0	2	1141.52	959.621	2480500	1013	1024
Dermis	Buttock	20180601_SherrattM_MO_15.raw (Full_Skin_15)	Collagen alpha-1(III) chain OS=Homo sapiens GN=COL3A1 PE=1 SV=4	CO3A1_HUMAN	SwissProt_2018_01.fasta	138565	12	13	16	0.00171	0.0982	DGVPGGPGMR	R	G	0.997	34.1	25	15.1	34.1	0	1	0	0	2	942.446	1009.63	4499470	527	536
Dermis	Buttock	20180601_SherrattM_MO_15.raw (Full_Skin_15)	Collagen alpha-1(III) chain OS=Homo sapiens GN=COL3A1 PE=1 SV=4	CO3A1_HUMAN	SwissProt_2018_01.fasta	138565	12	13	16	0.00171	0.0982	GDKGEPGGPGADGVPGK	K	D	0.997	58.3	27.8	16.6	58.3	0	1	0	0	2	1494.72	757.943	1606810	741	757
Dermis	Buttock	20180601_SherrattM_MO_15.raw (Full_Skin_15)	Collagen alpha-1(III) chain OS=Homo sapiens GN=COL3A1 PE=1 SV=4	CO3A1_HUMAN	SwissProt_2018_01.fasta	138565	12	13	16	0.00171	0.0982	GDKGEPGGPGADGVPGKDGPR	K	G	0.997	72.8	28.2	17.6	72.8	0	0	2	0	2	1919.92	787.805	5717110	741	761
Dermis	Buttock	20180601_SherrattM_MO_15.raw (Full_Skin_15)	Collagen alpha-1(III) chain OS=Homo sapiens GN=COL3A1 PE=1 SV=4	CO3A1_HUMAN	SwissProt_2018_01.fasta	138565	12	13	16	0.00171	0.0982	GESGKPGANGLSGER	K	G	0.997	74.4	26.3	17.6	74.4	0	1	1	0	2	1415.69	726.919	5081120	978	992
Dermis	Buttock	20180601_SherrattM_MO_15.raw (Full_Skin_15)	Collagen alpha-1(III) chain OS=Homo sapiens GN=COL3A1 PE=1 SV=4	CO3A1_HUMAN	SwissProt_2018_01.fasta	138565	12	13	16	0.00171	0.0982	GGLGSPGPK	R	G	0.997	45.9	25	15.9	45.9	0	1	0	0	2	769.42	747.724	1270470	732	740
Dermis	Buttock	20180601_SherrattM_MO_15.raw (Full_Skin_15)	Collagen alpha-1(III) chain OS=Homo sapiens GN=COL3A1 PE=1 SV=4	CO3A1_HUMAN	SwissProt_2018_01.fasta	138565	12	13	16	0.00171	0.0982	GGPGGPGPQGPPGK	R	N	0.988	45.7	28.3	43.3	18.3	0	1	0	0	2	1159.59	732.895	1642240	597	610
Dermis	Buttock	20180601_SherrattM_MO_15.raw (Full_Skin_15)	Collagen alpha-1(III) chain OS=Homo sapiens GN=COL3A1 PE=1 SV=4	CO3A1_HUMAN	SwissProt_2018_01.fasta	138565	12	13	16	0.00171	0.0982	GPPGLAGAPGLR	R	G	0.997	54.1	27.2	16.4	54.1	0	1	0	0	2	1062.61	1908.55	1366530	684	695
Dermis	Buttock	20180601_SherrattM_MO_15.raw (Full_Skin_15)	Collagen alpha-1(III) chain OS=Homo sapiens GN=COL3A1 PE=1 SV=4	CO3A1_HUMAN	SwissProt_2018_01.fasta	138565	12	13	16	0.00171	0.0982	GPVGPSGPPGK	R	D	0.997	34.4	29.4	15.1	34.4	0	1	0	0	2	949.51	772.594	3654630	1140	1150
Dermis	Buttock	20180601_SherrattM_MO_15.raw (Full_Skin_15)	Collagen alpha-1(III) chain OS=Homo sapiens GN=COL3A1 PE=1 SV=4	CO3A1_HUMAN	SwissProt_2018_01.fasta	138565	12	13	16	0.00171	0.0982	INTDEIMTSLK	K	S	0.997	52.2	29.3	17.9	50.6	0	1	0	0	2	1264.65	3331.56	595489	1229	1239
Dermis	Buttock	20180601_SherrattM_MO_15.raw (Full_Skin_15)	Collagen alpha-1(III) chain OS=Homo sapiens GN=COL3A1 PE=1 SV=4	CO3A1_HUMAN	SwissProt_2018_01.fasta	138565	12	13	16	0.00171	0.0982	SGEYWVDPNQGCK	K	L	0.997	35.8	25	15.2	35.8	0	2	0	0	2	1539.65	2051.54	1399250	1274	1286
Dermis	Buttock	20180601_SherrattM_MO_15.raw (Full_Skin_15)	Collagen alpha-1(III) chain OS=Homo sapiens GN=COL3A1 PE=1 SV=4	CO3A1_HUMAN	SwissProt_2018_01.fasta	138565	12	13	16	0.00171	0.0982	SVNGQIESLISPDGSR	K	K	0.997	72.8	29.4	19.8	70.6	0	2	0	0	2	1658.83	3660.77	1857780	1240	1255
Dermis	Buttock	20180601_SherrattM_MO_15.raw (Full_Skin_15)	Receptor of activated protein C kinase 1 OS=Homo sapiens GN=RACK1 PE=1 SV=3	E9KL35_HUMAN,RACK1_HUMAN	SwissProt_2018_01.fasta	35077	3	4	4	0.000428	0.132	DETNYGIPQR	R	A	0.992	27.6	27.4	14.7	27.6	0	1	0	0	2	1192.56	1494.44	1817630	48	57
Dermis	Buttock	20180601_SherrattM_MO_15.raw (Full_Skin_15)	Receptor of activated protein C kinase 1 OS=Homo sapiens GN=RACK1 PE=1 SV=3	E9KL35_HUMAN,RACK1_HUMAN	SwissProt_2018_01.fasta	35077	3	4	4	0.000428	0.132	IIVDELKQEVISTSSK	K	A	0.997	108	26.2	19.7	108	0	1	1	0	2	1789	3474.27	3767400	265	280
Dermis	Buttock	20180601_SherrattM_MO_15.raw (Full_Skin_15)	Receptor of activated protein C kinase 1 OS=Homo sapiens GN=RACK1 PE=1 SV=3	E9KL35_HUMAN,RACK1_HUMAN	SwissProt_2018_01.fasta	35077	3	4	4	0.000428	0.132	YTVQDESHSEWVSCVR	K	F	0.997	36.4	25	15.3	36.4	0	0	1	0	2	1981.87	2333.17	1746070	140	155
Dermis	Buttock	20180601_SherrattM_MO_15.raw (Full_Skin_15)	Histone H2A type 1-D OS=Homo sapiens GN=HIST1H2AD PE=1 SV=2	A0A0U1RR32_HUMAN,A0A0U1RRH7_HUMAN,A3KPC7_HUMAN,A4FTV9_HUMAN,B2R5B3_HUMAN,H2A1D_HUMAN,H2A1H_HUMAN,H2A1J_HUMAN,H2A1_HUMAN,H2A2A_HUMAN	SwissProt_2018_01.fasta	14108.1	3	5	13	0.00139	0.3	AGLQFPVGR	R	V	0.997	66.1	31.2	28.4	54.8	0	4	0	0	2	944.531	2452.29	276651000	22	30
Dermis	Buttock	20180601_SherrattM_MO_15.raw (Full_Skin_15)	Histone H2A type 1-D OS=Homo sapiens GN=HIST1H2AD PE=1 SV=2	A0A0U1RR32_HUMAN,A0A0U1RRH7_HUMAN,A3KPC7_HUMAN,A4FTV9_HUMAN,B2R5B3_HUMAN,H2A1D_HUMAN,H2A1H_HUMAN,H2A1J_HUMAN,H2A1_HUMAN,H2A2A_HUMAN	SwissProt_2018_01.fasta	14108.1	3	5	13	0.00139	0.3	NDEELNKLLGK	R	V	0.997	84.9	29.7	18.3	84.9	0	4	2	0	2	1272.68	2358.33	48484400	90	100
Dermis	Buttock	20180601_SherrattM_MO_15.raw (Full_Skin_15)	Histone H2A type 1-D OS=Homo sapiens GN=HIST1H2AD PE=1 SV=2	A0A0U1RR32_HUMAN,A0A0U1RRH7_HUMAN,A3KPC7_HUMAN,A4FTV9_HUMAN,B2R5B3_HUMAN,H2A1D_HUMAN,H2A1H_HUMAN,H2A1J_HUMAN,H2A1_HUMAN,H2A2A_HUMAN	SwissProt_2018_01.fasta	14108.1	3	5	13	0.00139	0.3	VTIAQGGVLPNIQAVLLPK	K	K	0.997	82.9	25	18.2	82.9	0	2	1	0	2	1931.17	4836.25	29357300	101	119
Dermis	Buttock	20180601_SherrattM_MO_15.raw (Full_Skin_15)	Heterogeneous nuclear ribonucleoprotein K OS=Homo sapiens GN=HNRNPK PE=1 SV=1	A0A024R228_HUMAN,B4DUQ1_HUMAN,HNRPK_HUMAN,Q5EC54_HUMAN	SwissProt_2018_01.fasta	50978.5	5	5	5	0.000535	0.127	DLAGSIIGK	K	G	0.972	28.9	29.6	19	24.7	0	1	0	0	2	873.504	2514.66	1145890	397	405
Dermis	Buttock	20180601_SherrattM_MO_15.raw (Full_Skin_15)	Heterogeneous nuclear ribonucleoprotein K OS=Homo sapiens GN=HNRNPK PE=1 SV=1	A0A024R228_HUMAN,B4DUQ1_HUMAN,HNRPK_HUMAN,Q5EC54_HUMAN	SwissProt_2018_01.fasta	50978.5	5	5	5	0.000535	0.127	IILDLISESPIK	K	G	0.997	74.2	25	27.7	64.1	0	1	0	0	2	1340.8	4617.54	3558190	208	219
Dermis	Buttock	20180601_SherrattM_MO_15.raw (Full_Skin_15)	Heterogeneous nuclear ribonucleoprotein K OS=Homo sapiens GN=HNRNPK PE=1 SV=1	A0A024R228_HUMAN,B4DUQ1_HUMAN,HNRPK_HUMAN,Q5EC54_HUMAN	SwissProt_2018_01.fasta	50978.5	5	5	5	0.000535	0.127	LFQECCPHSTDR	K	V	0.997	52.4	25	16.3	52.4	0	1	0	0	2	1549.65	927.977	786418	180	191
Dermis	Buttock	20180601_SherrattM_MO_15.raw (Full_Skin_15)	Heterogeneous nuclear ribonucleoprotein K OS=Homo sapiens GN=HNRNPK PE=1 SV=1	A0A024R228_HUMAN,B4DUQ1_HUMAN,HNRPK_HUMAN,Q5EC54_HUMAN	SwissProt_2018_01.fasta	50978.5	5	5	5	0.000535	0.127	NTDEMVELR	R	I	0.997	78.3	27	20.8	75.4	0	1	0	0	2	1106.51	1674.09	1711660	38	46
Dermis	Buttock	20180601_SherrattM_MO_15.raw (Full_Skin_15)	Heterogeneous nuclear ribonucleoprotein K OS=Homo sapiens GN=HNRNPK PE=1 SV=1	A0A024R228_HUMAN,B4DUQ1_HUMAN,HNRPK_HUMAN,Q5EC54_HUMAN	SwissProt_2018_01.fasta	50978.5	5	5	5	0.000535	0.127	TDYNASVSVPDSSGPER	R	I	0.997	41.7	25	15.6	41.7	0	1	0	0	2	1780.8	1874.86	2138220	70	86
Dermis	Buttock	20180601_SherrattM_MO_15.raw (Full_Skin_15)	Decorin OS=Homo sapiens GN=DCN PE=1 SV=1	PGS2_HUMAN,Q6FH10_HUMAN	SwissProt_2018_01.fasta	39748.2	24	32	112	0.012	0.471	AHENEITK	R	V	0.99	41.3	26.7	16.2	40.7	0	2	0	0	2	941.469	474.94	5319330	157	164
Dermis	Buttock	20180601_SherrattM_MO_15.raw (Full_Skin_15)	Decorin OS=Homo sapiens GN=DCN PE=1 SV=1	PGS2_HUMAN,Q6FH10_HUMAN	SwissProt_2018_01.fasta	39748.2	24	32	112	0.012	0.471	AHENEITKVR	R	K	0.997	48	27.5	17.8	46.2	0	1	0	0	2	1196.64	737.144	1312750	157	166
Dermis	Buttock	20180601_SherrattM_MO_15.raw (Full_Skin_15)	Decorin OS=Homo sapiens GN=DCN PE=1 SV=1	PGS2_HUMAN,Q6FH10_HUMAN	SwissProt_2018_01.fasta	39748.2	24	32	112	0.012	0.471	DFEPSLGPVCPFR	R	C	0.997	55.7	28.4	16.5	55.7	0	3	0	0	2	1520.72	4526.45	46133300	45	57
Dermis	Buttock	20180601_SherrattM_MO_15.raw (Full_Skin_15)	Decorin OS=Homo sapiens GN=DCN PE=1 SV=1	PGS2_HUMAN,Q6FH10_HUMAN	SwissProt_2018_01.fasta	39748.2	24	32	112	0.012	0.471	DGDFKNLK	K	N	0.99	51.2	28	22.7	44.7	0	1	0	0	2	936.479	862.204	1740450	98	105
Dermis	Buttock	20180601_SherrattM_MO_15.raw (Full_Skin_15)	Decorin OS=Homo sapiens GN=DCN PE=1 SV=1	PGS2_HUMAN,Q6FH10_HUMAN	SwissProt_2018_01.fasta	39748.2	24	32	112	0.012	0.471	DLPPDTTLLDLQNNK	K	I	0.997	95.1	28.7	19.6	94.5	0	16	9	0	2	1696.88	4152.66	1130490000	78	92
Dermis	Buttock	20180601_SherrattM_MO_15.raw (Full_Skin_15)	Decorin OS=Homo sapiens GN=DCN PE=1 SV=1	PGS2_HUMAN,Q6FH10_HUMAN	SwissProt_2018_01.fasta	39748.2	24	32	112	0.012	0.471	DLPPDTTLLDLQNNKITEIK	K	D	0.966	23.6	26.4	14.5	23.6	0	0	2	0	2	2281.23	4392.51	37378500	78	97
Dermis	Buttock	20180601_SherrattM_MO_15.raw (Full_Skin_15)	Decorin OS=Homo sapiens GN=DCN PE=1 SV=1	PGS2_HUMAN,Q6FH10_HUMAN	SwissProt_2018_01.fasta	39748.2	24	32	112	0.012	0.471	DLPPDTTLLDLQNNKITEIKDGDFK	K	N	0.997	85.2	29.3	18.3	85.2	0	2	5	0	2	2843.47	4406.2	1256000000	78	102
Dermis	Buttock	20180601_SherrattM_MO_15.raw (Full_Skin_15)	Decorin OS=Homo sapiens GN=DCN PE=1 SV=1	PGS2_HUMAN,Q6FH10_HUMAN	SwissProt_2018_01.fasta	39748.2	24	32	112	0.012	0.471	ELHLDNNK	R	L	0.99	32.4	28.4	23.1	24.4	0	3	0	0	2	982.495	790.018	22015400	273	280
Dermis	Buttock	20180601_SherrattM_MO_15.raw (Full_Skin_15)	Decorin OS=Homo sapiens GN=DCN PE=1 SV=1	PGS2_HUMAN,Q6FH10_HUMAN	SwissProt_2018_01.fasta	39748.2	24	32	112	0.012	0.471	ELHLDNNKLTR	R	V	0.997	41.2	28.9	15.6	41.2	0	1	0	0	2	1352.73	1013.9	3262290	273	283
Dermis	Buttock	20180601_SherrattM_MO_15.raw (Full_Skin_15)	Decorin OS=Homo sapiens GN=DCN PE=1 SV=1	PGS2_HUMAN,Q6FH10_HUMAN	SwissProt_2018_01.fasta	39748.2	24	32	112	0.012	0.471	ELPEKMPK	K	T	0.955	23.5	27.7	19	19	0	1	0	0	2	971.523	892.974	2552400	143	150
Dermis	Buttock	20180601_SherrattM_MO_15.raw (Full_Skin_15)	Decorin OS=Homo sapiens GN=DCN PE=1 SV=1	PGS2_HUMAN,Q6FH10_HUMAN	SwissProt_2018_01.fasta	39748.2	24	32	112	0.012	0.471	ITEIKDGDFK	K	N	0.997	70.2	35.7	22.6	64.9	0	7	1	0	2	1165.61	1123.57	262835000	93	102
Dermis	Buttock	20180601_SherrattM_MO_15.raw (Full_Skin_15)	Decorin OS=Homo sapiens GN=DCN PE=1 SV=1	PGS2_HUMAN,Q6FH10_HUMAN	SwissProt_2018_01.fasta	39748.2	24	32	112	0.012	0.471	ITEIKDGDFKNLK	K	N	0.997	48.8	27.7	17.1	47.8	0	0	1	0	2	1520.83	1406	3111440	93	105
Dermis	Buttock	20180601_SherrattM_MO_15.raw (Full_Skin_15)	Decorin OS=Homo sapiens GN=DCN PE=1 SV=1	PGS2_HUMAN,Q6FH10_HUMAN	SwissProt_2018_01.fasta	39748.2	24	32	112	0.012	0.471	KASYSGVSLFSNPVQYWEIQPSTFR	K	C	0.997	79.8	30	18	79.8	0	0	1	0	2	2891.44	4809.42	5085230	321	345
Dermis	Buttock	20180601_SherrattM_MO_15.raw (Full_Skin_15)	Decorin OS=Homo sapiens GN=DCN PE=1 SV=1	PGS2_HUMAN,Q6FH10_HUMAN	SwissProt_2018_01.fasta	39748.2	24	32	112	0.012	0.471	NLHALILVNNK	K	I	0.997	63.3	25	17	63.3	0	4	9	0	2	1248.74	2019.88	154013000	106	116
Dermis	Buttock	20180601_SherrattM_MO_15.raw (Full_Skin_15)	Decorin OS=Homo sapiens GN=DCN PE=1 SV=1	PGS2_HUMAN,Q6FH10_HUMAN	SwissProt_2018_01.fasta	39748.2	24	32	112	0.012	0.471	NQLKELPEK	K	M	0.997	53.9	26.7	21.6	48.7	0	1	1	0	2	1098.62	851.02	14807200	139	147
Dermis	Buttock	20180601_SherrattM_MO_15.raw (Full_Skin_15)	Decorin OS=Homo sapiens GN=DCN PE=1 SV=1	PGS2_HUMAN,Q6FH10_HUMAN	SwissProt_2018_01.fasta	39748.2	24	32	112	0.012	0.471	NQLKELPEKMPK	K	T	0.997	43.8	26.8	15.7	43.8	0	0	1	0	2	1454.8	1149.25	6191150	139	150
Dermis	Buttock	20180601_SherrattM_MO_15.raw (Full_Skin_15)	Decorin OS=Homo sapiens GN=DCN PE=1 SV=1	PGS2_HUMAN,Q6FH10_HUMAN	SwissProt_2018_01.fasta	39748.2	24	32	112	0.012	0.471	SAIQLGNYK	R	-	0.978	26.6	30	14.7	26.6	0	1	0	0	2	993.536	1568.84	2241980	351	359
Dermis	Buttock	20180601_SherrattM_MO_15.raw (Full_Skin_15)	Decorin OS=Homo sapiens GN=DCN PE=1 SV=1	PGS2_HUMAN,Q6FH10_HUMAN	SwissProt_2018_01.fasta	39748.2	24	32	112	0.012	0.471	SSGIENGAFQGMK	K	K	0.997	80.5	26.3	18	80.5	0	9	0	0	2	1325.62	1862.64	303848000	188	200
Dermis	Buttock	20180601_SherrattM_MO_15.raw (Full_Skin_15)	Decorin OS=Homo sapiens GN=DCN PE=1 SV=1	PGS2_HUMAN,Q6FH10_HUMAN	SwissProt_2018_01.fasta	39748.2	24	32	112	0.012	0.471	VPGGLAEHK	R	Y	0.995	37	28.7	23.9	28.4	0	1	0	0	2	907.5	745.119	2422990	284	292
Dermis	Buttock	20180601_SherrattM_MO_15.raw (Full_Skin_15)	Decorin OS=Homo sapiens GN=DCN PE=1 SV=1	PGS2_HUMAN,Q6FH10_HUMAN	SwissProt_2018_01.fasta	39748.2	24	32	112	0.012	0.471	VPKDLPPDTTLLDLQNNK	K	I	0.988	29.2	27.7	14.8	29.2	0	0	1	0	2	2021.09	3391.59	566216	75	92
Dermis	Buttock	20180601_SherrattM_MO_15.raw (Full_Skin_15)	Decorin OS=Homo sapiens GN=DCN PE=1 SV=1	PGS2_HUMAN,Q6FH10_HUMAN	SwissProt_2018_01.fasta	39748.2	24	32	112	0.012	0.471	VSPGAFTPLVK	K	L	0.997	73.7	28.6	17.6	73.7	0	15	0	0	2	1115.65	2854.33	1433220000	120	130
Dermis	Buttock	20180601_SherrattM_MO_15.raw (Full_Skin_15)	Decorin OS=Homo sapiens GN=DCN PE=1 SV=1	PGS2_HUMAN,Q6FH10_HUMAN	SwissProt_2018_01.fasta	39748.2	24	32	112	0.012	0.471	VSPGAFTPLVKLER	K	L	0.997	50	25.6	16.1	50	0	1	1	0	2	1513.87	3360.77	2165590	120	133
Dermis	Buttock	20180601_SherrattM_MO_15.raw (Full_Skin_15)	Decorin OS=Homo sapiens GN=DCN PE=1 SV=1	PGS2_HUMAN,Q6FH10_HUMAN	SwissProt_2018_01.fasta	39748.2	24	32	112	0.012	0.471	VVQCSDLGLDK	R	V	0.997	72.9	32.5	17.6	72.9	0	6	0	0	2	1233.61	1586.95	400635000	64	74
Dermis	Buttock	20180601_SherrattM_MO_15.raw (Full_Skin_15)	Decorin OS=Homo sapiens GN=DCN PE=1 SV=1	PGS2_HUMAN,Q6FH10_HUMAN	SwissProt_2018_01.fasta	39748.2	24	32	112	0.012	0.471	VVQCSDLGLDKVPK	R	D	0.997	61.2	30.3	16.8	61.2	0	2	3	0	2	1557.83	2039.09	473287000	64	77
Dermis	Buttock	20180601_SherrattM_MO_15.raw (Full_Skin_15)	Protein disulfide-isomerase OS=Homo sapiens GN=P4HB PE=1 SV=3	A0A024R8S5_HUMAN,PDIA1_HUMAN	SwissProt_2018_01.fasta	57118.1	2	2	2	0.000214	0.0394	KSNFAEALAAHK	R	Y	0.987	36.5	29.6	15.3	36.5	0	0	1	0	2	1286.69	1031.75	1109090	31	42
Dermis	Buttock	20180601_SherrattM_MO_15.raw (Full_Skin_15)	Protein disulfide-isomerase OS=Homo sapiens GN=P4HB PE=1 SV=3	A0A024R8S5_HUMAN,PDIA1_HUMAN	SwissProt_2018_01.fasta	57118.1	2	2	2	0.000214	0.0394	VHSFPTLK	K	F	0.965	23.3	28.1	14.5	23.3	0	1	0	0	2	928.525	1141.62	1397020	437	444
Dermis	Buttock	20180601_SherrattM_MO_15.raw (Full_Skin_15)	Spectrin alpha chain, erythrocytic 1 OS=Homo sapiens GN=SPTA1 PE=1 SV=5	SPTA1_HUMAN	SwissProt_2018_01.fasta	280019	2	2	2	0.000214	0.0107	MVEEGHFAAEDVASR	K	V	0.997	37.8	25	15.4	37.8	0	0	1	0	2	1647.74	1643.33	836645	859	873
Dermis	Buttock	20180601_SherrattM_MO_15.raw (Full_Skin_15)	Spectrin alpha chain, erythrocytic 1 OS=Homo sapiens GN=SPTA1 PE=1 SV=5	SPTA1_HUMAN	SwissProt_2018_01.fasta	280019	2	2	2	0.000214	0.0107	VLETAEEIQER	K	R	0.956	35.4	38.5	15.2	35.4	0	1	0	0	2	1316.67	1533.02	1305930	17	27
Dermis	Buttock	20180601_SherrattM_MO_15.raw (Full_Skin_15)	Protein/nucleic acid deglycase DJ-1 OS=Homo sapiens GN=PARK7 PE=1 SV=2	PARK7_HUMAN,V9HWC2_HUMAN	SwissProt_2018_01.fasta	19891.2	2	2	2	0.000214	0.0899	DGLILTSR	K	G	0.982	32.8	29.9	36	11.9	0	1	0	0	2	874.499	1877.27	1819680	149	156
Dermis	Buttock	20180601_SherrattM_MO_15.raw (Full_Skin_15)	Protein/nucleic acid deglycase DJ-1 OS=Homo sapiens GN=PARK7 PE=1 SV=2	PARK7_HUMAN,V9HWC2_HUMAN	SwissProt_2018_01.fasta	19891.2	2	2	2	0.000214	0.0899	VTVAGLAGK	K	D	0.997	45.1	26.3	31.4	29.5	0	1	0	0	2	815.499	1232.3	2392890	33	41
Dermis	Buttock	20180601_SherrattM_MO_15.raw (Full_Skin_15)	Desmin OS=Homo sapiens GN=DES PE=1 SV=3	A5Z217_HUMAN,DESM_HUMAN,Q53SB5_HUMAN	SwissProt_2018_01.fasta	53536.6	23	29	47	0.00503	0.547	ADVDAATLAR	R	I	0.997	72.2	28.9	23.5	66.1	0	2	0	0	2	1002.52	1212.25	7150600	213	222
Dermis	Buttock	20180601_SherrattM_MO_15.raw (Full_Skin_15)	Desmin OS=Homo sapiens GN=DES PE=1 SV=3	A5Z217_HUMAN,DESM_HUMAN,Q53SB5_HUMAN	SwissProt_2018_01.fasta	53536.6	23	29	47	0.00503	0.547	AKLQEEIQLKEEAENNLAAFR	K	A	0.997	71.2	28.4	17.4	71.2	0	0	1	0	2	2444.28	3776.08	1275260	192	212
Dermis	Buttock	20180601_SherrattM_MO_15.raw (Full_Skin_15)	Desmin OS=Homo sapiens GN=DES PE=1 SV=3	A5Z217_HUMAN,DESM_HUMAN,Q53SB5_HUMAN	SwissProt_2018_01.fasta	53536.6	23	29	47	0.00503	0.547	AQYETIAAK	R	N	0.986	32.7	28.4	15	32.7	0	1	0	0	2	994.52	916.534	3756500	279	287
Dermis	Buttock	20180601_SherrattM_MO_15.raw (Full_Skin_15)	Desmin OS=Homo sapiens GN=DES PE=1 SV=3	A5Z217_HUMAN,DESM_HUMAN,Q53SB5_HUMAN	SwissProt_2018_01.fasta	53536.6	23	29	47	0.00503	0.547	DGEVVSEATQQQHEVL	R	-	0.997	54.3	28.2	16.4	54.3	0	2	0	0	2	1768.83	2606.19	15457300	455	470
Dermis	Buttock	20180601_SherrattM_MO_15.raw (Full_Skin_15)	Desmin OS=Homo sapiens GN=DES PE=1 SV=3	A5Z217_HUMAN,DESM_HUMAN,Q53SB5_HUMAN	SwissProt_2018_01.fasta	53536.6	23	29	47	0.00503	0.547	DNLLDDLQR	R	L	0.997	57.9	28	19.3	55.2	0	1	0	0	2	1101.55	3566.16	4048640	181	189
Dermis	Buttock	20180601_SherrattM_MO_15.raw (Full_Skin_15)	Desmin OS=Homo sapiens GN=DES PE=1 SV=3	A5Z217_HUMAN,DESM_HUMAN,Q53SB5_HUMAN	SwissProt_2018_01.fasta	53536.6	23	29	47	0.00503	0.547	ELEDRFASEASGYQDNIAR	R	L	0.997	59.2	26.4	16.7	59.2	0	1	1	0	2	2171	2899.82	6162410	351	369
Dermis	Buttock	20180601_SherrattM_MO_15.raw (Full_Skin_15)	Desmin OS=Homo sapiens GN=DES PE=1 SV=3	A5Z217_HUMAN,DESM_HUMAN,Q53SB5_HUMAN	SwissProt_2018_01.fasta	53536.6	23	29	47	0.00503	0.547	FASEASGYQDNIAR	R	L	0.997	76.7	26.7	17.8	76.7	0	2	0	0	2	1528.7	1638.02	5908960	356	369
Dermis	Buttock	20180601_SherrattM_MO_15.raw (Full_Skin_15)	Desmin OS=Homo sapiens GN=DES PE=1 SV=3	A5Z217_HUMAN,DESM_HUMAN,Q53SB5_HUMAN	SwissProt_2018_01.fasta	53536.6	23	29	47	0.00503	0.547	FLEQQNAALAAEVNR	R	L	0.997	113	29.8	30.4	102	0	2	2	0	2	1673.86	2898.76	32030100	128	142
Dermis	Buttock	20180601_SherrattM_MO_15.raw (Full_Skin_15)	Desmin OS=Homo sapiens GN=DES PE=1 SV=3	A5Z217_HUMAN,DESM_HUMAN,Q53SB5_HUMAN	SwissProt_2018_01.fasta	53536.6	23	29	47	0.00503	0.547	GTNDSLMR	K	Q	0.99	42.1	26.7	18.2	39.5	0	1	0	0	2	893.415	864.068	6590980	340	347
Dermis	Buttock	20180601_SherrattM_MO_15.raw (Full_Skin_15)	Desmin OS=Homo sapiens GN=DES PE=1 SV=3	A5Z217_HUMAN,DESM_HUMAN,Q53SB5_HUMAN	SwissProt_2018_01.fasta	53536.6	23	29	47	0.00503	0.547	HLKDEMAR	R	H	0.99	45.6	27.6	26.6	34.8	0	1	1	0	2	999.504	727.145	8572370	376	383
Dermis	Buttock	20180601_SherrattM_MO_15.raw (Full_Skin_15)	Desmin OS=Homo sapiens GN=DES PE=1 SV=3	A5Z217_HUMAN,DESM_HUMAN,Q53SB5_HUMAN	SwissProt_2018_01.fasta	53536.6	23	29	47	0.00503	0.547	IESLNEEIAFLK	R	K	0.997	74.8	29.3	36.3	56.2	0	1	0	0	2	1405.76	4430.62	15815400	229	240
Dermis	Buttock	20180601_SherrattM_MO_15.raw (Full_Skin_15)	Desmin OS=Homo sapiens GN=DES PE=1 SV=3	A5Z217_HUMAN,DESM_HUMAN,Q53SB5_HUMAN	SwissProt_2018_01.fasta	53536.6	23	29	47	0.00503	0.547	KVHEEEIR	K	E	0.99	45.9	29.1	17.3	44.5	0	1	0	0	2	1039.55	704.364	1602210	241	248
Dermis	Buttock	20180601_SherrattM_MO_15.raw (Full_Skin_15)	Desmin OS=Homo sapiens GN=DES PE=1 SV=3	A5Z217_HUMAN,DESM_HUMAN,Q53SB5_HUMAN	SwissProt_2018_01.fasta	53536.6	23	29	47	0.00503	0.547	KVHEEEIRELQAQLQEQQVQVEMDMSKPDLTAALR	K	D	0.948	53	25.9	16.3	53	0	0	0	1	2	4120.08	4528.5	23454900	241	275
Dermis	Buttock	20180601_SherrattM_MO_15.raw (Full_Skin_15)	Desmin OS=Homo sapiens GN=DES PE=1 SV=3	A5Z217_HUMAN,DESM_HUMAN,Q53SB5_HUMAN	SwissProt_2018_01.fasta	53536.6	23	29	47	0.00503	0.547	LQEEIQLKEEAENNLAAFR	K	A	0.997	104	28.5	19.5	104	0	1	9	0	2	2245.15	4169.74	62942600	194	212
Dermis	Buttock	20180601_SherrattM_MO_15.raw (Full_Skin_15)	Desmin OS=Homo sapiens GN=DES PE=1 SV=3	A5Z217_HUMAN,DESM_HUMAN,Q53SB5_HUMAN	SwissProt_2018_01.fasta	53536.6	23	29	47	0.00503	0.547	MALDVEIATYR	K	K	0.997	62.6	29	25	54.5	0	2	0	0	2	1281.65	3756.8	6816690	396	406
Dermis	Buttock	20180601_SherrattM_MO_15.raw (Full_Skin_15)	Desmin OS=Homo sapiens GN=DES PE=1 SV=3	A5Z217_HUMAN,DESM_HUMAN,Q53SB5_HUMAN	SwissProt_2018_01.fasta	53536.6	23	29	47	0.00503	0.547	NISEAEEWYK	K	S	0.997	56.5	26.5	16.5	56.5	0	2	0	0	2	1268.58	2508.87	34342700	288	297
Dermis	Buttock	20180601_SherrattM_MO_15.raw (Full_Skin_15)	Desmin OS=Homo sapiens GN=DES PE=1 SV=3	A5Z217_HUMAN,DESM_HUMAN,Q53SB5_HUMAN	SwissProt_2018_01.fasta	53536.6	23	29	47	0.00503	0.547	QVEVLTNQR	R	A	0.997	51.7	29.6	17.5	50.4	0	1	0	0	2	1086.59	1008.44	11222800	165	173
Dermis	Buttock	20180601_SherrattM_MO_15.raw (Full_Skin_15)	Desmin OS=Homo sapiens GN=DES PE=1 SV=3	A5Z217_HUMAN,DESM_HUMAN,Q53SB5_HUMAN	SwissProt_2018_01.fasta	53536.6	23	29	47	0.00503	0.547	RIESLNEEIAFLK	R	K	0.997	60.4	27.6	16.8	60.4	0	2	2	0	2	1561.86	3902.03	11288300	228	240
Dermis	Buttock	20180601_SherrattM_MO_15.raw (Full_Skin_15)	Desmin OS=Homo sapiens GN=DES PE=1 SV=3	A5Z217_HUMAN,DESM_HUMAN,Q53SB5_HUMAN	SwissProt_2018_01.fasta	53536.6	23	29	47	0.00503	0.547	RQVEVLTNQR	R	A	0.997	45.8	28.5	31.9	29.8	0	1	0	0	2	1242.69	847.581	2386040	164	173
Dermis	Buttock	20180601_SherrattM_MO_15.raw (Full_Skin_15)	Desmin OS=Homo sapiens GN=DES PE=1 SV=3	A5Z217_HUMAN,DESM_HUMAN,Q53SB5_HUMAN	SwissProt_2018_01.fasta	53536.6	23	29	47	0.00503	0.547	TIETRDGEVVSEATQQQHEVL	K	-	0.997	79.8	28.7	18	79.8	0	0	2	0	2	2369.16	2869.72	5975270	450	470
Dermis	Buttock	20180601_SherrattM_MO_15.raw (Full_Skin_15)	Desmin OS=Homo sapiens GN=DES PE=1 SV=3	A5Z217_HUMAN,DESM_HUMAN,Q53SB5_HUMAN	SwissProt_2018_01.fasta	53536.6	23	29	47	0.00503	0.547	TSGGAGGLGSLR	R	A	0.997	70.6	29.5	22.4	65.5	0	1	0	0	2	1032.54	1142.36	6649840	59	70
Dermis	Buttock	20180601_SherrattM_MO_15.raw (Full_Skin_15)	Desmin OS=Homo sapiens GN=DES PE=1 SV=3	A5Z217_HUMAN,DESM_HUMAN,Q53SB5_HUMAN	SwissProt_2018_01.fasta	53536.6	23	29	47	0.00503	0.547	VDVERDNLLDDLQR	R	L	0.997	38.2	29.2	31.5	22.1	0	1	1	0	2	1699.86	3392.76	5152790	176	189
Dermis	Buttock	20180601_SherrattM_MO_15.raw (Full_Skin_15)	Desmin OS=Homo sapiens GN=DES PE=1 SV=3	A5Z217_HUMAN,DESM_HUMAN,Q53SB5_HUMAN	SwissProt_2018_01.fasta	53536.6	23	29	47	0.00503	0.547	VSDLTQAANK	K	N	0.997	69.7	30.1	29.6	57.5	0	1	0	0	2	1046.55	803.39	3658520	300	309
Dermis	Buttock	20180601_SherrattM_MO_15.raw (Full_Skin_15)	Epididymis luminal protein 214 OS=Homo sapiens GN=HEL-214 PE=2 SV=1	V9HW68_HUMAN		0	11	15	24	0.00257	0	ALPAPIEK	?	?	0.99	34.3	25	15.1	34.3	0	2	0	0	2	838.503	1193.68	46584300	0	0
Dermis	Buttock	20180601_SherrattM_MO_15.raw (Full_Skin_15)	Epididymis luminal protein 214 OS=Homo sapiens GN=HEL-214 PE=2 SV=1	V9HW68_HUMAN		0	11	15	24	0.00257	0	FNWYVDGVEVHNAK	?	?	0.997	62.4	30.6	16.9	62.4	0	2	2	0	2	1677.8	3167.87	9289860	0	0
Dermis	Buttock	20180601_SherrattM_MO_15.raw (Full_Skin_15)	Epididymis luminal protein 214 OS=Homo sapiens GN=HEL-214 PE=2 SV=1	V9HW68_HUMAN		0	11	15	24	0.00257	0	GFYPSDIAVEWESNGQPENNYK	?	?	0.997	54.1	25	16.4	54.1	0	0	1	0	2	2544.13	4480.47	5285610	0	0
Dermis	Buttock	20180601_SherrattM_MO_15.raw (Full_Skin_15)	Epididymis luminal protein 214 OS=Homo sapiens GN=HEL-214 PE=2 SV=1	V9HW68_HUMAN		0	11	15	24	0.00257	0	GPSVFPLAPSSK	?	?	0.997	45.4	29.5	15.8	45.4	0	1	0	0	2	1186.65	2672.16	6016820	0	0
Dermis	Buttock	20180601_SherrattM_MO_15.raw (Full_Skin_15)	Epididymis luminal protein 214 OS=Homo sapiens GN=HEL-214 PE=2 SV=1	V9HW68_HUMAN		0	11	15	24	0.00257	0	NQVSLTCLVK	?	?	0.997	45.5	29.6	21	40.3	0	3	0	0	2	1161.63	2588.86	27457000	0	0
Dermis	Buttock	20180601_SherrattM_MO_15.raw (Full_Skin_15)	Epididymis luminal protein 214 OS=Homo sapiens GN=HEL-214 PE=2 SV=1	V9HW68_HUMAN		0	11	15	24	0.00257	0	STSGGTAALGCLVK	?	?	0.997	70.8	30.3	18.2	70	0	3	0	0	2	1321.68	2151.25	11637700	0	0
Dermis	Buttock	20180601_SherrattM_MO_15.raw (Full_Skin_15)	Epididymis luminal protein 214 OS=Homo sapiens GN=HEL-214 PE=2 SV=1	V9HW68_HUMAN		0	11	15	24	0.00257	0	TPEVTCVVVDVSHEDPEVK	?	?	0.997	79.1	28.2	17.9	79.1	0	1	3	0	2	2139.03	3422.82	38569400	0	0
Dermis	Buttock	20180601_SherrattM_MO_15.raw (Full_Skin_15)	Epididymis luminal protein 214 OS=Homo sapiens GN=HEL-214 PE=2 SV=1	V9HW68_HUMAN		0	11	15	24	0.00257	0	TTPPVLDSDGSFFLYSK	?	?	0.997	75.6	29	17.7	75.6	0	1	0	0	2	1873.92	4532.5	3805680	0	0
Dermis	Buttock	20180601_SherrattM_MO_15.raw (Full_Skin_15)	Epididymis luminal protein 214 OS=Homo sapiens GN=HEL-214 PE=2 SV=1	V9HW68_HUMAN		0	11	15	24	0.00257	0	VVSVLTVLHQDWLNGK	?	?	0.997	59.9	25.5	16.7	59.9	0	0	1	0	2	1808.01	4655.81	5780780	0	0
Dermis	Buttock	20180601_SherrattM_MO_15.raw (Full_Skin_15)	Epididymis luminal protein 214 OS=Homo sapiens GN=HEL-214 PE=2 SV=1	V9HW68_HUMAN		0	11	15	24	0.00257	0	VVSVLTVLHQDWLNGKEYK	?	?	0.997	56.1	27.3	16.5	56.1	0	0	1	0	2	2228.21	4463.7	13373100	0	0
Dermis	Buttock	20180601_SherrattM_MO_15.raw (Full_Skin_15)	Epididymis luminal protein 214 OS=Homo sapiens GN=HEL-214 PE=2 SV=1	V9HW68_HUMAN		0	11	15	24	0.00257	0	WQQGNVFSCSVMHEALHNHYTQK	?	?	0.996	43.2	25	15.7	43.2	0	0	1	1	2	2801.27	3034.12	11644600	0	0
Dermis	Buttock	20180601_SherrattM_MO_15.raw (Full_Skin_15)	Calreticulin OS=Homo sapiens GN=CALR PE=1 SV=1	CALR_HUMAN,Q53G71_HUMAN,V9HW88_HUMAN	SwissProt_2018_01.fasta	48142.9	2	2	2	0.000214	0.0719	EQFLDGDGWTSR	K	W	0.997	39.6	30.4	15.5	39.6	0	1	0	0	2	1410.63	3210.9	1147090	25	36
Dermis	Buttock	20180601_SherrattM_MO_15.raw (Full_Skin_15)	Calreticulin OS=Homo sapiens GN=CALR PE=1 SV=1	CALR_HUMAN,Q53G71_HUMAN,V9HW88_HUMAN	SwissProt_2018_01.fasta	48142.9	2	2	2	0.000214	0.0719	FYGDEEKDKGLQTSQDAR	K	F	0.997	49.3	26.1	16.1	49.3	0	0	1	0	2	2086.97	1107.68	2521830	56	73
Dermis	Buttock	20180601_SherrattM_MO_15.raw (Full_Skin_15)	Periostin OS=Homo sapiens GN=POSTN PE=1 SV=2	A0A024RDS2_HUMAN,POSTN_HUMAN	SwissProt_2018_01.fasta	93318	35	47	60	0.00642	0.49	AAAITSDILEALGR	R	D	0.997	98.7	29.9	21.4	96.5	0	1	0	0	2	1400.77	4698.07	13698700	252	265
Dermis	Buttock	20180601_SherrattM_MO_15.raw (Full_Skin_15)	Periostin OS=Homo sapiens GN=POSTN PE=1 SV=2	A0A024RDS2_HUMAN,POSTN_HUMAN	SwissProt_2018_01.fasta	93318	35	47	60	0.00642	0.49	DGHFTLFAPTNEAFEK	R	L	0.997	68.1	27	17.3	68.1	0	2	2	0	2	1823.86	4008.93	17306400	266	281
Dermis	Buttock	20180601_SherrattM_MO_15.raw (Full_Skin_15)	Periostin OS=Homo sapiens GN=POSTN PE=1 SV=2	A0A024RDS2_HUMAN,POSTN_HUMAN	SwissProt_2018_01.fasta	93318	35	47	60	0.00642	0.49	DGHFTLFAPTNEAFEKLPR	R	G	0.997	72.9	29.6	17.6	72.9	0	0	1	0	2	2190.1	4297.08	1988170	266	284
Dermis	Buttock	20180601_SherrattM_MO_15.raw (Full_Skin_15)	Periostin OS=Homo sapiens GN=POSTN PE=1 SV=2	A0A024RDS2_HUMAN,POSTN_HUMAN	SwissProt_2018_01.fasta	93318	35	47	60	0.00642	0.49	DIVTNNGVIHLIDQVLIPDSAK	K	Q	0.997	68.7	26.6	17.3	68.7	0	1	1	0	2	2374.3	4963.65	25232300	350	371
Dermis	Buttock	20180601_SherrattM_MO_15.raw (Full_Skin_15)	Periostin OS=Homo sapiens GN=POSTN PE=1 SV=2	A0A024RDS2_HUMAN,POSTN_HUMAN	SwissProt_2018_01.fasta	93318	35	47	60	0.00642	0.49	DQGPNVCALQQILGTK	R	K	0.997	98.8	28.9	19.2	98.8	0	1	0	0	2	1741.89	4510.5	5488530	38	53
Dermis	Buttock	20180601_SherrattM_MO_15.raw (Full_Skin_15)	Periostin OS=Homo sapiens GN=POSTN PE=1 SV=2	A0A024RDS2_HUMAN,POSTN_HUMAN	SwissProt_2018_01.fasta	93318	35	47	60	0.00642	0.49	EGETITEVIHGEPIIK	K	K	0.997	93.8	28.8	18.9	93.8	0	2	2	0	2	1764.94	3570.98	17625000	716	731
Dermis	Buttock	20180601_SherrattM_MO_15.raw (Full_Skin_15)	Periostin OS=Homo sapiens GN=POSTN PE=1 SV=2	A0A024RDS2_HUMAN,POSTN_HUMAN	SwissProt_2018_01.fasta	93318	35	47	60	0.00642	0.49	EIIKPAEK	R	S	0.99	31	25	18.2	27.8	0	1	0	0	2	927.551	752.201	5887450	490	497
Dermis	Buttock	20180601_SherrattM_MO_15.raw (Full_Skin_15)	Periostin OS=Homo sapiens GN=POSTN PE=1 SV=2	A0A024RDS2_HUMAN,POSTN_HUMAN	SwissProt_2018_01.fasta	93318	35	47	60	0.00642	0.49	ESDIMTTNGVIHVVDK	K	L	0.997	66	28.8	17.1	66	0	0	1	0	2	1757.87	2854.1	5134600	611	626
Dermis	Buttock	20180601_SherrattM_MO_15.raw (Full_Skin_15)	Periostin OS=Homo sapiens GN=POSTN PE=1 SV=2	A0A024RDS2_HUMAN,POSTN_HUMAN	SwissProt_2018_01.fasta	93318	35	47	60	0.00642	0.49	FIEGGDGHLFEDEEIKR	K	L	0.997	44.8	28.3	15.8	44.8	0	0	1	0	2	1990.95	2618.37	1105870	790	806
Dermis	Buttock	20180601_SherrattM_MO_15.raw (Full_Skin_15)	Periostin OS=Homo sapiens GN=POSTN PE=1 SV=2	A0A024RDS2_HUMAN,POSTN_HUMAN	SwissProt_2018_01.fasta	93318	35	47	60	0.00642	0.49	GCPAVLPIDHVYGTLGIVGATTTQR	K	Y	0.997	81.5	27	18.1	81.5	0	0	2	0	2	2596.36	4500.95	10651700	91	115
Dermis	Buttock	20180601_SherrattM_MO_15.raw (Full_Skin_15)	Periostin OS=Homo sapiens GN=POSTN PE=1 SV=2	A0A024RDS2_HUMAN,POSTN_HUMAN	SwissProt_2018_01.fasta	93318	35	47	60	0.00642	0.49	GLESNVNVELLNALHSHMINK	R	R	0.997	82.7	28.5	18.2	82.7	0	0	1	1	2	2332.21	4353.95	22379100	152	172
Dermis	Buttock	20180601_SherrattM_MO_15.raw (Full_Skin_15)	Periostin OS=Homo sapiens GN=POSTN PE=1 SV=2	A0A024RDS2_HUMAN,POSTN_HUMAN	SwissProt_2018_01.fasta	93318	35	47	60	0.00642	0.49	GMTSEEKEILIR	K	D	0.997	67.2	30	17.2	67.2	0	2	1	0	2	1405.74	1892.88	6340470	543	554
Dermis	Buttock	20180601_SherrattM_MO_15.raw (Full_Skin_15)	Periostin OS=Homo sapiens GN=POSTN PE=1 SV=2	A0A024RDS2_HUMAN,POSTN_HUMAN	SwissProt_2018_01.fasta	93318	35	47	60	0.00642	0.49	GSFTYFAPSNEAWDNLDSDIR	K	R	0.997	77.4	25.6	17.8	77.4	0	1	0	0	2	2405.07	4715.01	8437720	130	150
Dermis	Buttock	20180601_SherrattM_MO_15.raw (Full_Skin_15)	Periostin OS=Homo sapiens GN=POSTN PE=1 SV=2	A0A024RDS2_HUMAN,POSTN_HUMAN	SwissProt_2018_01.fasta	93318	35	47	60	0.00642	0.49	GSFTYFAPSNEAWDNLDSDIRR	K	G	0.988	30.7	28.2	14.9	30.7	0	0	1	0	2	2561.17	4499.47	33385800	130	151
Dermis	Buttock	20180601_SherrattM_MO_15.raw (Full_Skin_15)	Periostin OS=Homo sapiens GN=POSTN PE=1 SV=2	A0A024RDS2_HUMAN,POSTN_HUMAN	SwissProt_2018_01.fasta	93318	35	47	60	0.00642	0.49	IEGEPEFR	K	L	0.99	58.7	27.9	28.3	47	0	1	0	0	2	976.473	1378.05	5282140	705	712
Dermis	Buttock	20180601_SherrattM_MO_15.raw (Full_Skin_15)	Periostin OS=Homo sapiens GN=POSTN PE=1 SV=2	A0A024RDS2_HUMAN,POSTN_HUMAN	SwissProt_2018_01.fasta	93318	35	47	60	0.00642	0.49	IIDGVPVEITEK	K	E	0.997	51.4	28.5	16.2	51.4	0	2	0	0	2	1312.74	2952.55	2970580	736	747
Dermis	Buttock	20180601_SherrattM_MO_15.raw (Full_Skin_15)	Periostin OS=Homo sapiens GN=POSTN PE=1 SV=2	A0A024RDS2_HUMAN,POSTN_HUMAN	SwissProt_2018_01.fasta	93318	35	47	60	0.00642	0.49	IIDGVPVEITEKETR	K	E	0.997	42.2	27.6	15.6	42.2	0	0	4	0	2	1698.93	2562.72	9147200	736	750
Dermis	Buttock	20180601_SherrattM_MO_15.raw (Full_Skin_15)	Periostin OS=Homo sapiens GN=POSTN PE=1 SV=2	A0A024RDS2_HUMAN,POSTN_HUMAN	SwissProt_2018_01.fasta	93318	35	47	60	0.00642	0.49	IIHGNQIATNGVVHVIDR	R	V	0.997	56.4	26.9	16.5	56.4	0	0	1	1	2	1956.08	2087.36	6712170	211	228
Dermis	Buttock	20180601_SherrattM_MO_15.raw (Full_Skin_15)	Periostin OS=Homo sapiens GN=POSTN PE=1 SV=2	A0A024RDS2_HUMAN,POSTN_HUMAN	SwissProt_2018_01.fasta	93318	35	47	60	0.00642	0.49	IITGPEIK	R	Y	0.99	31.2	25.4	19	27.2	0	1	0	0	2	870.53	1345.57	9252530	754	761
Dermis	Buttock	20180601_SherrattM_MO_15.raw (Full_Skin_15)	Periostin OS=Homo sapiens GN=POSTN PE=1 SV=2	A0A024RDS2_HUMAN,POSTN_HUMAN	SwissProt_2018_01.fasta	93318	35	47	60	0.00642	0.49	ISTGGGETEETLKK	R	L	0.997	75.9	30.2	17.7	75.9	0	1	0	0	2	1449.74	817.028	1790110	765	778
Dermis	Buttock	20180601_SherrattM_MO_15.raw (Full_Skin_15)	Periostin OS=Homo sapiens GN=POSTN PE=1 SV=2	A0A024RDS2_HUMAN,POSTN_HUMAN	SwissProt_2018_01.fasta	93318	35	47	60	0.00642	0.49	KDIVTNNGVIHLIDQVLIPDSAK	K	Q	0.997	48.5	25	16	48.5	0	0	1	1	2	2502.39	4772.95	6608040	349	371
Dermis	Buttock	20180601_SherrattM_MO_15.raw (Full_Skin_15)	Periostin OS=Homo sapiens GN=POSTN PE=1 SV=2	A0A024RDS2_HUMAN,POSTN_HUMAN	SwissProt_2018_01.fasta	93318	35	47	60	0.00642	0.49	KLLQEEVTK	K	V	0.997	69.8	28.2	35.1	52	0	1	0	0	2	1087.64	926.556	1080930	778	786
Dermis	Buttock	20180601_SherrattM_MO_15.raw (Full_Skin_15)	Periostin OS=Homo sapiens GN=POSTN PE=1 SV=2	A0A024RDS2_HUMAN,POSTN_HUMAN	SwissProt_2018_01.fasta	93318	35	47	60	0.00642	0.49	LIKEGETITEVIHGEPIIK	R	K	0.997	53.3	25	16.3	53.3	0	0	2	0	2	2119.2	3632.94	20430700	713	731
Dermis	Buttock	20180601_SherrattM_MO_15.raw (Full_Skin_15)	Periostin OS=Homo sapiens GN=POSTN PE=1 SV=2	A0A024RDS2_HUMAN,POSTN_HUMAN	SwissProt_2018_01.fasta	93318	35	47	60	0.00642	0.49	LILQNHILK	K	V	0.997	43.5	25	27.8	31.4	0	1	2	0	2	1091.69	1820.65	7530620	427	435
Dermis	Buttock	20180601_SherrattM_MO_15.raw (Full_Skin_15)	Periostin OS=Homo sapiens GN=POSTN PE=1 SV=2	A0A024RDS2_HUMAN,POSTN_HUMAN	SwissProt_2018_01.fasta	93318	35	47	60	0.00642	0.49	LLQEEVTK	K	V	0.99	40.9	28.4	17.2	39.3	0	1	0	0	2	959.541	1041.26	1942660	779	786
Dermis	Buttock	20180601_SherrattM_MO_15.raw (Full_Skin_15)	Periostin OS=Homo sapiens GN=POSTN PE=1 SV=2	A0A024RDS2_HUMAN,POSTN_HUMAN	SwissProt_2018_01.fasta	93318	35	47	60	0.00642	0.49	LLYPADTPVGNDQLLEILNK	K	L	0.997	78.1	27.4	17.9	78.1	0	1	1	0	2	2226.2	4854.05	17666900	627	646
Dermis	Buttock	20180601_SherrattM_MO_15.raw (Full_Skin_15)	Periostin OS=Homo sapiens GN=POSTN PE=1 SV=2	A0A024RDS2_HUMAN,POSTN_HUMAN	SwissProt_2018_01.fasta	93318	35	47	60	0.00642	0.49	LREEIEGK	K	G	0.99	42.6	28.3	49.4	8.86	0	1	0	0	2	973.531	766.336	9010520	122	129
Dermis	Buttock	20180601_SherrattM_MO_15.raw (Full_Skin_15)	Periostin OS=Homo sapiens GN=POSTN PE=1 SV=2	A0A024RDS2_HUMAN,POSTN_HUMAN	SwissProt_2018_01.fasta	93318	35	47	60	0.00642	0.49	NGAIHIFR	R	E	0.99	50.6	26.9	16.2	50.6	0	1	1	0	2	927.516	1258.48	6556300	482	489
Dermis	Buttock	20180601_SherrattM_MO_15.raw (Full_Skin_15)	Periostin OS=Homo sapiens GN=POSTN PE=1 SV=2	A0A024RDS2_HUMAN,POSTN_HUMAN	SwissProt_2018_01.fasta	93318	35	47	60	0.00642	0.49	QVIELAGK	K	Q	0.99	44.1	27.6	29.2	30.6	0	1	0	0	2	857.509	1260.57	1788580	372	379
Dermis	Buttock	20180601_SherrattM_MO_15.raw (Full_Skin_15)	Periostin OS=Homo sapiens GN=POSTN PE=1 SV=2	A0A024RDS2_HUMAN,POSTN_HUMAN	SwissProt_2018_01.fasta	93318	35	47	60	0.00642	0.49	TAVCIENSCMEK	R	G	0.997	88.2	25	18.5	88.2	0	1	0	0	2	1441.61	1328.95	11000500	464	475
Dermis	Buttock	20180601_SherrattM_MO_15.raw (Full_Skin_15)	Periostin OS=Homo sapiens GN=POSTN PE=1 SV=2	A0A024RDS2_HUMAN,POSTN_HUMAN	SwissProt_2018_01.fasta	93318	35	47	60	0.00642	0.49	VASEALMK	K	Y	0.98	32.8	29.7	16.3	31.5	0	1	0	0	2	848.455	955.968	9942470	295	302
Dermis	Buttock	20180601_SherrattM_MO_15.raw (Full_Skin_15)	Periostin OS=Homo sapiens GN=POSTN PE=1 SV=2	A0A024RDS2_HUMAN,POSTN_HUMAN	SwissProt_2018_01.fasta	93318	35	47	60	0.00642	0.49	VGLNELYNGQILETIGGK	K	Q	0.997	107	28.6	19.7	107	0	1	0	0	2	1918.03	4673.94	7276300	438	455
Dermis	Buttock	20180601_SherrattM_MO_15.raw (Full_Skin_15)	Periostin OS=Homo sapiens GN=POSTN PE=1 SV=2	A0A024RDS2_HUMAN,POSTN_HUMAN	SwissProt_2018_01.fasta	93318	35	47	60	0.00642	0.49	VIEGSLQPIIK	K	T	0.997	34.8	25.2	15.2	34.8	0	1	0	0	2	1196.73	2731.85	811419	684	694
Dermis	Buttock	20180601_SherrattM_MO_15.raw (Full_Skin_15)	Periostin OS=Homo sapiens GN=POSTN PE=1 SV=2	A0A024RDS2_HUMAN,POSTN_HUMAN	SwissProt_2018_01.fasta	93318	35	47	60	0.00642	0.49	VKIEGEPEFR	K	L	0.997	47.2	30.6	17	46.2	0	2	1	0	2	1203.64	1480.91	10549300	703	712
Dermis	Buttock	20180601_SherrattM_MO_15.raw (Full_Skin_15)	Periostin OS=Homo sapiens GN=POSTN PE=1 SV=2	A0A024RDS2_HUMAN,POSTN_HUMAN	SwissProt_2018_01.fasta	93318	35	47	60	0.00642	0.49	VLTQIGTSIQDFIEAEDDLSSFR	R	A	0.997	119	28.3	20.4	119	0	1	1	0	2	2584.28	4970.67	66385700	229	251
Dermis	Buttock	20180601_SherrattM_MO_15.raw (Full_Skin_15)	Keratin, type II cytoskeletal 5 OS=Homo sapiens GN=KRT5 PE=1 SV=3	K2C5_HUMAN	SwissProt_2018_01.fasta	62379.6	23	26	29	0.0031	0.386	DVDAAYMNKVELEAK	K	V	0.997	106	27.9	19.6	106	0	1	1	0	2	1695.83	2739.43	3182240	278	292
Dermis	Buttock	20180601_SherrattM_MO_15.raw (Full_Skin_15)	Keratin, type II cytoskeletal 5 OS=Homo sapiens GN=KRT5 PE=1 SV=3	K2C5_HUMAN	SwissProt_2018_01.fasta	62379.6	23	26	29	0.0031	0.386	EYQELMNTK	R	L	0.984	26.6	27.4	14.7	26.6	0	1	0	0	2	1155.54	1375.81	2276080	452	460
Dermis	Buttock	20180601_SherrattM_MO_15.raw (Full_Skin_15)	Keratin, type II cytoskeletal 5 OS=Homo sapiens GN=KRT5 PE=1 SV=3	K2C5_HUMAN	SwissProt_2018_01.fasta	62379.6	23	26	29	0.0031	0.386	GRLDSELR	R	N	0.99	43.8	32.8	25.1	34.4	0	1	0	0	2	945.511	890.748	3001290	238	245
Dermis	Buttock	20180601_SherrattM_MO_15.raw (Full_Skin_15)	Keratin, type II cytoskeletal 5 OS=Homo sapiens GN=KRT5 PE=1 SV=3	K2C5_HUMAN	SwissProt_2018_01.fasta	62379.6	23	26	29	0.0031	0.386	HEISEMNR	K	M	0.99	39.2	25	15.4	39.2	0	1	0	0	2	1015.46	739.376	2672380	384	391
Dermis	Buttock	20180601_SherrattM_MO_15.raw (Full_Skin_15)	Keratin, type II cytoskeletal 5 OS=Homo sapiens GN=KRT5 PE=1 SV=3	K2C5_HUMAN	SwissProt_2018_01.fasta	62379.6	23	26	29	0.0031	0.386	ISISTSGGSFR	R	N	0.997	68.7	28.5	17.3	68.7	0	1	0	0	2	1111.57	1907.19	3849210	74	84
Dermis	Buttock	20180601_SherrattM_MO_15.raw (Full_Skin_15)	Keratin, type II cytoskeletal 5 OS=Homo sapiens GN=KRT5 PE=1 SV=3	K2C5_HUMAN	SwissProt_2018_01.fasta	62379.6	23	26	29	0.0031	0.386	KDVDAAYMNKVELEAK	K	V	0.997	92.2	28.7	18.8	92.2	0	0	1	0	2	1823.92	1895.27	3869580	277	292
Dermis	Buttock	20180601_SherrattM_MO_15.raw (Full_Skin_15)	Keratin, type II cytoskeletal 5 OS=Homo sapiens GN=KRT5 PE=1 SV=3	K2C5_HUMAN	SwissProt_2018_01.fasta	62379.6	23	26	29	0.0031	0.386	KLLEGEECR	R	L	0.997	36.8	29.6	18.9	33.2	0	1	0	0	2	1133.56	823.735	3269610	472	480
Dermis	Buttock	20180601_SherrattM_MO_15.raw (Full_Skin_15)	Keratin, type II cytoskeletal 5 OS=Homo sapiens GN=KRT5 PE=1 SV=3	K2C5_HUMAN	SwissProt_2018_01.fasta	62379.6	23	26	29	0.0031	0.386	LAELEEALQK	K	A	0.997	64.1	35.2	38.1	43	0	2	0	0	2	1143.63	2477.46	3199690	432	441
Dermis	Buttock	20180601_SherrattM_MO_15.raw (Full_Skin_15)	Keratin, type II cytoskeletal 5 OS=Homo sapiens GN=KRT5 PE=1 SV=3	K2C5_HUMAN	SwissProt_2018_01.fasta	62379.6	23	26	29	0.0031	0.386	LLEGEECR	K	L	0.99	34.6	27.1	15.2	34.6	0	1	0	0	2	1005.47	894.251	1604420	473	480
Dermis	Buttock	20180601_SherrattM_MO_15.raw (Full_Skin_15)	Keratin, type II cytoskeletal 5 OS=Homo sapiens GN=KRT5 PE=1 SV=3	K2C5_HUMAN	SwissProt_2018_01.fasta	62379.6	23	26	29	0.0031	0.386	NKLAELEEALQK	R	A	0.997	56.3	30.1	23.4	49.4	0	1	1	0	2	1385.76	3171.53	4538830	430	441
Dermis	Buttock	20180601_SherrattM_MO_15.raw (Full_Skin_15)	Keratin, type II cytoskeletal 5 OS=Homo sapiens GN=KRT5 PE=1 SV=3	K2C5_HUMAN	SwissProt_2018_01.fasta	62379.6	23	26	29	0.0031	0.386	NKYEDEINKR	K	T	0.997	56.8	31.1	19	54.3	0	0	1	0	2	1308.65	798.555	4430170	256	265
Dermis	Buttock	20180601_SherrattM_MO_15.raw (Full_Skin_15)	Keratin, type II cytoskeletal 5 OS=Homo sapiens GN=KRT5 PE=1 SV=3	K2C5_HUMAN	SwissProt_2018_01.fasta	62379.6	23	26	29	0.0031	0.386	NLDLDSIIAEVK	R	A	0.997	48.2	34.5	16	48.2	0	1	0	0	2	1329.73	4756.2	16826800	332	343
Dermis	Buttock	20180601_SherrattM_MO_15.raw (Full_Skin_15)	Keratin, type II cytoskeletal 5 OS=Homo sapiens GN=KRT5 PE=1 SV=3	K2C5_HUMAN	SwissProt_2018_01.fasta	62379.6	23	26	29	0.0031	0.386	NMQDLVEDFK	R	N	0.997	31	26.4	14.9	31	0	1	0	0	2	1238.57	3974.02	4225100	246	255
Dermis	Buttock	20180601_SherrattM_MO_15.raw (Full_Skin_15)	Keratin, type II cytoskeletal 5 OS=Homo sapiens GN=KRT5 PE=1 SV=3	K2C5_HUMAN	SwissProt_2018_01.fasta	62379.6	23	26	29	0.0031	0.386	QCANLQNAIADAEQRGELALK	K	D	0.997	40.9	29	15.6	40.9	0	0	1	0	2	2313.16	4359.27	6653770	406	426
Dermis	Buttock	20180601_SherrattM_MO_15.raw (Full_Skin_15)	Keratin, type II cytoskeletal 5 OS=Homo sapiens GN=KRT5 PE=1 SV=3	K2C5_HUMAN	SwissProt_2018_01.fasta	62379.6	23	26	29	0.0031	0.386	QLDSIVGER	R	G	0.997	52	32.4	51.7	16.6	0	1	0	0	2	1016.54	1540.95	7420060	229	237
Dermis	Buttock	20180601_SherrattM_MO_15.raw (Full_Skin_15)	Keratin, type II cytoskeletal 5 OS=Homo sapiens GN=KRT5 PE=1 SV=3	K2C5_HUMAN	SwissProt_2018_01.fasta	62379.6	23	26	29	0.0031	0.386	QNLEPLFEQYINNLR	R	R	0.997	75.9	29.5	17.7	75.9	0	1	1	0	2	1890.97	4929.72	4113690	213	227
Dermis	Buttock	20180601_SherrattM_MO_15.raw (Full_Skin_15)	Keratin, type II cytoskeletal 5 OS=Homo sapiens GN=KRT5 PE=1 SV=3	K2C5_HUMAN	SwissProt_2018_01.fasta	62379.6	23	26	29	0.0031	0.386	SFSTASAITPSVSR	R	T	0.997	49.6	30.2	16.1	49.6	0	2	0	0	2	1410.72	2120.03	11503400	16	29
Dermis	Buttock	20180601_SherrattM_MO_15.raw (Full_Skin_15)	Keratin, type II cytoskeletal 5 OS=Homo sapiens GN=KRT5 PE=1 SV=3	K2C5_HUMAN	SwissProt_2018_01.fasta	62379.6	23	26	29	0.0031	0.386	SGGGGGGGFGR	R	V	0.997	71.3	25.3	17.5	71.3	0	1	0	0	2	865.391	716.565	1409440	38	48
Dermis	Buttock	20180601_SherrattM_MO_15.raw (Full_Skin_15)	Keratin, type II cytoskeletal 5 OS=Homo sapiens GN=KRT5 PE=1 SV=3	K2C5_HUMAN	SwissProt_2018_01.fasta	62379.6	23	26	29	0.0031	0.386	TEAESWYQTK	R	Y	0.997	51.3	25.4	16.2	51.3	0	1	0	0	2	1242.56	1487.3	1411320	355	364
Dermis	Buttock	20180601_SherrattM_MO_15.raw (Full_Skin_15)	Keratin, type II cytoskeletal 5 OS=Homo sapiens GN=KRT5 PE=1 SV=3	K2C5_HUMAN	SwissProt_2018_01.fasta	62379.6	23	26	29	0.0031	0.386	TTAENEFVMLK	R	K	0.997	62.2	27.9	16.9	62.2	0	1	0	0	2	1282.63	2922.84	3139780	266	276
Dermis	Buttock	20180601_SherrattM_MO_15.raw (Full_Skin_15)	Keratin, type II cytoskeletal 5 OS=Homo sapiens GN=KRT5 PE=1 SV=3	K2C5_HUMAN	SwissProt_2018_01.fasta	62379.6	23	26	29	0.0031	0.386	VDALMDEINFMK	K	M	0.997	82.9	28.5	18.2	0	0	1	0	0	2	1425.68	4592.11	4828200	293	304
Dermis	Buttock	20180601_SherrattM_MO_15.raw (Full_Skin_15)	Keratin, type II cytoskeletal 5 OS=Homo sapiens GN=KRT5 PE=1 SV=3	K2C5_HUMAN	SwissProt_2018_01.fasta	62379.6	23	26	29	0.0031	0.386	WTLLQEQGTK	K	T	0.997	46.6	29.9	19.3	43.2	0	2	0	0	2	1203.64	2524.54	12480000	200	209
Dermis	Buttock	20180601_SherrattM_MO_15.raw (Full_Skin_15)	Keratin, type II cytoskeletal 5 OS=Homo sapiens GN=KRT5 PE=1 SV=3	K2C5_HUMAN	SwissProt_2018_01.fasta	62379.6	23	26	29	0.0031	0.386	YEELQQTAGR	K	H	0.997	67.8	28	17.2	67.8	0	1	0	0	2	1194.58	924.851	2595730	365	374
Dermis	Buttock	20180601_SherrattM_MO_15.raw (Full_Skin_15)	40S ribosomal protein S3 OS=Homo sapiens GN=RPS3 PE=1 SV=2	Q53G83_HUMAN,RS3_HUMAN	SwissProt_2018_01.fasta	26688.6	4	4	4	0.000428	0.169	DEILPTTPISEQK	K	G	0.98	27.6	29.1	28.4	14	0	1	0	0	2	1470.77	2839.27	570156	215	227
Dermis	Buttock	20180601_SherrattM_MO_15.raw (Full_Skin_15)	40S ribosomal protein S3 OS=Homo sapiens GN=RPS3 PE=1 SV=2	Q53G83_HUMAN,RS3_HUMAN	SwissProt_2018_01.fasta	26688.6	4	4	4	0.000428	0.169	FVADGIFK	K	A	0.973	26.8	28.2	14.7	0	0	1	0	0	2	896.488	2900	1292410	11	18
Dermis	Buttock	20180601_SherrattM_MO_15.raw (Full_Skin_15)	40S ribosomal protein S3 OS=Homo sapiens GN=RPS3 PE=1 SV=2	Q53G83_HUMAN,RS3_HUMAN	SwissProt_2018_01.fasta	26688.6	4	4	4	0.000428	0.169	GLCAIAQAESLR	R	Y	0.997	54.7	29.7	16.4	54.7	0	1	0	0	2	1288.67	2896.39	3214720	95	106
Dermis	Buttock	20180601_SherrattM_MO_15.raw (Full_Skin_15)	40S ribosomal protein S3 OS=Homo sapiens GN=RPS3 PE=1 SV=2	Q53G83_HUMAN,RS3_HUMAN	SwissProt_2018_01.fasta	26688.6	4	4	4	0.000428	0.169	LLGGLAVR	K	R	0.946	24.5	25	35	4.07	0	1	0	0	2	798.52	2103.4	1196020	109	116
Dermis	Buttock	20180601_SherrattM_MO_15.raw (Full_Skin_15)	Actin, cytoplasmic 1 OS=Homo sapiens GN=ACTB PE=1 SV=1	ACTB_HUMAN,ACTG_HUMAN,Q1KLZ0_HUMAN,Q53G76_HUMAN,Q53GK6_HUMAN,Q8WVW5_HUMAN	SwissProt_2018_01.fasta	41737.8	6	9	21	0.00225	0.448	EKLCYVALDFEQEMATAASSSSLEK	K	S	0.986	28.7	27.3	14.8	28.7	0	0	1	0	2	2807.31	4806.07	4522790	214	238
Dermis	Buttock	20180601_SherrattM_MO_15.raw (Full_Skin_15)	Actin, cytoplasmic 1 OS=Homo sapiens GN=ACTB PE=1 SV=1	ACTB_HUMAN,ACTG_HUMAN,Q1KLZ0_HUMAN,Q53G76_HUMAN,Q53GK6_HUMAN,Q8WVW5_HUMAN	SwissProt_2018_01.fasta	41737.8	6	9	21	0.00225	0.448	GYSFTTTAER	R	E	0.997	51.5	26.2	16.2	51.5	0	3	0	0	2	1132.53	1414.45	48589700	197	206
Dermis	Buttock	20180601_SherrattM_MO_15.raw (Full_Skin_15)	Actin, cytoplasmic 1 OS=Homo sapiens GN=ACTB PE=1 SV=1	ACTB_HUMAN,ACTG_HUMAN,Q1KLZ0_HUMAN,Q53G76_HUMAN,Q53GK6_HUMAN,Q8WVW5_HUMAN	SwissProt_2018_01.fasta	41737.8	6	9	21	0.00225	0.448	KDLYANTVLSGGTTMYPGIADR	R	M	0.997	99.8	32.7	19.2	99.8	0	0	2	0	2	2343.17	3864.63	5085250	291	312
Dermis	Buttock	20180601_SherrattM_MO_15.raw (Full_Skin_15)	Actin, cytoplasmic 1 OS=Homo sapiens GN=ACTB PE=1 SV=1	ACTB_HUMAN,ACTG_HUMAN,Q1KLZ0_HUMAN,Q53G76_HUMAN,Q53GK6_HUMAN,Q8WVW5_HUMAN	SwissProt_2018_01.fasta	41737.8	6	9	21	0.00225	0.448	LCYVALDFEQEMATAASSSSLEK	K	S	0.997	105	25.3	19.6	105	0	2	3	0	2	2550.17	4910.87	47045000	216	238
Dermis	Buttock	20180601_SherrattM_MO_15.raw (Full_Skin_15)	Actin, cytoplasmic 1 OS=Homo sapiens GN=ACTB PE=1 SV=1	ACTB_HUMAN,ACTG_HUMAN,Q1KLZ0_HUMAN,Q53G76_HUMAN,Q53GK6_HUMAN,Q8WVW5_HUMAN	SwissProt_2018_01.fasta	41737.8	6	9	21	0.00225	0.448	QEYDESGPSIVHR	K	K	0.997	96.2	27.7	19	96.2	0	2	2	0	2	1516.7	1161.45	28883300	360	372
Dermis	Buttock	20180601_SherrattM_MO_15.raw (Full_Skin_15)	Actin, cytoplasmic 1 OS=Homo sapiens GN=ACTB PE=1 SV=1	ACTB_HUMAN,ACTG_HUMAN,Q1KLZ0_HUMAN,Q53G76_HUMAN,Q53GK6_HUMAN,Q8WVW5_HUMAN	SwissProt_2018_01.fasta	41737.8	6	9	21	0.00225	0.448	VAPEEHPVLLTEAPLNPK	R	A	0.997	98.2	26.7	63.1	54.2	0	3	3	0	2	1954.06	2864.4	199968000	96	113
Dermis	Buttock	20180601_SherrattM_MO_15.raw (Full_Skin_15)	Transgelin-2 OS=Homo sapiens GN=TAGLN2 PE=1 SV=3	TAGL2_HUMAN,X6RJP6_HUMAN	SwissProt_2018_01.fasta	22391.9	4	4	4	0.000428	0.241	DDGLFSGDPNWFPK	R	K	0.997	61.7	25.3	16.9	61.7	0	1	0	0	2	1594.72	4746.96	3658160	140	153
Dermis	Buttock	20180601_SherrattM_MO_15.raw (Full_Skin_15)	Transgelin-2 OS=Homo sapiens GN=TAGLN2 PE=1 SV=3	TAGL2_HUMAN,X6RJP6_HUMAN	SwissProt_2018_01.fasta	22391.9	4	4	4	0.000428	0.241	ENFQNWLK	R	D	0.99	35.5	29.1	15.2	35.5	0	1	0	0	2	1078.53	3202.31	1614560	50	57
Dermis	Buttock	20180601_SherrattM_MO_15.raw (Full_Skin_15)	Transgelin-2 OS=Homo sapiens GN=TAGLN2 PE=1 SV=3	TAGL2_HUMAN,X6RJP6_HUMAN	SwissProt_2018_01.fasta	22391.9	4	4	4	0.000428	0.241	QMEQISQFLQAAER	K	Y	0.997	55.8	29.2	16.5	55.8	0	1	0	0	2	1678.82	4460.09	11100500	89	102
Dermis	Buttock	20180601_SherrattM_MO_15.raw (Full_Skin_15)	Transgelin-2 OS=Homo sapiens GN=TAGLN2 PE=1 SV=3	TAGL2_HUMAN,X6RJP6_HUMAN	SwissProt_2018_01.fasta	22391.9	4	4	4	0.000428	0.241	TLMNLGGLAVAR	R	D	0.997	83.2	28.5	30.4	71	0	1	0	0	2	1215.69	3809.72	5680950	128	139
Dermis	Buttock	20180601_SherrattM_MO_15.raw (Full_Skin_15)	Dopamine receptor interacting protein 4 OS=Homo sapiens GN=DRIP4 PE=2 SV=1	Q4W4Y1_HUMAN		0	4	4	4	0.000428	0	DTIVLLCKPEPELNAAIPSANPAK	?	?	0.997	44.8	28.1	15.8	44.8	0	0	1	0	2	2561.36	4208.87	1706080	0	0
Dermis	Buttock	20180601_SherrattM_MO_15.raw (Full_Skin_15)	Dopamine receptor interacting protein 4 OS=Homo sapiens GN=DRIP4 PE=2 SV=1	Q4W4Y1_HUMAN		0	4	4	4	0.000428	0	STPVNVPISQK	?	?	0.996	33.8	27.5	15.1	33.8	0	1	0	0	2	1169.65	1325.74	1374060	0	0
Dermis	Buttock	20180601_SherrattM_MO_15.raw (Full_Skin_15)	Dopamine receptor interacting protein 4 OS=Homo sapiens GN=DRIP4 PE=2 SV=1	Q4W4Y1_HUMAN		0	4	4	4	0.000428	0	SVIEQGGIQTVDQLIK	?	?	0.997	91.8	27	18.7	91.8	0	1	0	0	2	1727.95	4307.93	1731350	0	0
Dermis	Buttock	20180601_SherrattM_MO_15.raw (Full_Skin_15)	Dopamine receptor interacting protein 4 OS=Homo sapiens GN=DRIP4 PE=2 SV=1	Q4W4Y1_HUMAN		0	4	4	4	0.000428	0	TMQGSEVVNVLK	?	?	0.997	70.9	29.9	17.4	70.9	0	1	0	0	2	1304.69	2536.54	927396	0	0
Dermis	Buttock	20180601_SherrattM_MO_15.raw (Full_Skin_15)	Synemin OS=Homo sapiens GN=SYNM PE=1 SV=2	SYNEM_HUMAN	SwissProt_2018_01.fasta	172765	6	6	6	0.000642	0.0415	AALEALLGR	R	L	0.997	66.6	26.5	25.2	58.5	0	1	0	0	2	913.547	3198.69	764388	128	136
Dermis	Buttock	20180601_SherrattM_MO_15.raw (Full_Skin_15)	Synemin OS=Homo sapiens GN=SYNM PE=1 SV=2	SYNEM_HUMAN	SwissProt_2018_01.fasta	172765	6	6	6	0.000642	0.0415	EGLWAEGQAR	R	C	0.993	27.9	27.2	15	27.7	0	1	0	0	2	1116.54	1681.29	2965200	50	59
Dermis	Buttock	20180601_SherrattM_MO_15.raw (Full_Skin_15)	Synemin OS=Homo sapiens GN=SYNM PE=1 SV=2	SYNEM_HUMAN	SwissProt_2018_01.fasta	172765	6	6	6	0.000642	0.0415	ELQEALGAR	R	A	0.994	30.8	29.4	28.9	16.8	0	1	0	0	2	986.527	1186.6	5841570	119	127
Dermis	Buttock	20180601_SherrattM_MO_15.raw (Full_Skin_15)	Synemin OS=Homo sapiens GN=SYNM PE=1 SV=2	SYNEM_HUMAN	SwissProt_2018_01.fasta	172765	6	6	6	0.000642	0.0415	ENLLLEEELR	R	G	0.997	67.3	29.4	25.8	58.7	0	1	0	0	2	1257.67	3637.82	1251330	35	44
Dermis	Buttock	20180601_SherrattM_MO_15.raw (Full_Skin_15)	Synemin OS=Homo sapiens GN=SYNM PE=1 SV=2	SYNEM_HUMAN	SwissProt_2018_01.fasta	172765	6	6	6	0.000642	0.0415	LDAELGAQQR	R	E	0.997	38.6	28.2	18.3	35.7	0	1	0	0	2	1100.57	1059.09	2649060	109	118
Dermis	Buttock	20180601_SherrattM_MO_15.raw (Full_Skin_15)	Synemin OS=Homo sapiens GN=SYNM PE=1 SV=2	SYNEM_HUMAN	SwissProt_2018_01.fasta	172765	6	6	6	0.000642	0.0415	QQLDELSWATALAEGER	R	D	0.997	119	29.2	20.4	119	0	1	0	0	2	1916.93	4719.86	4322480	69	85
Dermis	Buttock	20180601_SherrattM_MO_15.raw (Full_Skin_15)	Macrophage-capping protein OS=Homo sapiens GN=CAPG PE=1 SV=2	B2R9S4_HUMAN,B4DU58_HUMAN,CAPG_HUMAN,V9HW69_HUMAN	SwissProt_2018_01.fasta	38498.9	3	3	3	0.000321	0.106	QAALQVAEGFISR	R	M	0.997	70.9	29.4	17.4	70.9	0	1	0	0	2	1389.75	4110.58	973995	307	319
Dermis	Buttock	20180601_SherrattM_MO_15.raw (Full_Skin_15)	Macrophage-capping protein OS=Homo sapiens GN=CAPG PE=1 SV=2	B2R9S4_HUMAN,B4DU58_HUMAN,CAPG_HUMAN,V9HW69_HUMAN	SwissProt_2018_01.fasta	38498.9	3	3	3	0.000321	0.106	VSDATGQMNLTK	K	V	0.997	49.9	28.4	16.1	49.9	0	1	0	0	2	1264.62	1130.73	1479410	254	265
Dermis	Buttock	20180601_SherrattM_MO_15.raw (Full_Skin_15)	Macrophage-capping protein OS=Homo sapiens GN=CAPG PE=1 SV=2	B2R9S4_HUMAN,B4DU58_HUMAN,CAPG_HUMAN,V9HW69_HUMAN	SwissProt_2018_01.fasta	38498.9	3	3	3	0.000321	0.106	YQEGGVESAFHK	K	T	0.997	54.5	26.4	16.4	54.5	0	1	0	0	2	1351.63	1151.27	1339140	116	127
Dermis	Buttock	20180601_SherrattM_MO_15.raw (Full_Skin_15)	Tubulin beta-4B chain OS=Homo sapiens GN=TUBB4B PE=1 SV=1	Q8IZ29_HUMAN,TBB4B_HUMAN	SwissProt_2018_01.fasta	49830.7	10	12	14	0.0015	0.299	ALTVPELTQQMFDAK	R	N	0.997	83	33.8	18.2	83	0	1	0	0	2	1691.87	4600.14	2611060	283	297
Dermis	Buttock	20180601_SherrattM_MO_15.raw (Full_Skin_15)	Tubulin beta-4B chain OS=Homo sapiens GN=TUBB4B PE=1 SV=1	Q8IZ29_HUMAN,TBB4B_HUMAN	SwissProt_2018_01.fasta	49830.7	10	12	14	0.0015	0.299	AVLVDLEPGTMDSVR	R	S	0.994	29.9	29.2	14.9	29.9	0	1	0	0	2	1601.82	3912.65	1913420	63	77
Dermis	Buttock	20180601_SherrattM_MO_15.raw (Full_Skin_15)	Tubulin beta-4B chain OS=Homo sapiens GN=TUBB4B PE=1 SV=1	Q8IZ29_HUMAN,TBB4B_HUMAN	SwissProt_2018_01.fasta	49830.7	10	12	14	0.0015	0.299	EIVHLQAGQCGNQIGAK	R	F	0.997	86.1	29.2	18.4	0	0	2	1	0	2	1822.92	1493.01	16282100	3	19
Dermis	Buttock	20180601_SherrattM_MO_15.raw (Full_Skin_15)	Tubulin beta-4B chain OS=Homo sapiens GN=TUBB4B PE=1 SV=1	Q8IZ29_HUMAN,TBB4B_HUMAN	SwissProt_2018_01.fasta	49830.7	10	12	14	0.0015	0.299	GHYTEGAELVDSVLDVVR	K	K	0.997	110	29.4	19.9	110	0	1	1	0	2	1958.98	4705.64	21538400	104	121
Dermis	Buttock	20180601_SherrattM_MO_15.raw (Full_Skin_15)	Tubulin beta-4B chain OS=Homo sapiens GN=TUBB4B PE=1 SV=1	Q8IZ29_HUMAN,TBB4B_HUMAN	SwissProt_2018_01.fasta	49830.7	10	12	14	0.0015	0.299	IREEYPDR	K	I	0.99	36	30.7	24.8	26.5	0	1	0	0	2	1077.53	774.088	3827150	155	162
Dermis	Buttock	20180601_SherrattM_MO_15.raw (Full_Skin_15)	Tubulin beta-4B chain OS=Homo sapiens GN=TUBB4B PE=1 SV=1	Q8IZ29_HUMAN,TBB4B_HUMAN	SwissProt_2018_01.fasta	49830.7	10	12	14	0.0015	0.299	ISEQFTAMFR	R	R	0.997	68.7	28	17.3	68.7	0	1	0	0	2	1229.6	3772.39	2443870	381	390
Dermis	Buttock	20180601_SherrattM_MO_15.raw (Full_Skin_15)	Tubulin beta-4B chain OS=Homo sapiens GN=TUBB4B PE=1 SV=1	Q8IZ29_HUMAN,TBB4B_HUMAN	SwissProt_2018_01.fasta	49830.7	10	12	14	0.0015	0.299	LAVNMVPFPR	K	L	0.997	56.6	29.2	24.5	48.6	0	2	0	0	2	1143.63	3773.64	3514190	253	262
Dermis	Buttock	20180601_SherrattM_MO_15.raw (Full_Skin_15)	Tubulin beta-4B chain OS=Homo sapiens GN=TUBB4B PE=1 SV=1	Q8IZ29_HUMAN,TBB4B_HUMAN	SwissProt_2018_01.fasta	49830.7	10	12	14	0.0015	0.299	MSATFIGNSTAIQELFK	K	R	0.997	96.1	29	19	0	0	1	0	0	2	1857.94	4810.94	2206050	363	379
Dermis	Buttock	20180601_SherrattM_MO_15.raw (Full_Skin_15)	Tubulin beta-4B chain OS=Homo sapiens GN=TUBB4B PE=1 SV=1	Q8IZ29_HUMAN,TBB4B_HUMAN	SwissProt_2018_01.fasta	49830.7	10	12	14	0.0015	0.299	NMMAACDPR	K	H	0.977	20.8	25	14.3	20.8	0	1	0	0	2	1065.43	967.896	4935900	298	306
Dermis	Buttock	20180601_SherrattM_MO_15.raw (Full_Skin_15)	Tubulin beta-4B chain OS=Homo sapiens GN=TUBB4B PE=1 SV=1	Q8IZ29_HUMAN,TBB4B_HUMAN	SwissProt_2018_01.fasta	49830.7	10	12	14	0.0015	0.299	NSSYFVEWIPNNVK	K	T	0.997	43.6	29.6	15.7	43.6	0	1	0	0	2	1696.83	4468.1	9035560	337	350
Dermis	Buttock	20180601_SherrattM_MO_15.raw (Full_Skin_15)	Interleukin enhancer-binding factor 3 OS=Homo sapiens GN=ILF3 PE=1 SV=3	A0A024R7C7_HUMAN,ILF3_HUMAN	SwissProt_2018_01.fasta	95338.9	2	2	2	0.000214	0.0268	VLGMDPLPSK	K	M	0.962	25	28.7	14.6	25	0	1	0	0	2	1056.58	2590.52	917014	333	342
Dermis	Buttock	20180601_SherrattM_MO_15.raw (Full_Skin_15)	Interleukin enhancer-binding factor 3 OS=Homo sapiens GN=ILF3 PE=1 SV=3	A0A024R7C7_HUMAN,ILF3_HUMAN	SwissProt_2018_01.fasta	95338.9	2	2	2	0.000214	0.0268	VLQDMGLPTGAEGR	K	D	0.997	34.3	30	15.1	34.3	0	1	0	0	2	1443.73	2651.88	691341	461	474
Dermis	Buttock	20180601_SherrattM_MO_15.raw (Full_Skin_15)	Trifunctional enzyme subunit alpha, mitochondrial OS=Homo sapiens GN=HADHA PE=1 SV=2	E9KL44_HUMAN,ECHA_HUMAN	SwissProt_2018_01.fasta	83001.9	5	5	5	0.000535	0.0773	DATLTALDR	K	G	0.997	36.7	29.3	15.3	36.7	0	1	0	0	2	975.511	1785.85	2598980	391	399
Dermis	Buttock	20180601_SherrattM_MO_15.raw (Full_Skin_15)	Trifunctional enzyme subunit alpha, mitochondrial OS=Homo sapiens GN=HADHA PE=1 SV=2	E9KL44_HUMAN,ECHA_HUMAN	SwissProt_2018_01.fasta	83001.9	5	5	5	0.000535	0.0773	DSIFSNLTGQLDYQGFEK	R	A	0.997	88.6	29.1	18.5	88.6	0	1	0	0	2	2061.98	4834.36	2419210	423	440
Dermis	Buttock	20180601_SherrattM_MO_15.raw (Full_Skin_15)	Trifunctional enzyme subunit alpha, mitochondrial OS=Homo sapiens GN=HADHA PE=1 SV=2	E9KL44_HUMAN,ECHA_HUMAN	SwissProt_2018_01.fasta	83001.9	5	5	5	0.000535	0.0773	DTSASAVAVGLK	K	Q	0.997	58.5	29.6	16.7	58.5	0	1	0	0	2	1118.61	1710.1	1959270	520	531
Dermis	Buttock	20180601_SherrattM_MO_15.raw (Full_Skin_15)	Trifunctional enzyme subunit alpha, mitochondrial OS=Homo sapiens GN=HADHA PE=1 SV=2	E9KL44_HUMAN,ECHA_HUMAN	SwissProt_2018_01.fasta	83001.9	5	5	5	0.000535	0.0773	ILQEGVDPK	R	K	0.949	23.5	26.3	14.5	23.5	0	1	0	0	2	998.552	1002.78	1585170	561	569
Dermis	Buttock	20180601_SherrattM_MO_15.raw (Full_Skin_15)	Trifunctional enzyme subunit alpha, mitochondrial OS=Homo sapiens GN=HADHA PE=1 SV=2	E9KL44_HUMAN,ECHA_HUMAN	SwissProt_2018_01.fasta	83001.9	5	5	5	0.000535	0.0773	MQLLEIITTEK	K	T	0.997	50.4	28.3	16.1	50.4	0	1	0	0	2	1318.73	4454.95	4804690	506	516
Dermis	Buttock	20180601_SherrattM_MO_15.raw (Full_Skin_15)	Vinculin OS=Homo sapiens GN=VCL PE=1 SV=4	A0A024QZN4_HUMAN,V9HWK2_HUMAN,VINC_HUMAN	SwissProt_2018_01.fasta	123801	12	12	12	0.00128	0.111	ALASQLQDSLK	R	D	0.997	56	30.5	20.7	51.8	0	1	0	0	2	1173.65	2323.5	560031	571	581
Dermis	Buttock	20180601_SherrattM_MO_15.raw (Full_Skin_15)	Vinculin OS=Homo sapiens GN=VCL PE=1 SV=4	A0A024QZN4_HUMAN,V9HWK2_HUMAN,VINC_HUMAN	SwissProt_2018_01.fasta	123801	12	12	12	0.00128	0.111	AVAGNISDPGLQK	K	S	0.997	57.5	28	16.6	57.5	0	1	0	0	2	1269.68	1359.51	984508	803	815
Dermis	Buttock	20180601_SherrattM_MO_15.raw (Full_Skin_15)	Vinculin OS=Homo sapiens GN=VCL PE=1 SV=4	A0A024QZN4_HUMAN,V9HWK2_HUMAN,VINC_HUMAN	SwissProt_2018_01.fasta	123801	12	12	12	0.00128	0.111	ELTPQVVSAAR	R	I	0.984	26.3	28.3	14.6	26.3	0	1	0	0	2	1170.65	1644.6	1074540	670	680
Dermis	Buttock	20180601_SherrattM_MO_15.raw (Full_Skin_15)	Vinculin OS=Homo sapiens GN=VCL PE=1 SV=4	A0A024QZN4_HUMAN,V9HWK2_HUMAN,VINC_HUMAN	SwissProt_2018_01.fasta	123801	12	12	12	0.00128	0.111	ETVQTTEDQILK	K	R	0.997	64.8	29.9	19	62.9	0	1	0	0	2	1404.72	2081.5	1956420	60	71
Dermis	Buttock	20180601_SherrattM_MO_15.raw (Full_Skin_15)	Vinculin OS=Homo sapiens GN=VCL PE=1 SV=4	A0A024QZN4_HUMAN,V9HWK2_HUMAN,VINC_HUMAN	SwissProt_2018_01.fasta	123801	12	12	12	0.00128	0.111	ETVQTTEDQILKR	K	D	0.996	32.8	30	15.1	32.8	0	1	0	0	2	1560.82	1774.35	1957830	60	72
Dermis	Buttock	20180601_SherrattM_MO_15.raw (Full_Skin_15)	Vinculin OS=Homo sapiens GN=VCL PE=1 SV=4	A0A024QZN4_HUMAN,V9HWK2_HUMAN,VINC_HUMAN	SwissProt_2018_01.fasta	123801	12	12	12	0.00128	0.111	MSAEINEIIR	K	V	0.997	55.3	30.2	16.5	55.3	0	1	0	0	2	1175.61	2869.73	1904510	237	246
Dermis	Buttock	20180601_SherrattM_MO_15.raw (Full_Skin_15)	Vinculin OS=Homo sapiens GN=VCL PE=1 SV=4	A0A024QZN4_HUMAN,V9HWK2_HUMAN,VINC_HUMAN	SwissProt_2018_01.fasta	123801	12	12	12	0.00128	0.111	MTGLVDEAIDTK	K	S	0.997	61.8	28.9	16.9	61.8	0	1	0	0	2	1292.64	2661.47	1395000	709	720
Dermis	Buttock	20180601_SherrattM_MO_15.raw (Full_Skin_15)	Vinculin OS=Homo sapiens GN=VCL PE=1 SV=4	A0A024QZN4_HUMAN,V9HWK2_HUMAN,VINC_HUMAN	SwissProt_2018_01.fasta	123801	12	12	12	0.00128	0.111	NQWIDNVEK	K	M	0.987	24.8	26.8	27.3	12.1	0	1	0	0	2	1145.56	1946.91	1500010	700	708
Dermis	Buttock	20180601_SherrattM_MO_15.raw (Full_Skin_15)	Vinculin OS=Homo sapiens GN=VCL PE=1 SV=4	A0A024QZN4_HUMAN,V9HWK2_HUMAN,VINC_HUMAN	SwissProt_2018_01.fasta	123801	12	12	12	0.00128	0.111	SFLDSGYR	K	I	0.99	32.6	25.5	16.9	30.7	0	1	0	0	2	944.447	2055.24	1780300	816	823
Dermis	Buttock	20180601_SherrattM_MO_15.raw (Full_Skin_15)	Vinculin OS=Homo sapiens GN=VCL PE=1 SV=4	A0A024QZN4_HUMAN,V9HWK2_HUMAN,VINC_HUMAN	SwissProt_2018_01.fasta	123801	12	12	12	0.00128	0.111	TNISDEESEQATEMLVHNAQNLMQSVK	R	E	0.997	82.7	29.1	18.2	82.7	0	0	1	0	2	3046.41	4904.42	3734400	1077	1103
Dermis	Buttock	20180601_SherrattM_MO_15.raw (Full_Skin_15)	Vinculin OS=Homo sapiens GN=VCL PE=1 SV=4	A0A024QZN4_HUMAN,V9HWK2_HUMAN,VINC_HUMAN	SwissProt_2018_01.fasta	123801	12	12	12	0.00128	0.111	TNLLQVCER	R	I	0.997	35.8	29.5	17.4	33.6	0	1	0	0	2	1132.58	1888.38	871837	1047	1055
Dermis	Buttock	20180601_SherrattM_MO_15.raw (Full_Skin_15)	Vinculin OS=Homo sapiens GN=VCL PE=1 SV=4	A0A024QZN4_HUMAN,V9HWK2_HUMAN,VINC_HUMAN	SwissProt_2018_01.fasta	123801	12	12	12	0.00128	0.111	VGKETVQTTEDQILK	R	R	0.997	44.9	29.2	15.8	44.9	0	1	0	0	2	1688.91	1912.61	321103	57	71
Dermis	Buttock	20180601_SherrattM_MO_15.raw (Full_Skin_15)	Very long-chain specific acyl-CoA dehydrogenase, mitochondrial OS=Homo sapiens GN=ACADVL PE=1 SV=1	ACADV_HUMAN,B4DEA8_HUMAN	SwissProt_2018_01.fasta	70391.6	2	2	2	0.000214	0.0473	AGLGSGLSLSGLVHPELSR	R	S	0.997	62.2	26.9	16.9	62.2	0	0	1	0	2	1850.01	4312.83	1779820	513	531
Dermis	Buttock	20180601_SherrattM_MO_15.raw (Full_Skin_15)	Very long-chain specific acyl-CoA dehydrogenase, mitochondrial OS=Homo sapiens GN=ACADVL PE=1 SV=1	ACADV_HUMAN,B4DEA8_HUMAN	SwissProt_2018_01.fasta	70391.6	2	2	2	0.000214	0.0473	ALEQFATVVEAK	R	L	0.997	62.3	28.8	16.9	62.3	0	1	0	0	2	1305.7	3144.67	468833	539	550
Dermis	Buttock	20180601_SherrattM_MO_15.raw (Full_Skin_15)	Glutamate dehydrogenase 1, mitochondrial OS=Homo sapiens GN=GLUD1 PE=1 SV=2	B4DMF5_HUMAN,DHE3_HUMAN,E9KL48_HUMAN	SwissProt_2018_01.fasta	61399.7	6	6	7	0.000748	0.129	DDGSWEVIEGYR	R	A	0.997	61.7	25	16.9	61.7	0	2	0	0	2	1425.63	3984.23	3099190	125	136
Dermis	Buttock	20180601_SherrattM_MO_15.raw (Full_Skin_15)	Glutamate dehydrogenase 1, mitochondrial OS=Homo sapiens GN=GLUD1 PE=1 SV=2	B4DMF5_HUMAN,DHE3_HUMAN,E9KL48_HUMAN	SwissProt_2018_01.fasta	61399.7	6	6	7	0.000748	0.129	GASIVEDKLVEDLR	R	T	0.997	66.4	29.7	17.1	66.4	0	0	1	0	2	1543.83	3331.33	1316210	77	90
Dermis	Buttock	20180601_SherrattM_MO_15.raw (Full_Skin_15)	Glutamate dehydrogenase 1, mitochondrial OS=Homo sapiens GN=GLUD1 PE=1 SV=2	B4DMF5_HUMAN,DHE3_HUMAN,E9KL48_HUMAN	SwissProt_2018_01.fasta	61399.7	6	6	7	0.000748	0.129	IIAEGANGPTTPEADKIFLER	K	N	0.997	67.4	28.4	17.2	67.4	0	0	1	0	2	2242.17	3404.47	3048470	400	420
Dermis	Buttock	20180601_SherrattM_MO_15.raw (Full_Skin_15)	Glutamate dehydrogenase 1, mitochondrial OS=Homo sapiens GN=GLUD1 PE=1 SV=2	B4DMF5_HUMAN,DHE3_HUMAN,E9KL48_HUMAN	SwissProt_2018_01.fasta	61399.7	6	6	7	0.000748	0.129	MVEGFFDR	K	G	0.99	31.8	25	15	31.8	0	1	0	0	2	1000.46	2789.72	1135890	69	76
Dermis	Buttock	20180601_SherrattM_MO_15.raw (Full_Skin_15)	Glutamate dehydrogenase 1, mitochondrial OS=Homo sapiens GN=GLUD1 PE=1 SV=2	B4DMF5_HUMAN,DHE3_HUMAN,E9KL48_HUMAN	SwissProt_2018_01.fasta	61399.7	6	6	7	0.000748	0.129	NYTDNELEK	K	I	0.997	34.9	25	15.2	34.9	0	1	0	0	2	1125.51	975.292	2116340	192	200
Dermis	Buttock	20180601_SherrattM_MO_15.raw (Full_Skin_15)	Glutamate dehydrogenase 1, mitochondrial OS=Homo sapiens GN=GLUD1 PE=1 SV=2	B4DMF5_HUMAN,DHE3_HUMAN,E9KL48_HUMAN	SwissProt_2018_01.fasta	61399.7	6	6	7	0.000748	0.129	YNLGLDLR	K	T	0.99	30.6	29.1	22.1	23.5	0	1	0	0	2	963.526	3154.32	1392390	528	535
Dermis	Buttock	20180601_SherrattM_MO_15.raw (Full_Skin_15)	Fatty acid-binding protein, epidermal OS=Homo sapiens GN=FABP5 PE=1 SV=3	E7DVW5_HUMAN,FABP5_HUMAN	SwissProt_2018_01.fasta	15164.4	2	2	2	0.000214	0.17	ELGVGIALR	K	K	0.988	23.7	25	14.5	23.7	0	1	0	0	2	927.562	2801.83	1171140	25	33
Dermis	Buttock	20180601_SherrattM_MO_15.raw (Full_Skin_15)	Fatty acid-binding protein, epidermal OS=Homo sapiens GN=FABP5 PE=1 SV=3	E7DVW5_HUMAN,FABP5_HUMAN	SwissProt_2018_01.fasta	15164.4	2	2	2	0.000214	0.17	LVVECVMNNVTCTR	K	I	0.997	86.4	27.6	18.4	86.4	0	1	0	0	2	1694.8	3428.13	1678400	116	129
Dermis	Buttock	20180601_SherrattM_MO_15.raw (Full_Skin_15)	Keratin, type II cytoskeletal 1b OS=Homo sapiens GN=KRT77 PE=1 SV=3	K2C1B_HUMAN,Q0IIN1_HUMAN	SwissProt_2018_01.fasta	61901.9	3	3	3	0.000321	0.0761	EQIMVLNNK	R	F	0.964	26	30.9	14.6	26	0	1	0	0	2	1088.58	1658.78	1281000	166	174
Dermis	Buttock	20180601_SherrattM_MO_15.raw (Full_Skin_15)	Keratin, type II cytoskeletal 1b OS=Homo sapiens GN=KRT77 PE=1 SV=3	K2C1B_HUMAN,Q0IIN1_HUMAN	SwissProt_2018_01.fasta	61901.9	3	3	3	0.000321	0.0761	SLDLDSIIDAVR	R	T	0.997	76.9	31.1	29.9	64.8	0	1	0	0	2	1316.71	4848.64	2065600	328	339
Dermis	Buttock	20180601_SherrattM_MO_15.raw (Full_Skin_15)	Keratin, type II cytoskeletal 1b OS=Homo sapiens GN=KRT77 PE=1 SV=3	K2C1B_HUMAN,Q0IIN1_HUMAN	SwissProt_2018_01.fasta	61901.9	3	3	3	0.000321	0.0761	TGSENDFVVLK	R	K	0.997	97.2	29.2	19.9	96.3	0	1	0	0	2	1208.62	2382.43	1075990	262	272
Dermis	Buttock	20180601_SherrattM_MO_15.raw (Full_Skin_15)	Pigment epithelium-derived factor OS=Homo sapiens GN=SERPINF1 PE=1 SV=4	A0A140VKF3_HUMAN,PEDF_HUMAN	SwissProt_2018_01.fasta	46314.3	2	2	2	0.000214	0.0526	DTDTGALLFIGK	R	I	0.997	78.6	28.8	17.9	78.6	0	1	0	0	2	1250.66	4224.25	1793340	400	411
Dermis	Buttock	20180601_SherrattM_MO_15.raw (Full_Skin_15)	Pigment epithelium-derived factor OS=Homo sapiens GN=SERPINF1 PE=1 SV=4	A0A140VKF3_HUMAN,PEDF_HUMAN	SwissProt_2018_01.fasta	46314.3	2	2	2	0.000214	0.0526	YGLDSDLSCK	R	I	0.997	57.8	25	20	54.4	0	1	0	0	2	1157.51	1777.58	1878810	253	262
Dermis	Buttock	20180601_SherrattM_MO_15.raw (Full_Skin_15)	T-complex protein 1 subunit eta OS=Homo sapiens GN=CCT7 PE=1 SV=2	Q53HV2_HUMAN,TCPH_HUMAN	SwissProt_2018_01.fasta	59367.8	3	3	3	0.000321	0.07	ATISNDGATILK	K	L	0.997	46.8	30	15.9	46.8	0	1	0	0	2	1203.66	1715.05	1203660	56	67
Dermis	Buttock	20180601_SherrattM_MO_15.raw (Full_Skin_15)	T-complex protein 1 subunit eta OS=Homo sapiens GN=CCT7 PE=1 SV=2	Q53HV2_HUMAN,TCPH_HUMAN	SwissProt_2018_01.fasta	59367.8	3	3	3	0.000321	0.07	QLCDNAGFDATNILNK	R	L	0.997	87.1	28.8	18.4	87.1	0	1	0	0	2	1793.85	3660.84	1044920	448	463
Dermis	Buttock	20180601_SherrattM_MO_15.raw (Full_Skin_15)	T-complex protein 1 subunit eta OS=Homo sapiens GN=CCT7 PE=1 SV=2	Q53HV2_HUMAN,TCPH_HUMAN	SwissProt_2018_01.fasta	59367.8	3	3	3	0.000321	0.07	SLHDAIMIVR	R	R	0.984	31.5	27.3	25.5	21	0	0	1	0	2	1154.64	2268.33	689444	388	397
Dermis	Buttock	20180601_SherrattM_MO_15.raw (Full_Skin_15)	Nucleoside diphosphate kinase OS=Homo sapiens GN=NME1-NME2 PE=1 SV=1	Q32Q12_HUMAN		0	3	4	4	0.000428	0	GLVGEIIK	?	?	0.99	35.1	25	22	28.3	0	1	0	0	2	828.519	2473.59	1660730	0	0
Dermis	Buttock	20180601_SherrattM_MO_15.raw (Full_Skin_15)	Nucleoside diphosphate kinase OS=Homo sapiens GN=NME1-NME2 PE=1 SV=1	Q32Q12_HUMAN		0	3	4	4	0.000428	0	NIIHGSDSVK	?	?	0.992	33.8	28.4	30.4	18.5	0	1	0	0	2	1069.56	806.225	2409950	0	0
Dermis	Buttock	20180601_SherrattM_MO_15.raw (Full_Skin_15)	Nucleoside diphosphate kinase OS=Homo sapiens GN=NME1-NME2 PE=1 SV=1	Q32Q12_HUMAN		0	3	4	4	0.000428	0	VMLGETNPADSKPGTIR	?	?	0.997	98	30.1	19.1	98	0	1	1	0	2	1785.92	1647.41	2233980	0	0
Dermis	Buttock	20180601_SherrattM_MO_15.raw (Full_Skin_15)	Lysozyme C OS=Homo sapiens GN=LYZ PE=1 SV=1	B2R4C5_HUMAN,LYSC_HUMAN	SwissProt_2018_01.fasta	16536.9	2	2	2	0.000214	0.27	STDYGIFQINSR	R	Y	0.997	57.8	27.2	16.6	57.8	0	1	0	0	2	1400.68	3478.08	5105830	69	80
Dermis	Buttock	20180601_SherrattM_MO_15.raw (Full_Skin_15)	Lysozyme C OS=Homo sapiens GN=LYZ PE=1 SV=1	B2R4C5_HUMAN,LYSC_HUMAN	SwissProt_2018_01.fasta	16536.9	2	2	2	0.000214	0.27	TPGAVNACHLSCSALLQDNIADAVACAK	K	R	0.997	58.5	27.1	16.7	58.5	0	0	1	0	2	2927.38	4273.97	2954750	88	115
Dermis	Buttock	20180601_SherrattM_MO_15.raw (Full_Skin_15)	Collagen alpha-2(VI) chain OS=Homo sapiens GN=COL6A2 PE=1 SV=4	CO6A2_HUMAN	SwissProt_2018_01.fasta	108581	24	34	82	0.00877	0.261	AAVFHEKDYDSLAQPGFFDR	R	F	0.997	86.3	27.6	18.4	86.3	0	2	2	1	2	2313.09	3545.49	155005000	994	1013
Dermis	Buttock	20180601_SherrattM_MO_15.raw (Full_Skin_15)	Collagen alpha-2(VI) chain OS=Homo sapiens GN=COL6A2 PE=1 SV=4	CO6A2_HUMAN	SwissProt_2018_01.fasta	108581	24	34	82	0.00877	0.261	ALCDRDVTVTAIGIGDMFHEK	R	H	0.949	46.4	28.4	15.9	46.4	0	0	0	1	2	2348.14	4272.23	4889860	746	766
Dermis	Buttock	20180601_SherrattM_MO_15.raw (Full_Skin_15)	Collagen alpha-2(VI) chain OS=Homo sapiens GN=COL6A2 PE=1 SV=4	CO6A2_HUMAN	SwissProt_2018_01.fasta	108581	24	34	82	0.00877	0.261	DDDPLNAR	R	V	0.99	37.9	26.6	15.4	37.9	0	2	0	0	2	915.417	1090.93	7208340	869	876
Dermis	Buttock	20180601_SherrattM_MO_15.raw (Full_Skin_15)	Collagen alpha-2(VI) chain OS=Homo sapiens GN=COL6A2 PE=1 SV=4	CO6A2_HUMAN	SwissProt_2018_01.fasta	108581	24	34	82	0.00877	0.261	DIASTPHELYR	R	N	0.997	68.2	28.6	17.3	68.2	0	1	1	0	2	1301.65	1558.43	13159500	203	213
Dermis	Buttock	20180601_SherrattM_MO_15.raw (Full_Skin_15)	Collagen alpha-2(VI) chain OS=Homo sapiens GN=COL6A2 PE=1 SV=4	CO6A2_HUMAN	SwissProt_2018_01.fasta	108581	24	34	82	0.00877	0.261	DVTVTAIGIGDMFHEK	R	H	0.997	75.7	29.3	17.7	75.7	0	0	1	0	2	1732.86	4401.81	4852660	751	766
Dermis	Buttock	20180601_SherrattM_MO_15.raw (Full_Skin_15)	Collagen alpha-2(VI) chain OS=Homo sapiens GN=COL6A2 PE=1 SV=4	CO6A2_HUMAN	SwissProt_2018_01.fasta	108581	24	34	82	0.00877	0.261	DYDSLAQPGFFDR	K	F	0.997	78.2	25	25	71.1	0	4	1	0	2	1530.69	4226.29	135214000	1001	1013
Dermis	Buttock	20180601_SherrattM_MO_15.raw (Full_Skin_15)	Collagen alpha-2(VI) chain OS=Homo sapiens GN=COL6A2 PE=1 SV=4	CO6A2_HUMAN	SwissProt_2018_01.fasta	108581	24	34	82	0.00877	0.261	ETCGCCDCEK	R	R	0.997	41	25	15.6	41	0	1	0	0	2	1318.42	633.039	1351270	600	609
Dermis	Buttock	20180601_SherrattM_MO_15.raw (Full_Skin_15)	Collagen alpha-2(VI) chain OS=Homo sapiens GN=COL6A2 PE=1 SV=4	CO6A2_HUMAN	SwissProt_2018_01.fasta	108581	24	34	82	0.00877	0.261	GLAGEVGNK	R	G	0.997	45.5	31.2	22.1	39.3	0	1	0	0	2	844.452	824.553	26998000	454	462
Dermis	Buttock	20180601_SherrattM_MO_15.raw (Full_Skin_15)	Collagen alpha-2(VI) chain OS=Homo sapiens GN=COL6A2 PE=1 SV=4	CO6A2_HUMAN	SwissProt_2018_01.fasta	108581	24	34	82	0.00877	0.261	GTVHFAVVITDGHVTGSPCGGIK	K	L	0.997	57.1	28.2	16.6	57.1	0	0	9	2	2	2309.17	3085.46	35128100	152	174
Dermis	Buttock	20180601_SherrattM_MO_15.raw (Full_Skin_15)	Collagen alpha-2(VI) chain OS=Homo sapiens GN=COL6A2 PE=1 SV=4	CO6A2_HUMAN	SwissProt_2018_01.fasta	108581	24	34	82	0.00877	0.261	HDPRDDDLNLR	R	A	0.954	23	28.4	14.4	23	0	1	0	0	2	1365.65	968.946	935868	735	745
Dermis	Buttock	20180601_SherrattM_MO_15.raw (Full_Skin_15)	Collagen alpha-2(VI) chain OS=Homo sapiens GN=COL6A2 PE=1 SV=4	CO6A2_HUMAN	SwissProt_2018_01.fasta	108581	24	34	82	0.00877	0.261	HEAYGECYK	K	V	0.997	47.4	25	16	47.4	0	1	0	0	2	1156.47	754.825	4677690	240	248
Dermis	Buttock	20180601_SherrattM_MO_15.raw (Full_Skin_15)	Collagen alpha-2(VI) chain OS=Homo sapiens GN=COL6A2 PE=1 SV=4	CO6A2_HUMAN	SwissProt_2018_01.fasta	108581	24	34	82	0.00877	0.261	HESENLYSIACDKPQQVR	K	N	0.997	76.7	26.7	17.8	76.7	0	0	1	0	2	2174.03	1759.2	8651410	767	784
Dermis	Buttock	20180601_SherrattM_MO_15.raw (Full_Skin_15)	Collagen alpha-2(VI) chain OS=Homo sapiens GN=COL6A2 PE=1 SV=4	CO6A2_HUMAN	SwissProt_2018_01.fasta	108581	24	34	82	0.00877	0.261	LFAVAPNQNLK	R	E	0.997	48.8	28.9	25.1	39.7	0	4	0	0	2	1214.69	2303.35	217001000	187	197
Dermis	Buttock	20180601_SherrattM_MO_15.raw (Full_Skin_15)	Collagen alpha-2(VI) chain OS=Homo sapiens GN=COL6A2 PE=1 SV=4	CO6A2_HUMAN	SwissProt_2018_01.fasta	108581	24	34	82	0.00877	0.261	LGAIAKDPK	R	S	0.98	25.6	25	24.9	15.3	0	1	0	0	2	912.552	763.892	1768970	645	653
Dermis	Buttock	20180601_SherrattM_MO_15.raw (Full_Skin_15)	Collagen alpha-2(VI) chain OS=Homo sapiens GN=COL6A2 PE=1 SV=4	CO6A2_HUMAN	SwissProt_2018_01.fasta	108581	24	34	82	0.00877	0.261	LGEQNFHK	R	A	0.99	51.7	27.1	16.2	51.7	0	1	0	0	2	972.49	777.04	33276900	844	851
Dermis	Buttock	20180601_SherrattM_MO_15.raw (Full_Skin_15)	Collagen alpha-2(VI) chain OS=Homo sapiens GN=COL6A2 PE=1 SV=4	CO6A2_HUMAN	SwissProt_2018_01.fasta	108581	24	34	82	0.00877	0.261	NDYATMLPDSTEIDQDTINR	R	I	0.997	97.1	25	19.1	97.1	0	4	2	0	2	2312.03	4158.77	137823000	214	233
Dermis	Buttock	20180601_SherrattM_MO_15.raw (Full_Skin_15)	Collagen alpha-2(VI) chain OS=Homo sapiens GN=COL6A2 PE=1 SV=4	CO6A2_HUMAN	SwissProt_2018_01.fasta	108581	24	34	82	0.00877	0.261	NLEWIAGGTWTPSALK	K	F	0.997	75.8	29.1	22.7	70.9	0	3	1	0	2	1743.91	4633.71	61996100	693	708
Dermis	Buttock	20180601_SherrattM_MO_15.raw (Full_Skin_15)	Collagen alpha-2(VI) chain OS=Homo sapiens GN=COL6A2 PE=1 SV=4	CO6A2_HUMAN	SwissProt_2018_01.fasta	108581	24	34	82	0.00877	0.261	NLQGISSFR	K	R	0.997	50.8	30.1	20.6	46.4	0	3	0	0	2	1021.54	2016.48	110632000	121	129
Dermis	Buttock	20180601_SherrattM_MO_15.raw (Full_Skin_15)	Collagen alpha-2(VI) chain OS=Homo sapiens GN=COL6A2 PE=1 SV=4	CO6A2_HUMAN	SwissProt_2018_01.fasta	108581	24	34	82	0.00877	0.261	NLQGISSFRR	K	G	0.967	23.6	28.2	19.5	18.6	0	1	0	0	2	1177.64	1347.28	733616	121	130
Dermis	Buttock	20180601_SherrattM_MO_15.raw (Full_Skin_15)	Collagen alpha-2(VI) chain OS=Homo sapiens GN=COL6A2 PE=1 SV=4	CO6A2_HUMAN	SwissProt_2018_01.fasta	108581	24	34	82	0.00877	0.261	RDDDPLNAR	R	V	0.997	46.2	27.1	19.4	42.7	0	1	1	0	2	1071.52	827.789	12593800	868	876
Dermis	Buttock	20180601_SherrattM_MO_15.raw (Full_Skin_15)	Collagen alpha-2(VI) chain OS=Homo sapiens GN=COL6A2 PE=1 SV=4	CO6A2_HUMAN	SwissProt_2018_01.fasta	108581	24	34	82	0.00877	0.261	RFVEQVAR	R	R	0.99	42.8	30	25.9	32.6	0	1	0	0	2	1004.56	858.386	5954040	854	861
Dermis	Buttock	20180601_SherrattM_MO_15.raw (Full_Skin_15)	Collagen alpha-2(VI) chain OS=Homo sapiens GN=COL6A2 PE=1 SV=4	CO6A2_HUMAN	SwissProt_2018_01.fasta	108581	24	34	82	0.00877	0.261	VFAVVITDGR	R	H	0.997	63.7	28	21.4	59.3	0	11	0	0	2	1076.61	2827.76	280689000	725	734
Dermis	Buttock	20180601_SherrattM_MO_15.raw (Full_Skin_15)	Collagen alpha-2(VI) chain OS=Homo sapiens GN=COL6A2 PE=1 SV=4	CO6A2_HUMAN	SwissProt_2018_01.fasta	108581	24	34	82	0.00877	0.261	VSCLEIPGPSGPK	K	G	0.997	50.6	29.3	16.2	50.6	0	3	0	0	2	1340.69	2324.11	14120300	249	261
Dermis	Buttock	20180601_SherrattM_MO_15.raw (Full_Skin_15)	Collagen alpha-2(VI) chain OS=Homo sapiens GN=COL6A2 PE=1 SV=4	CO6A2_HUMAN	SwissProt_2018_01.fasta	108581	24	34	82	0.00877	0.261	YGGLHFSDQVEVFSPPGSDR	R	A	0.997	102	26.9	19.4	102	0	4	9	0	2	2194.02	4035.46	254253000	96	115
Dermis	Buttock	20180601_SherrattM_MO_15.raw (Full_Skin_15)	Annexin A4 OS=Homo sapiens GN=ANXA4 PE=1 SV=4	ANXA4_HUMAN,Q6LES2_HUMAN,V9HW59_HUMAN	SwissProt_2018_01.fasta	35884.3	2	2	2	0.000214	0.1	GAGTDEGCLIEILASR	K	T	0.997	152	29.4	22.5	152	0	1	0	0	2	1661.82	4573.63	6726770	101	116
Dermis	Buttock	20180601_SherrattM_MO_15.raw (Full_Skin_15)	Annexin A4 OS=Homo sapiens GN=ANXA4 PE=1 SV=4	ANXA4_HUMAN,Q6LES2_HUMAN,V9HW59_HUMAN	SwissProt_2018_01.fasta	35884.3	2	2	2	0.000214	0.1	SETSGSFEDALLAIVK	K	C	0.997	104	29.5	19.5	104	0	1	0	0	2	1666.85	4949.13	2603430	226	241
Dermis	Buttock	20180601_SherrattM_MO_15.raw (Full_Skin_15)	Four and a half LIM domains 1 variant (Fragment) OS=Homo sapiens PE=2 SV=1	Q53FI7_HUMAN		0	4	4	6	0.000642	0	AIVAGDQNVEYK	?	?	0.997	67.7	33.3	17.2	67.7	0	1	0	0	2	1306.66	1338.67	1896330	0	0
Dermis	Buttock	20180601_SherrattM_MO_15.raw (Full_Skin_15)	Four and a half LIM domains 1 variant (Fragment) OS=Homo sapiens PE=2 SV=1	Q53FI7_HUMAN		0	4	4	6	0.000642	0	FVFHQEQVYCPDCAK	?	?	0.993	30	25	14.9	30	0	0	1	0	2	1927.85	2307.59	2504080	0	0
Dermis	Buttock	20180601_SherrattM_MO_15.raw (Full_Skin_15)	Four and a half LIM domains 1 variant (Fragment) OS=Homo sapiens PE=2 SV=1	Q53FI7_HUMAN		0	4	4	6	0.000642	0	NPITGFGK	?	?	0.99	59.6	28.8	16.7	59.6	0	1	0	0	2	833.452	1363.84	1687320	0	0
Dermis	Buttock	20180601_SherrattM_MO_15.raw (Full_Skin_15)	Four and a half LIM domains 1 variant (Fragment) OS=Homo sapiens PE=2 SV=1	Q53FI7_HUMAN		0	4	4	6	0.000642	0	QVIGTGSFFPK	?	?	0.997	67.5	28.4	17.2	67.5	0	3	0	0	2	1180.64	3235.83	4393960	0	0
Dermis	Buttock	20180601_SherrattM_MO_15.raw (Full_Skin_15)	Rab GDP dissociation inhibitor beta OS=Homo sapiens GN=GDI2 PE=1 SV=2	B4DLV7_HUMAN,GDIB_HUMAN,Q6IAT1_HUMAN	SwissProt_2018_01.fasta	50665.5	4	4	4	0.000428	0.124	FVSISDLLVPK	K	D	0.997	54.8	25.7	16.4	54.8	0	1	0	0	2	1217.71	4660.94	1995900	380	390
Dermis	Buttock	20180601_SherrattM_MO_15.raw (Full_Skin_15)	Rab GDP dissociation inhibitor beta OS=Homo sapiens GN=GDI2 PE=1 SV=2	B4DLV7_HUMAN,GDIB_HUMAN,Q6IAT1_HUMAN	SwissProt_2018_01.fasta	50665.5	4	4	4	0.000428	0.124	MTGSEFDFEEMKR	R	K	0.997	40.7	25	15.5	40.7	0	0	1	0	2	1606.69	2668.84	1166200	424	436
Dermis	Buttock	20180601_SherrattM_MO_15.raw (Full_Skin_15)	Rab GDP dissociation inhibitor beta OS=Homo sapiens GN=GDI2 PE=1 SV=2	B4DLV7_HUMAN,GDIB_HUMAN,Q6IAT1_HUMAN	SwissProt_2018_01.fasta	50665.5	4	4	4	0.000428	0.124	TDDYLDQPCYETINR	R	I	0.997	51.3	25	16.2	51.3	0	1	0	0	2	1902.82	2977.48	889161	194	208
Dermis	Buttock	20180601_SherrattM_MO_15.raw (Full_Skin_15)	Rab GDP dissociation inhibitor beta OS=Homo sapiens GN=GDI2 PE=1 SV=2	B4DLV7_HUMAN,GDIB_HUMAN,Q6IAT1_HUMAN	SwissProt_2018_01.fasta	50665.5	4	4	4	0.000428	0.124	TYDATTHFETTCDDIK	R	N	0.988	25	25	14.6	25	0	0	1	0	2	1917.82	1927.7	935413	403	418
Dermis	Buttock	20180601_SherrattM_MO_15.raw (Full_Skin_15)	Ras-related protein Rap-1b OS=Homo sapiens GN=RAP1B PE=1 SV=1	A0A024RB87_HUMAN,E7ESV4_HUMAN,F5H7Y6_HUMAN,RAP1B_HUMAN	SwissProt_2018_01.fasta	20824.9	3	3	3	0.000321	0.174	CDLEDERVVGK	K	E	0.997	35.1	27.3	15.2	35.1	0	1	0	0	2	1319.63	1074.65	368574	118	128
Dermis	Buttock	20180601_SherrattM_MO_15.raw (Full_Skin_15)	Ras-related protein Rap-1b OS=Homo sapiens GN=RAP1B PE=1 SV=1	A0A024RB87_HUMAN,E7ESV4_HUMAN,F5H7Y6_HUMAN,RAP1B_HUMAN	SwissProt_2018_01.fasta	20824.9	3	3	3	0.000321	0.174	LVVLGSGGVGK	K	S	0.997	66.2	28.9	41.5	41.9	0	1	0	0	2	985.604	1764.22	3063240	6	16
Dermis	Buttock	20180601_SherrattM_MO_15.raw (Full_Skin_15)	Ras-related protein Rap-1b OS=Homo sapiens GN=RAP1B PE=1 SV=1	A0A024RB87_HUMAN,E7ESV4_HUMAN,F5H7Y6_HUMAN,RAP1B_HUMAN	SwissProt_2018_01.fasta	20824.9	3	3	3	0.000321	0.174	YDPTIEDSYR	K	K	0.997	51.1	26.7	16.2	51.1	0	1	0	0	2	1258.56	1857.02	1737300	32	41
Dermis	Buttock	20180601_SherrattM_MO_15.raw (Full_Skin_15)	Collagen alpha-2(IV) chain OS=Homo sapiens GN=COL4A2 PE=1 SV=4	A0A024RDW8_HUMAN,CO4A2_HUMAN	SwissProt_2018_01.fasta	167558	3	3	3	0.000321	0.0234	AHNQDLGLAGSCLAR	K	F	0.997	54.4	28.1	16.4	54.4	0	0	1	0	2	1582.78	1620.35	1961250	1526	1540
Dermis	Buttock	20180601_SherrattM_MO_15.raw (Full_Skin_15)	Collagen alpha-2(IV) chain OS=Homo sapiens GN=COL4A2 PE=1 SV=4	A0A024RDW8_HUMAN,CO4A2_HUMAN	SwissProt_2018_01.fasta	167558	3	3	3	0.000321	0.0234	GLDGYQGPDGPR	R	G	0.997	41.5	26.3	15.6	41.5	0	1	0	0	2	1231.57	1396.58	2770520	323	334
Dermis	Buttock	20180601_SherrattM_MO_15.raw (Full_Skin_15)	Collagen alpha-2(IV) chain OS=Homo sapiens GN=COL4A2 PE=1 SV=4	A0A024RDW8_HUMAN,CO4A2_HUMAN	SwissProt_2018_01.fasta	167558	3	3	3	0.000321	0.0234	IAVQPGTVGPQGR	K	R	0.997	49.9	28	16.1	49.9	0	1	0	0	2	1279.71	1226.33	1342060	1397	1409
Dermis	Buttock	20180601_SherrattM_MO_15.raw (Full_Skin_15)	Apolipoprotein A-I OS=Homo sapiens GN=APOA1 PE=1 SV=1	A0A024R3E3_HUMAN,APOA1_HUMAN	SwissProt_2018_01.fasta	30778.5	10	13	14	0.0015	0.326	AELQEGAR	R	Q	0.99	40	27.4	27.1	28.4	0	1	0	0	2	873.442	715.137	2767030	148	155
Dermis	Buttock	20180601_SherrattM_MO_15.raw (Full_Skin_15)	Apolipoprotein A-I OS=Homo sapiens GN=APOA1 PE=1 SV=1	A0A024R3E3_HUMAN,APOA1_HUMAN	SwissProt_2018_01.fasta	30778.5	10	13	14	0.0015	0.326	AKPALEDLR	K	Q	0.997	48.3	25.9	25.2	39.1	0	1	1	0	2	1012.58	1062.53	4204020	231	239
Dermis	Buttock	20180601_SherrattM_MO_15.raw (Full_Skin_15)	Apolipoprotein A-I OS=Homo sapiens GN=APOA1 PE=1 SV=1	A0A024R3E3_HUMAN,APOA1_HUMAN	SwissProt_2018_01.fasta	30778.5	10	13	14	0.0015	0.326	DSGRDYVSQFEGSALGK	K	Q	0.997	45.8	26.4	16.4	45.2	0	1	1	0	2	1815.85	3331.15	7576240	48	64
Dermis	Buttock	20180601_SherrattM_MO_15.raw (Full_Skin_15)	Apolipoprotein A-I OS=Homo sapiens GN=APOA1 PE=1 SV=1	A0A024R3E3_HUMAN,APOA1_HUMAN	SwissProt_2018_01.fasta	30778.5	10	13	14	0.0015	0.326	DYVSQFEGSALGK	R	Q	0.997	67.1	27.7	17.2	67.1	0	1	0	0	2	1400.67	3860.63	2590430	52	64
Dermis	Buttock	20180601_SherrattM_MO_15.raw (Full_Skin_15)	Apolipoprotein A-I OS=Homo sapiens GN=APOA1 PE=1 SV=1	A0A024R3E3_HUMAN,APOA1_HUMAN	SwissProt_2018_01.fasta	30778.5	10	13	14	0.0015	0.326	KWQEEMELYR	K	Q	0.997	36.6	26.8	15.3	36.6	0	1	1	0	2	1411.67	2351.96	7232870	131	140
Dermis	Buttock	20180601_SherrattM_MO_15.raw (Full_Skin_15)	Apolipoprotein A-I OS=Homo sapiens GN=APOA1 PE=1 SV=1	A0A024R3E3_HUMAN,APOA1_HUMAN	SwissProt_2018_01.fasta	30778.5	10	13	14	0.0015	0.326	LLDNWDSVTSTFSK	K	L	0.997	106	28.5	19.6	106	0	1	0	0	2	1612.79	4416.18	4399490	70	83
Dermis	Buttock	20180601_SherrattM_MO_15.raw (Full_Skin_15)	Apolipoprotein A-I OS=Homo sapiens GN=APOA1 PE=1 SV=1	A0A024R3E3_HUMAN,APOA1_HUMAN	SwissProt_2018_01.fasta	30778.5	10	13	14	0.0015	0.326	LSPLGEEMR	K	D	0.994	36.7	28.9	15.3	36.7	0	1	0	0	2	1031.52	1840.36	1544590	165	173
Dermis	Buttock	20180601_SherrattM_MO_15.raw (Full_Skin_15)	Apolipoprotein A-I OS=Homo sapiens GN=APOA1 PE=1 SV=1	A0A024R3E3_HUMAN,APOA1_HUMAN	SwissProt_2018_01.fasta	30778.5	10	13	14	0.0015	0.326	QGLLPVLESFK	R	V	0.997	81.2	28.1	18.1	81.2	0	2	0	0	2	1230.71	4637.5	4646820	240	250
Dermis	Buttock	20180601_SherrattM_MO_15.raw (Full_Skin_15)	Apolipoprotein A-I OS=Homo sapiens GN=APOA1 PE=1 SV=1	A0A024R3E3_HUMAN,APOA1_HUMAN	SwissProt_2018_01.fasta	30778.5	10	13	14	0.0015	0.326	QKLHELQEK	R	L	0.997	42.4	29.4	23.4	34.6	0	1	0	0	2	1152.64	732.82	1676990	156	164
Dermis	Buttock	20180601_SherrattM_MO_15.raw (Full_Skin_15)	Apolipoprotein A-I OS=Homo sapiens GN=APOA1 PE=1 SV=1	A0A024R3E3_HUMAN,APOA1_HUMAN	SwissProt_2018_01.fasta	30778.5	10	13	14	0.0015	0.326	WQEEMELYR	K	Q	0.997	45.3	25	15.8	45.3	0	1	0	0	2	1283.57	2975.66	6300590	132	140
Dermis	Buttock	20180601_SherrattM_MO_15.raw (Full_Skin_15)	Neuroblast differentiation-associated protein AHNAK OS=Homo sapiens GN=AHNAK PE=1 SV=2	AHNK_HUMAN	SwissProt_2018_01.fasta	629104	93	102	112	0.012	0.206	ADIDVSGPKVDIEGPDVNIEGPEGK	K	L	0.993	36.5	28.8	15.3	0	0	0	1	0	2	2550.26	3874	819326	2665	2689
Dermis	Buttock	20180601_SherrattM_MO_15.raw (Full_Skin_15)	Neuroblast differentiation-associated protein AHNAK OS=Homo sapiens GN=AHNAK PE=1 SV=2	AHNK_HUMAN	SwissProt_2018_01.fasta	629104	93	102	112	0.012	0.206	ADIDVSGPKVDVEVPDVSLEGPEGK	K	L	0.997	44.3	28.1	42.1	18	0	0	1	0	2	2551.28	4260.35	6765690	1281	1305
Dermis	Buttock	20180601_SherrattM_MO_15.raw (Full_Skin_15)	Neuroblast differentiation-associated protein AHNAK OS=Homo sapiens GN=AHNAK PE=1 SV=2	AHNK_HUMAN	SwissProt_2018_01.fasta	629104	93	102	112	0.012	0.206	ADLDVSGPKVDIDVPDVNIEGPDAK	K	L	0.997	47.3	29.3	57.2	6.12	0	0	1	0	2	2578.29	4326.87	5031420	4215	4239
Dermis	Buttock	20180601_SherrattM_MO_15.raw (Full_Skin_15)	Neuroblast differentiation-associated protein AHNAK OS=Homo sapiens GN=AHNAK PE=1 SV=2	AHNK_HUMAN	SwissProt_2018_01.fasta	629104	93	102	112	0.012	0.206	ADLDVSGPKVDVDVPDVNIEGPDAK	K	L	0.997	59.4	29.4	16.7	0	0	0	4	0	2	2564.27	4162.58	12564100	3177	3201
Dermis	Buttock	20180601_SherrattM_MO_15.raw (Full_Skin_15)	Neuroblast differentiation-associated protein AHNAK OS=Homo sapiens GN=AHNAK PE=1 SV=2	AHNK_HUMAN	SwissProt_2018_01.fasta	629104	93	102	112	0.012	0.206	ADVDVSGPKMDAEVPDVNIEGPDAK	K	L	0.997	47.2	28	16	47.2	0	0	1	0	2	2568.21	3601.18	1662290	1409	1433
Dermis	Buttock	20180601_SherrattM_MO_15.raw (Full_Skin_15)	Neuroblast differentiation-associated protein AHNAK OS=Homo sapiens GN=AHNAK PE=1 SV=2	AHNK_HUMAN	SwissProt_2018_01.fasta	629104	93	102	112	0.012	0.206	AEGPEVDVNLPK	K	A	0.997	52.2	28.6	16.3	52.2	0	2	0	0	2	1267.65	2383.19	12032200	764	775
Dermis	Buttock	20180601_SherrattM_MO_15.raw (Full_Skin_15)	Neuroblast differentiation-associated protein AHNAK OS=Homo sapiens GN=AHNAK PE=1 SV=2	AHNK_HUMAN	SwissProt_2018_01.fasta	629104	93	102	112	0.012	0.206	AGAISASGPELQGAGHSK	R	L	0.997	67.4	29.1	17.2	67.4	0	0	1	0	2	1637.82	1008.96	1866940	226	243
Dermis	Buttock	20180601_SherrattM_MO_15.raw (Full_Skin_15)	Neuroblast differentiation-associated protein AHNAK OS=Homo sapiens GN=AHNAK PE=1 SV=2	AHNK_HUMAN	SwissProt_2018_01.fasta	629104	93	102	112	0.012	0.206	ASLGSLEGEAEAEASSPK	K	G	0.997	106	28	19.6	106	0	1	0	0	2	1732.82	3255.33	739460	5748	5765
Dermis	Buttock	20180601_SherrattM_MO_15.raw (Full_Skin_15)	Neuroblast differentiation-associated protein AHNAK OS=Homo sapiens GN=AHNAK PE=1 SV=2	AHNK_HUMAN	SwissProt_2018_01.fasta	629104	93	102	112	0.012	0.206	AVEVQGPSLESGDHGK	R	I	0.997	48	28.6	16	48	0	1	1	0	2	1609.78	1123.41	1723620	288	303
Dermis	Buttock	20180601_SherrattM_MO_15.raw (Full_Skin_15)	Neuroblast differentiation-associated protein AHNAK OS=Homo sapiens GN=AHNAK PE=1 SV=2	AHNK_HUMAN	SwissProt_2018_01.fasta	629104	93	102	112	0.012	0.206	DDGVFVQEVTQNSPAAR	R	T	0.997	80.2	27.5	18	80.2	0	2	0	0	2	1832.88	3422.9	4810900	29	45
Dermis	Buttock	20180601_SherrattM_MO_15.raw (Full_Skin_15)	Neuroblast differentiation-associated protein AHNAK OS=Homo sapiens GN=AHNAK PE=1 SV=2	AHNK_HUMAN	SwissProt_2018_01.fasta	629104	93	102	112	0.012	0.206	DIDISSPEFK	K	I	0.993	30.8	28.3	14.9	30.8	0	1	0	0	2	1150.56	2965.01	1189920	172	181
Dermis	Buttock	20180601_SherrattM_MO_15.raw (Full_Skin_15)	Neuroblast differentiation-associated protein AHNAK OS=Homo sapiens GN=AHNAK PE=1 SV=2	AHNK_HUMAN	SwissProt_2018_01.fasta	629104	93	102	112	0.012	0.206	EVDVNLPK	R	A	0.946	24.7	26.7	17.4	21.9	0	1	0	0	2	913.499	1609.13	1611430	1273	1280
Dermis	Buttock	20180601_SherrattM_MO_15.raw (Full_Skin_15)	Neuroblast differentiation-associated protein AHNAK OS=Homo sapiens GN=AHNAK PE=1 SV=2	AHNK_HUMAN	SwissProt_2018_01.fasta	629104	93	102	112	0.012	0.206	GDFDVSVPK	K	V	0.997	57.8	29.4	17.6	56.8	0	1	0	0	2	963.478	2141.55	1877920	4865	4873
Dermis	Buttock	20180601_SherrattM_MO_15.raw (Full_Skin_15)	Neuroblast differentiation-associated protein AHNAK OS=Homo sapiens GN=AHNAK PE=1 SV=2	AHNK_HUMAN	SwissProt_2018_01.fasta	629104	93	102	112	0.012	0.206	GDVDISLPK	K	V	0.997	40.2	26.4	43.7	12	0	1	0	0	2	943.51	2244.89	1093340	2979	2987
Dermis	Buttock	20180601_SherrattM_MO_15.raw (Full_Skin_15)	Neuroblast differentiation-associated protein AHNAK OS=Homo sapiens GN=AHNAK PE=1 SV=2	AHNK_HUMAN	SwissProt_2018_01.fasta	629104	93	102	112	0.012	0.206	GDVPSVGLEGPDVDLQGPEAK	K	I	0.997	75.5	32.7	17.7	75.5	0	1	0	0	2	2079.02	3876.35	1290920	5210	5230
Dermis	Buttock	20180601_SherrattM_MO_15.raw (Full_Skin_15)	Neuroblast differentiation-associated protein AHNAK OS=Homo sapiens GN=AHNAK PE=1 SV=2	AHNK_HUMAN	SwissProt_2018_01.fasta	629104	93	102	112	0.012	0.206	GDVVVSLPK	K	V	0.997	36.7	26.3	15.3	36.7	0	1	0	0	2	913.535	1991.33	1158640	3687	3695
Dermis	Buttock	20180601_SherrattM_MO_15.raw (Full_Skin_15)	Neuroblast differentiation-associated protein AHNAK OS=Homo sapiens GN=AHNAK PE=1 SV=2	AHNK_HUMAN	SwissProt_2018_01.fasta	629104	93	102	112	0.012	0.206	GEGPDVDVNLPK	K	A	0.997	58	28.8	16.6	58	0	2	0	0	2	1239.62	2312.28	5140850	2781	2792
Dermis	Buttock	20180601_SherrattM_MO_15.raw (Full_Skin_15)	Neuroblast differentiation-associated protein AHNAK OS=Homo sapiens GN=AHNAK PE=1 SV=2	AHNK_HUMAN	SwissProt_2018_01.fasta	629104	93	102	112	0.012	0.206	GEGPDVDVSLPK	K	A	0.997	60.9	27.8	16.8	60.9	0	1	0	0	2	1212.61	2446.34	1026310	4795	4806
Dermis	Buttock	20180601_SherrattM_MO_15.raw (Full_Skin_15)	Neuroblast differentiation-associated protein AHNAK OS=Homo sapiens GN=AHNAK PE=1 SV=2	AHNK_HUMAN	SwissProt_2018_01.fasta	629104	93	102	112	0.012	0.206	GEGPEVDVNLPK	K	A	0.997	67.9	28.8	17.2	67.9	0	1	0	0	2	1253.64	2369.83	3216620	1141	1152
Dermis	Buttock	20180601_SherrattM_MO_15.raw (Full_Skin_15)	Neuroblast differentiation-associated protein AHNAK OS=Homo sapiens GN=AHNAK PE=1 SV=2	AHNK_HUMAN	SwissProt_2018_01.fasta	629104	93	102	112	0.012	0.206	GEGPEVDVTLPK	K	A	0.969	30.6	29.8	14.9	30.6	0	1	0	0	2	1240.64	2538.57	686780	3617	3628
Dermis	Buttock	20180601_SherrattM_MO_15.raw (Full_Skin_15)	Neuroblast differentiation-associated protein AHNAK OS=Homo sapiens GN=AHNAK PE=1 SV=2	AHNK_HUMAN	SwissProt_2018_01.fasta	629104	93	102	112	0.012	0.206	GGKPGLTIQAPQLEVSVPSANIEGLEGK	K	L	0.997	55.1	25	16.4	55.1	0	0	1	0	2	2789.5	4418.68	3696410	342	369
Dermis	Buttock	20180601_SherrattM_MO_15.raw (Full_Skin_15)	Neuroblast differentiation-associated protein AHNAK OS=Homo sapiens GN=AHNAK PE=1 SV=2	AHNK_HUMAN	SwissProt_2018_01.fasta	629104	93	102	112	0.012	0.206	GGQIGLQAPGLSVSGPQGHLESGSGK	K	V	0.997	56.2	28.9	16.5	56.2	0	0	1	0	2	2418.24	2930.43	980896	5630	5655
Dermis	Buttock	20180601_SherrattM_MO_15.raw (Full_Skin_15)	Neuroblast differentiation-associated protein AHNAK OS=Homo sapiens GN=AHNAK PE=1 SV=2	AHNK_HUMAN	SwissProt_2018_01.fasta	629104	93	102	112	0.012	0.206	GGVDVTLPR	K	V	0.991	30.9	26.3	22.1	23.7	0	1	0	0	2	913.51	1853.5	920226	585	593
Dermis	Buttock	20180601_SherrattM_MO_15.raw (Full_Skin_15)	Neuroblast differentiation-associated protein AHNAK OS=Homo sapiens GN=AHNAK PE=1 SV=2	AHNK_HUMAN	SwissProt_2018_01.fasta	629104	93	102	112	0.012	0.206	GNVDISAPK	K	I	0.997	65.2	26.3	17.1	65.2	0	1	0	0	2	900.479	948.692	1564570	1083	1091
Dermis	Buttock	20180601_SherrattM_MO_15.raw (Full_Skin_15)	Neuroblast differentiation-associated protein AHNAK OS=Homo sapiens GN=AHNAK PE=1 SV=2	AHNK_HUMAN	SwissProt_2018_01.fasta	629104	93	102	112	0.012	0.206	GPQITGPSLEGDLGLK	K	G	0.997	41.9	28.6	15.6	41.9	0	1	0	0	2	1581.85	3953.79	792214	372	387
Dermis	Buttock	20180601_SherrattM_MO_15.raw (Full_Skin_15)	Neuroblast differentiation-associated protein AHNAK OS=Homo sapiens GN=AHNAK PE=1 SV=2	AHNK_HUMAN	SwissProt_2018_01.fasta	629104	93	102	112	0.012	0.206	GSEVGFHGAAPDISVK	K	G	0.99	36	29	15.2	36	0	0	1	0	2	1570.79	2103.03	2652780	5529	5544
Dermis	Buttock	20180601_SherrattM_MO_15.raw (Full_Skin_15)	Neuroblast differentiation-associated protein AHNAK OS=Homo sapiens GN=AHNAK PE=1 SV=2	AHNK_HUMAN	SwissProt_2018_01.fasta	629104	93	102	112	0.012	0.206	HELTEISNVDVETQSGK	R	T	0.997	55.6	27.9	16.5	55.6	0	0	1	0	2	1885.91	1932.8	1598930	187	203
Dermis	Buttock	20180601_SherrattM_MO_15.raw (Full_Skin_15)	Neuroblast differentiation-associated protein AHNAK OS=Homo sapiens GN=AHNAK PE=1 SV=2	AHNK_HUMAN	SwissProt_2018_01.fasta	629104	93	102	112	0.012	0.206	IEGEMQVPDVDIR	K	G	0.997	68.5	28	17.3	68.5	0	1	0	0	2	1500.74	3438.83	1178820	1092	1104
Dermis	Buttock	20180601_SherrattM_MO_15.raw (Full_Skin_15)	Neuroblast differentiation-associated protein AHNAK OS=Homo sapiens GN=AHNAK PE=1 SV=2	AHNK_HUMAN	SwissProt_2018_01.fasta	629104	93	102	112	0.012	0.206	IEGEMQVPDVDIRGPK	K	V	0.952	25.4	29.1	14.6	25.4	0	0	1	0	2	1782.91	2941.03	688247	1092	1107
Dermis	Buttock	20180601_SherrattM_MO_15.raw (Full_Skin_15)	Neuroblast differentiation-associated protein AHNAK OS=Homo sapiens GN=AHNAK PE=1 SV=2	AHNK_HUMAN	SwissProt_2018_01.fasta	629104	93	102	112	0.012	0.206	ISIPDVDLDLK	K	G	0.997	51.7	33.2	16.2	51.7	0	1	0	0	2	1227.68	4391.12	2691880	4849	4859
Dermis	Buttock	20180601_SherrattM_MO_15.raw (Full_Skin_15)	Neuroblast differentiation-associated protein AHNAK OS=Homo sapiens GN=AHNAK PE=1 SV=2	AHNK_HUMAN	SwissProt_2018_01.fasta	629104	93	102	112	0.012	0.206	ISIPDVDLDLKGPK	K	V	0.997	60.3	26.9	19.6	57.5	0	1	2	0	2	1509.85	3904.42	2487110	4849	4862
Dermis	Buttock	20180601_SherrattM_MO_15.raw (Full_Skin_15)	Neuroblast differentiation-associated protein AHNAK OS=Homo sapiens GN=AHNAK PE=1 SV=2	AHNK_HUMAN	SwissProt_2018_01.fasta	629104	93	102	112	0.012	0.206	ISMPDFDLHLK	K	G	0.994	41.1	28.9	15.6	41.1	0	0	1	0	2	1315.67	4167.83	825147	2579	2589
Dermis	Buttock	20180601_SherrattM_MO_15.raw (Full_Skin_15)	Neuroblast differentiation-associated protein AHNAK OS=Homo sapiens GN=AHNAK PE=1 SV=2	AHNK_HUMAN	SwissProt_2018_01.fasta	629104	93	102	112	0.012	0.206	ISMPDIDFNLK	K	G	0.997	44.2	29.1	33.6	26.4	0	1	0	0	2	1292.66	4482.37	2313190	4385	4395
Dermis	Buttock	20180601_SherrattM_MO_15.raw (Full_Skin_15)	Neuroblast differentiation-associated protein AHNAK OS=Homo sapiens GN=AHNAK PE=1 SV=2	AHNK_HUMAN	SwissProt_2018_01.fasta	629104	93	102	112	0.012	0.206	ISMPDIDLNLK	K	G	0.997	61.8	29.6	62.4	0	0	2	0	0	2	1258.67	4365.69	7837690	2707	2717
Dermis	Buttock	20180601_SherrattM_MO_15.raw (Full_Skin_15)	Neuroblast differentiation-associated protein AHNAK OS=Homo sapiens GN=AHNAK PE=1 SV=2	AHNK_HUMAN	SwissProt_2018_01.fasta	629104	93	102	112	0.012	0.206	ISMPDIDLNLTGPK	K	I	0.997	65.2	29.1	17.1	65.2	0	1	0	0	2	1513.79	4478.28	4738430	2835	2848
Dermis	Buttock	20180601_SherrattM_MO_15.raw (Full_Skin_15)	Neuroblast differentiation-associated protein AHNAK OS=Homo sapiens GN=AHNAK PE=1 SV=2	AHNK_HUMAN	SwissProt_2018_01.fasta	629104	93	102	112	0.012	0.206	ISMPDVDLHLK	K	G	0.979	33	28.1	15.1	33	0	0	2	0	2	1267.67	3425.64	3908370	818	828
Dermis	Buttock	20180601_SherrattM_MO_15.raw (Full_Skin_15)	Neuroblast differentiation-associated protein AHNAK OS=Homo sapiens GN=AHNAK PE=1 SV=2	AHNK_HUMAN	SwissProt_2018_01.fasta	629104	93	102	112	0.012	0.206	ISMPDVDLHMK	K	G	0.953	26.6	26.7	14.7	26.6	0	0	1	0	2	1285.63	3110.05	382147	946	956
Dermis	Buttock	20180601_SherrattM_MO_15.raw (Full_Skin_15)	Neuroblast differentiation-associated protein AHNAK OS=Homo sapiens GN=AHNAK PE=1 SV=2	AHNK_HUMAN	SwissProt_2018_01.fasta	629104	93	102	112	0.012	0.206	ISMPDVNLNLK	K	G	0.986	27.5	29.2	28.4	13.9	0	1	0	0	2	1243.67	3924.47	1233460	2184	2194
Dermis	Buttock	20180601_SherrattM_MO_15.raw (Full_Skin_15)	Neuroblast differentiation-associated protein AHNAK OS=Homo sapiens GN=AHNAK PE=1 SV=2	AHNK_HUMAN	SwissProt_2018_01.fasta	629104	93	102	112	0.012	0.206	ISMPDVGLNLK	K	A	0.997	42.8	29.7	17.5	41	0	1	0	0	2	1186.65	3966.7	1022470	1579	1589
Dermis	Buttock	20180601_SherrattM_MO_15.raw (Full_Skin_15)	Neuroblast differentiation-associated protein AHNAK OS=Homo sapiens GN=AHNAK PE=1 SV=2	AHNK_HUMAN	SwissProt_2018_01.fasta	629104	93	102	112	0.012	0.206	ISMPEVDLNLK	K	G	0.997	39.8	29.2	43.7	11.5	0	1	0	0	2	1258.67	4116.69	922542	4129	4139
Dermis	Buttock	20180601_SherrattM_MO_15.raw (Full_Skin_15)	Neuroblast differentiation-associated protein AHNAK OS=Homo sapiens GN=AHNAK PE=1 SV=2	AHNK_HUMAN	SwissProt_2018_01.fasta	629104	93	102	112	0.012	0.206	ISMPGFKGEGPDVDVNLPK	K	A	0.983	32.9	30.2	15.1	32.9	0	0	1	0	2	2000.02	3938.09	848475	2774	2792
Dermis	Buttock	20180601_SherrattM_MO_15.raw (Full_Skin_15)	Neuroblast differentiation-associated protein AHNAK OS=Homo sapiens GN=AHNAK PE=1 SV=2	AHNK_HUMAN	SwissProt_2018_01.fasta	629104	93	102	112	0.012	0.206	ISMQDVDLSLGSPK	K	L	0.997	69.5	29.6	17.3	69.5	0	1	0	0	2	1489.76	3847.2	1146050	500	513
Dermis	Buttock	20180601_SherrattM_MO_15.raw (Full_Skin_15)	Neuroblast differentiation-associated protein AHNAK OS=Homo sapiens GN=AHNAK PE=1 SV=2	AHNK_HUMAN	SwissProt_2018_01.fasta	629104	93	102	112	0.012	0.206	LDFEGPDAK	R	L	0.994	31.4	27.6	15	31.4	0	1	0	0	2	991.473	1607.93	1517760	4890	4898
Dermis	Buttock	20180601_SherrattM_MO_15.raw (Full_Skin_15)	Neuroblast differentiation-associated protein AHNAK OS=Homo sapiens GN=AHNAK PE=1 SV=2	AHNK_HUMAN	SwissProt_2018_01.fasta	629104	93	102	112	0.012	0.206	LEVPDMNIR	K	G	0.997	37.9	29.1	25.3	28	0	1	0	0	2	1086.56	3051.91	878007	2482	2490
Dermis	Buttock	20180601_SherrattM_MO_15.raw (Full_Skin_15)	Neuroblast differentiation-associated protein AHNAK OS=Homo sapiens GN=AHNAK PE=1 SV=2	AHNK_HUMAN	SwissProt_2018_01.fasta	629104	93	102	112	0.012	0.206	LKGPQITGPSLEGDLGLK	K	G	0.997	72.9	25.3	17.6	72.9	0	0	1	0	2	1823.03	3687.17	886952	370	387
Dermis	Buttock	20180601_SherrattM_MO_15.raw (Full_Skin_15)	Neuroblast differentiation-associated protein AHNAK OS=Homo sapiens GN=AHNAK PE=1 SV=2	AHNK_HUMAN	SwissProt_2018_01.fasta	629104	93	102	112	0.012	0.206	LKSEDGVEGDLGETQSR	R	T	0.997	38.1	28.9	15.4	38.1	0	1	1	0	2	1819.87	1211.54	4156090	133	149
Dermis	Buttock	20180601_SherrattM_MO_15.raw (Full_Skin_15)	Neuroblast differentiation-associated protein AHNAK OS=Homo sapiens GN=AHNAK PE=1 SV=2	AHNK_HUMAN	SwissProt_2018_01.fasta	629104	93	102	112	0.012	0.206	LNVGAPDVTLR	K	G	0.997	46.6	26.9	15.9	46.6	0	1	0	0	2	1154.65	2663.81	4941520	5356	5366
Dermis	Buttock	20180601_SherrattM_MO_15.raw (Full_Skin_15)	Neuroblast differentiation-associated protein AHNAK OS=Homo sapiens GN=AHNAK PE=1 SV=2	AHNK_HUMAN	SwissProt_2018_01.fasta	629104	93	102	112	0.012	0.206	LQVTMPGIK	K	V	0.993	30.7	30.3	22.6	23	0	2	0	0	2	986.571	2671.37	1251380	244	252
Dermis	Buttock	20180601_SherrattM_MO_15.raw (Full_Skin_15)	Neuroblast differentiation-associated protein AHNAK OS=Homo sapiens GN=AHNAK PE=1 SV=2	AHNK_HUMAN	SwissProt_2018_01.fasta	629104	93	102	112	0.012	0.206	MDAEVPDVNIEGPDAK	K	L	0.997	69.3	25.8	17.3	69.3	0	1	0	0	2	1699.78	3157.65	2336860	1418	1433
Dermis	Buttock	20180601_SherrattM_MO_15.raw (Full_Skin_15)	Neuroblast differentiation-associated protein AHNAK OS=Homo sapiens GN=AHNAK PE=1 SV=2	AHNK_HUMAN	SwissProt_2018_01.fasta	629104	93	102	112	0.012	0.206	MDIDAPDVDVHGPDWHLK	K	M	0.997	56.2	27.1	16.5	56.2	0	0	1	0	2	2059.95	3660.23	5752070	2030	2047
Dermis	Buttock	20180601_SherrattM_MO_15.raw (Full_Skin_15)	Neuroblast differentiation-associated protein AHNAK OS=Homo sapiens GN=AHNAK PE=1 SV=2	AHNK_HUMAN	SwissProt_2018_01.fasta	629104	93	102	112	0.012	0.206	MDIDAPDVEVQGPDWHLK	K	M	0.997	73.3	26.9	17.6	73.3	0	1	1	0	2	2064.97	4192.23	13435400	1236	1253
Dermis	Buttock	20180601_SherrattM_MO_15.raw (Full_Skin_15)	Neuroblast differentiation-associated protein AHNAK OS=Homo sapiens GN=AHNAK PE=1 SV=2	AHNK_HUMAN	SwissProt_2018_01.fasta	629104	93	102	112	0.012	0.206	MSLPDVDLDLKGPK	K	M	0.997	52.4	28.3	16.3	52.4	0	0	1	0	2	1527.81	3811.31	596784	1067	1080
Dermis	Buttock	20180601_SherrattM_MO_15.raw (Full_Skin_15)	Neuroblast differentiation-associated protein AHNAK OS=Homo sapiens GN=AHNAK PE=1 SV=2	AHNK_HUMAN	SwissProt_2018_01.fasta	629104	93	102	112	0.012	0.206	SEDGVEGDLGETQSR	K	T	0.997	62	25	16.9	62	0	1	0	0	2	1578.69	1357.04	1412980	135	149
Dermis	Buttock	20180601_SherrattM_MO_15.raw (Full_Skin_15)	Neuroblast differentiation-associated protein AHNAK OS=Homo sapiens GN=AHNAK PE=1 SV=2	AHNK_HUMAN	SwissProt_2018_01.fasta	629104	93	102	112	0.012	0.206	SSGCDVNLPGVNVK	K	L	0.997	34.1	27.4	15.1	34.1	0	1	0	0	2	1445.71	2337.59	1031460	5499	5512
Dermis	Buttock	20180601_SherrattM_MO_15.raw (Full_Skin_15)	Neuroblast differentiation-associated protein AHNAK OS=Homo sapiens GN=AHNAK PE=1 SV=2	AHNK_HUMAN	SwissProt_2018_01.fasta	629104	93	102	112	0.012	0.206	VDINAPDVDVHGPDWHLK	K	M	0.997	65.1	28.5	17.1	65.1	0	1	1	0	2	2027	3435.52	5795370	3584	3601
Dermis	Buttock	20180601_SherrattM_MO_15.raw (Full_Skin_15)	Neuroblast differentiation-associated protein AHNAK OS=Homo sapiens GN=AHNAK PE=1 SV=2	AHNK_HUMAN	SwissProt_2018_01.fasta	629104	93	102	112	0.012	0.206	VDIDTPDINIEGSEGK	K	F	0.997	73.8	26.8	17.6	73.8	0	1	0	0	2	1701.82	3346.92	1060460	3712	3727
Dermis	Buttock	20180601_SherrattM_MO_15.raw (Full_Skin_15)	Neuroblast differentiation-associated protein AHNAK OS=Homo sapiens GN=AHNAK PE=1 SV=2	AHNK_HUMAN	SwissProt_2018_01.fasta	629104	93	102	112	0.012	0.206	VDIDTPDINIEGSEGKFK	K	G	0.974	32.9	29.3	15.1	32.9	0	0	1	0	2	1976.98	3426.56	929136	3712	3729
Dermis	Buttock	20180601_SherrattM_MO_15.raw (Full_Skin_15)	Neuroblast differentiation-associated protein AHNAK OS=Homo sapiens GN=AHNAK PE=1 SV=2	AHNK_HUMAN	SwissProt_2018_01.fasta	629104	93	102	112	0.012	0.206	VDIDVPDVNIEGPEGK	K	L	0.997	69.6	33.2	82.5	4.53	0	1	0	0	2	1695.84	3950.92	3983360	3058	3073
Dermis	Buttock	20180601_SherrattM_MO_15.raw (Full_Skin_15)	Neuroblast differentiation-associated protein AHNAK OS=Homo sapiens GN=AHNAK PE=1 SV=2	AHNK_HUMAN	SwissProt_2018_01.fasta	629104	93	102	112	0.012	0.206	VDIDVPDVNVQGPDWHLK	K	M	0.997	56.5	29.5	16.5	56.5	0	1	2	0	2	2046.03	4329.75	15193700	2876	2893
Dermis	Buttock	20180601_SherrattM_MO_15.raw (Full_Skin_15)	Neuroblast differentiation-associated protein AHNAK OS=Homo sapiens GN=AHNAK PE=1 SV=2	AHNK_HUMAN	SwissProt_2018_01.fasta	629104	93	102	112	0.012	0.206	VDIEAPDVSLEGPEGK	K	L	0.997	58.3	28.7	16.6	58.3	0	1	0	0	2	1654.82	3470.78	1109320	1162	1177
Dermis	Buttock	20180601_SherrattM_MO_15.raw (Full_Skin_15)	Neuroblast differentiation-associated protein AHNAK OS=Homo sapiens GN=AHNAK PE=1 SV=2	AHNK_HUMAN	SwissProt_2018_01.fasta	629104	93	102	112	0.012	0.206	VDIEGPDVNIEGPEGK	K	L	0.997	98.2	29.1	19.1	98.2	0	1	0	0	2	1667.81	3070.95	1667080	2546	2561
Dermis	Buttock	20180601_SherrattM_MO_15.raw (Full_Skin_15)	Neuroblast differentiation-associated protein AHNAK OS=Homo sapiens GN=AHNAK PE=1 SV=2	AHNK_HUMAN	SwissProt_2018_01.fasta	629104	93	102	112	0.012	0.206	VDIETPNLEGTLTGPR	R	L	0.997	44.7	29.3	15.8	44.7	0	1	0	0	2	1711.89	3888.58	1185020	541	556
Dermis	Buttock	20180601_SherrattM_MO_15.raw (Full_Skin_15)	Neuroblast differentiation-associated protein AHNAK OS=Homo sapiens GN=AHNAK PE=1 SV=2	AHNK_HUMAN	SwissProt_2018_01.fasta	629104	93	102	112	0.012	0.206	VDINAPDVDVQGPDWHLK	K	M	0.997	58.6	29.1	16.7	58.6	0	1	1	0	2	2018	3910.72	4422280	3132	3149
Dermis	Buttock	20180601_SherrattM_MO_15.raw (Full_Skin_15)	Neuroblast differentiation-associated protein AHNAK OS=Homo sapiens GN=AHNAK PE=1 SV=2	AHNK_HUMAN	SwissProt_2018_01.fasta	629104	93	102	112	0.012	0.206	VDINAPDVDVR	K	G	0.997	83.8	27.4	24.4	77.6	0	1	0	0	2	1212.62	2372.39	4098570	3914	3924
Dermis	Buttock	20180601_SherrattM_MO_15.raw (Full_Skin_15)	Neuroblast differentiation-associated protein AHNAK OS=Homo sapiens GN=AHNAK PE=1 SV=2	AHNK_HUMAN	SwissProt_2018_01.fasta	629104	93	102	112	0.012	0.206	VDINAPDVEVHGPDWHLK	K	M	0.997	43.5	28.6	15.7	43.5	0	0	1	0	2	2041.01	3365.1	1316460	1492	1509
Dermis	Buttock	20180601_SherrattM_MO_15.raw (Full_Skin_15)	Neuroblast differentiation-associated protein AHNAK OS=Homo sapiens GN=AHNAK PE=1 SV=2	AHNK_HUMAN	SwissProt_2018_01.fasta	629104	93	102	112	0.012	0.206	VDINAPDVEVQGK	K	V	0.997	80.7	29.4	18	80.7	0	1	0	0	2	1383.71	2210.16	3261500	3385	3397
Dermis	Buttock	20180601_SherrattM_MO_15.raw (Full_Skin_15)	Neuroblast differentiation-associated protein AHNAK OS=Homo sapiens GN=AHNAK PE=1 SV=2	AHNK_HUMAN	SwissProt_2018_01.fasta	629104	93	102	112	0.012	0.206	VDINAPDVGVQGPDWHLK	K	M	0.997	53.7	28.9	16.4	53.7	0	1	1	0	2	1959.99	3770.62	3004040	2620	2637
Dermis	Buttock	20180601_SherrattM_MO_15.raw (Full_Skin_15)	Neuroblast differentiation-associated protein AHNAK OS=Homo sapiens GN=AHNAK PE=1 SV=2	AHNK_HUMAN	SwissProt_2018_01.fasta	629104	93	102	112	0.012	0.206	VDINTPDVDVHGPDWHLK	K	M	0.983	30.5	29.8	14.9	30.5	0	0	1	0	2	2057.01	3349.18	1444650	4762	4779
Dermis	Buttock	20180601_SherrattM_MO_15.raw (Full_Skin_15)	Neuroblast differentiation-associated protein AHNAK OS=Homo sapiens GN=AHNAK PE=1 SV=2	AHNK_HUMAN	SwissProt_2018_01.fasta	629104	93	102	112	0.012	0.206	VDVDVPDVNIEGPDAK	K	L	0.997	73.6	31	17.6	73.6	0	1	0	0	2	1681.83	3526.34	3275640	3186	3201
Dermis	Buttock	20180601_SherrattM_MO_15.raw (Full_Skin_15)	Neuroblast differentiation-associated protein AHNAK OS=Homo sapiens GN=AHNAK PE=1 SV=2	AHNK_HUMAN	SwissProt_2018_01.fasta	629104	93	102	112	0.012	0.206	VDVEGPDVNIEGPEGK	K	L	0.997	35	28.4	15.2	35	0	1	0	0	2	1653.8	2669.9	890057	2930	2945
Dermis	Buttock	20180601_SherrattM_MO_15.raw (Full_Skin_15)	Neuroblast differentiation-associated protein AHNAK OS=Homo sapiens GN=AHNAK PE=1 SV=2	AHNK_HUMAN	SwissProt_2018_01.fasta	629104	93	102	112	0.012	0.206	VDVEVPDVSLEGPEGK	K	L	0.997	65.9	28.5	17.1	65.9	0	2	0	0	2	1668.83	3772.66	4493310	1290	1305
Dermis	Buttock	20180601_SherrattM_MO_15.raw (Full_Skin_15)	Neuroblast differentiation-associated protein AHNAK OS=Homo sapiens GN=AHNAK PE=1 SV=2	AHNK_HUMAN	SwissProt_2018_01.fasta	629104	93	102	112	0.012	0.206	VDVNAPDVQAPDWHLK	K	M	0.997	52	29.8	16.3	52	0	1	1	0	2	1803.9	3339.12	4460650	2494	2509
Dermis	Buttock	20180601_SherrattM_MO_15.raw (Full_Skin_15)	Neuroblast differentiation-associated protein AHNAK OS=Homo sapiens GN=AHNAK PE=1 SV=2	AHNK_HUMAN	SwissProt_2018_01.fasta	629104	93	102	112	0.012	0.206	VDVSAPDVEAHGPEWNLK	K	M	0.997	50.8	28.8	16.2	50.8	0	0	1	0	2	1962.96	3221.44	6548030	610	627
Dermis	Buttock	20180601_SherrattM_MO_15.raw (Full_Skin_15)	Neuroblast differentiation-associated protein AHNAK OS=Homo sapiens GN=AHNAK PE=1 SV=2	AHNK_HUMAN	SwissProt_2018_01.fasta	629104	93	102	112	0.012	0.206	VDVSAPDVEMQGPDWNLK	K	M	0.997	55.4	28.5	16.5	55.4	0	1	0	0	2	1999.94	4274.87	6641160	980	997
Dermis	Buttock	20180601_SherrattM_MO_15.raw (Full_Skin_15)	Neuroblast differentiation-associated protein AHNAK OS=Homo sapiens GN=AHNAK PE=1 SV=2	AHNK_HUMAN	SwissProt_2018_01.fasta	629104	93	102	112	0.012	0.206	VGIDTPDIDIHGPEGK	K	L	0.997	61.2	29.1	16.8	61.2	0	1	0	0	2	1662.83	2862	419351	4560	4575
Dermis	Buttock	20180601_SherrattM_MO_15.raw (Full_Skin_15)	Neuroblast differentiation-associated protein AHNAK OS=Homo sapiens GN=AHNAK PE=1 SV=2	AHNK_HUMAN	SwissProt_2018_01.fasta	629104	93	102	112	0.012	0.206	VGVEVPDVNIEGPEGK	K	L	0.997	87.5	29.1	18.5	87.5	0	1	0	0	2	1637.84	3504.61	4108550	913	928
Dermis	Buttock	20180601_SherrattM_MO_15.raw (Full_Skin_15)	Neuroblast differentiation-associated protein AHNAK OS=Homo sapiens GN=AHNAK PE=1 SV=2	AHNK_HUMAN	SwissProt_2018_01.fasta	629104	93	102	112	0.012	0.206	VHAPGLNLSGVGGK	K	M	0.988	35.9	27.9	15.2	35.9	0	0	1	0	2	1305.73	1825.38	1119950	5324	5337
Dermis	Buttock	20180601_SherrattM_MO_15.raw (Full_Skin_15)	Neuroblast differentiation-associated protein AHNAK OS=Homo sapiens GN=AHNAK PE=1 SV=2	AHNK_HUMAN	SwissProt_2018_01.fasta	629104	93	102	112	0.012	0.206	VKGDVDVSLPK	K	L	0.956	29.9	28.8	15.5	29.2	0	0	1	0	2	1156.66	1311.44	894356	2131	2141
Dermis	Buttock	20180601_SherrattM_MO_15.raw (Full_Skin_15)	Neuroblast differentiation-associated protein AHNAK OS=Homo sapiens GN=AHNAK PE=1 SV=2	AHNK_HUMAN	SwissProt_2018_01.fasta	629104	93	102	112	0.012	0.206	VKVPEVDVR	K	G	0.997	44.1	25.3	15.8	44.1	0	0	1	0	2	1040.61	1378.5	774811	598	606
Dermis	Buttock	20180601_SherrattM_MO_15.raw (Full_Skin_15)	Neuroblast differentiation-associated protein AHNAK OS=Homo sapiens GN=AHNAK PE=1 SV=2	AHNK_HUMAN	SwissProt_2018_01.fasta	629104	93	102	112	0.012	0.206	VNVEAPDVNLEGLGGK	K	L	0.997	82.7	29.2	18.8	82	0	1	0	0	2	1610.84	3607.48	1759930	664	679
Dermis	Buttock	20180601_SherrattM_MO_15.raw (Full_Skin_15)	Neuroblast differentiation-associated protein AHNAK OS=Homo sapiens GN=AHNAK PE=1 SV=2	AHNK_HUMAN	SwissProt_2018_01.fasta	629104	93	102	112	0.012	0.206	VQANLGAPDINIEGLDAK	K	V	0.997	82.1	28.6	18.1	82.1	0	1	0	0	2	1837.97	4099.92	2305010	5164	5181
Dermis	Buttock	20180601_SherrattM_MO_15.raw (Full_Skin_15)	Neuroblast differentiation-associated protein AHNAK OS=Homo sapiens GN=AHNAK PE=1 SV=2	AHNK_HUMAN	SwissProt_2018_01.fasta	629104	93	102	112	0.012	0.206	VSAPEVSVGHK	R	G	0.997	45.6	28.3	19.6	41.8	0	1	0	0	2	1109.59	907.39	1793010	331	341
Dermis	Buttock	20180601_SherrattM_MO_15.raw (Full_Skin_15)	Neuroblast differentiation-associated protein AHNAK OS=Homo sapiens GN=AHNAK PE=1 SV=2	AHNK_HUMAN	SwissProt_2018_01.fasta	629104	93	102	112	0.012	0.206	VSAPGVQGDVK	K	G	0.997	59.8	27.9	17.9	58.6	0	1	0	0	2	1056.57	964.092	733425	520	530
Dermis	Buttock	20180601_SherrattM_MO_15.raw (Full_Skin_15)	Neuroblast differentiation-associated protein AHNAK OS=Homo sapiens GN=AHNAK PE=1 SV=2	AHNK_HUMAN	SwissProt_2018_01.fasta	629104	93	102	112	0.012	0.206	VSGPDLDLNLK	K	G	0.997	50.3	33.5	16.1	50.3	0	1	0	0	2	1170.64	3066.06	2811730	5297	5307
Dermis	Buttock	20180601_SherrattM_MO_15.raw (Full_Skin_15)	Neuroblast differentiation-associated protein AHNAK OS=Homo sapiens GN=AHNAK PE=1 SV=2	AHNK_HUMAN	SwissProt_2018_01.fasta	629104	93	102	112	0.012	0.206	VSMPDVDLNLK	K	G	0.997	49.4	29.5	16.1	49.4	0	1	0	0	2	1230.64	3669.83	2007170	1781	1791
Dermis	Buttock	20180601_SherrattM_MO_15.raw (Full_Skin_15)	Neuroblast differentiation-associated protein AHNAK OS=Homo sapiens GN=AHNAK PE=1 SV=2	AHNK_HUMAN	SwissProt_2018_01.fasta	629104	93	102	112	0.012	0.206	VSMPDVDLNLKGPK	K	L	0.997	53.6	28.2	16.3	53.6	0	0	1	0	2	1512.81	3087.86	630212	1781	1794
Dermis	Buttock	20180601_SherrattM_MO_15.raw (Full_Skin_15)	Neuroblast differentiation-associated protein AHNAK OS=Homo sapiens GN=AHNAK PE=1 SV=2	AHNK_HUMAN	SwissProt_2018_01.fasta	629104	93	102	112	0.012	0.206	VSVGAPDLSLEASEGSIK	K	L	0.997	73.6	29.1	17.6	73.6	0	1	0	0	2	1758.91	3552.21	1637030	5385	5402
Dermis	Buttock	20180601_SherrattM_MO_15.raw (Full_Skin_15)	Neuroblast differentiation-associated protein AHNAK OS=Homo sapiens GN=AHNAK PE=1 SV=2	AHNK_HUMAN	SwissProt_2018_01.fasta	629104	93	102	112	0.012	0.206	VSVGAPDLSLEASEGSIKLPK	K	M	0.997	62.7	26.9	16.9	62.7	0	0	2	0	2	2097.14	3986.64	3213320	5385	5405
Dermis	Buttock	20180601_SherrattM_MO_15.raw (Full_Skin_15)	Neuroblast differentiation-associated protein AHNAK OS=Homo sapiens GN=AHNAK PE=1 SV=2	AHNK_HUMAN	SwissProt_2018_01.fasta	629104	93	102	112	0.012	0.206	VTAPDVDLHLK	K	A	0.997	51.8	28.4	16.2	51.8	0	1	1	0	2	1207.67	2218.09	3476440	4916	4926
Dermis	Buttock	20180601_SherrattM_MO_15.raw (Full_Skin_15)	Myosin-10 OS=Homo sapiens GN=MYH10 PE=1 SV=3	MYH10_HUMAN	SwissProt_2018_01.fasta	229005	9	9	9	0.000962	0.0967	ATISALEAK	K	I	0.997	49.5	29.6	35.8	29.8	0	1	0	0	2	903.515	1191.24	864495	1814	1822
Dermis	Buttock	20180601_SherrattM_MO_15.raw (Full_Skin_15)	Myosin-10 OS=Homo sapiens GN=MYH10 PE=1 SV=3	MYH10_HUMAN	SwissProt_2018_01.fasta	229005	9	9	9	0.000962	0.0967	ELDDATEANEGLSR	R	E	0.997	79.7	25	18	79.7	0	1	0	0	2	1519.69	1525.55	1096300	1906	1919
Dermis	Buttock	20180601_SherrattM_MO_15.raw (Full_Skin_15)	Myosin-10 OS=Homo sapiens GN=MYH10 PE=1 SV=3	MYH10_HUMAN	SwissProt_2018_01.fasta	229005	9	9	9	0.000962	0.0967	ELEAELEDERKQR	R	A	0.946	26.5	28.7	14.7	26.5	0	0	1	0	2	1644.82	1074.58	878763	1600	1612
Dermis	Buttock	20180601_SherrattM_MO_15.raw (Full_Skin_15)	Myosin-10 OS=Homo sapiens GN=MYH10 PE=1 SV=3	MYH10_HUMAN	SwissProt_2018_01.fasta	229005	9	9	9	0.000962	0.0967	ELQAQIAELQEDFESEKASR	R	N	0.997	82.5	28.3	18.2	82.5	0	0	1	0	2	2321.13	4369.4	5719390	1115	1134
Dermis	Buttock	20180601_SherrattM_MO_15.raw (Full_Skin_15)	Myosin-10 OS=Homo sapiens GN=MYH10 PE=1 SV=3	MYH10_HUMAN	SwissProt_2018_01.fasta	229005	9	9	9	0.000962	0.0967	IGQLEEQLEQEAKER	K	A	0.997	78.2	28.9	25.1	70.9	0	0	1	0	2	1799.91	2760.48	735768	1823	1837
Dermis	Buttock	20180601_SherrattM_MO_15.raw (Full_Skin_15)	Myosin-10 OS=Homo sapiens GN=MYH10 PE=1 SV=3	MYH10_HUMAN	SwissProt_2018_01.fasta	229005	9	9	9	0.000962	0.0967	LQNELDNVSTLLEEAEK	K	K	0.997	105	29.3	19.6	105	0	1	0	0	2	1944.98	4733.81	2521840	1285	1301
Dermis	Buttock	20180601_SherrattM_MO_15.raw (Full_Skin_15)	Myosin-10 OS=Homo sapiens GN=MYH10 PE=1 SV=3	MYH10_HUMAN	SwissProt_2018_01.fasta	229005	9	9	9	0.000962	0.0967	LQNELDNVSTLLEEAEKK	K	G	0.997	101	29.7	19.3	101	0	0	1	0	2	2073.07	4504.68	3493470	1285	1302
Dermis	Buttock	20180601_SherrattM_MO_15.raw (Full_Skin_15)	Myosin-10 OS=Homo sapiens GN=MYH10 PE=1 SV=3	MYH10_HUMAN	SwissProt_2018_01.fasta	229005	9	9	9	0.000962	0.0967	LVWIPSER	K	H	0.989	26.6	28.2	19.1	22.1	0	1	0	0	2	999.562	2889.5	855836	35	42
Dermis	Buttock	20180601_SherrattM_MO_15.raw (Full_Skin_15)	Myosin-10 OS=Homo sapiens GN=MYH10 PE=1 SV=3	MYH10_HUMAN	SwissProt_2018_01.fasta	229005	9	9	9	0.000962	0.0967	NKQEVMISDLEER	R	L	0.997	51.2	28.1	17	50.5	0	1	0	0	2	1590.78	2028.96	1374150	1030	1042
Dermis	Buttock	20180601_SherrattM_MO_15.raw (Full_Skin_15)	Actin-related protein 2/3 complex subunit 2 OS=Homo sapiens GN=ARPC2 PE=1 SV=1	ARPC2_HUMAN,Q53R19_HUMAN	SwissProt_2018_01.fasta	34333.7	2	2	2	0.000214	0.0667	DSIVHQAGMLK	K	R	0.987	31.1	27.7	14.9	31.1	0	0	1	0	2	1198.62	1541.33	1409950	107	117
Dermis	Buttock	20180601_SherrattM_MO_15.raw (Full_Skin_15)	Actin-related protein 2/3 complex subunit 2 OS=Homo sapiens GN=ARPC2 PE=1 SV=1	ARPC2_HUMAN,Q53R19_HUMAN	SwissProt_2018_01.fasta	34333.7	2	2	2	0.000214	0.0667	MILLEVNNR	-	I	0.989	29.9	30.2	14.9	29.9	0	1	0	0	2	1101.61	2733.89	2798190	1	9
Dermis	Buttock	20180601_SherrattM_MO_15.raw (Full_Skin_15)	Tetranectin OS=Homo sapiens GN=CLEC3B PE=1 SV=3	A0A024R2Q7_HUMAN,E9PHK0_HUMAN,TETN_HUMAN	SwissProt_2018_01.fasta	22537	7	7	7	0.000748	0.426	GGTLGTPQTGSENDALYEYLR	R	Q	0.997	87.2	27.9	18.4	87.2	0	1	0	0	2	2242.06	4266.78	4783000	102	122
Dermis	Buttock	20180601_SherrattM_MO_15.raw (Full_Skin_15)	Tetranectin OS=Homo sapiens GN=CLEC3B PE=1 SV=3	A0A024R2Q7_HUMAN,E9PHK0_HUMAN,TETN_HUMAN	SwissProt_2018_01.fasta	22537	7	7	7	0.000748	0.426	LDTLAQEVALLK	R	E	0.997	81.7	25.8	22.3	77.5	0	1	0	0	2	1313.77	4454.8	5503500	51	62
Dermis	Buttock	20180601_SherrattM_MO_15.raw (Full_Skin_15)	Tetranectin OS=Homo sapiens GN=CLEC3B PE=1 SV=3	A0A024R2Q7_HUMAN,E9PHK0_HUMAN,TETN_HUMAN	SwissProt_2018_01.fasta	22537	7	7	7	0.000748	0.426	LDTLAQEVALLKEQQALQTVCLK	R	G	0.997	74.7	25.2	17.7	74.7	0	0	1	0	2	2612.43	4614.51	4832400	51	73
Dermis	Buttock	20180601_SherrattM_MO_15.raw (Full_Skin_15)	Tetranectin OS=Homo sapiens GN=CLEC3B PE=1 SV=3	A0A024R2Q7_HUMAN,E9PHK0_HUMAN,TETN_HUMAN	SwissProt_2018_01.fasta	22537	7	7	7	0.000748	0.426	NWETEITAQPDGGK	K	T	0.974	21.7	26	14.4	21.7	0	1	0	0	2	1545.72	2716.35	928689	156	169
Dermis	Buttock	20180601_SherrattM_MO_15.raw (Full_Skin_15)	Tetranectin OS=Homo sapiens GN=CLEC3B PE=1 SV=3	A0A024R2Q7_HUMAN,E9PHK0_HUMAN,TETN_HUMAN	SwissProt_2018_01.fasta	22537	7	7	7	0.000748	0.426	SRLDTLAQEVALLK	K	E	0.997	49.6	26.5	19.6	46.2	0	0	1	0	2	1556.9	4337.07	1158070	49	62
Dermis	Buttock	20180601_SherrattM_MO_15.raw (Full_Skin_15)	Tetranectin OS=Homo sapiens GN=CLEC3B PE=1 SV=3	A0A024R2Q7_HUMAN,E9PHK0_HUMAN,TETN_HUMAN	SwissProt_2018_01.fasta	22537	7	7	7	0.000748	0.426	TENCAVLSGAANGK	K	W	0.997	60.6	26.7	16.8	60.6	0	1	0	0	2	1391.66	1054.24	581859	170	183
Dermis	Buttock	20180601_SherrattM_MO_15.raw (Full_Skin_15)	Tetranectin OS=Homo sapiens GN=CLEC3B PE=1 SV=3	A0A024R2Q7_HUMAN,E9PHK0_HUMAN,TETN_HUMAN	SwissProt_2018_01.fasta	22537	7	7	7	0.000748	0.426	TFHEASEDCISR	K	G	0.997	51.7	25	16.2	51.7	0	0	1	0	2	1451.62	918.099	2871450	90	101
Dermis	Buttock	20180601_SherrattM_MO_15.raw (Full_Skin_15)	60S acidic ribosomal protein P0 OS=Homo sapiens GN=RPLP0 PE=1 SV=1	A0A024RBS2_HUMAN,A8K4Z4_HUMAN,F8VU65_HUMAN,RLA0_HUMAN	SwissProt_2018_01.fasta	34274.3	3	3	3	0.000321	0.142	AGAIAPCEVTVPAQNTGLGPEK	R	T	0.997	48	29.1	16	48	0	0	1	0	2	2180.1	2965.16	1024220	113	134
Dermis	Buttock	20180601_SherrattM_MO_15.raw (Full_Skin_15)	60S acidic ribosomal protein P0 OS=Homo sapiens GN=RPLP0 PE=1 SV=1	A0A024RBS2_HUMAN,A8K4Z4_HUMAN,F8VU65_HUMAN,RLA0_HUMAN	SwissProt_2018_01.fasta	34274.3	3	3	3	0.000321	0.142	CFIVGADNVGSK	K	Q	0.997	51.9	28.3	16.2	51.9	0	1	0	0	2	1266.61	2017.84	1399170	27	38
Dermis	Buttock	20180601_SherrattM_MO_15.raw (Full_Skin_15)	60S acidic ribosomal protein P0 OS=Homo sapiens GN=RPLP0 PE=1 SV=1	A0A024RBS2_HUMAN,A8K4Z4_HUMAN,F8VU65_HUMAN,RLA0_HUMAN	SwissProt_2018_01.fasta	34274.3	3	3	3	0.000321	0.142	GHLENNPALEK	R	L	0.997	36.3	28.7	17.2	34.4	0	1	0	0	2	1221.62	821.362	1651240	67	77
Dermis	Buttock	20180601_SherrattM_MO_15.raw (Full_Skin_15)	Collagen alpha-1(I) chain OS=Homo sapiens GN=COL1A1 PE=1 SV=5	CO1A1_HUMAN	SwissProt_2018_01.fasta	138941	33	38	66	0.00706	0.326	ALLLQGSNEIEIR	K	A	0.997	43.4	28	15.7	43.4	0	1	0	0	2	1455.82	3681.83	569068	1387	1399
Dermis	Buttock	20180601_SherrattM_MO_15.raw (Full_Skin_15)	Collagen alpha-1(I) chain OS=Homo sapiens GN=COL1A1 PE=1 SV=5	CO1A1_HUMAN	SwissProt_2018_01.fasta	138941	33	38	66	0.00706	0.326	DGEAGAQGPPGPAGPAGER	K	G	0.997	86.1	26.5	18.4	86.1	0	2	0	0	2	1690.78	993.166	3488360	613	631
Dermis	Buttock	20180601_SherrattM_MO_15.raw (Full_Skin_15)	Collagen alpha-1(I) chain OS=Homo sapiens GN=COL1A1 PE=1 SV=5	CO1A1_HUMAN	SwissProt_2018_01.fasta	138941	33	38	66	0.00706	0.326	DGLNGLPGPIGPPGPR	K	G	0.997	47.1	28.2	15.9	47.1	0	4	0	0	2	1513.81	3542.48	39787700	1153	1168
Dermis	Buttock	20180601_SherrattM_MO_15.raw (Full_Skin_15)	Collagen alpha-1(I) chain OS=Homo sapiens GN=COL1A1 PE=1 SV=5	CO1A1_HUMAN	SwissProt_2018_01.fasta	138941	33	38	66	0.00706	0.326	DLEVDTTLK	R	S	0.994	34.2	30.1	17.6	31.7	0	1	0	0	2	1033.54	2210.61	1017910	1228	1236
Dermis	Buttock	20180601_SherrattM_MO_15.raw (Full_Skin_15)	Collagen alpha-1(I) chain OS=Homo sapiens GN=COL1A1 PE=1 SV=5	CO1A1_HUMAN	SwissProt_2018_01.fasta	138941	33	38	66	0.00706	0.326	DRDLEVDTTLK	R	S	0.995	39	29.9	27.2	27.3	0	1	0	0	2	1304.67	1596.39	1445290	1226	1236
Dermis	Buttock	20180601_SherrattM_MO_15.raw (Full_Skin_15)	Collagen alpha-1(I) chain OS=Homo sapiens GN=COL1A1 PE=1 SV=5	CO1A1_HUMAN	SwissProt_2018_01.fasta	138941	33	38	66	0.00706	0.326	EGAPGAEGSPGR	R	D	0.997	48.2	25.8	16	48.2	0	1	0	0	2	1084.5	655.703	4418770	1015	1026
Dermis	Buttock	20180601_SherrattM_MO_15.raw (Full_Skin_15)	Collagen alpha-1(I) chain OS=Homo sapiens GN=COL1A1 PE=1 SV=5	CO1A1_HUMAN	SwissProt_2018_01.fasta	138941	33	38	66	0.00706	0.326	GDAGPAGPK	K	G	0.997	56.7	25	16.5	56.7	0	1	0	0	2	769.384	641.212	3608940	278	286
Dermis	Buttock	20180601_SherrattM_MO_15.raw (Full_Skin_15)	Collagen alpha-1(I) chain OS=Homo sapiens GN=COL1A1 PE=1 SV=5	CO1A1_HUMAN	SwissProt_2018_01.fasta	138941	33	38	66	0.00706	0.326	GDAGPPGPAGPAGPPGPIGNVGAPGAK	K	G	0.997	40.8	29.8	15.5	40.8	0	0	1	0	2	2233.14	2652.26	763741	836	862
Dermis	Buttock	20180601_SherrattM_MO_15.raw (Full_Skin_15)	Collagen alpha-1(I) chain OS=Homo sapiens GN=COL1A1 PE=1 SV=5	CO1A1_HUMAN	SwissProt_2018_01.fasta	138941	33	38	66	0.00706	0.326	GDKGETGEQGDR	R	G	0.997	69.4	25	17.3	69.4	0	1	0	0	2	1248.55	629.219	753067	1094	1105
Dermis	Buttock	20180601_SherrattM_MO_15.raw (Full_Skin_15)	Collagen alpha-1(I) chain OS=Homo sapiens GN=COL1A1 PE=1 SV=5	CO1A1_HUMAN	SwissProt_2018_01.fasta	138941	33	38	66	0.00706	0.326	GDRGDAGPK	K	G	0.978	26.2	25	19.7	21.2	0	1	0	0	2	872.422	630.344	1848890	743	751
Dermis	Buttock	20180601_SherrattM_MO_15.raw (Full_Skin_15)	Collagen alpha-1(I) chain OS=Homo sapiens GN=COL1A1 PE=1 SV=5	CO1A1_HUMAN	SwissProt_2018_01.fasta	138941	33	38	66	0.00706	0.326	GDRGETGPAGPPGAPGAPGAPGPVGPAGK	K	S	0.997	55.1	30.6	16.4	55.1	0	0	1	0	2	2449.22	1666.67	61971700	1034	1062
Dermis	Buttock	20180601_SherrattM_MO_15.raw (Full_Skin_15)	Collagen alpha-1(I) chain OS=Homo sapiens GN=COL1A1 PE=1 SV=5	CO1A1_HUMAN	SwissProt_2018_01.fasta	138941	33	38	66	0.00706	0.326	GEAGPQGPR	K	G	0.996	38	29	35.9	17.4	0	2	0	0	2	868.427	476.033	7678930	353	361
Dermis	Buttock	20180601_SherrattM_MO_15.raw (Full_Skin_15)	Collagen alpha-1(I) chain OS=Homo sapiens GN=COL1A1 PE=1 SV=5	CO1A1_HUMAN	SwissProt_2018_01.fasta	138941	33	38	66	0.00706	0.326	GESGPSGPAGPTGAR	K	G	0.997	43.1	27.8	15.7	43.1	0	1	0	0	2	1297.61	745.423	3699070	782	796
Dermis	Buttock	20180601_SherrattM_MO_15.raw (Full_Skin_15)	Collagen alpha-1(I) chain OS=Homo sapiens GN=COL1A1 PE=1 SV=5	CO1A1_HUMAN	SwissProt_2018_01.fasta	138941	33	38	66	0.00706	0.326	GETGPAGPPGAPGAPGAPGPVGPAGK	R	S	0.997	67.4	29.3	17.2	67.4	0	1	2	0	2	2121.07	1985.23	7447580	1037	1062
Dermis	Buttock	20180601_SherrattM_MO_15.raw (Full_Skin_15)	Collagen alpha-1(I) chain OS=Homo sapiens GN=COL1A1 PE=1 SV=5	CO1A1_HUMAN	SwissProt_2018_01.fasta	138941	33	38	66	0.00706	0.326	GFPGADGVAGPK	R	G	0.997	59.8	32.3	16.7	59.8	0	2	0	0	2	1072.54	1578.78	9486510	494	505
Dermis	Buttock	20180601_SherrattM_MO_15.raw (Full_Skin_15)	Collagen alpha-1(I) chain OS=Homo sapiens GN=COL1A1 PE=1 SV=5	CO1A1_HUMAN	SwissProt_2018_01.fasta	138941	33	38	66	0.00706	0.326	GFPGLPGPSGEPGK	R	Q	0.997	53.4	28.6	16.3	53.4	0	4	0	0	2	1296.66	2736.75	77384500	971	984
Dermis	Buttock	20180601_SherrattM_MO_15.raw (Full_Skin_15)	Collagen alpha-1(I) chain OS=Homo sapiens GN=COL1A1 PE=1 SV=5	CO1A1_HUMAN	SwissProt_2018_01.fasta	138941	33	38	66	0.00706	0.326	GFSGLDGAK	R	G	0.997	40.9	27.8	17.6	38.8	0	1	0	0	2	851.426	1169.75	10713200	269	277
Dermis	Buttock	20180601_SherrattM_MO_15.raw (Full_Skin_15)	Collagen alpha-1(I) chain OS=Homo sapiens GN=COL1A1 PE=1 SV=5	CO1A1_HUMAN	SwissProt_2018_01.fasta	138941	33	38	66	0.00706	0.326	GFSGLQGPPGPPGSPGEQGPSGASGPAGPR	R	G	0.997	100	28.2	19.3	100	0	0	2	0	2	2657.27	2817.01	19224300	1112	1141
Dermis	Buttock	20180601_SherrattM_MO_15.raw (Full_Skin_15)	Collagen alpha-1(I) chain OS=Homo sapiens GN=COL1A1 PE=1 SV=5	CO1A1_HUMAN	SwissProt_2018_01.fasta	138941	33	38	66	0.00706	0.326	GLTGPIGPPGPAGAPGDKGESGPSGPAGPTGAR	R	G	0.997	73.6	28.4	17.6	73.6	0	0	1	0	2	2837.42	2322.9	20700000	764	796
Dermis	Buttock	20180601_SherrattM_MO_15.raw (Full_Skin_15)	Collagen alpha-1(I) chain OS=Homo sapiens GN=COL1A1 PE=1 SV=5	CO1A1_HUMAN	SwissProt_2018_01.fasta	138941	33	38	66	0.00706	0.326	GLTGSPGSPGPDGK	K	T	0.997	65.2	27.8	22	60.2	0	1	0	0	2	1226.6	853.917	3686510	539	552
Dermis	Buttock	20180601_SherrattM_MO_15.raw (Full_Skin_15)	Collagen alpha-1(I) chain OS=Homo sapiens GN=COL1A1 PE=1 SV=5	CO1A1_HUMAN	SwissProt_2018_01.fasta	138941	33	38	66	0.00706	0.326	GNDGATGAAGPPGPTGPAGPPGFPGAVGAK	R	G	0.986	31	30	14.9	31	0	0	1	0	2	2500.22	2998.86	686622	323	352
Dermis	Buttock	20180601_SherrattM_MO_15.raw (Full_Skin_15)	Collagen alpha-1(I) chain OS=Homo sapiens GN=COL1A1 PE=1 SV=5	CO1A1_HUMAN	SwissProt_2018_01.fasta	138941	33	38	66	0.00706	0.326	GPPGPMGPPGLAGPPGESGR	R	E	0.997	107	28.2	19.7	107	0	5	1	0	2	1784.88	2402.73	29512400	995	1014
Dermis	Buttock	20180601_SherrattM_MO_15.raw (Full_Skin_15)	Collagen alpha-1(I) chain OS=Homo sapiens GN=COL1A1 PE=1 SV=5	CO1A1_HUMAN	SwissProt_2018_01.fasta	138941	33	38	66	0.00706	0.326	GPPGSAGAPGK	R	D	0.997	47.3	27.9	29.1	34.2	0	1	0	0	2	895.463	643.466	14073800	1142	1152
Dermis	Buttock	20180601_SherrattM_MO_15.raw (Full_Skin_15)	Collagen alpha-1(I) chain OS=Homo sapiens GN=COL1A1 PE=1 SV=5	CO1A1_HUMAN	SwissProt_2018_01.fasta	138941	33	38	66	0.00706	0.326	GQAGVMGFPGPK	R	G	0.997	74.6	27.9	18	74.2	0	7	0	0	2	1145.58	1903.37	234218000	575	586
Dermis	Buttock	20180601_SherrattM_MO_15.raw (Full_Skin_15)	Collagen alpha-1(I) chain OS=Homo sapiens GN=COL1A1 PE=1 SV=5	CO1A1_HUMAN	SwissProt_2018_01.fasta	138941	33	38	66	0.00706	0.326	GRPGAPGPAGAR	R	G	0.997	42.8	33.3	18.6	39.8	0	1	0	0	2	1063.58	673.462	1051020	311	322
Dermis	Buttock	20180601_SherrattM_MO_15.raw (Full_Skin_15)	Collagen alpha-1(I) chain OS=Homo sapiens GN=COL1A1 PE=1 SV=5	CO1A1_HUMAN	SwissProt_2018_01.fasta	138941	33	38	66	0.00706	0.326	GSPGADGPAGAPGTPGPQGIAGQR	K	G	0.997	110	29.6	19.9	110	0	2	2	0	2	2073.01	1706.96	64249500	935	958
Dermis	Buttock	20180601_SherrattM_MO_15.raw (Full_Skin_15)	Collagen alpha-1(I) chain OS=Homo sapiens GN=COL1A1 PE=1 SV=5	CO1A1_HUMAN	SwissProt_2018_01.fasta	138941	33	38	66	0.00706	0.326	GVPGPPGAVGPAGK	R	D	0.997	66.1	29.6	22.6	60.6	0	4	0	0	2	1160.64	1236.03	57599800	599	612
Dermis	Buttock	20180601_SherrattM_MO_15.raw (Full_Skin_15)	Collagen alpha-1(I) chain OS=Homo sapiens GN=COL1A1 PE=1 SV=5	CO1A1_HUMAN	SwissProt_2018_01.fasta	138941	33	38	66	0.00706	0.326	GVQGPPGPAGPR	R	G	0.997	34.6	30.5	22.7	27.1	0	1	0	0	2	1089.58	848.7	1539990	686	697
Dermis	Buttock	20180601_SherrattM_MO_15.raw (Full_Skin_15)	Collagen alpha-1(I) chain OS=Homo sapiens GN=COL1A1 PE=1 SV=5	CO1A1_HUMAN	SwissProt_2018_01.fasta	138941	33	38	66	0.00706	0.326	GVVGLPGQR	R	G	0.997	35.1	25	22.3	28	0	3	0	0	2	882.516	1359.96	54658000	959	967
Dermis	Buttock	20180601_SherrattM_MO_15.raw (Full_Skin_15)	Collagen alpha-1(I) chain OS=Homo sapiens GN=COL1A1 PE=1 SV=5	CO1A1_HUMAN	SwissProt_2018_01.fasta	138941	33	38	66	0.00706	0.326	QGPSGASGER	K	G	0.997	56.5	25	16.5	56.5	0	1	0	0	2	945.438	632.666	7555950	985	994
Dermis	Buttock	20180601_SherrattM_MO_15.raw (Full_Skin_15)	Collagen alpha-1(I) chain OS=Homo sapiens GN=COL1A1 PE=1 SV=5	CO1A1_HUMAN	SwissProt_2018_01.fasta	138941	33	38	66	0.00706	0.326	SGEYWIDPNQGCNLDAIK	K	V	0.997	45.7	26.6	15.9	45.7	0	1	0	0	2	2079.94	4160.05	4854120	1271	1288
Dermis	Buttock	20180601_SherrattM_MO_15.raw (Full_Skin_15)	Collagen alpha-1(I) chain OS=Homo sapiens GN=COL1A1 PE=1 SV=5	CO1A1_HUMAN	SwissProt_2018_01.fasta	138941	33	38	66	0.00706	0.326	SLSQQIENIR	K	S	0.997	48.8	29.4	16	48.8	0	1	0	0	2	1187.64	2335.19	2137650	1237	1246
Dermis	Buttock	20180601_SherrattM_MO_15.raw (Full_Skin_15)	Collagen alpha-1(I) chain OS=Homo sapiens GN=COL1A1 PE=1 SV=5	CO1A1_HUMAN	SwissProt_2018_01.fasta	138941	33	38	66	0.00706	0.326	STGGISVPGPMGPSGPR	K	G	0.997	69.8	29.2	17.4	69.8	0	3	0	0	2	1553.77	2492.56	142108000	171	187
Dermis	Buttock	20180601_SherrattM_MO_15.raw (Full_Skin_15)	Complement C4-B OS=Homo sapiens GN=C4B PE=1 SV=2	CO4B_HUMAN	SwissProt_2018_01.fasta	192753	7	7	7	0.000748	0.0528	DHAVDLIQK	K	G	0.997	33.3	28.2	15.6	32.8	0	1	0	0	2	1038.56	1057.59	3127210	1043	1051
Dermis	Buttock	20180601_SherrattM_MO_15.raw (Full_Skin_15)	Complement C4-B OS=Homo sapiens GN=C4B PE=1 SV=2	CO4B_HUMAN	SwissProt_2018_01.fasta	192753	7	7	7	0.000748	0.0528	EAPKVVEEQESR	R	V	0.997	39.5	28.7	15.5	39.5	0	1	0	0	2	1400.7	806.676	1178900	1454	1465
Dermis	Buttock	20180601_SherrattM_MO_15.raw (Full_Skin_15)	Complement C4-B OS=Homo sapiens GN=C4B PE=1 SV=2	CO4B_HUMAN	SwissProt_2018_01.fasta	192753	7	7	7	0.000748	0.0528	GLQDEDGYR	R	M	0.997	38.6	25.1	15.4	38.6	0	1	0	0	2	1052.46	982.659	1716120	1605	1613
Dermis	Buttock	20180601_SherrattM_MO_15.raw (Full_Skin_15)	Complement C4-B OS=Homo sapiens GN=C4B PE=1 SV=2	CO4B_HUMAN	SwissProt_2018_01.fasta	192753	7	7	7	0.000748	0.0528	GSFEFPVGDAVSK	R	V	0.997	36.7	27.7	15.3	36.7	0	1	0	0	2	1339.65	3412.23	896413	917	929
Dermis	Buttock	20180601_SherrattM_MO_15.raw (Full_Skin_15)	Complement C4-B OS=Homo sapiens GN=C4B PE=1 SV=2	CO4B_HUMAN	SwissProt_2018_01.fasta	192753	7	7	7	0.000748	0.0528	STQDTVIALDALSAYWIASHTTEER	R	G	0.997	71.4	30.4	17.5	71.4	0	0	1	0	2	2778.36	4953.91	27616300	1301	1325
Dermis	Buttock	20180601_SherrattM_MO_15.raw (Full_Skin_15)	Complement C4-B OS=Homo sapiens GN=C4B PE=1 SV=2	CO4B_HUMAN	SwissProt_2018_01.fasta	192753	7	7	7	0.000748	0.0528	VDFTLSSER	K	D	0.997	41.6	28.6	26.3	31	0	1	0	0	2	1053.52	2105.58	884008	72	80
Dermis	Buttock	20180601_SherrattM_MO_15.raw (Full_Skin_15)	Complement C4-B OS=Homo sapiens GN=C4B PE=1 SV=2	CO4B_HUMAN	SwissProt_2018_01.fasta	192753	7	7	7	0.000748	0.0528	VLSLAQEQVGGSPEK	K	L	0.997	96.9	28.6	19.1	96.9	0	1	0	0	2	1541.82	1970.97	1037410	1085	1099
Dermis	Buttock	20180601_SherrattM_MO_15.raw (Full_Skin_15)	10 kDa heat shock protein, mitochondrial OS=Homo sapiens GN=HSPE1 PE=1 SV=2	CH10_HUMAN	SwissProt_2018_01.fasta	10931.8	4	4	5	0.000535	0.451	GGEIQPVSVK	K	V	0.997	35.9	27.6	15.2	35.9	0	1	0	0	2	1013.56	1076.68	3902210	57	66
Dermis	Buttock	20180601_SherrattM_MO_15.raw (Full_Skin_15)	10 kDa heat shock protein, mitochondrial OS=Homo sapiens GN=HSPE1 PE=1 SV=2	CH10_HUMAN	SwissProt_2018_01.fasta	10931.8	4	4	5	0.000535	0.451	VLLPEYGGTK	K	V	0.997	41.9	28.7	15.6	41.9	0	2	0	0	2	1076.6	2111	6522200	71	80
Dermis	Buttock	20180601_SherrattM_MO_15.raw (Full_Skin_15)	10 kDa heat shock protein, mitochondrial OS=Homo sapiens GN=HSPE1 PE=1 SV=2	CH10_HUMAN	SwissProt_2018_01.fasta	10931.8	4	4	5	0.000535	0.451	VLQATVVAVGSGSK	K	G	0.997	64	27.5	17	64	0	1	0	0	2	1315.76	1732.06	1757900	41	54
Dermis	Buttock	20180601_SherrattM_MO_15.raw (Full_Skin_15)	10 kDa heat shock protein, mitochondrial OS=Homo sapiens GN=HSPE1 PE=1 SV=2	CH10_HUMAN	SwissProt_2018_01.fasta	10931.8	4	4	5	0.000535	0.451	VVLDDKDYFLFR	K	D	0.997	66.3	29.3	17.1	66.3	0	0	1	0	2	1529.8	4257.85	2645160	81	92
Dermis	Buttock	20180601_SherrattM_MO_15.raw (Full_Skin_15)	Histone H2B type 1-C/E/F/G/I OS=Homo sapiens GN=HIST1H2BC PE=1 SV=4	A0A024QZZ7_HUMAN,A0A024RCJ9_HUMAN,A0A024RCL8_HUMAN,A8K9J7_HUMAN,B2R4S9_HUMAN,B4DR52_HUMAN,H2B1C_HUMAN,H2B1D_HUMAN,H2B1H_HUMAN,H2B1K_HUMAN,H2B1M_HUMAN,H2B1N_HUMAN,H2B2F_HUMAN,H2BFS_HUMAN,I6L9F7_HUMAN,U3KQK0_HUMAN	SwissProt_2018_01.fasta	13906.6	3	4	10	0.00107	0.278	AMGIMNSFVNDIFER	K	I	0.997	86.2	27	18.4	86.2	0	1	0	0	2	1743.82	4956.68	63923400	59	73
Dermis	Buttock	20180601_SherrattM_MO_15.raw (Full_Skin_15)	Histone H2B type 1-C/E/F/G/I OS=Homo sapiens GN=HIST1H2BC PE=1 SV=4	A0A024QZZ7_HUMAN,A0A024RCJ9_HUMAN,A0A024RCL8_HUMAN,A8K9J7_HUMAN,B2R4S9_HUMAN,B4DR52_HUMAN,H2B1C_HUMAN,H2B1D_HUMAN,H2B1H_HUMAN,H2B1K_HUMAN,H2B1M_HUMAN,H2B1N_HUMAN,H2B2F_HUMAN,H2BFS_HUMAN,I6L9F7_HUMAN,U3KQK0_HUMAN	SwissProt_2018_01.fasta	13906.6	3	4	10	0.00107	0.278	LLLPGELAK	R	H	0.997	45.1	25	36.7	24.2	0	7	0	0	2	953.603	2952.89	263912000	101	109
Dermis	Buttock	20180601_SherrattM_MO_15.raw (Full_Skin_15)	Histone H2B type 1-C/E/F/G/I OS=Homo sapiens GN=HIST1H2BC PE=1 SV=4	A0A024QZZ7_HUMAN,A0A024RCJ9_HUMAN,A0A024RCL8_HUMAN,A8K9J7_HUMAN,B2R4S9_HUMAN,B4DR52_HUMAN,H2B1C_HUMAN,H2B1D_HUMAN,H2B1H_HUMAN,H2B1K_HUMAN,H2B1M_HUMAN,H2B1N_HUMAN,H2B2F_HUMAN,H2BFS_HUMAN,I6L9F7_HUMAN,U3KQK0_HUMAN	SwissProt_2018_01.fasta	13906.6	3	4	10	0.00107	0.278	QVHPDTGISSK	K	A	0.997	60.8	28.1	19	58.6	0	1	1	0	2	1168.6	733.3	16337000	48	58
Dermis	Buttock	20180601_SherrattM_MO_15.raw (Full_Skin_15)	Myosin regulatory light polypeptide 9 OS=Homo sapiens GN=MYL9 PE=1 SV=4	MYL9_HUMAN,Q6IBG1_HUMAN	SwissProt_2018_01.fasta	19828.1	3	3	3	0.000321	0.233	DGFIDKEDLHDMLASLGK	R	N	0.997	46	29.7	15.9	46	0	0	1	0	2	2003.97	4579.92	1890100	46	63
Dermis	Buttock	20180601_SherrattM_MO_15.raw (Full_Skin_15)	Myosin regulatory light polypeptide 9 OS=Homo sapiens GN=MYL9 PE=1 SV=4	MYL9_HUMAN,Q6IBG1_HUMAN	SwissProt_2018_01.fasta	19828.1	3	3	3	0.000321	0.233	FTDEEVDEMYR	R	E	0.997	44.2	27.7	15.8	44.2	0	1	0	0	2	1433.59	2692.51	970246	134	144
Dermis	Buttock	20180601_SherrattM_MO_15.raw (Full_Skin_15)	Myosin regulatory light polypeptide 9 OS=Homo sapiens GN=MYL9 PE=1 SV=4	MYL9_HUMAN,Q6IBG1_HUMAN	SwissProt_2018_01.fasta	19828.1	3	3	3	0.000321	0.233	LNGTDPEDVIR	K	N	0.997	81.1	29.4	21.7	77.4	0	1	0	0	2	1228.62	1986.58	1615540	94	104
Dermis	Buttock	20180601_SherrattM_MO_15.raw (Full_Skin_15)	Aldehyde dehydrogenase, mitochondrial OS=Homo sapiens GN=ALDH2 PE=1 SV=2	ALDH2_HUMAN	SwissProt_2018_01.fasta	56381.4	5	5	5	0.000535	0.13	LGPALATGNVVVMK	K	V	0.997	31.9	26.3	15	31.9	0	1	0	0	2	1369.79	3173.56	1763990	196	209
Dermis	Buttock	20180601_SherrattM_MO_15.raw (Full_Skin_15)	Aldehyde dehydrogenase, mitochondrial OS=Homo sapiens GN=ALDH2 PE=1 SV=2	ALDH2_HUMAN	SwissProt_2018_01.fasta	56381.4	5	5	5	0.000535	0.13	LLCGGGIAADR	K	G	0.997	44.2	30.3	15.8	44.2	0	1	0	0	2	1102.57	1384.7	527970	384	394
Dermis	Buttock	20180601_SherrattM_MO_15.raw (Full_Skin_15)	Aldehyde dehydrogenase, mitochondrial OS=Homo sapiens GN=ALDH2 PE=1 SV=2	ALDH2_HUMAN	SwissProt_2018_01.fasta	56381.4	5	5	5	0.000535	0.13	TIEEVVGR	K	A	0.985	35.1	33.4	15.2	35.1	0	1	0	0	2	902.494	1234.47	3656810	429	436
Dermis	Buttock	20180601_SherrattM_MO_15.raw (Full_Skin_15)	Aldehyde dehydrogenase, mitochondrial OS=Homo sapiens GN=ALDH2 PE=1 SV=2	ALDH2_HUMAN	SwissProt_2018_01.fasta	56381.4	5	5	5	0.000535	0.13	VIQVAAGSSNLK	R	R	0.996	30.3	27.7	14.9	30.3	0	1	0	0	2	1186.68	1282.74	1769340	269	280
Dermis	Buttock	20180601_SherrattM_MO_15.raw (Full_Skin_15)	Aldehyde dehydrogenase, mitochondrial OS=Homo sapiens GN=ALDH2 PE=1 SV=2	ALDH2_HUMAN	SwissProt_2018_01.fasta	56381.4	5	5	5	0.000535	0.13	VVGNPFDSKTEQGPQVDETQFK	R	K	0.996	48.2	28.3	16	48.2	0	0	1	0	2	2450.18	2971.54	651179	347	368
Dermis	Buttock	20180601_SherrattM_MO_15.raw (Full_Skin_15)	EGF-containing fibulin-like extracellular matrix protein 1 OS=Homo sapiens GN=EFEMP1 PE=1 SV=2	A0A0S2Z3V1_HUMAN,A0A0S2Z4F1_HUMAN,A8KAJ3_HUMAN,B2R6M6_HUMAN,FBLN3_HUMAN	SwissProt_2018_01.fasta	54639.1	3	3	3	0.000321	0.103	ADQVCINLR	R	G	0.997	40.5	29.4	27.8	28.2	0	1	0	0	2	1088.55	1813.56	3067860	186	194
Dermis	Buttock	20180601_SherrattM_MO_15.raw (Full_Skin_15)	EGF-containing fibulin-like extracellular matrix protein 1 OS=Homo sapiens GN=EFEMP1 PE=1 SV=2	A0A0S2Z3V1_HUMAN,A0A0S2Z4F1_HUMAN,A8KAJ3_HUMAN,B2R6M6_HUMAN,FBLN3_HUMAN	SwissProt_2018_01.fasta	54639.1	3	3	3	0.000321	0.103	GSFACQCPPGYQK	R	R	0.992	37	25	15.3	37	0	1	0	0	2	1499.64	1221.93	601451	195	207
Dermis	Buttock	20180601_SherrattM_MO_15.raw (Full_Skin_15)	EGF-containing fibulin-like extracellular matrix protein 1 OS=Homo sapiens GN=EFEMP1 PE=1 SV=2	A0A0S2Z3V1_HUMAN,A0A0S2Z4F1_HUMAN,A8KAJ3_HUMAN,B2R6M6_HUMAN,FBLN3_HUMAN	SwissProt_2018_01.fasta	54639.1	3	3	3	0.000321	0.103	IQCAAGYEQSEHNVCQDIDECTAGTHNCR	R	A	0.995	35.3	25	15.2	35.3	0	0	1	0	2	3423.38	2329.75	1086570	157	185
Dermis	Buttock	20180601_SherrattM_MO_15.raw (Full_Skin_15)	Plectin OS=Homo sapiens GN=PLEC PE=1 SV=3	PLEC_HUMAN	SwissProt_2018_01.fasta	531784	39	40	40	0.00428	0.102	AQAEVEGLGK	K	G	0.997	40.2	28.4	15.5	40.2	0	1	0	0	2	1001.53	949.363	1040490	1166	1175
Dermis	Buttock	20180601_SherrattM_MO_15.raw (Full_Skin_15)	Plectin OS=Homo sapiens GN=PLEC PE=1 SV=3	PLEC_HUMAN	SwissProt_2018_01.fasta	531784	39	40	40	0.00428	0.102	AQLEPVASPAK	K	K	0.997	33.6	27.1	15.1	33.6	0	1	0	0	2	1110.62	1037.82	1346980	1428	1438
Dermis	Buttock	20180601_SherrattM_MO_15.raw (Full_Skin_15)	Plectin OS=Homo sapiens GN=PLEC PE=1 SV=3	PLEC_HUMAN	SwissProt_2018_01.fasta	531784	39	40	40	0.00428	0.102	AQVEQELTTLR	K	L	0.997	68.6	29.8	21.4	64.5	0	1	0	0	2	1287.69	2392.95	1714480	2319	2329
Dermis	Buttock	20180601_SherrattM_MO_15.raw (Full_Skin_15)	Plectin OS=Homo sapiens GN=PLEC PE=1 SV=3	PLEC_HUMAN	SwissProt_2018_01.fasta	531784	39	40	40	0.00428	0.102	DLSELGSVR	K	T	0.997	60.4	29.3	30.9	46.3	0	1	0	0	2	975.511	2259.69	1476620	3477	3485
Dermis	Buttock	20180601_SherrattM_MO_15.raw (Full_Skin_15)	Plectin OS=Homo sapiens GN=PLEC PE=1 SV=3	PLEC_HUMAN	SwissProt_2018_01.fasta	531784	39	40	40	0.00428	0.102	EAIAELER	R	E	0.99	45.9	27.5	38	23.7	0	1	0	0	2	930.489	1378.65	1076030	2587	2594
Dermis	Buttock	20180601_SherrattM_MO_15.raw (Full_Skin_15)	Plectin OS=Homo sapiens GN=PLEC PE=1 SV=3	PLEC_HUMAN	SwissProt_2018_01.fasta	531784	39	40	40	0.00428	0.102	EQELQQTLQQEQSVLDQLRGEAEAAR	K	R	0.997	68.5	28.6	17.3	68.5	0	0	1	0	2	2997.49	4713.73	11110500	2199	2224
Dermis	Buttock	20180601_SherrattM_MO_15.raw (Full_Skin_15)	Plectin OS=Homo sapiens GN=PLEC PE=1 SV=3	PLEC_HUMAN	SwissProt_2018_01.fasta	531784	39	40	40	0.00428	0.102	FLQEEAEK	R	M	0.99	40.6	28	17.5	38.6	0	1	0	0	2	993.489	951.662	2624280	2402	2409
Dermis	Buttock	20180601_SherrattM_MO_15.raw (Full_Skin_15)	Plectin OS=Homo sapiens GN=PLEC PE=1 SV=3	PLEC_HUMAN	SwissProt_2018_01.fasta	531784	39	40	40	0.00428	0.102	GGAEGELQALR	R	A	0.997	56.7	28.1	16.5	56.7	0	1	0	0	2	1100.57	1807.39	2291440	1606	1616
Dermis	Buttock	20180601_SherrattM_MO_15.raw (Full_Skin_15)	Plectin OS=Homo sapiens GN=PLEC PE=1 SV=3	PLEC_HUMAN	SwissProt_2018_01.fasta	531784	39	40	40	0.00428	0.102	GTQGAEEVLR	R	A	0.997	62.8	29.2	23.8	55.9	0	1	0	0	2	1059.54	1028.69	955678	1234	1243
Dermis	Buttock	20180601_SherrattM_MO_15.raw (Full_Skin_15)	Plectin OS=Homo sapiens GN=PLEC PE=1 SV=3	PLEC_HUMAN	SwissProt_2018_01.fasta	531784	39	40	40	0.00428	0.102	GYLNKDTHDQLSEPSEVR	R	S	0.997	65.6	27.9	17.1	65.6	0	0	1	0	2	2088	1435.92	563868	3964	3981
Dermis	Buttock	20180601_SherrattM_MO_15.raw (Full_Skin_15)	Plectin OS=Homo sapiens GN=PLEC PE=1 SV=3	PLEC_HUMAN	SwissProt_2018_01.fasta	531784	39	40	40	0.00428	0.102	KQEELQQLEQQR	R	R	0.997	99.3	29.4	19.2	99.3	0	1	0	0	2	1556.8	1211.08	854866	2706	2717
Dermis	Buttock	20180601_SherrattM_MO_15.raw (Full_Skin_15)	Plectin OS=Homo sapiens GN=PLEC PE=1 SV=3	PLEC_HUMAN	SwissProt_2018_01.fasta	531784	39	40	40	0.00428	0.102	LEDLLQDAQDEKEQLNEYK	R	G	0.997	45.6	27.9	15.8	45.6	0	0	1	0	2	2321.11	4086.51	728462	897	915
Dermis	Buttock	20180601_SherrattM_MO_15.raw (Full_Skin_15)	Plectin OS=Homo sapiens GN=PLEC PE=1 SV=3	PLEC_HUMAN	SwissProt_2018_01.fasta	531784	39	40	40	0.00428	0.102	LKAEAELLQQQK	R	E	0.997	45	27.9	15.8	45	0	1	0	0	2	1398.8	1341.22	1533550	2462	2473
Dermis	Buttock	20180601_SherrattM_MO_15.raw (Full_Skin_15)	Plectin OS=Homo sapiens GN=PLEC PE=1 SV=3	PLEC_HUMAN	SwissProt_2018_01.fasta	531784	39	40	40	0.00428	0.102	LKAEATEAAR	R	Q	0.985	32.4	30.6	18.5	29	0	1	0	0	2	1059.58	707.358	568412	2349	2358
Dermis	Buttock	20180601_SherrattM_MO_15.raw (Full_Skin_15)	Plectin OS=Homo sapiens GN=PLEC PE=1 SV=3	PLEC_HUMAN	SwissProt_2018_01.fasta	531784	39	40	40	0.00428	0.102	LLDAQLATGGIVDPR	R	L	0.997	41.3	29.5	15.6	41.3	0	1	0	0	2	1538.85	3711.29	1497010	3936	3950
Dermis	Buttock	20180601_SherrattM_MO_15.raw (Full_Skin_15)	Plectin OS=Homo sapiens GN=PLEC PE=1 SV=3	PLEC_HUMAN	SwissProt_2018_01.fasta	531784	39	40	40	0.00428	0.102	LLDAQLSTGGIVDPSK	R	S	0.997	65.6	28.3	17.1	65.6	0	1	0	0	2	1613.87	3444.56	1276990	3270	3285
Dermis	Buttock	20180601_SherrattM_MO_15.raw (Full_Skin_15)	Plectin OS=Homo sapiens GN=PLEC PE=1 SV=3	PLEC_HUMAN	SwissProt_2018_01.fasta	531784	39	40	40	0.00428	0.102	LQEDKEQMAQQLAEETQGFQR	R	T	0.997	71.8	33.8	17.5	71.8	0	0	1	0	2	2507.18	3422.63	1474310	2483	2503
Dermis	Buttock	20180601_SherrattM_MO_15.raw (Full_Skin_15)	Plectin OS=Homo sapiens GN=PLEC PE=1 SV=3	PLEC_HUMAN	SwissProt_2018_01.fasta	531784	39	40	40	0.00428	0.102	LQLEETDHQKNLLDEELQR	R	L	0.997	70.3	30.2	17.4	70.3	0	0	1	0	2	2351.18	3011.99	1355140	2330	2348
Dermis	Buttock	20180601_SherrattM_MO_15.raw (Full_Skin_15)	Plectin OS=Homo sapiens GN=PLEC PE=1 SV=3	PLEC_HUMAN	SwissProt_2018_01.fasta	531784	39	40	40	0.00428	0.102	LREQLQLLEEQHR	R	A	0.997	52.1	28.2	16.3	52.1	0	0	1	0	2	1691.92	1797.75	2845060	2731	2743
Dermis	Buttock	20180601_SherrattM_MO_15.raw (Full_Skin_15)	Plectin OS=Homo sapiens GN=PLEC PE=1 SV=3	PLEC_HUMAN	SwissProt_2018_01.fasta	531784	39	40	40	0.00428	0.102	LTAEDLFEAR	R	I	0.997	51.1	29.5	25.1	42.2	0	1	0	0	2	1164.59	3718.3	764663	3784	3793
Dermis	Buttock	20180601_SherrattM_MO_15.raw (Full_Skin_15)	Plectin OS=Homo sapiens GN=PLEC PE=1 SV=3	PLEC_HUMAN	SwissProt_2018_01.fasta	531784	39	40	40	0.00428	0.102	LTVEEAVR	K	M	0.99	37.6	29.8	18.9	34.1	0	1	0	0	2	916.51	1353.43	1119780	4122	4129
Dermis	Buttock	20180601_SherrattM_MO_15.raw (Full_Skin_15)	Plectin OS=Homo sapiens GN=PLEC PE=1 SV=3	PLEC_HUMAN	SwissProt_2018_01.fasta	531784	39	40	40	0.00428	0.102	NLVDNITGQR	R	L	0.997	36.4	29.6	15.3	36.4	0	1	0	0	2	1129.6	2314.79	2358400	4438	4447
Dermis	Buttock	20180601_SherrattM_MO_15.raw (Full_Skin_15)	Plectin OS=Homo sapiens GN=PLEC PE=1 SV=3	PLEC_HUMAN	SwissProt_2018_01.fasta	531784	39	40	40	0.00428	0.102	QLAEEDLAQQR	R	A	0.997	77.5	28	17.8	77.5	0	1	0	0	2	1300.65	1349.76	2746690	2432	2442
Dermis	Buttock	20180601_SherrattM_MO_15.raw (Full_Skin_15)	Plectin OS=Homo sapiens GN=PLEC PE=1 SV=3	PLEC_HUMAN	SwissProt_2018_01.fasta	531784	39	40	40	0.00428	0.102	QLLEEELAR	R	L	0.994	40	29.2	20.3	35.2	0	1	0	0	2	1100.59	2396.78	945360	1867	1875
Dermis	Buttock	20180601_SherrattM_MO_15.raw (Full_Skin_15)	Plectin OS=Homo sapiens GN=PLEC PE=1 SV=3	PLEC_HUMAN	SwissProt_2018_01.fasta	531784	39	40	40	0.00428	0.102	QRELAEQELEK	R	Q	0.997	47.1	28.7	25.3	37.8	0	1	0	0	2	1372.71	964.767	989229	1823	1833
Dermis	Buttock	20180601_SherrattM_MO_15.raw (Full_Skin_15)	Plectin OS=Homo sapiens GN=PLEC PE=1 SV=3	PLEC_HUMAN	SwissProt_2018_01.fasta	531784	39	40	40	0.00428	0.102	QVQVALETAQR	R	S	0.997	48.1	29	16	48.1	0	1	0	0	2	1242.68	1352.09	1176430	1699	1709
Dermis	Buttock	20180601_SherrattM_MO_15.raw (Full_Skin_15)	Plectin OS=Homo sapiens GN=PLEC PE=1 SV=3	PLEC_HUMAN	SwissProt_2018_01.fasta	531784	39	40	40	0.00428	0.102	RLAEDEAFQR	R	R	0.987	28.2	30.5	16.3	26.6	0	1	0	0	2	1234.62	1019.89	452854	2005	2014
Dermis	Buttock	20180601_SherrattM_MO_15.raw (Full_Skin_15)	Plectin OS=Homo sapiens GN=PLEC PE=1 SV=3	PLEC_HUMAN	SwissProt_2018_01.fasta	531784	39	40	40	0.00428	0.102	RQELEAELAK	K	V	0.997	36.4	29.2	36.7	15	0	1	0	0	2	1186.64	1028.91	2340930	1887	1896
Dermis	Buttock	20180601_SherrattM_MO_15.raw (Full_Skin_15)	Plectin OS=Homo sapiens GN=PLEC PE=1 SV=3	PLEC_HUMAN	SwissProt_2018_01.fasta	531784	39	40	40	0.00428	0.102	SELELTLGK	R	L	0.97	29.8	28.5	14.9	29.8	0	1	0	0	2	989.552	2494.58	1065930	1202	1210
Dermis	Buttock	20180601_SherrattM_MO_15.raw (Full_Skin_15)	Plectin OS=Homo sapiens GN=PLEC PE=1 SV=3	PLEC_HUMAN	SwissProt_2018_01.fasta	531784	39	40	40	0.00428	0.102	SIQEELQQLR	R	Q	0.997	64.9	28.8	31.8	50.2	0	1	0	0	2	1243.66	3254.05	2404770	1554	1563
Dermis	Buttock	20180601_SherrattM_MO_15.raw (Full_Skin_15)	Plectin OS=Homo sapiens GN=PLEC PE=1 SV=3	PLEC_HUMAN	SwissProt_2018_01.fasta	531784	39	40	40	0.00428	0.102	SKEQAELEAAR	R	Q	0.997	61.6	28.7	16.9	61.6	0	1	0	0	2	1231.63	807.119	1893960	2098	2108
Dermis	Buttock	20180601_SherrattM_MO_15.raw (Full_Skin_15)	Plectin OS=Homo sapiens GN=PLEC PE=1 SV=3	PLEC_HUMAN	SwissProt_2018_01.fasta	531784	39	40	40	0.00428	0.102	SLAAEEEAAR	K	Q	0.997	40.9	28.7	15.6	40.9	0	1	0	0	2	1046.51	951.736	1685590	2130	2139
Dermis	Buttock	20180601_SherrattM_MO_15.raw (Full_Skin_15)	Plectin OS=Homo sapiens GN=PLEC PE=1 SV=3	PLEC_HUMAN	SwissProt_2018_01.fasta	531784	39	40	40	0.00428	0.102	SLESLHSFVAAATK	R	E	0.997	45.3	29.6	15.8	45.3	0	1	1	0	2	1460.77	3297.08	1468180	751	764
Dermis	Buttock	20180601_SherrattM_MO_15.raw (Full_Skin_15)	Plectin OS=Homo sapiens GN=PLEC PE=1 SV=3	PLEC_HUMAN	SwissProt_2018_01.fasta	531784	39	40	40	0.00428	0.102	SLQEEHVAVAQLREEAER	R	R	0.946	24.8	29.5	14.6	24.8	0	0	1	0	2	2094.06	2200.63	2195930	1732	1749
Dermis	Buttock	20180601_SherrattM_MO_15.raw (Full_Skin_15)	Plectin OS=Homo sapiens GN=PLEC PE=1 SV=3	PLEC_HUMAN	SwissProt_2018_01.fasta	531784	39	40	40	0.00428	0.102	SLVPAAELLESR	R	V	0.997	41	28.5	15.6	41	0	1	0	0	2	1284.72	3930.9	1792760	3116	3127
Dermis	Buttock	20180601_SherrattM_MO_15.raw (Full_Skin_15)	Plectin OS=Homo sapiens GN=PLEC PE=1 SV=3	PLEC_HUMAN	SwissProt_2018_01.fasta	531784	39	40	40	0.00428	0.102	SQVEEELFSVR	R	V	0.997	56.5	29	18	55	0	1	0	0	2	1322.66	3439.36	4132370	2361	2371
Dermis	Buttock	20180601_SherrattM_MO_15.raw (Full_Skin_15)	Plectin OS=Homo sapiens GN=PLEC PE=1 SV=3	PLEC_HUMAN	SwissProt_2018_01.fasta	531784	39	40	40	0.00428	0.102	SSIAGLLLK	R	A	0.997	37.5	25	15.3	37.5	0	1	0	0	2	901.572	3401.16	1344660	2833	2841
Dermis	Buttock	20180601_SherrattM_MO_15.raw (Full_Skin_15)	Plectin OS=Homo sapiens GN=PLEC PE=1 SV=3	PLEC_HUMAN	SwissProt_2018_01.fasta	531784	39	40	40	0.00428	0.102	VLALPEPSPAAPTLR	K	S	0.997	48.6	25	16	48.6	0	1	0	0	2	1531.88	3591.76	2156210	1187	1201
Dermis	Buttock	20180601_SherrattM_MO_15.raw (Full_Skin_15)	Plectin OS=Homo sapiens GN=PLEC PE=1 SV=3	PLEC_HUMAN	SwissProt_2018_01.fasta	531784	39	40	40	0.00428	0.102	VTLVQTLEIQR	K	Q	0.997	70.9	26.2	17.4	70.9	0	1	0	0	2	1299.76	3498.71	2092420	2565	2575
Dermis	Buttock	20180601_SherrattM_MO_15.raw (Full_Skin_15)	Inter-alpha-trypsin inhibitor heavy chain H1 OS=Homo sapiens GN=ITIH1 PE=1 SV=3	B7Z549_HUMAN,ITIH1_HUMAN	SwissProt_2018_01.fasta	101390	10	11	13	0.00139	0.133	AAISGENAGLVR	K	A	0.997	49.2	28.7	28.3	37	0	1	0	0	2	1157.63	1302.6	13684900	126	137
Dermis	Buttock	20180601_SherrattM_MO_15.raw (Full_Skin_15)	Inter-alpha-trypsin inhibitor heavy chain H1 OS=Homo sapiens GN=ITIH1 PE=1 SV=3	B7Z549_HUMAN,ITIH1_HUMAN	SwissProt_2018_01.fasta	101390	10	11	13	0.00139	0.133	ELAAQTIK	K	K	0.99	47.2	29.6	57.8	5.33	0	1	0	0	2	873.504	924.995	4258970	215	222
Dermis	Buttock	20180601_SherrattM_MO_15.raw (Full_Skin_15)	Inter-alpha-trypsin inhibitor heavy chain H1 OS=Homo sapiens GN=ITIH1 PE=1 SV=3	B7Z549_HUMAN,ITIH1_HUMAN	SwissProt_2018_01.fasta	101390	10	11	13	0.00139	0.133	EVAFDLEIPK	R	T	0.994	32.9	29.9	15.1	32.9	0	1	0	0	2	1160.62	4114.21	2344170	84	93
Dermis	Buttock	20180601_SherrattM_MO_15.raw (Full_Skin_15)	Inter-alpha-trypsin inhibitor heavy chain H1 OS=Homo sapiens GN=ITIH1 PE=1 SV=3	B7Z549_HUMAN,ITIH1_HUMAN	SwissProt_2018_01.fasta	101390	10	11	13	0.00139	0.133	GFSLDEATNLNGGLLR	R	G	0.997	95.3	29.6	19	95.3	0	1	0	0	2	1676.86	4451.18	8663440	361	376
Dermis	Buttock	20180601_SherrattM_MO_15.raw (Full_Skin_15)	Inter-alpha-trypsin inhibitor heavy chain H1 OS=Homo sapiens GN=ITIH1 PE=1 SV=3	B7Z549_HUMAN,ITIH1_HUMAN	SwissProt_2018_01.fasta	101390	10	11	13	0.00139	0.133	GHMLENHVER	R	L	0.997	53.4	28.7	16.3	53.4	0	1	1	0	2	1221.58	765.628	5729050	555	564
Dermis	Buttock	20180601_SherrattM_MO_15.raw (Full_Skin_15)	Inter-alpha-trypsin inhibitor heavy chain H1 OS=Homo sapiens GN=ITIH1 PE=1 SV=3	B7Z549_HUMAN,ITIH1_HUMAN	SwissProt_2018_01.fasta	101390	10	11	13	0.00139	0.133	GSLVQASEANLQAAQDFVR	K	G	0.997	123	29.1	20.7	123	0	0	1	0	2	2004.01	4468.02	6063870	342	360
Dermis	Buttock	20180601_SherrattM_MO_15.raw (Full_Skin_15)	Inter-alpha-trypsin inhibitor heavy chain H1 OS=Homo sapiens GN=ITIH1 PE=1 SV=3	B7Z549_HUMAN,ITIH1_HUMAN	SwissProt_2018_01.fasta	101390	10	11	13	0.00139	0.133	LDAQASFLPK	K	E	0.997	60.3	29.4	16.8	60.3	0	2	0	0	2	1089.59	2554.68	3603490	205	214
Dermis	Buttock	20180601_SherrattM_MO_15.raw (Full_Skin_15)	Inter-alpha-trypsin inhibitor heavy chain H1 OS=Homo sapiens GN=ITIH1 PE=1 SV=3	B7Z549_HUMAN,ITIH1_HUMAN	SwissProt_2018_01.fasta	101390	10	11	13	0.00139	0.133	NHMQYEIVIK	R	V	0.997	42.8	29.9	21.4	37	0	1	0	0	2	1274.66	1858.52	1118230	171	180
Dermis	Buttock	20180601_SherrattM_MO_15.raw (Full_Skin_15)	Inter-alpha-trypsin inhibitor heavy chain H1 OS=Homo sapiens GN=ITIH1 PE=1 SV=3	B7Z549_HUMAN,ITIH1_HUMAN	SwissProt_2018_01.fasta	101390	10	11	13	0.00139	0.133	QAVDTAVDGVFIR	R	S	0.997	69.2	30.4	17.3	69.2	0	2	0	0	2	1390.73	3912.6	4430500	42	54
Dermis	Buttock	20180601_SherrattM_MO_15.raw (Full_Skin_15)	Inter-alpha-trypsin inhibitor heavy chain H1 OS=Homo sapiens GN=ITIH1 PE=1 SV=3	B7Z549_HUMAN,ITIH1_HUMAN	SwissProt_2018_01.fasta	101390	10	11	13	0.00139	0.133	QYYEGSEIVVAGR	K	I	0.997	81.7	30.5	18.1	81.7	0	1	0	0	2	1470.72	2279.97	1862880	502	514
Dermis	Buttock	20180601_SherrattM_MO_15.raw (Full_Skin_15)	Annexin A5 OS=Homo sapiens GN=ANXA5 PE=1 SV=2	ANXA5_HUMAN,V9HWE0_HUMAN	SwissProt_2018_01.fasta	35938.6	6	7	7	0.000748	0.191	DLLDDLKSELTGK	R	F	0.997	82.1	30.1	18.1	82.1	0	1	1	0	2	1446.77	4896.66	5334410	64	76
Dermis	Buttock	20180601_SherrattM_MO_15.raw (Full_Skin_15)	Annexin A5 OS=Homo sapiens GN=ANXA5 PE=1 SV=2	ANXA5_HUMAN,V9HWE0_HUMAN	SwissProt_2018_01.fasta	35938.6	6	7	7	0.000748	0.191	DLLDDLKSELTGKFEK	R	L	0.997	62.2	28.2	16.9	62.2	0	0	1	0	2	1850.97	4852.3	4413050	64	79
Dermis	Buttock	20180601_SherrattM_MO_15.raw (Full_Skin_15)	Annexin A5 OS=Homo sapiens GN=ANXA5 PE=1 SV=2	ANXA5_HUMAN,V9HWE0_HUMAN	SwissProt_2018_01.fasta	35938.6	6	7	7	0.000748	0.191	GLGTDEESILTLLTSR	K	S	0.997	94	29.5	18.9	94	0	1	0	0	2	1704.9	4959.52	8757580	30	45
Dermis	Buttock	20180601_SherrattM_MO_15.raw (Full_Skin_15)	Annexin A5 OS=Homo sapiens GN=ANXA5 PE=1 SV=2	ANXA5_HUMAN,V9HWE0_HUMAN	SwissProt_2018_01.fasta	35938.6	6	7	7	0.000748	0.191	GTVTDFPGFDER	R	A	0.997	66.4	26.4	17.2	66.4	0	1	0	0	2	1340.61	3188.99	2046280	7	18
Dermis	Buttock	20180601_SherrattM_MO_15.raw (Full_Skin_15)	Annexin A5 OS=Homo sapiens GN=ANXA5 PE=1 SV=2	ANXA5_HUMAN,V9HWE0_HUMAN	SwissProt_2018_01.fasta	35938.6	6	7	7	0.000748	0.191	QEISAAFK	R	T	0.99	41.6	27.9	15.6	41.6	0	1	0	0	2	893.473	1271.66	3482660	51	58
Dermis	Buttock	20180601_SherrattM_MO_15.raw (Full_Skin_15)	Annexin A5 OS=Homo sapiens GN=ANXA5 PE=1 SV=2	ANXA5_HUMAN,V9HWE0_HUMAN	SwissProt_2018_01.fasta	35938.6	6	7	7	0.000748	0.191	SEIDLFNIR	R	K	0.997	37.9	29.7	15.4	37.9	0	1	0	0	2	1106.58	4248.23	2824640	277	285
Dermis	Buttock	20180601_SherrattM_MO_15.raw (Full_Skin_15)	Tropomyosin 1 (Alpha), isoform CRA_a OS=Homo sapiens GN=TPM1 PE=3 SV=1	A0A024R5W6_HUMAN		0	2	2	2	0.000214	0	AEDSLLAAEEAAAKAEADVASLNR	?	?	0.997	75.6	29.4	17.7	75.6	0	0	1	0	2	2415.2	4734.49	6756140	0	0
Dermis	Buttock	20180601_SherrattM_MO_15.raw (Full_Skin_15)	Tropomyosin 1 (Alpha), isoform CRA_a OS=Homo sapiens GN=TPM1 PE=3 SV=1	A0A024R5W6_HUMAN		0	2	2	2	0.000214	0	VLEELHKAEDSLLAAEEAAAKAEADVASLNR	?	?	0.986	51.9	27.6	16.2	51.9	0	0	0	0	2	3263.68	4943.28	14576000	0	0
Dermis	Buttock	20180601_SherrattM_MO_15.raw (Full_Skin_15)	Galectin-1 OS=Homo sapiens GN=LGALS1 PE=1 SV=2	LEG1_HUMAN	SwissProt_2018_01.fasta	14715.8	6	8	12	0.00128	0.526	DGGAWGTEQR	K	E	0.997	57.8	25	16.6	57.8	0	1	0	0	2	1076.48	947.65	11055000	65	74
Dermis	Buttock	20180601_SherrattM_MO_15.raw (Full_Skin_15)	Galectin-1 OS=Homo sapiens GN=LGALS1 PE=1 SV=2	LEG1_HUMAN	SwissProt_2018_01.fasta	14715.8	6	8	12	0.00128	0.526	DSNNLCLHFNPR	K	F	0.997	97.4	27.1	19.1	97.4	0	2	1	0	2	1486.69	2193.47	8108440	38	49
Dermis	Buttock	20180601_SherrattM_MO_15.raw (Full_Skin_15)	Galectin-1 OS=Homo sapiens GN=LGALS1 PE=1 SV=2	LEG1_HUMAN	SwissProt_2018_01.fasta	14715.8	6	8	12	0.00128	0.526	FNAHGDANTIVCNSK	R	D	0.997	108	25.6	19.7	108	0	1	1	0	2	1647.75	1037.3	7188130	50	64
Dermis	Buttock	20180601_SherrattM_MO_15.raw (Full_Skin_15)	Galectin-1 OS=Homo sapiens GN=LGALS1 PE=1 SV=2	LEG1_HUMAN	SwissProt_2018_01.fasta	14715.8	6	8	12	0.00128	0.526	LNLEAINYMAADGDFK	R	I	0.997	113	28.4	20	113	0	2	0	0	2	1784.85	4561.65	13367000	113	128
Dermis	Buttock	20180601_SherrattM_MO_15.raw (Full_Skin_15)	Galectin-1 OS=Homo sapiens GN=LGALS1 PE=1 SV=2	LEG1_HUMAN	SwissProt_2018_01.fasta	14715.8	6	8	12	0.00128	0.526	SFVLNLGK	K	D	0.99	41.5	25	15.6	41.5	0	3	0	0	2	877.514	2893.81	36080100	30	37
Dermis	Buttock	20180601_SherrattM_MO_15.raw (Full_Skin_15)	Galectin-1 OS=Homo sapiens GN=LGALS1 PE=1 SV=2	LEG1_HUMAN	SwissProt_2018_01.fasta	14715.8	6	8	12	0.00128	0.526	VRGEVAPDAK	R	S	0.997	39.8	27.4	23.1	32.1	0	1	0	0	2	1041.57	689.491	4917220	20	29
Dermis	Buttock	20180601_SherrattM_MO_15.raw (Full_Skin_15)	Heterogeneous nuclear ribonucleoproteins A2/B1 OS=Homo sapiens GN=HNRNPA2B1 PE=1 SV=2	ROA2_HUMAN	SwissProt_2018_01.fasta	37430.3	2	2	2	0.000214	0.0822	EESGKPGAHVTVK	R	K	0.997	38.3	28.8	23	30.7	0	1	0	0	2	1338.7	699.963	1262790	100	112
Dermis	Buttock	20180601_SherrattM_MO_15.raw (Full_Skin_15)	Heterogeneous nuclear ribonucleoproteins A2/B1 OS=Homo sapiens GN=HNRNPA2B1 PE=1 SV=2	ROA2_HUMAN	SwissProt_2018_01.fasta	37430.3	2	2	2	0.000214	0.0822	LFIGGLSFETTEESLR	K	N	0.997	92.6	28.6	18.8	92.6	0	1	0	0	2	1798.92	4673.86	3919710	23	38
Dermis	Buttock	20180601_SherrattM_MO_15.raw (Full_Skin_15)	Acetyl-CoA acetyltransferase, mitochondrial OS=Homo sapiens GN=ACAT1 PE=1 SV=1	A0A140VJX1_HUMAN,THIL_HUMAN	SwissProt_2018_01.fasta	45199.8	5	5	5	0.000535	0.152	DGLTDVYNK	K	I	0.99	30.4	27.2	14.9	30.4	0	1	0	0	2	1024.49	1673.2	1295460	182	190
Dermis	Buttock	20180601_SherrattM_MO_15.raw (Full_Skin_15)	Acetyl-CoA acetyltransferase, mitochondrial OS=Homo sapiens GN=ACAT1 PE=1 SV=1	A0A140VJX1_HUMAN,THIL_HUMAN	SwissProt_2018_01.fasta	45199.8	5	5	5	0.000535	0.152	FGNEVIPVTVTVK	K	G	0.997	34.2	28.2	15.1	34.2	0	1	0	0	2	1402.79	3466.03	2785420	231	243
Dermis	Buttock	20180601_SherrattM_MO_15.raw (Full_Skin_15)	Acetyl-CoA acetyltransferase, mitochondrial OS=Homo sapiens GN=ACAT1 PE=1 SV=1	A0A140VJX1_HUMAN,THIL_HUMAN	SwissProt_2018_01.fasta	45199.8	5	5	5	0.000535	0.152	IHMGSCAENTAK	K	K	0.997	51.9	25	16.2	51.9	0	1	0	0	2	1318.59	760.835	1231950	191	202
Dermis	Buttock	20180601_SherrattM_MO_15.raw (Full_Skin_15)	Acetyl-CoA acetyltransferase, mitochondrial OS=Homo sapiens GN=ACAT1 PE=1 SV=1	A0A140VJX1_HUMAN,THIL_HUMAN	SwissProt_2018_01.fasta	45199.8	5	5	5	0.000535	0.152	LGSIAIQGAIEK	K	A	0.997	44.8	28.5	15.8	44.8	0	1	0	0	2	1199.7	2475.85	1923340	67	78
Dermis	Buttock	20180601_SherrattM_MO_15.raw (Full_Skin_15)	Acetyl-CoA acetyltransferase, mitochondrial OS=Homo sapiens GN=ACAT1 PE=1 SV=1	A0A140VJX1_HUMAN,THIL_HUMAN	SwissProt_2018_01.fasta	45199.8	5	5	5	0.000535	0.152	QAVLGAGLPISTPCTTINK	R	V	0.997	51.2	28.6	16.2	51.2	0	1	0	0	2	1941.05	3847.35	538866	106	124
Dermis	Buttock	20180601_SherrattM_MO_15.raw (Full_Skin_15)	Collagen alpha-2(I) chain OS=Homo sapiens GN=COL1A2 PE=1 SV=7	A0A087WTA8_HUMAN,A0A0S2Z3H5_HUMAN,CO1A2_HUMAN	SwissProt_2018_01.fasta	129315	19	23	32	0.00342	0.182	GASGPAGVR	R	G	0.997	45.2	25	23.7	37.3	0	1	0	0	2	771.411	689.34	644617	424	432
Dermis	Buttock	20180601_SherrattM_MO_15.raw (Full_Skin_15)	Collagen alpha-2(I) chain OS=Homo sapiens GN=COL1A2 PE=1 SV=7	A0A087WTA8_HUMAN,A0A0S2Z3H5_HUMAN,CO1A2_HUMAN	SwissProt_2018_01.fasta	129315	19	23	32	0.00342	0.182	GDGGPPGMTGFPGAAGR	R	T	0.997	47.4	25.1	16	47.4	0	3	0	0	2	1517.68	2100.46	40741700	778	794
Dermis	Buttock	20180601_SherrattM_MO_15.raw (Full_Skin_15)	Collagen alpha-2(I) chain OS=Homo sapiens GN=COL1A2 PE=1 SV=7	A0A087WTA8_HUMAN,A0A0S2Z3H5_HUMAN,CO1A2_HUMAN	SwissProt_2018_01.fasta	129315	19	23	32	0.00342	0.182	GDQGPVGR	R	T	0.99	32	25	20.2	26.8	0	1	0	0	2	785.39	658.968	14235700	823	830
Dermis	Buttock	20180601_SherrattM_MO_15.raw (Full_Skin_15)	Collagen alpha-2(I) chain OS=Homo sapiens GN=COL1A2 PE=1 SV=7	A0A087WTA8_HUMAN,A0A0S2Z3H5_HUMAN,CO1A2_HUMAN	SwissProt_2018_01.fasta	129315	19	23	32	0.00342	0.182	GEAGAAGPAGPAGPR	R	G	0.997	47.2	28.4	16	47.2	0	1	0	0	2	1235.61	776.002	11028700	694	708
Dermis	Buttock	20180601_SherrattM_MO_15.raw (Full_Skin_15)	Collagen alpha-2(I) chain OS=Homo sapiens GN=COL1A2 PE=1 SV=7	A0A087WTA8_HUMAN,A0A0S2Z3H5_HUMAN,CO1A2_HUMAN	SwissProt_2018_01.fasta	129315	19	23	32	0.00342	0.182	GEIGAVGNAGPAGPAGPR	K	G	0.997	98.3	30.1	19.1	98.3	0	2	1	0	2	1547.79	1499.37	37829400	265	282
Dermis	Buttock	20180601_SherrattM_MO_15.raw (Full_Skin_15)	Collagen alpha-2(I) chain OS=Homo sapiens GN=COL1A2 PE=1 SV=7	A0A087WTA8_HUMAN,A0A0S2Z3H5_HUMAN,CO1A2_HUMAN	SwissProt_2018_01.fasta	129315	19	23	32	0.00342	0.182	GEIGNPGR	R	D	0.99	34.5	25	21.3	28.3	0	1	0	0	2	799.406	715.063	1579870	664	671
Dermis	Buttock	20180601_SherrattM_MO_15.raw (Full_Skin_15)	Collagen alpha-2(I) chain OS=Homo sapiens GN=COL1A2 PE=1 SV=7	A0A087WTA8_HUMAN,A0A0S2Z3H5_HUMAN,CO1A2_HUMAN	SwissProt_2018_01.fasta	129315	19	23	32	0.00342	0.182	GETGPSGPVGPAGAVGPR	R	G	0.997	92.8	29.4	18.8	92.8	0	4	1	0	2	1562.79	1489.18	230282000	979	996
Dermis	Buttock	20180601_SherrattM_MO_15.raw (Full_Skin_15)	Collagen alpha-2(I) chain OS=Homo sapiens GN=COL1A2 PE=1 SV=7	A0A087WTA8_HUMAN,A0A0S2Z3H5_HUMAN,CO1A2_HUMAN	SwissProt_2018_01.fasta	129315	19	23	32	0.00342	0.182	GEVGPAGPNGFAGPAGAAGQPGAK	R	G	0.997	108	29.3	19.8	108	0	2	2	0	2	2035	2099.97	11745000	715	738
Dermis	Buttock	20180601_SherrattM_MO_15.raw (Full_Skin_15)	Collagen alpha-2(I) chain OS=Homo sapiens GN=COL1A2 PE=1 SV=7	A0A087WTA8_HUMAN,A0A0S2Z3H5_HUMAN,CO1A2_HUMAN	SwissProt_2018_01.fasta	129315	19	23	32	0.00342	0.182	GHAGLAGAR	K	G	0.995	32.3	25	24.1	23.2	0	1	0	0	2	809.438	690.679	12540100	511	519
Dermis	Buttock	20180601_SherrattM_MO_15.raw (Full_Skin_15)	Collagen alpha-2(I) chain OS=Homo sapiens GN=COL1A2 PE=1 SV=7	A0A087WTA8_HUMAN,A0A0S2Z3H5_HUMAN,CO1A2_HUMAN	SwissProt_2018_01.fasta	129315	19	23	32	0.00342	0.182	GIPGPVGAAGATGAR	R	G	0.997	34.8	27.9	15.2	34.8	0	1	0	0	2	1251.68	1485.79	4090860	328	342
Dermis	Buttock	20180601_SherrattM_MO_15.raw (Full_Skin_15)	Collagen alpha-2(I) chain OS=Homo sapiens GN=COL1A2 PE=1 SV=7	A0A087WTA8_HUMAN,A0A0S2Z3H5_HUMAN,CO1A2_HUMAN	SwissProt_2018_01.fasta	129315	19	23	32	0.00342	0.182	GLPGADGR	R	A	0.962	26.5	25	35.3	5.89	0	1	0	0	2	742.384	797.291	6236540	406	413
Dermis	Buttock	20180601_SherrattM_MO_15.raw (Full_Skin_15)	Collagen alpha-2(I) chain OS=Homo sapiens GN=COL1A2 PE=1 SV=7	A0A087WTA8_HUMAN,A0A0S2Z3H5_HUMAN,CO1A2_HUMAN	SwissProt_2018_01.fasta	129315	19	23	32	0.00342	0.182	GPAGPSGPAGKDGR	R	T	0.997	69.9	28.6	17.4	69.9	0	1	0	0	2	1223.61	651.002	564680	1054	1067
Dermis	Buttock	20180601_SherrattM_MO_15.raw (Full_Skin_15)	Collagen alpha-2(I) chain OS=Homo sapiens GN=COL1A2 PE=1 SV=7	A0A087WTA8_HUMAN,A0A0S2Z3H5_HUMAN,CO1A2_HUMAN	SwissProt_2018_01.fasta	129315	19	23	32	0.00342	0.182	GPPGESGAAGPTGPIGSR	R	G	0.948	28.2	28.9	14.8	28.2	0	1	0	0	2	1564.77	1193.63	1095120	592	609
Dermis	Buttock	20180601_SherrattM_MO_15.raw (Full_Skin_15)	Collagen alpha-2(I) chain OS=Homo sapiens GN=COL1A2 PE=1 SV=7	A0A087WTA8_HUMAN,A0A0S2Z3H5_HUMAN,CO1A2_HUMAN	SwissProt_2018_01.fasta	129315	19	23	32	0.00342	0.182	GVGLGPGPMGLMGPR	K	G	0.997	76.9	32.4	17.8	76.9	0	2	0	0	2	1395.72	3877.84	13628000	85	99
Dermis	Buttock	20180601_SherrattM_MO_15.raw (Full_Skin_15)	Collagen alpha-2(I) chain OS=Homo sapiens GN=COL1A2 PE=1 SV=7	A0A087WTA8_HUMAN,A0A0S2Z3H5_HUMAN,CO1A2_HUMAN	SwissProt_2018_01.fasta	129315	19	23	32	0.00342	0.182	GVVGPQGAR	R	G	0.997	47.6	25.7	25.3	38.2	0	1	0	0	2	840.469	747.28	14299300	157	165
Dermis	Buttock	20180601_SherrattM_MO_15.raw (Full_Skin_15)	Collagen alpha-2(I) chain OS=Homo sapiens GN=COL1A2 PE=1 SV=7	A0A087WTA8_HUMAN,A0A0S2Z3H5_HUMAN,CO1A2_HUMAN	SwissProt_2018_01.fasta	129315	19	23	32	0.00342	0.182	HGNRGETGPSGPVGPAGAVGPR	K	G	0.997	49	30.3	16.1	49	0	0	1	0	2	2027.02	908.883	3043090	975	996
Dermis	Buttock	20180601_SherrattM_MO_15.raw (Full_Skin_15)	Collagen alpha-2(I) chain OS=Homo sapiens GN=COL1A2 PE=1 SV=7	A0A087WTA8_HUMAN,A0A0S2Z3H5_HUMAN,CO1A2_HUMAN	SwissProt_2018_01.fasta	129315	19	23	32	0.00342	0.182	SLNNQIETLLTPEGSR	K	K	0.997	95.9	30	27.3	87.6	0	1	0	0	2	1771.92	4350.75	2059410	1141	1156
Dermis	Buttock	20180601_SherrattM_MO_15.raw (Full_Skin_15)	Collagen alpha-2(I) chain OS=Homo sapiens GN=COL1A2 PE=1 SV=7	A0A087WTA8_HUMAN,A0A0S2Z3H5_HUMAN,CO1A2_HUMAN	SwissProt_2018_01.fasta	129315	19	23	32	0.00342	0.182	TGHPGTVGPAGIR	R	G	0.997	42.5	29.5	21.2	37	0	1	1	0	2	1219.65	867.153	14246700	1068	1080
Dermis	Buttock	20180601_SherrattM_MO_15.raw (Full_Skin_15)	Collagen alpha-2(I) chain OS=Homo sapiens GN=COL1A2 PE=1 SV=7	A0A087WTA8_HUMAN,A0A0S2Z3H5_HUMAN,CO1A2_HUMAN	SwissProt_2018_01.fasta	129315	19	23	32	0.00342	0.182	VGAPGPAGAR	R	G	0.997	44.8	25.4	21.9	38.7	0	1	0	0	2	852.469	731.998	4555090	225	234
Dermis	Buttock	20180601_SherrattM_MO_15.raw (Full_Skin_15)	Serpin B5 OS=Homo sapiens GN=SERPINB5 PE=1 SV=2	A0A024R2B6_HUMAN,SPB5_HUMAN	SwissProt_2018_01.fasta	42101.8	6	6	8	0.000855	0.192	ACLENLGLK	K	H	0.964	29.6	30.1	14.8	29.6	0	1	0	0	2	1017.54	2175.27	5341050	286	294
Dermis	Buttock	20180601_SherrattM_MO_15.raw (Full_Skin_15)	Serpin B5 OS=Homo sapiens GN=SERPINB5 PE=1 SV=2	A0A024R2B6_HUMAN,SPB5_HUMAN	SwissProt_2018_01.fasta	42101.8	6	6	8	0.000855	0.192	DVEDESTGLEK	K	I	0.96	19.4	25	14.2	19.4	0	1	0	0	2	1221.55	1134.39	1699460	235	245
Dermis	Buttock	20180601_SherrattM_MO_15.raw (Full_Skin_15)	Serpin B5 OS=Homo sapiens GN=SERPINB5 PE=1 SV=2	A0A024R2B6_HUMAN,SPB5_HUMAN	SwissProt_2018_01.fasta	42101.8	6	6	8	0.000855	0.192	DVPFGFQTVTSDVNK	K	L	0.997	55.3	28.5	16.5	55.3	0	1	0	0	2	1653.81	4176.11	1626500	65	79
Dermis	Buttock	20180601_SherrattM_MO_15.raw (Full_Skin_15)	Serpin B5 OS=Homo sapiens GN=SERPINB5 PE=1 SV=2	A0A024R2B6_HUMAN,SPB5_HUMAN	SwissProt_2018_01.fasta	42101.8	6	6	8	0.000855	0.192	ELETVDFKDKLEETK	K	G	0.99	38.5	29	15.4	38.5	0	0	1	0	2	1823.93	2436.19	1298750	115	129
Dermis	Buttock	20180601_SherrattM_MO_15.raw (Full_Skin_15)	Serpin B5 OS=Homo sapiens GN=SERPINB5 PE=1 SV=2	A0A024R2B6_HUMAN,SPB5_HUMAN	SwissProt_2018_01.fasta	42101.8	6	6	8	0.000855	0.192	IIELPFQNK	K	H	0.997	39.8	29.2	26.4	28.9	0	3	0	0	2	1101.63	3457.6	3901740	216	224
Dermis	Buttock	20180601_SherrattM_MO_15.raw (Full_Skin_15)	Serpin B5 OS=Homo sapiens GN=SERPINB5 PE=1 SV=2	A0A024R2B6_HUMAN,SPB5_HUMAN	SwissProt_2018_01.fasta	42101.8	6	6	8	0.000855	0.192	SLNLSTEFISSTK	K	R	0.997	60.4	31.7	16.8	60.4	0	1	0	0	2	1426.74	3543.46	1874840	97	109
Dermis	Buttock	20180601_SherrattM_MO_15.raw (Full_Skin_15)	BTB/POZ domain-containing protein KCTD12 OS=Homo sapiens GN=KCTD12 PE=1 SV=1	A0A140VJM4_HUMAN,B3KY04_HUMAN,KCD12_HUMAN	SwissProt_2018_01.fasta	35701.8	2	2	2	0.000214	0.0769	DLQLVLPDYFPER	R	S	0.997	43.7	34.1	15.7	43.7	0	1	0	0	2	1604.83	4844.23	2402930	98	110
Dermis	Buttock	20180601_SherrattM_MO_15.raw (Full_Skin_15)	BTB/POZ domain-containing protein KCTD12 OS=Homo sapiens GN=KCTD12 PE=1 SV=1	A0A140VJM4_HUMAN,B3KY04_HUMAN,KCD12_HUMAN	SwissProt_2018_01.fasta	35701.8	2	2	2	0.000214	0.0769	MFTQQQPQELAR	R	D	0.997	77.2	28.7	17.8	77.2	0	1	0	0	2	1476.73	1752.45	1196410	63	74
Dermis	Buttock	20180601_SherrattM_MO_15.raw (Full_Skin_15)	Cell surface glycoprotein MUC18 OS=Homo sapiens GN=MCAM PE=1 SV=2	A0A024R3I5_HUMAN,MUC18_HUMAN	SwissProt_2018_01.fasta	71606.5	3	3	3	0.000321	0.0604	EVTVPVFYPTEK	R	V	0.958	26	29	14.6	26	0	1	0	0	2	1408.74	3619.45	1685490	240	251
Dermis	Buttock	20180601_SherrattM_MO_15.raw (Full_Skin_15)	Cell surface glycoprotein MUC18 OS=Homo sapiens GN=MCAM PE=1 SV=2	A0A024R3I5_HUMAN,MUC18_HUMAN	SwissProt_2018_01.fasta	71606.5	3	3	3	0.000321	0.0604	GATLALTQVTPQDER	R	I	0.997	95.7	29.4	19	95.7	0	1	0	0	2	1599.83	2491.88	1525540	98	112
Dermis	Buttock	20180601_SherrattM_MO_15.raw (Full_Skin_15)	Cell surface glycoprotein MUC18 OS=Homo sapiens GN=MCAM PE=1 SV=2	A0A024R3I5_HUMAN,MUC18_HUMAN	SwissProt_2018_01.fasta	71606.5	3	3	3	0.000321	0.0604	VWLEVEPVGMLK	K	E	0.997	58	29.1	17.2	57.4	0	1	0	0	2	1399.77	4550.44	4932430	252	263
Dermis	Buttock	20180601_SherrattM_MO_15.raw (Full_Skin_15)	EMILIN-2 OS=Homo sapiens GN=EMILIN2 PE=1 SV=3	EMIL2_HUMAN	SwissProt_2018_01.fasta	115687	2	2	2	0.000214	0.0294	LDSISGNLQR	K	I	0.997	44	31.4	26.8	32.9	0	1	0	0	2	1102.59	1362.66	2457790	716	725
Dermis	Buttock	20180601_SherrattM_MO_15.raw (Full_Skin_15)	EMILIN-2 OS=Homo sapiens GN=EMILIN2 PE=1 SV=3	EMIL2_HUMAN	SwissProt_2018_01.fasta	115687	2	2	2	0.000214	0.0294	LQSQVISELDACKECTQGVQR	R	E	0.997	83.5	29.9	18.2	83.5	0	0	1	0	2	2449.18	2654.14	2933470	677	697
Dermis	Buttock	20180601_SherrattM_MO_15.raw (Full_Skin_15)	Collagen alpha-1(IV) chain OS=Homo sapiens GN=COL4A1 PE=1 SV=3	A9LSU1_HUMAN,CO4A1_HUMAN,Q59F15_HUMAN	SwissProt_2018_01.fasta	160618	3	5	5	0.000535	0.0234	AHGQDLGTAGSCLR	R	K	0.997	75.2	27.1	18.6	74.2	0	1	1	0	2	1442.68	947.951	8461820	1482	1495
Dermis	Buttock	20180601_SherrattM_MO_15.raw (Full_Skin_15)	Collagen alpha-1(IV) chain OS=Homo sapiens GN=COL4A1 PE=1 SV=3	A9LSU1_HUMAN,CO4A1_HUMAN,Q59F15_HUMAN	SwissProt_2018_01.fasta	160618	3	5	5	0.000535	0.0234	HSQTIDDPQCPSGTK	R	I	0.997	80.1	25	18	80.1	0	1	1	0	2	1670.74	761.838	2985650	1451	1465
Dermis	Buttock	20180601_SherrattM_MO_15.raw (Full_Skin_15)	Collagen alpha-1(IV) chain OS=Homo sapiens GN=COL4A1 PE=1 SV=3	A9LSU1_HUMAN,CO4A1_HUMAN,Q59F15_HUMAN	SwissProt_2018_01.fasta	160618	3	5	5	0.000535	0.0234	SAPFIECHGR	R	G	0.983	28.2	25.2	14.8	0	0	1	0	0	2	1173.55	965.659	1843040	1610	1619
Dermis	Buttock	20180601_SherrattM_MO_15.raw (Full_Skin_15)	Target of Nesh-SH3 OS=Homo sapiens GN=ABI3BP PE=1 SV=1	A0A1S5UZ16_HUMAN,D3YTG3_HUMAN,TARSH_HUMAN	SwissProt_2018_01.fasta	118644	7	7	10	0.00107	0.0614	DNVEGGIWSK	K	I	0.997	36.6	27.3	15.3	36.6	0	1	0	0	2	1104.53	1980.43	3317860	203	212
Dermis	Buttock	20180601_SherrattM_MO_15.raw (Full_Skin_15)	Target of Nesh-SH3 OS=Homo sapiens GN=ABI3BP PE=1 SV=1	A0A1S5UZ16_HUMAN,D3YTG3_HUMAN,TARSH_HUMAN	SwissProt_2018_01.fasta	118644	7	7	10	0.00107	0.0614	FTEAIVDAEPK	K	Y	0.997	76.8	30	17.8	76.8	0	1	0	0	2	1219.62	2111.61	6712230	88	98
Dermis	Buttock	20180601_SherrattM_MO_15.raw (Full_Skin_15)	Target of Nesh-SH3 OS=Homo sapiens GN=ABI3BP PE=1 SV=1	A0A1S5UZ16_HUMAN,D3YTG3_HUMAN,TARSH_HUMAN	SwissProt_2018_01.fasta	118644	7	7	10	0.00107	0.0614	IYLSDSLTGK	K	F	0.997	66.2	27.9	17.1	66.2	0	2	0	0	2	1096.59	2440.32	5517430	989	998
Dermis	Buttock	20180601_SherrattM_MO_15.raw (Full_Skin_15)	Target of Nesh-SH3 OS=Homo sapiens GN=ABI3BP PE=1 SV=1	A0A1S5UZ16_HUMAN,D3YTG3_HUMAN,TARSH_HUMAN	SwissProt_2018_01.fasta	118644	7	7	10	0.00107	0.0614	LIPITIIK	K	Q	0.99	29.5	25	14.8	29.5	0	1	0	0	2	910.634	3534.71	1886970	247	254
Dermis	Buttock	20180601_SherrattM_MO_15.raw (Full_Skin_15)	Target of Nesh-SH3 OS=Homo sapiens GN=ABI3BP PE=1 SV=1	A0A1S5UZ16_HUMAN,D3YTG3_HUMAN,TARSH_HUMAN	SwissProt_2018_01.fasta	118644	7	7	10	0.00107	0.0614	TGQQLTSDQLPIK	R	E	0.997	76.8	29.9	18	76.6	0	3	0	0	2	1428.77	2238.87	14327000	1024	1036
Dermis	Buttock	20180601_SherrattM_MO_15.raw (Full_Skin_15)	Target of Nesh-SH3 OS=Homo sapiens GN=ABI3BP PE=1 SV=1	A0A1S5UZ16_HUMAN,D3YTG3_HUMAN,TARSH_HUMAN	SwissProt_2018_01.fasta	118644	7	7	10	0.00107	0.0614	TGQQLTSDQLPIKEGYFR	R	A	0.997	61.5	29.1	16.8	61.5	0	0	1	0	2	2081.07	3296.14	10732400	1024	1041
Dermis	Buttock	20180601_SherrattM_MO_15.raw (Full_Skin_15)	Target of Nesh-SH3 OS=Homo sapiens GN=ABI3BP PE=1 SV=1	A0A1S5UZ16_HUMAN,D3YTG3_HUMAN,TARSH_HUMAN	SwissProt_2018_01.fasta	118644	7	7	10	0.00107	0.0614	VSEPVSAGR	R	D	0.997	47.3	27.7	18	45.3	0	1	0	0	2	901.474	753.247	4996630	937	945
Dermis	Buttock	20180601_SherrattM_MO_15.raw (Full_Skin_15)	Fibulin-2 OS=Homo sapiens GN=FBLN2 PE=1 SV=2	B7Z9B8_HUMAN,FBLN2_HUMAN	SwissProt_2018_01.fasta	126569	11	13	18	0.00192	0.131	CSCASGFLLAADGK	R	R	0.997	71.8	25	17.5	71.8	0	1	0	0	2	1456.66	2803.18	874766	926	939
Dermis	Buttock	20180601_SherrattM_MO_15.raw (Full_Skin_15)	Fibulin-2 OS=Homo sapiens GN=FBLN2 PE=1 SV=2	B7Z9B8_HUMAN,FBLN2_HUMAN	SwissProt_2018_01.fasta	126569	11	13	18	0.00192	0.131	CVDVNECETGVHR	K	C	0.997	87.9	25	18.5	87.9	0	1	1	0	2	1574.67	882.262	5354750	856	868
Dermis	Buttock	20180601_SherrattM_MO_15.raw (Full_Skin_15)	Fibulin-2 OS=Homo sapiens GN=FBLN2 PE=1 SV=2	B7Z9B8_HUMAN,FBLN2_HUMAN	SwissProt_2018_01.fasta	126569	11	13	18	0.00192	0.131	EGETCGAEDNDSCGISLYK	K	Q	0.997	145	25	22.1	145	0	1	0	0	2	2104.84	2261.03	1062890	498	516
Dermis	Buttock	20180601_SherrattM_MO_15.raw (Full_Skin_15)	Fibulin-2 OS=Homo sapiens GN=FBLN2 PE=1 SV=2	B7Z9B8_HUMAN,FBLN2_HUMAN	SwissProt_2018_01.fasta	126569	11	13	18	0.00192	0.131	FECPPNYVQVSK	R	T	0.997	53.1	27	16.3	53.1	0	4	0	0	2	1467.69	2193.82	13994000	1054	1065
Dermis	Buttock	20180601_SherrattM_MO_15.raw (Full_Skin_15)	Fibulin-2 OS=Homo sapiens GN=FBLN2 PE=1 SV=2	B7Z9B8_HUMAN,FBLN2_HUMAN	SwissProt_2018_01.fasta	126569	11	13	18	0.00192	0.131	GCIDVNECWASPGR	R	L	0.997	76.9	25	17.8	76.9	0	2	0	0	2	1620.69	2711.42	4362510	898	911
Dermis	Buttock	20180601_SherrattM_MO_15.raw (Full_Skin_15)	Fibulin-2 OS=Homo sapiens GN=FBLN2 PE=1 SV=2	B7Z9B8_HUMAN,FBLN2_HUMAN	SwissProt_2018_01.fasta	126569	11	13	18	0.00192	0.131	GNEEGYFGTR	K	R	0.997	37	25	15.3	37	0	1	0	0	2	1129.49	1294.36	2229710	1124	1133
Dermis	Buttock	20180601_SherrattM_MO_15.raw (Full_Skin_15)	Fibulin-2 OS=Homo sapiens GN=FBLN2 PE=1 SV=2	B7Z9B8_HUMAN,FBLN2_HUMAN	SwissProt_2018_01.fasta	126569	11	13	18	0.00192	0.131	IGPAPAFTGDTIALNIIK	R	G	0.997	86.4	25	18.4	86.4	0	1	0	0	2	1812.03	4683.63	3894420	1106	1123
Dermis	Buttock	20180601_SherrattM_MO_15.raw (Full_Skin_15)	Fibulin-2 OS=Homo sapiens GN=FBLN2 PE=1 SV=2	B7Z9B8_HUMAN,FBLN2_HUMAN	SwissProt_2018_01.fasta	126569	11	13	18	0.00192	0.131	RPPEPAAAPR	R	R	0.997	45.2	29.4	30.4	30.6	0	1	0	0	2	1061.59	725.984	1638830	566	575
Dermis	Buttock	20180601_SherrattM_MO_15.raw (Full_Skin_15)	Fibulin-2 OS=Homo sapiens GN=FBLN2 PE=1 SV=2	B7Z9B8_HUMAN,FBLN2_HUMAN	SwissProt_2018_01.fasta	126569	11	13	18	0.00192	0.131	RVSEAEMAGR	R	E	0.992	31.3	29.4	24.8	21.4	0	1	0	0	2	1105.54	756.693	3947590	576	585
Dermis	Buttock	20180601_SherrattM_MO_15.raw (Full_Skin_15)	Fibulin-2 OS=Homo sapiens GN=FBLN2 PE=1 SV=2	B7Z9B8_HUMAN,FBLN2_HUMAN	SwissProt_2018_01.fasta	126569	11	13	18	0.00192	0.131	TCRPEGHPPQPEAPQEPALK	R	S	0.995	35.7	28.6	15.2	35.7	0	0	1	0	2	2239.09	1171.32	3285290	643	662
Dermis	Buttock	20180601_SherrattM_MO_15.raw (Full_Skin_15)	Fibulin-2 OS=Homo sapiens GN=FBLN2 PE=1 SV=2	B7Z9B8_HUMAN,FBLN2_HUMAN	SwissProt_2018_01.fasta	126569	11	13	18	0.00192	0.131	TTCHDFLECQNSPAR	R	I	0.997	80.8	25	18	80.8	0	1	2	0	2	1835.78	1318.47	3325440	1071	1085
Dermis	Buttock	20180601_SherrattM_MO_15.raw (Full_Skin_15)	Tropomyosin 3 isoform 1 (Fragment) OS=Homo sapiens GN=TPM3 PE=2 SV=1	A0A0S2Z4G4_HUMAN		0	9	9	10	0.00107	0	ALKDEEKMELQEIQLK	?	?	0.997	56.6	27.9	16.5	56.6	0	0	2	0	2	1945.03	2908.69	1656060	0	0
Dermis	Buttock	20180601_SherrattM_MO_15.raw (Full_Skin_15)	Tropomyosin 3 isoform 1 (Fragment) OS=Homo sapiens GN=TPM3 PE=2 SV=1	A0A0S2Z4G4_HUMAN		0	9	9	10	0.00107	0	AREQAEAEVASLNR	?	?	0.997	43	28.6	20.3	38.4	0	0	1	0	2	1543.78	1139.08	1828310	0	0
Dermis	Buttock	20180601_SherrattM_MO_15.raw (Full_Skin_15)	Tropomyosin 3 isoform 1 (Fragment) OS=Homo sapiens GN=TPM3 PE=2 SV=1	A0A0S2Z4G4_HUMAN		0	9	9	10	0.00107	0	EEHLCTQR	?	?	0.952	20.6	25	14.3	20.6	0	1	0	0	2	1072.48	692.547	735673	0	0
Dermis	Buttock	20180601_SherrattM_MO_15.raw (Full_Skin_15)	Tropomyosin 3 isoform 1 (Fragment) OS=Homo sapiens GN=TPM3 PE=2 SV=1	A0A0S2Z4G4_HUMAN		0	9	9	10	0.00107	0	EQAEAEVASLNR	?	?	0.997	64.5	27.9	73.1	8.45	0	1	0	0	2	1316.64	1450.98	4095950	0	0
Dermis	Buttock	20180601_SherrattM_MO_15.raw (Full_Skin_15)	Tropomyosin 3 isoform 1 (Fragment) OS=Homo sapiens GN=TPM3 PE=2 SV=1	A0A0S2Z4G4_HUMAN		0	9	9	10	0.00107	0	IQVLQQQADDAEER	?	?	0.997	71.4	28.9	17.5	71.4	0	1	0	0	2	1642.8	1698.55	1462870	0	0
Dermis	Buttock	20180601_SherrattM_MO_15.raw (Full_Skin_15)	Tropomyosin 3 isoform 1 (Fragment) OS=Homo sapiens GN=TPM3 PE=2 SV=1	A0A0S2Z4G4_HUMAN		0	9	9	10	0.00107	0	KIQVLQQQADDAEER	?	?	0.997	48.2	29.7	16	48.2	0	0	1	0	2	1770.9	1264.47	2444120	0	0
Dermis	Buttock	20180601_SherrattM_MO_15.raw (Full_Skin_15)	Tropomyosin 3 isoform 1 (Fragment) OS=Homo sapiens GN=TPM3 PE=2 SV=1	A0A0S2Z4G4_HUMAN		0	9	9	10	0.00107	0	KLVIIEGDLER	?	?	0.996	42.1	27.7	15.6	42.1	0	0	1	0	2	1284.75	2322.45	1080260	0	0
Dermis	Buttock	20180601_SherrattM_MO_15.raw (Full_Skin_15)	Tropomyosin 3 isoform 1 (Fragment) OS=Homo sapiens GN=TPM3 PE=2 SV=1	A0A0S2Z4G4_HUMAN		0	9	9	10	0.00107	0	MLDQTLLDLNEM	?	?	0.997	62.9	27.8	16.9	62.9	0	1	0	0	2	1435.68	4948.68	6066640	0	0
Dermis	Buttock	20180601_SherrattM_MO_15.raw (Full_Skin_15)	Tropomyosin 3 isoform 1 (Fragment) OS=Homo sapiens GN=TPM3 PE=2 SV=1	A0A0S2Z4G4_HUMAN		0	9	9	10	0.00107	0	TIDDLEDKLK	?	?	0.992	40.1	30.3	19.9	35.7	0	0	1	0	2	1189.63	2075.92	1006410	0	0
Dermis	Buttock	20180601_SherrattM_MO_15.raw (Full_Skin_15)	Hsc70-interacting protein OS=Homo sapiens GN=ST13 PE=1 SV=2	A0A140VKA6_HUMAN,B4E0U6_HUMAN,F10A1_HUMAN	SwissProt_2018_01.fasta	41332.4	3	3	3	0.000321	0.0921	AIEINPDSAQPYK	R	W	0.997	44.3	29.1	15.8	44.3	0	1	0	0	2	1445.73	2150.58	801926	174	186
Dermis	Buttock	20180601_SherrattM_MO_15.raw (Full_Skin_15)	Hsc70-interacting protein OS=Homo sapiens GN=ST13 PE=1 SV=2	A0A140VKA6_HUMAN,B4E0U6_HUMAN,F10A1_HUMAN	SwissProt_2018_01.fasta	41332.4	3	3	3	0.000321	0.0921	EWVESMGGK	R	V	0.997	34.5	25.4	15.2	34.5	0	1	0	0	2	1022.46	1580.87	2610140	33	41
Dermis	Buttock	20180601_SherrattM_MO_15.raw (Full_Skin_15)	Hsc70-interacting protein OS=Homo sapiens GN=ST13 PE=1 SV=2	A0A140VKA6_HUMAN,B4E0U6_HUMAN,F10A1_HUMAN	SwissProt_2018_01.fasta	41332.4	3	3	3	0.000321	0.0921	QDPSVLHTEEMR	K	F	0.997	42	27.1	15.6	42	0	0	1	0	2	1441.67	1270.09	1236410	18	29
Dermis	Buttock	20180601_SherrattM_MO_15.raw (Full_Skin_15)	Hemoglobin subunit beta OS=Homo sapiens GN=HBB PE=1 SV=2	D9YZU5_HUMAN,HBB_HUMAN	SwissProt_2018_01.fasta	15998	16	23	43	0.0046	0.952	EFTPPVQAAYQK	K	V	0.997	46.5	29.4	15.9	46.5	0	5	0	0	2	1378.7	2116.12	225703000	122	133
Dermis	Buttock	20180601_SherrattM_MO_15.raw (Full_Skin_15)	Hemoglobin subunit beta OS=Homo sapiens GN=HBB PE=1 SV=2	D9YZU5_HUMAN,HBB_HUMAN	SwissProt_2018_01.fasta	15998	16	23	43	0.0046	0.952	FFESFGDLSTPDAVMGNPK	R	V	0.997	105	26.6	19.6	105	0	2	1	0	2	2058.95	4586.43	41115100	42	60
Dermis	Buttock	20180601_SherrattM_MO_15.raw (Full_Skin_15)	Hemoglobin subunit beta OS=Homo sapiens GN=HBB PE=1 SV=2	D9YZU5_HUMAN,HBB_HUMAN	SwissProt_2018_01.fasta	15998	16	23	43	0.0046	0.952	GTFATLSELHCDK	K	L	0.997	74.5	27.6	17.7	74.5	0	2	2	0	2	1478.69	2138.46	33030600	84	96
Dermis	Buttock	20180601_SherrattM_MO_15.raw (Full_Skin_15)	Hemoglobin subunit beta OS=Homo sapiens GN=HBB PE=1 SV=2	D9YZU5_HUMAN,HBB_HUMAN	SwissProt_2018_01.fasta	15998	16	23	43	0.0046	0.952	GTFATLSELHCDKLHVDPENFR	K	L	0.997	64.2	33.9	17	0	0	0	1	0	2	2586.24	3634.81	23240000	84	105
Dermis	Buttock	20180601_SherrattM_MO_15.raw (Full_Skin_15)	Hemoglobin subunit beta OS=Homo sapiens GN=HBB PE=1 SV=2	D9YZU5_HUMAN,HBB_HUMAN	SwissProt_2018_01.fasta	15998	16	23	43	0.0046	0.952	KVLGAFSDGLAHLDNLK	K	G	0.997	114	27.2	20.1	114	0	1	1	0	2	1797.99	3723.42	88360700	67	83
Dermis	Buttock	20180601_SherrattM_MO_15.raw (Full_Skin_15)	Hemoglobin subunit beta OS=Homo sapiens GN=HBB PE=1 SV=2	D9YZU5_HUMAN,HBB_HUMAN	SwissProt_2018_01.fasta	15998	16	23	43	0.0046	0.952	LHVDPENFR	K	L	0.997	44.9	28.1	16.4	0	0	2	2	0	2	1126.56	1584.75	151323000	97	105
Dermis	Buttock	20180601_SherrattM_MO_15.raw (Full_Skin_15)	Hemoglobin subunit beta OS=Homo sapiens GN=HBB PE=1 SV=2	D9YZU5_HUMAN,HBB_HUMAN	SwissProt_2018_01.fasta	15998	16	23	43	0.0046	0.952	LLGNVLVCVLAHHFGK	R	E	0.997	54.4	25.1	16.4	54.4	0	0	1	0	2	1776.99	4637.5	2694500	106	121
Dermis	Buttock	20180601_SherrattM_MO_15.raw (Full_Skin_15)	Hemoglobin subunit beta OS=Homo sapiens GN=HBB PE=1 SV=2	D9YZU5_HUMAN,HBB_HUMAN	SwissProt_2018_01.fasta	15998	16	23	43	0.0046	0.952	LLVVYPWTQR	R	F	0.997	51.7	27.2	17	0	0	2	0	0	2	1274.73	4266.85	23911300	32	41
Dermis	Buttock	20180601_SherrattM_MO_15.raw (Full_Skin_15)	Hemoglobin subunit beta OS=Homo sapiens GN=HBB PE=1 SV=2	D9YZU5_HUMAN,HBB_HUMAN	SwissProt_2018_01.fasta	15998	16	23	43	0.0046	0.952	SAVTALWGK	K	V	0.997	54	28.9	26.1	44.3	0	3	0	0	2	932.52	2626.21	90592300	10	18
Dermis	Buttock	20180601_SherrattM_MO_15.raw (Full_Skin_15)	Hemoglobin subunit beta OS=Homo sapiens GN=HBB PE=1 SV=2	D9YZU5_HUMAN,HBB_HUMAN	SwissProt_2018_01.fasta	15998	16	23	43	0.0046	0.952	SAVTALWGKVNVDEVGGEALGR	K	L	0.997	93.1	28.7	18.8	93.1	0	0	1	0	2	2228.17	4406.35	7572290	10	31
Dermis	Buttock	20180601_SherrattM_MO_15.raw (Full_Skin_15)	Hemoglobin subunit beta OS=Homo sapiens GN=HBB PE=1 SV=2	D9YZU5_HUMAN,HBB_HUMAN	SwissProt_2018_01.fasta	15998	16	23	43	0.0046	0.952	VHLTPEEK	M	S	0.99	37.4	27	15.3	0	0	1	0	0	1	952.51	774.753	15532800	2	9
Dermis	Buttock	20180601_SherrattM_MO_15.raw (Full_Skin_15)	Hemoglobin subunit beta OS=Homo sapiens GN=HBB PE=1 SV=2	D9YZU5_HUMAN,HBB_HUMAN	SwissProt_2018_01.fasta	15998	16	23	43	0.0046	0.952	VHLTPEEKSAVTALWGKVNVDEVGGEALGR	M	L	0.949	33.1	26.5	15.1	0	0	0	0	0	1	3161.66	4383.95	3215440	2	31
Dermis	Buttock	20180601_SherrattM_MO_15.raw (Full_Skin_15)	Hemoglobin subunit beta OS=Homo sapiens GN=HBB PE=1 SV=2	D9YZU5_HUMAN,HBB_HUMAN	SwissProt_2018_01.fasta	15998	16	23	43	0.0046	0.952	VLGAFSDGLAHLDNLK	K	G	0.997	86.4	29.1	20.8	84	0	2	3	0	2	1669.89	4233.65	27215800	68	83
Dermis	Buttock	20180601_SherrattM_MO_15.raw (Full_Skin_15)	Hemoglobin subunit beta OS=Homo sapiens GN=HBB PE=1 SV=2	D9YZU5_HUMAN,HBB_HUMAN	SwissProt_2018_01.fasta	15998	16	23	43	0.0046	0.952	VNVDEVGGEALGR	K	L	0.997	78.5	28.2	26.7	69.7	0	3	0	0	2	1314.66	2274.18	220889000	19	31
Dermis	Buttock	20180601_SherrattM_MO_15.raw (Full_Skin_15)	Hemoglobin subunit beta OS=Homo sapiens GN=HBB PE=1 SV=2	D9YZU5_HUMAN,HBB_HUMAN	SwissProt_2018_01.fasta	15998	16	23	43	0.0046	0.952	VVAGVANALAHK	K	Y	0.997	74.5	25	17.7	74.5	0	3	2	0	2	1149.67	1203.16	27893600	134	145
Dermis	Buttock	20180601_SherrattM_MO_15.raw (Full_Skin_15)	Hemoglobin subunit beta OS=Homo sapiens GN=HBB PE=1 SV=2	D9YZU5_HUMAN,HBB_HUMAN	SwissProt_2018_01.fasta	15998	16	23	43	0.0046	0.952	VVAGVANALAHKYH	K	-	0.997	71.8	28.5	17.5	71.8	0	1	1	0	2	1449.8	1463.14	25622600	134	147
Dermis	Buttock	20180601_SherrattM_MO_15.raw (Full_Skin_15)	Complement factor H OS=Homo sapiens GN=CFH PE=1 SV=4	A0A024R962_HUMAN,CFAH_HUMAN	SwissProt_2018_01.fasta	139096	19	21	23	0.00246	0.201	CFEGFGIDGPAIAK	K	C	0.997	59.2	28.3	16.7	59.2	0	1	0	0	2	1481.71	3936.57	8480210	959	972
Dermis	Buttock	20180601_SherrattM_MO_15.raw (Full_Skin_15)	Complement factor H OS=Homo sapiens GN=CFH PE=1 SV=4	A0A024R962_HUMAN,CFAH_HUMAN	SwissProt_2018_01.fasta	139096	19	21	23	0.00246	0.201	CLPVTAPENGK	K	I	0.997	33.3	28	15.1	33.3	0	1	0	0	2	1185.59	1122.06	3005220	146	156
Dermis	Buttock	20180601_SherrattM_MO_15.raw (Full_Skin_15)	Complement factor H OS=Homo sapiens GN=CFH PE=1 SV=4	A0A024R962_HUMAN,CFAH_HUMAN	SwissProt_2018_01.fasta	139096	19	21	23	0.00246	0.201	DGWSAQPTCIK	K	S	0.997	41.2	26.5	15.6	41.2	0	1	0	0	2	1262.58	1924.02	7339400	497	507
Dermis	Buttock	20180601_SherrattM_MO_15.raw (Full_Skin_15)	Complement factor H OS=Homo sapiens GN=CFH PE=1 SV=4	A0A024R962_HUMAN,CFAH_HUMAN	SwissProt_2018_01.fasta	139096	19	21	23	0.00246	0.201	DTSCVNPPTVQNAYIVSR	R	Q	0.997	35.1	27.8	15.2	35.1	0	1	0	0	2	2020.98	3011.24	1289110	1045	1062
Dermis	Buttock	20180601_SherrattM_MO_15.raw (Full_Skin_15)	Complement factor H OS=Homo sapiens GN=CFH PE=1 SV=4	A0A024R962_HUMAN,CFAH_HUMAN	SwissProt_2018_01.fasta	139096	19	21	23	0.00246	0.201	EFDHNSNIR	K	Y	0.997	49.6	25.3	20.7	45	0	1	0	0	2	1131.52	774.898	3812930	770	778
Dermis	Buttock	20180601_SherrattM_MO_15.raw (Full_Skin_15)	Complement factor H OS=Homo sapiens GN=CFH PE=1 SV=4	A0A024R962_HUMAN,CFAH_HUMAN	SwissProt_2018_01.fasta	139096	19	21	23	0.00246	0.201	EGWIHTVCINGR	K	W	0.979	27.3	27.9	14.7	27.3	0	0	1	0	2	1441.7	2431.37	2987180	785	796
Dermis	Buttock	20180601_SherrattM_MO_15.raw (Full_Skin_15)	Complement factor H OS=Homo sapiens GN=CFH PE=1 SV=4	A0A024R962_HUMAN,CFAH_HUMAN	SwissProt_2018_01.fasta	139096	19	21	23	0.00246	0.201	GDAVCTESGWRPLPSCEEK	R	S	0.992	29	25	14.8	29	0	0	1	0	2	2177.96	2152.76	1642110	247	265
Dermis	Buttock	20180601_SherrattM_MO_15.raw (Full_Skin_15)	Complement factor H OS=Homo sapiens GN=CFH PE=1 SV=4	A0A024R962_HUMAN,CFAH_HUMAN	SwissProt_2018_01.fasta	139096	19	21	23	0.00246	0.201	HGGLYHENMR	K	R	0.997	56.2	25	34	38.7	0	1	0	0	2	1213.55	777.634	1376130	332	341
Dermis	Buttock	20180601_SherrattM_MO_15.raw (Full_Skin_15)	Complement factor H OS=Homo sapiens GN=CFH PE=1 SV=4	A0A024R962_HUMAN,CFAH_HUMAN	SwissProt_2018_01.fasta	139096	19	21	23	0.00246	0.201	IDVHLVPDR	K	K	0.966	29	27.6	14.8	29	0	0	1	0	2	1063.59	1807.68	1676080	574	582
Dermis	Buttock	20180601_SherrattM_MO_15.raw (Full_Skin_15)	Complement factor H OS=Homo sapiens GN=CFH PE=1 SV=4	A0A024R962_HUMAN,CFAH_HUMAN	SwissProt_2018_01.fasta	139096	19	21	23	0.00246	0.201	KGEWVALNPLR	R	K	0.997	55.1	26.1	16.4	55.1	0	1	2	0	2	1282.73	2930.58	2170100	68	78
Dermis	Buttock	20180601_SherrattM_MO_15.raw (Full_Skin_15)	Complement factor H OS=Homo sapiens GN=CFH PE=1 SV=4	A0A024R962_HUMAN,CFAH_HUMAN	SwissProt_2018_01.fasta	139096	19	21	23	0.00246	0.201	LGYVTADGETSGSITCGK	K	D	0.997	104	25.7	19.5	104	0	1	0	0	2	1815.84	2161.27	878317	479	496
Dermis	Buttock	20180601_SherrattM_MO_15.raw (Full_Skin_15)	Complement factor H OS=Homo sapiens GN=CFH PE=1 SV=4	A0A024R962_HUMAN,CFAH_HUMAN	SwissProt_2018_01.fasta	139096	19	21	23	0.00246	0.201	LSYTCEGGFR	K	I	0.997	46.8	25	15.9	46.8	0	1	0	0	2	1189.53	1842.75	1984940	897	906
Dermis	Buttock	20180601_SherrattM_MO_15.raw (Full_Skin_15)	Complement factor H OS=Homo sapiens GN=CFH PE=1 SV=4	A0A024R962_HUMAN,CFAH_HUMAN	SwissProt_2018_01.fasta	139096	19	21	23	0.00246	0.201	SCDNPYIPNGDYSPLR	K	I	0.997	65.5	25	17.1	65.5	0	2	0	0	2	1867.83	3469.72	7885580	266	281
Dermis	Buttock	20180601_SherrattM_MO_15.raw (Full_Skin_15)	Complement factor H OS=Homo sapiens GN=CFH PE=1 SV=4	A0A024R962_HUMAN,CFAH_HUMAN	SwissProt_2018_01.fasta	139096	19	21	23	0.00246	0.201	SIDVACHPGYALPK	K	A	0.987	31.2	27.9	15	31.2	0	1	0	0	2	1527.76	2065.02	792973	411	424
Dermis	Buttock	20180601_SherrattM_MO_15.raw (Full_Skin_15)	Complement factor H OS=Homo sapiens GN=CFH PE=1 SV=4	A0A024R962_HUMAN,CFAH_HUMAN	SwissProt_2018_01.fasta	139096	19	21	23	0.00246	0.201	SPDVINGSPISQK	K	I	0.997	52.5	28.5	16.3	52.5	0	1	0	0	2	1341.7	1670.51	1151910	212	224
Dermis	Buttock	20180601_SherrattM_MO_15.raw (Full_Skin_15)	Complement factor H OS=Homo sapiens GN=CFH PE=1 SV=4	A0A024R962_HUMAN,CFAH_HUMAN	SwissProt_2018_01.fasta	139096	19	21	23	0.00246	0.201	SSNLIILEEHLK	K	N	0.992	29.9	27.2	14.9	29.9	0	1	1	0	2	1395.78	3125.74	7580400	755	766
Dermis	Buttock	20180601_SherrattM_MO_15.raw (Full_Skin_15)	Complement factor H OS=Homo sapiens GN=CFH PE=1 SV=4	A0A024R962_HUMAN,CFAH_HUMAN	SwissProt_2018_01.fasta	139096	19	21	23	0.00246	0.201	TDCLSLPSFENAIPMGEK	K	K	0.997	48	27.4	16	48	0	1	0	0	2	2008.94	4604.15	6703570	987	1004
Dermis	Buttock	20180601_SherrattM_MO_15.raw (Full_Skin_15)	Complement factor H OS=Homo sapiens GN=CFH PE=1 SV=4	A0A024R962_HUMAN,CFAH_HUMAN	SwissProt_2018_01.fasta	139096	19	21	23	0.00246	0.201	TGESVEFVCK	R	R	0.997	89.9	27.3	18.6	89.9	0	1	0	0	2	1155.54	1481.5	993313	1193	1202
Dermis	Buttock	20180601_SherrattM_MO_15.raw (Full_Skin_15)	Complement factor H OS=Homo sapiens GN=CFH PE=1 SV=4	A0A024R962_HUMAN,CFAH_HUMAN	SwissProt_2018_01.fasta	139096	19	21	23	0.00246	0.201	WSSPPQCEGLPCK	K	S	0.997	57.7	25	16.6	57.7	0	1	0	0	2	1545.68	1915.76	1317090	920	932
Dermis	Buttock	20180601_SherrattM_MO_15.raw (Full_Skin_15)	Nucleolin OS=Homo sapiens GN=NCL PE=1 SV=3	A0A024R4A0_HUMAN,B3KM80_HUMAN,B3KTP9_HUMAN,NUCL_HUMAN,Q6ZS99_HUMAN	SwissProt_2018_01.fasta	76615.9	6	6	6	0.000642	0.0986	FGYVDFESAEDLEK	K	A	0.997	65.6	25	17.1	65.6	0	1	0	0	2	1648.74	4327.17	2597200	349	362
Dermis	Buttock	20180601_SherrattM_MO_15.raw (Full_Skin_15)	Nucleolin OS=Homo sapiens GN=NCL PE=1 SV=3	A0A024R4A0_HUMAN,B3KM80_HUMAN,B3KTP9_HUMAN,NUCL_HUMAN,Q6ZS99_HUMAN	SwissProt_2018_01.fasta	76615.9	6	6	6	0.000642	0.0986	KFGYVDFESAEDLEK	R	A	0.997	116	27.5	20.2	116	0	1	0	0	2	1776.83	3689.06	567274	348	362
Dermis	Buttock	20180601_SherrattM_MO_15.raw (Full_Skin_15)	Nucleolin OS=Homo sapiens GN=NCL PE=1 SV=3	A0A024R4A0_HUMAN,B3KM80_HUMAN,B3KTP9_HUMAN,NUCL_HUMAN,Q6ZS99_HUMAN	SwissProt_2018_01.fasta	76615.9	6	6	6	0.000642	0.0986	NDLAVVDVR	K	I	0.997	55.4	29.2	29.7	42.1	0	1	0	0	2	1000.54	1972.39	1125830	334	342
Dermis	Buttock	20180601_SherrattM_MO_15.raw (Full_Skin_15)	Nucleolin OS=Homo sapiens GN=NCL PE=1 SV=3	A0A024R4A0_HUMAN,B3KM80_HUMAN,B3KTP9_HUMAN,NUCL_HUMAN,Q6ZS99_HUMAN	SwissProt_2018_01.fasta	76615.9	6	6	6	0.000642	0.0986	TEADAEKTFEEKQGTEIDGR	K	S	0.959	56.9	27.3	16.6	56.9	0	0	0	1	2	2254.05	1499.3	1223270	438	457
Dermis	Buttock	20180601_SherrattM_MO_15.raw (Full_Skin_15)	Nucleolin OS=Homo sapiens GN=NCL PE=1 SV=3	A0A024R4A0_HUMAN,B3KM80_HUMAN,B3KTP9_HUMAN,NUCL_HUMAN,Q6ZS99_HUMAN	SwissProt_2018_01.fasta	76615.9	6	6	6	0.000642	0.0986	TGISDVFAK	K	N	0.997	80.1	27.8	31.8	66.3	0	1	0	0	2	937.499	2424.22	2925360	325	333
Dermis	Buttock	20180601_SherrattM_MO_15.raw (Full_Skin_15)	Nucleolin OS=Homo sapiens GN=NCL PE=1 SV=3	A0A024R4A0_HUMAN,B3KM80_HUMAN,B3KTP9_HUMAN,NUCL_HUMAN,Q6ZS99_HUMAN	SwissProt_2018_01.fasta	76615.9	6	6	6	0.000642	0.0986	VTQDELKEVFEDAAEIR	K	L	0.997	66.7	30.4	17.2	66.7	0	0	1	0	2	1991.99	4573.86	3811040	404	420
Dermis	Buttock	20180601_SherrattM_MO_15.raw (Full_Skin_15)	Plastin-2 OS=Homo sapiens GN=LCP1 PE=1 SV=6	A0A024RDT4_HUMAN,PLSL_HUMAN,Q53FI1_HUMAN,V9HWJ7_HUMAN	SwissProt_2018_01.fasta	70291.2	2	2	2	0.000214	0.0463	FSLVGIGGQDLNEGNR	K	T	0.997	59.7	29.7	16.7	59.7	0	1	0	0	2	1675.84	3848.49	745243	473	488
Dermis	Buttock	20180601_SherrattM_MO_15.raw (Full_Skin_15)	Plastin-2 OS=Homo sapiens GN=LCP1 PE=1 SV=6	A0A024RDT4_HUMAN,PLSL_HUMAN,Q53FI1_HUMAN,V9HWJ7_HUMAN	SwissProt_2018_01.fasta	70291.2	2	2	2	0.000214	0.0463	MINLSVPDTIDER	K	T	0.997	52.8	29.2	16.3	52.8	0	1	0	0	2	1502.75	3840.95	2555310	166	178
Dermis	Buttock	20180601_SherrattM_MO_15.raw (Full_Skin_15)	Perilipin-1 OS=Homo sapiens GN=PLIN1 PE=1 SV=2	PLIN1_HUMAN	SwissProt_2018_01.fasta	55989.9	5	5	5	0.000535	0.144	EAHPLVASVCNAYEK	K	G	0.997	48.3	32.3	16	48.3	0	0	1	0	2	1687.81	1746.68	1298890	46	60
Dermis	Buttock	20180601_SherrattM_MO_15.raw (Full_Skin_15)	Perilipin-1 OS=Homo sapiens GN=PLIN1 PE=1 SV=2	PLIN1_HUMAN	SwissProt_2018_01.fasta	55989.9	5	5	5	0.000535	0.144	GVTDNVVDTVVHYVPLPR	K	L	0.997	72.9	28.6	17.6	72.9	0	0	1	0	2	1980.06	4710.71	3609490	389	406
Dermis	Buttock	20180601_SherrattM_MO_15.raw (Full_Skin_15)	Perilipin-1 OS=Homo sapiens GN=PLIN1 PE=1 SV=2	PLIN1_HUMAN	SwissProt_2018_01.fasta	55989.9	5	5	5	0.000535	0.144	LASGGADLALGSIEK	R	V	0.997	87.6	29.6	18.5	87.6	0	1	0	0	2	1401.76	2922.99	1360330	172	186
Dermis	Buttock	20180601_SherrattM_MO_15.raw (Full_Skin_15)	Perilipin-1 OS=Homo sapiens GN=PLIN1 PE=1 SV=2	PLIN1_HUMAN	SwissProt_2018_01.fasta	55989.9	5	5	5	0.000535	0.144	LSTQFTAANELACR	R	G	0.997	84	28.7	18.2	84	0	1	0	0	2	1581.77	2752.4	604891	80	93
Dermis	Buttock	20180601_SherrattM_MO_15.raw (Full_Skin_15)	Perilipin-1 OS=Homo sapiens GN=PLIN1 PE=1 SV=2	PLIN1_HUMAN	SwissProt_2018_01.fasta	55989.9	5	5	5	0.000535	0.144	NSISVPIASTSDK	R	V	0.997	39.5	30	15.5	39.5	0	1	0	0	2	1318.68	1797.98	2163760	129	141
Dermis	Buttock	20180601_SherrattM_MO_15.raw (Full_Skin_15)	Alpha-actinin-1 OS=Homo sapiens GN=ACTN1 PE=1 SV=2	A0A024R694_HUMAN,ACTN1_HUMAN	SwissProt_2018_01.fasta	103061	15	15	15	0.0016	0.321	AGTQIENIEEDFRDGLK	K	L	0.997	45.4	28.9	15.8	45.4	0	0	1	0	2	1934.95	4291.78	5260810	48	64
Dermis	Buttock	20180601_SherrattM_MO_15.raw (Full_Skin_15)	Alpha-actinin-1 OS=Homo sapiens GN=ACTN1 PE=1 SV=2	A0A024R694_HUMAN,ACTN1_HUMAN	SwissProt_2018_01.fasta	103061	15	15	15	0.0016	0.321	ASFNHFDR	R	D	0.99	51.8	26.4	16.2	51.8	0	1	0	0	2	993.454	912.894	2295760	753	760
Dermis	Buttock	20180601_SherrattM_MO_15.raw (Full_Skin_15)	Alpha-actinin-1 OS=Homo sapiens GN=ACTN1 PE=1 SV=2	A0A024R694_HUMAN,ACTN1_HUMAN	SwissProt_2018_01.fasta	103061	15	15	15	0.0016	0.321	ASIHEAWTDGKEAMLR	K	Q	0.993	35.3	28.7	15.2	35.3	0	0	1	0	2	1814.89	2354.73	2049100	403	418
Dermis	Buttock	20180601_SherrattM_MO_15.raw (Full_Skin_15)	Alpha-actinin-1 OS=Homo sapiens GN=ACTN1 PE=1 SV=2	A0A024R694_HUMAN,ACTN1_HUMAN	SwissProt_2018_01.fasta	103061	15	15	15	0.0016	0.321	DGLGFCALIHR	K	H	0.997	55	28.8	23.2	48.2	0	1	0	0	2	1258.64	3588	1222240	175	185
Dermis	Buttock	20180601_SherrattM_MO_15.raw (Full_Skin_15)	Alpha-actinin-1 OS=Homo sapiens GN=ACTN1 PE=1 SV=2	A0A024R694_HUMAN,ACTN1_HUMAN	SwissProt_2018_01.fasta	103061	15	15	15	0.0016	0.321	ETADTDTADQVMASFK	R	I	0.997	67.2	25	17.2	67.2	0	1	0	0	2	1729.76	3662.65	1169290	819	834
Dermis	Buttock	20180601_SherrattM_MO_15.raw (Full_Skin_15)	Alpha-actinin-1 OS=Homo sapiens GN=ACTN1 PE=1 SV=2	A0A024R694_HUMAN,ACTN1_HUMAN	SwissProt_2018_01.fasta	103061	15	15	15	0.0016	0.321	HRPELIDYGK	R	L	0.985	35.1	28.6	15.2	35.1	0	0	1	0	2	1227.65	993.114	2125490	186	195
Dermis	Buttock	20180601_SherrattM_MO_15.raw (Full_Skin_15)	Alpha-actinin-1 OS=Homo sapiens GN=ACTN1 PE=1 SV=2	A0A024R694_HUMAN,ACTN1_HUMAN	SwissProt_2018_01.fasta	103061	15	15	15	0.0016	0.321	ICDQWDNLGALTQK	K	R	0.997	97.6	30.2	19.1	97.6	0	1	0	0	2	1661.8	3896.63	3439140	479	492
Dermis	Buttock	20180601_SherrattM_MO_15.raw (Full_Skin_15)	Alpha-actinin-1 OS=Homo sapiens GN=ACTN1 PE=1 SV=2	A0A024R694_HUMAN,ACTN1_HUMAN	SwissProt_2018_01.fasta	103061	15	15	15	0.0016	0.321	KAGTQIENIEEDFRDGLK	R	L	0.997	65	32.5	17.1	65	0	0	1	0	2	2063.04	3757.78	2758900	47	64
Dermis	Buttock	20180601_SherrattM_MO_15.raw (Full_Skin_15)	Alpha-actinin-1 OS=Homo sapiens GN=ACTN1 PE=1 SV=2	A0A024R694_HUMAN,ACTN1_HUMAN	SwissProt_2018_01.fasta	103061	15	15	15	0.0016	0.321	LAILGIHNEVSK	R	I	0.997	72.7	25	19.2	71	0	1	0	0	2	1293.75	2265.4	2487060	566	577
Dermis	Buttock	20180601_SherrattM_MO_15.raw (Full_Skin_15)	Alpha-actinin-1 OS=Homo sapiens GN=ACTN1 PE=1 SV=2	A0A024R694_HUMAN,ACTN1_HUMAN	SwissProt_2018_01.fasta	103061	15	15	15	0.0016	0.321	LLETIDQLYLEYAKR	K	A	0.997	41.3	26.8	15.6	41.3	0	0	1	0	2	1868.02	4624.58	1988410	503	517
Dermis	Buttock	20180601_SherrattM_MO_15.raw (Full_Skin_15)	Alpha-actinin-1 OS=Homo sapiens GN=ACTN1 PE=1 SV=2	A0A024R694_HUMAN,ACTN1_HUMAN	SwissProt_2018_01.fasta	103061	15	15	15	0.0016	0.321	MLDAEDIVGTARPDEK	K	A	0.997	44.5	29.1	15.8	44.5	0	0	1	0	2	1759.85	2947.05	2033490	221	236
Dermis	Buttock	20180601_SherrattM_MO_15.raw (Full_Skin_15)	Alpha-actinin-1 OS=Homo sapiens GN=ACTN1 PE=1 SV=2	A0A024R694_HUMAN,ACTN1_HUMAN	SwissProt_2018_01.fasta	103061	15	15	15	0.0016	0.321	QFGAQANVIGPWIQTK	K	M	0.997	84.4	28.9	18.3	84.4	0	1	0	0	2	1757.93	4265.04	2269800	634	649
Dermis	Buttock	20180601_SherrattM_MO_15.raw (Full_Skin_15)	Alpha-actinin-1 OS=Homo sapiens GN=ACTN1 PE=1 SV=2	A0A024R694_HUMAN,ACTN1_HUMAN	SwissProt_2018_01.fasta	103061	15	15	15	0.0016	0.321	RDQALTEEHAR	R	Q	0.997	43.5	28.9	19.6	39.5	0	1	0	0	2	1325.66	701.082	594726	614	624
Dermis	Buttock	20180601_SherrattM_MO_15.raw (Full_Skin_15)	Alpha-actinin-1 OS=Homo sapiens GN=ACTN1 PE=1 SV=2	A0A024R694_HUMAN,ACTN1_HUMAN	SwissProt_2018_01.fasta	103061	15	15	15	0.0016	0.321	TIPWLENR	R	V	0.99	26.7	27.4	14.7	26.7	0	1	0	0	2	1028.55	3190.57	1289030	293	300
Dermis	Buttock	20180601_SherrattM_MO_15.raw (Full_Skin_15)	Alpha-actinin-1 OS=Homo sapiens GN=ACTN1 PE=1 SV=2	A0A024R694_HUMAN,ACTN1_HUMAN	SwissProt_2018_01.fasta	103061	15	15	15	0.0016	0.321	VLAVNQENEQLMEDYEK	K	L	0.997	44.6	27.3	15.8	44.6	0	1	0	0	2	2051.96	3393.17	833166	265	281
Dermis	Buttock	20180601_SherrattM_MO_15.raw (Full_Skin_15)	cDNA, FLJ94198, highly similar to Homo sapiens carboxypeptidase A3 (mast cell) (CPA3), mRNA OS=Homo sapiens PE=2 SV=1	B2R941_HUMAN		0	6	9	13	0.00139	0	AIFMDCGIHAR	?	?	0.997	36.8	26.3	15.3	36.8	0	1	1	0	2	1290.61	1886.91	4408240	0	0
Dermis	Buttock	20180601_SherrattM_MO_15.raw (Full_Skin_15)	cDNA, FLJ94198, highly similar to Homo sapiens carboxypeptidase A3 (mast cell) (CPA3), mRNA OS=Homo sapiens PE=2 SV=1	B2R941_HUMAN		0	6	9	13	0.00139	0	FGFLLPESR	?	?	0.997	58.1	28	21.9	52.8	0	2	0	0	2	1065.57	4024.8	29889000	0	0
Dermis	Buttock	20180601_SherrattM_MO_15.raw (Full_Skin_15)	cDNA, FLJ94198, highly similar to Homo sapiens carboxypeptidase A3 (mast cell) (CPA3), mRNA OS=Homo sapiens PE=2 SV=1	B2R941_HUMAN		0	6	9	13	0.00139	0	IGSTVEDNPLYVLK	?	?	0.997	114	28.9	20.1	114	0	3	0	0	2	1547.83	3945.64	28976200	0	0
Dermis	Buttock	20180601_SherrattM_MO_15.raw (Full_Skin_15)	cDNA, FLJ94198, highly similar to Homo sapiens carboxypeptidase A3 (mast cell) (CPA3), mRNA OS=Homo sapiens PE=2 SV=1	B2R941_HUMAN		0	6	9	13	0.00139	0	IGTDVLSTR	?	?	0.997	60.2	29	22.2	54.8	0	1	0	0	2	961.531	1606.66	6925670	0	0
Dermis	Buttock	20180601_SherrattM_MO_15.raw (Full_Skin_15)	cDNA, FLJ94198, highly similar to Homo sapiens carboxypeptidase A3 (mast cell) (CPA3), mRNA OS=Homo sapiens PE=2 SV=1	B2R941_HUMAN		0	6	9	13	0.00139	0	LPPNHEDLAK	?	?	0.997	49.4	29.9	22.2	43.3	0	1	1	0	2	1133.6	804.325	2052850	0	0
Dermis	Buttock	20180601_SherrattM_MO_15.raw (Full_Skin_15)	cDNA, FLJ94198, highly similar to Homo sapiens carboxypeptidase A3 (mast cell) (CPA3), mRNA OS=Homo sapiens PE=2 SV=1	B2R941_HUMAN		0	6	9	13	0.00139	0	MMDKYPEMVSR	?	?	0.997	54	25	16.4	54	0	1	2	0	2	1386.62	1580.5	6800570	0	0
Dermis	Buttock	20180601_SherrattM_MO_15.raw (Full_Skin_15)	cDNA FLJ53698, highly similar to Gelsolin OS=Homo sapiens PE=2 SV=1	B7Z992_HUMAN		0	21	23	29	0.0031	0	AGALNSNDAFVLK	?	?	0.997	69.5	30	17.3	69.5	0	2	0	0	2	1319.7	2758.52	22632400	0	0
Dermis	Buttock	20180601_SherrattM_MO_15.raw (Full_Skin_15)	cDNA FLJ53698, highly similar to Gelsolin OS=Homo sapiens PE=2 SV=1	B7Z992_HUMAN		0	21	23	29	0.0031	0	AGKEPGLQIWR	?	?	0.997	51.7	26.9	16.2	51.7	0	0	1	0	2	1254.7	2022.52	3471130	0	0
Dermis	Buttock	20180601_SherrattM_MO_15.raw (Full_Skin_15)	cDNA FLJ53698, highly similar to Gelsolin OS=Homo sapiens PE=2 SV=1	B7Z992_HUMAN		0	21	23	29	0.0031	0	AQPVQVAEGSEPDGFWEALGGK	?	?	0.997	104	28.6	19.5	104	0	2	2	0	2	2272.09	4575.11	32243000	0	0
Dermis	Buttock	20180601_SherrattM_MO_15.raw (Full_Skin_15)	cDNA FLJ53698, highly similar to Gelsolin OS=Homo sapiens PE=2 SV=1	B7Z992_HUMAN		0	21	23	29	0.0031	0	DPDQTDGLGLSYLSSHIANVER	?	?	0.997	76.7	28.1	17.8	76.7	0	0	1	0	2	2387.15	4477.98	8087840	0	0
Dermis	Buttock	20180601_SherrattM_MO_15.raw (Full_Skin_15)	cDNA FLJ53698, highly similar to Gelsolin OS=Homo sapiens PE=2 SV=1	B7Z992_HUMAN		0	21	23	29	0.0031	0	DSQEEEKTEALTSAK	?	?	0.997	116	32	20.2	116	0	1	0	0	2	1665.78	974.18	1206600	0	0
Dermis	Buttock	20180601_SherrattM_MO_15.raw (Full_Skin_15)	cDNA FLJ53698, highly similar to Gelsolin OS=Homo sapiens PE=2 SV=1	B7Z992_HUMAN		0	21	23	29	0.0031	0	EPGLQIWR	?	?	0.973	29.2	27.5	18.1	25.9	0	1	0	0	2	998.542	2980.77	717011	0	0
Dermis	Buttock	20180601_SherrattM_MO_15.raw (Full_Skin_15)	cDNA FLJ53698, highly similar to Gelsolin OS=Homo sapiens PE=2 SV=1	B7Z992_HUMAN		0	21	23	29	0.0031	0	EVQGFESATFLGYFK	?	?	0.997	88.8	29	18.5	88.8	0	1	0	0	2	1722.84	4764.7	5309980	0	0
Dermis	Buttock	20180601_SherrattM_MO_15.raw (Full_Skin_15)	cDNA FLJ53698, highly similar to Gelsolin OS=Homo sapiens PE=2 SV=1	B7Z992_HUMAN		0	21	23	29	0.0031	0	HVVPNEVVVQR	?	?	0.997	49.3	29.1	16.1	49.3	0	1	0	0	2	1275.72	1066.2	3932200	0	0
Dermis	Buttock	20180601_SherrattM_MO_15.raw (Full_Skin_15)	cDNA FLJ53698, highly similar to Gelsolin OS=Homo sapiens PE=2 SV=1	B7Z992_HUMAN		0	21	23	29	0.0031	0	KMDAHPPR	?	?	0.99	44.7	28.5	22.9	37.6	0	0	1	0	2	951.483	673.536	1733570	0	0
Dermis	Buttock	20180601_SherrattM_MO_15.raw (Full_Skin_15)	cDNA FLJ53698, highly similar to Gelsolin OS=Homo sapiens PE=2 SV=1	B7Z992_HUMAN		0	21	23	29	0.0031	0	NWRDPDQTDGLGLSYLSSHIANVER	?	?	0.997	89.5	28.7	18.6	89.5	0	0	1	0	2	2843.37	4366.52	12323300	0	0
Dermis	Buttock	20180601_SherrattM_MO_15.raw (Full_Skin_15)	cDNA FLJ53698, highly similar to Gelsolin OS=Homo sapiens PE=2 SV=1	B7Z992_HUMAN		0	21	23	29	0.0031	0	QTQVSVLPEGGETPLFK	?	?	0.997	71.2	29	17.5	71.2	0	2	0	0	2	1829.96	4067.51	46457100	0	0
Dermis	Buttock	20180601_SherrattM_MO_15.raw (Full_Skin_15)	cDNA FLJ53698, highly similar to Gelsolin OS=Homo sapiens PE=2 SV=1	B7Z992_HUMAN		0	21	23	29	0.0031	0	RTPITVVK	?	?	0.989	30	25	22.1	22.8	0	1	0	0	2	913.583	857.496	3601780	0	0
Dermis	Buttock	20180601_SherrattM_MO_15.raw (Full_Skin_15)	cDNA FLJ53698, highly similar to Gelsolin OS=Homo sapiens PE=2 SV=1	B7Z992_HUMAN		0	21	23	29	0.0031	0	SEDCFILDHGK	?	?	0.981	31.6	28.2	15	31.6	0	0	1	0	2	1320.59	1615.55	787324	0	0
Dermis	Buttock	20180601_SherrattM_MO_15.raw (Full_Skin_15)	cDNA FLJ53698, highly similar to Gelsolin OS=Homo sapiens PE=2 SV=1	B7Z992_HUMAN		0	21	23	29	0.0031	0	SEDCFILDHGKDGK	?	?	0.997	52.2	28.7	16.3	52.2	0	1	0	0	2	1620.73	1224.32	1621850	0	0
Dermis	Buttock	20180601_SherrattM_MO_15.raw (Full_Skin_15)	cDNA FLJ53698, highly similar to Gelsolin OS=Homo sapiens PE=2 SV=1	B7Z992_HUMAN		0	21	23	29	0.0031	0	TASDFITK	?	?	0.99	32.8	26.6	18.8	29	0	1	0	0	2	882.457	1110.22	7695360	0	0
Dermis	Buttock	20180601_SherrattM_MO_15.raw (Full_Skin_15)	cDNA FLJ53698, highly similar to Gelsolin OS=Homo sapiens PE=2 SV=1	B7Z992_HUMAN		0	21	23	29	0.0031	0	TPSAAYLWVGTGASEAEK	?	?	0.997	105	28.3	19.6	105	0	2	0	0	2	1837.9	3630.56	4130220	0	0
Dermis	Buttock	20180601_SherrattM_MO_15.raw (Full_Skin_15)	cDNA FLJ53698, highly similar to Gelsolin OS=Homo sapiens PE=2 SV=1	B7Z992_HUMAN		0	21	23	29	0.0031	0	TPSAAYLWVGTGASEAEKTGAQELLR	?	?	0.997	76	28.7	17.8	76	0	0	1	0	2	2706.37	4528.58	7373430	0	0
Dermis	Buttock	20180601_SherrattM_MO_15.raw (Full_Skin_15)	cDNA FLJ53698, highly similar to Gelsolin OS=Homo sapiens PE=2 SV=1	B7Z992_HUMAN		0	21	23	29	0.0031	0	VHVSEEGTEPEAMLQVLGPKPALPAGTEDTAKEDAANR	?	?	0.984	55.5	26.4	16.5	55.5	0	0	0	1	2	3957.95	3838.54	41298800	0	0
Dermis	Buttock	20180601_SherrattM_MO_15.raw (Full_Skin_15)	cDNA FLJ53698, highly similar to Gelsolin OS=Homo sapiens PE=2 SV=1	B7Z992_HUMAN		0	21	23	29	0.0031	0	VPFDAATLHTSTAMAAQHGMDDDGTGQK	?	?	0.997	51.6	29.3	16.2	51.6	0	0	1	0	2	2873.28	2792.36	856449	0	0
Dermis	Buttock	20180601_SherrattM_MO_15.raw (Full_Skin_15)	cDNA FLJ53698, highly similar to Gelsolin OS=Homo sapiens PE=2 SV=1	B7Z992_HUMAN		0	21	23	29	0.0031	0	VVEHPEFLK	?	?	0.992	37.5	28	15.3	37.5	0	0	1	0	2	1097.6	1326.55	6617990	0	0
Dermis	Buttock	20180601_SherrattM_MO_15.raw (Full_Skin_15)	cDNA FLJ53698, highly similar to Gelsolin OS=Homo sapiens PE=2 SV=1	B7Z992_HUMAN		0	21	23	29	0.0031	0	YIETDPANR	?	?	0.997	49.2	28.4	20.2	45.1	0	1	0	0	2	1078.52	889.326	2795650	0	0
Dermis	Buttock	20180601_SherrattM_MO_15.raw (Full_Skin_15)	Filamin-C OS=Homo sapiens GN=FLNC PE=1 SV=3	FLNC_HUMAN	SwissProt_2018_01.fasta	291015	6	6	6	0.000642	0.0363	FVPQEMGPHTVAVK	R	Y	0.995	36	32.3	15.3	36	0	0	1	0	2	1539.8	1783.97	1198010	2278	2291
Dermis	Buttock	20180601_SherrattM_MO_15.raw (Full_Skin_15)	Filamin-C OS=Homo sapiens GN=FLNC PE=1 SV=3	FLNC_HUMAN	SwissProt_2018_01.fasta	291015	6	6	6	0.000642	0.0363	HVTNSPFK	K	I	0.99	31.4	28	17.3	29	0	1	0	0	2	929.484	797.891	1046270	2023	2030
Dermis	Buttock	20180601_SherrattM_MO_15.raw (Full_Skin_15)	Filamin-C OS=Homo sapiens GN=FLNC PE=1 SV=3	FLNC_HUMAN	SwissProt_2018_01.fasta	291015	6	6	6	0.000642	0.0363	ITESDLSQLTASIR	K	A	0.997	91.3	29.1	19.4	90.6	0	1	0	0	2	1533.81	4250.8	2583080	1969	1982
Dermis	Buttock	20180601_SherrattM_MO_15.raw (Full_Skin_15)	Filamin-C OS=Homo sapiens GN=FLNC PE=1 SV=3	FLNC_HUMAN	SwissProt_2018_01.fasta	291015	6	6	6	0.000642	0.0363	LGSFGSITR	R	Q	0.997	44.7	26.8	16	44.5	0	1	0	0	2	937.51	1822.08	896209	2231	2239
Dermis	Buttock	20180601_SherrattM_MO_15.raw (Full_Skin_15)	Filamin-C OS=Homo sapiens GN=FLNC PE=1 SV=3	FLNC_HUMAN	SwissProt_2018_01.fasta	291015	6	6	6	0.000642	0.0363	VAVGQEQAFSVNTR	K	G	0.997	85	30.8	18.3	85	0	1	0	0	2	1505.77	1991.78	987793	978	991
Dermis	Buttock	20180601_SherrattM_MO_15.raw (Full_Skin_15)	Filamin-C OS=Homo sapiens GN=FLNC PE=1 SV=3	FLNC_HUMAN	SwissProt_2018_01.fasta	291015	6	6	6	0.000642	0.0363	WGDESVPGSPFK	K	V	0.997	59	26.4	26.1	49.6	0	1	0	0	2	1305.61	3121.64	856139	2710	2721
Dermis	Buttock	20180601_SherrattM_MO_15.raw (Full_Skin_15)	Nuclear mitotic apparatus protein 1 OS=Homo sapiens GN=NUMA1 PE=1 SV=2	NUMA1_HUMAN,Q4LE64_HUMAN	SwissProt_2018_01.fasta	238260	7	7	7	0.000748	0.0444	DSALETLQGQLEEK	R	A	0.997	44.7	28.5	15.8	44.7	0	1	0	0	2	1560.78	3955.38	776527	1161	1174
Dermis	Buttock	20180601_SherrattM_MO_15.raw (Full_Skin_15)	Nuclear mitotic apparatus protein 1 OS=Homo sapiens GN=NUMA1 PE=1 SV=2	NUMA1_HUMAN,Q4LE64_HUMAN	SwissProt_2018_01.fasta	238260	7	7	7	0.000748	0.0444	GLEAAQIKELEELR	R	Q	0.997	55	27.7	16.4	55	0	0	1	0	2	1598.88	3654.58	681695	1071	1084
Dermis	Buttock	20180601_SherrattM_MO_15.raw (Full_Skin_15)	Nuclear mitotic apparatus protein 1 OS=Homo sapiens GN=NUMA1 PE=1 SV=2	NUMA1_HUMAN,Q4LE64_HUMAN	SwissProt_2018_01.fasta	238260	7	7	7	0.000748	0.0444	LADDLSTLQEK	K	M	0.997	37.9	30.6	15.4	37.9	0	1	0	0	2	1232.64	2074.56	1068270	898	908
Dermis	Buttock	20180601_SherrattM_MO_15.raw (Full_Skin_15)	Nuclear mitotic apparatus protein 1 OS=Homo sapiens GN=NUMA1 PE=1 SV=2	NUMA1_HUMAN,Q4LE64_HUMAN	SwissProt_2018_01.fasta	238260	7	7	7	0.000748	0.0444	LEILQQQLQVANEAR	K	D	0.997	60.5	29.3	16.8	60.5	0	1	0	0	2	1752.96	3685.75	1887030	617	631
Dermis	Buttock	20180601_SherrattM_MO_15.raw (Full_Skin_15)	Nuclear mitotic apparatus protein 1 OS=Homo sapiens GN=NUMA1 PE=1 SV=2	NUMA1_HUMAN,Q4LE64_HUMAN	SwissProt_2018_01.fasta	238260	7	7	7	0.000748	0.0444	LQAQLNELQAQLSQK	R	E	0.997	65.8	27.9	17.1	65.8	0	1	0	0	2	1711.93	3526.79	359373	1589	1603
Dermis	Buttock	20180601_SherrattM_MO_15.raw (Full_Skin_15)	Nuclear mitotic apparatus protein 1 OS=Homo sapiens GN=NUMA1 PE=1 SV=2	NUMA1_HUMAN,Q4LE64_HUMAN	SwissProt_2018_01.fasta	238260	7	7	7	0.000748	0.0444	QFLEVELDQAR	R	E	0.997	61	30.3	16.8	61	0	1	0	0	2	1347.69	3521.65	854831	1463	1473
Dermis	Buttock	20180601_SherrattM_MO_15.raw (Full_Skin_15)	Nuclear mitotic apparatus protein 1 OS=Homo sapiens GN=NUMA1 PE=1 SV=2	NUMA1_HUMAN,Q4LE64_HUMAN	SwissProt_2018_01.fasta	238260	7	7	7	0.000748	0.0444	SLEAQVAHADQQLR	R	D	0.992	41.8	31.9	17.2	40.2	0	0	1	0	2	1565.8	2127.69	847522	1682	1695
Dermis	Buttock	20180601_SherrattM_MO_15.raw (Full_Skin_15)	T-complex protein 1 subunit theta OS=Homo sapiens GN=CCT8 PE=1 SV=4	Q53HU0_HUMAN,Q7Z759_HUMAN,TCPQ_HUMAN	SwissProt_2018_01.fasta	59621	2	2	2	0.000214	0.0529	AIADTGANVVVTGGK	K	V	0.997	47.6	29.7	16	47.6	0	1	0	0	2	1372.74	1656.47	1581270	282	296
Dermis	Buttock	20180601_SherrattM_MO_15.raw (Full_Skin_15)	T-complex protein 1 subunit theta OS=Homo sapiens GN=CCT8 PE=1 SV=4	Q53HU0_HUMAN,Q7Z759_HUMAN,TCPQ_HUMAN	SwissProt_2018_01.fasta	59621	2	2	2	0.000214	0.0529	LVPGGGATEIELAK	R	Q	0.997	56	27.2	16.5	56	0	1	0	0	2	1354.76	2492.85	2071500	408	421
Dermis	Buttock	20180601_SherrattM_MO_15.raw (Full_Skin_15)	F-actin-capping protein subunit alpha-2 OS=Homo sapiens GN=CAPZA2 PE=1 SV=3	A4D0V4_HUMAN,CAZA2_HUMAN,Q53GC7_HUMAN,Q53GE2_HUMAN	SwissProt_2018_01.fasta	32949.2	2	2	2	0.000214	0.0874	FTITPSTTQVVGILK	K	I	0.997	58.5	25	16.7	58.5	0	1	0	0	2	1604.93	4376.12	1953070	179	193
Dermis	Buttock	20180601_SherrattM_MO_15.raw (Full_Skin_15)	F-actin-capping protein subunit alpha-2 OS=Homo sapiens GN=CAPZA2 PE=1 SV=3	A4D0V4_HUMAN,CAZA2_HUMAN,Q53GC7_HUMAN,Q53GE2_HUMAN	SwissProt_2018_01.fasta	32949.2	2	2	2	0.000214	0.0874	LLLNNDNLLR	R	E	0.997	33	26.4	15.1	33	0	1	0	0	2	1197.7	3405.75	6033930	38	47
Dermis	Buttock	20180601_SherrattM_MO_15.raw (Full_Skin_15)	Collagen alpha-1(VI) chain OS=Homo sapiens GN=COL6A1 PE=1 SV=3	CO6A1_HUMAN	SwissProt_2018_01.fasta	108531	26	37	81	0.00866	0.314	DAEEAISQTIDTIVDMIK	R	N	0.997	105	30.4	19.6	105	0	1	1	0	2	1991.98	5000.42	85892400	223	240
Dermis	Buttock	20180601_SherrattM_MO_15.raw (Full_Skin_15)	Collagen alpha-1(VI) chain OS=Homo sapiens GN=COL6A1 PE=1 SV=3	CO6A1_HUMAN	SwissProt_2018_01.fasta	108531	26	37	81	0.00866	0.314	DQLLPPSPNNR	R	I	0.997	56.4	29.2	16.5	56.4	0	18	0	0	2	1250.65	1718.93	173438000	712	722
Dermis	Buttock	20180601_SherrattM_MO_15.raw (Full_Skin_15)	Collagen alpha-1(VI) chain OS=Homo sapiens GN=COL6A1 PE=1 SV=3	CO6A1_HUMAN	SwissProt_2018_01.fasta	108531	26	37	81	0.00866	0.314	GDEGPPGSEGAR	R	G	0.993	28.6	25	14.8	28.6	0	1	0	0	2	1128.49	672.119	862963	479	490
Dermis	Buttock	20180601_SherrattM_MO_15.raw (Full_Skin_15)	Collagen alpha-1(VI) chain OS=Homo sapiens GN=COL6A1 PE=1 SV=3	CO6A1_HUMAN	SwissProt_2018_01.fasta	108531	26	37	81	0.00866	0.314	GDPGFEGER	R	G	0.996	32.8	25	15.1	32.8	0	1	0	0	2	963.417	878.542	5921300	263	271
Dermis	Buttock	20180601_SherrattM_MO_15.raw (Full_Skin_15)	Collagen alpha-1(VI) chain OS=Homo sapiens GN=COL6A1 PE=1 SV=3	CO6A1_HUMAN	SwissProt_2018_01.fasta	108531	26	37	81	0.00866	0.314	GLEQLLVGGSHLK	K	E	0.997	70	25.6	17.4	70	0	4	5	0	2	1350.77	3512.97	406199000	136	148
Dermis	Buttock	20180601_SherrattM_MO_15.raw (Full_Skin_15)	Collagen alpha-1(VI) chain OS=Homo sapiens GN=COL6A1 PE=1 SV=3	CO6A1_HUMAN	SwissProt_2018_01.fasta	108531	26	37	81	0.00866	0.314	GLEQLLVGGSHLKENK	K	Y	0.997	52.6	27.1	16.3	52.6	0	0	1	0	2	1721.95	2710.93	11620000	136	151
Dermis	Buttock	20180601_SherrattM_MO_15.raw (Full_Skin_15)	Collagen alpha-1(VI) chain OS=Homo sapiens GN=COL6A1 PE=1 SV=3	CO6A1_HUMAN	SwissProt_2018_01.fasta	108531	26	37	81	0.00866	0.314	GPEGPQGPPGHQGPPGPDECEILDIIMK	R	M	0.997	48.7	26.1	16	48.7	0	0	1	0	2	2922.38	4624.27	14028200	575	602
Dermis	Buttock	20180601_SherrattM_MO_15.raw (Full_Skin_15)	Collagen alpha-1(VI) chain OS=Homo sapiens GN=COL6A1 PE=1 SV=3	CO6A1_HUMAN	SwissProt_2018_01.fasta	108531	26	37	81	0.00866	0.314	GTYTDCAIK	K	K	0.986	25.9	25	14.6	25.9	0	1	0	0	2	1028.47	932.045	13988500	126	134
Dermis	Buttock	20180601_SherrattM_MO_15.raw (Full_Skin_15)	Collagen alpha-1(VI) chain OS=Homo sapiens GN=COL6A1 PE=1 SV=3	CO6A1_HUMAN	SwissProt_2018_01.fasta	108531	26	37	81	0.00866	0.314	GVFHQTVSR	R	K	0.997	43.4	30.1	20.1	39	0	1	1	0	2	1030.54	828.35	33371800	1015	1023
Dermis	Buttock	20180601_SherrattM_MO_15.raw (Full_Skin_15)	Collagen alpha-1(VI) chain OS=Homo sapiens GN=COL6A1 PE=1 SV=3	CO6A1_HUMAN	SwissProt_2018_01.fasta	108531	26	37	81	0.00866	0.314	GYPGLKGDEGEAGDPGDDNNDIAPR	K	G	0.997	52.8	25	16.3	52.8	0	0	1	0	2	2529.11	2056.6	1511240	541	565
Dermis	Buttock	20180601_SherrattM_MO_15.raw (Full_Skin_15)	Collagen alpha-1(VI) chain OS=Homo sapiens GN=COL6A1 PE=1 SV=3	CO6A1_HUMAN	SwissProt_2018_01.fasta	108531	26	37	81	0.00866	0.314	IALVITDGR	R	S	0.997	81.4	26.9	32.8	66.7	0	5	0	0	2	957.573	2354.14	129349000	723	731
Dermis	Buttock	20180601_SherrattM_MO_15.raw (Full_Skin_15)	Collagen alpha-1(VI) chain OS=Homo sapiens GN=COL6A1 PE=1 SV=3	CO6A1_HUMAN	SwissProt_2018_01.fasta	108531	26	37	81	0.00866	0.314	KGLEQLLVGGSHLK	K	E	0.997	50.6	25	16.2	50.6	0	1	1	0	2	1478.87	2416.84	32510200	135	148
Dermis	Buttock	20180601_SherrattM_MO_15.raw (Full_Skin_15)	Collagen alpha-1(VI) chain OS=Homo sapiens GN=COL6A1 PE=1 SV=3	CO6A1_HUMAN	SwissProt_2018_01.fasta	108531	26	37	81	0.00866	0.314	KGLEQLLVGGSHLKENK	K	Y	0.992	34.8	25	15.2	34.8	0	0	1	0	2	1850.05	1837.8	1108430	135	151
Dermis	Buttock	20180601_SherrattM_MO_15.raw (Full_Skin_15)	Collagen alpha-1(VI) chain OS=Homo sapiens GN=COL6A1 PE=1 SV=3	CO6A1_HUMAN	SwissProt_2018_01.fasta	108531	26	37	81	0.00866	0.314	LKPYGALVDK	R	V	0.997	53.8	26.3	16.4	53.8	0	1	1	0	2	1103.65	1254.33	7968480	52	61
Dermis	Buttock	20180601_SherrattM_MO_15.raw (Full_Skin_15)	Collagen alpha-1(VI) chain OS=Homo sapiens GN=COL6A1 PE=1 SV=3	CO6A1_HUMAN	SwissProt_2018_01.fasta	108531	26	37	81	0.00866	0.314	LLLFSDGNSQGATPAAIEK	R	A	0.997	142	34.4	21.8	142	0	2	2	0	2	1932.01	3958.54	82536600	939	957
Dermis	Buttock	20180601_SherrattM_MO_15.raw (Full_Skin_15)	Collagen alpha-1(VI) chain OS=Homo sapiens GN=COL6A1 PE=1 SV=3	CO6A1_HUMAN	SwissProt_2018_01.fasta	108531	26	37	81	0.00866	0.314	LSIIATDHTYR	R	R	0.997	76.7	29.3	17.8	76.7	0	4	5	0	2	1289.68	1689.76	105213000	200	210
Dermis	Buttock	20180601_SherrattM_MO_15.raw (Full_Skin_15)	Collagen alpha-1(VI) chain OS=Homo sapiens GN=COL6A1 PE=1 SV=3	CO6A1_HUMAN	SwissProt_2018_01.fasta	108531	26	37	81	0.00866	0.314	NNVEQVCCSFECQPAR	K	G	0.997	96.1	25	19	96.1	0	2	1	0	2	1997.83	2189.71	22034900	241	256
Dermis	Buttock	20180601_SherrattM_MO_15.raw (Full_Skin_15)	Collagen alpha-1(VI) chain OS=Homo sapiens GN=COL6A1 PE=1 SV=3	CO6A1_HUMAN	SwissProt_2018_01.fasta	108531	26	37	81	0.00866	0.314	NVQELKEAIK	R	S	0.989	31.2	30.6	15	31.2	0	1	0	0	2	1171.67	1140.94	2494340	683	692
Dermis	Buttock	20180601_SherrattM_MO_15.raw (Full_Skin_15)	Collagen alpha-1(VI) chain OS=Homo sapiens GN=COL6A1 PE=1 SV=3	CO6A1_HUMAN	SwissProt_2018_01.fasta	108531	26	37	81	0.00866	0.314	QVNEPHIR	R	V	0.99	41.2	28.4	21.7	35.1	0	1	1	0	2	992.527	795.543	43100000	977	984
Dermis	Buttock	20180601_SherrattM_MO_15.raw (Full_Skin_15)	Collagen alpha-1(VI) chain OS=Homo sapiens GN=COL6A1 PE=1 SV=3	CO6A1_HUMAN	SwissProt_2018_01.fasta	108531	26	37	81	0.00866	0.314	SSVDAVKYFGK	K	G	0.997	46.6	28.9	15.9	46.6	0	1	0	0	2	1200.63	1672.15	1305320	115	125
Dermis	Buttock	20180601_SherrattM_MO_15.raw (Full_Skin_15)	Collagen alpha-1(VI) chain OS=Homo sapiens GN=COL6A1 PE=1 SV=3	CO6A1_HUMAN	SwissProt_2018_01.fasta	108531	26	37	81	0.00866	0.314	TAEYDVAYGESHLFR	K	V	0.997	107	26.3	19.7	107	0	3	3	0	2	1757.81	3287.03	183662000	991	1005
Dermis	Buttock	20180601_SherrattM_MO_15.raw (Full_Skin_15)	Collagen alpha-1(VI) chain OS=Homo sapiens GN=COL6A1 PE=1 SV=3	CO6A1_HUMAN	SwissProt_2018_01.fasta	108531	26	37	81	0.00866	0.314	TAEYDVAYGESHLFRVPSYQALLR	K	G	0.985	28.2	27.6	14.8	28.2	0	0	1	0	2	2785.39	4504.83	6335130	991	1014
Dermis	Buttock	20180601_SherrattM_MO_15.raw (Full_Skin_15)	Collagen alpha-1(VI) chain OS=Homo sapiens GN=COL6A1 PE=1 SV=3	CO6A1_HUMAN	SwissProt_2018_01.fasta	108531	26	37	81	0.00866	0.314	TDPAHDVR	R	V	0.99	31.7	26	17.8	28.9	0	1	0	0	2	910.438	656.448	2512380	865	872
Dermis	Buttock	20180601_SherrattM_MO_15.raw (Full_Skin_15)	Collagen alpha-1(VI) chain OS=Homo sapiens GN=COL6A1 PE=1 SV=3	CO6A1_HUMAN	SwissProt_2018_01.fasta	108531	26	37	81	0.00866	0.314	VAVVQYSGTGQQRPER	R	A	0.992	28.9	29	14.8	28.9	0	1	0	0	2	1774.92	982.213	5114480	873	888
Dermis	Buttock	20180601_SherrattM_MO_15.raw (Full_Skin_15)	Collagen alpha-1(VI) chain OS=Homo sapiens GN=COL6A1 PE=1 SV=3	CO6A1_HUMAN	SwissProt_2018_01.fasta	108531	26	37	81	0.00866	0.314	VFSVAITPDHLEPR	K	L	0.997	93.4	30.8	18.8	93.4	0	2	2	0	2	1580.84	3194.78	221075000	186	199
Dermis	Buttock	20180601_SherrattM_MO_15.raw (Full_Skin_15)	Collagen alpha-1(VI) chain OS=Homo sapiens GN=COL6A1 PE=1 SV=3	CO6A1_HUMAN	SwissProt_2018_01.fasta	108531	26	37	81	0.00866	0.314	YLIVVTDGHPLEGYKEPCGGLEDAVNEAK	K	H	0.997	73.3	27.9	17.6	73.3	0	0	1	0	2	3173.55	4109.22	164646000	152	180
Dermis	Buttock	20180601_SherrattM_MO_15.raw (Full_Skin_15)	Fibrinogen gamma chain OS=Homo sapiens GN=FGG PE=1 SV=3	A0A140VJJ6_HUMAN,FIBG_HUMAN	SwissProt_2018_01.fasta	51513.3	12	14	16	0.00171	0.322	AIQLTYNPDESSKPNMIDAATLK	K	S	0.997	70.8	29.3	17.4	70.8	0	0	1	0	2	2520.27	3691.39	8850980	89	111
Dermis	Buttock	20180601_SherrattM_MO_15.raw (Full_Skin_15)	Fibrinogen gamma chain OS=Homo sapiens GN=FGG PE=1 SV=3	A0A140VJJ6_HUMAN,FIBG_HUMAN	SwissProt_2018_01.fasta	51513.3	12	14	16	0.00171	0.322	DNCCILDER	R	F	0.997	52.2	25	16.3	52.2	0	2	0	0	2	1194.49	1655.33	6393780	32	40
Dermis	Buttock	20180601_SherrattM_MO_15.raw (Full_Skin_15)	Fibrinogen gamma chain OS=Homo sapiens GN=FGG PE=1 SV=3	A0A140VJJ6_HUMAN,FIBG_HUMAN	SwissProt_2018_01.fasta	51513.3	12	14	16	0.00171	0.322	EGFGHLSPTGTTEFWLGNEK	K	I	0.997	86	29	18.4	86	0	1	1	0	2	2207.04	4285.26	15011000	239	258
Dermis	Buttock	20180601_SherrattM_MO_15.raw (Full_Skin_15)	Fibrinogen gamma chain OS=Homo sapiens GN=FGG PE=1 SV=3	A0A140VJJ6_HUMAN,FIBG_HUMAN	SwissProt_2018_01.fasta	51513.3	12	14	16	0.00171	0.322	KMLEEIMK	R	Y	0.99	57.8	30.1	25.8	48.6	0	1	0	0	2	1021.54	1505.08	1625310	114	121
Dermis	Buttock	20180601_SherrattM_MO_15.raw (Full_Skin_15)	Fibrinogen gamma chain OS=Homo sapiens GN=FGG PE=1 SV=3	A0A140VJJ6_HUMAN,FIBG_HUMAN	SwissProt_2018_01.fasta	51513.3	12	14	16	0.00171	0.322	LDGSVDFK	R	K	0.99	52.5	28.4	30.2	38.6	0	1	0	0	2	880.441	1390.33	11069500	224	231
Dermis	Buttock	20180601_SherrattM_MO_15.raw (Full_Skin_15)	Fibrinogen gamma chain OS=Homo sapiens GN=FGG PE=1 SV=3	A0A140VJJ6_HUMAN,FIBG_HUMAN	SwissProt_2018_01.fasta	51513.3	12	14	16	0.00171	0.322	RLDGSVDFK	K	K	0.997	34.9	29.4	30.4	19.7	0	1	0	0	2	1036.54	1132.67	7278560	223	231
Dermis	Buttock	20180601_SherrattM_MO_15.raw (Full_Skin_15)	Fibrinogen gamma chain OS=Homo sapiens GN=FGG PE=1 SV=3	A0A140VJJ6_HUMAN,FIBG_HUMAN	SwissProt_2018_01.fasta	51513.3	12	14	16	0.00171	0.322	TSTADYAMFK	R	V	0.997	32.5	25	15	32.5	0	1	0	0	2	1134.51	2106.03	1030180	283	292
Dermis	Buttock	20180601_SherrattM_MO_15.raw (Full_Skin_15)	Fibrinogen gamma chain OS=Homo sapiens GN=FGG PE=1 SV=3	A0A140VJJ6_HUMAN,FIBG_HUMAN	SwissProt_2018_01.fasta	51513.3	12	14	16	0.00171	0.322	VAQLEAQCQEPCKDTVQIHDITGK	K	D	0.997	62.5	33.5	16.9	62.5	0	0	1	0	2	2768.33	2282.52	2806870	154	177
Dermis	Buttock	20180601_SherrattM_MO_15.raw (Full_Skin_15)	Fibrinogen gamma chain OS=Homo sapiens GN=FGG PE=1 SV=3	A0A140VJJ6_HUMAN,FIBG_HUMAN	SwissProt_2018_01.fasta	51513.3	12	14	16	0.00171	0.322	VELEDWNGR	R	T	0.997	48.2	26.5	16	48.2	0	2	0	0	2	1117.53	2193.37	5517970	274	282
Dermis	Buttock	20180601_SherrattM_MO_15.raw (Full_Skin_15)	Fibrinogen gamma chain OS=Homo sapiens GN=FGG PE=1 SV=3	A0A140VJJ6_HUMAN,FIBG_HUMAN	SwissProt_2018_01.fasta	51513.3	12	14	16	0.00171	0.322	VGPEADKYR	K	L	0.997	45.6	30	15.8	45.6	0	1	1	0	2	1034.53	757.688	4802420	293	301
Dermis	Buttock	20180601_SherrattM_MO_15.raw (Full_Skin_15)	Fibrinogen gamma chain OS=Homo sapiens GN=FGG PE=1 SV=3	A0A140VJJ6_HUMAN,FIBG_HUMAN	SwissProt_2018_01.fasta	51513.3	12	14	16	0.00171	0.322	YEASILTHDSSIR	K	Y	0.997	60.5	29.9	16.8	60.5	0	0	1	0	2	1491.74	1856.86	3201960	122	134
Dermis	Buttock	20180601_SherrattM_MO_15.raw (Full_Skin_15)	Fibrinogen gamma chain OS=Homo sapiens GN=FGG PE=1 SV=3	A0A140VJJ6_HUMAN,FIBG_HUMAN	SwissProt_2018_01.fasta	51513.3	12	14	16	0.00171	0.322	YLQEIYNSNNQK	R	I	0.997	68.7	30.3	17.3	68.7	0	1	0	0	2	1513.73	1629.65	8624850	135	146
Dermis	Buttock	20180601_SherrattM_MO_15.raw (Full_Skin_15)	Dynactin subunit 2 OS=Homo sapiens GN=DCTN2 PE=1 SV=4	DCTN2_HUMAN,Q53H88_HUMAN,V9HW58_HUMAN	SwissProt_2018_01.fasta	44231.7	6	7	7	0.000748	0.195	ENLATVEGNFASIDER	R	M	0.997	115	27.7	20.2	115	0	1	0	0	2	1764.84	3899.35	1288440	380	395
Dermis	Buttock	20180601_SherrattM_MO_15.raw (Full_Skin_15)	Dynactin subunit 2 OS=Homo sapiens GN=DCTN2 PE=1 SV=4	DCTN2_HUMAN,Q53H88_HUMAN,V9HW58_HUMAN	SwissProt_2018_01.fasta	44231.7	6	7	7	0.000748	0.195	LLHEVQELTTEVEK	R	I	0.997	75.2	28	17.7	75.2	0	1	1	0	2	1667.89	3320.38	4112700	106	119
Dermis	Buttock	20180601_SherrattM_MO_15.raw (Full_Skin_15)	Dynactin subunit 2 OS=Homo sapiens GN=DCTN2 PE=1 SV=4	DCTN2_HUMAN,Q53H88_HUMAN,V9HW58_HUMAN	SwissProt_2018_01.fasta	44231.7	6	7	7	0.000748	0.195	LTELETAVR	R	C	0.997	45.8	30.3	35	26.8	0	1	0	0	2	1031.57	1592.63	817547	231	239
Dermis	Buttock	20180601_SherrattM_MO_15.raw (Full_Skin_15)	Dynactin subunit 2 OS=Homo sapiens GN=DCTN2 PE=1 SV=4	DCTN2_HUMAN,Q53H88_HUMAN,V9HW58_HUMAN	SwissProt_2018_01.fasta	44231.7	6	7	7	0.000748	0.195	QQLVASHLEK	K	L	0.997	43.7	29.4	15.7	43.7	0	1	0	0	2	1152.64	915.198	1114580	147	156
Dermis	Buttock	20180601_SherrattM_MO_15.raw (Full_Skin_15)	Dynactin subunit 2 OS=Homo sapiens GN=DCTN2 PE=1 SV=4	DCTN2_HUMAN,Q53H88_HUMAN,V9HW58_HUMAN	SwissProt_2018_01.fasta	44231.7	6	7	7	0.000748	0.195	VSALDLAVLDQVEAR	K	L	0.997	101	27.7	25.4	94.7	0	1	0	0	2	1598.87	4573.71	4052160	268	282
Dermis	Buttock	20180601_SherrattM_MO_15.raw (Full_Skin_15)	Dynactin subunit 2 OS=Homo sapiens GN=DCTN2 PE=1 SV=4	DCTN2_HUMAN,Q53H88_HUMAN,V9HW58_HUMAN	SwissProt_2018_01.fasta	44231.7	6	7	7	0.000748	0.195	WSPIASTLPELVQR	R	L	0.997	71.6	26.8	17.5	71.6	0	1	0	0	2	1596.87	4526.76	3836230	319	332
Dermis	Buttock	20180601_SherrattM_MO_15.raw (Full_Skin_15)	Angiopoietin-related protein 2 OS=Homo sapiens GN=ANGPTL2 PE=1 SV=1	A0A024R868_HUMAN,ANGL2_HUMAN,B2R780_HUMAN	SwissProt_2018_01.fasta	57104.9	2	2	2	0.000214	0.0629	DNALELSQLENR	R	I	0.997	65.1	35.3	17.1	65.1	0	1	0	0	2	1401.7	3064.85	2618620	150	161
Dermis	Buttock	20180601_SherrattM_MO_15.raw (Full_Skin_15)	Angiopoietin-related protein 2 OS=Homo sapiens GN=ANGPTL2 PE=1 SV=1	A0A024R868_HUMAN,ANGL2_HUMAN,B2R780_HUMAN	SwissProt_2018_01.fasta	57104.9	2	2	2	0.000214	0.0629	VTGAICVNSKEPEVLLENR	R	V	0.997	56.2	28.5	16.5	56.2	0	0	1	0	2	2128.11	3127.82	503896	65	83
Dermis	Buttock	20180601_SherrattM_MO_15.raw (Full_Skin_15)	Hemopexin OS=Homo sapiens GN=HPX PE=1 SV=2	HEMO_HUMAN	SwissProt_2018_01.fasta	51676.5	6	7	10	0.00107	0.143	DYFMPCPGR	R	G	0.997	32.1	25	15	32.1	0	2	0	0	2	1142.48	2610.81	10809700	226	234
Dermis	Buttock	20180601_SherrattM_MO_15.raw (Full_Skin_15)	Hemopexin OS=Homo sapiens GN=HPX PE=1 SV=2	HEMO_HUMAN	SwissProt_2018_01.fasta	51676.5	6	7	10	0.00107	0.143	EVGTPHGIILDSVDAAFICPGSSR	K	L	0.997	50.7	28.7	16.2	50.7	0	0	1	0	2	2498.23	4537.25	6443030	348	371
Dermis	Buttock	20180601_SherrattM_MO_15.raw (Full_Skin_15)	Hemopexin OS=Homo sapiens GN=HPX PE=1 SV=2	HEMO_HUMAN	SwissProt_2018_01.fasta	51676.5	6	7	10	0.00107	0.143	SGAQATWTELPWPHEK	K	V	0.997	80.3	28.2	18	80.3	0	2	2	0	2	1837.89	3758.07	9953800	387	402
Dermis	Buttock	20180601_SherrattM_MO_15.raw (Full_Skin_15)	Hemopexin OS=Homo sapiens GN=HPX PE=1 SV=2	HEMO_HUMAN	SwissProt_2018_01.fasta	51676.5	6	7	10	0.00107	0.143	SGAQATWTELPWPHEKVDGALCMEK	K	S	0.997	41.2	27.1	15.6	41.2	0	0	1	0	2	2841.33	4279.79	3400850	387	411
Dermis	Buttock	20180601_SherrattM_MO_15.raw (Full_Skin_15)	Hemopexin OS=Homo sapiens GN=HPX PE=1 SV=2	HEMO_HUMAN	SwissProt_2018_01.fasta	51676.5	6	7	10	0.00107	0.143	VDGALCMEK	K	S	0.997	33	26.8	15.1	33	0	1	0	0	2	1022.46	1132	2087540	403	411
Dermis	Buttock	20180601_SherrattM_MO_15.raw (Full_Skin_15)	Hemopexin OS=Homo sapiens GN=HPX PE=1 SV=2	HEMO_HUMAN	SwissProt_2018_01.fasta	51676.5	6	7	10	0.00107	0.143	VWVYPPEK	K	K	0.99	39.9	30.9	15.5	39.9	0	1	0	0	2	1017.54	2087.73	843172	116	123
Dermis	Buttock	20180601_SherrattM_MO_15.raw (Full_Skin_15)	Transforming growth factor-beta-induced protein ig-h3 OS=Homo sapiens GN=TGFBI PE=1 SV=1	A0A0S2Z4Q2_HUMAN,BGH3_HUMAN	SwissProt_2018_01.fasta	74682.9	15	18	23	0.00246	0.247	DLLNNHILK	R	S	0.997	45.5	25.8	16.2	45.1	0	2	0	0	2	1079.62	2224.74	2154060	305	313
Dermis	Buttock	20180601_SherrattM_MO_15.raw (Full_Skin_15)	Transforming growth factor-beta-induced protein ig-h3 OS=Homo sapiens GN=TGFBI PE=1 SV=1	A0A0S2Z4Q2_HUMAN,BGH3_HUMAN	SwissProt_2018_01.fasta	74682.9	15	18	23	0.00246	0.247	ILGDPEALR	R	D	0.997	56	26.5	29.4	43.1	0	1	0	0	2	983.552	2054.87	6888620	296	304
Dermis	Buttock	20180601_SherrattM_MO_15.raw (Full_Skin_15)	Transforming growth factor-beta-induced protein ig-h3 OS=Homo sapiens GN=TGFBI PE=1 SV=1	A0A0S2Z4Q2_HUMAN,BGH3_HUMAN	SwissProt_2018_01.fasta	74682.9	15	18	23	0.00246	0.247	LLGDAKELANILK	R	Y	0.949	23.7	25	14.5	23.7	0	0	1	0	2	1397.84	4098.94	205111	558	570
Dermis	Buttock	20180601_SherrattM_MO_15.raw (Full_Skin_15)	Transforming growth factor-beta-induced protein ig-h3 OS=Homo sapiens GN=TGFBI PE=1 SV=1	A0A0S2Z4Q2_HUMAN,BGH3_HUMAN	SwissProt_2018_01.fasta	74682.9	15	18	23	0.00246	0.247	LTLLAPLNSVFK	R	D	0.997	55	25	16.5	55	0	1	0	0	2	1315.8	4814.81	1752620	410	421
Dermis	Buttock	20180601_SherrattM_MO_15.raw (Full_Skin_15)	Transforming growth factor-beta-induced protein ig-h3 OS=Homo sapiens GN=TGFBI PE=1 SV=1	A0A0S2Z4Q2_HUMAN,BGH3_HUMAN	SwissProt_2018_01.fasta	74682.9	15	18	23	0.00246	0.247	NHIIKDQLASK	R	Y	0.966	26.1	27.4	14.6	26.1	0	1	0	0	2	1266.72	830.064	970206	437	447
Dermis	Buttock	20180601_SherrattM_MO_15.raw (Full_Skin_15)	Transforming growth factor-beta-induced protein ig-h3 OS=Homo sapiens GN=TGFBI PE=1 SV=1	A0A0S2Z4Q2_HUMAN,BGH3_HUMAN	SwissProt_2018_01.fasta	74682.9	15	18	23	0.00246	0.247	NSLCIENSCIAAHDK	R	R	0.997	86.2	30.5	18.4	86.2	0	1	1	0	2	1731.78	1495.41	5579280	470	484
Dermis	Buttock	20180601_SherrattM_MO_15.raw (Full_Skin_15)	Transforming growth factor-beta-induced protein ig-h3 OS=Homo sapiens GN=TGFBI PE=1 SV=1	A0A0S2Z4Q2_HUMAN,BGH3_HUMAN	SwissProt_2018_01.fasta	74682.9	15	18	23	0.00246	0.247	NSLCIENSCIAAHDKR	R	G	0.997	80.7	27.2	18	80.7	0	0	1	0	2	1887.88	1166.31	3099840	470	485
Dermis	Buttock	20180601_SherrattM_MO_15.raw (Full_Skin_15)	Transforming growth factor-beta-induced protein ig-h3 OS=Homo sapiens GN=TGFBI PE=1 SV=1	A0A0S2Z4Q2_HUMAN,BGH3_HUMAN	SwissProt_2018_01.fasta	74682.9	15	18	23	0.00246	0.247	QAGLGNHLSGSER	R	L	0.997	72.9	28.8	17.6	72.9	0	1	0	0	2	1325.66	818.821	3646260	397	409
Dermis	Buttock	20180601_SherrattM_MO_15.raw (Full_Skin_15)	Transforming growth factor-beta-induced protein ig-h3 OS=Homo sapiens GN=TGFBI PE=1 SV=1	A0A0S2Z4Q2_HUMAN,BGH3_HUMAN	SwissProt_2018_01.fasta	74682.9	15	18	23	0.00246	0.247	QHGPNVCAVQK	R	V	0.997	55.2	28.6	18.9	52.7	0	1	0	0	2	1237.61	745.949	7318840	43	53
Dermis	Buttock	20180601_SherrattM_MO_15.raw (Full_Skin_15)	Transforming growth factor-beta-induced protein ig-h3 OS=Homo sapiens GN=TGFBI PE=1 SV=1	A0A0S2Z4Q2_HUMAN,BGH3_HUMAN	SwissProt_2018_01.fasta	74682.9	15	18	23	0.00246	0.247	RVLTDELK	R	H	0.99	31.2	27.8	33.8	12.3	0	1	0	0	2	973.568	1027.65	5814510	179	186
Dermis	Buttock	20180601_SherrattM_MO_15.raw (Full_Skin_15)	Transforming growth factor-beta-induced protein ig-h3 OS=Homo sapiens GN=TGFBI PE=1 SV=1	A0A0S2Z4Q2_HUMAN,BGH3_HUMAN	SwissProt_2018_01.fasta	74682.9	15	18	23	0.00246	0.247	SLQGDKLEVSLK	K	N	0.997	69.3	28.6	23.4	63.2	0	2	2	0	2	1316.74	1852.63	9565280	591	602
Dermis	Buttock	20180601_SherrattM_MO_15.raw (Full_Skin_15)	Transforming growth factor-beta-induced protein ig-h3 OS=Homo sapiens GN=TGFBI PE=1 SV=1	A0A0S2Z4Q2_HUMAN,BGH3_HUMAN	SwissProt_2018_01.fasta	74682.9	15	18	23	0.00246	0.247	VLTPPMGTVMDVLK	R	G	0.997	71	28.5	17.4	71	0	2	0	0	2	1500.82	4627.06	35762600	497	510
Dermis	Buttock	20180601_SherrattM_MO_15.raw (Full_Skin_15)	Transforming growth factor-beta-induced protein ig-h3 OS=Homo sapiens GN=TGFBI PE=1 SV=1	A0A0S2Z4Q2_HUMAN,BGH3_HUMAN	SwissProt_2018_01.fasta	74682.9	15	18	23	0.00246	0.247	YGTLFTMDR	R	V	0.997	43.1	28.1	15.7	43.1	0	1	0	0	2	1103.52	3006.27	758220	488	496
Dermis	Buttock	20180601_SherrattM_MO_15.raw (Full_Skin_15)	Transforming growth factor-beta-induced protein ig-h3 OS=Homo sapiens GN=TGFBI PE=1 SV=1	A0A0S2Z4Q2_HUMAN,BGH3_HUMAN	SwissProt_2018_01.fasta	74682.9	15	18	23	0.00246	0.247	YHIGDEILVSGGIGALVR	K	L	0.997	66.3	26.1	17.3	66.1	0	0	2	0	2	1869.02	4540.53	3074830	571	588
Dermis	Buttock	20180601_SherrattM_MO_15.raw (Full_Skin_15)	Transforming growth factor-beta-induced protein ig-h3 OS=Homo sapiens GN=TGFBI PE=1 SV=1	A0A0S2Z4Q2_HUMAN,BGH3_HUMAN	SwissProt_2018_01.fasta	74682.9	15	18	23	0.00246	0.247	YLYHGQTLETLGGK	K	K	0.997	85.8	29.5	18.4	85.8	0	1	1	0	2	1579.81	2221.22	6158430	448	461
Dermis	Buttock	20180601_SherrattM_MO_15.raw (Full_Skin_15)	Heat shock protein beta-6 OS=Homo sapiens GN=HSPB6 PE=1 SV=2	A0A1X7SC65_HUMAN,B4DNC2_HUMAN,HSPB6_HUMAN,V9HWB6_HUMAN	SwissProt_2018_01.fasta	17135.2	3	3	3	0.000321	0.225	ASAPLPGLSAPGR	R	L	0.997	49.2	26.6	18	47.2	0	1	0	0	2	1193.66	2154.04	1059700	15	27
Dermis	Buttock	20180601_SherrattM_MO_15.raw (Full_Skin_15)	Heat shock protein beta-6 OS=Homo sapiens GN=HSPB6 PE=1 SV=2	A0A1X7SC65_HUMAN,B4DNC2_HUMAN,HSPB6_HUMAN,V9HWB6_HUMAN	SwissProt_2018_01.fasta	17135.2	3	3	3	0.000321	0.225	HEERPDEHGFVAR	R	E	0.997	40.1	27.5	15.5	40.1	0	0	1	0	2	1578.74	788.833	2208330	103	115
Dermis	Buttock	20180601_SherrattM_MO_15.raw (Full_Skin_15)	Heat shock protein beta-6 OS=Homo sapiens GN=HSPB6 PE=1 SV=2	A0A1X7SC65_HUMAN,B4DNC2_HUMAN,HSPB6_HUMAN,V9HWB6_HUMAN	SwissProt_2018_01.fasta	17135.2	3	3	3	0.000321	0.225	HFSPEEIAVK	K	V	0.997	48.3	27.9	16	48.3	0	1	0	0	2	1156.6	1522.24	1107920	82	91
Dermis	Buttock	20180601_SherrattM_MO_15.raw (Full_Skin_15)	Heparan sulfate proteoglycan 2 (Perlecan), isoform CRA_b OS=Homo sapiens GN=HSPG2 PE=4 SV=1	A0A024RAB6_HUMAN		0	29	33	35	0.00374	0	AELLVTEAPSKPITVTVEEQR	?	?	0.997	76.7	25.5	17.8	76.7	0	0	1	0	2	2310.26	3360.05	6255780	0	0
Dermis	Buttock	20180601_SherrattM_MO_15.raw (Full_Skin_15)	Heparan sulfate proteoglycan 2 (Perlecan), isoform CRA_b OS=Homo sapiens GN=HSPG2 PE=4 SV=1	A0A024RAB6_HUMAN		0	29	33	35	0.00374	0	AGFFGDAMK	?	?	0.997	53.7	25	16.4	53.7	0	1	0	0	2	943.434	2579.52	1578360	0	0
Dermis	Buttock	20180601_SherrattM_MO_15.raw (Full_Skin_15)	Heparan sulfate proteoglycan 2 (Perlecan), isoform CRA_b OS=Homo sapiens GN=HSPG2 PE=4 SV=1	A0A024RAB6_HUMAN		0	29	33	35	0.00374	0	ALEVEECR	?	?	0.99	47.4	25.6	21.6	41.8	0	1	0	0	2	1005.47	976.334	4870970	0	0
Dermis	Buttock	20180601_SherrattM_MO_15.raw (Full_Skin_15)	Heparan sulfate proteoglycan 2 (Perlecan), isoform CRA_b OS=Homo sapiens GN=HSPG2 PE=4 SV=1	A0A024RAB6_HUMAN		0	29	33	35	0.00374	0	AQIHGGILR	?	?	0.997	31.5	25	20.6	25.8	0	1	0	0	2	964.569	930.199	2618800	0	0
Dermis	Buttock	20180601_SherrattM_MO_15.raw (Full_Skin_15)	Heparan sulfate proteoglycan 2 (Perlecan), isoform CRA_b OS=Homo sapiens GN=HSPG2 PE=4 SV=1	A0A024RAB6_HUMAN		0	29	33	35	0.00374	0	ASYAQQPAESR	?	?	0.997	41.4	27.5	15.6	41.4	0	1	0	0	2	1207.57	730.547	2309720	0	0
Dermis	Buttock	20180601_SherrattM_MO_15.raw (Full_Skin_15)	Heparan sulfate proteoglycan 2 (Perlecan), isoform CRA_b OS=Homo sapiens GN=HSPG2 PE=4 SV=1	A0A024RAB6_HUMAN		0	29	33	35	0.00374	0	AVTLECVSAGEPR	?	?	0.997	69.1	31.9	20.9	65.6	0	2	0	0	2	1388.68	2002.18	11261000	0	0
Dermis	Buttock	20180601_SherrattM_MO_15.raw (Full_Skin_15)	Heparan sulfate proteoglycan 2 (Perlecan), isoform CRA_b OS=Homo sapiens GN=HSPG2 PE=4 SV=1	A0A024RAB6_HUMAN		0	29	33	35	0.00374	0	CLIHDGAAPISLEWK	?	?	0.997	67.1	32.1	17.2	67.1	0	1	0	0	2	1709.87	3777.29	1016200	0	0
Dermis	Buttock	20180601_SherrattM_MO_15.raw (Full_Skin_15)	Heparan sulfate proteoglycan 2 (Perlecan), isoform CRA_b OS=Homo sapiens GN=HSPG2 PE=4 SV=1	A0A024RAB6_HUMAN		0	29	33	35	0.00374	0	CSATGSPTPTLEWTGGPGGQLPAK	?	?	0.997	67.5	38.5	17.2	67.5	0	1	0	0	2	2370.14	3548.29	709708	0	0
Dermis	Buttock	20180601_SherrattM_MO_15.raw (Full_Skin_15)	Heparan sulfate proteoglycan 2 (Perlecan), isoform CRA_b OS=Homo sapiens GN=HSPG2 PE=4 SV=1	A0A024RAB6_HUMAN		0	29	33	35	0.00374	0	DVKESDQGAYTCEAMNAR	?	?	0.997	49.4	25	16.1	49.4	0	0	1	0	2	2044.87	1480.31	543804	0	0
Dermis	Buttock	20180601_SherrattM_MO_15.raw (Full_Skin_15)	Heparan sulfate proteoglycan 2 (Perlecan), isoform CRA_b OS=Homo sapiens GN=HSPG2 PE=4 SV=1	A0A024RAB6_HUMAN		0	29	33	35	0.00374	0	ESDQGAYTCEAMNAR	?	?	0.997	48.5	25	16	48.5	0	1	0	0	2	1702.68	1437.13	1531990	0	0
Dermis	Buttock	20180601_SherrattM_MO_15.raw (Full_Skin_15)	Heparan sulfate proteoglycan 2 (Perlecan), isoform CRA_b OS=Homo sapiens GN=HSPG2 PE=4 SV=1	A0A024RAB6_HUMAN		0	29	33	35	0.00374	0	GCVGEVSVNGK	?	?	0.997	47.2	28.4	15.9	47.2	0	1	0	0	2	1105.53	909.701	1989110	0	0
Dermis	Buttock	20180601_SherrattM_MO_15.raw (Full_Skin_15)	Heparan sulfate proteoglycan 2 (Perlecan), isoform CRA_b OS=Homo sapiens GN=HSPG2 PE=4 SV=1	A0A024RAB6_HUMAN		0	29	33	35	0.00374	0	GHTPTQPGALNQR	?	?	0.997	41.6	29.5	21	36.2	0	1	1	0	2	1376.7	773.828	5449050	0	0
Dermis	Buttock	20180601_SherrattM_MO_15.raw (Full_Skin_15)	Heparan sulfate proteoglycan 2 (Perlecan), isoform CRA_b OS=Homo sapiens GN=HSPG2 PE=4 SV=1	A0A024RAB6_HUMAN		0	29	33	35	0.00374	0	HQTHGSLLR	?	?	0.997	41.3	29.9	15.6	41.3	0	1	1	0	2	1048.56	744.935	8729890	0	0
Dermis	Buttock	20180601_SherrattM_MO_15.raw (Full_Skin_15)	Heparan sulfate proteoglycan 2 (Perlecan), isoform CRA_b OS=Homo sapiens GN=HSPG2 PE=4 SV=1	A0A024RAB6_HUMAN		0	29	33	35	0.00374	0	IAHVELADAGQYR	?	?	0.997	55.7	30.3	16.5	55.7	0	1	1	0	2	1442.74	1736.1	5903000	0	0
Dermis	Buttock	20180601_SherrattM_MO_15.raw (Full_Skin_15)	Heparan sulfate proteoglycan 2 (Perlecan), isoform CRA_b OS=Homo sapiens GN=HSPG2 PE=4 SV=1	A0A024RAB6_HUMAN		0	29	33	35	0.00374	0	IESSSPTVVEGQTLDLNCVVAR	?	?	0.997	78.8	29.1	17.9	78.8	0	0	1	0	2	2374.19	4034.93	1558330	0	0
Dermis	Buttock	20180601_SherrattM_MO_15.raw (Full_Skin_15)	Heparan sulfate proteoglycan 2 (Perlecan), isoform CRA_b OS=Homo sapiens GN=HSPG2 PE=4 SV=1	A0A024RAB6_HUMAN		0	29	33	35	0.00374	0	LEGDTLIIPR	?	?	0.997	69.2	26.2	26.4	60.1	0	1	0	0	2	1126.65	2898.8	3354660	0	0
Dermis	Buttock	20180601_SherrattM_MO_15.raw (Full_Skin_15)	Heparan sulfate proteoglycan 2 (Perlecan), isoform CRA_b OS=Homo sapiens GN=HSPG2 PE=4 SV=1	A0A024RAB6_HUMAN		0	29	33	35	0.00374	0	LHLVSPADSGEYVCR	?	?	0.995	39.9	28.1	15.5	39.9	0	0	1	0	2	1702.82	2337.9	939714	0	0
Dermis	Buttock	20180601_SherrattM_MO_15.raw (Full_Skin_15)	Heparan sulfate proteoglycan 2 (Perlecan), isoform CRA_b OS=Homo sapiens GN=HSPG2 PE=4 SV=1	A0A024RAB6_HUMAN		0	29	33	35	0.00374	0	LHQMSVADSGEYVCR	?	?	0.997	73.6	25.6	17.6	73.6	0	0	1	0	2	1751.78	1692.15	1380990	0	0
Dermis	Buttock	20180601_SherrattM_MO_15.raw (Full_Skin_15)	Heparan sulfate proteoglycan 2 (Perlecan), isoform CRA_b OS=Homo sapiens GN=HSPG2 PE=4 SV=1	A0A024RAB6_HUMAN		0	29	33	35	0.00374	0	LLQVTPADSGEYVCR	?	?	0.997	75.8	34.5	17.7	75.8	0	2	0	0	2	1707.84	2773	3238770	0	0
Dermis	Buttock	20180601_SherrattM_MO_15.raw (Full_Skin_15)	Heparan sulfate proteoglycan 2 (Perlecan), isoform CRA_b OS=Homo sapiens GN=HSPG2 PE=4 SV=1	A0A024RAB6_HUMAN		0	29	33	35	0.00374	0	LSGSHSQGVAYPVR	?	?	0.997	81.7	29.2	20.9	78.9	0	1	1	0	2	1457.75	943.666	5470280	0	0
Dermis	Buttock	20180601_SherrattM_MO_15.raw (Full_Skin_15)	Heparan sulfate proteoglycan 2 (Perlecan), isoform CRA_b OS=Homo sapiens GN=HSPG2 PE=4 SV=1	A0A024RAB6_HUMAN		0	29	33	35	0.00374	0	MASVGLSDIAMDTTVTHATSHGR	?	?	0.959	56.8	28.2	16.5	56.8	0	0	0	1	2	2358.12	3007.48	1335310	0	0
Dermis	Buttock	20180601_SherrattM_MO_15.raw (Full_Skin_15)	Heparan sulfate proteoglycan 2 (Perlecan), isoform CRA_b OS=Homo sapiens GN=HSPG2 PE=4 SV=1	A0A024RAB6_HUMAN		0	29	33	35	0.00374	0	SIVPQGGSHSLR	?	?	0.997	46.5	27.9	18.5	43.9	0	1	0	0	2	1237.66	969.091	4246120	0	0
Dermis	Buttock	20180601_SherrattM_MO_15.raw (Full_Skin_15)	Heparan sulfate proteoglycan 2 (Perlecan), isoform CRA_b OS=Homo sapiens GN=HSPG2 PE=4 SV=1	A0A024RAB6_HUMAN		0	29	33	35	0.00374	0	SPVISIDPPSSTVQQGQDASFK	?	?	0.997	82.5	29.6	18.2	82.5	0	1	0	0	2	2288.14	3465.96	1392630	0	0
Dermis	Buttock	20180601_SherrattM_MO_15.raw (Full_Skin_15)	Heparan sulfate proteoglycan 2 (Perlecan), isoform CRA_b OS=Homo sapiens GN=HSPG2 PE=4 SV=1	A0A024RAB6_HUMAN		0	29	33	35	0.00374	0	SQSVRPGADVTFICTAK	?	?	0.979	33.8	31.9	15.1	33.8	0	0	1	0	2	1836.93	2106.71	1816200	0	0
Dermis	Buttock	20180601_SherrattM_MO_15.raw (Full_Skin_15)	Heparan sulfate proteoglycan 2 (Perlecan), isoform CRA_b OS=Homo sapiens GN=HSPG2 PE=4 SV=1	A0A024RAB6_HUMAN		0	29	33	35	0.00374	0	TCESLGAGGYR	?	?	0.997	36.1	25	15.3	36.1	0	1	0	0	2	1170.52	1012.1	5863780	0	0
Dermis	Buttock	20180601_SherrattM_MO_15.raw (Full_Skin_15)	Heparan sulfate proteoglycan 2 (Perlecan), isoform CRA_b OS=Homo sapiens GN=HSPG2 PE=4 SV=1	A0A024RAB6_HUMAN		0	29	33	35	0.00374	0	VAEGQTLDLK	?	?	0.997	51.9	31.4	22.9	45.2	0	1	0	0	2	1073.58	1326.77	1716220	0	0
Dermis	Buttock	20180601_SherrattM_MO_15.raw (Full_Skin_15)	Heparan sulfate proteoglycan 2 (Perlecan), isoform CRA_b OS=Homo sapiens GN=HSPG2 PE=4 SV=1	A0A024RAB6_HUMAN		0	29	33	35	0.00374	0	VDSYGGSLR	?	?	0.997	35.4	27.9	15.2	35.4	0	1	0	0	2	953.469	974.255	1519680	0	0
Dermis	Buttock	20180601_SherrattM_MO_15.raw (Full_Skin_15)	Heparan sulfate proteoglycan 2 (Perlecan), isoform CRA_b OS=Homo sapiens GN=HSPG2 PE=4 SV=1	A0A024RAB6_HUMAN		0	29	33	35	0.00374	0	VGSSLPGR	?	?	0.99	51.6	27	28.3	39.6	0	1	0	0	2	772.431	802.049	1907130	0	0
Dermis	Buttock	20180601_SherrattM_MO_15.raw (Full_Skin_15)	Heparan sulfate proteoglycan 2 (Perlecan), isoform CRA_b OS=Homo sapiens GN=HSPG2 PE=4 SV=1	A0A024RAB6_HUMAN		0	29	33	35	0.00374	0	YELGSGLAVLR	?	?	0.997	70.9	28.1	23.7	64.6	0	1	0	0	2	1177.66	3760.34	5576550	0	0
Dermis	Buttock	20180601_SherrattM_MO_15.raw (Full_Skin_15)	Tropomyosin 1 (Alpha), isoform CRA_i OS=Homo sapiens GN=TPM1 PE=2 SV=1	B7Z722_HUMAN		0	2	2	2	0.000214	0	ETAEADVASLNR	?	?	0.997	62.3	29.2	16.9	62.3	0	1	0	0	2	1275.62	1503.73	2300590	0	0
Dermis	Buttock	20180601_SherrattM_MO_15.raw (Full_Skin_15)	Tropomyosin 1 (Alpha), isoform CRA_i OS=Homo sapiens GN=TPM1 PE=2 SV=1	B7Z722_HUMAN		0	2	2	2	0.000214	0	SLQEQADAAEER	?	?	0.997	71.8	25.1	17.5	71.8	0	1	0	0	2	1346.62	1025.7	1880460	0	0
Dermis	Buttock	20180601_SherrattM_MO_15.raw (Full_Skin_15)	Guanine nucleotide-binding protein G(I)/G(S)/G(T) subunit beta-1 OS=Homo sapiens GN=GNB1 PE=1 SV=3	A0A024R056_HUMAN,B2R6K4_HUMAN,GBB1_HUMAN	SwissProt_2018_01.fasta	37377.5	3	3	3	0.000321	0.121	ACADATLSQITNNIDPVGR	K	I	0.997	105	28.7	19.6	105	0	1	0	0	2	2015.98	4277.68	2319340	24	42
Dermis	Buttock	20180601_SherrattM_MO_15.raw (Full_Skin_15)	Guanine nucleotide-binding protein G(I)/G(S)/G(T) subunit beta-1 OS=Homo sapiens GN=GNB1 PE=1 SV=3	A0A024R056_HUMAN,B2R6K4_HUMAN,GBB1_HUMAN	SwissProt_2018_01.fasta	37377.5	3	3	3	0.000321	0.121	AGVLAGHDNR	R	V	0.997	87.7	28.4	18.5	87.7	0	1	0	0	2	1009.52	731.19	2894330	305	314
Dermis	Buttock	20180601_SherrattM_MO_15.raw (Full_Skin_15)	Guanine nucleotide-binding protein G(I)/G(S)/G(T) subunit beta-1 OS=Homo sapiens GN=GNB1 PE=1 SV=3	A0A024R056_HUMAN,B2R6K4_HUMAN,GBB1_HUMAN	SwissProt_2018_01.fasta	37377.5	3	3	3	0.000321	0.121	LFVSGACDASAK	R	L	0.997	49.2	27.7	16.1	49.2	0	1	0	0	2	1225.59	1336.72	1864010	198	209
Dermis	Buttock	20180601_SherrattM_MO_15.raw (Full_Skin_15)	WNT1-inducible-signaling pathway protein 2 OS=Homo sapiens GN=WISP2 PE=1 SV=1	WISP2_HUMAN	SwissProt_2018_01.fasta	26824	4	4	4	0.000428	0.236	EGETFQPHCSIR	R	C	0.997	55.5	25	16.5	55.5	0	1	0	0	2	1460.66	1065	2098150	109	120
Dermis	Buttock	20180601_SherrattM_MO_15.raw (Full_Skin_15)	WNT1-inducible-signaling pathway protein 2 OS=Homo sapiens GN=WISP2 PE=1 SV=1	WISP2_HUMAN	SwissProt_2018_01.fasta	26824	4	4	4	0.000428	0.236	GALCLLAEDDSSCEVNGR	R	L	0.997	89.5	25	18.6	89.5	0	1	0	0	2	1965.86	3260.08	2580590	88	105
Dermis	Buttock	20180601_SherrattM_MO_15.raw (Full_Skin_15)	WNT1-inducible-signaling pathway protein 2 OS=Homo sapiens GN=WISP2 PE=1 SV=1	WISP2_HUMAN	SwissProt_2018_01.fasta	26824	4	4	4	0.000428	0.236	LGEPCDQLHVCDASQGLVCQPGAGPGGR	R	G	0.995	34.8	28.3	15.2	34.8	0	0	1	0	2	2935.32	3062.83	569596	60	87
Dermis	Buttock	20180601_SherrattM_MO_15.raw (Full_Skin_15)	WNT1-inducible-signaling pathway protein 2 OS=Homo sapiens GN=WISP2 PE=1 SV=1	WISP2_HUMAN	SwissProt_2018_01.fasta	26824	4	4	4	0.000428	0.236	RLGEPCDQLHVCDASQGLVCQPGAGPGGR	R	G	0.997	73.4	25.9	17.6	73.4	0	0	1	0	2	3091.43	2685.84	4545160	59	87
Dermis	Buttock	20180601_SherrattM_MO_15.raw (Full_Skin_15)	Prothrombin OS=Homo sapiens GN=F2 PE=1 SV=2	THRB_HUMAN	SwissProt_2018_01.fasta	70036.8	2	2	2	0.000214	0.0643	RQECSIPVCGQDQVTVAMTPR	R	S	0.997	66.7	27.6	17.2	66.7	0	0	1	0	2	2432.15	2628.15	999768	178	198
Dermis	Buttock	20180601_SherrattM_MO_15.raw (Full_Skin_15)	Prothrombin OS=Homo sapiens GN=F2 PE=1 SV=2	THRB_HUMAN	SwissProt_2018_01.fasta	70036.8	2	2	2	0.000214	0.0643	SEGSSVNLSPPLEQCVPDR	R	G	0.997	31.8	27.7	15	31.8	0	1	0	0	2	2070.98	3137.75	508458	199	217
Dermis	Buttock	20180601_SherrattM_MO_15.raw (Full_Skin_15)	GTP-binding nuclear protein Ran OS=Homo sapiens GN=RAN PE=1 SV=3	B5MDF5_HUMAN,J3KQE5_HUMAN,RAN_HUMAN	SwissProt_2018_01.fasta	24423.1	2	2	2	0.000214	0.102	FNVWDTAGQEK	K	F	0.997	46.5	26.4	18	44.4	0	1	0	0	2	1294.61	2653.1	2461380	61	71
Dermis	Buttock	20180601_SherrattM_MO_15.raw (Full_Skin_15)	GTP-binding nuclear protein Ran OS=Homo sapiens GN=RAN PE=1 SV=3	B5MDF5_HUMAN,J3KQE5_HUMAN,RAN_HUMAN	SwissProt_2018_01.fasta	24423.1	2	2	2	0.000214	0.102	LVLVGDGGTGK	K	T	0.994	37.2	32	30.3	22.2	0	1	0	0	2	1015.58	1467.19	2411600	13	23
Dermis	Buttock	20180601_SherrattM_MO_15.raw (Full_Skin_15)	Synaptic vesicle membrane protein VAT-1 homolog OS=Homo sapiens GN=VAT1 PE=1 SV=2	A0A024R1Z6_HUMAN,VAT1_HUMAN	SwissProt_2018_01.fasta	41919.8	2	2	2	0.000214	0.0636	GVDIVMDPLGGSDTAK	K	G	0.997	54.6	28.1	16.4	54.6	0	1	0	0	2	1574.77	3819.45	2122410	256	271
Dermis	Buttock	20180601_SherrattM_MO_15.raw (Full_Skin_15)	Synaptic vesicle membrane protein VAT-1 homolog OS=Homo sapiens GN=VAT1 PE=1 SV=2	A0A024R1Z6_HUMAN,VAT1_HUMAN	SwissProt_2018_01.fasta	41919.8	2	2	2	0.000214	0.0636	VLLVPGPEK	K	E	0.997	40	25	15.5	40	0	1	0	0	2	951.587	1894.53	796601	383	391
Dermis	Buttock	20180601_SherrattM_MO_15.raw (Full_Skin_15)	Dermatopontin OS=Homo sapiens GN=DPT PE=1 SV=2	DERM_HUMAN	SwissProt_2018_01.fasta	24004.7	4	4	6	0.000642	0.219	MTEYDCEFANV	R	-	0.997	29.1	25	14.8	29.1	0	1	0	0	2	1378.53	3791.54	1999940	191	201
Dermis	Buttock	20180601_SherrattM_MO_15.raw (Full_Skin_15)	Dermatopontin OS=Homo sapiens GN=DPT PE=1 SV=2	DERM_HUMAN	SwissProt_2018_01.fasta	24004.7	4	4	6	0.000642	0.219	QGFSYQCPQGQVIVAVR	R	S	0.997	132	29	21.3	132	0	2	0	0	2	1936.97	3413.55	15591300	44	60
Dermis	Buttock	20180601_SherrattM_MO_15.raw (Full_Skin_15)	Dermatopontin OS=Homo sapiens GN=DPT PE=1 SV=2	DERM_HUMAN	SwissProt_2018_01.fasta	24004.7	4	4	6	0.000642	0.219	YFESVLDR	R	E	0.99	36	26.9	31.2	20.1	0	2	0	0	2	1028.5	2681.78	88956800	119	126
Dermis	Buttock	20180601_SherrattM_MO_15.raw (Full_Skin_15)	Dermatopontin OS=Homo sapiens GN=DPT PE=1 SV=2	DERM_HUMAN	SwissProt_2018_01.fasta	24004.7	4	4	6	0.000642	0.219	YFESVLDREWQFYCCR	R	Y	0.991	28.8	25	14.8	28.8	0	0	1	0	2	2257.98	4577.12	10764200	119	134
Dermis	Buttock	20180601_SherrattM_MO_15.raw (Full_Skin_15)	Cytoskeleton-associated protein 4 OS=Homo sapiens GN=CKAP4 PE=1 SV=2	A0A024RBH2_HUMAN,CKAP4_HUMAN,Q6NWZ1_HUMAN,Q8TB01_HUMAN	SwissProt_2018_01.fasta	66022.2	3	3	3	0.000321	0.0731	LEGLGSSEADQDGLASTVR	R	S	0.997	100	36.3	19.2	100	0	1	0	0	2	1904.92	2854.78	625860	455	473
Dermis	Buttock	20180601_SherrattM_MO_15.raw (Full_Skin_15)	Cytoskeleton-associated protein 4 OS=Homo sapiens GN=CKAP4 PE=1 SV=2	A0A024RBH2_HUMAN,CKAP4_HUMAN,Q6NWZ1_HUMAN,Q8TB01_HUMAN	SwissProt_2018_01.fasta	66022.2	3	3	3	0.000321	0.0731	QTESLESLLSK	R	S	0.997	61.8	30.1	16.9	61.8	0	1	0	0	2	1234.65	3426.63	1470850	430	440
Dermis	Buttock	20180601_SherrattM_MO_15.raw (Full_Skin_15)	Cytoskeleton-associated protein 4 OS=Homo sapiens GN=CKAP4 PE=1 SV=2	A0A024RBH2_HUMAN,CKAP4_HUMAN,Q6NWZ1_HUMAN,Q8TB01_HUMAN	SwissProt_2018_01.fasta	66022.2	3	3	3	0.000321	0.0731	SVGELPSTVESLQK	R	V	0.997	50.3	29.7	18.5	47.9	0	1	0	0	2	1473.78	2777.54	1377020	492	505
Dermis	Buttock	20180601_SherrattM_MO_15.raw (Full_Skin_15)	Talin-1 OS=Homo sapiens GN=TLN1 PE=1 SV=3	A0A1S5UZ07_HUMAN,TLN1_HUMAN	SwissProt_2018_01.fasta	269765	20	20	20	0.00214	0.118	AIAVTVQEMVTK	K	S	0.997	53.3	28.4	16.3	53.3	0	1	0	0	2	1289.71	2998.64	818286	1863	1874
Dermis	Buttock	20180601_SherrattM_MO_15.raw (Full_Skin_15)	Talin-1 OS=Homo sapiens GN=TLN1 PE=1 SV=3	A0A1S5UZ07_HUMAN,TLN1_HUMAN	SwissProt_2018_01.fasta	269765	20	20	20	0.00214	0.118	ALDGAFTEENR	K	A	0.997	48.5	26.7	16	48.5	0	1	0	0	2	1222.57	1633.33	1907440	1545	1555
Dermis	Buttock	20180601_SherrattM_MO_15.raw (Full_Skin_15)	Talin-1 OS=Homo sapiens GN=TLN1 PE=1 SV=3	A0A1S5UZ07_HUMAN,TLN1_HUMAN	SwissProt_2018_01.fasta	269765	20	20	20	0.00214	0.118	ALSTDPAAPNLK	K	S	0.992	32.7	28.7	15	32.7	0	1	0	0	2	1197.65	1551.83	5331230	1321	1332
Dermis	Buttock	20180601_SherrattM_MO_15.raw (Full_Skin_15)	Talin-1 OS=Homo sapiens GN=TLN1 PE=1 SV=3	A0A1S5UZ07_HUMAN,TLN1_HUMAN	SwissProt_2018_01.fasta	269765	20	20	20	0.00214	0.118	EAAYHPEVAPDVR	K	L	0.997	39.2	28.7	15.4	39.2	0	1	0	0	2	1453.71	1233.42	1012350	2221	2233
Dermis	Buttock	20180601_SherrattM_MO_15.raw (Full_Skin_15)	Talin-1 OS=Homo sapiens GN=TLN1 PE=1 SV=3	A0A1S5UZ07_HUMAN,TLN1_HUMAN	SwissProt_2018_01.fasta	269765	20	20	20	0.00214	0.118	EADESLNFEEQILEAAK	K	S	0.997	65.6	29.4	17.1	65.6	0	1	0	0	2	1935.92	4685.14	3239070	2334	2350
Dermis	Buttock	20180601_SherrattM_MO_15.raw (Full_Skin_15)	Talin-1 OS=Homo sapiens GN=TLN1 PE=1 SV=3	A0A1S5UZ07_HUMAN,TLN1_HUMAN	SwissProt_2018_01.fasta	269765	20	20	20	0.00214	0.118	EVANSTANLVK	K	T	0.997	52.4	30.4	16.3	52.4	0	1	0	0	2	1145.62	1051.48	1823320	1531	1541
Dermis	Buttock	20180601_SherrattM_MO_15.raw (Full_Skin_15)	Talin-1 OS=Homo sapiens GN=TLN1 PE=1 SV=3	A0A1S5UZ07_HUMAN,TLN1_HUMAN	SwissProt_2018_01.fasta	269765	20	20	20	0.00214	0.118	GLAGAVSELLR	K	S	0.997	47.2	28	16	47.2	0	1	0	0	2	1085.63	4287.34	3039670	614	624
Dermis	Buttock	20180601_SherrattM_MO_15.raw (Full_Skin_15)	Talin-1 OS=Homo sapiens GN=TLN1 PE=1 SV=3	A0A1S5UZ07_HUMAN,TLN1_HUMAN	SwissProt_2018_01.fasta	269765	20	20	20	0.00214	0.118	ILAQATSDLVNAIKADAEGESDLENSR	R	K	0.997	68.7	29.1	17.3	68.7	0	0	1	0	2	2830.41	4710.4	6279070	828	854
Dermis	Buttock	20180601_SherrattM_MO_15.raw (Full_Skin_15)	Talin-1 OS=Homo sapiens GN=TLN1 PE=1 SV=3	A0A1S5UZ07_HUMAN,TLN1_HUMAN	SwissProt_2018_01.fasta	269765	20	20	20	0.00214	0.118	KLEQLKPR	K	A	0.99	45	25	25.3	35.5	0	1	0	0	2	1011.63	758.684	803823	2322	2329
Dermis	Buttock	20180601_SherrattM_MO_15.raw (Full_Skin_15)	Talin-1 OS=Homo sapiens GN=TLN1 PE=1 SV=3	A0A1S5UZ07_HUMAN,TLN1_HUMAN	SwissProt_2018_01.fasta	269765	20	20	20	0.00214	0.118	LAQAAQSSVATITR	K	L	0.997	72.4	29.4	17.5	72.4	0	1	0	0	2	1416.78	1528.82	1319690	2044	2057
Dermis	Buttock	20180601_SherrattM_MO_15.raw (Full_Skin_15)	Talin-1 OS=Homo sapiens GN=TLN1 PE=1 SV=3	A0A1S5UZ07_HUMAN,TLN1_HUMAN	SwissProt_2018_01.fasta	269765	20	20	20	0.00214	0.118	LGAASLGAEDPETQVVLINAVKDVAK	K	A	0.997	82.6	26.1	18.2	82.6	0	0	1	0	2	2608.42	4603.92	5161210	2064	2089
Dermis	Buttock	20180601_SherrattM_MO_15.raw (Full_Skin_15)	Talin-1 OS=Homo sapiens GN=TLN1 PE=1 SV=3	A0A1S5UZ07_HUMAN,TLN1_HUMAN	SwissProt_2018_01.fasta	269765	20	20	20	0.00214	0.118	LNEAAAGLNQAATELVQASR	R	G	0.997	79.2	29	18	79.2	0	0	1	0	2	2027.05	4390.67	2865430	1242	1261
Dermis	Buttock	20180601_SherrattM_MO_15.raw (Full_Skin_15)	Talin-1 OS=Homo sapiens GN=TLN1 PE=1 SV=3	A0A1S5UZ07_HUMAN,TLN1_HUMAN	SwissProt_2018_01.fasta	269765	20	20	20	0.00214	0.118	MATNAAAQNAIK	R	K	0.997	35.8	29.6	15.2	35.8	0	1	0	0	2	1203.62	912.443	2471100	899	910
Dermis	Buttock	20180601_SherrattM_MO_15.raw (Full_Skin_15)	Talin-1 OS=Homo sapiens GN=TLN1 PE=1 SV=3	A0A1S5UZ07_HUMAN,TLN1_HUMAN	SwissProt_2018_01.fasta	269765	20	20	20	0.00214	0.118	MVAAATNNLCEAANAAVQGHASQEK	R	L	0.997	95.6	29.5	19	95.6	0	0	1	0	2	2556.19	2778.59	3792120	2399	2423
Dermis	Buttock	20180601_SherrattM_MO_15.raw (Full_Skin_15)	Talin-1 OS=Homo sapiens GN=TLN1 PE=1 SV=3	A0A1S5UZ07_HUMAN,TLN1_HUMAN	SwissProt_2018_01.fasta	269765	20	20	20	0.00214	0.118	NCGQMSEIEAK	K	V	0.997	31.9	25	15	31.9	0	1	0	0	2	1266.55	997.918	1405260	285	295
Dermis	Buttock	20180601_SherrattM_MO_15.raw (Full_Skin_15)	Talin-1 OS=Homo sapiens GN=TLN1 PE=1 SV=3	A0A1S5UZ07_HUMAN,TLN1_HUMAN	SwissProt_2018_01.fasta	269765	20	20	20	0.00214	0.118	QAAASATQTIAAAQHAASTPK	K	A	0.997	56	28.7	16.5	56	0	0	1	0	2	1995.03	1894.38	2580170	923	943
Dermis	Buttock	20180601_SherrattM_MO_15.raw (Full_Skin_15)	Talin-1 OS=Homo sapiens GN=TLN1 PE=1 SV=3	A0A1S5UZ07_HUMAN,TLN1_HUMAN	SwissProt_2018_01.fasta	269765	20	20	20	0.00214	0.118	QEDVIATANLSR	R	R	0.997	53.3	38.6	28.6	41	0	1	0	0	2	1316.68	1923.27	1871910	2198	2209
Dermis	Buttock	20180601_SherrattM_MO_15.raw (Full_Skin_15)	Talin-1 OS=Homo sapiens GN=TLN1 PE=1 SV=3	A0A1S5UZ07_HUMAN,TLN1_HUMAN	SwissProt_2018_01.fasta	269765	20	20	20	0.00214	0.118	SIAAATSALVK	K	A	0.997	56.5	27.8	29.1	43.9	0	1	0	0	2	1031.61	1941.2	1048110	2351	2361
Dermis	Buttock	20180601_SherrattM_MO_15.raw (Full_Skin_15)	Talin-1 OS=Homo sapiens GN=TLN1 PE=1 SV=3	A0A1S5UZ07_HUMAN,TLN1_HUMAN	SwissProt_2018_01.fasta	269765	20	20	20	0.00214	0.118	VLVQNAAGSQEK	K	L	0.997	52.1	29.2	23.6	44.8	0	1	0	0	2	1243.66	824.104	1748900	2032	2043
Dermis	Buttock	20180601_SherrattM_MO_15.raw (Full_Skin_15)	Talin-1 OS=Homo sapiens GN=TLN1 PE=1 SV=3	A0A1S5UZ07_HUMAN,TLN1_HUMAN	SwissProt_2018_01.fasta	269765	20	20	20	0.00214	0.118	VQELGHGCAALVTK	R	A	0.997	75.2	27.8	17.7	75.2	0	1	0	0	2	1482.77	1209.96	551188	1920	1933
Dermis	Buttock	20180601_SherrattM_MO_15.raw (Full_Skin_15)	Dermcidin OS=Homo sapiens GN=DCD PE=1 SV=2	DCD_HUMAN	SwissProt_2018_01.fasta	11284.1	2	2	2	0.000214	0.127	DAVEDLESVGK	K	G	0.997	64.3	28.9	25.4	55.9	0	1	0	0	2	1161.56	2865.6	969671	86	96
Dermis	Buttock	20180601_SherrattM_MO_15.raw (Full_Skin_15)	Dermcidin OS=Homo sapiens GN=DCD PE=1 SV=2	DCD_HUMAN	SwissProt_2018_01.fasta	11284.1	2	2	2	0.000214	0.127	LGKDAVEDLESVGK	K	G	0.997	74	29.5	17.6	74	0	1	0	0	2	1459.76	2600.46	842572	83	96
Dermis	Buttock	20180601_SherrattM_MO_15.raw (Full_Skin_15)	Collagen alpha-5(VI) chain OS=Homo sapiens GN=COL6A5 PE=1 SV=1	CO6A5_HUMAN,E9PAL5_HUMAN	SwissProt_2018_01.fasta	289931	2	2	2	0.000214	0.0088	ALDYILQIIK	K	N	0.997	33.8	25	15.1	33.8	0	1	0	0	2	1189.72	4771.39	1124790	524	533
Dermis	Buttock	20180601_SherrattM_MO_15.raw (Full_Skin_15)	Collagen alpha-5(VI) chain OS=Homo sapiens GN=COL6A5 PE=1 SV=1	CO6A5_HUMAN,E9PAL5_HUMAN	SwissProt_2018_01.fasta	289931	2	2	2	0.000214	0.0088	SSTTQSEFQQQIK	K	N	0.997	58.6	27.6	16.7	58.6	0	1	0	0	2	1511.73	1302.46	1316420	291	303
Dermis	Buttock	20180601_SherrattM_MO_15.raw (Full_Skin_15)	40S ribosomal protein S3a OS=Homo sapiens GN=RPS3A PE=1 SV=2	A8K4W0_HUMAN,D6RAT0_HUMAN,D6RB09_HUMAN,D6RG13_HUMAN,Q6NXR8_HUMAN,RS3A_HUMAN	SwissProt_2018_01.fasta	29945.3	2	2	2	0.000214	0.0758	LIPDSIGKDIEK	K	A	0.994	40.6	28.2	15.5	40.6	0	0	1	0	2	1327.75	2146.36	1461250	188	199
Dermis	Buttock	20180601_SherrattM_MO_15.raw (Full_Skin_15)	40S ribosomal protein S3a OS=Homo sapiens GN=RPS3A PE=1 SV=2	A8K4W0_HUMAN,D6RAT0_HUMAN,D6RB09_HUMAN,D6RG13_HUMAN,Q6NXR8_HUMAN,RS3A_HUMAN	SwissProt_2018_01.fasta	29945.3	2	2	2	0.000214	0.0758	TTDGYLLR	K	L	0.99	36.1	27.3	15.3	36.1	0	1	0	0	2	938.494	1569.07	1370090	129	136
Dermis	Buttock	20180601_SherrattM_MO_15.raw (Full_Skin_15)	Keratin, type I cytoskeletal 9 OS=Homo sapiens GN=KRT9 PE=1 SV=3	K1C9_HUMAN	SwissProt_2018_01.fasta	62065.9	9	10	10	0.00107	0.177	FEMEQNLR	K	Q	0.99	30.7	27.8	14.9	30.7	0	1	0	0	2	1066.5	1733.33	1244690	243	250
Dermis	Buttock	20180601_SherrattM_MO_15.raw (Full_Skin_15)	Keratin, type I cytoskeletal 9 OS=Homo sapiens GN=KRT9 PE=1 SV=3	K1C9_HUMAN	SwissProt_2018_01.fasta	62065.9	9	10	10	0.00107	0.177	FSSSSGYGGGSSR	R	V	0.997	55.1	25	16.4	55.1	0	1	0	0	2	1235.53	770.211	5082480	47	59
Dermis	Buttock	20180601_SherrattM_MO_15.raw (Full_Skin_15)	Keratin, type I cytoskeletal 9 OS=Homo sapiens GN=KRT9 PE=1 SV=3	K1C9_HUMAN	SwissProt_2018_01.fasta	62065.9	9	10	10	0.00107	0.177	HGVQELEIELQSQLSK	R	K	0.997	115	28.5	20.2	115	0	1	1	0	2	1837.97	4174.28	3460990	375	390
Dermis	Buttock	20180601_SherrattM_MO_15.raw (Full_Skin_15)	Keratin, type I cytoskeletal 9 OS=Homo sapiens GN=KRT9 PE=1 SV=3	K1C9_HUMAN	SwissProt_2018_01.fasta	62065.9	9	10	10	0.00107	0.177	IKFEMEQNLR	R	Q	0.997	43.2	29.2	15.7	43.2	0	0	1	0	2	1307.68	2107.99	591547	241	250
Dermis	Buttock	20180601_SherrattM_MO_15.raw (Full_Skin_15)	Keratin, type I cytoskeletal 9 OS=Homo sapiens GN=KRT9 PE=1 SV=3	K1C9_HUMAN	SwissProt_2018_01.fasta	62065.9	9	10	10	0.00107	0.177	SGGGGGGGLGSGGSIR	R	S	0.997	109	28.1	19.8	109	0	1	0	0	2	1232.6	875.062	4108410	14	29
Dermis	Buttock	20180601_SherrattM_MO_15.raw (Full_Skin_15)	Keratin, type I cytoskeletal 9 OS=Homo sapiens GN=KRT9 PE=1 SV=3	K1C9_HUMAN	SwissProt_2018_01.fasta	62065.9	9	10	10	0.00107	0.177	STMQELNSR	K	L	0.988	31.9	27.2	15	31.9	0	1	0	0	2	1065.5	890.3	3361360	155	163
Dermis	Buttock	20180601_SherrattM_MO_15.raw (Full_Skin_15)	Keratin, type I cytoskeletal 9 OS=Homo sapiens GN=KRT9 PE=1 SV=3	K1C9_HUMAN	SwissProt_2018_01.fasta	62065.9	9	10	10	0.00107	0.177	TLLDIDNTR	K	M	0.997	45.8	30.6	24.1	37.5	0	1	0	0	2	1060.56	2336.17	2253100	225	233
Dermis	Buttock	20180601_SherrattM_MO_15.raw (Full_Skin_15)	Keratin, type I cytoskeletal 9 OS=Homo sapiens GN=KRT9 PE=1 SV=3	K1C9_HUMAN	SwissProt_2018_01.fasta	62065.9	9	10	10	0.00107	0.177	TLNDMRQEYEQLIAK	K	N	0.997	44	30.7	15.7	44	0	1	0	0	2	1851.93	4023.74	781724	322	336
Dermis	Buttock	20180601_SherrattM_MO_15.raw (Full_Skin_15)	Keratin, type I cytoskeletal 9 OS=Homo sapiens GN=KRT9 PE=1 SV=3	K1C9_HUMAN	SwissProt_2018_01.fasta	62065.9	9	10	10	0.00107	0.177	VQALEEANNDLENKIQDWYDKK	K	G	0.946	44.9	28.5	15.8	44.9	0	0	0	1	2	2663.3	4273.59	5301530	171	192
Dermis	Buttock	20180601_SherrattM_MO_15.raw (Full_Skin_15)	Glutathione S-transferase P OS=Homo sapiens GN=GSTP1 PE=1 SV=2	GSTP1_HUMAN,V9HWE9_HUMAN	SwissProt_2018_01.fasta	23356.7	3	3	3	0.000321	0.262	ALPGQLKPFETLLSQNQGGK	K	T	0.997	41.9	26.4	15.6	41.9	0	0	1	0	2	2126.16	4316.09	3619690	122	141
Dermis	Buttock	20180601_SherrattM_MO_15.raw (Full_Skin_15)	Glutathione S-transferase P OS=Homo sapiens GN=GSTP1 PE=1 SV=2	GSTP1_HUMAN,V9HWE9_HUMAN	SwissProt_2018_01.fasta	23356.7	3	3	3	0.000321	0.262	DQQEAALVDMVNDGVEDLR	K	C	0.997	134	27.7	21.4	134	0	1	0	0	2	2116.98	4860.88	6408530	83	101
Dermis	Buttock	20180601_SherrattM_MO_15.raw (Full_Skin_15)	Glutathione S-transferase P OS=Homo sapiens GN=GSTP1 PE=1 SV=2	GSTP1_HUMAN,V9HWE9_HUMAN	SwissProt_2018_01.fasta	23356.7	3	3	3	0.000321	0.262	FQDGDLTLYQSNTILR	K	H	0.997	82.1	29.8	18.1	82.1	0	1	0	0	2	1883.95	4256.87	4847640	56	71
Dermis	Buttock	20180601_SherrattM_MO_15.raw (Full_Skin_15)	Chymase OS=Homo sapiens GN=CMA1 PE=1 SV=1	CMA1_HUMAN	SwissProt_2018_01.fasta	27325.5	4	5	5	0.000535	0.239	FCGGFLIR	K	R	0.99	38.2	26.8	15.4	38.2	0	1	0	0	2	969.498	3086.74	1089610	50	57
Dermis	Buttock	20180601_SherrattM_MO_15.raw (Full_Skin_15)	Chymase OS=Homo sapiens GN=CMA1 PE=1 SV=1	CMA1_HUMAN	SwissProt_2018_01.fasta	27325.5	4	5	5	0.000535	0.239	LMDPQACSHFR	R	D	0.991	32.5	25	15	32.5	0	0	1	0	2	1361.61	1323.33	1279450	169	179
Dermis	Buttock	20180601_SherrattM_MO_15.raw (Full_Skin_15)	Chymase OS=Homo sapiens GN=CMA1 PE=1 SV=1	CMA1_HUMAN	SwissProt_2018_01.fasta	27325.5	4	5	5	0.000535	0.239	SAFKGDSGGPLLCAGVAQGIVSYGR	K	S	0.997	62.2	29.4	16.9	62.2	0	0	1	0	2	2467.24	4138.52	930936	197	221
Dermis	Buttock	20180601_SherrattM_MO_15.raw (Full_Skin_15)	Chymase OS=Homo sapiens GN=CMA1 PE=1 SV=1	CMA1_HUMAN	SwissProt_2018_01.fasta	27325.5	4	5	5	0.000535	0.239	TGVLKPGSDTLQEVK	R	L	0.997	64	28.7	22.7	58.3	0	1	1	0	2	1571.86	1592.6	11604100	152	166
Dermis	Buttock	20180601_SherrattM_MO_15.raw (Full_Skin_15)	Tubulin beta chain OS=Homo sapiens GN=TUBB PE=1 SV=2	Q5SU16_HUMAN,TBB5_HUMAN	SwissProt_2018_01.fasta	49670.6	2	2	3	0.000321	0.261	AILVDLEPGTMDSVR	R	S	0.997	50.1	29.9	16.1	50.1	0	1	0	0	2	1615.84	4221.62	27001900	63	77
Dermis	Buttock	20180601_SherrattM_MO_15.raw (Full_Skin_15)	Tubulin beta chain OS=Homo sapiens GN=TUBB PE=1 SV=2	Q5SU16_HUMAN,TBB5_HUMAN	SwissProt_2018_01.fasta	49670.6	2	2	3	0.000321	0.261	ALTVPELTQQVFDAK	R	N	0.997	89.3	29.3	18.6	89.3	0	2	0	0	2	1659.9	4554.58	14293400	283	297
Dermis	Buttock	20180601_SherrattM_MO_15.raw (Full_Skin_15)	Kinesin-1 heavy chain OS=Homo sapiens GN=KIF5B PE=1 SV=1	A8K048_HUMAN,C1PHA2_HUMAN,D3DRX6_HUMAN,KINH_HUMAN,M1VE91_HUMAN,V9HW29_HUMAN	SwissProt_2018_01.fasta	0	3	3	3	0.000321	0.0374	LITDLQDQNQK	K	M	0.993	30.2	29.9	18.8	26.3	0	1	0	0	2	1315.69	1355.76	1271650	0	0
Dermis	Buttock	20180601_SherrattM_MO_15.raw (Full_Skin_15)	Kinesin-1 heavy chain OS=Homo sapiens GN=KIF5B PE=1 SV=1	A8K048_HUMAN,C1PHA2_HUMAN,D3DRX6_HUMAN,KINH_HUMAN,M1VE91_HUMAN,V9HW29_HUMAN	SwissProt_2018_01.fasta	0	3	3	3	0.000321	0.0374	SATLASIDAELQK	K	L	0.997	44.4	29.9	15.8	44.4	0	1	0	0	2	1346.72	3209.55	972174	0	0
Dermis	Buttock	20180601_SherrattM_MO_15.raw (Full_Skin_15)	Kinesin-1 heavy chain OS=Homo sapiens GN=KIF5B PE=1 SV=1	A8K048_HUMAN,C1PHA2_HUMAN,D3DRX6_HUMAN,KINH_HUMAN,M1VE91_HUMAN,V9HW29_HUMAN	SwissProt_2018_01.fasta	0	3	3	3	0.000321	0.0374	SLTEYLQNVEQK	K	K	0.997	49.1	37.8	16.1	49.1	0	1	0	0	2	1451.74	3364.05	852090	0	0
Dermis	Buttock	20180601_SherrattM_MO_15.raw (Full_Skin_15)	Prolargin OS=Homo sapiens GN=PRELP PE=1 SV=1	PRELP_HUMAN,Q6FHG6_HUMAN	SwissProt_2018_01.fasta	43812.4	11	16	52	0.00556	0.312	IETIPNGYFK	K	S	0.997	59.5	28.9	16.7	59.5	0	4	0	0	2	1181.62	2853.49	22145300	254	263
Dermis	Buttock	20180601_SherrattM_MO_15.raw (Full_Skin_15)	Prolargin OS=Homo sapiens GN=PRELP PE=1 SV=1	PRELP_HUMAN,Q6FHG6_HUMAN	SwissProt_2018_01.fasta	43812.4	11	16	52	0.00556	0.312	ISSVPAINNR	R	L	0.997	64.7	26.9	19.1	62.6	0	4	0	0	2	1070.6	1175	70342000	303	312
Dermis	Buttock	20180601_SherrattM_MO_15.raw (Full_Skin_15)	Prolargin OS=Homo sapiens GN=PRELP PE=1 SV=1	PRELP_HUMAN,Q6FHG6_HUMAN	SwissProt_2018_01.fasta	43812.4	11	16	52	0.00556	0.312	KVPVIPPR	R	I	0.99	52.6	25	16.3	52.6	0	16	0	0	2	905.593	1029.3	113684000	96	103
Dermis	Buttock	20180601_SherrattM_MO_15.raw (Full_Skin_15)	Prolargin OS=Homo sapiens GN=PRELP PE=1 SV=1	PRELP_HUMAN,Q6FHG6_HUMAN	SwissProt_2018_01.fasta	43812.4	11	16	52	0.00556	0.312	LEHLYLNNNSIEK	R	I	0.997	41.9	28.9	15.6	41.9	0	1	1	0	2	1586.82	1838.96	10869900	313	325
Dermis	Buttock	20180601_SherrattM_MO_15.raw (Full_Skin_15)	Prolargin OS=Homo sapiens GN=PRELP PE=1 SV=1	PRELP_HUMAN,Q6FHG6_HUMAN	SwissProt_2018_01.fasta	43812.4	11	16	52	0.00556	0.312	LENLLLLDLQHNR	K	L	0.997	76.9	25.8	26.5	68.3	0	2	2	0	2	1590.9	4187.74	42785900	194	206
Dermis	Buttock	20180601_SherrattM_MO_15.raw (Full_Skin_15)	Prolargin OS=Homo sapiens GN=PRELP PE=1 SV=1	PRELP_HUMAN,Q6FHG6_HUMAN	SwissProt_2018_01.fasta	43812.4	11	16	52	0.00556	0.312	LSDGVFKPDTFHGLK	R	N	0.992	39.6	29.3	15.5	39.6	0	0	1	0	2	1660.87	2515.71	1975310	207	221
Dermis	Buttock	20180601_SherrattM_MO_15.raw (Full_Skin_15)	Prolargin OS=Homo sapiens GN=PRELP PE=1 SV=1	PRELP_HUMAN,Q6FHG6_HUMAN	SwissProt_2018_01.fasta	43812.4	11	16	52	0.00556	0.312	LSQNHISR	R	I	0.99	65.1	27.5	25.1	57	0	1	1	0	2	954.511	678.438	5058840	178	185
Dermis	Buttock	20180601_SherrattM_MO_15.raw (Full_Skin_15)	Prolargin OS=Homo sapiens GN=PRELP PE=1 SV=1	PRELP_HUMAN,Q6FHG6_HUMAN	SwissProt_2018_01.fasta	43812.4	11	16	52	0.00556	0.312	NLMQLNLAHNILR	K	K	0.997	67.8	27.3	17.2	67.8	0	1	1	0	2	1549.86	4035.68	3768820	222	234
Dermis	Buttock	20180601_SherrattM_MO_15.raw (Full_Skin_15)	Prolargin OS=Homo sapiens GN=PRELP PE=1 SV=1	PRELP_HUMAN,Q6FHG6_HUMAN	SwissProt_2018_01.fasta	43812.4	11	16	52	0.00556	0.312	NQLEEVPSALPR	K	N	0.997	64.3	28.1	21.8	59.5	0	6	2	0	2	1352.72	2629.24	247719000	160	171
Dermis	Buttock	20180601_SherrattM_MO_15.raw (Full_Skin_15)	Prolargin OS=Homo sapiens GN=PRELP PE=1 SV=1	PRELP_HUMAN,Q6FHG6_HUMAN	SwissProt_2018_01.fasta	43812.4	11	16	52	0.00556	0.312	SFPNLAFIR	K	L	0.997	38.6	28.3	15.4	38.6	0	6	0	0	2	1064.59	4334.41	28584000	264	272
Dermis	Buttock	20180601_SherrattM_MO_15.raw (Full_Skin_15)	Prolargin OS=Homo sapiens GN=PRELP PE=1 SV=1	PRELP_HUMAN,Q6FHG6_HUMAN	SwissProt_2018_01.fasta	43812.4	11	16	52	0.00556	0.312	WINLDNNR	R	I	0.99	36.4	28	15.3	36.4	0	3	0	0	2	1044.52	1962.23	123224000	130	137
Dermis	Buttock	20180601_SherrattM_MO_15.raw (Full_Skin_15)	Soluble scavenger receptor cysteine-rich domain-containing protein SSC5D OS=Homo sapiens GN=SSC5D PE=1 SV=3	SRCRL_HUMAN	SwissProt_2018_01.fasta	165741	2	2	2	0.000214	0.0153	WGTVCDDGWDLR	R	D	0.997	67.1	25	17.2	61.4	0	1	0	0	2	1479.63	3916.36	1040500	41	52
Dermis	Buttock	20180601_SherrattM_MO_15.raw (Full_Skin_15)	Soluble scavenger receptor cysteine-rich domain-containing protein SSC5D OS=Homo sapiens GN=SSC5D PE=1 SV=3	SRCRL_HUMAN	SwissProt_2018_01.fasta	165741	2	2	2	0.000214	0.0153	WGTVCDDSWDMR	R	D	0.997	42.9	25	15.7	42.9	0	1	0	0	2	1527.6	3496.82	1039340	488	499
Dermis	Buttock	20180601_SherrattM_MO_15.raw (Full_Skin_15)	Vitamin D-binding protein OS=Homo sapiens GN=GC PE=1 SV=1	D6RF35_HUMAN		0	2	3	3	0.000321	0	SCESNSPFPVHPGTAECCTK	?	?	0.997	66.8	25	17.2	66.8	0	0	1	0	2	2264.94	1585.3	3066080	0	0
Dermis	Buttock	20180601_SherrattM_MO_15.raw (Full_Skin_15)	Vitamin D-binding protein OS=Homo sapiens GN=GC PE=1 SV=1	D6RF35_HUMAN		0	2	3	3	0.000321	0	SLGECCDVEDSTTCFNAK	?	?	0.997	89	25	18.6	89	0	1	1	0	2	2092.83	2388.55	1465830	0	0
Dermis	Buttock	20180601_SherrattM_MO_15.raw (Full_Skin_15)	Peroxiredoxin-1 OS=Homo sapiens GN=PRDX1 PE=1 SV=1	PRDX1_HUMAN	SwissProt_2018_01.fasta	22110.9	10	10	15	0.0016	0.462	ADEGISFR	K	G	0.99	46.5	28.3	15.9	46.5	0	1	0	0	2	894.432	1418.5	8154200	121	128
Dermis	Buttock	20180601_SherrattM_MO_15.raw (Full_Skin_15)	Peroxiredoxin-1 OS=Homo sapiens GN=PRDX1 PE=1 SV=1	PRDX1_HUMAN	SwissProt_2018_01.fasta	22110.9	10	10	15	0.0016	0.462	ATAVMPDGQFK	K	D	0.997	37.8	28.5	15.4	37.8	0	2	0	0	2	1164.57	1679.39	5611720	17	27
Dermis	Buttock	20180601_SherrattM_MO_15.raw (Full_Skin_15)	Peroxiredoxin-1 OS=Homo sapiens GN=PRDX1 PE=1 SV=1	PRDX1_HUMAN	SwissProt_2018_01.fasta	22110.9	10	10	15	0.0016	0.462	ATAVMPDGQFKDISLSDYK	K	G	0.995	34.8	28.5	15.2	34.8	0	0	1	0	2	2086.02	3706.02	3497880	17	35
Dermis	Buttock	20180601_SherrattM_MO_15.raw (Full_Skin_15)	Peroxiredoxin-1 OS=Homo sapiens GN=PRDX1 PE=1 SV=1	PRDX1_HUMAN	SwissProt_2018_01.fasta	22110.9	10	10	15	0.0016	0.462	GLFIIDDK	R	G	0.99	45.1	27.1	15.8	45.1	0	2	0	0	2	920.509	3362.46	8866960	129	136
Dermis	Buttock	20180601_SherrattM_MO_15.raw (Full_Skin_15)	Peroxiredoxin-1 OS=Homo sapiens GN=PRDX1 PE=1 SV=1	PRDX1_HUMAN	SwissProt_2018_01.fasta	22110.9	10	10	15	0.0016	0.462	IGHPAPNFK	K	A	0.987	27.9	27.8	14.7	27.9	0	1	0	0	2	980.531	872.682	6318780	8	16
Dermis	Buttock	20180601_SherrattM_MO_15.raw (Full_Skin_15)	Peroxiredoxin-1 OS=Homo sapiens GN=PRDX1 PE=1 SV=1	PRDX1_HUMAN	SwissProt_2018_01.fasta	22110.9	10	10	15	0.0016	0.462	KQGGLGPMNIPLVSDPK	K	R	0.981	28.8	27.3	14.8	28.8	0	0	1	0	2	1750.95	3363.75	1403210	93	109
Dermis	Buttock	20180601_SherrattM_MO_15.raw (Full_Skin_15)	Peroxiredoxin-1 OS=Homo sapiens GN=PRDX1 PE=1 SV=1	PRDX1_HUMAN	SwissProt_2018_01.fasta	22110.9	10	10	15	0.0016	0.462	LVQAFQFTDK	R	H	0.997	45.7	27.9	15.9	45.7	0	1	0	0	2	1196.63	2857.04	1042280	159	168
Dermis	Buttock	20180601_SherrattM_MO_15.raw (Full_Skin_15)	Peroxiredoxin-1 OS=Homo sapiens GN=PRDX1 PE=1 SV=1	PRDX1_HUMAN	SwissProt_2018_01.fasta	22110.9	10	10	15	0.0016	0.462	QGGLGPMNIPLVSDPK	K	R	0.997	48.8	28.9	16.1	48.8	0	1	0	0	2	1622.86	4230.2	3342940	94	109
Dermis	Buttock	20180601_SherrattM_MO_15.raw (Full_Skin_15)	Peroxiredoxin-1 OS=Homo sapiens GN=PRDX1 PE=1 SV=1	PRDX1_HUMAN	SwissProt_2018_01.fasta	22110.9	10	10	15	0.0016	0.462	QITVNDLPVGR	R	S	0.997	59.7	28.2	16.7	59.7	0	3	0	0	2	1211.67	2586.45	17685500	141	151
Dermis	Buttock	20180601_SherrattM_MO_15.raw (Full_Skin_15)	Peroxiredoxin-1 OS=Homo sapiens GN=PRDX1 PE=1 SV=1	PRDX1_HUMAN	SwissProt_2018_01.fasta	22110.9	10	10	15	0.0016	0.462	TIAQDYGVLK	R	A	0.997	38.5	28.4	15.4	38.5	0	2	0	0	2	1107.6	2229.86	8198580	111	120
Dermis	Buttock	20180601_SherrattM_MO_15.raw (Full_Skin_15)	T-complex protein 1 subunit gamma OS=Homo sapiens GN=CCT3 PE=1 SV=4	B3KX11_HUMAN,Q59H77_HUMAN,TCPG_HUMAN	SwissProt_2018_01.fasta	60535.4	2	2	2	0.000214	0.0422	AVAQALEVIPR	R	T	0.997	64	25	17	64	0	1	0	0	2	1166.69	2928.31	747025	439	449
Dermis	Buttock	20180601_SherrattM_MO_15.raw (Full_Skin_15)	T-complex protein 1 subunit gamma OS=Homo sapiens GN=CCT3 PE=1 SV=4	B3KX11_HUMAN,Q59H77_HUMAN,TCPG_HUMAN	SwissProt_2018_01.fasta	60535.4	2	2	2	0.000214	0.0422	TLIQNCGASTIR	R	L	0.997	41.3	30.3	15.6	41.3	0	1	0	0	2	1333.69	1482.48	1776800	450	461
Dermis	Buttock	20180601_SherrattM_MO_15.raw (Full_Skin_15)	Elongation factor 2 OS=Homo sapiens GN=EEF2 PE=1 SV=4	EF2_HUMAN	SwissProt_2018_01.fasta	95340.1	11	11	11	0.00118	0.148	AGIIASAR	K	A	0.99	53.9	28	36.1	34.2	0	1	0	0	2	758.452	899.202	1743190	43	50
Dermis	Buttock	20180601_SherrattM_MO_15.raw (Full_Skin_15)	Elongation factor 2 OS=Homo sapiens GN=EEF2 PE=1 SV=4	EF2_HUMAN	SwissProt_2018_01.fasta	95340.1	11	11	11	0.00118	0.148	ARPFPDGLAEDIDKGEVSAR	K	Q	0.997	60.9	29.9	16.8	60.9	0	0	1	0	2	2143.08	3078.78	886428	606	625
Dermis	Buttock	20180601_SherrattM_MO_15.raw (Full_Skin_15)	Elongation factor 2 OS=Homo sapiens GN=EEF2 PE=1 SV=4	EF2_HUMAN	SwissProt_2018_01.fasta	95340.1	11	11	11	0.00118	0.148	EGALCEENMR	K	G	0.997	40	25	20.4	35.1	0	1	0	0	2	1208.5	1055.28	4232270	689	698
Dermis	Buttock	20180601_SherrattM_MO_15.raw (Full_Skin_15)	Elongation factor 2 OS=Homo sapiens GN=EEF2 PE=1 SV=4	EF2_HUMAN	SwissProt_2018_01.fasta	95340.1	11	11	11	0.00118	0.148	EGIPALDNFLDK	K	-	0.997	46.1	29.9	15.9	46.1	0	1	0	0	2	1331.68	4566.42	1010140	846	857
Dermis	Buttock	20180601_SherrattM_MO_15.raw (Full_Skin_15)	Elongation factor 2 OS=Homo sapiens GN=EEF2 PE=1 SV=4	EF2_HUMAN	SwissProt_2018_01.fasta	95340.1	11	11	11	0.00118	0.148	ETVSEESNVLCLSK	R	S	0.997	93	28.6	18.8	93	0	1	0	0	2	1594.76	2648.18	666785	581	594
Dermis	Buttock	20180601_SherrattM_MO_15.raw (Full_Skin_15)	Elongation factor 2 OS=Homo sapiens GN=EEF2 PE=1 SV=4	EF2_HUMAN	SwissProt_2018_01.fasta	95340.1	11	11	11	0.00118	0.148	GHVFEESQVAGTPMFVVK	R	A	0.997	59.9	29.3	16.7	59.9	0	0	1	0	2	1961.98	3484.18	3527910	768	785
Dermis	Buttock	20180601_SherrattM_MO_15.raw (Full_Skin_15)	Elongation factor 2 OS=Homo sapiens GN=EEF2 PE=1 SV=4	EF2_HUMAN	SwissProt_2018_01.fasta	95340.1	11	11	11	0.00118	0.148	NMSVIAHVDHGK	R	S	0.995	39.2	29.3	15.4	39.2	0	0	1	0	2	1307.65	919.449	2277890	21	32
Dermis	Buttock	20180601_SherrattM_MO_15.raw (Full_Skin_15)	Elongation factor 2 OS=Homo sapiens GN=EEF2 PE=1 SV=4	EF2_HUMAN	SwissProt_2018_01.fasta	95340.1	11	11	11	0.00118	0.148	STLTDSLVCK	K	A	0.997	44.9	29.6	15.8	44.9	0	1	0	0	2	1123.57	1911.25	1454820	33	42
Dermis	Buttock	20180601_SherrattM_MO_15.raw (Full_Skin_15)	Elongation factor 2 OS=Homo sapiens GN=EEF2 PE=1 SV=4	EF2_HUMAN	SwissProt_2018_01.fasta	95340.1	11	11	11	0.00118	0.148	VNFTVDQIR	M	A	0.997	54	30.1	16.4	54	0	1	0	0	1	1091.58	2500.15	1333490	2	10
Dermis	Buttock	20180601_SherrattM_MO_15.raw (Full_Skin_15)	Elongation factor 2 OS=Homo sapiens GN=EEF2 PE=1 SV=4	EF2_HUMAN	SwissProt_2018_01.fasta	95340.1	11	11	11	0.00118	0.148	YEWDVAEAR	K	K	0.997	29.6	25	14.9	29.6	0	1	0	0	2	1138.52	2470.51	1875680	639	647
Dermis	Buttock	20180601_SherrattM_MO_15.raw (Full_Skin_15)	Elongation factor 2 OS=Homo sapiens GN=EEF2 PE=1 SV=4	EF2_HUMAN	SwissProt_2018_01.fasta	95340.1	11	11	11	0.00118	0.148	YLAEKYEWDVAEAR	R	K	0.977	31.5	27.9	15	31.5	0	0	1	0	2	1742.84	2955.89	529197	634	647
Dermis	Buttock	20180601_SherrattM_MO_15.raw (Full_Skin_15)	Moesin OS=Homo sapiens GN=MSN PE=1 SV=3	MOES_HUMAN,V9HWC0_HUMAN	SwissProt_2018_01.fasta	67821.8	6	6	6	0.000642	0.113	AKFYPEDVSEELIQDITQR	R	L	0.993	33	28.4	15.1	33	0	0	1	0	2	2281.13	4812.54	3306700	82	100
Dermis	Buttock	20180601_SherrattM_MO_15.raw (Full_Skin_15)	Moesin OS=Homo sapiens GN=MSN PE=1 SV=3	MOES_HUMAN,V9HWC0_HUMAN	SwissProt_2018_01.fasta	67821.8	6	6	6	0.000642	0.113	AQMVQEDLEK	K	T	0.997	51.1	28	16.2	51.1	0	1	0	0	2	1190.57	1233.19	3748610	449	458
Dermis	Buttock	20180601_SherrattM_MO_15.raw (Full_Skin_15)	Moesin OS=Homo sapiens GN=MSN PE=1 SV=3	MOES_HUMAN,V9HWC0_HUMAN	SwissProt_2018_01.fasta	67821.8	6	6	6	0.000642	0.113	EDAVLEYLK	R	I	0.997	44.5	28.7	21.8	38.4	0	1	0	0	2	1079.56	3494.34	445066	185	193
Dermis	Buttock	20180601_SherrattM_MO_15.raw (Full_Skin_15)	Moesin OS=Homo sapiens GN=MSN PE=1 SV=3	MOES_HUMAN,V9HWC0_HUMAN	SwissProt_2018_01.fasta	67821.8	6	6	6	0.000642	0.113	ESEAVEWQQK	K	A	0.997	41.4	26.5	18.3	38.7	0	1	0	0	2	1233.57	1174.7	2759410	439	448
Dermis	Buttock	20180601_SherrattM_MO_15.raw (Full_Skin_15)	Moesin OS=Homo sapiens GN=MSN PE=1 SV=3	MOES_HUMAN,V9HWC0_HUMAN	SwissProt_2018_01.fasta	67821.8	6	6	6	0.000642	0.113	FVIKPIDK	K	K	0.985	28.1	25.3	15.4	27.4	0	1	0	0	2	959.593	1375.73	3379570	255	262
Dermis	Buttock	20180601_SherrattM_MO_15.raw (Full_Skin_15)	Moesin OS=Homo sapiens GN=MSN PE=1 SV=3	MOES_HUMAN,V9HWC0_HUMAN	SwissProt_2018_01.fasta	67821.8	6	6	6	0.000642	0.113	IGFPWSEIR	K	N	0.997	33.8	30.1	15.1	33.8	0	1	0	0	2	1104.58	4421.26	2447170	238	246
Dermis	Buttock	20180601_SherrattM_MO_15.raw (Full_Skin_15)	Glyceraldehyde-3-phosphate dehydrogenase OS=Homo sapiens GN=GAPDH PE=1 SV=3	G3P_HUMAN,V9HVZ4_HUMAN	SwissProt_2018_01.fasta	36053.4	11	12	16	0.00171	0.397	AGAHLQGGAK	K	R	0.997	59.6	27.7	21.1	55.3	0	1	0	0	2	909.49	649.426	5248150	108	117
Dermis	Buttock	20180601_SherrattM_MO_15.raw (Full_Skin_15)	Glyceraldehyde-3-phosphate dehydrogenase OS=Homo sapiens GN=GAPDH PE=1 SV=3	G3P_HUMAN,V9HVZ4_HUMAN	SwissProt_2018_01.fasta	36053.4	11	12	16	0.00171	0.397	GALQNIIPASTGAAK	R	A	0.997	62.1	27.3	16.9	62.1	0	4	0	0	2	1411.79	2731.86	47544600	201	215
Dermis	Buttock	20180601_SherrattM_MO_15.raw (Full_Skin_15)	Glyceraldehyde-3-phosphate dehydrogenase OS=Homo sapiens GN=GAPDH PE=1 SV=3	G3P_HUMAN,V9HVZ4_HUMAN	SwissProt_2018_01.fasta	36053.4	11	12	16	0.00171	0.397	IISNASCTTNCLAPLAK	K	V	0.997	108	29.3	19.8	108	0	2	0	0	2	1833.92	2458.38	4155420	146	162
Dermis	Buttock	20180601_SherrattM_MO_15.raw (Full_Skin_15)	Glyceraldehyde-3-phosphate dehydrogenase OS=Homo sapiens GN=GAPDH PE=1 SV=3	G3P_HUMAN,V9HVZ4_HUMAN	SwissProt_2018_01.fasta	36053.4	11	12	16	0.00171	0.397	LVINGNPITIFQER	K	D	0.997	82.8	27.5	18.2	82.8	0	1	0	0	2	1613.9	4532.42	3722240	67	80
Dermis	Buttock	20180601_SherrattM_MO_15.raw (Full_Skin_15)	Glyceraldehyde-3-phosphate dehydrogenase OS=Homo sapiens GN=GAPDH PE=1 SV=3	G3P_HUMAN,V9HVZ4_HUMAN	SwissProt_2018_01.fasta	36053.4	11	12	16	0.00171	0.397	LVINGNPITIFQERDPSK	K	I	0.997	40.9	26.6	15.6	40.9	0	0	1	0	2	2041.11	4250.65	4275570	67	84
Dermis	Buttock	20180601_SherrattM_MO_15.raw (Full_Skin_15)	Glyceraldehyde-3-phosphate dehydrogenase OS=Homo sapiens GN=GAPDH PE=1 SV=3	G3P_HUMAN,V9HVZ4_HUMAN	SwissProt_2018_01.fasta	36053.4	11	12	16	0.00171	0.397	QASEGPLK	K	G	0.99	44.1	25.1	20.9	38.9	0	1	0	0	2	829.442	749.888	4520100	264	271
Dermis	Buttock	20180601_SherrattM_MO_15.raw (Full_Skin_15)	Glyceraldehyde-3-phosphate dehydrogenase OS=Homo sapiens GN=GAPDH PE=1 SV=3	G3P_HUMAN,V9HVZ4_HUMAN	SwissProt_2018_01.fasta	36053.4	11	12	16	0.00171	0.397	VGVNGFGR	K	I	0.99	68.5	27.8	24.2	61.6	0	1	0	0	2	805.432	1156.43	10572200	6	13
Dermis	Buttock	20180601_SherrattM_MO_15.raw (Full_Skin_15)	Glyceraldehyde-3-phosphate dehydrogenase OS=Homo sapiens GN=GAPDH PE=1 SV=3	G3P_HUMAN,V9HVZ4_HUMAN	SwissProt_2018_01.fasta	36053.4	11	12	16	0.00171	0.397	VIHDNFGIVEGLMTTVHAITATQK	K	T	0.947	70.3	27.4	17.4	70.3	0	0	0	1	2	2595.36	4945.87	12872700	163	186
Dermis	Buttock	20180601_SherrattM_MO_15.raw (Full_Skin_15)	Glyceraldehyde-3-phosphate dehydrogenase OS=Homo sapiens GN=GAPDH PE=1 SV=3	G3P_HUMAN,V9HVZ4_HUMAN	SwissProt_2018_01.fasta	36053.4	11	12	16	0.00171	0.397	VVDLMAHMASK	R	-	0.997	43.9	29.2	15.7	43.9	0	0	1	0	2	1201.61	1835.18	3034390	324	334
Dermis	Buttock	20180601_SherrattM_MO_15.raw (Full_Skin_15)	Glyceraldehyde-3-phosphate dehydrogenase OS=Homo sapiens GN=GAPDH PE=1 SV=3	G3P_HUMAN,V9HVZ4_HUMAN	SwissProt_2018_01.fasta	36053.4	11	12	16	0.00171	0.397	VVDLMAHMASKE	R	-	0.997	40.1	32.3	15.5	40.1	0	1	1	0	2	1330.65	2028.36	23648100	324	335
Dermis	Buttock	20180601_SherrattM_MO_15.raw (Full_Skin_15)	Glyceraldehyde-3-phosphate dehydrogenase OS=Homo sapiens GN=GAPDH PE=1 SV=3	G3P_HUMAN,V9HVZ4_HUMAN	SwissProt_2018_01.fasta	36053.4	11	12	16	0.00171	0.397	WGDAGAEYVVESTGVFTTMEK	K	A	0.997	74	26.7	17.6	74	0	0	1	0	2	2277.04	4723.49	5870800	87	107
Dermis	Buttock	20180601_SherrattM_MO_15.raw (Full_Skin_15)	Acyl-CoA-binding protein OS=Homo sapiens GN=DBI PE=1 SV=2	A0A024RAF2_HUMAN,A0A0A0MTI5_HUMAN,ACBP_HUMAN,B8ZWD1_HUMAN,B8ZWD9_HUMAN	SwissProt_2018_01.fasta	10044.8	2	2	2	0.000214	0.299	AYINKVEELK	K	K	0.997	42.2	29	20.9	36.9	0	1	0	0	2	1206.67	1462.16	1826780	73	82
Dermis	Buttock	20180601_SherrattM_MO_15.raw (Full_Skin_15)	Acyl-CoA-binding protein OS=Homo sapiens GN=DBI PE=1 SV=2	A0A024RAF2_HUMAN,A0A0A0MTI5_HUMAN,ACBP_HUMAN,B8ZWD1_HUMAN,B8ZWD9_HUMAN	SwissProt_2018_01.fasta	10044.8	2	2	2	0.000214	0.299	TKPSDEEMLFIYGHYK	K	Q	0.997	66.8	27.6	17.2	66.8	0	0	1	0	2	1957.94	3234.7	3058560	18	33
Dermis	Buttock	20180601_SherrattM_MO_15.raw (Full_Skin_15)	EMILIN-1 OS=Homo sapiens GN=EMILIN1 PE=1 SV=3	EMIL1_HUMAN	SwissProt_2018_01.fasta	106695	11	12	13	0.00139	0.14	FRGLEEGQAQAGQCPSLEGR	R	L	0.997	48.4	27.1	16	48.4	0	0	1	0	2	2190.04	1968.41	3092300	707	726
Dermis	Buttock	20180601_SherrattM_MO_15.raw (Full_Skin_15)	EMILIN-1 OS=Homo sapiens GN=EMILIN1 PE=1 SV=3	EMIL1_HUMAN	SwissProt_2018_01.fasta	106695	11	12	13	0.00139	0.14	GLEEGQAQAGQCPSLEGR	R	L	0.997	95.1	30.2	18.9	95.1	0	1	0	0	2	1886.87	1626.49	1417180	709	726
Dermis	Buttock	20180601_SherrattM_MO_15.raw (Full_Skin_15)	EMILIN-1 OS=Homo sapiens GN=EMILIN1 PE=1 SV=3	EMIL1_HUMAN	SwissProt_2018_01.fasta	106695	11	12	13	0.00139	0.14	GVLQGLSGR	R	L	0.995	31.2	29.2	29.2	17	0	1	0	0	2	886.511	1658.48	5441270	197	205
Dermis	Buttock	20180601_SherrattM_MO_15.raw (Full_Skin_15)	EMILIN-1 OS=Homo sapiens GN=EMILIN1 PE=1 SV=3	EMIL1_HUMAN	SwissProt_2018_01.fasta	106695	11	12	13	0.00139	0.14	LGQLEGLLQAHGDEGCGACGGVQEELGR	R	L	0.997	91.6	31.8	18.7	91.6	0	0	2	0	2	2910.35	3980.28	2930090	567	594
Dermis	Buttock	20180601_SherrattM_MO_15.raw (Full_Skin_15)	EMILIN-1 OS=Homo sapiens GN=EMILIN1 PE=1 SV=3	EMIL1_HUMAN	SwissProt_2018_01.fasta	106695	11	12	13	0.00139	0.14	LLASVEER	K	Q	0.99	40.8	29.8	31.8	24.6	0	1	0	0	2	916.51	1141.54	1536810	329	336
Dermis	Buttock	20180601_SherrattM_MO_15.raw (Full_Skin_15)	EMILIN-1 OS=Homo sapiens GN=EMILIN1 PE=1 SV=3	EMIL1_HUMAN	SwissProt_2018_01.fasta	106695	11	12	13	0.00139	0.14	LQESCSVCLAGLDGFR	R	R	0.997	68.6	30.4	17.3	68.6	0	1	0	0	2	1811.84	4118.35	957091	298	313
Dermis	Buttock	20180601_SherrattM_MO_15.raw (Full_Skin_15)	EMILIN-1 OS=Homo sapiens GN=EMILIN1 PE=1 SV=3	EMIL1_HUMAN	SwissProt_2018_01.fasta	106695	11	12	13	0.00139	0.14	LVGGQAGLGR	K	R	0.997	50.7	25.3	24.8	42.1	0	1	0	0	2	927.537	968.344	1983610	779	788
Dermis	Buttock	20180601_SherrattM_MO_15.raw (Full_Skin_15)	EMILIN-1 OS=Homo sapiens GN=EMILIN1 PE=1 SV=3	EMIL1_HUMAN	SwissProt_2018_01.fasta	106695	11	12	13	0.00139	0.14	LVGSGLHTVEAAGEAR	R	Q	0.997	81.9	28.7	18.1	81.9	0	1	1	0	2	1566.82	1543.51	3891730	513	528
Dermis	Buttock	20180601_SherrattM_MO_15.raw (Full_Skin_15)	EMILIN-1 OS=Homo sapiens GN=EMILIN1 PE=1 SV=3	EMIL1_HUMAN	SwissProt_2018_01.fasta	106695	11	12	13	0.00139	0.14	QATLEGLQEVVGR	R	L	0.997	83.6	28.8	18.2	83.6	0	1	0	0	2	1399.75	3427.75	6351260	529	541
Dermis	Buttock	20180601_SherrattM_MO_15.raw (Full_Skin_15)	EMILIN-1 OS=Homo sapiens GN=EMILIN1 PE=1 SV=3	EMIL1_HUMAN	SwissProt_2018_01.fasta	106695	11	12	13	0.00139	0.14	VLDSEGQLR	R	L	0.997	57	32.3	34.4	39.1	0	1	0	0	2	1016.54	1067.17	1805660	504	512
Dermis	Buttock	20180601_SherrattM_MO_15.raw (Full_Skin_15)	EMILIN-1 OS=Homo sapiens GN=EMILIN1 PE=1 SV=3	EMIL1_HUMAN	SwissProt_2018_01.fasta	106695	11	12	13	0.00139	0.14	VQQLEEQVQSLTK	K	E	0.997	56.7	28.8	16.5	56.7	0	1	0	0	2	1529.82	2778.81	2479530	178	190
Dermis	Buttock	20180601_SherrattM_MO_15.raw (Full_Skin_15)	Tropomyosin 1 (Alpha), isoform CRA_f OS=Homo sapiens GN=TPM1 PE=1 SV=1	Q6ZN40_HUMAN		0	32	45	53	0.00567	0	AELSEGKCAELEEELKTVTNNLK	R	S	0.997	65.9	28.9	17.1	65.9	0	0	1	1	2	2605.3	4312.3	21651900	0	0
Dermis	Buttock	20180601_SherrattM_MO_15.raw (Full_Skin_15)	Tropomyosin 1 (Alpha), isoform CRA_f OS=Homo sapiens GN=TPM1 PE=1 SV=1	Q6ZN40_HUMAN		0	32	45	53	0.00567	0	AQKDEEKMEIQEIQLK	R	E	0.997	124	29.2	20.7	124	0	1	1	0	2	1960.01	2046.58	19193400	0	0
Dermis	Buttock	20180601_SherrattM_MO_15.raw (Full_Skin_15)	Tropomyosin 1 (Alpha), isoform CRA_f OS=Homo sapiens GN=TPM1 PE=1 SV=1	Q6ZN40_HUMAN		0	32	45	53	0.00567	0	ATDAEADVASLNR	K	R	0.997	86.1	28.3	18.4	86.1	0	2	0	0	2	1332.64	1628.98	10250800	0	0
Dermis	Buttock	20180601_SherrattM_MO_15.raw (Full_Skin_15)	Tropomyosin 1 (Alpha), isoform CRA_f OS=Homo sapiens GN=TPM1 PE=1 SV=1	Q6ZN40_HUMAN		0	32	45	53	0.00567	0	ATDAEADVASLNRR	K	I	0.997	47.9	29.5	16.3	47.6	0	0	1	0	2	1488.74	1277.72	1859220	0	0
Dermis	Buttock	20180601_SherrattM_MO_15.raw (Full_Skin_15)	Tropomyosin 1 (Alpha), isoform CRA_f OS=Homo sapiens GN=TPM1 PE=1 SV=1	Q6ZN40_HUMAN		0	32	45	53	0.00567	0	CAELEEELKTVTNNLK	K	S	0.997	123	29.6	20.7	123	0	1	1	0	2	1890.95	4271.21	8248330	0	0
Dermis	Buttock	20180601_SherrattM_MO_15.raw (Full_Skin_15)	Tropomyosin 1 (Alpha), isoform CRA_f OS=Homo sapiens GN=TPM1 PE=1 SV=1	Q6ZN40_HUMAN		0	32	45	53	0.00567	0	ENALDRAEQAEADKK	K	A	0.959	30.7	32.6	14.9	0	0	0	1	0	2	1687.82	1069.26	1500670	0	0
Dermis	Buttock	20180601_SherrattM_MO_15.raw (Full_Skin_15)	Tropomyosin 1 (Alpha), isoform CRA_f OS=Homo sapiens GN=TPM1 PE=1 SV=1	Q6ZN40_HUMAN		0	32	45	53	0.00567	0	HIAEDADR	K	K	0.99	40.2	26	23.7	32.1	0	1	0	0	2	926.433	658.225	3126810	0	0
Dermis	Buttock	20180601_SherrattM_MO_15.raw (Full_Skin_15)	Tropomyosin 1 (Alpha), isoform CRA_f OS=Homo sapiens GN=TPM1 PE=1 SV=1	Q6ZN40_HUMAN		0	32	45	53	0.00567	0	HIAEDADRKYEEVAR	K	K	0.986	34	28.9	15.1	34	0	1	1	0	2	1801.88	962.899	7766680	0	0
Dermis	Buttock	20180601_SherrattM_MO_15.raw (Full_Skin_15)	Tropomyosin 1 (Alpha), isoform CRA_f OS=Homo sapiens GN=TPM1 PE=1 SV=1	Q6ZN40_HUMAN		0	32	45	53	0.00567	0	IQLVEEELDR	R	A	0.997	67.5	29.7	25.5	59.2	0	2	0	0	2	1243.65	2868.66	29227800	0	0
Dermis	Buttock	20180601_SherrattM_MO_15.raw (Full_Skin_15)	Tropomyosin 1 (Alpha), isoform CRA_f OS=Homo sapiens GN=TPM1 PE=1 SV=1	Q6ZN40_HUMAN		0	32	45	53	0.00567	0	IQLVEEELDRAQER	R	L	0.997	58.2	29.9	16.6	58.2	0	2	3	0	2	1727.89	2825.21	104079000	0	0
Dermis	Buttock	20180601_SherrattM_MO_15.raw (Full_Skin_15)	Tropomyosin 1 (Alpha), isoform CRA_f OS=Homo sapiens GN=TPM1 PE=1 SV=1	Q6ZN40_HUMAN		0	32	45	53	0.00567	0	KATDAEADVASLNR	K	R	0.997	94.6	29.6	25.4	88.1	0	1	0	0	2	1460.73	1234.92	2083820	0	0
Dermis	Buttock	20180601_SherrattM_MO_15.raw (Full_Skin_15)	Tropomyosin 1 (Alpha), isoform CRA_f OS=Homo sapiens GN=TPM1 PE=1 SV=1	Q6ZN40_HUMAN		0	32	45	53	0.00567	0	KLVIIESDLER	R	A	0.997	41.7	27.6	15.6	41.7	0	1	0	0	2	1314.76	2325.98	2250620	0	0
Dermis	Buttock	20180601_SherrattM_MO_15.raw (Full_Skin_15)	Tropomyosin 1 (Alpha), isoform CRA_f OS=Homo sapiens GN=TPM1 PE=1 SV=1	Q6ZN40_HUMAN		0	32	45	53	0.00567	0	KLVIIESDLERAEER	R	A	0.997	59.7	27.6	60.7	15.8	0	1	1	0	2	1799.99	2534.39	15886600	0	0
Dermis	Buttock	20180601_SherrattM_MO_15.raw (Full_Skin_15)	Tropomyosin 1 (Alpha), isoform CRA_f OS=Homo sapiens GN=TPM1 PE=1 SV=1	Q6ZN40_HUMAN		0	32	45	53	0.00567	0	LATALQKLEEAEK	R	A	0.997	76	28.4	17.7	76	0	1	1	0	2	1443.81	2378.71	4546310	0	0
Dermis	Buttock	20180601_SherrattM_MO_15.raw (Full_Skin_15)	Tropomyosin 1 (Alpha), isoform CRA_f OS=Homo sapiens GN=TPM1 PE=1 SV=1	Q6ZN40_HUMAN		0	32	45	53	0.00567	0	LATALQKLEEAEKAADESER	R	G	0.997	123	29.4	20.7	123	0	1	1	1	2	2202.12	3313.13	94087100	0	0
Dermis	Buttock	20180601_SherrattM_MO_15.raw (Full_Skin_15)	Tropomyosin 1 (Alpha), isoform CRA_f OS=Homo sapiens GN=TPM1 PE=1 SV=1	Q6ZN40_HUMAN		0	32	45	53	0.00567	0	LDKENALDR	K	A	0.997	48.2	29.7	31.4	0	0	1	0	0	2	1073.56	743.703	7014520	0	0
Dermis	Buttock	20180601_SherrattM_MO_15.raw (Full_Skin_15)	Tropomyosin 1 (Alpha), isoform CRA_f OS=Homo sapiens GN=TPM1 PE=1 SV=1	Q6ZN40_HUMAN		0	32	45	53	0.00567	0	LDKENALDRAEQAEADK	K	K	0.974	26.6	29.8	14.7	0	0	0	1	0	2	1915.94	1396.35	1415470	0	0
Dermis	Buttock	20180601_SherrattM_MO_15.raw (Full_Skin_15)	Tropomyosin 1 (Alpha), isoform CRA_f OS=Homo sapiens GN=TPM1 PE=1 SV=1	Q6ZN40_HUMAN		0	32	45	53	0.00567	0	LEEAEKAADESER	K	G	0.997	76.8	35.2	17.8	76.8	0	1	0	0	2	1476.68	773.57	10773800	0	0
Dermis	Buttock	20180601_SherrattM_MO_15.raw (Full_Skin_15)	Tropomyosin 1 (Alpha), isoform CRA_f OS=Homo sapiens GN=TPM1 PE=1 SV=1	Q6ZN40_HUMAN		0	32	45	53	0.00567	0	LEEAEKAADESERGMK	K	V	0.997	58.8	28	16.7	58.8	0	1	1	0	2	1792.84	915.679	6388810	0	0
Dermis	Buttock	20180601_SherrattM_MO_15.raw (Full_Skin_15)	Tropomyosin 1 (Alpha), isoform CRA_f OS=Homo sapiens GN=TPM1 PE=1 SV=1	Q6ZN40_HUMAN		0	32	45	53	0.00567	0	LVIIESDLER	K	A	0.997	70.3	29.5	21.5	66.2	0	1	0	0	2	1186.67	3019.32	1162690	0	0
Dermis	Buttock	20180601_SherrattM_MO_15.raw (Full_Skin_15)	Tropomyosin 1 (Alpha), isoform CRA_f OS=Homo sapiens GN=TPM1 PE=1 SV=1	Q6ZN40_HUMAN		0	32	45	53	0.00567	0	LVIIESDLERAEER	K	A	0.997	42.7	32.7	31.3	27.1	0	1	1	0	2	1671.89	3063.31	4678910	0	0
Dermis	Buttock	20180601_SherrattM_MO_15.raw (Full_Skin_15)	Tropomyosin 1 (Alpha), isoform CRA_f OS=Homo sapiens GN=TPM1 PE=1 SV=1	Q6ZN40_HUMAN		0	32	45	53	0.00567	0	MEIQEIQLK	K	E	0.997	37.9	30.4	19.5	0	0	2	0	0	2	1131.61	2902.02	4967600	0	0
Dermis	Buttock	20180601_SherrattM_MO_15.raw (Full_Skin_15)	Tropomyosin 1 (Alpha), isoform CRA_f OS=Homo sapiens GN=TPM1 PE=1 SV=1	Q6ZN40_HUMAN		0	32	45	53	0.00567	0	MEIQEIQLKEAK	K	H	0.986	32	32.8	15	0	0	0	1	0	2	1459.78	2128.75	502576	0	0
Dermis	Buttock	20180601_SherrattM_MO_15.raw (Full_Skin_15)	Tropomyosin 1 (Alpha), isoform CRA_f OS=Homo sapiens GN=TPM1 PE=1 SV=1	Q6ZN40_HUMAN		0	32	45	53	0.00567	0	QLEEDIAAK	?	?	0.997	65.9	27.9	20.3	62.7	0	1	0	0	2	1016.53	1092.65	998060	0	0
Dermis	Buttock	20180601_SherrattM_MO_15.raw (Full_Skin_15)	Tropomyosin 1 (Alpha), isoform CRA_f OS=Homo sapiens GN=TPM1 PE=1 SV=1	Q6ZN40_HUMAN		0	32	45	53	0.00567	0	QLEEDIAAKEK	?	?	0.997	73.6	34.3	25.7	65.5	0	1	0	0	2	1273.66	978.034	4262420	0	0
Dermis	Buttock	20180601_SherrattM_MO_15.raw (Full_Skin_15)	Tropomyosin 1 (Alpha), isoform CRA_f OS=Homo sapiens GN=TPM1 PE=1 SV=1	Q6ZN40_HUMAN		0	32	45	53	0.00567	0	RIQLVEEELDR	R	A	0.997	63.6	29.2	17	63.6	0	2	2	0	2	1399.75	2267.12	18170200	0	0
Dermis	Buttock	20180601_SherrattM_MO_15.raw (Full_Skin_15)	Tropomyosin 1 (Alpha), isoform CRA_f OS=Homo sapiens GN=TPM1 PE=1 SV=1	Q6ZN40_HUMAN		0	32	45	53	0.00567	0	RIQLVEEELDRAQER	R	L	0.997	52	29.5	16.3	52	0	0	1	0	2	1883.99	2405.92	7241950	0	0
Dermis	Buttock	20180601_SherrattM_MO_15.raw (Full_Skin_15)	Tropomyosin 1 (Alpha), isoform CRA_f OS=Homo sapiens GN=TPM1 PE=1 SV=1	Q6ZN40_HUMAN		0	32	45	53	0.00567	0	SIDDLEEK	?	?	0.987	25.3	26.9	27.4	12.5	0	1	0	0	2	948.452	1126.77	3374840	0	0
Dermis	Buttock	20180601_SherrattM_MO_15.raw (Full_Skin_15)	Tropomyosin 1 (Alpha), isoform CRA_f OS=Homo sapiens GN=TPM1 PE=1 SV=1	Q6ZN40_HUMAN		0	32	45	53	0.00567	0	SKQLEEDIAAK	?	?	0.997	66.7	30.4	20.4	63.5	0	1	0	0	2	1231.65	903.522	7175130	0	0
Dermis	Buttock	20180601_SherrattM_MO_15.raw (Full_Skin_15)	Tropomyosin 1 (Alpha), isoform CRA_f OS=Homo sapiens GN=TPM1 PE=1 SV=1	Q6ZN40_HUMAN		0	32	45	53	0.00567	0	SKQLEEDIAAKEK	?	?	0.997	72.9	29.2	25	65.5	0	1	1	0	2	1488.79	871.974	22568100	0	0
Dermis	Buttock	20180601_SherrattM_MO_15.raw (Full_Skin_15)	Tropomyosin 1 (Alpha), isoform CRA_f OS=Homo sapiens GN=TPM1 PE=1 SV=1	Q6ZN40_HUMAN		0	32	45	53	0.00567	0	SLEAQAEK	K	Y	0.99	62.1	30.9	33.5	45.5	0	1	0	0	2	875.447	737.07	3418530	0	0
Dermis	Buttock	20180601_SherrattM_MO_15.raw (Full_Skin_15)	Tropomyosin 1 (Alpha), isoform CRA_f OS=Homo sapiens GN=TPM1 PE=1 SV=1	Q6ZN40_HUMAN		0	32	45	53	0.00567	0	VLEELHKAEDSLLAAEEAAAK	?	?	0.997	65.8	28.2	17.1	65.8	0	0	1	0	2	2237.17	4483.88	3154330	0	0
Dermis	Buttock	20180601_SherrattM_MO_15.raw (Full_Skin_15)	Alpha-enolase OS=Homo sapiens GN=ENO1 PE=1 SV=2	A0A024R4F1_HUMAN,ENOA_HUMAN	SwissProt_2018_01.fasta	47170.2	15	16	19	0.00203	0.341	AAVPSGASTGIYEALELR	R	D	0.997	112	29.5	20	112	0	1	0	0	2	1804.94	4385.91	4431980	33	50
Dermis	Buttock	20180601_SherrattM_MO_15.raw (Full_Skin_15)	Alpha-enolase OS=Homo sapiens GN=ENO1 PE=1 SV=2	A0A024R4F1_HUMAN,ENOA_HUMAN	SwissProt_2018_01.fasta	47170.2	15	16	19	0.00203	0.341	DATNVGDEGGFAPNILENK	K	E	0.997	87	30.7	18.4	87	0	1	0	0	2	1960.92	3898.21	858679	203	221
Dermis	Buttock	20180601_SherrattM_MO_15.raw (Full_Skin_15)	Alpha-enolase OS=Homo sapiens GN=ENO1 PE=1 SV=2	A0A024R4F1_HUMAN,ENOA_HUMAN	SwissProt_2018_01.fasta	47170.2	15	16	19	0.00203	0.341	DATNVGDEGGFAPNILENKEGLELLK	K	T	0.997	65.2	28.6	17.1	65.2	0	0	1	0	2	2743.38	4616.86	43286600	203	228
Dermis	Buttock	20180601_SherrattM_MO_15.raw (Full_Skin_15)	Alpha-enolase OS=Homo sapiens GN=ENO1 PE=1 SV=2	A0A024R4F1_HUMAN,ENOA_HUMAN	SwissProt_2018_01.fasta	47170.2	15	16	19	0.00203	0.341	IEEELGSK	R	A	0.99	45	28.8	46.1	14.6	0	1	0	0	2	904.462	847.73	2835980	413	420
Dermis	Buttock	20180601_SherrattM_MO_15.raw (Full_Skin_15)	Alpha-enolase OS=Homo sapiens GN=ENO1 PE=1 SV=2	A0A024R4F1_HUMAN,ENOA_HUMAN	SwissProt_2018_01.fasta	47170.2	15	16	19	0.00203	0.341	IGAEVYHNLK	R	N	0.997	46.8	34.8	24.8	37.9	0	1	0	0	2	1143.62	1135.59	775596	184	193
Dermis	Buttock	20180601_SherrattM_MO_15.raw (Full_Skin_15)	Alpha-enolase OS=Homo sapiens GN=ENO1 PE=1 SV=2	A0A024R4F1_HUMAN,ENOA_HUMAN	SwissProt_2018_01.fasta	47170.2	15	16	19	0.00203	0.341	KLNVTEQEK	K	I	0.997	55.5	30.4	24.3	47.7	0	1	0	0	2	1088.59	741.765	1714180	81	89
Dermis	Buttock	20180601_SherrattM_MO_15.raw (Full_Skin_15)	Alpha-enolase OS=Homo sapiens GN=ENO1 PE=1 SV=2	A0A024R4F1_HUMAN,ENOA_HUMAN	SwissProt_2018_01.fasta	47170.2	15	16	19	0.00203	0.341	KLNVTEQEKIDK	K	L	0.997	57.7	28.7	16.6	57.7	0	0	1	0	2	1444.8	847.879	915340	81	92
Dermis	Buttock	20180601_SherrattM_MO_15.raw (Full_Skin_15)	Alpha-enolase OS=Homo sapiens GN=ENO1 PE=1 SV=2	A0A024R4F1_HUMAN,ENOA_HUMAN	SwissProt_2018_01.fasta	47170.2	15	16	19	0.00203	0.341	LMIEMDGTENK	K	S	0.997	39.9	26.3	15.5	39.9	0	1	0	0	2	1280.59	2208.96	4752410	93	103
Dermis	Buttock	20180601_SherrattM_MO_15.raw (Full_Skin_15)	Alpha-enolase OS=Homo sapiens GN=ENO1 PE=1 SV=2	A0A024R4F1_HUMAN,ENOA_HUMAN	SwissProt_2018_01.fasta	47170.2	15	16	19	0.00203	0.341	SCNCLLLK	K	V	0.99	41	32.7	17.6	38.9	0	2	0	0	2	1007.5	1498.21	2970350	336	343
Dermis	Buttock	20180601_SherrattM_MO_15.raw (Full_Skin_15)	Alpha-enolase OS=Homo sapiens GN=ENO1 PE=1 SV=2	A0A024R4F1_HUMAN,ENOA_HUMAN	SwissProt_2018_01.fasta	47170.2	15	16	19	0.00203	0.341	SGKYDLDFKSPDDPSR	R	Y	0.997	52.2	27.3	16.3	52.2	0	0	1	0	2	1826.86	1743.83	1990870	254	269
Dermis	Buttock	20180601_SherrattM_MO_15.raw (Full_Skin_15)	Alpha-enolase OS=Homo sapiens GN=ENO1 PE=1 SV=2	A0A024R4F1_HUMAN,ENOA_HUMAN	SwissProt_2018_01.fasta	47170.2	15	16	19	0.00203	0.341	TIAPALVSK	K	K	0.994	30.1	26.1	14.9	30.1	0	1	0	0	2	899.556	1349.68	1933100	72	80
Dermis	Buttock	20180601_SherrattM_MO_15.raw (Full_Skin_15)	Alpha-enolase OS=Homo sapiens GN=ENO1 PE=1 SV=2	A0A024R4F1_HUMAN,ENOA_HUMAN	SwissProt_2018_01.fasta	47170.2	15	16	19	0.00203	0.341	VNQIGSVTESLQACK	K	L	0.997	103	31.4	19.4	0	0	2	0	0	2	1633.82	2474.71	4359380	344	358
Dermis	Buttock	20180601_SherrattM_MO_15.raw (Full_Skin_15)	Alpha-enolase OS=Homo sapiens GN=ENO1 PE=1 SV=2	A0A024R4F1_HUMAN,ENOA_HUMAN	SwissProt_2018_01.fasta	47170.2	15	16	19	0.00203	0.341	YDLDFKSPDDPSR	K	Y	0.997	60.7	26	16.8	60.7	0	1	1	0	2	1554.71	2361.14	3466250	257	269
Dermis	Buttock	20180601_SherrattM_MO_15.raw (Full_Skin_15)	Alpha-enolase OS=Homo sapiens GN=ENO1 PE=1 SV=2	A0A024R4F1_HUMAN,ENOA_HUMAN	SwissProt_2018_01.fasta	47170.2	15	16	19	0.00203	0.341	YGKDATNVGDEGGFAPNILENKEGLELLK	K	T	0.997	70.7	28	17.4	70.7	0	0	1	0	2	3091.56	4380.02	8153520	200	228
Dermis	Buttock	20180601_SherrattM_MO_15.raw (Full_Skin_15)	Alpha-enolase OS=Homo sapiens GN=ENO1 PE=1 SV=2	A0A024R4F1_HUMAN,ENOA_HUMAN	SwissProt_2018_01.fasta	47170.2	15	16	19	0.00203	0.341	YISPDQLADLYK	R	S	0.997	93.3	28.7	18.8	93.3	0	2	0	0	2	1425.73	4225.42	10332000	270	281
Dermis	Buttock	20180601_SherrattM_MO_15.raw (Full_Skin_15)	Protein AMBP OS=Homo sapiens GN=AMBP PE=1 SV=1	AMBP_HUMAN	SwissProt_2018_01.fasta	38999.6	7	8	10	0.00107	0.182	ETLLQDFR	R	V	0.99	67.3	30	25.4	59.1	0	2	0	0	2	1021.53	3138.27	4520960	159	166
Dermis	Buttock	20180601_SherrattM_MO_15.raw (Full_Skin_15)	Protein AMBP OS=Homo sapiens GN=AMBP PE=1 SV=1	AMBP_HUMAN	SwissProt_2018_01.fasta	38999.6	7	8	10	0.00107	0.182	GECVPGEQEPEPILIPR	R	V	0.997	73.9	32.4	17.6	73.9	0	2	0	0	2	1919.95	3515.81	2569550	186	202
Dermis	Buttock	20180601_SherrattM_MO_15.raw (Full_Skin_15)	Protein AMBP OS=Homo sapiens GN=AMBP PE=1 SV=1	AMBP_HUMAN	SwissProt_2018_01.fasta	38999.6	7	8	10	0.00107	0.182	GVCEETSGAYEKTDTDGK	K	F	0.997	70.2	25	17.4	70.2	0	0	1	0	2	1946.83	905.084	2413950	89	106
Dermis	Buttock	20180601_SherrattM_MO_15.raw (Full_Skin_15)	Protein AMBP OS=Homo sapiens GN=AMBP PE=1 SV=1	AMBP_HUMAN	SwissProt_2018_01.fasta	38999.6	7	8	10	0.00107	0.182	HHGPTITAK	R	L	0.992	38.3	29	15.4	38.3	0	0	1	0	2	961.521	694.351	2077610	141	149
Dermis	Buttock	20180601_SherrattM_MO_15.raw (Full_Skin_15)	Protein AMBP OS=Homo sapiens GN=AMBP PE=1 SV=1	AMBP_HUMAN	SwissProt_2018_01.fasta	38999.6	7	8	10	0.00107	0.182	KGVCEETSGAYEK	R	T	0.997	90.2	25.4	18.6	90.2	0	1	0	0	2	1457.66	759.648	2304510	88	100
Dermis	Buttock	20180601_SherrattM_MO_15.raw (Full_Skin_15)	Protein AMBP OS=Homo sapiens GN=AMBP PE=1 SV=1	AMBP_HUMAN	SwissProt_2018_01.fasta	38999.6	7	8	10	0.00107	0.182	KGVCEETSGAYEKTDTDGK	R	F	0.997	118	25	20.4	118	0	1	1	0	2	2074.92	784.031	7076480	88	106
Dermis	Buttock	20180601_SherrattM_MO_15.raw (Full_Skin_15)	Protein AMBP OS=Homo sapiens GN=AMBP PE=1 SV=1	AMBP_HUMAN	SwissProt_2018_01.fasta	38999.6	7	8	10	0.00107	0.182	TVAACNLPIVR	R	G	0.99	28	28.7	14.8	28	0	1	0	0	2	1213.67	2229.78	1394110	283	293
Dermis	Buttock	20180601_SherrattM_MO_15.raw (Full_Skin_15)	Glucosidase 2 subunit beta OS=Homo sapiens GN=PRKCSH PE=1 SV=2	A0A024R7F1_HUMAN,B4DJQ5_HUMAN,GLU2B_HUMAN,K7ELL7_HUMAN	SwissProt_2018_01.fasta	59425.8	6	6	6	0.000642	0.14	ESLQQMAEVTR	R	E	0.997	48	28.7	16	48	0	1	0	0	2	1291.63	2390.77	1430710	125	135
Dermis	Buttock	20180601_SherrattM_MO_15.raw (Full_Skin_15)	Glucosidase 2 subunit beta OS=Homo sapiens GN=PRKCSH PE=1 SV=2	A0A024R7F1_HUMAN,B4DJQ5_HUMAN,GLU2B_HUMAN,K7ELL7_HUMAN	SwissProt_2018_01.fasta	59425.8	6	6	6	0.000642	0.14	KLIELQAGK	K	K	0.997	54.8	25.6	23.4	47.8	0	1	0	0	2	999.62	1071.73	780031	158	166
Dermis	Buttock	20180601_SherrattM_MO_15.raw (Full_Skin_15)	Glucosidase 2 subunit beta OS=Homo sapiens GN=PRKCSH PE=1 SV=2	A0A024R7F1_HUMAN,B4DJQ5_HUMAN,GLU2B_HUMAN,K7ELL7_HUMAN	SwissProt_2018_01.fasta	59425.8	6	6	6	0.000642	0.14	LGGSPTSLGTWGSWIGPDHDK	K	F	0.997	73.1	28.1	17.6	73.1	0	0	1	0	2	2168.04	4298.14	3319910	439	459
Dermis	Buttock	20180601_SherrattM_MO_15.raw (Full_Skin_15)	Glucosidase 2 subunit beta OS=Homo sapiens GN=PRKCSH PE=1 SV=2	A0A024R7F1_HUMAN,B4DJQ5_HUMAN,GLU2B_HUMAN,K7ELL7_HUMAN	SwissProt_2018_01.fasta	59425.8	6	6	6	0.000642	0.14	LWEEQLAAAK	K	A	0.997	46.7	32.8	15.9	46.7	0	1	0	0	2	1158.62	2538.42	1478680	197	206
Dermis	Buttock	20180601_SherrattM_MO_15.raw (Full_Skin_15)	Glucosidase 2 subunit beta OS=Homo sapiens GN=PRKCSH PE=1 SV=2	A0A024R7F1_HUMAN,B4DJQ5_HUMAN,GLU2B_HUMAN,K7ELL7_HUMAN	SwissProt_2018_01.fasta	59425.8	6	6	6	0.000642	0.14	SLEDQVEMLR	K	T	0.997	44.7	28.6	15.8	44.7	0	1	0	0	2	1219.6	3323.81	3035310	168	177
Dermis	Buttock	20180601_SherrattM_MO_15.raw (Full_Skin_15)	Glucosidase 2 subunit beta OS=Homo sapiens GN=PRKCSH PE=1 SV=2	A0A024R7F1_HUMAN,B4DJQ5_HUMAN,GLU2B_HUMAN,K7ELL7_HUMAN	SwissProt_2018_01.fasta	59425.8	6	6	6	0.000642	0.14	YEQGTGCWQGPNR	K	S	0.997	64.1	25	17	64.1	0	1	0	0	2	1552.66	1223.12	1063810	465	477
Dermis	Buttock	20180601_SherrattM_MO_15.raw (Full_Skin_15)	IGL@ protein OS=Homo sapiens GN=IGL@ PE=2 SV=1	Q6NS95_HUMAN		0	2	2	5	0.000535	0	AGVETTKPSK	?	?	0.986	31.6	30.7	18	28.6	0	1	0	0	2	1017.56	643.839	456519	0	0
Dermis	Buttock	20180601_SherrattM_MO_15.raw (Full_Skin_15)	IGL@ protein OS=Homo sapiens GN=IGL@ PE=2 SV=1	Q6NS95_HUMAN		0	2	2	5	0.000535	0	ANPTVTLFPPSSEELQANK	?	?	0.997	40.9	29.3	15.6	40.9	0	4	0	0	2	2043.04	3777.7	4431910	0	0
Dermis	Buttock	20180601_SherrattM_MO_15.raw (Full_Skin_15)	Transgelin OS=Homo sapiens GN=TAGLN PE=1 SV=4	Q5U0D2_HUMAN,TAGL_HUMAN	SwissProt_2018_01.fasta	22611	9	10	13	0.00139	0.537	AAEDYGVIK	K	T	0.997	43.8	29.7	15.7	43.8	0	1	0	0	2	965.494	1241.62	3678830	100	108
Dermis	Buttock	20180601_SherrattM_MO_15.raw (Full_Skin_15)	Transgelin OS=Homo sapiens GN=TAGLN PE=1 SV=4	Q5U0D2_HUMAN,TAGL_HUMAN	SwissProt_2018_01.fasta	22611	9	10	13	0.00139	0.537	AAEDYGVIKTDMFQTVDLFEGKDMAAVQR	K	T	0.966	78.2	27.9	17.9	78.2	0	0	0	1	2	3248.56	4748.93	8478810	100	128
Dermis	Buttock	20180601_SherrattM_MO_15.raw (Full_Skin_15)	Transgelin OS=Homo sapiens GN=TAGLN PE=1 SV=4	Q5U0D2_HUMAN,TAGL_HUMAN	SwissProt_2018_01.fasta	22611	9	10	13	0.00139	0.537	GDPNWFMK	R	K	0.99	36.1	25	15.3	36.1	0	2	0	0	2	994.445	2837.5	2835380	147	154
Dermis	Buttock	20180601_SherrattM_MO_15.raw (Full_Skin_15)	Transgelin OS=Homo sapiens GN=TAGLN PE=1 SV=4	Q5U0D2_HUMAN,TAGL_HUMAN	SwissProt_2018_01.fasta	22611	9	10	13	0.00139	0.537	KYDEELEER	K	L	0.997	65.6	25.9	17.9	64.9	0	1	0	0	2	1210.56	879.731	2477890	21	29
Dermis	Buttock	20180601_SherrattM_MO_15.raw (Full_Skin_15)	Transgelin OS=Homo sapiens GN=TAGLN PE=1 SV=4	Q5U0D2_HUMAN,TAGL_HUMAN	SwissProt_2018_01.fasta	22611	9	10	13	0.00139	0.537	LGFQVWLK	R	N	0.99	37.8	26.9	18.1	35.1	0	1	0	0	2	990.577	4300.24	3497200	50	57
Dermis	Buttock	20180601_SherrattM_MO_15.raw (Full_Skin_15)	Transgelin OS=Homo sapiens GN=TAGLN PE=1 SV=4	Q5U0D2_HUMAN,TAGL_HUMAN	SwissProt_2018_01.fasta	22611	9	10	13	0.00139	0.537	LVEWIIVQCGPDVGRPDR	R	G	0.997	38	28.7	15.4	38	0	0	1	0	2	2109.09	4182.31	2734700	30	47
Dermis	Buttock	20180601_SherrattM_MO_15.raw (Full_Skin_15)	Transgelin OS=Homo sapiens GN=TAGLN PE=1 SV=4	Q5U0D2_HUMAN,TAGL_HUMAN	SwissProt_2018_01.fasta	22611	9	10	13	0.00139	0.537	LVNSLYPDGSKPVK	K	V	0.997	46.1	28.7	15.9	46.1	0	1	1	0	2	1516.84	1469.66	3859840	65	78
Dermis	Buttock	20180601_SherrattM_MO_15.raw (Full_Skin_15)	Transgelin OS=Homo sapiens GN=TAGLN PE=1 SV=4	Q5U0D2_HUMAN,TAGL_HUMAN	SwissProt_2018_01.fasta	22611	9	10	13	0.00139	0.537	QMEQVAQFLK	K	A	0.997	55.9	28.5	16.5	55.9	0	2	0	0	2	1221.63	3156.89	3897210	90	99
Dermis	Buttock	20180601_SherrattM_MO_15.raw (Full_Skin_15)	Transgelin OS=Homo sapiens GN=TAGLN PE=1 SV=4	Q5U0D2_HUMAN,TAGL_HUMAN	SwissProt_2018_01.fasta	22611	9	10	13	0.00139	0.537	TLMALGSLAVTK	R	N	0.997	48.4	26.9	17.6	46.8	0	2	0	0	2	1204.7	3748.77	10217800	129	140
Dermis	Buttock	20180601_SherrattM_MO_15.raw (Full_Skin_15)	Fibulin-1 OS=Homo sapiens GN=FBLN1 PE=1 SV=4	FBLN1_HUMAN	SwissProt_2018_01.fasta	77211.6	8	10	12	0.00128	0.154	CLAFECPENYR	R	R	0.991	25	25	14.6	25	0	1	0	0	2	1458.61	2724.72	1166570	551	561
Dermis	Buttock	20180601_SherrattM_MO_15.raw (Full_Skin_15)	Fibulin-1 OS=Homo sapiens GN=FBLN1 PE=1 SV=4	FBLN1_HUMAN	SwissProt_2018_01.fasta	77211.6	8	10	12	0.00128	0.154	CVDVDECAPPAEPCGK	R	G	0.997	50.8	25	16.2	50.8	0	1	0	0	2	1803.73	1512.2	1374370	354	369
Dermis	Buttock	20180601_SherrattM_MO_15.raw (Full_Skin_15)	Fibulin-1 OS=Homo sapiens GN=FBLN1 PE=1 SV=4	FBLN1_HUMAN	SwissProt_2018_01.fasta	77211.6	8	10	12	0.00128	0.154	DCSLPYATESK	K	E	0.997	44.7	25	15.8	44.7	0	2	0	0	2	1270.56	1566.29	3251850	49	59
Dermis	Buttock	20180601_SherrattM_MO_15.raw (Full_Skin_15)	Fibulin-1 OS=Homo sapiens GN=FBLN1 PE=1 SV=4	FBLN1_HUMAN	SwissProt_2018_01.fasta	77211.6	8	10	12	0.00128	0.154	EFTRPEEIIFLR	R	A	0.997	45.8	27.7	15.9	45.8	0	1	2	0	2	1549.84	4077.09	2865710	608	619
Dermis	Buttock	20180601_SherrattM_MO_15.raw (Full_Skin_15)	Fibulin-1 OS=Homo sapiens GN=FBLN1 PE=1 SV=4	FBLN1_HUMAN	SwissProt_2018_01.fasta	77211.6	8	10	12	0.00128	0.154	GYHLNEEGTR	R	C	0.997	42.7	25	23.9	34.4	0	1	1	0	2	1175.54	815.719	6192750	344	353
Dermis	Buttock	20180601_SherrattM_MO_15.raw (Full_Skin_15)	Fibulin-1 OS=Homo sapiens GN=FBLN1 PE=1 SV=4	FBLN1_HUMAN	SwissProt_2018_01.fasta	77211.6	8	10	12	0.00128	0.154	MCVDVNECQR	R	Y	0.997	58.8	25	16.7	58.8	0	1	0	0	2	1310.53	1133.94	3160040	396	405
Dermis	Buttock	20180601_SherrattM_MO_15.raw (Full_Skin_15)	Fibulin-1 OS=Homo sapiens GN=FBLN1 PE=1 SV=4	FBLN1_HUMAN	SwissProt_2018_01.fasta	77211.6	8	10	12	0.00128	0.154	MVQEQCCHSQLEELHCATGISLANEQDR	R	C	0.959	55.2	25	16.4	55.2	0	0	0	1	2	3343.46	2910.88	14407600	63	90
Dermis	Buttock	20180601_SherrattM_MO_15.raw (Full_Skin_15)	Fibulin-1 OS=Homo sapiens GN=FBLN1 PE=1 SV=4	FBLN1_HUMAN	SwissProt_2018_01.fasta	77211.6	8	10	12	0.00128	0.154	TGYYFDGISR	K	M	0.952	24.4	26.9	14.5	24.4	0	1	0	0	2	1178.55	2697.7	2178850	386	395
Dermis	Buttock	20180601_SherrattM_MO_15.raw (Full_Skin_15)	Transketolase OS=Homo sapiens GN=TKT PE=1 SV=3	B4E022_HUMAN,Q53EM5_HUMAN,TKT_HUMAN,V9HWD9_HUMAN	SwissProt_2018_01.fasta	67879.4	3	4	4	0.000428	0.0754	KISSDLDGHPVPK	R	Q	0.997	47.8	29.2	20.8	43	0	0	1	0	2	1392.75	914.079	1327090	102	114
Dermis	Buttock	20180601_SherrattM_MO_15.raw (Full_Skin_15)	Transketolase OS=Homo sapiens GN=TKT PE=1 SV=3	B4E022_HUMAN,Q53EM5_HUMAN,TKT_HUMAN,V9HWD9_HUMAN	SwissProt_2018_01.fasta	67879.4	3	4	4	0.000428	0.0754	TSRPENAIIYNNNEDFQVGQAK	R	V	0.997	64.4	28.3	17	64.4	0	0	1	0	2	2508.21	2548.5	1183180	472	493
Dermis	Buttock	20180601_SherrattM_MO_15.raw (Full_Skin_15)	Transketolase OS=Homo sapiens GN=TKT PE=1 SV=3	B4E022_HUMAN,Q53EM5_HUMAN,TKT_HUMAN,V9HWD9_HUMAN	SwissProt_2018_01.fasta	67879.4	3	4	4	0.000428	0.0754	VLDPFTIKPLDR	R	K	0.997	55.5	27.2	16.5	55.5	0	1	1	0	2	1413.81	3834.84	1338800	531	542
Dermis	Buttock	20180601_SherrattM_MO_15.raw (Full_Skin_15)	Apolipoprotein A-II OS=Homo sapiens GN=APOA2 PE=1 SV=1	APOA2_HUMAN,V9GYM3_HUMAN	SwissProt_2018_01.fasta	11175.3	4	5	5	0.000535	0.21	EQLTPLIK	K	K	0.99	31.9	25	16.4	30.5	0	1	0	0	2	941.567	2040.45	3095600	70	77
Dermis	Buttock	20180601_SherrattM_MO_15.raw (Full_Skin_15)	Apolipoprotein A-II OS=Homo sapiens GN=APOA2 PE=1 SV=1	APOA2_HUMAN,V9GYM3_HUMAN	SwissProt_2018_01.fasta	11175.3	4	5	5	0.000535	0.21	SKEQLTPLIK	K	K	0.997	53.3	26.9	32	37.6	0	1	1	0	2	1156.69	1293.91	5009170	68	77
Dermis	Buttock	20180601_SherrattM_MO_15.raw (Full_Skin_15)	Apolipoprotein A-II OS=Homo sapiens GN=APOA2 PE=1 SV=1	APOA2_HUMAN,V9GYM3_HUMAN	SwissProt_2018_01.fasta	11175.3	4	5	5	0.000535	0.21	SPELQAEAK	K	S	0.997	53	30.5	24.3	45.1	0	1	0	0	2	972.5	805.488	1322920	54	62
Dermis	Buttock	20180601_SherrattM_MO_15.raw (Full_Skin_15)	Apolipoprotein A-II OS=Homo sapiens GN=APOA2 PE=1 SV=1	APOA2_HUMAN,V9GYM3_HUMAN	SwissProt_2018_01.fasta	11175.3	4	5	5	0.000535	0.21	VKSPELQAEAK	K	S	0.988	29.6	29.4	14.9	29.5	0	1	0	0	2	1199.66	817.923	2390810	52	62
[truncated: 50,484 more rows]
