# Supplementary material for: Peptide location fingerprinting reveals modification‐associated biomarker candidates of ageing in human tissue proteomes
Source: Aging Cell. 2021 Apr 8;20(5):e13355. doi: 10.1111/acel.13355 (PMC8135079; doi:10.1111/acel.13355)
Supplement: Supplementary file 3 — Tab S2 [file ACEL-20-e13355-s006.xlsx]

## Sheet: Epiderm Peptide Report for MPLF
Biological sample category	Biological sample name	MS/MS sample name	Protein name	Protein accession numbers	Database sources	Protein molecular weight (Da)	Exclusive unique peptide count	Exclusive unique spectrum count	Exclusive spectrum count	Percentage of total spectra	Percentage sequence coverage	Peptide sequence	Previous amino acid	Next amino acid	Best Peptide identification probability	Best Mascot Ion Score	Best Mascot Identity Score	Best Mascot Homology Score	Best Mascot Delta Ion Score	Number of identified +1H spectra	Number of identified +2H spectra	Number of identified +3H spectra	Number of identified +4H spectra	Number of enzymatic termini	Calculated +1H Peptide Mass (AMU)	Median Retention Time	Total TIC	Peptide start index	Peptide stop index
Epidermis	Buttock	20180601_SherrattM_MO_01.raw (Full_Skin_1)	60 kDa SS-A/Ro ribonucleoprotein OS=Homo sapiens GN=TROVE2 PE=1 SV=2	A0A024R983_HUMAN,RO60_HUMAN	SwissProt_2018_01.fasta	60672.1	3	3	3	0.000231	0.0483	DELEVIHLIEEHR	R	L	0.994	36.2	29.7	15.3	36.2	0	0	1	0	2	1631.84	4273.75	834087	240	252
Epidermis	Buttock	20180601_SherrattM_MO_01.raw (Full_Skin_1)	60 kDa SS-A/Ro ribonucleoprotein OS=Homo sapiens GN=TROVE2 PE=1 SV=2	A0A024R983_HUMAN,RO60_HUMAN	SwissProt_2018_01.fasta	60672.1	3	3	3	0.000231	0.0483	LGLENAEALIR	K	L	0.997	61.8	27.3	16.9	61.8	0	1	0	0	2	1198.68	4038.36	927007	53	63
Epidermis	Buttock	20180601_SherrattM_MO_01.raw (Full_Skin_1)	60 kDa SS-A/Ro ribonucleoprotein OS=Homo sapiens GN=TROVE2 PE=1 SV=2	A0A024R983_HUMAN,RO60_HUMAN	SwissProt_2018_01.fasta	60672.1	3	3	3	0.000231	0.0483	TRDELEVIHLIEEHR	R	L	0.951	36.6	32.1	15.3	36.6	0	0	0	1	2	1888.99	3421.12	1695690	238	252
Epidermis	Buttock	20180601_SherrattM_MO_01.raw (Full_Skin_1)	Heterogeneous nuclear ribonucleoprotein A1 OS=Homo sapiens GN=HNRNPA1 PE=1 SV=5	A0A024RAZ7_HUMAN,A0A024RB53_HUMAN,ROA1_HUMAN	SwissProt_2018_01.fasta	38747	2	2	2	0.000154	0.0833	GFAFVTFDDHDSVDK	R	I	0.997	51.2	25	16.2	51.2	0	0	1	0	2	1699.76	3723.58	1543110	147	161
Epidermis	Buttock	20180601_SherrattM_MO_01.raw (Full_Skin_1)	Heterogeneous nuclear ribonucleoprotein A1 OS=Homo sapiens GN=HNRNPA1 PE=1 SV=5	A0A024RAZ7_HUMAN,A0A024RB53_HUMAN,ROA1_HUMAN	SwissProt_2018_01.fasta	38747	2	2	2	0.000154	0.0833	SHFEQWGTLTDCVVMR	R	D	0.997	46.5	25	15.9	46.5	0	0	1	0	2	1965.89	3921.63	521845	32	47
Epidermis	Buttock	20180601_SherrattM_MO_01.raw (Full_Skin_1)	Alpha-actinin-4 OS=Homo sapiens GN=ACTN4 PE=1 SV=2	A0A0S2Z3G9_HUMAN,ACTN4_HUMAN	SwissProt_2018_01.fasta	104857	25	28	31	0.00239	0.338	ACLISLGYDVENDR	K	Q	0.997	52.6	36.2	16.3	52.6	0	1	0	0	2	1624.76	3956.56	1014430	792	805
Epidermis	Buttock	20180601_SherrattM_MO_01.raw (Full_Skin_1)	Alpha-actinin-4 OS=Homo sapiens GN=ACTN4 PE=1 SV=2	A0A0S2Z3G9_HUMAN,ACTN4_HUMAN	SwissProt_2018_01.fasta	104857	25	28	31	0.00239	0.338	ACLISLGYDVENDRQGEAEFNR	K	I	0.987	44	27.7	15.7	44	0	0	1	0	2	2556.18	3929.92	2180850	792	813
Epidermis	Buttock	20180601_SherrattM_MO_01.raw (Full_Skin_1)	Alpha-actinin-4 OS=Homo sapiens GN=ACTN4 PE=1 SV=2	A0A0S2Z3G9_HUMAN,ACTN4_HUMAN	SwissProt_2018_01.fasta	104857	25	28	31	0.00239	0.338	ALDFIASK	K	G	0.99	58.9	27.7	20.6	55	0	1	0	0	2	864.483	2100.63	1246680	115	122
Epidermis	Buttock	20180601_SherrattM_MO_01.raw (Full_Skin_1)	Alpha-actinin-4 OS=Homo sapiens GN=ACTN4 PE=1 SV=2	A0A0S2Z3G9_HUMAN,ACTN4_HUMAN	SwissProt_2018_01.fasta	104857	25	28	31	0.00239	0.338	ASIHEAWTDGK	K	E	0.997	55.4	25.6	16.5	55.4	0	1	0	0	2	1214.58	1057.14	1213810	422	432
Epidermis	Buttock	20180601_SherrattM_MO_01.raw (Full_Skin_1)	Alpha-actinin-4 OS=Homo sapiens GN=ACTN4 PE=1 SV=2	A0A0S2Z3G9_HUMAN,ACTN4_HUMAN	SwissProt_2018_01.fasta	104857	25	28	31	0.00239	0.338	DGLAFNALIHR	K	H	0.997	47.7	28.5	16	47.7	0	1	1	0	2	1226.66	3453.87	2310420	194	204
Epidermis	Buttock	20180601_SherrattM_MO_01.raw (Full_Skin_1)	Alpha-actinin-4 OS=Homo sapiens GN=ACTN4 PE=1 SV=2	A0A0S2Z3G9_HUMAN,ACTN4_HUMAN	SwissProt_2018_01.fasta	104857	25	28	31	0.00239	0.338	EAILAIHK	R	E	0.99	38	25	17.4	36	0	1	0	0	2	894.541	1114.06	2822730	585	592
Epidermis	Buttock	20180601_SherrattM_MO_01.raw (Full_Skin_1)	Alpha-actinin-4 OS=Homo sapiens GN=ACTN4 PE=1 SV=2	A0A0S2Z3G9_HUMAN,ACTN4_HUMAN	SwissProt_2018_01.fasta	104857	25	28	31	0.00239	0.338	ETTDTDTADQVIASFK	R	V	0.997	63.1	27.2	16.9	63.1	0	1	0	0	2	1741.81	3954.45	1733370	838	853
Epidermis	Buttock	20180601_SherrattM_MO_01.raw (Full_Skin_1)	Alpha-actinin-4 OS=Homo sapiens GN=ACTN4 PE=1 SV=2	A0A0S2Z3G9_HUMAN,ACTN4_HUMAN	SwissProt_2018_01.fasta	104857	25	28	31	0.00239	0.338	GISQEQMQEFR	K	A	0.997	64.2	27.1	17	64.2	0	1	0	0	2	1352.63	1930.65	810785	761	771
Epidermis	Buttock	20180601_SherrattM_MO_01.raw (Full_Skin_1)	Alpha-actinin-4 OS=Homo sapiens GN=ACTN4 PE=1 SV=2	A0A0S2Z3G9_HUMAN,ACTN4_HUMAN	SwissProt_2018_01.fasta	104857	25	28	31	0.00239	0.338	GYEEWLLNEIR	K	R	0.997	57.7	29.2	24.6	49.7	0	1	0	0	2	1421.71	4706.61	4263240	396	406
Epidermis	Buttock	20180601_SherrattM_MO_01.raw (Full_Skin_1)	Alpha-actinin-4 OS=Homo sapiens GN=ACTN4 PE=1 SV=2	A0A0S2Z3G9_HUMAN,ACTN4_HUMAN	SwissProt_2018_01.fasta	104857	25	28	31	0.00239	0.338	HRDYETATLSDIK	K	A	0.997	37.2	30.6	24.1	28.4	0	1	0	0	2	1548.77	1291.5	444266	438	450
Epidermis	Buttock	20180601_SherrattM_MO_01.raw (Full_Skin_1)	Alpha-actinin-4 OS=Homo sapiens GN=ACTN4 PE=1 SV=2	A0A0S2Z3G9_HUMAN,ACTN4_HUMAN	SwissProt_2018_01.fasta	104857	25	28	31	0.00239	0.338	HRPELIEYDK	R	L	0.997	39.5	28.6	23.3	31.6	0	1	0	0	2	1299.67	980.924	448162	205	214
Epidermis	Buttock	20180601_SherrattM_MO_01.raw (Full_Skin_1)	Alpha-actinin-4 OS=Homo sapiens GN=ACTN4 PE=1 SV=2	A0A0S2Z3G9_HUMAN,ACTN4_HUMAN	SwissProt_2018_01.fasta	104857	25	28	31	0.00239	0.338	ICDQWDALGSLTHSR	K	R	0.997	71.3	26.5	17.5	71.3	0	1	1	0	2	1758.82	3614.35	4717180	498	512
Epidermis	Buttock	20180601_SherrattM_MO_01.raw (Full_Skin_1)	Alpha-actinin-4 OS=Homo sapiens GN=ACTN4 PE=1 SV=2	A0A0S2Z3G9_HUMAN,ACTN4_HUMAN	SwissProt_2018_01.fasta	104857	25	28	31	0.00239	0.338	ISIEMNGTLEDQLSHLK	R	Q	0.997	68.3	29.2	17.3	68.3	0	0	1	0	2	1927.98	4337.79	2711170	675	691
Epidermis	Buttock	20180601_SherrattM_MO_01.raw (Full_Skin_1)	Alpha-actinin-4 OS=Homo sapiens GN=ACTN4 PE=1 SV=2	A0A0S2Z3G9_HUMAN,ACTN4_HUMAN	SwissProt_2018_01.fasta	104857	25	28	31	0.00239	0.338	KAGTQIENIDEDFRDGLK	R	L	0.98	35	29.2	15.2	35	0	0	0	1	2	2049.03	2968.82	626392	66	83
Epidermis	Buttock	20180601_SherrattM_MO_01.raw (Full_Skin_1)	Alpha-actinin-4 OS=Homo sapiens GN=ACTN4 PE=1 SV=2	A0A0S2Z3G9_HUMAN,ACTN4_HUMAN	SwissProt_2018_01.fasta	104857	25	28	31	0.00239	0.338	LSGSNPYTTVTPQIINSK	K	W	0.997	87.5	28.9	18.5	87.5	0	1	0	0	2	1920.01	3134.82	325274	605	622
Epidermis	Buttock	20180601_SherrattM_MO_01.raw (Full_Skin_1)	Alpha-actinin-4 OS=Homo sapiens GN=ACTN4 PE=1 SV=2	A0A0S2Z3G9_HUMAN,ACTN4_HUMAN	SwissProt_2018_01.fasta	104857	25	28	31	0.00239	0.338	LSNRPAFMPSEGK	R	M	0.969	29	29.1	14.8	0	0	0	1	0	2	1433.72	1337.09	1153130	366	378
Epidermis	Buttock	20180601_SherrattM_MO_01.raw (Full_Skin_1)	Alpha-actinin-4 OS=Homo sapiens GN=ACTN4 PE=1 SV=2	A0A0S2Z3G9_HUMAN,ACTN4_HUMAN	SwissProt_2018_01.fasta	104857	25	28	31	0.00239	0.338	LVSIGAEEIVDGNAK	K	M	0.997	69.6	28.8	17.3	69.6	0	1	0	0	2	1514.81	3124.31	393941	126	140
Epidermis	Buttock	20180601_SherrattM_MO_01.raw (Full_Skin_1)	Alpha-actinin-4 OS=Homo sapiens GN=ACTN4 PE=1 SV=2	A0A0S2Z3G9_HUMAN,ACTN4_HUMAN	SwissProt_2018_01.fasta	104857	25	28	31	0.00239	0.338	MLDAEDIVNTARPDEK	K	A	0.997	71.4	28.4	17.5	71.4	0	1	2	0	2	1816.87	3146.99	3418330	240	255
Epidermis	Buttock	20180601_SherrattM_MO_01.raw (Full_Skin_1)	Alpha-actinin-4 OS=Homo sapiens GN=ACTN4 PE=1 SV=2	A0A0S2Z3G9_HUMAN,ACTN4_HUMAN	SwissProt_2018_01.fasta	104857	25	28	31	0.00239	0.338	NFITAEELR	K	R	0.972	27.2	29.8	14.7	27.2	0	1	0	0	2	1092.57	2687.97	1859230	860	868
Epidermis	Buttock	20180601_SherrattM_MO_01.raw (Full_Skin_1)	Alpha-actinin-4 OS=Homo sapiens GN=ACTN4 PE=1 SV=2	A0A0S2Z3G9_HUMAN,ACTN4_HUMAN	SwissProt_2018_01.fasta	104857	25	28	31	0.00239	0.338	RDHALLEEQSK	K	Q	0.997	48.5	28.6	23.3	41.2	0	1	0	0	2	1325.68	769.952	784598	633	643
Epidermis	Buttock	20180601_SherrattM_MO_01.raw (Full_Skin_1)	Alpha-actinin-4 OS=Homo sapiens GN=ACTN4 PE=1 SV=2	A0A0S2Z3G9_HUMAN,ACTN4_HUMAN	SwissProt_2018_01.fasta	104857	25	28	31	0.00239	0.338	TINEVENQILTR	R	D	0.997	73.8	29.6	17.8	73.6	0	2	0	0	2	1429.76	2995.65	1530150	746	757
Epidermis	Buttock	20180601_SherrattM_MO_01.raw (Full_Skin_1)	Alpha-actinin-4 OS=Homo sapiens GN=ACTN4 PE=1 SV=2	A0A0S2Z3G9_HUMAN,ACTN4_HUMAN	SwissProt_2018_01.fasta	104857	25	28	31	0.00239	0.338	TIPWLEDR	R	V	0.978	25.4	29	14.6	25.4	0	2	0	0	2	1029.54	3439.43	1626700	312	319
Epidermis	Buttock	20180601_SherrattM_MO_01.raw (Full_Skin_1)	Alpha-actinin-4 OS=Homo sapiens GN=ACTN4 PE=1 SV=2	A0A0S2Z3G9_HUMAN,ACTN4_HUMAN	SwissProt_2018_01.fasta	104857	25	28	31	0.00239	0.338	VGWEQLLTTIAR	R	T	0.997	55	28.5	21.1	50.3	0	1	0	0	2	1386.77	4910.23	7704420	734	745
Epidermis	Buttock	20180601_SherrattM_MO_01.raw (Full_Skin_1)	Alpha-actinin-4 OS=Homo sapiens GN=ACTN4 PE=1 SV=2	A0A0S2Z3G9_HUMAN,ACTN4_HUMAN	SwissProt_2018_01.fasta	104857	25	28	31	0.00239	0.338	VLAGDKNFITAEELR	K	R	0.997	56.4	29	16.5	56.4	0	0	1	0	2	1675.9	2901.08	1373960	854	868
Epidermis	Buttock	20180601_SherrattM_MO_01.raw (Full_Skin_1)	Alpha-actinin-4 OS=Homo sapiens GN=ACTN4 PE=1 SV=2	A0A0S2Z3G9_HUMAN,ACTN4_HUMAN	SwissProt_2018_01.fasta	104857	25	28	31	0.00239	0.338	VLAVNQENEHLMEDYEK	K	L	0.996	39.3	27.2	15.5	39.3	0	0	1	0	2	2060.96	2611.82	1003210	284	300
Epidermis	Buttock	20180601_SherrattM_MO_01.raw (Full_Skin_1)	Collagen alpha-1(I) chain OS=Homo sapiens GN=COL1A1 PE=1 SV=5	CO1A1_HUMAN	SwissProt_2018_01.fasta	138941	2	2	2	0.000154	0.0342	GFSGLDGAK	R	G	0.994	36.9	27.8	18.6	33.5	0	1	0	0	2	851.426	1172.68	6230170	269	277
Epidermis	Buttock	20180601_SherrattM_MO_01.raw (Full_Skin_1)	Collagen alpha-1(I) chain OS=Homo sapiens GN=COL1A1 PE=1 SV=5	CO1A1_HUMAN	SwissProt_2018_01.fasta	138941	2	2	2	0.000154	0.0342	GQAGVMGFPGPK	R	G	0.945	23.2	28.2	14.5	23.2	0	1	0	0	2	1161.57	1904.11	1415090	575	586
Epidermis	Buttock	20180601_SherrattM_MO_01.raw (Full_Skin_1)	Prohibitin OS=Homo sapiens GN=PHB PE=1 SV=1	A8K401_HUMAN,PHB_HUMAN,Q6FHP5_HUMAN,Q6PUJ7_HUMAN	SwissProt_2018_01.fasta	29804.6	7	7	8	0.000617	0.346	AAELIANSLATAGDGLIELR	K	K	0.997	94.2	27.6	18.9	94.2	0	1	0	0	2	1998.09	4805.61	6094570	220	239
Epidermis	Buttock	20180601_SherrattM_MO_01.raw (Full_Skin_1)	Prohibitin OS=Homo sapiens GN=PHB PE=1 SV=1	A8K401_HUMAN,PHB_HUMAN,Q6FHP5_HUMAN,Q6PUJ7_HUMAN	SwissProt_2018_01.fasta	29804.6	7	7	8	0.000617	0.346	DLQNVNITLR	K	I	0.993	30.9	29.4	14.9	30.9	0	1	0	0	2	1185.66	2927.87	1368230	84	93
Epidermis	Buttock	20180601_SherrattM_MO_01.raw (Full_Skin_1)	Prohibitin OS=Homo sapiens GN=PHB PE=1 SV=1	A8K401_HUMAN,PHB_HUMAN,Q6FHP5_HUMAN,Q6PUJ7_HUMAN	SwissProt_2018_01.fasta	29804.6	7	7	8	0.000617	0.346	FDAGELITQR	R	E	0.997	50.5	29.5	16.2	50.5	0	1	0	0	2	1149.59	2932.43	1886240	134	143
Epidermis	Buttock	20180601_SherrattM_MO_01.raw (Full_Skin_1)	Prohibitin OS=Homo sapiens GN=PHB PE=1 SV=1	A8K401_HUMAN,PHB_HUMAN,Q6FHP5_HUMAN,Q6PUJ7_HUMAN	SwissProt_2018_01.fasta	29804.6	7	7	8	0.000617	0.346	IFTSIGEDYDER	R	V	0.997	63.2	25.5	16.9	63.2	0	1	0	0	2	1444.66	2731.81	637239	106	117
Epidermis	Buttock	20180601_SherrattM_MO_01.raw (Full_Skin_1)	Prohibitin OS=Homo sapiens GN=PHB PE=1 SV=1	A8K401_HUMAN,PHB_HUMAN,Q6FHP5_HUMAN,Q6PUJ7_HUMAN	SwissProt_2018_01.fasta	29804.6	7	7	8	0.000617	0.346	KLEAAEDIAYQLSR	R	S	0.997	51.6	29.8	16.2	51.6	0	0	1	0	2	1606.84	3266.81	951707	240	253
Epidermis	Buttock	20180601_SherrattM_MO_01.raw (Full_Skin_1)	Prohibitin OS=Homo sapiens GN=PHB PE=1 SV=1	A8K401_HUMAN,PHB_HUMAN,Q6FHP5_HUMAN,Q6PUJ7_HUMAN	SwissProt_2018_01.fasta	29804.6	7	7	8	0.000617	0.346	NITYLPAGQSVLLQLPQ	R	-	0.994	27.7	26.3	14.7	27.7	0	1	0	0	2	1855.03	4907.12	2032570	256	272
Epidermis	Buttock	20180601_SherrattM_MO_01.raw (Full_Skin_1)	Prohibitin OS=Homo sapiens GN=PHB PE=1 SV=1	A8K401_HUMAN,PHB_HUMAN,Q6FHP5_HUMAN,Q6PUJ7_HUMAN	SwissProt_2018_01.fasta	29804.6	7	7	8	0.000617	0.346	VLPSITTEILK	R	S	0.997	47.6	25.1	16.5	47.1	0	2	0	0	2	1213.74	4011.58	3646270	118	128
Epidermis	Buttock	20180601_SherrattM_MO_01.raw (Full_Skin_1)	Catenin beta-1 OS=Homo sapiens GN=CTNNB1 PE=1 SV=1	A0A024R2Q3_HUMAN,B4DGU4_HUMAN,B4DL06_HUMAN,CTNB1_HUMAN	SwissProt_2018_01.fasta	85497	5	5	5	0.000385	0.173	HAVVNLINYQDDAELATR	K	A	0.997	76.3	29.9	17.8	76.3	0	0	1	0	2	2042.03	3420.9	1403420	134	151
Epidermis	Buttock	20180601_SherrattM_MO_01.raw (Full_Skin_1)	Catenin beta-1 OS=Homo sapiens GN=CTNNB1 PE=1 SV=1	A0A024R2Q3_HUMAN,B4DGU4_HUMAN,B4DL06_HUMAN,CTNB1_HUMAN	SwissProt_2018_01.fasta	85497	5	5	5	0.000385	0.173	LHYGLPVVVK	R	L	0.969	35.9	25	15.2	35.9	0	0	1	0	2	1124.68	2474.55	802206	487	496
Epidermis	Buttock	20180601_SherrattM_MO_01.raw (Full_Skin_1)	Catenin beta-1 OS=Homo sapiens GN=CTNNB1 PE=1 SV=1	A0A024R2Q3_HUMAN,B4DGU4_HUMAN,B4DL06_HUMAN,CTNB1_HUMAN	SwissProt_2018_01.fasta	85497	5	5	5	0.000385	0.173	LLNDEDQVVVNK	K	A	0.997	80.4	29.8	18	80.4	0	1	0	0	2	1385.73	1809.43	1514180	159	170
Epidermis	Buttock	20180601_SherrattM_MO_01.raw (Full_Skin_1)	Catenin beta-1 OS=Homo sapiens GN=CTNNB1 PE=1 SV=1	A0A024R2Q3_HUMAN,B4DGU4_HUMAN,B4DL06_HUMAN,CTNB1_HUMAN	SwissProt_2018_01.fasta	85497	5	5	5	0.000385	0.173	TSMGGTQQQFVEGVR	R	M	0.997	106	28	19.7	106	0	1	0	0	2	1624.77	2057.56	485184	551	565
Epidermis	Buttock	20180601_SherrattM_MO_01.raw (Full_Skin_1)	Catenin beta-1 OS=Homo sapiens GN=CTNNB1 PE=1 SV=1	A0A024R2Q3_HUMAN,B4DGU4_HUMAN,B4DL06_HUMAN,CTNB1_HUMAN	SwissProt_2018_01.fasta	85497	5	5	5	0.000385	0.173	VAAGVLCELAQDKEAAEAIEAEGATAPLTELLHSR	R	N	0.994	58.5	27.8	16.7	58.5	0	0	0	1	2	3633.84	4940.62	11069100	613	647
Epidermis	Buttock	20180601_SherrattM_MO_01.raw (Full_Skin_1)	Nucleophosmin OS=Homo sapiens GN=NPM1 PE=1 SV=2	A0A0S2Z491_HUMAN,A0A0S2Z4G7_HUMAN,NPM_HUMAN	SwissProt_2018_01.fasta	32575.5	2	2	2	0.000154	0.119	MSVQPTVSLGGFEITPPVVLR	K	L	0.997	86.8	27.1	18.4	86.8	0	1	0	0	2	2227.22	4909.24	6804690	81	101
Epidermis	Buttock	20180601_SherrattM_MO_01.raw (Full_Skin_1)	Nucleophosmin OS=Homo sapiens GN=NPM1 PE=1 SV=2	A0A0S2Z491_HUMAN,A0A0S2Z4G7_HUMAN,NPM_HUMAN	SwissProt_2018_01.fasta	32575.5	2	2	2	0.000154	0.119	MTDQEAIQDLWQWR	R	K	0.997	42.6	28.2	15.7	42.6	0	0	1	0	2	1819.84	4843.96	2152890	278	291
Epidermis	Buttock	20180601_SherrattM_MO_01.raw (Full_Skin_1)	Desmoplakin OS=Homo sapiens GN=DSP PE=1 SV=3	DESP_HUMAN	SwissProt_2018_01.fasta	331781	172	218	286	0.022	0.563	ACGSEIMQK	K	K	0.997	49.9	25.1	21.4	44.6	0	1	0	0	2	1023.46	812.73	1825310	1279	1287
Epidermis	Buttock	20180601_SherrattM_MO_01.raw (Full_Skin_1)	Desmoplakin OS=Homo sapiens GN=DSP PE=1 SV=3	DESP_HUMAN	SwissProt_2018_01.fasta	331781	172	218	286	0.022	0.563	AEENALQQK	R	A	0.997	38.6	28.9	32.5	21.5	0	1	0	0	2	1030.52	728.854	3254760	1270	1278
Epidermis	Buttock	20180601_SherrattM_MO_01.raw (Full_Skin_1)	Desmoplakin OS=Homo sapiens GN=DSP PE=1 SV=3	DESP_HUMAN	SwissProt_2018_01.fasta	331781	172	218	286	0.022	0.563	AEFQEEAK	K	R	0.99	35.2	26.4	36.2	14.2	0	1	0	0	2	951.442	785.276	1994110	1332	1339
Epidermis	Buttock	20180601_SherrattM_MO_01.raw (Full_Skin_1)	Desmoplakin OS=Homo sapiens GN=DSP PE=1 SV=3	DESP_HUMAN	SwissProt_2018_01.fasta	331781	172	218	286	0.022	0.563	AEFQEEAKR	K	R	0.997	57.6	28.9	24.6	49.6	0	1	0	0	2	1107.54	737.773	1304140	1332	1340
Epidermis	Buttock	20180601_SherrattM_MO_01.raw (Full_Skin_1)	Desmoplakin OS=Homo sapiens GN=DSP PE=1 SV=3	DESP_HUMAN	SwissProt_2018_01.fasta	331781	172	218	286	0.022	0.563	AELIVQPELK	R	Y	0.997	45.1	25	15.8	45.1	0	3	0	0	2	1139.67	2628.41	36291800	85	94
Epidermis	Buttock	20180601_SherrattM_MO_01.raw (Full_Skin_1)	Desmoplakin OS=Homo sapiens GN=DSP PE=1 SV=3	DESP_HUMAN	SwissProt_2018_01.fasta	331781	172	218	286	0.022	0.563	AEMDMVAWGVDLASVEQHINSHR	R	G	0.997	82.3	27.2	18.1	82.3	0	0	1	0	2	2595.21	4740.11	11855500	200	222
Epidermis	Buttock	20180601_SherrattM_MO_01.raw (Full_Skin_1)	Desmoplakin OS=Homo sapiens GN=DSP PE=1 SV=3	DESP_HUMAN	SwissProt_2018_01.fasta	331781	172	218	286	0.022	0.563	AESGPDLR	R	Y	0.99	54.2	25.1	20.2	50.4	0	1	0	0	2	844.416	780.188	8072060	20	27
Epidermis	Buttock	20180601_SherrattM_MO_01.raw (Full_Skin_1)	Desmoplakin OS=Homo sapiens GN=DSP PE=1 SV=3	DESP_HUMAN	SwissProt_2018_01.fasta	331781	172	218	286	0.022	0.563	AFIGFEGVK	K	G	0.997	50.7	28.3	27.9	39	0	2	0	0	2	967.525	3037.38	48297900	2694	2702
Epidermis	Buttock	20180601_SherrattM_MO_01.raw (Full_Skin_1)	Desmoplakin OS=Homo sapiens GN=DSP PE=1 SV=3	DESP_HUMAN	SwissProt_2018_01.fasta	331781	172	218	286	0.022	0.563	AITGFDDPFSGK	K	T	0.997	67.8	27.5	17.2	67.8	0	2	0	0	2	1254.6	3669.35	47984600	2092	2103
Epidermis	Buttock	20180601_SherrattM_MO_01.raw (Full_Skin_1)	Desmoplakin OS=Homo sapiens GN=DSP PE=1 SV=3	DESP_HUMAN	SwissProt_2018_01.fasta	331781	172	218	286	0.022	0.563	ALCDYKQDQK	R	I	0.997	45.4	26.3	15.8	45.4	0	1	0	0	2	1268.59	733.954	1333740	465	474
Epidermis	Buttock	20180601_SherrattM_MO_01.raw (Full_Skin_1)	Desmoplakin OS=Homo sapiens GN=DSP PE=1 SV=3	DESP_HUMAN	SwissProt_2018_01.fasta	331781	172	218	286	0.022	0.563	ALLQAILQTEDMLK	R	V	0.997	81.7	27.9	18.1	81.7	0	2	0	0	2	1586.88	4873.71	63364400	772	785
Epidermis	Buttock	20180601_SherrattM_MO_01.raw (Full_Skin_1)	Desmoplakin OS=Homo sapiens GN=DSP PE=1 SV=3	DESP_HUMAN	SwissProt_2018_01.fasta	331781	172	218	286	0.022	0.563	AQQIHSQTSQQYPLYDLDLGK	K	F	0.997	72.6	31.8	17.5	72.6	0	0	3	0	2	2433.2	3440.3	40543100	835	855
Epidermis	Buttock	20180601_SherrattM_MO_01.raw (Full_Skin_1)	Desmoplakin OS=Homo sapiens GN=DSP PE=1 SV=3	DESP_HUMAN	SwissProt_2018_01.fasta	331781	172	218	286	0.022	0.563	AVTGYNDPETGNIISLFQAMNK	R	E	0.997	118	33.6	20.4	118	0	1	0	0	2	2383.16	4947.96	19983800	2335	2356
Epidermis	Buttock	20180601_SherrattM_MO_01.raw (Full_Skin_1)	Desmoplakin OS=Homo sapiens GN=DSP PE=1 SV=3	DESP_HUMAN	SwissProt_2018_01.fasta	331781	172	218	286	0.022	0.563	CIKDEETGLCLLPLKEK	R	K	0.992	44.5	29.5	15.8	44.5	0	0	0	1	2	2046.06	3032.41	4466410	2433	2449
Epidermis	Buttock	20180601_SherrattM_MO_01.raw (Full_Skin_1)	Desmoplakin OS=Homo sapiens GN=DSP PE=1 SV=3	DESP_HUMAN	SwissProt_2018_01.fasta	331781	172	218	286	0.022	0.563	DLIDFDDR	R	Q	0.99	37.4	27.2	15.7	37	0	2	0	0	2	1008.46	3364.46	10206300	2076	2083
Epidermis	Buttock	20180601_SherrattM_MO_01.raw (Full_Skin_1)	Desmoplakin OS=Homo sapiens GN=DSP PE=1 SV=3	DESP_HUMAN	SwissProt_2018_01.fasta	331781	172	218	286	0.022	0.563	DLIDFDDRQQIYAAEK	R	A	0.997	55.4	29.5	16.5	55.4	0	1	0	0	2	1939.94	3710.74	1591610	2076	2091
Epidermis	Buttock	20180601_SherrattM_MO_01.raw (Full_Skin_1)	Desmoplakin OS=Homo sapiens GN=DSP PE=1 SV=3	DESP_HUMAN	SwissProt_2018_01.fasta	331781	172	218	286	0.022	0.563	DLKDEIVR	R	L	0.99	53.6	30.1	30.8	39.2	0	0	1	0	2	987.547	1529.25	2142500	1248	1255
Epidermis	Buttock	20180601_SherrattM_MO_01.raw (Full_Skin_1)	Desmoplakin OS=Homo sapiens GN=DSP PE=1 SV=3	DESP_HUMAN	SwissProt_2018_01.fasta	331781	172	218	286	0.022	0.563	DNYQAFCK	R	W	0.985	26.5	25	14.7	26.5	0	1	0	0	2	1045.44	1142.46	4650520	893	900
Epidermis	Buttock	20180601_SherrattM_MO_01.raw (Full_Skin_1)	Desmoplakin OS=Homo sapiens GN=DSP PE=1 SV=3	DESP_HUMAN	SwissProt_2018_01.fasta	331781	172	218	286	0.022	0.563	EHLMLEEELR	K	N	0.997	61	29.1	31.8	46.1	0	1	2	0	2	1298.64	2434.91	9058690	1716	1725
Epidermis	Buttock	20180601_SherrattM_MO_01.raw (Full_Skin_1)	Desmoplakin OS=Homo sapiens GN=DSP PE=1 SV=3	DESP_HUMAN	SwissProt_2018_01.fasta	331781	172	218	286	0.022	0.563	EIMWINDCEEEELLYDWSDKNTNIAQK	R	Q	0.997	42.8	25	15.7	42.8	0	0	1	0	2	3386.52	4901.75	17270500	282	308
Epidermis	Buttock	20180601_SherrattM_MO_01.raw (Full_Skin_1)	Desmoplakin OS=Homo sapiens GN=DSP PE=1 SV=3	DESP_HUMAN	SwissProt_2018_01.fasta	331781	172	218	286	0.022	0.563	EISMQKEDDSK	K	N	0.997	71.2	25.3	19.5	69.2	0	1	0	0	2	1309.59	734.854	3066770	1223	1233
Epidermis	Buttock	20180601_SherrattM_MO_01.raw (Full_Skin_1)	Desmoplakin OS=Homo sapiens GN=DSP PE=1 SV=3	DESP_HUMAN	SwissProt_2018_01.fasta	331781	172	218	286	0.022	0.563	EMSVQEAYK	K	K	0.997	34.8	26.4	15.2	34.8	0	1	0	0	2	1084.5	1176.79	985983	2476	2484
Epidermis	Buttock	20180601_SherrattM_MO_01.raw (Full_Skin_1)	Desmoplakin OS=Homo sapiens GN=DSP PE=1 SV=3	DESP_HUMAN	SwissProt_2018_01.fasta	331781	172	218	286	0.022	0.563	ENDKQETWMLMELQK	R	I	0.993	33.3	28	15.1	33.3	0	0	2	0	2	1922.9	3882.25	2624510	660	674
Epidermis	Buttock	20180601_SherrattM_MO_01.raw (Full_Skin_1)	Desmoplakin OS=Homo sapiens GN=DSP PE=1 SV=3	DESP_HUMAN	SwissProt_2018_01.fasta	331781	172	218	286	0.022	0.563	ENLRQEIEK	R	F	0.99	34.5	32.9	32.9	16.7	0	1	0	0	2	1158.61	939.778	1842790	1778	1786
Epidermis	Buttock	20180601_SherrattM_MO_01.raw (Full_Skin_1)	Desmoplakin OS=Homo sapiens GN=DSP PE=1 SV=3	DESP_HUMAN	SwissProt_2018_01.fasta	331781	172	218	286	0.022	0.563	ESHRLPVDIAYK	K	R	0.994	42.5	29	15.7	42.5	0	0	2	0	2	1427.76	1611.78	6620430	2382	2393
Epidermis	Buttock	20180601_SherrattM_MO_01.raw (Full_Skin_1)	Desmoplakin OS=Homo sapiens GN=DSP PE=1 SV=3	DESP_HUMAN	SwissProt_2018_01.fasta	331781	172	218	286	0.022	0.563	ETQSQLETER	R	S	0.997	60.6	27.8	16.8	60.6	0	1	0	0	2	1220.58	773.179	4278970	1923	1932
Epidermis	Buttock	20180601_SherrattM_MO_01.raw (Full_Skin_1)	Desmoplakin OS=Homo sapiens GN=DSP PE=1 SV=3	DESP_HUMAN	SwissProt_2018_01.fasta	331781	172	218	286	0.022	0.563	ETQTECEWTVDTSK	R	L	0.997	82.8	25	18.2	82.8	0	3	0	0	2	1713.73	1838.85	6457800	1952	1965
Epidermis	Buttock	20180601_SherrattM_MO_01.raw (Full_Skin_1)	Desmoplakin OS=Homo sapiens GN=DSP PE=1 SV=3	DESP_HUMAN	SwissProt_2018_01.fasta	331781	172	218	286	0.022	0.563	ETQTECEWTVDTSKLVFDGLR	R	K	0.997	60.5	28.7	16.8	60.5	0	0	1	0	2	2514.18	4628.02	14051200	1952	1972
Epidermis	Buttock	20180601_SherrattM_MO_01.raw (Full_Skin_1)	Desmoplakin OS=Homo sapiens GN=DSP PE=1 SV=3	DESP_HUMAN	SwissProt_2018_01.fasta	331781	172	218	286	0.022	0.563	EYENELAK	R	V	0.99	44.1	26.7	15.8	44.1	0	1	0	0	2	995.468	915.348	9552100	1187	1194
Epidermis	Buttock	20180601_SherrattM_MO_01.raw (Full_Skin_1)	Desmoplakin OS=Homo sapiens GN=DSP PE=1 SV=3	DESP_HUMAN	SwissProt_2018_01.fasta	331781	172	218	286	0.022	0.563	FDQQKNDYDQLQK	R	A	0.997	49.7	27	16.1	49.7	0	1	1	0	2	1669.78	1047.1	4679550	1132	1144
Epidermis	Buttock	20180601_SherrattM_MO_01.raw (Full_Skin_1)	Desmoplakin OS=Homo sapiens GN=DSP PE=1 SV=3	DESP_HUMAN	SwissProt_2018_01.fasta	331781	172	218	286	0.022	0.563	FGDSNTVMR	K	F	0.997	62.4	26.4	16.9	62.4	0	2	0	0	2	1026.47	1094.93	6031390	917	925
Epidermis	Buttock	20180601_SherrattM_MO_01.raw (Full_Skin_1)	Desmoplakin OS=Homo sapiens GN=DSP PE=1 SV=3	DESP_HUMAN	SwissProt_2018_01.fasta	331781	172	218	286	0.022	0.563	FLEFQYLTGGLVDPEVHGR	R	I	0.997	85.9	29.1	18.4	85.9	0	0	1	0	2	2177.1	4692.45	5173340	2726	2744
Epidermis	Buttock	20180601_SherrattM_MO_01.raw (Full_Skin_1)	Desmoplakin OS=Homo sapiens GN=DSP PE=1 SV=3	DESP_HUMAN	SwissProt_2018_01.fasta	331781	172	218	286	0.022	0.563	GAGSIAGASASPK	R	E	0.997	72.3	29.6	27.1	62.7	0	1	0	0	2	1073.56	774.367	2721810	2014	2026
Epidermis	Buttock	20180601_SherrattM_MO_01.raw (Full_Skin_1)	Desmoplakin OS=Homo sapiens GN=DSP PE=1 SV=3	DESP_HUMAN	SwissProt_2018_01.fasta	331781	172	218	286	0.022	0.563	GDECILKDNNER	K	S	0.997	55.8	25	16.5	55.8	0	1	0	0	2	1462.66	885.858	1350010	479	490
Epidermis	Buttock	20180601_SherrattM_MO_01.raw (Full_Skin_1)	Desmoplakin OS=Homo sapiens GN=DSP PE=1 SV=3	DESP_HUMAN	SwissProt_2018_01.fasta	331781	172	218	286	0.022	0.563	GFFDPNTEENLTYLQLK	K	E	0.997	109	28.7	19.8	109	0	1	0	0	2	2028.99	4690.87	15056000	2414	2430
Epidermis	Buttock	20180601_SherrattM_MO_01.raw (Full_Skin_1)	Desmoplakin OS=Homo sapiens GN=DSP PE=1 SV=3	DESP_HUMAN	SwissProt_2018_01.fasta	331781	172	218	286	0.022	0.563	GGGGYTCQSGSGWDEFTK	K	H	0.997	88.8	25	18.6	88.8	0	3	0	0	2	1893.77	2845.53	8325770	168	185
Epidermis	Buttock	20180601_SherrattM_MO_01.raw (Full_Skin_1)	Desmoplakin OS=Homo sapiens GN=DSP PE=1 SV=3	DESP_HUMAN	SwissProt_2018_01.fasta	331781	172	218	286	0.022	0.563	GIHNSIGDYR	R	W	0.997	43.5	28	15.7	43.5	0	1	0	0	2	1131.55	940.452	3931640	223	232
Epidermis	Buttock	20180601_SherrattM_MO_01.raw (Full_Skin_1)	Desmoplakin OS=Homo sapiens GN=DSP PE=1 SV=3	DESP_HUMAN	SwissProt_2018_01.fasta	331781	172	218	286	0.022	0.563	GIVDSITGQR	R	L	0.997	53	30.3	21.7	47.6	0	2	0	0	2	1045.56	2223.26	14774500	2640	2649
Epidermis	Buttock	20180601_SherrattM_MO_01.raw (Full_Skin_1)	Desmoplakin OS=Homo sapiens GN=DSP PE=1 SV=3	DESP_HUMAN	SwissProt_2018_01.fasta	331781	172	218	286	0.022	0.563	GLIDYETFK	K	E	0.997	46.3	26.8	15.9	46.3	0	1	0	0	2	1085.55	3341.31	2564520	2486	2494
Epidermis	Buttock	20180601_SherrattM_MO_01.raw (Full_Skin_1)	Desmoplakin OS=Homo sapiens GN=DSP PE=1 SV=3	DESP_HUMAN	SwissProt_2018_01.fasta	331781	172	218	286	0.022	0.563	GLVGIEFK	R	E	0.99	41.2	25	24.1	32.7	0	2	0	0	2	862.503	2933.91	30455700	2319	2326
Epidermis	Buttock	20180601_SherrattM_MO_01.raw (Full_Skin_1)	Desmoplakin OS=Homo sapiens GN=DSP PE=1 SV=3	DESP_HUMAN	SwissProt_2018_01.fasta	331781	172	218	286	0.022	0.563	GRSEADSDKNATILELR	R	S	0.997	62.5	29.1	16.9	62.5	0	0	1	1	2	1874.96	1522	12636000	1737	1753
Epidermis	Buttock	20180601_SherrattM_MO_01.raw (Full_Skin_1)	Desmoplakin OS=Homo sapiens GN=DSP PE=1 SV=3	DESP_HUMAN	SwissProt_2018_01.fasta	331781	172	218	286	0.022	0.563	GVITDQNSDGYCQTGTMSR	R	H	0.997	160	25	23	160	0	3	1	0	2	2089.89	1735.58	16469200	46	64
Epidermis	Buttock	20180601_SherrattM_MO_01.raw (Full_Skin_1)	Desmoplakin OS=Homo sapiens GN=DSP PE=1 SV=3	DESP_HUMAN	SwissProt_2018_01.fasta	331781	172	218	286	0.022	0.563	GYFNEELSEILSDPSDDTK	R	G	0.997	92.9	25	18.8	92.9	0	1	0	0	2	2158.97	4790.66	12316900	2395	2413
Epidermis	Buttock	20180601_SherrattM_MO_01.raw (Full_Skin_1)	Desmoplakin OS=Homo sapiens GN=DSP PE=1 SV=3	DESP_HUMAN	SwissProt_2018_01.fasta	331781	172	218	286	0.022	0.563	HKQSLEEAAK	R	T	0.997	63.8	29.5	19.4	61.4	0	1	0	0	2	1140.6	673.162	812728	1309	1318
Epidermis	Buttock	20180601_SherrattM_MO_01.raw (Full_Skin_1)	Desmoplakin OS=Homo sapiens GN=DSP PE=1 SV=3	DESP_HUMAN	SwissProt_2018_01.fasta	331781	172	218	286	0.022	0.563	HQNQNTIQELLQNCSDCLMR	R	A	0.997	148	25.1	22.2	148	0	1	0	0	2	2502.13	4392.22	11647800	65	84
Epidermis	Buttock	20180601_SherrattM_MO_01.raw (Full_Skin_1)	Desmoplakin OS=Homo sapiens GN=DSP PE=1 SV=3	DESP_HUMAN	SwissProt_2018_01.fasta	331781	172	218	286	0.022	0.563	HVTSECLGWMR	K	Q	0.995	40.7	25.1	15.5	40.7	0	0	1	0	2	1375.62	1934.55	1582370	186	196
Epidermis	Buttock	20180601_SherrattM_MO_01.raw (Full_Skin_1)	Desmoplakin OS=Homo sapiens GN=DSP PE=1 SV=3	DESP_HUMAN	SwissProt_2018_01.fasta	331781	172	218	286	0.022	0.563	IEPHTGLLLLSVQK	R	R	0.997	68.9	25	17.3	68.9	0	2	3	0	2	1547.92	3304.96	16499900	2192	2205
Epidermis	Buttock	20180601_SherrattM_MO_01.raw (Full_Skin_1)	Desmoplakin OS=Homo sapiens GN=DSP PE=1 SV=3	DESP_HUMAN	SwissProt_2018_01.fasta	331781	172	218	286	0.022	0.563	IGLVRPGTALELLEAQAATGFIVDPVSNLR	K	L	0.997	76.2	25	17.8	76.2	0	0	1	0	2	3120.74	4959.89	54761100	2280	2309
Epidermis	Buttock	20180601_SherrattM_MO_01.raw (Full_Skin_1)	Desmoplakin OS=Homo sapiens GN=DSP PE=1 SV=3	DESP_HUMAN	SwissProt_2018_01.fasta	331781	172	218	286	0.022	0.563	IKDFLQGSSCIAGIYNETTK	R	Q	0.997	104	28.6	19.5	104	0	1	2	0	2	2245.12	4076.9	28663700	2250	2269
Epidermis	Buttock	20180601_SherrattM_MO_01.raw (Full_Skin_1)	Desmoplakin OS=Homo sapiens GN=DSP PE=1 SV=3	DESP_HUMAN	SwissProt_2018_01.fasta	331781	172	218	286	0.022	0.563	IKNDLNLK	K	K	0.99	56.7	26.9	29.4	43.8	0	1	0	0	2	957.573	909.372	4927800	814	821
Epidermis	Buttock	20180601_SherrattM_MO_01.raw (Full_Skin_1)	Desmoplakin OS=Homo sapiens GN=DSP PE=1 SV=3	DESP_HUMAN	SwissProt_2018_01.fasta	331781	172	218	286	0.022	0.563	IQSQFTDAQK	K	H	0.997	53.6	29	16.4	53.6	0	1	0	0	2	1165.58	915.423	4767620	608	617
Epidermis	Buttock	20180601_SherrattM_MO_01.raw (Full_Skin_1)	Desmoplakin OS=Homo sapiens GN=DSP PE=1 SV=3	DESP_HUMAN	SwissProt_2018_01.fasta	331781	172	218	286	0.022	0.563	ISITEGIER	K	G	0.997	58.8	30.7	24	51.5	0	2	0	0	2	1017.56	2001.61	12439000	2631	2639
Epidermis	Buttock	20180601_SherrattM_MO_01.raw (Full_Skin_1)	Desmoplakin OS=Homo sapiens GN=DSP PE=1 SV=3	DESP_HUMAN	SwissProt_2018_01.fasta	331781	172	218	286	0.022	0.563	ISTEEAIR	R	K	0.99	46.3	29.9	32.7	29.5	0	1	0	0	2	918.489	947.982	3113280	2745	2752
Epidermis	Buttock	20180601_SherrattM_MO_01.raw (Full_Skin_1)	Desmoplakin OS=Homo sapiens GN=DSP PE=1 SV=3	DESP_HUMAN	SwissProt_2018_01.fasta	331781	172	218	286	0.022	0.563	ISTISSVR	K	N	0.99	39.6	25.8	27.1	28	0	1	0	0	2	862.499	960.732	2435860	2593	2600
Epidermis	Buttock	20180601_SherrattM_MO_01.raw (Full_Skin_1)	Desmoplakin OS=Homo sapiens GN=DSP PE=1 SV=3	DESP_HUMAN	SwissProt_2018_01.fasta	331781	172	218	286	0.022	0.563	ITNLTQQLEQASIVK	K	K	0.997	124	27.1	20.7	124	0	2	1	0	2	1685.94	3944.67	21056600	1612	1626
Epidermis	Buttock	20180601_SherrattM_MO_01.raw (Full_Skin_1)	Desmoplakin OS=Homo sapiens GN=DSP PE=1 SV=3	DESP_HUMAN	SwissProt_2018_01.fasta	331781	172	218	286	0.022	0.563	IVHKGDECILK	K	D	0.997	35.2	27.8	15.2	35.2	0	1	0	0	2	1311.71	834.656	1870660	475	485
Epidermis	Buttock	20180601_SherrattM_MO_01.raw (Full_Skin_1)	Desmoplakin OS=Homo sapiens GN=DSP PE=1 SV=3	DESP_HUMAN	SwissProt_2018_01.fasta	331781	172	218	286	0.022	0.563	IVHKGDECILKDNNER	K	S	0.997	48.9	29	16.1	48.9	0	0	1	0	2	1939.97	815.043	3044700	475	490
Epidermis	Buttock	20180601_SherrattM_MO_01.raw (Full_Skin_1)	Desmoplakin OS=Homo sapiens GN=DSP PE=1 SV=3	DESP_HUMAN	SwissProt_2018_01.fasta	331781	172	218	286	0.022	0.563	KIQSQFTDAQK	R	H	0.997	81.5	29.9	22.1	77.5	0	1	0	0	2	1293.68	828.251	1892940	607	617
Epidermis	Buttock	20180601_SherrattM_MO_01.raw (Full_Skin_1)	Desmoplakin OS=Homo sapiens GN=DSP PE=1 SV=3	DESP_HUMAN	SwissProt_2018_01.fasta	331781	172	218	286	0.022	0.563	KKLEEELEGMR	R	R	0.997	52.6	32.5	19.2	49.7	0	1	0	0	2	1361.71	1442.36	1523800	1592	1602
Epidermis	Buttock	20180601_SherrattM_MO_01.raw (Full_Skin_1)	Desmoplakin OS=Homo sapiens GN=DSP PE=1 SV=3	DESP_HUMAN	SwissProt_2018_01.fasta	331781	172	218	286	0.022	0.563	KQHLEIELK	K	Q	0.997	46.1	25	34.1	27.9	0	1	1	0	2	1137.66	1010.41	7078370	1288	1296
Epidermis	Buttock	20180601_SherrattM_MO_01.raw (Full_Skin_1)	Desmoplakin OS=Homo sapiens GN=DSP PE=1 SV=3	DESP_HUMAN	SwissProt_2018_01.fasta	331781	172	218	286	0.022	0.563	KQQLEVELR	R	Q	0.997	74.2	29.5	32.6	59.2	0	1	1	0	2	1142.65	1167.29	8605570	1444	1452
Epidermis	Buttock	20180601_SherrattM_MO_01.raw (Full_Skin_1)	Desmoplakin OS=Homo sapiens GN=DSP PE=1 SV=3	DESP_HUMAN	SwissProt_2018_01.fasta	331781	172	218	286	0.022	0.563	KREYENELAK	R	V	0.997	47.3	29.3	22.2	41.1	0	1	1	0	2	1279.66	749.244	7754040	1185	1194
Epidermis	Buttock	20180601_SherrattM_MO_01.raw (Full_Skin_1)	Desmoplakin OS=Homo sapiens GN=DSP PE=1 SV=3	DESP_HUMAN	SwissProt_2018_01.fasta	331781	172	218	286	0.022	0.563	KSVEEVASEIQPFLR	K	G	0.997	97.1	28.8	19.1	97.1	0	1	1	0	2	1731.93	4253.58	9458300	1999	2013
Epidermis	Buttock	20180601_SherrattM_MO_01.raw (Full_Skin_1)	Desmoplakin OS=Homo sapiens GN=DSP PE=1 SV=3	DESP_HUMAN	SwissProt_2018_01.fasta	331781	172	218	286	0.022	0.563	KTGSQYDIQDAIDK	R	G	0.997	71.8	28.7	28.4	60.8	0	1	1	0	2	1581.78	1728.33	1072850	2523	2536
Epidermis	Buttock	20180601_SherrattM_MO_01.raw (Full_Skin_1)	Desmoplakin OS=Homo sapiens GN=DSP PE=1 SV=3	DESP_HUMAN	SwissProt_2018_01.fasta	331781	172	218	286	0.022	0.563	KTGSQYDIQDAIDKGLVDR	R	K	0.997	62.6	29.2	16.9	62.6	0	0	1	0	2	2122.08	3181.31	3582730	2523	2541
Epidermis	Buttock	20180601_SherrattM_MO_01.raw (Full_Skin_1)	Desmoplakin OS=Homo sapiens GN=DSP PE=1 SV=3	DESP_HUMAN	SwissProt_2018_01.fasta	331781	172	218	286	0.022	0.563	KVTAMQLYECQLIDK	K	T	0.997	43.8	29.3	15.7	43.8	0	0	2	0	2	1839.93	3281.63	2860540	1974	1988
Epidermis	Buttock	20180601_SherrattM_MO_01.raw (Full_Skin_1)	Desmoplakin OS=Homo sapiens GN=DSP PE=1 SV=3	DESP_HUMAN	SwissProt_2018_01.fasta	331781	172	218	286	0.022	0.563	LASLEELK	K	R	0.99	44.7	29.1	47.6	12.9	0	2	0	0	2	902.519	1992.9	2348940	1076	1083
Epidermis	Buttock	20180601_SherrattM_MO_01.raw (Full_Skin_1)	Desmoplakin OS=Homo sapiens GN=DSP PE=1 SV=3	DESP_HUMAN	SwissProt_2018_01.fasta	331781	172	218	286	0.022	0.563	LASLEELKR	K	Q	0.997	57.1	28.4	28.4	45.3	0	2	2	0	2	1058.62	1373.17	30530900	1076	1084
Epidermis	Buttock	20180601_SherrattM_MO_01.raw (Full_Skin_1)	Desmoplakin OS=Homo sapiens GN=DSP PE=1 SV=3	DESP_HUMAN	SwissProt_2018_01.fasta	331781	172	218	286	0.022	0.563	LEEELEGMR	K	R	0.997	51.1	27.4	20.9	46.4	0	1	0	0	2	1105.52	1859.89	2369680	1594	1602
Epidermis	Buttock	20180601_SherrattM_MO_01.raw (Full_Skin_1)	Desmoplakin OS=Homo sapiens GN=DSP PE=1 SV=3	DESP_HUMAN	SwissProt_2018_01.fasta	331781	172	218	286	0.022	0.563	LENINGVTDGYLNSLCTVR	K	A	0.997	113	30.4	20.1	113	0	1	1	0	2	2138.05	4437.08	20559000	753	771
Epidermis	Buttock	20180601_SherrattM_MO_01.raw (Full_Skin_1)	Desmoplakin OS=Homo sapiens GN=DSP PE=1 SV=3	DESP_HUMAN	SwissProt_2018_01.fasta	331781	172	218	286	0.022	0.563	LEYDDLRR	R	G	0.981	27	29.5	14.7	27	0	1	0	0	2	1079.55	1188.52	1484980	1729	1736
Epidermis	Buttock	20180601_SherrattM_MO_01.raw (Full_Skin_1)	Desmoplakin OS=Homo sapiens GN=DSP PE=1 SV=3	DESP_HUMAN	SwissProt_2018_01.fasta	331781	172	218	286	0.022	0.563	LGIYEAMK	K	I	0.99	43.9	27.4	18.2	41.4	0	2	0	0	2	924.486	2138.31	19066900	2272	2279
Epidermis	Buttock	20180601_SherrattM_MO_01.raw (Full_Skin_1)	Desmoplakin OS=Homo sapiens GN=DSP PE=1 SV=3	DESP_HUMAN	SwissProt_2018_01.fasta	331781	172	218	286	0.022	0.563	LISPESTVMLLEAQAATGGIIDPHRNEK	K	L	0.997	67.1	27.1	17.2	67.1	0	0	0	2	2	2990.56	4752.12	42468900	2039	2066
Epidermis	Buttock	20180601_SherrattM_MO_01.raw (Full_Skin_1)	Desmoplakin OS=Homo sapiens GN=DSP PE=1 SV=3	DESP_HUMAN	SwissProt_2018_01.fasta	331781	172	218	286	0.022	0.563	LKAEFQEEAKR	R	R	0.997	54.8	29.6	25.2	46.1	0	0	1	0	2	1348.72	827.198	1367420	1330	1340
Epidermis	Buttock	20180601_SherrattM_MO_01.raw (Full_Skin_1)	Desmoplakin OS=Homo sapiens GN=DSP PE=1 SV=3	DESP_HUMAN	SwissProt_2018_01.fasta	331781	172	218	286	0.022	0.563	LKQESDQLVLNQHPASDK	K	I	0.979	33.2	30.3	15.1	33.2	0	0	1	0	2	2050.06	1062.01	1127850	329	346
Epidermis	Buttock	20180601_SherrattM_MO_01.raw (Full_Skin_1)	Desmoplakin OS=Homo sapiens GN=DSP PE=1 SV=3	DESP_HUMAN	SwissProt_2018_01.fasta	331781	172	218	286	0.022	0.563	LKVQEQELTR	K	L	0.993	55.1	29.6	25.3	46.2	0	1	1	0	2	1243.7	1009.59	4712250	1528	1537
Epidermis	Buttock	20180601_SherrattM_MO_01.raw (Full_Skin_1)	Desmoplakin OS=Homo sapiens GN=DSP PE=1 SV=3	DESP_HUMAN	SwissProt_2018_01.fasta	331781	172	218	286	0.022	0.563	LLEAASVSSK	R	G	0.997	52	30	27.2	41	0	1	0	0	2	1004.56	1064.41	4396290	2802	2811
Epidermis	Buttock	20180601_SherrattM_MO_01.raw (Full_Skin_1)	Desmoplakin OS=Homo sapiens GN=DSP PE=1 SV=3	DESP_HUMAN	SwissProt_2018_01.fasta	331781	172	218	286	0.022	0.563	LLEAQACTGGIIHPTTGQK	R	L	0.997	91.9	28.9	18.7	91.9	0	1	3	0	2	1995.03	2035.4	25803300	2650	2668
Epidermis	Buttock	20180601_SherrattM_MO_01.raw (Full_Skin_1)	Desmoplakin OS=Homo sapiens GN=DSP PE=1 SV=3	DESP_HUMAN	SwissProt_2018_01.fasta	331781	172	218	286	0.022	0.563	LLEAQIASGGVVDPVNSVFLPK	R	D	0.997	77.8	25	17.9	77.8	0	1	1	0	2	2253.25	4697.4	32003400	2124	2145
Epidermis	Buttock	20180601_SherrattM_MO_01.raw (Full_Skin_1)	Desmoplakin OS=Homo sapiens GN=DSP PE=1 SV=3	DESP_HUMAN	SwissProt_2018_01.fasta	331781	172	218	286	0.022	0.563	LLEAQIATGGIIDPK	R	E	0.997	62.8	25.6	16.9	62.8	0	6	0	0	2	1538.88	3804.1	53687000	2367	2381
Epidermis	Buttock	20180601_SherrattM_MO_01.raw (Full_Skin_1)	Desmoplakin OS=Homo sapiens GN=DSP PE=1 SV=3	DESP_HUMAN	SwissProt_2018_01.fasta	331781	172	218	286	0.022	0.563	LLQLQEQMR	R	A	0.996	34.6	31	19.6	30.2	0	2	0	0	2	1158.63	1838.92	2880720	142	150
Epidermis	Buttock	20180601_SherrattM_MO_01.raw (Full_Skin_1)	Desmoplakin OS=Homo sapiens GN=DSP PE=1 SV=3	DESP_HUMAN	SwissProt_2018_01.fasta	331781	172	218	286	0.022	0.563	LNDSILQATEQR	R	R	0.997	93.7	29.5	24.9	87.6	0	1	0	0	2	1387.72	2426.49	29098600	1256	1267
Epidermis	Buttock	20180601_SherrattM_MO_01.raw (Full_Skin_1)	Desmoplakin OS=Homo sapiens GN=DSP PE=1 SV=3	DESP_HUMAN	SwissProt_2018_01.fasta	331781	172	218	286	0.022	0.563	LPVDIAYK	R	R	0.99	36.7	27.8	45.6	6.38	0	2	0	0	2	918.53	2300.71	12619000	2386	2393
Epidermis	Buttock	20180601_SherrattM_MO_01.raw (Full_Skin_1)	Desmoplakin OS=Homo sapiens GN=DSP PE=1 SV=3	DESP_HUMAN	SwissProt_2018_01.fasta	331781	172	218	286	0.022	0.563	LPVEEAYK	R	R	0.99	55	29	37.3	34.1	0	1	0	0	2	948.504	1244.78	8426270	2310	2317
Epidermis	Buttock	20180601_SherrattM_MO_01.raw (Full_Skin_1)	Desmoplakin OS=Homo sapiens GN=DSP PE=1 SV=3	DESP_HUMAN	SwissProt_2018_01.fasta	331781	172	218	286	0.022	0.563	LPVEEAYKR	R	G	0.986	31.2	29.4	24.4	21.8	0	1	1	0	2	1104.6	963.907	3430960	2310	2318
Epidermis	Buttock	20180601_SherrattM_MO_01.raw (Full_Skin_1)	Desmoplakin OS=Homo sapiens GN=DSP PE=1 SV=3	DESP_HUMAN	SwissProt_2018_01.fasta	331781	172	218	286	0.022	0.563	LQDTSSYAK	R	I	0.997	71.4	26.8	18.7	70.2	0	1	0	0	2	1012.49	759.85	3377700	2764	2772
Epidermis	Buttock	20180601_SherrattM_MO_01.raw (Full_Skin_1)	Desmoplakin OS=Homo sapiens GN=DSP PE=1 SV=3	DESP_HUMAN	SwissProt_2018_01.fasta	331781	172	218	286	0.022	0.563	LQSLTENLTK	R	E	0.997	56.3	29.9	32.6	40.1	0	1	0	0	2	1146.64	1788.41	4411730	1706	1715
Epidermis	Buttock	20180601_SherrattM_MO_01.raw (Full_Skin_1)	Desmoplakin OS=Homo sapiens GN=DSP PE=1 SV=3	DESP_HUMAN	SwissProt_2018_01.fasta	331781	172	218	286	0.022	0.563	LQSLTENLTKEHLMLEEELR	R	N	0.997	70.7	27.9	17.4	70.7	0	0	1	0	2	2426.26	4241.48	6339520	1706	1725
Epidermis	Buttock	20180601_SherrattM_MO_01.raw (Full_Skin_1)	Desmoplakin OS=Homo sapiens GN=DSP PE=1 SV=3	DESP_HUMAN	SwissProt_2018_01.fasta	331781	172	218	286	0.022	0.563	LSLQDAVSQGVIDQDMATR	K	L	0.997	107	28.9	19.7	107	0	1	0	0	2	2047.01	4360.82	7153320	2669	2687
Epidermis	Buttock	20180601_SherrattM_MO_01.raw (Full_Skin_1)	Desmoplakin OS=Homo sapiens GN=DSP PE=1 SV=3	DESP_HUMAN	SwissProt_2018_01.fasta	331781	172	218	286	0.022	0.563	LSSEVEALR	R	R	0.997	43.1	30.7	19.5	39.3	0	1	0	0	2	1003.54	1463.57	2072240	1657	1665
Epidermis	Buttock	20180601_SherrattM_MO_01.raw (Full_Skin_1)	Desmoplakin OS=Homo sapiens GN=DSP PE=1 SV=3	DESP_HUMAN	SwissProt_2018_01.fasta	331781	172	218	286	0.022	0.563	LSSEVEALRR	R	Q	0.955	22.7	29.1	22.6	14.6	0	1	0	0	2	1159.64	1078.57	1957910	1657	1666
Epidermis	Buttock	20180601_SherrattM_MO_01.raw (Full_Skin_1)	Desmoplakin OS=Homo sapiens GN=DSP PE=1 SV=3	DESP_HUMAN	SwissProt_2018_01.fasta	331781	172	218	286	0.022	0.563	LTEEETVCLDLDKVEAYR	R	C	0.997	105	28.2	19.6	105	0	0	1	0	2	2183.05	4285.87	103126000	791	808
Epidermis	Buttock	20180601_SherrattM_MO_01.raw (Full_Skin_1)	Desmoplakin OS=Homo sapiens GN=DSP PE=1 SV=3	DESP_HUMAN	SwissProt_2018_01.fasta	331781	172	218	286	0.022	0.563	LTVDSAIAR	K	D	0.997	60	30.2	17.8	59	0	3	0	0	2	945.536	1548.31	10357100	2067	2075
Epidermis	Buttock	20180601_SherrattM_MO_01.raw (Full_Skin_1)	Desmoplakin OS=Homo sapiens GN=DSP PE=1 SV=3	DESP_HUMAN	SwissProt_2018_01.fasta	331781	172	218	286	0.022	0.563	LTYEIEDEKR	R	R	0.997	55.5	27.8	16.5	55.5	0	1	1	0	2	1295.65	1175.37	3023710	1114	1123
Epidermis	Buttock	20180601_SherrattM_MO_01.raw (Full_Skin_1)	Desmoplakin OS=Homo sapiens GN=DSP PE=1 SV=3	DESP_HUMAN	SwissProt_2018_01.fasta	331781	172	218	286	0.022	0.563	LTYEIEDEKRR	R	R	0.989	36.8	37.8	19.1	33.1	0	1	0	0	2	1451.75	936.932	1258330	1114	1124
Epidermis	Buttock	20180601_SherrattM_MO_01.raw (Full_Skin_1)	Desmoplakin OS=Homo sapiens GN=DSP PE=1 SV=3	DESP_HUMAN	SwissProt_2018_01.fasta	331781	172	218	286	0.022	0.563	NATILELR	K	S	0.99	46.2	27.6	20	42.2	0	2	0	0	2	929.542	2289.31	2496220	1746	1753
Epidermis	Buttock	20180601_SherrattM_MO_01.raw (Full_Skin_1)	Desmoplakin OS=Homo sapiens GN=DSP PE=1 SV=3	DESP_HUMAN	SwissProt_2018_01.fasta	331781	172	218	286	0.022	0.563	NFVDPVTK	K	K	0.99	35.5	29.3	15.2	35.5	0	2	0	0	2	919.488	1449.37	23175400	2171	2178
Epidermis	Buttock	20180601_SherrattM_MO_01.raw (Full_Skin_1)	Desmoplakin OS=Homo sapiens GN=DSP PE=1 SV=3	DESP_HUMAN	SwissProt_2018_01.fasta	331781	172	218	286	0.022	0.563	NGVGTSSSMGSGVSDDVFSSSR	K	H	0.997	147	26.6	22.2	147	0	1	1	0	2	2119.92	2828	1626810	2565	2586
Epidermis	Buttock	20180601_SherrattM_MO_01.raw (Full_Skin_1)	Desmoplakin OS=Homo sapiens GN=DSP PE=1 SV=3	DESP_HUMAN	SwissProt_2018_01.fasta	331781	172	218	286	0.022	0.563	NHYNEEMSNLR	R	N	0.997	47.2	25	16	47.2	0	1	1	0	2	1406.61	1038.07	6864760	1197	1207
Epidermis	Buttock	20180601_SherrattM_MO_01.raw (Full_Skin_1)	Desmoplakin OS=Homo sapiens GN=DSP PE=1 SV=3	DESP_HUMAN	SwissProt_2018_01.fasta	331781	172	218	286	0.022	0.563	NKYETEINITK	R	T	0.997	51.6	29	16.2	51.6	0	2	1	0	2	1352.71	1271.35	12236700	1208	1218
Epidermis	Buttock	20180601_SherrattM_MO_01.raw (Full_Skin_1)	Desmoplakin OS=Homo sapiens GN=DSP PE=1 SV=3	DESP_HUMAN	SwissProt_2018_01.fasta	331781	172	218	286	0.022	0.563	NLHSEISGK	K	R	0.997	53.9	28.2	31.9	38.3	0	1	0	0	2	984.511	773.695	4137460	932	940
Epidermis	Buttock	20180601_SherrattM_MO_01.raw (Full_Skin_1)	Desmoplakin OS=Homo sapiens GN=DSP PE=1 SV=3	DESP_HUMAN	SwissProt_2018_01.fasta	331781	172	218	286	0.022	0.563	NLPLADQGSSHHITVK	K	I	0.997	71.1	28.5	17.4	71.1	0	1	2	1	2	1716.9	1249.05	32733000	690	705
Epidermis	Buttock	20180601_SherrattM_MO_01.raw (Full_Skin_1)	Desmoplakin OS=Homo sapiens GN=DSP PE=1 SV=3	DESP_HUMAN	SwissProt_2018_01.fasta	331781	172	218	286	0.022	0.563	NMPLQHLLEQIK	K	E	0.995	41.7	28.5	15.6	41.7	0	0	3	0	2	1463.8	4320.73	7473990	408	419
Epidermis	Buttock	20180601_SherrattM_MO_01.raw (Full_Skin_1)	Desmoplakin OS=Homo sapiens GN=DSP PE=1 SV=3	DESP_HUMAN	SwissProt_2018_01.fasta	331781	172	218	286	0.022	0.563	NMPLQHLLEQIKELEK	K	E	0.994	34	27.4	15.1	34	0	0	1	1	2	1963.07	4740.11	16126700	408	423
Epidermis	Buttock	20180601_SherrattM_MO_01.raw (Full_Skin_1)	Desmoplakin OS=Homo sapiens GN=DSP PE=1 SV=3	DESP_HUMAN	SwissProt_2018_01.fasta	331781	172	218	286	0.022	0.563	NMPLQHLLEQIKELEKER	K	E	0.976	37	26.7	15.3	37	0	0	0	1	2	2248.21	4636.74	12359900	408	425
Epidermis	Buttock	20180601_SherrattM_MO_01.raw (Full_Skin_1)	Desmoplakin OS=Homo sapiens GN=DSP PE=1 SV=3	DESP_HUMAN	SwissProt_2018_01.fasta	331781	172	218	286	0.022	0.563	NNYDEEIISLK	R	N	0.997	51.8	30.6	16.2	51.8	0	1	0	0	2	1337.66	3133.17	17475100	1353	1363
Epidermis	Buttock	20180601_SherrattM_MO_01.raw (Full_Skin_1)	Desmoplakin OS=Homo sapiens GN=DSP PE=1 SV=3	DESP_HUMAN	SwissProt_2018_01.fasta	331781	172	218	286	0.022	0.563	NNYDEEIISLKNQFETEINITK	R	T	0.997	71.7	28.1	17.5	71.7	0	0	1	0	2	2655.32	4807.49	4601960	1353	1374
Epidermis	Buttock	20180601_SherrattM_MO_01.raw (Full_Skin_1)	Desmoplakin OS=Homo sapiens GN=DSP PE=1 SV=3	DESP_HUMAN	SwissProt_2018_01.fasta	331781	172	218	286	0.022	0.563	NQCTQVVQER	K	E	0.997	61.4	26.8	21.5	56.7	0	1	0	0	2	1261.6	779.061	3321330	1803	1812
Epidermis	Buttock	20180601_SherrattM_MO_01.raw (Full_Skin_1)	Desmoplakin OS=Homo sapiens GN=DSP PE=1 SV=3	DESP_HUMAN	SwissProt_2018_01.fasta	331781	172	218	286	0.022	0.563	NQFETEINITK	K	T	0.997	44.6	29.2	15.8	44.6	0	2	0	0	2	1336.67	2574.59	8038320	1364	1374
Epidermis	Buttock	20180601_SherrattM_MO_01.raw (Full_Skin_1)	Desmoplakin OS=Homo sapiens GN=DSP PE=1 SV=3	DESP_HUMAN	SwissProt_2018_01.fasta	331781	172	218	286	0.022	0.563	NSQGSEMFGDDDKR	R	K	0.997	96.4	25	19	96.4	0	1	0	0	2	1585.65	910.494	1918680	593	606
Epidermis	Buttock	20180601_SherrattM_MO_01.raw (Full_Skin_1)	Desmoplakin OS=Homo sapiens GN=DSP PE=1 SV=3	DESP_HUMAN	SwissProt_2018_01.fasta	331781	172	218	286	0.022	0.563	NSQGSEMFGDDDKRK	R	I	0.997	95.6	25	19	95.6	0	1	1	0	2	1713.75	781.764	8750600	593	607
Epidermis	Buttock	20180601_SherrattM_MO_01.raw (Full_Skin_1)	Desmoplakin OS=Homo sapiens GN=DSP PE=1 SV=3	DESP_HUMAN	SwissProt_2018_01.fasta	331781	172	218	286	0.022	0.563	NTKIEVLEEELR	K	L	0.997	47.8	29.4	28	35.8	0	0	1	0	2	1472.8	2961.88	655545	1031	1042
Epidermis	Buttock	20180601_SherrattM_MO_01.raw (Full_Skin_1)	Desmoplakin OS=Homo sapiens GN=DSP PE=1 SV=3	DESP_HUMAN	SwissProt_2018_01.fasta	331781	172	218	286	0.022	0.563	NTLTQTTENLR	K	R	0.997	63.2	29.6	19.6	60.5	0	2	0	0	2	1290.66	1569.22	9044560	1414	1424
Epidermis	Buttock	20180601_SherrattM_MO_01.raw (Full_Skin_1)	Desmoplakin OS=Homo sapiens GN=DSP PE=1 SV=3	DESP_HUMAN	SwissProt_2018_01.fasta	331781	172	218	286	0.022	0.563	QCEKENLGWQK	R	L	0.997	69.8	27.5	20.8	66.3	0	1	0	0	2	1419.67	915.278	3118160	1147	1157
Epidermis	Buttock	20180601_SherrattM_MO_01.raw (Full_Skin_1)	Desmoplakin OS=Homo sapiens GN=DSP PE=1 SV=3	DESP_HUMAN	SwissProt_2018_01.fasta	331781	172	218	286	0.022	0.563	QDSLESMK	R	F	0.99	52.9	26	19.8	49.4	0	1	0	0	2	937.43	943.212	1796770	909	916
Epidermis	Buttock	20180601_SherrattM_MO_01.raw (Full_Skin_1)	Desmoplakin OS=Homo sapiens GN=DSP PE=1 SV=3	DESP_HUMAN	SwissProt_2018_01.fasta	331781	172	218	286	0.022	0.563	QHLEIELK	K	Q	0.99	47.4	25	36.5	26.9	0	1	0	0	2	1009.57	1375.86	4378430	1289	1296
Epidermis	Buttock	20180601_SherrattM_MO_01.raw (Full_Skin_1)	Desmoplakin OS=Homo sapiens GN=DSP PE=1 SV=3	DESP_HUMAN	SwissProt_2018_01.fasta	331781	172	218	286	0.022	0.563	QIEHCEGR	R	M	0.99	31.2	25	14.9	31.2	0	1	0	0	2	1028.46	637.547	1472240	678	685
Epidermis	Buttock	20180601_SherrattM_MO_01.raw (Full_Skin_1)	Desmoplakin OS=Homo sapiens GN=DSP PE=1 SV=3	DESP_HUMAN	SwissProt_2018_01.fasta	331781	172	218	286	0.022	0.563	QKVEEELNR	K	L	0.995	42.4	29.1	15.7	42.4	0	0	1	0	2	1144.6	776.831	1386630	1571	1579
Epidermis	Buttock	20180601_SherrattM_MO_01.raw (Full_Skin_1)	Desmoplakin OS=Homo sapiens GN=DSP PE=1 SV=3	DESP_HUMAN	SwissProt_2018_01.fasta	331781	172	218	286	0.022	0.563	QLIDKETNDR	K	K	0.997	56.3	28.8	36.2	36.5	0	1	0	0	2	1231.63	764.64	5613350	1488	1497
Epidermis	Buttock	20180601_SherrattM_MO_01.raw (Full_Skin_1)	Desmoplakin OS=Homo sapiens GN=DSP PE=1 SV=3	DESP_HUMAN	SwissProt_2018_01.fasta	331781	172	218	286	0.022	0.563	QLLQEQESVK	R	Q	0.997	52	29.1	26.9	41.3	0	1	0	0	2	1201.64	1198.88	16452500	1667	1676
Epidermis	Buttock	20180601_SherrattM_MO_01.raw (Full_Skin_1)	Desmoplakin OS=Homo sapiens GN=DSP PE=1 SV=3	DESP_HUMAN	SwissProt_2018_01.fasta	331781	172	218	286	0.022	0.563	QLQNIIQATSR	R	E	0.997	59	29	16.7	59	0	3	0	0	2	1271.71	2069.73	19572200	271	281
Epidermis	Buttock	20180601_SherrattM_MO_01.raw (Full_Skin_1)	Desmoplakin OS=Homo sapiens GN=DSP PE=1 SV=3	DESP_HUMAN	SwissProt_2018_01.fasta	331781	172	218	286	0.022	0.563	QMGQPCDAYQK	R	R	0.996	29.2	25	14.8	29.2	0	1	0	0	2	1325.56	876.157	2192840	130	140
Epidermis	Buttock	20180601_SherrattM_MO_01.raw (Full_Skin_1)	Desmoplakin OS=Homo sapiens GN=DSP PE=1 SV=3	DESP_HUMAN	SwissProt_2018_01.fasta	331781	172	218	286	0.022	0.563	QQIQNDLNQWK	K	T	0.997	72.2	28.7	20.8	68.9	0	2	0	0	2	1414.71	2306.83	9065430	1858	1868
Epidermis	Buttock	20180601_SherrattM_MO_01.raw (Full_Skin_1)	Desmoplakin OS=Homo sapiens GN=DSP PE=1 SV=3	DESP_HUMAN	SwissProt_2018_01.fasta	331781	172	218	286	0.022	0.563	QQIYAAEK	R	A	0.99	44.8	28.4	18.8	41.8	0	1	0	0	2	950.494	806.69	3628560	2084	2091
Epidermis	Buttock	20180601_SherrattM_MO_01.raw (Full_Skin_1)	Desmoplakin OS=Homo sapiens GN=DSP PE=1 SV=3	DESP_HUMAN	SwissProt_2018_01.fasta	331781	172	218	286	0.022	0.563	QQLEVELR	K	Q	0.99	33.5	29.2	29.2	19.3	0	1	0	0	2	1014.56	1794.63	5235220	1445	1452
Epidermis	Buttock	20180601_SherrattM_MO_01.raw (Full_Skin_1)	Desmoplakin OS=Homo sapiens GN=DSP PE=1 SV=3	DESP_HUMAN	SwissProt_2018_01.fasta	331781	172	218	286	0.022	0.563	QSLDDAAK	K	T	0.99	47.1	27.4	27.1	36	0	1	0	0	2	847.416	712.413	1460850	1467	1474
Epidermis	Buttock	20180601_SherrattM_MO_01.raw (Full_Skin_1)	Desmoplakin OS=Homo sapiens GN=DSP PE=1 SV=3	DESP_HUMAN	SwissProt_2018_01.fasta	331781	172	218	286	0.022	0.563	QSLEEAAK	K	T	0.99	60.5	30.9	27.8	49.5	0	1	0	0	2	875.447	754.528	1699060	1311	1318
Epidermis	Buttock	20180601_SherrattM_MO_01.raw (Full_Skin_1)	Desmoplakin OS=Homo sapiens GN=DSP PE=1 SV=3	DESP_HUMAN	SwissProt_2018_01.fasta	331781	172	218	286	0.022	0.563	QVQNLVNK	R	S	0.99	43.8	26.4	20.1	39.4	0	1	0	0	2	942.537	840.047	2595890	434	441
Epidermis	Buttock	20180601_SherrattM_MO_01.raw (Full_Skin_1)	Desmoplakin OS=Homo sapiens GN=DSP PE=1 SV=3	DESP_HUMAN	SwissProt_2018_01.fasta	331781	172	218	286	0.022	0.563	RAEENALQQK	R	A	0.994	35.1	29.4	31.7	18.6	0	1	0	0	2	1186.62	696.429	2193840	1269	1278
Epidermis	Buttock	20180601_SherrattM_MO_01.raw (Full_Skin_1)	Desmoplakin OS=Homo sapiens GN=DSP PE=1 SV=3	DESP_HUMAN	SwissProt_2018_01.fasta	331781	172	218	286	0.022	0.563	RLSSEVEALR	R	R	0.988	34.9	29.1	26.5	23.6	0	1	1	0	2	1159.64	1244.9	4193060	1656	1665
Epidermis	Buttock	20180601_SherrattM_MO_01.raw (Full_Skin_1)	Desmoplakin OS=Homo sapiens GN=DSP PE=1 SV=3	DESP_HUMAN	SwissProt_2018_01.fasta	331781	172	218	286	0.022	0.563	RQDSLESMK	R	F	0.997	55.7	28.8	32.5	39.7	0	1	0	0	2	1093.53	806.616	7156920	908	916
Epidermis	Buttock	20180601_SherrattM_MO_01.raw (Full_Skin_1)	Desmoplakin OS=Homo sapiens GN=DSP PE=1 SV=3	DESP_HUMAN	SwissProt_2018_01.fasta	331781	172	218	286	0.022	0.563	RQLLQEQESVK	R	Q	0.995	35.6	30	15.2	35.6	0	1	0	0	2	1357.74	945.747	3588240	1666	1676
Epidermis	Buttock	20180601_SherrattM_MO_01.raw (Full_Skin_1)	Desmoplakin OS=Homo sapiens GN=DSP PE=1 SV=3	DESP_HUMAN	SwissProt_2018_01.fasta	331781	172	218	286	0.022	0.563	RVEEDIQQQK	R	A	0.997	50.4	29	27.1	39.4	0	1	0	0	2	1272.65	724.116	4471020	1425	1434
Epidermis	Buttock	20180601_SherrattM_MO_01.raw (Full_Skin_1)	Desmoplakin OS=Homo sapiens GN=DSP PE=1 SV=3	DESP_HUMAN	SwissProt_2018_01.fasta	331781	172	218	286	0.022	0.563	RVVIVDPETNKEMSVQEAYK	R	K	0.997	44.2	28.8	15.8	44.2	0	0	1	0	2	2335.2	2341.93	1598270	2465	2484
Epidermis	Buttock	20180601_SherrattM_MO_01.raw (Full_Skin_1)	Desmoplakin OS=Homo sapiens GN=DSP PE=1 SV=3	DESP_HUMAN	SwissProt_2018_01.fasta	331781	172	218	286	0.022	0.563	RWEYENELSK	R	V	0.997	46.1	32	27.5	34.5	0	1	0	0	2	1353.64	1685.86	1591920	1341	1350
Epidermis	Buttock	20180601_SherrattM_MO_01.raw (Full_Skin_1)	Desmoplakin OS=Homo sapiens GN=DSP PE=1 SV=3	DESP_HUMAN	SwissProt_2018_01.fasta	331781	172	218	286	0.022	0.563	SAIYQLEEEYENLLK	K	A	0.997	48.7	28.6	16	48.7	0	0	1	0	2	1841.92	4949.47	6720430	246	260
Epidermis	Buttock	20180601_SherrattM_MO_01.raw (Full_Skin_1)	Desmoplakin OS=Homo sapiens GN=DSP PE=1 SV=3	DESP_HUMAN	SwissProt_2018_01.fasta	331781	172	218	286	0.022	0.563	SEADSDKNATILELR	R	S	0.997	121	29.4	22.2	119	0	2	2	0	2	1661.83	2124.46	14036600	1739	1753
Epidermis	Buttock	20180601_SherrattM_MO_01.raw (Full_Skin_1)	Desmoplakin OS=Homo sapiens GN=DSP PE=1 SV=3	DESP_HUMAN	SwissProt_2018_01.fasta	331781	172	218	286	0.022	0.563	SGSLSLTQFADMISLK	R	N	0.997	95	28.9	18.9	95	0	1	0	0	2	1697.88	4944.1	34565400	2549	2564
Epidermis	Buttock	20180601_SherrattM_MO_01.raw (Full_Skin_1)	Desmoplakin OS=Homo sapiens GN=DSP PE=1 SV=3	DESP_HUMAN	SwissProt_2018_01.fasta	331781	172	218	286	0.022	0.563	SLNESKIEIER	R	L	0.997	61.8	30.1	16.9	61.8	0	1	1	0	2	1317.7	1224.45	2242870	1695	1705
Epidermis	Buttock	20180601_SherrattM_MO_01.raw (Full_Skin_1)	Desmoplakin OS=Homo sapiens GN=DSP PE=1 SV=3	DESP_HUMAN	SwissProt_2018_01.fasta	331781	172	218	286	0.022	0.563	SLSEEIKR	R	L	0.99	54.4	29	46.6	24.2	0	1	1	0	2	961.531	849.714	7085200	1404	1411
Epidermis	Buttock	20180601_SherrattM_MO_01.raw (Full_Skin_1)	Desmoplakin OS=Homo sapiens GN=DSP PE=1 SV=3	DESP_HUMAN	SwissProt_2018_01.fasta	331781	172	218	286	0.022	0.563	SMVEDITGLR	R	L	0.997	70.4	30.1	31	56.8	0	3	0	0	2	1120.57	3305.18	24715100	2792	2801
Epidermis	Buttock	20180601_SherrattM_MO_01.raw (Full_Skin_1)	Desmoplakin OS=Homo sapiens GN=DSP PE=1 SV=3	DESP_HUMAN	SwissProt_2018_01.fasta	331781	172	218	286	0.022	0.563	SNKPIILR	R	A	0.99	41.5	25	28.7	28.4	0	1	1	0	2	940.594	903.409	21378100	457	464
Epidermis	Buttock	20180601_SherrattM_MO_01.raw (Full_Skin_1)	Desmoplakin OS=Homo sapiens GN=DSP PE=1 SV=3	DESP_HUMAN	SwissProt_2018_01.fasta	331781	172	218	286	0.022	0.563	SQLQISNNR	R	T	0.997	42.1	29.5	23.9	33.9	0	1	0	0	2	1059.55	855.6	2113330	1754	1762
Epidermis	Buttock	20180601_SherrattM_MO_01.raw (Full_Skin_1)	Desmoplakin OS=Homo sapiens GN=DSP PE=1 SV=3	DESP_HUMAN	SwissProt_2018_01.fasta	331781	172	218	286	0.022	0.563	STLEAETR	K	V	0.99	41	29.4	29.7	26.9	0	1	0	0	2	906.453	762.245	5854620	1841	1848
Epidermis	Buttock	20180601_SherrattM_MO_01.raw (Full_Skin_1)	Desmoplakin OS=Homo sapiens GN=DSP PE=1 SV=3	DESP_HUMAN	SwissProt_2018_01.fasta	331781	172	218	286	0.022	0.563	SVEDRFDQQK	K	N	0.996	35.1	27.7	20.4	30	0	1	0	0	2	1251.6	864.298	2259140	1127	1136
Epidermis	Buttock	20180601_SherrattM_MO_01.raw (Full_Skin_1)	Desmoplakin OS=Homo sapiens GN=DSP PE=1 SV=3	DESP_HUMAN	SwissProt_2018_01.fasta	331781	172	218	286	0.022	0.563	SVEDRFDQQKNDYDQLQK	K	A	0.997	55.4	27.3	16.5	55.4	0	1	2	0	2	2256.05	1839.46	3851830	1127	1144
Epidermis	Buttock	20180601_SherrattM_MO_01.raw (Full_Skin_1)	Desmoplakin OS=Homo sapiens GN=DSP PE=1 SV=3	DESP_HUMAN	SwissProt_2018_01.fasta	331781	172	218	286	0.022	0.563	SVEEVASEIQPFLR	K	G	0.997	67.8	29.8	17.2	67.8	0	1	1	0	2	1603.83	4553.06	31760800	2000	2013
Epidermis	Buttock	20180601_SherrattM_MO_01.raw (Full_Skin_1)	Desmoplakin OS=Homo sapiens GN=DSP PE=1 SV=3	DESP_HUMAN	SwissProt_2018_01.fasta	331781	172	218	286	0.022	0.563	SVQNDSQAIAEVLNQLK	K	D	0.997	88.5	29.1	18.5	88.5	0	1	1	0	2	1856.97	4729.32	42148700	711	727
Epidermis	Buttock	20180601_SherrattM_MO_01.raw (Full_Skin_1)	Desmoplakin OS=Homo sapiens GN=DSP PE=1 SV=3	DESP_HUMAN	SwissProt_2018_01.fasta	331781	172	218	286	0.022	0.563	TGSQYDIQDAIDK	K	G	0.997	86.5	27.9	18.4	86.5	0	2	0	0	2	1453.68	2417.46	4009260	2524	2536
Epidermis	Buttock	20180601_SherrattM_MO_01.raw (Full_Skin_1)	Desmoplakin OS=Homo sapiens GN=DSP PE=1 SV=3	DESP_HUMAN	SwissProt_2018_01.fasta	331781	172	218	286	0.022	0.563	TGSQYDIQDAIDKGLVDR	K	K	0.997	92.6	29.6	18.8	92.6	0	1	1	0	2	1993.98	3815.04	7682150	2524	2541
Epidermis	Buttock	20180601_SherrattM_MO_01.raw (Full_Skin_1)	Desmoplakin OS=Homo sapiens GN=DSP PE=1 SV=3	DESP_HUMAN	SwissProt_2018_01.fasta	331781	172	218	286	0.022	0.563	TGSQYDIQDAIDKGLVDRK	K	F	0.987	37	29.4	15.3	37	0	0	1	1	2	2122.08	3152.09	2747020	2524	2542
Epidermis	Buttock	20180601_SherrattM_MO_01.raw (Full_Skin_1)	Desmoplakin OS=Homo sapiens GN=DSP PE=1 SV=3	DESP_HUMAN	SwissProt_2018_01.fasta	331781	172	218	286	0.022	0.563	TIADLELHYQEFIR	K	N	0.997	79.1	29.2	18	79	0	1	3	0	2	1747.9	4451.34	28579600	579	592
Epidermis	Buttock	20180601_SherrattM_MO_01.raw (Full_Skin_1)	Desmoplakin OS=Homo sapiens GN=DSP PE=1 SV=3	DESP_HUMAN	SwissProt_2018_01.fasta	331781	172	218	286	0.022	0.563	TLELQGLINDLQR	R	E	0.997	68.6	27.2	17.3	68.6	0	1	1	0	2	1512.84	4676.31	14518400	1763	1775
Epidermis	Buttock	20180601_SherrattM_MO_01.raw (Full_Skin_1)	Desmoplakin OS=Homo sapiens GN=DSP PE=1 SV=3	DESP_HUMAN	SwissProt_2018_01.fasta	331781	172	218	286	0.022	0.563	TMIQSPSGVILQEAADVHAR	R	Y	0.997	124	29.3	20.7	124	0	2	7	0	2	2123.09	3926.68	81538200	983	1002
Epidermis	Buttock	20180601_SherrattM_MO_01.raw (Full_Skin_1)	Desmoplakin OS=Homo sapiens GN=DSP PE=1 SV=3	DESP_HUMAN	SwissProt_2018_01.fasta	331781	172	218	286	0.022	0.563	TTIHQLTMQK	K	E	0.997	50.7	33.3	16.2	50.7	0	1	0	0	2	1200.64	1007.53	1147160	1375	1384
Epidermis	Buttock	20180601_SherrattM_MO_01.raw (Full_Skin_1)	Desmoplakin OS=Homo sapiens GN=DSP PE=1 SV=3	DESP_HUMAN	SwissProt_2018_01.fasta	331781	172	218	286	0.022	0.563	TTIHQLTMQKEEDTSGYR	K	A	0.997	77.3	27.9	17.8	77.3	0	1	0	0	2	2138.02	1404.81	1253020	1375	1392
Epidermis	Buttock	20180601_SherrattM_MO_01.raw (Full_Skin_1)	Desmoplakin OS=Homo sapiens GN=DSP PE=1 SV=3	DESP_HUMAN	SwissProt_2018_01.fasta	331781	172	218	286	0.022	0.563	TTIKEISMQKEDDSK	K	N	0.997	51.7	29.2	16.2	51.7	0	0	1	0	2	1752.87	928.937	3561950	1219	1233
Epidermis	Buttock	20180601_SherrattM_MO_01.raw (Full_Skin_1)	Desmoplakin OS=Homo sapiens GN=DSP PE=1 SV=3	DESP_HUMAN	SwissProt_2018_01.fasta	331781	172	218	286	0.022	0.563	TVKDQDITR	R	F	0.997	61	29.8	23.4	54.4	0	1	0	0	2	1075.57	697.778	1393690	1550	1558
Epidermis	Buttock	20180601_SherrattM_MO_01.raw (Full_Skin_1)	Desmoplakin OS=Homo sapiens GN=DSP PE=1 SV=3	DESP_HUMAN	SwissProt_2018_01.fasta	331781	172	218	286	0.022	0.563	TVSVSEAIK	K	K	0.997	41.7	29.1	16.1	41.2	0	2	0	0	2	933.525	1208.92	12931500	2104	2112
Epidermis	Buttock	20180601_SherrattM_MO_01.raw (Full_Skin_1)	Desmoplakin OS=Homo sapiens GN=DSP PE=1 SV=3	DESP_HUMAN	SwissProt_2018_01.fasta	331781	172	218	286	0.022	0.563	VIETNRENDKQETWMLMELQK	K	I	0.997	58.9	29.2	16.7	58.9	0	0	1	1	2	2635.29	3445.31	9135780	654	674
Epidermis	Buttock	20180601_SherrattM_MO_01.raw (Full_Skin_1)	Desmoplakin OS=Homo sapiens GN=DSP PE=1 SV=3	DESP_HUMAN	SwissProt_2018_01.fasta	331781	172	218	286	0.022	0.563	VLLQEEGTR	R	K	0.997	53.9	28.9	16.4	53.9	0	1	0	0	2	1044.57	1091.79	28570700	1176	1184
Epidermis	Buttock	20180601_SherrattM_MO_01.raw (Full_Skin_1)	Desmoplakin OS=Homo sapiens GN=DSP PE=1 SV=3	DESP_HUMAN	SwissProt_2018_01.fasta	331781	172	218	286	0.022	0.563	VQEQELTR	K	L	0.99	44.5	28.9	28.8	31.4	0	1	0	0	2	1002.52	796.951	4943210	1530	1537
Epidermis	Buttock	20180601_SherrattM_MO_01.raw (Full_Skin_1)	Desmoplakin OS=Homo sapiens GN=DSP PE=1 SV=3	DESP_HUMAN	SwissProt_2018_01.fasta	331781	172	218	286	0.022	0.563	VRNNYDEEIISLK	K	N	0.997	76.3	32.6	25.6	68.5	0	1	0	0	2	1592.83	2450.34	2037850	1351	1363
Epidermis	Buttock	20180601_SherrattM_MO_01.raw (Full_Skin_1)	Desmoplakin OS=Homo sapiens GN=DSP PE=1 SV=3	DESP_HUMAN	SwissProt_2018_01.fasta	331781	172	218	286	0.022	0.563	VTAMQLYECQLIDK	K	T	0.997	49.6	28.2	16.1	49.6	0	1	0	0	2	1727.83	3344.25	325636	1975	1988
Epidermis	Buttock	20180601_SherrattM_MO_01.raw (Full_Skin_1)	Desmoplakin OS=Homo sapiens GN=DSP PE=1 SV=3	DESP_HUMAN	SwissProt_2018_01.fasta	331781	172	218	286	0.022	0.563	VVIVDPETNK	R	E	0.981	30.6	29	14.9	30.6	0	1	0	0	2	1113.62	1361.98	1653780	2466	2475
Epidermis	Buttock	20180601_SherrattM_MO_01.raw (Full_Skin_1)	Desmoplakin OS=Homo sapiens GN=DSP PE=1 SV=3	DESP_HUMAN	SwissProt_2018_01.fasta	331781	172	218	286	0.022	0.563	VVIVDPETNKEMSVQEAYK	R	K	0.997	59.7	28.7	16.7	59.7	0	0	1	0	2	2179.1	2792.77	13059800	2466	2484
Epidermis	Buttock	20180601_SherrattM_MO_01.raw (Full_Skin_1)	Desmoplakin OS=Homo sapiens GN=DSP PE=1 SV=3	DESP_HUMAN	SwissProt_2018_01.fasta	331781	172	218	286	0.022	0.563	VVIVDPETNKEMSVQEAYKK	R	G	0.996	48.8	28.4	16	48.8	0	0	1	2	2	2307.19	2214.33	16778800	2466	2485
Epidermis	Buttock	20180601_SherrattM_MO_01.raw (Full_Skin_1)	Desmoplakin OS=Homo sapiens GN=DSP PE=1 SV=3	DESP_HUMAN	SwissProt_2018_01.fasta	331781	172	218	286	0.022	0.563	WLPYEAGQR	K	F	0.971	26.9	29.6	16.3	25.2	0	1	0	0	2	1119.56	2224.99	14164900	2717	2725
Epidermis	Buttock	20180601_SherrattM_MO_01.raw (Full_Skin_1)	Desmoplakin OS=Homo sapiens GN=DSP PE=1 SV=3	DESP_HUMAN	SwissProt_2018_01.fasta	331781	172	218	286	0.022	0.563	YETEINITK	K	T	0.993	29.1	28.6	14.8	29.1	0	1	0	0	2	1110.57	1639.78	684577	1210	1218
Epidermis	Buttock	20180601_SherrattM_MO_01.raw (Full_Skin_1)	Desmoplakin OS=Homo sapiens GN=DSP PE=1 SV=3	DESP_HUMAN	SwissProt_2018_01.fasta	331781	172	218	286	0.022	0.563	YEVTSGGGGTSR	R	M	0.997	64.4	25.6	31.9	49.6	0	1	0	0	2	1170.54	739.719	4561800	28	39
Epidermis	Buttock	20180601_SherrattM_MO_01.raw (Full_Skin_1)	Desmoplakin OS=Homo sapiens GN=DSP PE=1 SV=3	DESP_HUMAN	SwissProt_2018_01.fasta	331781	172	218	286	0.022	0.563	YGDGIQLTR	K	S	0.997	63.5	28.5	22.4	58.1	0	2	0	0	2	1022.53	1676.18	10655100	95	103
Epidermis	Buttock	20180601_SherrattM_MO_01.raw (Full_Skin_1)	Desmoplakin OS=Homo sapiens GN=DSP PE=1 SV=3	DESP_HUMAN	SwissProt_2018_01.fasta	331781	172	218	286	0.022	0.563	YQAECSQFK	K	A	0.997	31.5	25	15	31.5	0	1	0	0	2	1160.5	919.086	4927350	1065	1073
Epidermis	Buttock	20180601_SherrattM_MO_01.raw (Full_Skin_1)	Malate dehydrogenase, mitochondrial OS=Homo sapiens GN=MDH2 PE=1 SV=3	A0A024R4K3_HUMAN,MDHM_HUMAN,Q6FHZ0_HUMAN,Q75MT9_HUMAN	SwissProt_2018_01.fasta	35503.7	6	6	7	0.00054	0.228	ANTFVAELK	R	G	0.991	33.1	28.2	15.1	33.1	0	1	0	0	2	992.541	2034.99	1112910	177	185
Epidermis	Buttock	20180601_SherrattM_MO_01.raw (Full_Skin_1)	Malate dehydrogenase, mitochondrial OS=Homo sapiens GN=MDH2 PE=1 SV=3	A0A024R4K3_HUMAN,MDHM_HUMAN,Q6FHZ0_HUMAN,Q75MT9_HUMAN	SwissProt_2018_01.fasta	35503.7	6	6	7	0.00054	0.228	EGVVECSFVK	K	S	0.95	23.3	27.9	14.5	23.3	0	1	0	0	2	1153.56	1864.76	1201410	270	279
Epidermis	Buttock	20180601_SherrattM_MO_01.raw (Full_Skin_1)	Malate dehydrogenase, mitochondrial OS=Homo sapiens GN=MDH2 PE=1 SV=3	A0A024R4K3_HUMAN,MDHM_HUMAN,Q6FHZ0_HUMAN,Q75MT9_HUMAN	SwissProt_2018_01.fasta	35503.7	6	6	7	0.00054	0.228	GCDVVVIPAGVPR	K	K	0.997	44.7	28.3	15.8	44.7	0	1	0	0	2	1338.72	3098.48	4154940	92	104
Epidermis	Buttock	20180601_SherrattM_MO_01.raw (Full_Skin_1)	Malate dehydrogenase, mitochondrial OS=Homo sapiens GN=MDH2 PE=1 SV=3	A0A024R4K3_HUMAN,MDHM_HUMAN,Q6FHZ0_HUMAN,Q75MT9_HUMAN	SwissProt_2018_01.fasta	35503.7	6	6	7	0.00054	0.228	GYLGPEQLPDCLK	K	G	0.997	45.9	28.9	15.9	45.9	0	2	0	0	2	1489.74	3588.27	2723380	79	91
Epidermis	Buttock	20180601_SherrattM_MO_01.raw (Full_Skin_1)	Malate dehydrogenase, mitochondrial OS=Homo sapiens GN=MDH2 PE=1 SV=3	A0A024R4K3_HUMAN,MDHM_HUMAN,Q6FHZ0_HUMAN,Q75MT9_HUMAN	SwissProt_2018_01.fasta	35503.7	6	6	7	0.00054	0.228	LTLYDIAHTPGVAADLSHIETK	R	A	0.997	69.3	27.4	17.3	69.3	0	0	0	1	2	2365.24	4434.01	7435280	53	74
Epidermis	Buttock	20180601_SherrattM_MO_01.raw (Full_Skin_1)	Malate dehydrogenase, mitochondrial OS=Homo sapiens GN=MDH2 PE=1 SV=3	A0A024R4K3_HUMAN,MDHM_HUMAN,Q6FHZ0_HUMAN,Q75MT9_HUMAN	SwissProt_2018_01.fasta	35503.7	6	6	7	0.00054	0.228	MISDAIPELK	K	A	0.992	32.5	30.1	15	32.5	0	1	0	0	2	1116.6	3184.83	1883070	315	324
Epidermis	Buttock	20180601_SherrattM_MO_01.raw (Full_Skin_1)	Ras-related protein Rab-5C OS=Homo sapiens GN=RAB5C PE=1 SV=2	A0A024R1U4_HUMAN,RAB5C_HUMAN	SwissProt_2018_01.fasta	23482.7	3	3	3	0.000231	0.167	FEIWDTAGQER	K	Y	0.997	38.6	26.5	15.4	38.6	0	1	0	0	2	1351.63	3290.15	780177	72	82
Epidermis	Buttock	20180601_SherrattM_MO_01.raw (Full_Skin_1)	Ras-related protein Rab-5C OS=Homo sapiens GN=RAB5C PE=1 SV=2	A0A024R1U4_HUMAN,RAB5C_HUMAN	SwissProt_2018_01.fasta	23482.7	3	3	3	0.000231	0.167	LVLLGESAVGK	K	S	0.98	23.7	27.2	27.9	10.3	0	1	0	0	2	1085.66	2738.81	786039	24	34
Epidermis	Buttock	20180601_SherrattM_MO_01.raw (Full_Skin_1)	Ras-related protein Rab-5C OS=Homo sapiens GN=RAB5C PE=1 SV=2	A0A024R1U4_HUMAN,RAB5C_HUMAN	SwissProt_2018_01.fasta	23482.7	3	3	3	0.000231	0.167	QASPNIVIALAGNK	R	A	0.997	73.1	26.1	17.6	73.1	0	1	0	0	2	1395.8	3323.49	1021670	122	135
Epidermis	Buttock	20180601_SherrattM_MO_01.raw (Full_Skin_1)	Very long-chain specific acyl-CoA dehydrogenase, mitochondrial OS=Homo sapiens GN=ACADVL PE=1 SV=1	ACADV_HUMAN,B3KPA6_HUMAN,B4DEA8_HUMAN,Q53HR2_HUMAN	SwissProt_2018_01.fasta	70391.6	2	2	2	0.000154	0.0473	AGLGSGLSLSGLVHPELSR	R	S	0.997	54.7	27.1	16.4	54.7	0	0	1	0	2	1850.01	4315.23	2587940	513	531
Epidermis	Buttock	20180601_SherrattM_MO_01.raw (Full_Skin_1)	Very long-chain specific acyl-CoA dehydrogenase, mitochondrial OS=Homo sapiens GN=ACADVL PE=1 SV=1	ACADV_HUMAN,B3KPA6_HUMAN,B4DEA8_HUMAN,Q53HR2_HUMAN	SwissProt_2018_01.fasta	70391.6	2	2	2	0.000154	0.0473	ALEQFATVVEAK	R	L	0.997	73.4	28.9	17.6	73.4	0	1	0	0	2	1305.7	3152.54	782167	539	550
Epidermis	Buttock	20180601_SherrattM_MO_01.raw (Full_Skin_1)	Vimentin OS=Homo sapiens GN=VIM PE=1 SV=4	V9HWE1_HUMAN,VIME_HUMAN	SwissProt_2018_01.fasta	53652.7	20	22	24	0.00185	0.459	EEAENTLQSFRQDVDNASLAR	R	L	0.997	51.2	26.7	16.2	51.2	0	0	1	0	2	2393.13	3957.69	1588180	197	217
Epidermis	Buttock	20180601_SherrattM_MO_01.raw (Full_Skin_1)	Vimentin OS=Homo sapiens GN=VIM PE=1 SV=4	V9HWE1_HUMAN,VIME_HUMAN	SwissProt_2018_01.fasta	53652.7	20	22	24	0.00185	0.459	EMEENFAVEAANYQDTIGR	R	L	0.997	118	25	20.4	118	0	1	0	0	2	2186.97	4185.16	2456360	346	364
Epidermis	Buttock	20180601_SherrattM_MO_01.raw (Full_Skin_1)	Vimentin OS=Homo sapiens GN=VIM PE=1 SV=4	V9HWE1_HUMAN,VIME_HUMAN	SwissProt_2018_01.fasta	53652.7	20	22	24	0.00185	0.459	ETNLDSLPLVDTHSK	R	R	0.997	45.4	28.7	15.8	45.4	0	0	1	0	2	1668.84	2796.44	3789940	425	439
Epidermis	Buttock	20180601_SherrattM_MO_01.raw (Full_Skin_1)	Vimentin OS=Homo sapiens GN=VIM PE=1 SV=4	V9HWE1_HUMAN,VIME_HUMAN	SwissProt_2018_01.fasta	53652.7	20	22	24	0.00185	0.459	EYQDLLNVK	R	M	0.997	40.7	29.1	15.5	0	0	1	0	0	2	1121.58	2693.92	5465540	382	390
Epidermis	Buttock	20180601_SherrattM_MO_01.raw (Full_Skin_1)	Vimentin OS=Homo sapiens GN=VIM PE=1 SV=4	V9HWE1_HUMAN,VIME_HUMAN	SwissProt_2018_01.fasta	53652.7	20	22	24	0.00185	0.459	FADLSEAANR	K	N	0.997	57.6	31	19.7	54.5	0	1	0	0	2	1093.53	1502.77	3044210	295	304
Epidermis	Buttock	20180601_SherrattM_MO_01.raw (Full_Skin_1)	Vimentin OS=Homo sapiens GN=VIM PE=1 SV=4	V9HWE1_HUMAN,VIME_HUMAN	SwissProt_2018_01.fasta	53652.7	20	22	24	0.00185	0.459	ILLAELEQLK	K	G	0.997	50	25	19.2	46.9	0	1	0	0	2	1169.71	4389.22	5776420	130	139
Epidermis	Buttock	20180601_SherrattM_MO_01.raw (Full_Skin_1)	Vimentin OS=Homo sapiens GN=VIM PE=1 SV=4	V9HWE1_HUMAN,VIME_HUMAN	SwissProt_2018_01.fasta	53652.7	20	22	24	0.00185	0.459	ILLAELEQLKGQGK	K	S	0.997	47.4	25	16	47.4	0	1	1	0	2	1539.91	3472.31	2486340	130	143
Epidermis	Buttock	20180601_SherrattM_MO_01.raw (Full_Skin_1)	Vimentin OS=Homo sapiens GN=VIM PE=1 SV=4	V9HWE1_HUMAN,VIME_HUMAN	SwissProt_2018_01.fasta	53652.7	20	22	24	0.00185	0.459	ISLPLPNFSSLNLR	R	E	0.997	40.5	25	15.5	40.5	0	1	0	0	2	1570.9	4858.86	1389780	411	424
Epidermis	Buttock	20180601_SherrattM_MO_01.raw (Full_Skin_1)	Vimentin OS=Homo sapiens GN=VIM PE=1 SV=4	V9HWE1_HUMAN,VIME_HUMAN	SwissProt_2018_01.fasta	53652.7	20	22	24	0.00185	0.459	KVESLQEEIAFLK	R	K	0.997	102	27.4	22.9	98.7	0	1	2	0	2	1533.85	3892.42	5639620	223	235
Epidermis	Buttock	20180601_SherrattM_MO_01.raw (Full_Skin_1)	Vimentin OS=Homo sapiens GN=VIM PE=1 SV=4	V9HWE1_HUMAN,VIME_HUMAN	SwissProt_2018_01.fasta	53652.7	20	22	24	0.00185	0.459	LGDLYEEEMR	R	E	0.997	58.4	25.1	16.7	58.3	0	1	0	0	2	1254.57	2525.11	3939490	146	155
Epidermis	Buttock	20180601_SherrattM_MO_01.raw (Full_Skin_1)	Vimentin OS=Homo sapiens GN=VIM PE=1 SV=4	V9HWE1_HUMAN,VIME_HUMAN	SwissProt_2018_01.fasta	53652.7	20	22	24	0.00185	0.459	LGDLYEEEMRELR	R	R	0.993	37.3	31.1	15.3	37.3	0	0	1	0	2	1652.8	3586.61	4094100	146	158
Epidermis	Buttock	20180601_SherrattM_MO_01.raw (Full_Skin_1)	Vimentin OS=Homo sapiens GN=VIM PE=1 SV=4	V9HWE1_HUMAN,VIME_HUMAN	SwissProt_2018_01.fasta	53652.7	20	22	24	0.00185	0.459	LLEGEESR	K	I	0.99	41.9	29	22.4	35.1	0	1	0	0	2	932.468	829.437	4848960	403	410
Epidermis	Buttock	20180601_SherrattM_MO_01.raw (Full_Skin_1)	Vimentin OS=Homo sapiens GN=VIM PE=1 SV=4	V9HWE1_HUMAN,VIME_HUMAN	SwissProt_2018_01.fasta	53652.7	20	22	24	0.00185	0.459	LQDEIQNMKEEMAR	R	H	0.996	43.6	26.9	15.7	43.6	0	0	1	0	2	1734.82	2424.31	1862610	365	378
Epidermis	Buttock	20180601_SherrattM_MO_01.raw (Full_Skin_1)	Vimentin OS=Homo sapiens GN=VIM PE=1 SV=4	V9HWE1_HUMAN,VIME_HUMAN	SwissProt_2018_01.fasta	53652.7	20	22	24	0.00185	0.459	NLQEAEEWYK	K	S	0.997	48.4	26.8	16	48.4	0	2	0	0	2	1309.61	2709.79	2045780	283	292
Epidermis	Buttock	20180601_SherrattM_MO_01.raw (Full_Skin_1)	Vimentin OS=Homo sapiens GN=VIM PE=1 SV=4	V9HWE1_HUMAN,VIME_HUMAN	SwissProt_2018_01.fasta	53652.7	20	22	24	0.00185	0.459	QQYESVAAK	R	N	0.986	27	28.3	14.7	27	0	1	0	0	2	1023.51	756.853	3279480	274	282
Epidermis	Buttock	20180601_SherrattM_MO_01.raw (Full_Skin_1)	Vimentin OS=Homo sapiens GN=VIM PE=1 SV=4	V9HWE1_HUMAN,VIME_HUMAN	SwissProt_2018_01.fasta	53652.7	20	22	24	0.00185	0.459	QVQSLTCEVDALKGTNESLER	R	Q	0.994	38.7	29.2	15.4	38.7	0	0	1	0	2	2377.17	3412.7	1442420	322	342
Epidermis	Buttock	20180601_SherrattM_MO_01.raw (Full_Skin_1)	Vimentin OS=Homo sapiens GN=VIM PE=1 SV=4	V9HWE1_HUMAN,VIME_HUMAN	SwissProt_2018_01.fasta	53652.7	20	22	24	0.00185	0.459	RQVDQLTNDK	R	A	0.997	50.2	30	22.8	43.5	0	1	0	0	2	1216.63	753.184	479455	159	168
Epidermis	Buttock	20180601_SherrattM_MO_01.raw (Full_Skin_1)	Vimentin OS=Homo sapiens GN=VIM PE=1 SV=4	V9HWE1_HUMAN,VIME_HUMAN	SwissProt_2018_01.fasta	53652.7	20	22	24	0.00185	0.459	RQVQSLTCEVDALKGTNESLER	R	Q	0.997	51.3	29.2	17.7	49.8	0	0	1	0	2	2533.27	2824.35	347777	321	342
Epidermis	Buttock	20180601_SherrattM_MO_01.raw (Full_Skin_1)	Vimentin OS=Homo sapiens GN=VIM PE=1 SV=4	V9HWE1_HUMAN,VIME_HUMAN	SwissProt_2018_01.fasta	53652.7	20	22	24	0.00185	0.459	TNEKVELQELNDR	R	F	0.997	59.2	29	19.5	56.4	0	0	1	0	2	1587.8	1447.77	1118890	101	113
Epidermis	Buttock	20180601_SherrattM_MO_01.raw (Full_Skin_1)	Vimentin OS=Homo sapiens GN=VIM PE=1 SV=4	V9HWE1_HUMAN,VIME_HUMAN	SwissProt_2018_01.fasta	53652.7	20	22	24	0.00185	0.459	VELQELNDR	K	F	0.997	69.1	28.2	26.2	60.2	0	1	0	0	2	1115.57	1613.57	3345200	105	113
Epidermis	Buttock	20180601_SherrattM_MO_01.raw (Full_Skin_1)	Elongation factor Tu, mitochondrial OS=Homo sapiens GN=TUFM PE=1 SV=2	EFTU_HUMAN	SwissProt_2018_01.fasta	49542.4	2	2	2	0.000154	0.0708	LLDAVDTYIPVPAR	K	D	0.997	68.8	28	17.3	68.8	0	1	0	0	2	1542.85	4371.47	6745710	239	252
Epidermis	Buttock	20180601_SherrattM_MO_01.raw (Full_Skin_1)	Elongation factor Tu, mitochondrial OS=Homo sapiens GN=TUFM PE=1 SV=2	EFTU_HUMAN	SwissProt_2018_01.fasta	49542.4	2	2	2	0.000154	0.0708	TIGTGLVTNTLAMTEEEK	R	N	0.997	105	29.6	19.5	105	0	1	0	0	2	1907.96	4289.79	2838030	430	447
Epidermis	Buttock	20180601_SherrattM_MO_01.raw (Full_Skin_1)	40S ribosomal protein S2 OS=Homo sapiens GN=RPS2 PE=1 SV=2	Q3KQT6_HUMAN,RS2_HUMAN	SwissProt_2018_01.fasta	31325.2	5	6	8	0.000617	0.205	AEDKEWMPVTK	K	L	0.997	50.3	28.3	16.1	50.3	0	1	0	0	2	1333.65	1420.31	1391380	55	65
Epidermis	Buttock	20180601_SherrattM_MO_01.raw (Full_Skin_1)	40S ribosomal protein S2 OS=Homo sapiens GN=RPS2 PE=1 SV=2	Q3KQT6_HUMAN,RS2_HUMAN	SwissProt_2018_01.fasta	31325.2	5	6	8	0.000617	0.205	GTGIVSAPVPK	R	K	0.997	39.5	25	15.5	39.5	0	1	0	0	2	1025.6	1401.53	1700200	201	211
Epidermis	Buttock	20180601_SherrattM_MO_01.raw (Full_Skin_1)	40S ribosomal protein S2 OS=Homo sapiens GN=RPS2 PE=1 SV=2	Q3KQT6_HUMAN,RS2_HUMAN	SwissProt_2018_01.fasta	31325.2	5	6	8	0.000617	0.205	LLMMAGIDDCYTSAR	K	G	0.997	83.7	25.5	18.2	83.7	0	1	0	0	2	1716.78	4042.95	1731490	213	227
Epidermis	Buttock	20180601_SherrattM_MO_01.raw (Full_Skin_1)	40S ribosomal protein S2 OS=Homo sapiens GN=RPS2 PE=1 SV=2	Q3KQT6_HUMAN,RS2_HUMAN	SwissProt_2018_01.fasta	31325.2	5	6	8	0.000617	0.205	SPYQEFTDHLVK	K	T	0.997	36.5	28.5	15.3	36.5	0	2	2	0	2	1463.72	2954.97	10101100	264	275
Epidermis	Buttock	20180601_SherrattM_MO_01.raw (Full_Skin_1)	40S ribosomal protein S2 OS=Homo sapiens GN=RPS2 PE=1 SV=2	Q3KQT6_HUMAN,RS2_HUMAN	SwissProt_2018_01.fasta	31325.2	5	6	8	0.000617	0.205	TYSYLTPDLWK	K	E	0.997	47	29.1	15.9	47	0	1	0	0	2	1386.69	4349.84	5118840	247	257
Epidermis	Buttock	20180601_SherrattM_MO_01.raw (Full_Skin_1)	Galectin-3 OS=Homo sapiens GN=LGALS3 PE=1 SV=5	A0A024R693_HUMAN,LEG3_HUMAN,Q59FR8_HUMAN,Q6FGL0_HUMAN,Q86TY5_HUMAN	SwissProt_2018_01.fasta	26152.8	4	5	7	0.00054	0.212	IQVLVEPDHFK	K	V	0.997	56.2	27.7	18.4	54.4	0	2	2	0	2	1324.73	2437.82	8638820	200	210
Epidermis	Buttock	20180601_SherrattM_MO_01.raw (Full_Skin_1)	Galectin-3 OS=Homo sapiens GN=LGALS3 PE=1 SV=5	A0A024R693_HUMAN,LEG3_HUMAN,Q59FR8_HUMAN,Q6FGL0_HUMAN,Q86TY5_HUMAN	SwissProt_2018_01.fasta	26152.8	4	5	7	0.00054	0.212	MLITILGTVKPNANR	R	I	0.976	25.1	25	14.6	25.1	0	0	1	0	2	1640.95	3518.65	397406	130	144
Epidermis	Buttock	20180601_SherrattM_MO_01.raw (Full_Skin_1)	Galectin-3 OS=Homo sapiens GN=LGALS3 PE=1 SV=5	A0A024R693_HUMAN,LEG3_HUMAN,Q59FR8_HUMAN,Q6FGL0_HUMAN,Q86TY5_HUMAN	SwissProt_2018_01.fasta	26152.8	4	5	7	0.00054	0.212	QSVFPFESGKPFK	R	I	0.996	42.8	28.3	15.7	42.8	0	0	1	0	2	1497.77	3177.7	2798060	187	199
Epidermis	Buttock	20180601_SherrattM_MO_01.raw (Full_Skin_1)	Galectin-3 OS=Homo sapiens GN=LGALS3 PE=1 SV=5	A0A024R693_HUMAN,LEG3_HUMAN,Q59FR8_HUMAN,Q6FGL0_HUMAN,Q86TY5_HUMAN	SwissProt_2018_01.fasta	26152.8	4	5	7	0.00054	0.212	VAVNDAHLLQYNHR	K	V	0.99	36.5	32.8	15.3	36.5	0	0	1	0	2	1649.85	1491.13	1202030	211	224
Epidermis	Buttock	20180601_SherrattM_MO_01.raw (Full_Skin_1)	60S ribosomal protein L7 OS=Homo sapiens GN=RPL7 PE=1 SV=1	A0A024R814_HUMAN,RL7_HUMAN	SwissProt_2018_01.fasta	29227.7	2	2	3	0.000231	0.121	IALTDNALIAR	R	S	0.997	106	27	52.3	73.7	0	2	0	0	2	1170.68	3006.03	3598380	167	177
Epidermis	Buttock	20180601_SherrattM_MO_01.raw (Full_Skin_1)	60S ribosomal protein L7 OS=Homo sapiens GN=RPL7 PE=1 SV=1	A0A024R814_HUMAN,RL7_HUMAN	SwissProt_2018_01.fasta	29227.7	2	2	3	0.000231	0.121	TTHFVEGGDAGNREDQINR	K	L	0.978	38.6	26.5	15.4	38.6	0	0	0	1	2	2115.98	937.154	2120720	224	242
Epidermis	Buttock	20180601_SherrattM_MO_01.raw (Full_Skin_1)	Elongation factor 1-delta OS=Homo sapiens GN=EEF1D PE=1 SV=5	A0A087X1X7_HUMAN,B2RAR6_HUMAN,D3DWK1_HUMAN,E9PI39_HUMAN,E9PK01_HUMAN,E9PQ49_HUMAN,E9PRY8_HUMAN,EF1D_HUMAN,Q71RH4_HUMAN,Q9H7G6_HUMAN	SwissProt_2018_01.fasta	31121.9	2	2	2	0.000154	0.135	FYEQMNGPVAGASR	R	Q	0.997	56.2	26.5	16.5	56.2	0	1	0	0	2	1526.71	1919.15	636795	25	38
Epidermis	Buttock	20180601_SherrattM_MO_01.raw (Full_Skin_1)	Elongation factor 1-delta OS=Homo sapiens GN=EEF1D PE=1 SV=5	A0A087X1X7_HUMAN,B2RAR6_HUMAN,D3DWK1_HUMAN,E9PI39_HUMAN,E9PK01_HUMAN,E9PQ49_HUMAN,E9PRY8_HUMAN,EF1D_HUMAN,Q71RH4_HUMAN,Q9H7G6_HUMAN	SwissProt_2018_01.fasta	31121.9	2	2	2	0.000154	0.135	SLAGSSGPGASSGTSGDHGELVVR	K	I	0.997	70.8	27.9	17.4	70.8	0	0	1	0	2	2185.05	1449.04	1200320	60	83
Epidermis	Buttock	20180601_SherrattM_MO_01.raw (Full_Skin_1)	Sarcoplasmic/endoplasmic reticulum calcium ATPase 2 OS=Homo sapiens GN=ATP2A2 PE=1 SV=1	A0A0S2Z3L2_HUMAN,AT2A2_HUMAN	SwissProt_2018_01.fasta	114759	6	6	6	0.000463	0.072	EWGSGSDTLR	R	C	0.997	52.4	25.4	16.3	52.4	0	1	0	0	2	1107.51	1420.08	716201	550	559
Epidermis	Buttock	20180601_SherrattM_MO_01.raw (Full_Skin_1)	Sarcoplasmic/endoplasmic reticulum calcium ATPase 2 OS=Homo sapiens GN=ATP2A2 PE=1 SV=1	A0A0S2Z3L2_HUMAN,AT2A2_HUMAN	SwissProt_2018_01.fasta	114759	6	6	6	0.000463	0.072	IGIFGQDEDVTSK	R	A	0.997	57.8	31.1	16.6	57.8	0	1	0	0	2	1408.7	2969.27	547817	638	650
Epidermis	Buttock	20180601_SherrattM_MO_01.raw (Full_Skin_1)	Sarcoplasmic/endoplasmic reticulum calcium ATPase 2 OS=Homo sapiens GN=ATP2A2 PE=1 SV=1	A0A0S2Z3L2_HUMAN,AT2A2_HUMAN	SwissProt_2018_01.fasta	114759	6	6	6	0.000463	0.072	KEFTLEFSR	K	D	0.962	25.9	27.9	16.2	24.4	0	0	1	0	2	1156.6	2232.94	336099	481	489
Epidermis	Buttock	20180601_SherrattM_MO_01.raw (Full_Skin_1)	Sarcoplasmic/endoplasmic reticulum calcium ATPase 2 OS=Homo sapiens GN=ATP2A2 PE=1 SV=1	A0A0S2Z3L2_HUMAN,AT2A2_HUMAN	SwissProt_2018_01.fasta	114759	6	6	6	0.000463	0.072	NMLFSGTNIAAGK	K	A	0.963	27.7	29	14.7	27.7	0	1	0	0	2	1323.67	2973.86	830991	206	218
Epidermis	Buttock	20180601_SherrattM_MO_01.raw (Full_Skin_1)	Sarcoplasmic/endoplasmic reticulum calcium ATPase 2 OS=Homo sapiens GN=ATP2A2 PE=1 SV=1	A0A0S2Z3L2_HUMAN,AT2A2_HUMAN	SwissProt_2018_01.fasta	114759	6	6	6	0.000463	0.072	VDQSILTGESVSVIK	R	H	0.997	62	27.7	16.9	62	0	1	0	0	2	1574.86	3531.77	737238	175	189
Epidermis	Buttock	20180601_SherrattM_MO_01.raw (Full_Skin_1)	Sarcoplasmic/endoplasmic reticulum calcium ATPase 2 OS=Homo sapiens GN=ATP2A2 PE=1 SV=1	A0A0S2Z3L2_HUMAN,AT2A2_HUMAN	SwissProt_2018_01.fasta	114759	6	6	6	0.000463	0.072	VGEATETALTCLVEK	K	M	0.997	75.9	30.4	17.7	75.9	0	1	0	0	2	1620.82	3638.42	1003030	437	451
Epidermis	Buttock	20180601_SherrattM_MO_01.raw (Full_Skin_1)	Adenylyl cyclase-associated protein OS=Homo sapiens PE=2 SV=1	B2RDY9_HUMAN,D3DPU2_HUMAN		0	5	5	5	0.000385	0	ALLVTASQCQQPAENK	?	?	0.997	78.9	28.8	17.9	78.9	0	1	0	0	2	1757.89	1473.47	459517	0	0
Epidermis	Buttock	20180601_SherrattM_MO_01.raw (Full_Skin_1)	Adenylyl cyclase-associated protein OS=Homo sapiens PE=2 SV=1	B2RDY9_HUMAN,D3DPU2_HUMAN		0	5	5	5	0.000385	0	INSITVDNCK	?	?	0.997	42.1	29	16.7	41.1	0	1	0	0	2	1163.57	1012.84	774406	0	0
Epidermis	Buttock	20180601_SherrattM_MO_01.raw (Full_Skin_1)	Adenylyl cyclase-associated protein OS=Homo sapiens PE=2 SV=1	B2RDY9_HUMAN,D3DPU2_HUMAN		0	5	5	5	0.000385	0	LSDLLAPISEQIK	?	?	0.997	34.2	26	15.1	34.2	0	1	0	0	2	1426.82	4294.75	2873160	0	0
Epidermis	Buttock	20180601_SherrattM_MO_01.raw (Full_Skin_1)	Adenylyl cyclase-associated protein OS=Homo sapiens PE=2 SV=1	B2RDY9_HUMAN,D3DPU2_HUMAN		0	5	5	5	0.000385	0	SALFAQINQGESITHALK	?	?	0.997	55.9	29.4	16.5	55.9	0	0	1	0	2	1928.02	3746.76	1959930	0	0
Epidermis	Buttock	20180601_SherrattM_MO_01.raw (Full_Skin_1)	Adenylyl cyclase-associated protein OS=Homo sapiens PE=2 SV=1	B2RDY9_HUMAN,D3DPU2_HUMAN		0	5	5	5	0.000385	0	VENQENVSNLVIEDTELK	?	?	0.997	57.1	29.2	16.6	57.1	0	1	0	0	2	2073.03	4024.05	581853	0	0
Epidermis	Buttock	20180601_SherrattM_MO_01.raw (Full_Skin_1)	Proliferation-associated protein 2G4 OS=Homo sapiens GN=PA2G4 PE=1 SV=3	A0A024RB85_HUMAN,A8K6Y1_HUMAN,PA2G4_HUMAN,Q05D08_HUMAN,Q6PIN5_HUMAN	SwissProt_2018_01.fasta	43786.7	2	2	2	0.000154	0.0635	AFFSEVER	R	R	0.99	39.7	26.7	15.5	39.7	0	1	0	0	2	984.478	2252.14	1056800	264	271
Epidermis	Buttock	20180601_SherrattM_MO_01.raw (Full_Skin_1)	Proliferation-associated protein 2G4 OS=Homo sapiens GN=PA2G4 PE=1 SV=3	A0A024RB85_HUMAN,A8K6Y1_HUMAN,PA2G4_HUMAN,Q05D08_HUMAN,Q6PIN5_HUMAN	SwissProt_2018_01.fasta	43786.7	2	2	2	0.000154	0.0635	LVKPGNQNTQVTEAWNK	R	V	0.958	25.6	28.3	14.6	25.6	0	0	1	0	2	1927	1494.88	926382	156	172
Epidermis	Buttock	20180601_SherrattM_MO_01.raw (Full_Skin_1)	Skin-specific protein 32 OS=Homo sapiens GN=XP32 PE=1 SV=1	XP32_HUMAN	SwissProt_2018_01.fasta	26235.7	2	2	5	0.000385	0.08	TFGVSPLR	R	R	0.99	41.3	28.9	17.6	39.3	0	4	0	0	2	876.494	1948.12	27522600	177	184
Epidermis	Buttock	20180601_SherrattM_MO_01.raw (Full_Skin_1)	Skin-specific protein 32 OS=Homo sapiens GN=XP32 PE=1 SV=1	XP32_HUMAN	SwissProt_2018_01.fasta	26235.7	2	2	5	0.000385	0.08	YQVPCQTQTYVK	K	C	0.997	40.1	27.6	15.5	40.1	0	1	0	0	2	1514.73	1745.06	918171	58	69
Epidermis	Buttock	20180601_SherrattM_MO_01.raw (Full_Skin_1)	Ras-related protein Rab-18 OS=Homo sapiens GN=RAB18 PE=1 SV=1	RAB18_HUMAN	SwissProt_2018_01.fasta	22977.5	3	3	3	0.000231	0.18	IIQTPGLWESENQNK	K	G	0.997	37.6	28.2	15.3	37.6	0	1	0	0	2	1756.89	2949.63	438731	169	183
Epidermis	Buttock	20180601_SherrattM_MO_01.raw (Full_Skin_1)	Ras-related protein Rab-18 OS=Homo sapiens GN=RAB18 PE=1 SV=1	RAB18_HUMAN	SwissProt_2018_01.fasta	22977.5	3	3	3	0.000231	0.18	LAIWDTAGQER	K	F	0.981	41.1	28.2	15.6	41.1	0	1	0	0	2	1259.64	2772.53	1780740	59	69
Epidermis	Buttock	20180601_SherrattM_MO_01.raw (Full_Skin_1)	Ras-related protein Rab-18 OS=Homo sapiens GN=RAB18 PE=1 SV=1	RAB18_HUMAN	SwissProt_2018_01.fasta	22977.5	3	3	3	0.000231	0.18	NDIVNMLVGNK	R	I	0.997	54.3	30.4	16.4	54.3	0	1	0	0	2	1216.64	4057.31	1033470	113	123
Epidermis	Buttock	20180601_SherrattM_MO_01.raw (Full_Skin_1)	Plakophilin-3 OS=Homo sapiens GN=PKP3 PE=1 SV=1	PKP3_HUMAN	SwissProt_2018_01.fasta	87084.7	9	9	11	0.000848	0.151	AGGLDWPEATEVSPSR	R	T	0.997	57.2	27.5	16.6	57.2	0	2	0	0	2	1671.8	3374.34	2101260	226	241
Epidermis	Buttock	20180601_SherrattM_MO_01.raw (Full_Skin_1)	Plakophilin-3 OS=Homo sapiens GN=PKP3 PE=1 SV=1	PKP3_HUMAN	SwissProt_2018_01.fasta	87084.7	9	9	11	0.000848	0.151	DLAGAPPGEVVGCFTPQSR	R	R	0.997	79.6	27.6	18	79.6	0	1	0	0	2	1957.94	3709.62	1249280	557	575
Epidermis	Buttock	20180601_SherrattM_MO_01.raw (Full_Skin_1)	Plakophilin-3 OS=Homo sapiens GN=PKP3 PE=1 SV=1	PKP3_HUMAN	SwissProt_2018_01.fasta	87084.7	9	9	11	0.000848	0.151	GVGGAVPGAVLEPVAR	R	A	0.997	53.8	27.1	17.5	52.7	0	2	0	0	2	1448.82	2940.28	3190370	262	277
Epidermis	Buttock	20180601_SherrattM_MO_01.raw (Full_Skin_1)	Plakophilin-3 OS=Homo sapiens GN=PKP3 PE=1 SV=1	PKP3_HUMAN	SwissProt_2018_01.fasta	87084.7	9	9	11	0.000848	0.151	LFNHANQEVQR	K	H	0.997	48.4	29.7	19.7	44.7	0	1	0	0	2	1355.68	876.906	1437810	369	379
Epidermis	Buttock	20180601_SherrattM_MO_01.raw (Full_Skin_1)	Plakophilin-3 OS=Homo sapiens GN=PKP3 PE=1 SV=1	PKP3_HUMAN	SwissProt_2018_01.fasta	87084.7	9	9	11	0.000848	0.151	LGPGGLDDR	R	Y	0.997	54	26.8	21.6	48.7	0	1	0	0	2	899.458	1137.96	634114	186	194
Epidermis	Buttock	20180601_SherrattM_MO_01.raw (Full_Skin_1)	Plakophilin-3 OS=Homo sapiens GN=PKP3 PE=1 SV=1	PKP3_HUMAN	SwissProt_2018_01.fasta	87084.7	9	9	11	0.000848	0.151	LLQLGQQPR	R	H	0.997	35.2	25	15.2	35.2	0	1	0	0	2	1052.62	1595.45	3453210	54	62
Epidermis	Buttock	20180601_SherrattM_MO_01.raw (Full_Skin_1)	Plakophilin-3 OS=Homo sapiens GN=PKP3 PE=1 SV=1	PKP3_HUMAN	SwissProt_2018_01.fasta	87084.7	9	9	11	0.000848	0.151	LSSGFDDIDLPSAVK	R	Y	0.997	74.8	30.3	17.7	74.8	0	1	0	0	2	1563.79	4116.15	4038480	312	326
Epidermis	Buttock	20180601_SherrattM_MO_01.raw (Full_Skin_1)	Plakophilin-3 OS=Homo sapiens GN=PKP3 PE=1 SV=1	PKP3_HUMAN	SwissProt_2018_01.fasta	87084.7	9	9	11	0.000848	0.151	VVSHLIEK	K	L	0.99	34.5	25	29.9	19.7	0	1	0	0	2	924.551	838.997	1790460	696	703
Epidermis	Buttock	20180601_SherrattM_MO_01.raw (Full_Skin_1)	Plakophilin-3 OS=Homo sapiens GN=PKP3 PE=1 SV=1	PKP3_HUMAN	SwissProt_2018_01.fasta	87084.7	9	9	11	0.000848	0.151	YSLVSEQLEPAATSTYR	R	A	0.997	70.6	37.6	17.4	70.6	0	1	0	0	2	1914.94	3359.81	786567	195	211
Epidermis	Buttock	20180601_SherrattM_MO_01.raw (Full_Skin_1)	Short-chain dehydrogenase/reductase family 9C member 7 OS=Homo sapiens GN=SDR9C7 PE=1 SV=1	DR9C7_HUMAN	SwissProt_2018_01.fasta	35263.6	5	5	5	0.000385	0.179	DVINSMEHAIVSR	R	S	0.997	49.5	29.2	16.1	49.5	0	0	1	0	2	1470.74	3950.76	1028610	259	271
Epidermis	Buttock	20180601_SherrattM_MO_01.raw (Full_Skin_1)	Short-chain dehydrogenase/reductase family 9C member 7 OS=Homo sapiens GN=SDR9C7 PE=1 SV=1	DR9C7_HUMAN	SwissProt_2018_01.fasta	35263.6	5	5	5	0.000385	0.179	GMQVLAACFTEEGSQK	R	L	0.997	46.7	28.9	15.9	46.7	0	1	0	0	2	1755.8	3405.85	272210	49	64
Epidermis	Buttock	20180601_SherrattM_MO_01.raw (Full_Skin_1)	Short-chain dehydrogenase/reductase family 9C member 7 OS=Homo sapiens GN=SDR9C7 PE=1 SV=1	DR9C7_HUMAN	SwissProt_2018_01.fasta	35263.6	5	5	5	0.000385	0.179	LLYIPLAK	K	L	0.954	22.2	25	14.4	22.2	0	1	0	0	2	930.602	3528	849796	285	292
Epidermis	Buttock	20180601_SherrattM_MO_01.raw (Full_Skin_1)	Short-chain dehydrogenase/reductase family 9C member 7 OS=Homo sapiens GN=SDR9C7 PE=1 SV=1	DR9C7_HUMAN	SwissProt_2018_01.fasta	35263.6	5	5	5	0.000385	0.179	LQTTLLDVTK	R	S	0.997	31.9	25	15	31.9	0	1	0	0	2	1131.66	2686.76	1337190	73	82
Epidermis	Buttock	20180601_SherrattM_MO_01.raw (Full_Skin_1)	Short-chain dehydrogenase/reductase family 9C member 7 OS=Homo sapiens GN=SDR9C7 PE=1 SV=1	DR9C7_HUMAN	SwissProt_2018_01.fasta	35263.6	5	5	5	0.000385	0.179	NIMQVAEPR	K	V	0.997	39	27.5	17.5	37	0	1	0	0	2	1057.55	1723.84	511576	248	256
Epidermis	Buttock	20180601_SherrattM_MO_01.raw (Full_Skin_1)	Apolipoprotein E OS=Homo sapiens GN=APOE PE=1 SV=1	A0A0S2Z3D5_HUMAN,APOE_HUMAN	SwissProt_2018_01.fasta	36153.5	7	7	7	0.00054	0.252	AKLEEQAQQIR	R	L	0.997	55.7	28.5	16.5	55.7	0	1	0	0	2	1313.72	908.617	1323660	259	269
Epidermis	Buttock	20180601_SherrattM_MO_01.raw (Full_Skin_1)	Apolipoprotein E OS=Homo sapiens GN=APOE PE=1 SV=1	A0A0S2Z3D5_HUMAN,APOE_HUMAN	SwissProt_2018_01.fasta	36153.5	7	7	7	0.00054	0.252	AYKSELEEQLTPVAEETR	K	A	0.997	45.9	30.3	15.9	45.9	0	0	1	0	2	2093.04	2739.79	922487	91	108
Epidermis	Buttock	20180601_SherrattM_MO_01.raw (Full_Skin_1)	Apolipoprotein E OS=Homo sapiens GN=APOE PE=1 SV=1	A0A0S2Z3D5_HUMAN,APOE_HUMAN	SwissProt_2018_01.fasta	36153.5	7	7	7	0.00054	0.252	DRLDEVKEQVAEVR	R	A	0.99	40	29.5	15.5	40	0	0	1	0	2	1685.88	2313.02	991871	245	258
Epidermis	Buttock	20180601_SherrattM_MO_01.raw (Full_Skin_1)	Apolipoprotein E OS=Homo sapiens GN=APOE PE=1 SV=1	A0A0S2Z3D5_HUMAN,APOE_HUMAN	SwissProt_2018_01.fasta	36153.5	7	7	7	0.00054	0.252	QWAGLVEK	R	V	0.982	31	30.9	25.5	20.4	0	1	0	0	2	930.504	1794.7	1885820	293	300
Epidermis	Buttock	20180601_SherrattM_MO_01.raw (Full_Skin_1)	Apolipoprotein E OS=Homo sapiens GN=APOE PE=1 SV=1	A0A0S2Z3D5_HUMAN,APOE_HUMAN	SwissProt_2018_01.fasta	36153.5	7	7	7	0.00054	0.252	SELEEQLTPVAEETR	K	A	0.997	55.4	28.5	16.5	55.4	0	1	0	0	2	1730.84	2812.64	423152	94	108
Epidermis	Buttock	20180601_SherrattM_MO_01.raw (Full_Skin_1)	Apolipoprotein E OS=Homo sapiens GN=APOE PE=1 SV=1	A0A0S2Z3D5_HUMAN,APOE_HUMAN	SwissProt_2018_01.fasta	36153.5	7	7	7	0.00054	0.252	SWFEPLVEDMQR	K	Q	0.997	72.9	29.3	17.6	72.9	0	1	0	0	2	1536.72	4676.61	3238720	281	292
Epidermis	Buttock	20180601_SherrattM_MO_01.raw (Full_Skin_1)	Apolipoprotein E OS=Homo sapiens GN=APOE PE=1 SV=1	A0A0S2Z3D5_HUMAN,APOE_HUMAN	SwissProt_2018_01.fasta	36153.5	7	7	7	0.00054	0.252	VQAAVGTSAAPVPSDNH	K	-	0.997	73.2	29.3	17.6	73.2	0	1	0	0	2	1620.8	1280.01	1053720	301	317
Epidermis	Buttock	20180601_SherrattM_MO_01.raw (Full_Skin_1)	60S acidic ribosomal protein P2 OS=Homo sapiens GN=RPLP2 PE=1 SV=1	A0A024RCA7_HUMAN,RLA2_HUMAN	SwissProt_2018_01.fasta	11665.5	4	5	6	0.000463	0.4	ILDSVGIEADDDRLNK	K	V	0.997	108	29.2	19.8	108	0	1	1	0	2	1772.9	2522.74	3648000	26	41
Epidermis	Buttock	20180601_SherrattM_MO_01.raw (Full_Skin_1)	60S acidic ribosomal protein P2 OS=Homo sapiens GN=RPLP2 PE=1 SV=1	A0A024RCA7_HUMAN,RLA2_HUMAN	SwissProt_2018_01.fasta	11665.5	4	5	6	0.000463	0.4	KEESEESDDDMGFGLFD	K	-	0.997	90.9	25	18.7	90.9	0	1	0	0	2	1949.76	4570.08	5141710	99	115
Epidermis	Buttock	20180601_SherrattM_MO_01.raw (Full_Skin_1)	60S acidic ribosomal protein P2 OS=Homo sapiens GN=RPLP2 PE=1 SV=1	A0A024RCA7_HUMAN,RLA2_HUMAN	SwissProt_2018_01.fasta	11665.5	4	5	6	0.000463	0.4	KILDSVGIEADDDRLNK	K	V	0.997	74.4	33.9	17.6	74.4	0	0	1	0	2	1901	2233.54	3646150	25	41
Epidermis	Buttock	20180601_SherrattM_MO_01.raw (Full_Skin_1)	60S acidic ribosomal protein P2 OS=Homo sapiens GN=RPLP2 PE=1 SV=1	A0A024RCA7_HUMAN,RLA2_HUMAN	SwissProt_2018_01.fasta	11665.5	4	5	6	0.000463	0.4	NIEDVIAQGIGK	K	L	0.997	52.2	28.4	16.3	52.2	0	2	0	0	2	1256.68	4093.79	9781360	50	61
Epidermis	Buttock	20180601_SherrattM_MO_01.raw (Full_Skin_1)	Collagen, type I, alpha 1, isoform CRA_a OS=Homo sapiens GN=COL1A1 PE=4 SV=1	D3DTX7_HUMAN		0	4	5	6	0.000463	0	GETGPAGPAGPVGPVGAR	?	?	0.997	87.3	31.7	18.5	87.3	0	2	0	0	2	1546.8	1522.17	3371870	0	0
Epidermis	Buttock	20180601_SherrattM_MO_01.raw (Full_Skin_1)	Collagen, type I, alpha 1, isoform CRA_a OS=Homo sapiens GN=COL1A1 PE=4 SV=1	D3DTX7_HUMAN		0	4	5	6	0.000463	0	GPAGPQGPR	R	G	0.997	36.7	25	36.9	15.1	0	1	0	0	2	836.438	657.422	1624430	0	0
Epidermis	Buttock	20180601_SherrattM_MO_01.raw (Full_Skin_1)	Collagen, type I, alpha 1, isoform CRA_a OS=Homo sapiens GN=COL1A1 PE=4 SV=1	D3DTX7_HUMAN		0	4	5	6	0.000463	0	GPPGPMGPPGLAGPPGESGR	R	E	0.997	45.1	27.5	15.8	45.1	0	1	0	0	2	1800.87	2305.97	349369	0	0
Epidermis	Buttock	20180601_SherrattM_MO_01.raw (Full_Skin_1)	Collagen, type I, alpha 1, isoform CRA_a OS=Homo sapiens GN=COL1A1 PE=4 SV=1	D3DTX7_HUMAN		0	4	5	6	0.000463	0	SGDRGETGPAGPAGPVGPVGAR	?	?	0.995	40.6	29.4	15.5	40.6	0	1	1	0	2	1961.98	1194.48	1623350	0	0
Epidermis	Buttock	20180601_SherrattM_MO_01.raw (Full_Skin_1)	Catenin alpha-1 OS=Homo sapiens GN=CTNNA1 PE=1 SV=1	CTNA1_HUMAN	SwissProt_2018_01.fasta	100073	10	10	10	0.000771	0.172	ESQFLKEELVAAVEDVRK	K	Q	0.997	59	27.9	16.7	59	0	0	1	0	2	2090.11	4295.65	3803760	82	99
Epidermis	Buttock	20180601_SherrattM_MO_01.raw (Full_Skin_1)	Catenin alpha-1 OS=Homo sapiens GN=CTNNA1 PE=1 SV=1	CTNA1_HUMAN	SwissProt_2018_01.fasta	100073	10	10	10	0.000771	0.172	LAQENMDLFKEQWEK	K	Q	0.997	52.4	28	16.3	52.4	0	0	1	0	2	1908.92	3590.22	2025490	479	493
Epidermis	Buttock	20180601_SherrattM_MO_01.raw (Full_Skin_1)	Catenin alpha-1 OS=Homo sapiens GN=CTNNA1 PE=1 SV=1	CTNA1_HUMAN	SwissProt_2018_01.fasta	100073	10	10	10	0.000771	0.172	LIEVANLACSISNNEEGVK	K	L	0.997	71.5	29	17.5	71.5	0	0	1	0	2	2060.03	4286.09	3390810	430	448
Epidermis	Buttock	20180601_SherrattM_MO_01.raw (Full_Skin_1)	Catenin alpha-1 OS=Homo sapiens GN=CTNNA1 PE=1 SV=1	CTNA1_HUMAN	SwissProt_2018_01.fasta	100073	10	10	10	0.000771	0.172	LLEPLVTQVTTLVNTNSK	R	G	0.997	84.8	25.1	18.3	0	0	0	1	0	2	1970.12	4744.1	5152920	28	45
Epidermis	Buttock	20180601_SherrattM_MO_01.raw (Full_Skin_1)	Catenin alpha-1 OS=Homo sapiens GN=CTNNA1 PE=1 SV=1	CTNA1_HUMAN	SwissProt_2018_01.fasta	100073	10	10	10	0.000771	0.172	LLSNTVMPR	K	F	0.997	48.8	30.7	27.3	37.6	0	1	0	0	2	1030.57	1739.51	841647	578	586
Epidermis	Buttock	20180601_SherrattM_MO_01.raw (Full_Skin_1)	Catenin alpha-1 OS=Homo sapiens GN=CTNNA1 PE=1 SV=1	CTNA1_HUMAN	SwissProt_2018_01.fasta	100073	10	10	10	0.000771	0.172	NAGNEQDLGIQYK	R	A	0.997	59.1	28	16.7	59.1	0	1	0	0	2	1449.7	1658	1811290	166	178
Epidermis	Buttock	20180601_SherrattM_MO_01.raw (Full_Skin_1)	Catenin alpha-1 OS=Homo sapiens GN=CTNNA1 PE=1 SV=1	CTNA1_HUMAN	SwissProt_2018_01.fasta	100073	10	10	10	0.000771	0.172	QDLLAYLQR	K	I	0.991	34	30.2	30.1	19.1	0	1	0	0	2	1119.62	4127.14	1970020	774	782
Epidermis	Buttock	20180601_SherrattM_MO_01.raw (Full_Skin_1)	Catenin alpha-1 OS=Homo sapiens GN=CTNNA1 PE=1 SV=1	CTNA1_HUMAN	SwissProt_2018_01.fasta	100073	10	10	10	0.000771	0.172	QIIVDPLSFSEER	K	F	0.997	65.2	29.6	17.1	65.2	0	1	0	0	2	1532.8	4379.65	2594840	288	300
Epidermis	Buttock	20180601_SherrattM_MO_01.raw (Full_Skin_1)	Catenin alpha-1 OS=Homo sapiens GN=CTNNA1 PE=1 SV=1	CTNA1_HUMAN	SwissProt_2018_01.fasta	100073	10	10	10	0.000771	0.172	SKLDAEVSKWDDSGNDIIVLAK	K	Q	0.997	61.7	28.6	16.9	61.7	0	0	1	0	2	2403.24	4061.06	1246260	696	717
Epidermis	Buttock	20180601_SherrattM_MO_01.raw (Full_Skin_1)	Catenin alpha-1 OS=Homo sapiens GN=CTNNA1 PE=1 SV=1	CTNA1_HUMAN	SwissProt_2018_01.fasta	100073	10	10	10	0.000771	0.172	VIHVVTSEMDNYEPGVYTEK	R	V	0.981	39.2	32	15.4	39.2	0	0	1	0	2	2310.1	3159.82	1570190	552	571
Epidermis	Buttock	20180601_SherrattM_MO_01.raw (Full_Skin_1)	Proteasome subunit alpha type-3 OS=Homo sapiens GN=PSMA3 PE=1 SV=2	A0A140VK43_HUMAN,PSA3_HUMAN,Q6IB71_HUMAN	SwissProt_2018_01.fasta	28433.7	2	2	2	0.000154	0.0941	HVGMAVAGLLADAR	R	S	0.997	52.2	28.8	20.9	47.6	0	0	1	0	2	1380.74	3201.65	1250110	73	86
Epidermis	Buttock	20180601_SherrattM_MO_01.raw (Full_Skin_1)	Proteasome subunit alpha type-3 OS=Homo sapiens GN=PSMA3 PE=1 SV=2	A0A140VK43_HUMAN,PSA3_HUMAN,Q6IB71_HUMAN	SwissProt_2018_01.fasta	28433.7	2	2	2	0.000154	0.0941	SNFGYNIPLK	R	H	0.997	43	28.7	15.7	43	0	1	0	0	2	1152.6	3021.75	1326420	101	110
Epidermis	Buttock	20180601_SherrattM_MO_01.raw (Full_Skin_1)	Spectrin beta chain, non-erythrocytic 1 OS=Homo sapiens GN=SPTBN1 PE=1 SV=2	A0A087WUZ3_HUMAN,B2ZZ89_HUMAN,SPTB2_HUMAN	SwissProt_2018_01.fasta	274613	11	11	11	0.000848	0.0635	DLDDFQSWLSR	R	T	0.997	54.4	33.8	20.2	50.6	0	1	0	0	2	1381.64	4741.85	3188940	1070	1080
Epidermis	Buttock	20180601_SherrattM_MO_01.raw (Full_Skin_1)	Spectrin beta chain, non-erythrocytic 1 OS=Homo sapiens GN=SPTBN1 PE=1 SV=2	A0A087WUZ3_HUMAN,B2ZZ89_HUMAN,SPTB2_HUMAN	SwissProt_2018_01.fasta	274613	11	11	11	0.000848	0.0635	EQWANLEQLSAIR	R	K	0.997	70.4	29.3	22.4	65.5	0	1	0	0	2	1557.8	4358.34	5138350	724	736
Epidermis	Buttock	20180601_SherrattM_MO_01.raw (Full_Skin_1)	Spectrin beta chain, non-erythrocytic 1 OS=Homo sapiens GN=SPTBN1 PE=1 SV=2	A0A087WUZ3_HUMAN,B2ZZ89_HUMAN,SPTB2_HUMAN	SwissProt_2018_01.fasta	274613	11	11	11	0.000848	0.0635	KHEAIETDIAAYEER	K	V	0.997	50.6	28.9	18.1	48.7	0	0	1	0	2	1774.86	1894.79	649415	463	477
Epidermis	Buttock	20180601_SherrattM_MO_01.raw (Full_Skin_1)	Spectrin beta chain, non-erythrocytic 1 OS=Homo sapiens GN=SPTBN1 PE=1 SV=2	A0A087WUZ3_HUMAN,B2ZZ89_HUMAN,SPTB2_HUMAN	SwissProt_2018_01.fasta	274613	11	11	11	0.000848	0.0635	LLDPEDISVDHPDEK	K	S	0.95	25.1	29	14.6	25.1	0	0	1	0	2	1721.82	2658.19	779153	250	264
Epidermis	Buttock	20180601_SherrattM_MO_01.raw (Full_Skin_1)	Spectrin beta chain, non-erythrocytic 1 OS=Homo sapiens GN=SPTBN1 PE=1 SV=2	A0A087WUZ3_HUMAN,B2ZZ89_HUMAN,SPTB2_HUMAN	SwissProt_2018_01.fasta	274613	11	11	11	0.000848	0.0635	LLEVLSGER	K	L	0.997	39.4	32	28	26.9	0	1	0	0	2	1015.58	2533.3	1030000	91	99
Epidermis	Buttock	20180601_SherrattM_MO_01.raw (Full_Skin_1)	Spectrin beta chain, non-erythrocytic 1 OS=Homo sapiens GN=SPTBN1 PE=1 SV=2	A0A087WUZ3_HUMAN,B2ZZ89_HUMAN,SPTB2_HUMAN	SwissProt_2018_01.fasta	274613	11	11	11	0.000848	0.0635	LQALDTGWNELHK	R	M	0.968	32.6	29.2	15	32.6	0	0	1	0	2	1524.78	2853.02	1099870	1144	1156
Epidermis	Buttock	20180601_SherrattM_MO_01.raw (Full_Skin_1)	Spectrin beta chain, non-erythrocytic 1 OS=Homo sapiens GN=SPTBN1 PE=1 SV=2	A0A087WUZ3_HUMAN,B2ZZ89_HUMAN,SPTB2_HUMAN	SwissProt_2018_01.fasta	274613	11	11	11	0.000848	0.0635	LTTLELLEVR	R	R	0.997	77.8	26.3	23.1	72.5	0	1	0	0	2	1186.7	4310.26	2555400	2079	2088
Epidermis	Buttock	20180601_SherrattM_MO_01.raw (Full_Skin_1)	Spectrin beta chain, non-erythrocytic 1 OS=Homo sapiens GN=SPTBN1 PE=1 SV=2	A0A087WUZ3_HUMAN,B2ZZ89_HUMAN,SPTB2_HUMAN	SwissProt_2018_01.fasta	274613	11	11	11	0.000848	0.0635	MLTAQDMSYDEAR	K	N	0.997	79	25	17.9	79	0	1	0	0	2	1530.66	2339.69	673933	1295	1307
Epidermis	Buttock	20180601_SherrattM_MO_01.raw (Full_Skin_1)	Spectrin beta chain, non-erythrocytic 1 OS=Homo sapiens GN=SPTBN1 PE=1 SV=2	A0A087WUZ3_HUMAN,B2ZZ89_HUMAN,SPTB2_HUMAN	SwissProt_2018_01.fasta	274613	11	11	11	0.000848	0.0635	SGHFEQAIKEGEDMIAEEHFGSEK	R	I	0.99	49.2	25.3	16.1	49.2	0	0	0	1	2	2705.22	4250.19	3096870	691	714
Epidermis	Buttock	20180601_SherrattM_MO_01.raw (Full_Skin_1)	Spectrin beta chain, non-erythrocytic 1 OS=Homo sapiens GN=SPTBN1 PE=1 SV=2	A0A087WUZ3_HUMAN,B2ZZ89_HUMAN,SPTB2_HUMAN	SwissProt_2018_01.fasta	274613	11	11	11	0.000848	0.0635	VAVVNQIAR	R	Q	0.997	54.2	25	22.2	48.3	0	1	0	0	2	969.584	1248.67	1103970	905	913
Epidermis	Buttock	20180601_SherrattM_MO_01.raw (Full_Skin_1)	Spectrin beta chain, non-erythrocytic 1 OS=Homo sapiens GN=SPTBN1 PE=1 SV=2	A0A087WUZ3_HUMAN,B2ZZ89_HUMAN,SPTB2_HUMAN	SwissProt_2018_01.fasta	274613	11	11	11	0.000848	0.0635	VLVLSQDYGK	K	H	0.997	56.3	28.3	17	55.9	0	1	0	0	2	1121.62	2043.84	817157	549	558
Epidermis	Buttock	20180601_SherrattM_MO_01.raw (Full_Skin_1)	cDNA FLJ75277, highly similar to Homo sapiens ribonuclease, RNase A family, 7 (RNASE7), mRNA OS=Homo sapiens PE=2 SV=1	A8K9I2_HUMAN,D3DS13_HUMAN		0	6	9	11	0.000848	0	DLNTFLHEPFSSVAATCQTPK	?	?	0.997	88.7	28.6	18.5	88.7	0	1	1	0	2	2363.13	4524.34	15568200	0	0
Epidermis	Buttock	20180601_SherrattM_MO_01.raw (Full_Skin_1)	cDNA FLJ75277, highly similar to Homo sapiens ribonuclease, RNase A family, 7 (RNASE7), mRNA OS=Homo sapiens PE=2 SV=1	A8K9I2_HUMAN,D3DS13_HUMAN		0	6	9	11	0.000848	0	DSQQFHLVPVHLDR	?	?	0.987	49.4	29.9	16.1	49.4	0	0	0	2	2	1690.87	2808.51	4498040	0	0
Epidermis	Buttock	20180601_SherrattM_MO_01.raw (Full_Skin_1)	cDNA FLJ75277, highly similar to Homo sapiens ribonuclease, RNase A family, 7 (RNASE7), mRNA OS=Homo sapiens PE=2 SV=1	A8K9I2_HUMAN,D3DS13_HUMAN		0	6	9	11	0.000848	0	GMTSSQWFK	?	?	0.993	28	25	14.8	28	0	2	0	0	2	1071.49	2370.29	3083710	0	0
Epidermis	Buttock	20180601_SherrattM_MO_01.raw (Full_Skin_1)	cDNA FLJ75277, highly similar to Homo sapiens ribonuclease, RNase A family, 7 (RNASE7), mRNA OS=Homo sapiens PE=2 SV=1	A8K9I2_HUMAN,D3DS13_HUMAN		0	6	9	11	0.000848	0	IQHMQPSPQACNSAMK	?	?	0.997	75	25	17.7	75	0	1	1	0	2	1827.83	903.633	2401340	0	0
Epidermis	Buttock	20180601_SherrattM_MO_01.raw (Full_Skin_1)	cDNA FLJ75277, highly similar to Homo sapiens ribonuclease, RNase A family, 7 (RNASE7), mRNA OS=Homo sapiens PE=2 SV=1	A8K9I2_HUMAN,D3DS13_HUMAN		0	6	9	11	0.000848	0	NCHQSHGPVSLTMCK	?	?	0.997	62.6	25	16.9	62.6	0	0	1	0	2	1755.77	927.53	2607590	0	0
Epidermis	Buttock	20180601_SherrattM_MO_01.raw (Full_Skin_1)	cDNA FLJ75277, highly similar to Homo sapiens ribonuclease, RNase A family, 7 (RNASE7), mRNA OS=Homo sapiens PE=2 SV=1	A8K9I2_HUMAN,D3DS13_HUMAN		0	6	9	11	0.000848	0	SYVVACKPPQK	?	?	0.997	51.1	29	16.2	51.1	0	1	1	0	2	1276.67	833.011	3122490	0	0
Epidermis	Buttock	20180601_SherrattM_MO_01.raw (Full_Skin_1)	Keratin, type I cytoskeletal 15 OS=Homo sapiens GN=KRT15 PE=1 SV=3	K1C15_HUMAN	SwissProt_2018_01.fasta	49212.9	22	29	50	0.00385	0.695	AGLENSLAETECR	K	Y	0.997	128	26.6	127	22.5	0	2	1	0	2	1449.66	1851.22	32205800	344	356
Epidermis	Buttock	20180601_SherrattM_MO_01.raw (Full_Skin_1)	Keratin, type I cytoskeletal 15 OS=Homo sapiens GN=KRT15 PE=1 SV=3	K1C15_HUMAN	SwissProt_2018_01.fasta	49212.9	22	29	50	0.00385	0.695	CEMEAQNQEYK	R	M	0.997	65.2	25	17.1	65.2	0	2	0	0	2	1429.57	821.234	5265560	380	390
Epidermis	Buttock	20180601_SherrattM_MO_01.raw (Full_Skin_1)	Keratin, type I cytoskeletal 15 OS=Homo sapiens GN=KRT15 PE=1 SV=3	K1C15_HUMAN	SwissProt_2018_01.fasta	49212.9	22	29	50	0.00385	0.695	DVEAWFFSK	R	T	0.994	29.3	27.6	15.5	28.7	0	1	0	0	2	1128.54	4600.32	5626440	292	300
Epidermis	Buttock	20180601_SherrattM_MO_01.raw (Full_Skin_1)	Keratin, type I cytoskeletal 15 OS=Homo sapiens GN=KRT15 PE=1 SV=3	K1C15_HUMAN	SwissProt_2018_01.fasta	49212.9	22	29	50	0.00385	0.695	EQYEAMAEK	R	N	0.997	38.9	25	15.4	38.9	0	1	0	0	2	1098.48	908.467	2677920	280	288
Epidermis	Buttock	20180601_SherrattM_MO_01.raw (Full_Skin_1)	Keratin, type I cytoskeletal 15 OS=Homo sapiens GN=KRT15 PE=1 SV=3	K1C15_HUMAN	SwissProt_2018_01.fasta	49212.9	22	29	50	0.00385	0.695	EVASNTEMIQTSK	K	T	0.997	86.7	28.1	18.4	86.7	0	1	0	0	2	1437.69	1088.57	1045170	307	319
Epidermis	Buttock	20180601_SherrattM_MO_01.raw (Full_Skin_1)	Keratin, type I cytoskeletal 15 OS=Homo sapiens GN=KRT15 PE=1 SV=3	K1C15_HUMAN	SwissProt_2018_01.fasta	49212.9	22	29	50	0.00385	0.695	FVSSGSGGGYGGGMR	R	V	0.997	80.9	25	18.1	80.9	0	2	0	0	2	1375.61	992.934	18823600	51	65
Epidermis	Buttock	20180601_SherrattM_MO_01.raw (Full_Skin_1)	Keratin, type I cytoskeletal 15 OS=Homo sapiens GN=KRT15 PE=1 SV=3	K1C15_HUMAN	SwissProt_2018_01.fasta	49212.9	22	29	50	0.00385	0.695	GGSLLAGGGGFGGGSLSGGGGSR	R	S	0.997	135	29.8	21.4	135	0	11	1	0	2	1821.88	3079.77	34254900	20	42
Epidermis	Buttock	20180601_SherrattM_MO_01.raw (Full_Skin_1)	Keratin, type I cytoskeletal 15 OS=Homo sapiens GN=KRT15 PE=1 SV=3	K1C15_HUMAN	SwissProt_2018_01.fasta	49212.9	22	29	50	0.00385	0.695	IMATTIDNSR	K	V	0.997	43.5	28.6	15.7	43.5	0	2	0	0	2	1137.56	984.266	1472890	167	176
Epidermis	Buttock	20180601_SherrattM_MO_01.raw (Full_Skin_1)	Keratin, type I cytoskeletal 15 OS=Homo sapiens GN=KRT15 PE=1 SV=3	K1C15_HUMAN	SwissProt_2018_01.fasta	49212.9	22	29	50	0.00385	0.695	ITMQNLNDR	K	L	0.997	53.2	28.4	16.3	0	0	2	0	0	2	1104.55	1315.44	5628490	107	115
Epidermis	Buttock	20180601_SherrattM_MO_01.raw (Full_Skin_1)	Keratin, type I cytoskeletal 15 OS=Homo sapiens GN=KRT15 PE=1 SV=3	K1C15_HUMAN	SwissProt_2018_01.fasta	49212.9	22	29	50	0.00385	0.695	LKYENELALR	R	Q	0.997	60.5	29	29.6	47.7	0	2	2	0	2	1248.69	1886.18	16820400	193	202
Epidermis	Buttock	20180601_SherrattM_MO_01.raw (Full_Skin_1)	Keratin, type I cytoskeletal 15 OS=Homo sapiens GN=KRT15 PE=1 SV=3	K1C15_HUMAN	SwissProt_2018_01.fasta	49212.9	22	29	50	0.00385	0.695	NHEEEMKEFSSQLAGQVNVEMDAAPGVDLTR	K	V	0.996	63.4	26.6	17	63.4	0	0	0	1	2	3431.58	4464.15	4989850	243	273
Epidermis	Buttock	20180601_SherrattM_MO_01.raw (Full_Skin_1)	Keratin, type I cytoskeletal 15 OS=Homo sapiens GN=KRT15 PE=1 SV=3	K1C15_HUMAN	SwissProt_2018_01.fasta	49212.9	22	29	50	0.00385	0.695	QGVEADINGLR	R	R	0.997	79.6	28.3	30.9	66.7	0	2	0	0	2	1171.61	2084.83	10063300	203	213
Epidermis	Buttock	20180601_SherrattM_MO_01.raw (Full_Skin_1)	Keratin, type I cytoskeletal 15 OS=Homo sapiens GN=KRT15 PE=1 SV=3	K1C15_HUMAN	SwissProt_2018_01.fasta	49212.9	22	29	50	0.00385	0.695	QTPTSPECDYSQYFK	K	T	0.997	67.9	25	17.2	67.9	0	3	0	0	2	1850.79	3285.78	19882200	144	158
Epidermis	Buttock	20180601_SherrattM_MO_01.raw (Full_Skin_1)	Keratin, type I cytoskeletal 15 OS=Homo sapiens GN=KRT15 PE=1 SV=3	K1C15_HUMAN	SwissProt_2018_01.fasta	49212.9	22	29	50	0.00385	0.695	SLLEGQDAK	R	M	0.997	38.2	31.3	31.3	22.2	0	1	0	0	2	960.5	959.393	4016520	408	416
Epidermis	Buttock	20180601_SherrattM_MO_01.raw (Full_Skin_1)	Keratin, type I cytoskeletal 15 OS=Homo sapiens GN=KRT15 PE=1 SV=3	K1C15_HUMAN	SwissProt_2018_01.fasta	49212.9	22	29	50	0.00385	0.695	TDLEMQIEGLNEELAYLK	R	K	0.997	95.1	29.7	18.9	95.1	0	1	0	0	2	2109.04	4955.5	9763890	224	241
Epidermis	Buttock	20180601_SherrattM_MO_01.raw (Full_Skin_1)	Keratin, type I cytoskeletal 15 OS=Homo sapiens GN=KRT15 PE=1 SV=3	K1C15_HUMAN	SwissProt_2018_01.fasta	49212.9	22	29	50	0.00385	0.695	TEELNKEVASNTEMIQTSK	K	T	0.997	58.4	31.3	16.6	58.4	0	1	1	0	2	2152.04	2101.76	5275430	301	319
Epidermis	Buttock	20180601_SherrattM_MO_01.raw (Full_Skin_1)	Keratin, type I cytoskeletal 15 OS=Homo sapiens GN=KRT15 PE=1 SV=3	K1C15_HUMAN	SwissProt_2018_01.fasta	49212.9	22	29	50	0.00385	0.695	TEITDLRR	K	T	0.99	34.1	29.7	27.6	21.6	0	1	0	0	2	1003.55	927.232	3774790	320	327
Epidermis	Buttock	20180601_SherrattM_MO_01.raw (Full_Skin_1)	Keratin, type I cytoskeletal 15 OS=Homo sapiens GN=KRT15 PE=1 SV=3	K1C15_HUMAN	SwissProt_2018_01.fasta	49212.9	22	29	50	0.00385	0.695	TMQELEIELQSQLSMK	R	A	0.997	74	29.1	17.6	74	0	1	2	0	2	1907.95	4749.3	9643790	328	343
Epidermis	Buttock	20180601_SherrattM_MO_01.raw (Full_Skin_1)	Keratin, type I cytoskeletal 15 OS=Homo sapiens GN=KRT15 PE=1 SV=3	K1C15_HUMAN	SwissProt_2018_01.fasta	49212.9	22	29	50	0.00385	0.695	VILEIDNAR	R	L	0.997	58.9	29.1	18.8	56.8	0	3	0	0	2	1042.59	2104.75	19816800	177	185
Epidermis	Buttock	20180601_SherrattM_MO_01.raw (Full_Skin_1)	Keratin, type I cytoskeletal 15 OS=Homo sapiens GN=KRT15 PE=1 SV=3	K1C15_HUMAN	SwissProt_2018_01.fasta	49212.9	22	29	50	0.00385	0.695	VLAEMREQYEAMAEK	R	N	0.959	26	29	14.6	26	0	0	1	0	2	1797.85	2710.92	1901430	274	288
Epidermis	Buttock	20180601_SherrattM_MO_01.raw (Full_Skin_1)	Keratin, type I cytoskeletal 15 OS=Homo sapiens GN=KRT15 PE=1 SV=3	K1C15_HUMAN	SwissProt_2018_01.fasta	49212.9	22	29	50	0.00385	0.695	YATQLQQIQGLIGGLEAQLSELR	R	C	0.997	141	25.5	21.8	141	0	0	1	0	2	2529.37	4979.73	42197200	357	379
Epidermis	Buttock	20180601_SherrattM_MO_01.raw (Full_Skin_1)	Keratin, type I cytoskeletal 15 OS=Homo sapiens GN=KRT15 PE=1 SV=3	K1C15_HUMAN	SwissProt_2018_01.fasta	49212.9	22	29	50	0.00385	0.695	YENELALR	K	Q	0.99	41.5	29	15.6	41.5	0	1	0	0	2	1007.52	1623.5	6826980	195	202
Epidermis	Buttock	20180601_SherrattM_MO_01.raw (Full_Skin_1)	Myoferlin OS=Homo sapiens GN=MYOF PE=1 SV=1	MYOF_HUMAN	SwissProt_2018_01.fasta	234716	7	7	7	0.00054	0.0364	DHYIPNTLNPVFGR	R	M	0.984	30.4	29.3	14.9	30.4	0	0	1	0	2	1642.83	3502.3	1714900	1591	1604
Epidermis	Buttock	20180601_SherrattM_MO_01.raw (Full_Skin_1)	Myoferlin OS=Homo sapiens GN=MYOF PE=1 SV=1	MYOF_HUMAN	SwissProt_2018_01.fasta	234716	7	7	7	0.00054	0.0364	GWIPGNEENK	K	Q	0.968	23.3	26.2	21.7	16.1	0	1	0	0	2	1143.54	1602.83	830167	1819	1828
Epidermis	Buttock	20180601_SherrattM_MO_01.raw (Full_Skin_1)	Myoferlin OS=Homo sapiens GN=MYOF PE=1 SV=1	MYOF_HUMAN	SwissProt_2018_01.fasta	234716	7	7	7	0.00054	0.0364	IPANQLAELWLK	K	L	0.997	84.3	25	20.7	81.9	0	1	0	0	2	1395.8	4604.23	4079630	682	693
Epidermis	Buttock	20180601_SherrattM_MO_01.raw (Full_Skin_1)	Myoferlin OS=Homo sapiens GN=MYOF PE=1 SV=1	MYOF_HUMAN	SwissProt_2018_01.fasta	234716	7	7	7	0.00054	0.0364	LQTNIEALK	R	S	0.997	35.6	30.2	21.1	29.8	0	1	0	0	2	1029.59	1785.64	527769	667	675
Epidermis	Buttock	20180601_SherrattM_MO_01.raw (Full_Skin_1)	Myoferlin OS=Homo sapiens GN=MYOF PE=1 SV=1	MYOF_HUMAN	SwissProt_2018_01.fasta	234716	7	7	7	0.00054	0.0364	LTIYDWDR	K	L	0.99	36.6	28.4	15.7	36.1	0	1	0	0	2	1081.53	3604.86	729359	440	447
Epidermis	Buttock	20180601_SherrattM_MO_01.raw (Full_Skin_1)	Myoferlin OS=Homo sapiens GN=MYOF PE=1 SV=1	MYOF_HUMAN	SwissProt_2018_01.fasta	234716	7	7	7	0.00054	0.0364	SLSQIHEAAVR	R	M	0.997	35.7	27.4	27.6	23.4	0	1	0	0	2	1210.65	979.276	1226050	729	739
Epidermis	Buttock	20180601_SherrattM_MO_01.raw (Full_Skin_1)	Myoferlin OS=Homo sapiens GN=MYOF PE=1 SV=1	MYOF_HUMAN	SwissProt_2018_01.fasta	234716	7	7	7	0.00054	0.0364	VGETIIDLENR	K	F	0.997	59.4	29.2	16.7	59.4	0	1	0	0	2	1258.66	2958.13	1191640	1634	1644
Epidermis	Buttock	20180601_SherrattM_MO_01.raw (Full_Skin_1)	Heat shock 70 kDa protein 1A OS=Homo sapiens GN=HSPA1A PE=1 SV=1	A0A0G2JIW1_HUMAN,A0A1U9X7W4_HUMAN,A8K5I0_HUMAN,HS71A_HUMAN,HS71B_HUMAN	SwissProt_2018_01.fasta	70054	21	25	31	0.00239	0.384	AFYPEEISSMVLTK	K	M	0.997	66.1	33.5	17.1	66.1	0	1	0	0	2	1614.81	4568.79	3039740	113	126
Epidermis	Buttock	20180601_SherrattM_MO_01.raw (Full_Skin_1)	Heat shock 70 kDa protein 1A OS=Homo sapiens GN=HSPA1A PE=1 SV=1	A0A0G2JIW1_HUMAN,A0A1U9X7W4_HUMAN,A8K5I0_HUMAN,HS71A_HUMAN,HS71B_HUMAN	SwissProt_2018_01.fasta	70054	21	25	31	0.00239	0.384	AQIHDLVLVGGSTR	K	I	0.997	51.4	28.1	16.2	51.4	0	2	0	0	2	1465.81	2198.88	2298370	329	342
Epidermis	Buttock	20180601_SherrattM_MO_01.raw (Full_Skin_1)	Heat shock 70 kDa protein 1A OS=Homo sapiens GN=HSPA1A PE=1 SV=1	A0A0G2JIW1_HUMAN,A0A1U9X7W4_HUMAN,A8K5I0_HUMAN,HS71A_HUMAN,HS71B_HUMAN	SwissProt_2018_01.fasta	70054	21	25	31	0.00239	0.384	ARFEELCSDLFR	R	S	0.996	38.5	27	15.4	38.5	0	1	2	0	2	1542.74	3716.82	3718410	300	311
Epidermis	Buttock	20180601_SherrattM_MO_01.raw (Full_Skin_1)	Heat shock 70 kDa protein 1A OS=Homo sapiens GN=HSPA1A PE=1 SV=1	A0A0G2JIW1_HUMAN,A0A1U9X7W4_HUMAN,A8K5I0_HUMAN,HS71A_HUMAN,HS71B_HUMAN	SwissProt_2018_01.fasta	70054	21	25	31	0.00239	0.384	ATAGDTHLGGEDFDNR	K	L	0.997	80.6	25	18	80.6	0	1	1	0	2	1675.73	1228.49	4280020	221	236
Epidermis	Buttock	20180601_SherrattM_MO_01.raw (Full_Skin_1)	Heat shock 70 kDa protein 1A OS=Homo sapiens GN=HSPA1A PE=1 SV=1	A0A0G2JIW1_HUMAN,A0A1U9X7W4_HUMAN,A8K5I0_HUMAN,HS71A_HUMAN,HS71B_HUMAN	SwissProt_2018_01.fasta	70054	21	25	31	0.00239	0.384	CQEVISWLDANTLAEKDEFEHK	K	R	0.993	45.2	27.9	15.8	45.2	0	0	0	1	2	2662.25	4353.74	5373290	574	595
Epidermis	Buttock	20180601_SherrattM_MO_01.raw (Full_Skin_1)	Heat shock 70 kDa protein 1A OS=Homo sapiens GN=HSPA1A PE=1 SV=1	A0A0G2JIW1_HUMAN,A0A1U9X7W4_HUMAN,A8K5I0_HUMAN,HS71A_HUMAN,HS71B_HUMAN	SwissProt_2018_01.fasta	70054	21	25	31	0.00239	0.384	DAGVIAGLNVLR	K	I	0.997	52.4	26.4	16.3	52.4	0	1	0	0	2	1197.7	4232.05	3947780	160	171
Epidermis	Buttock	20180601_SherrattM_MO_01.raw (Full_Skin_1)	Heat shock 70 kDa protein 1A OS=Homo sapiens GN=HSPA1A PE=1 SV=1	A0A0G2JIW1_HUMAN,A0A1U9X7W4_HUMAN,A8K5I0_HUMAN,HS71A_HUMAN,HS71B_HUMAN	SwissProt_2018_01.fasta	70054	21	25	31	0.00239	0.384	FEELCSDLFR	R	S	0.997	69.9	25	18.3	68.9	0	1	0	0	2	1315.6	4030.59	1799110	302	311
Epidermis	Buttock	20180601_SherrattM_MO_01.raw (Full_Skin_1)	Heat shock 70 kDa protein 1A OS=Homo sapiens GN=HSPA1A PE=1 SV=1	A0A0G2JIW1_HUMAN,A0A1U9X7W4_HUMAN,A8K5I0_HUMAN,HS71A_HUMAN,HS71B_HUMAN	SwissProt_2018_01.fasta	70054	21	25	31	0.00239	0.384	FGDPVVQSDMK	K	H	0.997	59.1	27.7	16.7	59.1	0	1	0	0	2	1222.58	2010.45	2089830	78	88
Epidermis	Buttock	20180601_SherrattM_MO_01.raw (Full_Skin_1)	Heat shock 70 kDa protein 1A OS=Homo sapiens GN=HSPA1A PE=1 SV=1	A0A0G2JIW1_HUMAN,A0A1U9X7W4_HUMAN,A8K5I0_HUMAN,HS71A_HUMAN,HS71B_HUMAN	SwissProt_2018_01.fasta	70054	21	25	31	0.00239	0.384	HWPFQVINDGDKPK	K	V	0.997	47.9	29.7	16	47.9	0	0	3	0	2	1680.85	2469.53	7722850	89	102
Epidermis	Buttock	20180601_SherrattM_MO_01.raw (Full_Skin_1)	Heat shock 70 kDa protein 1A OS=Homo sapiens GN=HSPA1A PE=1 SV=1	A0A0G2JIW1_HUMAN,A0A1U9X7W4_HUMAN,A8K5I0_HUMAN,HS71A_HUMAN,HS71B_HUMAN	SwissProt_2018_01.fasta	70054	21	25	31	0.00239	0.384	IINEPTAAAIAYGLDR	R	T	0.997	72.5	28.9	17.5	72.5	0	1	1	0	2	1687.9	4151.07	5151420	172	187
Epidermis	Buttock	20180601_SherrattM_MO_01.raw (Full_Skin_1)	Heat shock 70 kDa protein 1A OS=Homo sapiens GN=HSPA1A PE=1 SV=1	A0A0G2JIW1_HUMAN,A0A1U9X7W4_HUMAN,A8K5I0_HUMAN,HS71A_HUMAN,HS71B_HUMAN	SwissProt_2018_01.fasta	70054	21	25	31	0.00239	0.384	KFGDPVVQSDMK	R	H	0.997	46.1	29.4	17.2	44.8	0	1	1	0	2	1350.67	1458.11	3041290	77	88
Epidermis	Buttock	20180601_SherrattM_MO_01.raw (Full_Skin_1)	Heat shock 70 kDa protein 1A OS=Homo sapiens GN=HSPA1A PE=1 SV=1	A0A0G2JIW1_HUMAN,A0A1U9X7W4_HUMAN,A8K5I0_HUMAN,HS71A_HUMAN,HS71B_HUMAN	SwissProt_2018_01.fasta	70054	21	25	31	0.00239	0.384	LLQDFFNGR	K	D	0.997	53.6	28.9	29.1	40.8	0	1	0	0	2	1109.57	3735.28	7205510	349	357
Epidermis	Buttock	20180601_SherrattM_MO_01.raw (Full_Skin_1)	Heat shock 70 kDa protein 1A OS=Homo sapiens GN=HSPA1A PE=1 SV=1	A0A0G2JIW1_HUMAN,A0A1U9X7W4_HUMAN,A8K5I0_HUMAN,HS71A_HUMAN,HS71B_HUMAN	SwissProt_2018_01.fasta	70054	21	25	31	0.00239	0.384	LSKEEIER	R	M	0.99	48	29.4	23.8	40.2	0	1	0	0	2	1003.54	764.939	2881310	510	517
Epidermis	Buttock	20180601_SherrattM_MO_01.raw (Full_Skin_1)	Heat shock 70 kDa protein 1A OS=Homo sapiens GN=HSPA1A PE=1 SV=1	A0A0G2JIW1_HUMAN,A0A1U9X7W4_HUMAN,A8K5I0_HUMAN,HS71A_HUMAN,HS71B_HUMAN	SwissProt_2018_01.fasta	70054	21	25	31	0.00239	0.384	LVNHFVEEFK	R	R	0.997	41.2	29.2	15.6	41.2	0	1	0	0	2	1261.66	2256.73	1669250	237	246
Epidermis	Buttock	20180601_SherrattM_MO_01.raw (Full_Skin_1)	Heat shock 70 kDa protein 1A OS=Homo sapiens GN=HSPA1A PE=1 SV=1	A0A0G2JIW1_HUMAN,A0A1U9X7W4_HUMAN,A8K5I0_HUMAN,HS71A_HUMAN,HS71B_HUMAN	SwissProt_2018_01.fasta	70054	21	25	31	0.00239	0.384	MVQEAEKYKAEDEVQR	R	E	0.997	44.1	28.3	15.8	44.1	0	0	1	0	2	1952.94	967.229	1572140	518	533
Epidermis	Buttock	20180601_SherrattM_MO_01.raw (Full_Skin_1)	Heat shock 70 kDa protein 1A OS=Homo sapiens GN=HSPA1A PE=1 SV=1	A0A0G2JIW1_HUMAN,A0A1U9X7W4_HUMAN,A8K5I0_HUMAN,HS71A_HUMAN,HS71B_HUMAN	SwissProt_2018_01.fasta	70054	21	25	31	0.00239	0.384	NQVALNPQNTVFDAK	K	R	0.997	88.5	28.6	18.5	88.5	0	2	0	0	2	1658.85	2813.81	9721450	57	71
Epidermis	Buttock	20180601_SherrattM_MO_01.raw (Full_Skin_1)	Heat shock 70 kDa protein 1A OS=Homo sapiens GN=HSPA1A PE=1 SV=1	A0A0G2JIW1_HUMAN,A0A1U9X7W4_HUMAN,A8K5I0_HUMAN,HS71A_HUMAN,HS71B_HUMAN	SwissProt_2018_01.fasta	70054	21	25	31	0.00239	0.384	QTQIFTTYSDNQPGVLIQVYEGER	K	A	0.997	53.5	29.6	16.3	1.57	0	0	1	0	2	2786.36	4613.83	1727090	424	447
Epidermis	Buttock	20180601_SherrattM_MO_01.raw (Full_Skin_1)	Heat shock 70 kDa protein 1A OS=Homo sapiens GN=HSPA1A PE=1 SV=1	A0A0G2JIW1_HUMAN,A0A1U9X7W4_HUMAN,A8K5I0_HUMAN,HS71A_HUMAN,HS71B_HUMAN	SwissProt_2018_01.fasta	70054	21	25	31	0.00239	0.384	STLEPVEK	R	A	0.99	41.8	29.1	22.3	35.2	0	1	0	0	2	902.483	865.12	3852490	312	319
Epidermis	Buttock	20180601_SherrattM_MO_01.raw (Full_Skin_1)	Heat shock 70 kDa protein 1A OS=Homo sapiens GN=HSPA1A PE=1 SV=1	A0A0G2JIW1_HUMAN,A0A1U9X7W4_HUMAN,A8K5I0_HUMAN,HS71A_HUMAN,HS71B_HUMAN	SwissProt_2018_01.fasta	70054	21	25	31	0.00239	0.384	TTPSYVAFTDTER	R	L	0.997	79.1	27.5	17.9	79.1	0	2	0	0	2	1487.7	2531.98	11844100	37	49
Epidermis	Buttock	20180601_SherrattM_MO_01.raw (Full_Skin_1)	Heat shock 70 kDa protein 1A OS=Homo sapiens GN=HSPA1A PE=1 SV=1	A0A0G2JIW1_HUMAN,A0A1U9X7W4_HUMAN,A8K5I0_HUMAN,HS71A_HUMAN,HS71B_HUMAN	SwissProt_2018_01.fasta	70054	21	25	31	0.00239	0.384	VEIIANDQGNR	K	T	0.997	77	28.5	21.9	0	0	1	0	0	2	1228.63	1058.19	4035570	26	36
Epidermis	Buttock	20180601_SherrattM_MO_01.raw (Full_Skin_1)	Heat shock 70 kDa protein 1A OS=Homo sapiens GN=HSPA1A PE=1 SV=1	A0A0G2JIW1_HUMAN,A0A1U9X7W4_HUMAN,A8K5I0_HUMAN,HS71A_HUMAN,HS71B_HUMAN	SwissProt_2018_01.fasta	70054	21	25	31	0.00239	0.384	YKAEDEVQR	K	E	0.997	56.9	28.9	29.2	44.3	0	1	0	0	2	1137.55	726.45	2002950	525	533
Epidermis	Buttock	20180601_SherrattM_MO_01.raw (Full_Skin_1)	Cysteine and glycine-rich protein 1 OS=Homo sapiens GN=CSRP1 PE=1 SV=3	B4DY28_HUMAN,CSRP1_HUMAN	SwissProt_2018_01.fasta	20567.1	3	3	3	0.000231	0.244	GFGFGQGAGALVHSE	K	-	0.986	25.9	27.2	14.6	25.9	0	1	0	0	2	1433.68	3459.09	815541	179	193
Epidermis	Buttock	20180601_SherrattM_MO_01.raw (Full_Skin_1)	Cysteine and glycine-rich protein 1 OS=Homo sapiens GN=CSRP1 PE=1 SV=3	B4DY28_HUMAN,CSRP1_HUMAN	SwissProt_2018_01.fasta	20567.1	3	3	3	0.000231	0.244	GYGYGQGAGTLSTDK	K	G	0.997	57.6	26.7	16.6	57.6	0	1	0	0	2	1474.68	1430.63	670846	70	84
Epidermis	Buttock	20180601_SherrattM_MO_01.raw (Full_Skin_1)	Cysteine and glycine-rich protein 1 OS=Homo sapiens GN=CSRP1 PE=1 SV=3	B4DY28_HUMAN,CSRP1_HUMAN	SwissProt_2018_01.fasta	20567.1	3	3	3	0.000231	0.244	NLDSTTVAVHGEEIYCK	K	S	0.995	45.2	27.7	15.8	45.2	0	0	1	0	2	1935.91	2263.17	1212080	43	59
Epidermis	Buttock	20180601_SherrattM_MO_01.raw (Full_Skin_1)	ATP synthase subunit O, mitochondrial OS=Homo sapiens GN=ATP5O PE=1 SV=1	ATPO_HUMAN	SwissProt_2018_01.fasta	23277.4	2	2	2	0.000154	0.103	SFLSQGQVLK	K	L	0.994	33.3	28.2	16.5	31.9	0	1	0	0	2	1106.62	2394.99	667968	163	172
Epidermis	Buttock	20180601_SherrattM_MO_01.raw (Full_Skin_1)	ATP synthase subunit O, mitochondrial OS=Homo sapiens GN=ATP5O PE=1 SV=1	ATPO_HUMAN	SwissProt_2018_01.fasta	23277.4	2	2	2	0.000154	0.103	TDPSILGGMIVR	K	I	0.997	58.6	29.8	17	58.2	0	1	0	0	2	1258.68	3949.04	3127900	177	188
Epidermis	Buttock	20180601_SherrattM_MO_01.raw (Full_Skin_1)	Heat shock cognate 71 kDa protein OS=Homo sapiens GN=HSPA8 PE=1 SV=1	HSP7C_HUMAN,V9HW22_HUMAN	SwissProt_2018_01.fasta	70899.8	14	18	18	0.00139	0.31	ARFEELNADLFR	R	G	0.997	51.6	29.2	22.7	45.1	0	1	1	0	2	1480.75	3542.52	2418020	300	311
Epidermis	Buttock	20180601_SherrattM_MO_01.raw (Full_Skin_1)	Heat shock cognate 71 kDa protein OS=Homo sapiens GN=HSPA8 PE=1 SV=1	HSP7C_HUMAN,V9HW22_HUMAN	SwissProt_2018_01.fasta	70899.8	14	18	18	0.00139	0.31	FEELNADLFR	R	G	0.997	75.2	29.1	22.9	70.1	0	1	0	0	2	1253.62	4102.87	3177230	302	311
Epidermis	Buttock	20180601_SherrattM_MO_01.raw (Full_Skin_1)	Heat shock cognate 71 kDa protein OS=Homo sapiens GN=HSPA8 PE=1 SV=1	HSP7C_HUMAN,V9HW22_HUMAN	SwissProt_2018_01.fasta	70899.8	14	18	18	0.00139	0.31	IINEPTAAAIAYGLDK	R	K	0.997	47.2	29.8	18.3	44.9	0	1	0	0	2	1659.9	4012.75	2169880	172	187
Epidermis	Buttock	20180601_SherrattM_MO_01.raw (Full_Skin_1)	Heat shock cognate 71 kDa protein OS=Homo sapiens GN=HSPA8 PE=1 SV=1	HSP7C_HUMAN,V9HW22_HUMAN	SwissProt_2018_01.fasta	70899.8	14	18	18	0.00139	0.31	LLQDFFNGK	K	E	0.997	50.8	28.2	21	46	0	1	0	0	2	1081.57	3624.08	617562	349	357
Epidermis	Buttock	20180601_SherrattM_MO_01.raw (Full_Skin_1)	Heat shock cognate 71 kDa protein OS=Homo sapiens GN=HSPA8 PE=1 SV=1	HSP7C_HUMAN,V9HW22_HUMAN	SwissProt_2018_01.fasta	70899.8	14	18	18	0.00139	0.31	LSKEDIER	R	M	0.969	29.7	29.3	41.9	2.61	0	1	0	0	2	989.526	778.916	336076	510	517
Epidermis	Buttock	20180601_SherrattM_MO_01.raw (Full_Skin_1)	Heat shock cognate 71 kDa protein OS=Homo sapiens GN=HSPA8 PE=1 SV=1	HSP7C_HUMAN,V9HW22_HUMAN	SwissProt_2018_01.fasta	70899.8	14	18	18	0.00139	0.31	MKEIAEAYLGK	K	T	0.997	43.7	29.5	28.3	31.1	0	1	1	0	2	1252.66	1791.75	2509450	127	137
Epidermis	Buttock	20180601_SherrattM_MO_01.raw (Full_Skin_1)	Heat shock cognate 71 kDa protein OS=Homo sapiens GN=HSPA8 PE=1 SV=1	HSP7C_HUMAN,V9HW22_HUMAN	SwissProt_2018_01.fasta	70899.8	14	18	18	0.00139	0.31	MVNHFIAEFK	R	R	0.996	33.4	29.4	17.7	30.7	0	1	0	0	2	1235.62	2398.66	793204	237	246
Epidermis	Buttock	20180601_SherrattM_MO_01.raw (Full_Skin_1)	Heat shock cognate 71 kDa protein OS=Homo sapiens GN=HSPA8 PE=1 SV=1	HSP7C_HUMAN,V9HW22_HUMAN	SwissProt_2018_01.fasta	70899.8	14	18	18	0.00139	0.31	NQVAMNPTNTVFDAK	K	R	0.997	98.5	28.5	19.2	98.5	0	1	0	0	2	1649.8	2629.83	1087280	57	71
Epidermis	Buttock	20180601_SherrattM_MO_01.raw (Full_Skin_1)	Heat shock cognate 71 kDa protein OS=Homo sapiens GN=HSPA8 PE=1 SV=1	HSP7C_HUMAN,V9HW22_HUMAN	SwissProt_2018_01.fasta	70899.8	14	18	18	0.00139	0.31	NSLESYAFNMK	K	A	0.997	48.2	26	16	48.2	0	1	0	0	2	1303.6	3280.16	961536	540	550
Epidermis	Buttock	20180601_SherrattM_MO_01.raw (Full_Skin_1)	Heat shock cognate 71 kDa protein OS=Homo sapiens GN=HSPA8 PE=1 SV=1	HSP7C_HUMAN,V9HW22_HUMAN	SwissProt_2018_01.fasta	70899.8	14	18	18	0.00139	0.31	QTQTFTTYSDNQPGVLIQVYEGER	K	A	0.994	36.7	30.3	15.3	36.7	0	0	1	0	2	2774.33	4447.6	3218780	424	447
Epidermis	Buttock	20180601_SherrattM_MO_01.raw (Full_Skin_1)	Heat shock cognate 71 kDa protein OS=Homo sapiens GN=HSPA8 PE=1 SV=1	HSP7C_HUMAN,V9HW22_HUMAN	SwissProt_2018_01.fasta	70899.8	14	18	18	0.00139	0.31	RFDDAVVQSDMK	R	H	0.997	46.2	27	16.6	45.5	0	1	0	0	2	1410.67	1563.9	2683150	77	88
Epidermis	Buttock	20180601_SherrattM_MO_01.raw (Full_Skin_1)	Heat shock cognate 71 kDa protein OS=Homo sapiens GN=HSPA8 PE=1 SV=1	HSP7C_HUMAN,V9HW22_HUMAN	SwissProt_2018_01.fasta	70899.8	14	18	18	0.00139	0.31	SQIHDIVLVGGSTR	K	I	0.99	39.1	28.5	15.4	39.1	0	0	1	0	2	1481.81	1966.77	3184810	329	342
Epidermis	Buttock	20180601_SherrattM_MO_01.raw (Full_Skin_1)	Heat shock cognate 71 kDa protein OS=Homo sapiens GN=HSPA8 PE=1 SV=1	HSP7C_HUMAN,V9HW22_HUMAN	SwissProt_2018_01.fasta	70899.8	14	18	18	0.00139	0.31	STAGDTHLGGEDFDNR	K	M	0.997	54.6	25	16.4	54.6	0	1	1	0	2	1691.73	1212.29	2365650	221	236
Epidermis	Buttock	20180601_SherrattM_MO_01.raw (Full_Skin_1)	Heat shock cognate 71 kDa protein OS=Homo sapiens GN=HSPA8 PE=1 SV=1	HSP7C_HUMAN,V9HW22_HUMAN	SwissProt_2018_01.fasta	70899.8	14	18	18	0.00139	0.31	TVTNAVVTVPAYFNDSQR	K	Q	0.997	50.2	29	16.1	50.2	0	1	1	0	2	1982	3830.31	2778760	138	155
Epidermis	Buttock	20180601_SherrattM_MO_01.raw (Full_Skin_1)	Cytochrome b-c1 complex subunit 6, mitochondrial OS=Homo sapiens GN=UQCRH PE=1 SV=2	Q567R0_HUMAN,QCR6_HUMAN	SwissProt_2018_01.fasta	10738.5	2	2	2	0.000154	0.297	ERLELCDER	R	V	0.995	31.4	26.1	22.9	23.5	0	1	0	0	2	1219.57	1026.5	1479050	48	56
Epidermis	Buttock	20180601_SherrattM_MO_01.raw (Full_Skin_1)	Cytochrome b-c1 complex subunit 6, mitochondrial OS=Homo sapiens GN=UQCRH PE=1 SV=2	Q567R0_HUMAN,QCR6_HUMAN	SwissProt_2018_01.fasta	10738.5	2	2	2	0.000154	0.297	SHTEEDCTEELFDFLHAR	R	D	0.997	56.1	25	16.5	56.1	0	0	0	1	2	2235.96	4403.04	2804540	61	78
Epidermis	Buttock	20180601_SherrattM_MO_01.raw (Full_Skin_1)	60S ribosomal protein L7a OS=Homo sapiens GN=RPL7A PE=1 SV=2	RL7A_HUMAN	SwissProt_2018_01.fasta	29996.3	8	8	8	0.000617	0.244	AGVNTVTTLVENK	R	K	0.997	49.1	32.1	16.1	49.1	0	1	0	0	2	1345.73	2432.49	3190930	138	150
Epidermis	Buttock	20180601_SherrattM_MO_01.raw (Full_Skin_1)	60S ribosomal protein L7a OS=Homo sapiens GN=RPL7A PE=1 SV=2	RL7A_HUMAN	SwissProt_2018_01.fasta	29996.3	8	8	8	0.000617	0.244	AGVNTVTTLVENKK	R	A	0.977	28.2	28.4	14.8	28.2	0	0	1	0	2	1473.83	1752.2	2257780	138	151
Epidermis	Buttock	20180601_SherrattM_MO_01.raw (Full_Skin_1)	60S ribosomal protein L7a OS=Homo sapiens GN=RPL7A PE=1 SV=2	RL7A_HUMAN	SwissProt_2018_01.fasta	29996.3	8	8	8	0.000617	0.244	HWGGNVLGPK	R	S	0.968	27.6	29.7	14.7	27.6	0	1	0	0	2	1064.56	1173.12	2487090	236	245
Epidermis	Buttock	20180601_SherrattM_MO_01.raw (Full_Skin_1)	60S ribosomal protein L7a OS=Homo sapiens GN=RPL7A PE=1 SV=2	RL7A_HUMAN	SwissProt_2018_01.fasta	29996.3	8	8	8	0.000617	0.244	KVAPAPAVVK	K	K	0.997	38.8	25	15.4	25	0	1	0	0	2	979.63	785.425	1180100	11	20
Epidermis	Buttock	20180601_SherrattM_MO_01.raw (Full_Skin_1)	60S ribosomal protein L7a OS=Homo sapiens GN=RPL7A PE=1 SV=2	RL7A_HUMAN	SwissProt_2018_01.fasta	29996.3	8	8	8	0.000617	0.244	KVVNPLFEK	K	R	0.997	47.4	27.4	28.4	34.9	0	1	0	0	2	1073.64	1367.87	1208970	26	34
Epidermis	Buttock	20180601_SherrattM_MO_01.raw (Full_Skin_1)	60S ribosomal protein L7a OS=Homo sapiens GN=RPL7A PE=1 SV=2	RL7A_HUMAN	SwissProt_2018_01.fasta	29996.3	8	8	8	0.000617	0.244	QTATQLLK	R	L	0.99	41.8	28.5	22.3	35.1	0	1	0	0	2	902.531	1069.34	2976370	90	97
Epidermis	Buttock	20180601_SherrattM_MO_01.raw (Full_Skin_1)	60S ribosomal protein L7a OS=Homo sapiens GN=RPL7A PE=1 SV=2	RL7A_HUMAN	SwissProt_2018_01.fasta	29996.3	8	8	8	0.000617	0.244	VAPAPAVVK	K	K	0.997	41.2	25	15.6	41.2	0	1	0	0	2	851.535	880.11	1303500	12	20
Epidermis	Buttock	20180601_SherrattM_MO_01.raw (Full_Skin_1)	60S ribosomal protein L7a OS=Homo sapiens GN=RPL7A PE=1 SV=2	RL7A_HUMAN	SwissProt_2018_01.fasta	29996.3	8	8	8	0.000617	0.244	VPPAINQFTQALDR	K	Q	0.997	47.5	29.1	16.8	46.7	0	1	0	0	2	1569.84	4225.96	3401960	76	89
Epidermis	Buttock	20180601_SherrattM_MO_01.raw (Full_Skin_1)	C-type lectin domain family 4 member K OS=Homo sapiens GN=CD207 PE=1 SV=2	CLC4K_HUMAN	SwissProt_2018_01.fasta	36725.6	2	2	2	0.000154	0.0732	ALQGSLENMSK	R	L	0.995	34.5	30	15.2	34.5	0	1	0	0	2	1177.59	1492.33	2042690	173	183
Epidermis	Buttock	20180601_SherrattM_MO_01.raw (Full_Skin_1)	C-type lectin domain family 4 member K OS=Homo sapiens GN=CD207 PE=1 SV=2	CLC4K_HUMAN	SwissProt_2018_01.fasta	36725.6	2	2	2	0.000154	0.0732	QNDILQVVSQGWK	R	Y	0.997	77.2	29.1	17.8	77.2	0	1	0	0	2	1514.8	4539.78	3126110	188	200
Epidermis	Buttock	20180601_SherrattM_MO_01.raw (Full_Skin_1)	78 kDa glucose-regulated protein OS=Homo sapiens GN=HSPA5 PE=1 SV=2	GRP78_HUMAN,V9HWB4_HUMAN	SwissProt_2018_01.fasta	72334.7	12	12	14	0.00108	0.298	AKFEELNMDLFR	R	S	0.997	41.8	28.5	15.6	41.8	0	0	1	0	2	1512.75	4194.63	1959870	325	336
Epidermis	Buttock	20180601_SherrattM_MO_01.raw (Full_Skin_1)	78 kDa glucose-regulated protein OS=Homo sapiens GN=HSPA5 PE=1 SV=2	GRP78_HUMAN,V9HWB4_HUMAN	SwissProt_2018_01.fasta	72334.7	12	12	14	0.00108	0.298	DAGTIAGLNVMR	K	I	0.997	45.2	31.6	15.8	45.2	0	1	0	0	2	1217.63	3225.92	1225350	186	197
Epidermis	Buttock	20180601_SherrattM_MO_01.raw (Full_Skin_1)	78 kDa glucose-regulated protein OS=Homo sapiens GN=HSPA5 PE=1 SV=2	GRP78_HUMAN,V9HWB4_HUMAN	SwissProt_2018_01.fasta	72334.7	12	12	14	0.00108	0.298	DNHLLGTFDLTGIPPAPR	K	G	0.997	59.4	28.8	16.7	59.4	0	0	1	0	2	1934.01	4460.62	1990690	475	492
Epidermis	Buttock	20180601_SherrattM_MO_01.raw (Full_Skin_1)	78 kDa glucose-regulated protein OS=Homo sapiens GN=HSPA5 PE=1 SV=2	GRP78_HUMAN,V9HWB4_HUMAN	SwissProt_2018_01.fasta	72334.7	12	12	14	0.00108	0.298	ITPSYVAFTPEGER	R	L	0.997	59.3	30.6	16.7	59.3	0	2	0	0	2	1566.78	3036.63	2246880	61	74
Epidermis	Buttock	20180601_SherrattM_MO_01.raw (Full_Skin_1)	78 kDa glucose-regulated protein OS=Homo sapiens GN=HSPA5 PE=1 SV=2	GRP78_HUMAN,V9HWB4_HUMAN	SwissProt_2018_01.fasta	72334.7	12	12	14	0.00108	0.298	KKELEEIVQPIISK	K	L	0.996	34.9	25	15.2	34.9	0	0	1	0	2	1653.98	2438.51	3745930	620	633
Epidermis	Buttock	20180601_SherrattM_MO_01.raw (Full_Skin_1)	78 kDa glucose-regulated protein OS=Homo sapiens GN=HSPA5 PE=1 SV=2	GRP78_HUMAN,V9HWB4_HUMAN	SwissProt_2018_01.fasta	72334.7	12	12	14	0.00108	0.298	LTPEEIER	R	M	0.99	29.6	29.5	27.2	0	0	1	0	0	2	986.515	1271.72	1801570	533	540
Epidermis	Buttock	20180601_SherrattM_MO_01.raw (Full_Skin_1)	78 kDa glucose-regulated protein OS=Homo sapiens GN=HSPA5 PE=1 SV=2	GRP78_HUMAN,V9HWB4_HUMAN	SwissProt_2018_01.fasta	72334.7	12	12	14	0.00108	0.298	MVNDAEKFAEEDKK	R	L	0.997	38.6	27.8	15.4	38.6	0	0	1	0	2	1653.78	994.287	968924	541	554
Epidermis	Buttock	20180601_SherrattM_MO_01.raw (Full_Skin_1)	78 kDa glucose-regulated protein OS=Homo sapiens GN=HSPA5 PE=1 SV=2	GRP78_HUMAN,V9HWB4_HUMAN	SwissProt_2018_01.fasta	72334.7	12	12	14	0.00108	0.298	NQLTSNPENTVFDAK	K	R	0.997	96	30.6	19	96	0	1	0	0	2	1677.81	2526.46	1487210	82	96
Epidermis	Buttock	20180601_SherrattM_MO_01.raw (Full_Skin_1)	78 kDa glucose-regulated protein OS=Homo sapiens GN=HSPA5 PE=1 SV=2	GRP78_HUMAN,V9HWB4_HUMAN	SwissProt_2018_01.fasta	72334.7	12	12	14	0.00108	0.298	SQIFSTASDNQPTVTIK	K	V	0.997	79.5	29	19.4	78.1	0	2	0	0	2	1836.93	2832.5	2812300	448	464
Epidermis	Buttock	20180601_SherrattM_MO_01.raw (Full_Skin_1)	78 kDa glucose-regulated protein OS=Homo sapiens GN=HSPA5 PE=1 SV=2	GRP78_HUMAN,V9HWB4_HUMAN	SwissProt_2018_01.fasta	72334.7	12	12	14	0.00108	0.298	TKPYIQVDIGGGQTK	K	T	0.991	38.3	28.4	15.4	38.3	0	0	1	0	2	1604.86	1852.19	813118	124	138
Epidermis	Buttock	20180601_SherrattM_MO_01.raw (Full_Skin_1)	78 kDa glucose-regulated protein OS=Homo sapiens GN=HSPA5 PE=1 SV=2	GRP78_HUMAN,V9HWB4_HUMAN	SwissProt_2018_01.fasta	72334.7	12	12	14	0.00108	0.298	TWNDPSVQQDIK	R	F	0.982	30.9	28.2	14.9	30.9	0	1	0	0	2	1430.69	2088.42	2898170	102	113
Epidermis	Buttock	20180601_SherrattM_MO_01.raw (Full_Skin_1)	78 kDa glucose-regulated protein OS=Homo sapiens GN=HSPA5 PE=1 SV=2	GRP78_HUMAN,V9HWB4_HUMAN	SwissProt_2018_01.fasta	72334.7	12	12	14	0.00108	0.298	VTHAVVTVPAYFNDAQR	K	Q	0.997	52	29.4	16.2	52	0	0	1	0	2	1887.97	2872.64	933656	165	181
Epidermis	Buttock	20180601_SherrattM_MO_01.raw (Full_Skin_1)	Kallikrein-5 OS=Homo sapiens GN=KLK5 PE=1 SV=3	KLK5_HUMAN,Q53F68_HUMAN	SwissProt_2018_01.fasta	32019.9	3	3	3	0.000231	0.0956	QIDDTMFCAGDK	R	A	0.997	63.5	25	17	63.5	0	1	0	0	2	1400.58	2407.81	1272140	224	235
Epidermis	Buttock	20180601_SherrattM_MO_01.raw (Full_Skin_1)	Kallikrein-5 OS=Homo sapiens GN=KLK5 PE=1 SV=3	KLK5_HUMAN,Q53F68_HUMAN	SwissProt_2018_01.fasta	32019.9	3	3	3	0.000231	0.0956	RCEDAYPR	K	Q	0.99	33.1	25	21.3	26.9	0	1	0	0	2	1066.47	710.013	564190	216	223
Epidermis	Buttock	20180601_SherrattM_MO_01.raw (Full_Skin_1)	Kallikrein-5 OS=Homo sapiens GN=KLK5 PE=1 SV=3	KLK5_HUMAN,Q53F68_HUMAN	SwissProt_2018_01.fasta	32019.9	3	3	3	0.000231	0.0956	SPQVHFPK	K	V	0.99	39.3	28.5	15.5	39.3	0	1	0	0	2	939.505	992.192	1447060	195	202
Epidermis	Buttock	20180601_SherrattM_MO_01.raw (Full_Skin_1)	10 kDa heat shock protein, mitochondrial OS=Homo sapiens GN=HSPE1 PE=1 SV=2	CH10_HUMAN,Q9UNM1_HUMAN	SwissProt_2018_01.fasta	10931.8	3	3	3	0.000231	0.353	VLLPEYGGTK	K	V	0.982	30.6	28.8	14.9	30.6	0	1	0	0	2	1076.6	2095.4	2452040	71	80
Epidermis	Buttock	20180601_SherrattM_MO_01.raw (Full_Skin_1)	10 kDa heat shock protein, mitochondrial OS=Homo sapiens GN=HSPE1 PE=1 SV=2	CH10_HUMAN,Q9UNM1_HUMAN	SwissProt_2018_01.fasta	10931.8	3	3	3	0.000231	0.353	VLQATVVAVGSGSK	K	G	0.997	78.8	27.6	17.9	78.8	0	1	0	0	2	1315.76	1735.38	1819420	41	54
Epidermis	Buttock	20180601_SherrattM_MO_01.raw (Full_Skin_1)	10 kDa heat shock protein, mitochondrial OS=Homo sapiens GN=HSPE1 PE=1 SV=2	CH10_HUMAN,Q9UNM1_HUMAN	SwissProt_2018_01.fasta	10931.8	3	3	3	0.000231	0.353	VVLDDKDYFLFR	K	D	0.997	67	29.1	17.2	67	0	0	1	0	2	1529.8	4265.3	3815020	81	92
Epidermis	Buttock	20180601_SherrattM_MO_01.raw (Full_Skin_1)	Trifunctional enzyme subunit beta, mitochondrial OS=Homo sapiens GN=HADHB PE=1 SV=3	ECHB_HUMAN	SwissProt_2018_01.fasta	51296	7	8	9	0.000694	0.154	AALTGLLHR	R	T	0.997	57	25	18.3	55.3	0	1	1	0	2	951.573	1715.22	1858640	82	90
Epidermis	Buttock	20180601_SherrattM_MO_01.raw (Full_Skin_1)	Trifunctional enzyme subunit beta, mitochondrial OS=Homo sapiens GN=HADHB PE=1 SV=3	ECHB_HUMAN	SwissProt_2018_01.fasta	51296	7	8	9	0.000694	0.154	AMDSDWFAENYMGR	K	K	0.997	90.9	25	18.7	90.9	0	1	0	0	2	1692.68	4424.17	2007730	392	405
Epidermis	Buttock	20180601_SherrattM_MO_01.raw (Full_Skin_1)	Trifunctional enzyme subunit beta, mitochondrial OS=Homo sapiens GN=HADHB PE=1 SV=3	ECHB_HUMAN	SwissProt_2018_01.fasta	51296	7	8	9	0.000694	0.154	DQLLLGPTYATPK	K	V	0.997	51.6	29.4	16.2	51.6	0	1	0	0	2	1416.77	3266.29	2453070	349	361
Epidermis	Buttock	20180601_SherrattM_MO_01.raw (Full_Skin_1)	Trifunctional enzyme subunit beta, mitochondrial OS=Homo sapiens GN=HADHB PE=1 SV=3	ECHB_HUMAN	SwissProt_2018_01.fasta	51296	7	8	9	0.000694	0.154	EAALGAGFSDK	R	T	0.989	29.6	28.3	14.9	29.6	0	1	0	0	2	1065.52	1441.53	1555570	118	128
Epidermis	Buttock	20180601_SherrattM_MO_01.raw (Full_Skin_1)	Trifunctional enzyme subunit beta, mitochondrial OS=Homo sapiens GN=HADHB PE=1 SV=3	ECHB_HUMAN	SwissProt_2018_01.fasta	51296	7	8	9	0.000694	0.154	LEQDEYALR	R	S	0.997	64.2	29.2	25.6	55.6	0	1	0	0	2	1136.56	1492.63	715964	239	247
Epidermis	Buttock	20180601_SherrattM_MO_01.raw (Full_Skin_1)	Trifunctional enzyme subunit beta, mitochondrial OS=Homo sapiens GN=HADHB PE=1 SV=3	ECHB_HUMAN	SwissProt_2018_01.fasta	51296	7	8	9	0.000694	0.154	NVVVVDGVR	R	T	0.991	29.6	27.7	15.5	28.9	0	1	0	0	2	956.552	1361.09	3482000	53	61
Epidermis	Buttock	20180601_SherrattM_MO_01.raw (Full_Skin_1)	Trifunctional enzyme subunit beta, mitochondrial OS=Homo sapiens GN=HADHB PE=1 SV=3	ECHB_HUMAN	SwissProt_2018_01.fasta	51296	7	8	9	0.000694	0.154	VGLPPLEK	K	F	0.99	35.4	25	15.2	35.4	0	2	0	0	2	852.519	1924.79	1604890	409	416
Epidermis	Buttock	20180601_SherrattM_MO_01.raw (Full_Skin_1)	14-3-3 protein sigma OS=Homo sapiens GN=SFN PE=1 SV=1	1433S_HUMAN	SwissProt_2018_01.fasta	27774.8	10	10	10	0.000771	0.351	DSTLIMQLLR	K	D	0.997	53	28.6	20.8	48.5	0	1	0	0	2	1189.66	4806.59	4964800	215	224
Epidermis	Buttock	20180601_SherrattM_MO_01.raw (Full_Skin_1)	14-3-3 protein sigma OS=Homo sapiens GN=SFN PE=1 SV=1	1433S_HUMAN	SwissProt_2018_01.fasta	27774.8	10	10	10	0.000771	0.351	GAVEKGEELSCEER	K	N	0.997	52	25.4	16.3	52	0	1	0	0	2	1592.72	939.254	7539230	28	41
Epidermis	Buttock	20180601_SherrattM_MO_01.raw (Full_Skin_1)	14-3-3 protein sigma OS=Homo sapiens GN=SFN PE=1 SV=1	1433S_HUMAN	SwissProt_2018_01.fasta	27774.8	10	10	10	0.000771	0.351	LAEQAERYEDMAAFMK	K	G	0.997	36.6	26.2	15.3	36.6	0	1	0	0	2	1902.87	3565.39	654159	12	27
Epidermis	Buttock	20180601_SherrattM_MO_01.raw (Full_Skin_1)	14-3-3 protein sigma OS=Homo sapiens GN=SFN PE=1 SV=1	1433S_HUMAN	SwissProt_2018_01.fasta	27774.8	10	10	10	0.000771	0.351	NLLSVAYK	R	N	0.99	38.9	25.8	29.9	24.4	0	1	0	0	2	907.525	2347.99	2302640	42	49
Epidermis	Buttock	20180601_SherrattM_MO_01.raw (Full_Skin_1)	14-3-3 protein sigma OS=Homo sapiens GN=SFN PE=1 SV=1	1433S_HUMAN	SwissProt_2018_01.fasta	27774.8	10	10	10	0.000771	0.351	SAYQEAMDISK	R	K	0.997	64.4	25	17	64.4	0	1	0	0	2	1242.57	1980.95	4337780	149	159
Epidermis	Buttock	20180601_SherrattM_MO_01.raw (Full_Skin_1)	14-3-3 protein sigma OS=Homo sapiens GN=SFN PE=1 SV=1	1433S_HUMAN	SwissProt_2018_01.fasta	27774.8	10	10	10	0.000771	0.351	SAYQEAMDISKK	R	E	0.987	34.3	27.4	15.1	34.3	0	0	1	0	2	1370.66	1512.84	514038	149	160
Epidermis	Buttock	20180601_SherrattM_MO_01.raw (Full_Skin_1)	14-3-3 protein sigma OS=Homo sapiens GN=SFN PE=1 SV=1	1433S_HUMAN	SwissProt_2018_01.fasta	27774.8	10	10	10	0.000771	0.351	SNEEGSEEKGPEVR	K	E	0.997	101	25	19.3	101	0	1	0	0	2	1546.7	709.862	528911	69	82
Epidermis	Buttock	20180601_SherrattM_MO_01.raw (Full_Skin_1)	14-3-3 protein sigma OS=Homo sapiens GN=SFN PE=1 SV=1	1433S_HUMAN	SwissProt_2018_01.fasta	27774.8	10	10	10	0.000771	0.351	YEDMAAFMK	R	G	0.997	46.9	25	15.9	46.9	0	1	0	0	2	1105.47	2961.65	2018570	19	27
Epidermis	Buttock	20180601_SherrattM_MO_01.raw (Full_Skin_1)	14-3-3 protein sigma OS=Homo sapiens GN=SFN PE=1 SV=1	1433S_HUMAN	SwissProt_2018_01.fasta	27774.8	10	10	10	0.000771	0.351	YLAEVATGDDK	R	K	0.997	75.2	27.6	17.7	75.2	0	1	0	0	2	1181.57	1277.62	6274020	130	140
Epidermis	Buttock	20180601_SherrattM_MO_01.raw (Full_Skin_1)	14-3-3 protein sigma OS=Homo sapiens GN=SFN PE=1 SV=1	1433S_HUMAN	SwissProt_2018_01.fasta	27774.8	10	10	10	0.000771	0.351	YLAEVATGDDKKR	R	I	0.997	47.4	29.2	16	47.4	0	0	1	0	2	1465.76	829.072	1600980	130	142
Epidermis	Buttock	20180601_SherrattM_MO_01.raw (Full_Skin_1)	Actin-related protein 2/3 complex subunit 5 OS=Homo sapiens PE=2 SV=1	B3KPC7_HUMAN		0	2	2	2	0.000154	0	ALAVGGLGSIIR	?	?	0.997	55.8	25	16.5	55.8	0	1	0	0	2	1126.69	3871.25	1193570	0	0
Epidermis	Buttock	20180601_SherrattM_MO_01.raw (Full_Skin_1)	Actin-related protein 2/3 complex subunit 5 OS=Homo sapiens PE=2 SV=1	B3KPC7_HUMAN		0	2	2	2	0.000154	0	SSEIEQAVQSLDR	?	?	0.997	59.1	29.5	16.7	59.1	0	1	0	0	2	1461.72	3677.95	1077220	0	0
Epidermis	Buttock	20180601_SherrattM_MO_01.raw (Full_Skin_1)	Thioredoxin OS=Homo sapiens GN=TXN PE=1 SV=3	H9ZYJ2_HUMAN,THIO_HUMAN	SwissProt_2018_01.fasta	11737.3	5	5	6	0.000463	0.457	LEATINELV	K	-	0.997	35.6	30.4	15.2	35.6	0	1	0	0	2	1001.55	4223.56	1792450	97	105
Epidermis	Buttock	20180601_SherrattM_MO_01.raw (Full_Skin_1)	Thioredoxin OS=Homo sapiens GN=TXN PE=1 SV=3	H9ZYJ2_HUMAN,THIO_HUMAN	SwissProt_2018_01.fasta	11737.3	5	5	6	0.000463	0.457	TAFQEALDAAGDK	K	L	0.997	73.3	28.6	17.6	73.3	0	2	0	0	2	1336.64	2956.06	3539780	9	21
Epidermis	Buttock	20180601_SherrattM_MO_01.raw (Full_Skin_1)	Thioredoxin OS=Homo sapiens GN=TXN PE=1 SV=3	H9ZYJ2_HUMAN,THIO_HUMAN	SwissProt_2018_01.fasta	11737.3	5	5	6	0.000463	0.457	TAFQEALDAAGDKLVVVDFSATWCGPCK	K	M	0.997	80.4	27.7	18	80.4	0	0	1	0	2	3056.45	4944.77	13438800	9	36
Epidermis	Buttock	20180601_SherrattM_MO_01.raw (Full_Skin_1)	Thioredoxin OS=Homo sapiens GN=TXN PE=1 SV=3	H9ZYJ2_HUMAN,THIO_HUMAN	SwissProt_2018_01.fasta	11737.3	5	5	6	0.000463	0.457	VGEFSGANKEK	K	L	0.997	43.2	29.1	28.3	30.5	0	1	0	0	2	1165.58	735.976	3605380	86	96
Epidermis	Buttock	20180601_SherrattM_MO_01.raw (Full_Skin_1)	Thioredoxin OS=Homo sapiens GN=TXN PE=1 SV=3	H9ZYJ2_HUMAN,THIO_HUMAN	SwissProt_2018_01.fasta	11737.3	5	5	6	0.000463	0.457	VGEFSGANKEKLEATINELV	K	-	0.982	29.6	29.1	14.8	29.6	0	0	1	0	2	2148.12	4456.94	3980990	86	105
Epidermis	Buttock	20180601_SherrattM_MO_01.raw (Full_Skin_1)	Guanine nucleotide-binding protein G(I)/G(S)/G(O) subunit gamma-12 OS=Homo sapiens GN=GNG12 PE=1 SV=3	GBG12_HUMAN	SwissProt_2018_01.fasta	8006.6	2	3	3	0.000231	0.417	ASADLMSYCEEHAR	K	S	0.997	52.5	25	16.3	52.5	0	1	1	0	2	1639.68	1578.54	1977990	35	48
Epidermis	Buttock	20180601_SherrattM_MO_01.raw (Full_Skin_1)	Guanine nucleotide-binding protein G(I)/G(S)/G(O) subunit gamma-12 OS=Homo sapiens GN=GNG12 PE=1 SV=3	GBG12_HUMAN	SwissProt_2018_01.fasta	8006.6	2	3	3	0.000231	0.417	SDPLLIGIPTSENPFK	R	D	0.997	42.8	28.4	15.7	42.8	0	1	0	0	2	1727.92	4684.92	6037520	49	64
Epidermis	Buttock	20180601_SherrattM_MO_01.raw (Full_Skin_1)	Serpin B7 OS=Homo sapiens GN=SERPINB7 PE=1 SV=1	A8K3Q8_HUMAN,SPB7_HUMAN	SwissProt_2018_01.fasta	42906.1	4	5	5	0.000385	0.118	ADLSGIASGGR	K	L	0.997	62.3	29.3	25.1	54.1	0	1	0	0	2	1003.52	1278.14	739322	305	315
Epidermis	Buttock	20180601_SherrattM_MO_01.raw (Full_Skin_1)	Serpin B7 OS=Homo sapiens GN=SERPINB7 PE=1 SV=1	A8K3Q8_HUMAN,SPB7_HUMAN	SwissProt_2018_01.fasta	42906.1	4	5	5	0.000385	0.118	KDDIILFSGK	R	V	0.997	45.1	28.2	15.8	45.1	0	1	0	0	2	1135.64	2221.97	502134	367	376
Epidermis	Buttock	20180601_SherrattM_MO_01.raw (Full_Skin_1)	Serpin B7 OS=Homo sapiens GN=SERPINB7 PE=1 SV=1	A8K3Q8_HUMAN,SPB7_HUMAN	SwissProt_2018_01.fasta	42906.1	4	5	5	0.000385	0.118	LGAQDDSLSQIDK	R	L	0.997	34.2	29.3	15.1	34.2	0	1	0	0	2	1389.69	1944.6	905860	44	56
Epidermis	Buttock	20180601_SherrattM_MO_01.raw (Full_Skin_1)	Serpin B7 OS=Homo sapiens GN=SERPINB7 PE=1 SV=1	A8K3Q8_HUMAN,SPB7_HUMAN	SwissProt_2018_01.fasta	42906.1	4	5	5	0.000385	0.118	VDFTNHLEDTR	R	R	0.997	58.7	26.7	16.7	58.7	0	1	1	0	2	1346.63	1645	1369250	129	139
Epidermis	Buttock	20180601_SherrattM_MO_01.raw (Full_Skin_1)	Heterogeneous nuclear ribonucleoprotein H OS=Homo sapiens GN=HNRNPH1 PE=1 SV=4	E9PCY7_HUMAN,G8JLB6_HUMAN,HNRH1_HUMAN	SwissProt_2018_01.fasta	49229.8	2	2	2	0.000154	0.0646	GLPWSCSADEVQR	R	F	0.997	60.3	25.5	16.8	60.3	0	1	0	0	2	1504.68	2691.44	993200	17	29
Epidermis	Buttock	20180601_SherrattM_MO_01.raw (Full_Skin_1)	Heterogeneous nuclear ribonucleoprotein H OS=Homo sapiens GN=HNRNPH1 PE=1 SV=4	E9PCY7_HUMAN,G8JLB6_HUMAN,HNRH1_HUMAN	SwissProt_2018_01.fasta	49229.8	2	2	2	0.000154	0.0646	HTGPNSPDTANDGFVR	K	L	0.985	54.4	25.9	16.4	54.4	0	0	1	0	2	1684.77	1006.56	792556	99	114
Epidermis	Buttock	20180601_SherrattM_MO_01.raw (Full_Skin_1)	Fructose-bisphosphate aldolase A OS=Homo sapiens GN=ALDOA PE=1 SV=2	ALDOA_HUMAN,V9HWN7_HUMAN	SwissProt_2018_01.fasta	39420.6	4	4	4	0.000308	0.135	FSHEEIAMATVTALR	K	R	0.997	59.2	29.9	16.7	59.2	0	0	1	0	2	1675.85	3402.02	690909	244	258
Epidermis	Buttock	20180601_SherrattM_MO_01.raw (Full_Skin_1)	Fructose-bisphosphate aldolase A OS=Homo sapiens GN=ALDOA PE=1 SV=2	ALDOA_HUMAN,V9HWN7_HUMAN	SwissProt_2018_01.fasta	39420.6	4	4	4	0.000308	0.135	LQSIGTENTEENR	R	R	0.997	35.2	27.5	15.3	35.2	0	1	0	0	2	1490.71	957.011	940691	44	56
Epidermis	Buttock	20180601_SherrattM_MO_01.raw (Full_Skin_1)	Fructose-bisphosphate aldolase A OS=Homo sapiens GN=ALDOA PE=1 SV=2	ALDOA_HUMAN,V9HWN7_HUMAN	SwissProt_2018_01.fasta	39420.6	4	4	4	0.000308	0.135	PYQYPALTPEQK	M	K	0.997	35.2	30.4	15.2	35.2	0	1	0	0	1	1434.73	2173.4	1777920	2	13
Epidermis	Buttock	20180601_SherrattM_MO_01.raw (Full_Skin_1)	Fructose-bisphosphate aldolase A OS=Homo sapiens GN=ALDOA PE=1 SV=2	ALDOA_HUMAN,V9HWN7_HUMAN	SwissProt_2018_01.fasta	39420.6	4	4	4	0.000308	0.135	QLLLTADDR	R	V	0.997	78	30.1	32.1	63.7	0	1	0	0	2	1044.57	1850.85	2083370	61	69
Epidermis	Buttock	20180601_SherrattM_MO_01.raw (Full_Skin_1)	RelA-associated inhibitor OS=Homo sapiens GN=PPP1R13L PE=1 SV=4	A0A024R0Q5_HUMAN,IASPP_HUMAN	SwissProt_2018_01.fasta	89093.1	2	2	2	0.000154	0.0423	AATDGADTPFGR	K	S	0.997	37.3	26.4	15.3	37.3	0	1	0	0	2	1178.54	1316.53	965258	88	99
Epidermis	Buttock	20180601_SherrattM_MO_01.raw (Full_Skin_1)	RelA-associated inhibitor OS=Homo sapiens GN=PPP1R13L PE=1 SV=4	A0A024R0Q5_HUMAN,IASPP_HUMAN	SwissProt_2018_01.fasta	89093.1	2	2	2	0.000154	0.0423	HGGPGPGGPEPELSPITEGSEAR	R	A	0.954	28.1	27.4	14.8	28.1	0	0	1	0	2	2228.06	2183.53	993993	554	576
Epidermis	Buttock	20180601_SherrattM_MO_01.raw (Full_Skin_1)	ATP synthase subunit beta, mitochondrial OS=Homo sapiens GN=ATP5B PE=1 SV=3	ATPB_HUMAN,V9HW31_HUMAN	SwissProt_2018_01.fasta	56560.6	16	19	30	0.00231	0.406	AIAELGIYPAVDPLDSTSR	R	I	0.997	62.5	28.3	16.9	62.5	0	1	1	0	2	1988.03	4576.35	13730000	388	406
Epidermis	Buttock	20180601_SherrattM_MO_01.raw (Full_Skin_1)	ATP synthase subunit beta, mitochondrial OS=Homo sapiens GN=ATP5B PE=1 SV=3	ATPB_HUMAN,V9HW31_HUMAN	SwissProt_2018_01.fasta	56560.6	16	19	30	0.00231	0.406	EGNDLYHEMIESGVINLK	R	D	0.997	90.8	29.5	18.7	90.8	0	0	1	0	2	2061	4532.71	6714380	242	259
Epidermis	Buttock	20180601_SherrattM_MO_01.raw (Full_Skin_1)	ATP synthase subunit beta, mitochondrial OS=Homo sapiens GN=ATP5B PE=1 SV=3	ATPB_HUMAN,V9HW31_HUMAN	SwissProt_2018_01.fasta	56560.6	16	19	30	0.00231	0.406	FLSQPFQVAEVFTGHMGK	R	L	0.997	70.5	28.4	17.4	70.5	0	0	1	0	2	2023.01	4641.53	5068890	463	480
Epidermis	Buttock	20180601_SherrattM_MO_01.raw (Full_Skin_1)	ATP synthase subunit beta, mitochondrial OS=Homo sapiens GN=ATP5B PE=1 SV=3	ATPB_HUMAN,V9HW31_HUMAN	SwissProt_2018_01.fasta	56560.6	16	19	30	0.00231	0.406	FTQAGSEVSALLGR	R	I	0.997	92.5	29.5	18.8	92.5	0	2	0	0	2	1435.75	3712.01	8803510	311	324
Epidermis	Buttock	20180601_SherrattM_MO_01.raw (Full_Skin_1)	ATP synthase subunit beta, mitochondrial OS=Homo sapiens GN=ATP5B PE=1 SV=3	ATPB_HUMAN,V9HW31_HUMAN	SwissProt_2018_01.fasta	56560.6	16	19	30	0.00231	0.406	IGLFGGAGVGK	K	T	0.997	49.3	27.7	19.1	46.2	0	2	0	0	2	975.562	2701.33	3811600	202	212
Epidermis	Buttock	20180601_SherrattM_MO_01.raw (Full_Skin_1)	ATP synthase subunit beta, mitochondrial OS=Homo sapiens GN=ATP5B PE=1 SV=3	ATPB_HUMAN,V9HW31_HUMAN	SwissProt_2018_01.fasta	56560.6	16	19	30	0.00231	0.406	IMDPNIVGSEHYDVAR	R	G	0.997	80.7	27.8	18	80.7	0	1	1	0	2	1815.87	2615.06	8739500	407	422
Epidermis	Buttock	20180601_SherrattM_MO_01.raw (Full_Skin_1)	ATP synthase subunit beta, mitochondrial OS=Homo sapiens GN=ATP5B PE=1 SV=3	ATPB_HUMAN,V9HW31_HUMAN	SwissProt_2018_01.fasta	56560.6	16	19	30	0.00231	0.406	IMNVIGEPIDER	R	G	0.997	53	28.6	16.3	53	0	1	0	0	2	1385.71	3041.96	4888920	144	155
Epidermis	Buttock	20180601_SherrattM_MO_01.raw (Full_Skin_1)	ATP synthase subunit beta, mitochondrial OS=Homo sapiens GN=ATP5B PE=1 SV=3	ATPB_HUMAN,V9HW31_HUMAN	SwissProt_2018_01.fasta	56560.6	16	19	30	0.00231	0.406	IPSAVGYQPTLATDMGTMQER	R	I	0.997	75.5	34.2	17.7	75.5	0	0	1	0	2	2266.08	3925.55	831488	325	345
Epidermis	Buttock	20180601_SherrattM_MO_01.raw (Full_Skin_1)	ATP synthase subunit beta, mitochondrial OS=Homo sapiens GN=ATP5B PE=1 SV=3	ATPB_HUMAN,V9HW31_HUMAN	SwissProt_2018_01.fasta	56560.6	16	19	30	0.00231	0.406	IPVGPETLGR	K	I	0.997	47.2	25.7	31.2	32	0	3	0	0	2	1038.59	1926.82	8617840	134	143
Epidermis	Buttock	20180601_SherrattM_MO_01.raw (Full_Skin_1)	ATP synthase subunit beta, mitochondrial OS=Homo sapiens GN=ATP5B PE=1 SV=3	ATPB_HUMAN,V9HW31_HUMAN	SwissProt_2018_01.fasta	56560.6	16	19	30	0.00231	0.406	LVLEVAQHLGESTVR	R	T	0.997	77.9	26.2	19.6	76.2	0	2	2	0	2	1650.92	3213.27	9061250	95	109
Epidermis	Buttock	20180601_SherrattM_MO_01.raw (Full_Skin_1)	ATP synthase subunit beta, mitochondrial OS=Homo sapiens GN=ATP5B PE=1 SV=3	ATPB_HUMAN,V9HW31_HUMAN	SwissProt_2018_01.fasta	56560.6	16	19	30	0.00231	0.406	TIAMDGTEGLVR	R	G	0.997	37.5	30.3	15.3	37.5	0	1	0	0	2	1262.64	2468.49	11807200	110	121
Epidermis	Buttock	20180601_SherrattM_MO_01.raw (Full_Skin_1)	ATP synthase subunit beta, mitochondrial OS=Homo sapiens GN=ATP5B PE=1 SV=3	ATPB_HUMAN,V9HW31_HUMAN	SwissProt_2018_01.fasta	56560.6	16	19	30	0.00231	0.406	TREGNDLYHEMIESGVINLK	R	D	0.983	35.7	28.8	15.2	35.7	0	0	0	1	2	2318.14	4261.77	13544400	240	259
Epidermis	Buttock	20180601_SherrattM_MO_01.raw (Full_Skin_1)	ATP synthase subunit beta, mitochondrial OS=Homo sapiens GN=ATP5B PE=1 SV=3	ATPB_HUMAN,V9HW31_HUMAN	SwissProt_2018_01.fasta	56560.6	16	19	30	0.00231	0.406	VALTGLTVAEYFR	R	D	0.997	98.8	27.6	22.1	95.9	0	1	0	0	2	1439.79	4603.85	15873200	282	294
Epidermis	Buttock	20180601_SherrattM_MO_01.raw (Full_Skin_1)	ATP synthase subunit beta, mitochondrial OS=Homo sapiens GN=ATP5B PE=1 SV=3	ATPB_HUMAN,V9HW31_HUMAN	SwissProt_2018_01.fasta	56560.6	16	19	30	0.00231	0.406	VALVYGQMNEPPGAR	K	A	0.997	67.6	29.3	19.8	65.1	0	4	0	0	2	1601.81	2607.59	2665440	265	279
Epidermis	Buttock	20180601_SherrattM_MO_01.raw (Full_Skin_1)	ATP synthase subunit beta, mitochondrial OS=Homo sapiens GN=ATP5B PE=1 SV=3	ATPB_HUMAN,V9HW31_HUMAN	SwissProt_2018_01.fasta	56560.6	16	19	30	0.00231	0.406	VLDSGAPIKIPVGPETLGR	K	I	0.997	60.9	25	16.8	60.9	0	0	2	0	2	1919.1	3829.37	9843860	125	143
Epidermis	Buttock	20180601_SherrattM_MO_01.raw (Full_Skin_1)	ATP synthase subunit beta, mitochondrial OS=Homo sapiens GN=ATP5B PE=1 SV=3	ATPB_HUMAN,V9HW31_HUMAN	SwissProt_2018_01.fasta	56560.6	16	19	30	0.00231	0.406	VVDLLAPYAK	K	G	0.997	70.9	27.2	17.4	70.9	0	2	0	0	2	1088.64	3377.08	4892320	189	198
Epidermis	Buttock	20180601_SherrattM_MO_01.raw (Full_Skin_1)	Keratin, type II cytoskeletal 80 OS=Homo sapiens GN=KRT80 PE=1 SV=2	K2C80_HUMAN	SwissProt_2018_01.fasta	50525.7	12	12	12	0.000925	0.31	DLDAECLHR	K	T	0.974	30.6	25	14.9	30.6	0	0	1	0	2	1128.51	1099.19	988899	191	199
Epidermis	Buttock	20180601_SherrattM_MO_01.raw (Full_Skin_1)	Keratin, type II cytoskeletal 80 OS=Homo sapiens GN=KRT80 PE=1 SV=2	K2C80_HUMAN	SwissProt_2018_01.fasta	50525.7	12	12	12	0.000925	0.31	IRYEDEISK	R	R	0.962	26.1	28.1	23.7	17	0	1	0	0	2	1152.59	1000.35	2341400	169	177
Epidermis	Buttock	20180601_SherrattM_MO_01.raw (Full_Skin_1)	Keratin, type II cytoskeletal 80 OS=Homo sapiens GN=KRT80 PE=1 SV=2	K2C80_HUMAN	SwissProt_2018_01.fasta	50525.7	12	12	12	0.000925	0.31	LDPAVQQLK	K	N	0.996	38.4	25	15.4	38.4	0	1	0	0	2	1011.58	1363.25	4851860	72	80
Epidermis	Buttock	20180601_SherrattM_MO_01.raw (Full_Skin_1)	Keratin, type II cytoskeletal 80 OS=Homo sapiens GN=KRT80 PE=1 SV=2	K2C80_HUMAN	SwissProt_2018_01.fasta	50525.7	12	12	12	0.000925	0.31	SAEYGSSLQSSR	R	S	0.997	81.8	25.1	18.1	81.8	0	1	0	0	2	1271.59	891.256	952490	285	296
Epidermis	Buttock	20180601_SherrattM_MO_01.raw (Full_Skin_1)	Keratin, type II cytoskeletal 80 OS=Homo sapiens GN=KRT80 PE=1 SV=2	K2C80_HUMAN	SwissProt_2018_01.fasta	50525.7	12	12	12	0.000925	0.31	SEIADLNVR	R	I	0.997	49.3	32.3	38.6	26.8	0	1	0	0	2	1016.54	1822.07	4039280	297	305
Epidermis	Buttock	20180601_SherrattM_MO_01.raw (Full_Skin_1)	Keratin, type II cytoskeletal 80 OS=Homo sapiens GN=KRT80 PE=1 SV=2	K2C80_HUMAN	SwissProt_2018_01.fasta	50525.7	12	12	12	0.000925	0.31	SLESFVELMK	K	T	0.997	49.9	28.2	16.1	49.9	0	1	0	0	2	1182.61	4582.31	4280790	208	217
Epidermis	Buttock	20180601_SherrattM_MO_01.raw (Full_Skin_1)	Keratin, type II cytoskeletal 80 OS=Homo sapiens GN=KRT80 PE=1 SV=2	K2C80_HUMAN	SwissProt_2018_01.fasta	50525.7	12	12	12	0.000925	0.31	SQLEEQAAR	R	S	0.997	40.7	27.3	26.8	29.4	0	1	0	0	2	1031.51	746.888	719020	276	284
Epidermis	Buttock	20180601_SherrattM_MO_01.raw (Full_Skin_1)	Keratin, type II cytoskeletal 80 OS=Homo sapiens GN=KRT80 PE=1 SV=2	K2C80_HUMAN	SwissProt_2018_01.fasta	50525.7	12	12	12	0.000925	0.31	TAEEQGELAFQDAK	K	T	0.997	72.3	29.4	17.5	72.3	0	1	0	0	2	1536.72	1949.7	498290	329	342
Epidermis	Buttock	20180601_SherrattM_MO_01.raw (Full_Skin_1)	Keratin, type II cytoskeletal 80 OS=Homo sapiens GN=KRT80 PE=1 SV=2	K2C80_HUMAN	SwissProt_2018_01.fasta	50525.7	12	12	12	0.000925	0.31	TDMEFTFVQLK	R	K	0.997	55.6	28.3	16.5	55.6	0	1	0	0	2	1358.67	4424.24	8507110	179	189
Epidermis	Buttock	20180601_SherrattM_MO_01.raw (Full_Skin_1)	Keratin, type II cytoskeletal 80 OS=Homo sapiens GN=KRT80 PE=1 SV=2	K2C80_HUMAN	SwissProt_2018_01.fasta	50525.7	12	12	12	0.000925	0.31	TIYEQELKDLAAQVK	K	D	0.997	64.5	28	17	64.5	0	0	1	0	2	1748.94	4294.45	6924430	218	232
Epidermis	Buttock	20180601_SherrattM_MO_01.raw (Full_Skin_1)	Keratin, type II cytoskeletal 80 OS=Homo sapiens GN=KRT80 PE=1 SV=2	K2C80_HUMAN	SwissProt_2018_01.fasta	50525.7	12	12	12	0.000925	0.31	VTVNPGLLVPLDVK	K	L	0.997	62.6	25	16.9	62.6	0	1	0	0	2	1463.88	4465.13	17830700	58	71
Epidermis	Buttock	20180601_SherrattM_MO_01.raw (Full_Skin_1)	Keratin, type II cytoskeletal 80 OS=Homo sapiens GN=KRT80 PE=1 SV=2	K2C80_HUMAN	SwissProt_2018_01.fasta	50525.7	12	12	12	0.000925	0.31	YQELMNVK	K	L	0.975	27.1	27.6	15.4	26.4	0	1	0	0	2	1024.51	1523.57	1697220	366	373
Epidermis	Buttock	20180601_SherrattM_MO_01.raw (Full_Skin_1)	40S ribosomal protein S19 OS=Homo sapiens GN=RPS19 PE=1 SV=2	B0ZBD0_HUMAN,Q8WVX7_HUMAN,RS19_HUMAN	SwissProt_2018_01.fasta	16060.5	5	5	5	0.000385	0.303	DVNQQEFVR	K	A	0.997	38.6	28.9	19.9	34.1	0	1	0	0	2	1134.55	1338.13	1406920	8	16
Epidermis	Buttock	20180601_SherrattM_MO_01.raw (Full_Skin_1)	40S ribosomal protein S19 OS=Homo sapiens GN=RPS19 PE=1 SV=2	B0ZBD0_HUMAN,Q8WVX7_HUMAN,RS19_HUMAN	SwissProt_2018_01.fasta	16060.5	5	5	5	0.000385	0.303	ELAPYDENWFYTR	K	A	0.997	71.9	29.1	17.5	71.9	0	1	0	0	2	1703.77	4442.8	2939220	44	56
Epidermis	Buttock	20180601_SherrattM_MO_01.raw (Full_Skin_1)	40S ribosomal protein S19 OS=Homo sapiens GN=RPS19 PE=1 SV=2	B0ZBD0_HUMAN,Q8WVX7_HUMAN,RS19_HUMAN	SwissProt_2018_01.fasta	16060.5	5	5	5	0.000385	0.303	HKELAPYDENWFYTR	K	A	0.975	30.1	27.2	14.9	30.1	0	0	1	0	2	1968.92	3169.36	1141410	42	56
Epidermis	Buttock	20180601_SherrattM_MO_01.raw (Full_Skin_1)	40S ribosomal protein S19 OS=Homo sapiens GN=RPS19 PE=1 SV=2	B0ZBD0_HUMAN,Q8WVX7_HUMAN,RS19_HUMAN	SwissProt_2018_01.fasta	16060.5	5	5	5	0.000385	0.303	LKVPEWVDTVK	K	L	0.993	33.8	27.3	15.1	33.8	0	0	1	0	2	1313.75	3129.93	461046	28	38
Epidermis	Buttock	20180601_SherrattM_MO_01.raw (Full_Skin_1)	40S ribosomal protein S19 OS=Homo sapiens GN=RPS19 PE=1 SV=2	B0ZBD0_HUMAN,Q8WVX7_HUMAN,RS19_HUMAN	SwissProt_2018_01.fasta	16060.5	5	5	5	0.000385	0.303	VLQALEGLK	R	M	0.997	40.4	25	19.7	36.3	0	1	0	0	2	970.593	2561.18	649890	103	111
Epidermis	Buttock	20180601_SherrattM_MO_01.raw (Full_Skin_1)	Apolipoprotein D OS=Homo sapiens GN=APOD PE=1 SV=1	APOD_HUMAN,C9JF17_HUMAN	SwissProt_2018_01.fasta	21276.1	2	2	2	0.000154	0.106	IPTTFENGR	K	C	0.997	35.7	30.3	15.2	35.7	0	1	0	0	2	1034.53	1232.59	1700950	52	60
Epidermis	Buttock	20180601_SherrattM_MO_01.raw (Full_Skin_1)	Apolipoprotein D OS=Homo sapiens GN=APOD PE=1 SV=1	APOD_HUMAN,C9JF17_HUMAN	SwissProt_2018_01.fasta	21276.1	2	2	2	0.000154	0.106	MTVTDQVNCPK	K	L	0.997	68.5	25.5	17.3	68.5	0	1	0	0	2	1292.6	1126.3	2916310	177	187
Epidermis	Buttock	20180601_SherrattM_MO_01.raw (Full_Skin_1)	Suprabasin OS=Homo sapiens GN=SBSN PE=1 SV=2	SBSN_HUMAN	SwissProt_2018_01.fasta	60537.2	26	36	36	0.00278	0.583	ALDGINSGITHAGR	K	E	0.997	59.8	29.4	16.7	59.8	0	1	0	0	2	1381.72	1373.18	540081	50	63
Epidermis	Buttock	20180601_SherrattM_MO_01.raw (Full_Skin_1)	Suprabasin OS=Homo sapiens GN=SBSN PE=1 SV=2	SBSN_HUMAN	SwissProt_2018_01.fasta	60537.2	26	36	36	0.00278	0.583	AVQGFHTGVHQAGK	K	E	0.997	63.9	31.3	17	63.9	0	1	0	0	2	1436.74	768.374	1893930	476	489
Epidermis	Buttock	20180601_SherrattM_MO_01.raw (Full_Skin_1)	Suprabasin OS=Homo sapiens GN=SBSN PE=1 SV=2	SBSN_HUMAN	SwissProt_2018_01.fasta	60537.2	26	36	36	0.00278	0.583	EADKLIHHGVHHGANQAGSEAGK	K	F	0.997	63	29	16.9	63	0	0	1	0	2	2363.16	731.253	4130880	129	151
Epidermis	Buttock	20180601_SherrattM_MO_01.raw (Full_Skin_1)	Suprabasin OS=Homo sapiens GN=SBSN PE=1 SV=2	SBSN_HUMAN	SwissProt_2018_01.fasta	60537.2	26	36	36	0.00278	0.583	EAGQFGHDIHHTAGQAGK	R	E	0.997	71.2	26.5	17.5	71.2	0	0	1	0	2	1860.87	766.356	2173330	418	435
Epidermis	Buttock	20180601_SherrattM_MO_01.raw (Full_Skin_1)	Suprabasin OS=Homo sapiens GN=SBSN PE=1 SV=2	SBSN_HUMAN	SwissProt_2018_01.fasta	60537.2	26	36	36	0.00278	0.583	ELDKGVQGLNHGMDK	K	V	0.997	43.2	29.5	15.7	43.2	0	1	0	0	2	1640.81	1027.62	929205	82	96
Epidermis	Buttock	20180601_SherrattM_MO_01.raw (Full_Skin_1)	Suprabasin OS=Homo sapiens GN=SBSN PE=1 SV=2	SBSN_HUMAN	SwissProt_2018_01.fasta	60537.2	26	36	36	0.00278	0.583	FGQGAHHAAGQAGNEAGR	K	F	0.997	92.5	27.1	19.1	92.2	0	1	1	0	2	1735.8	705.435	14294700	242	259
Epidermis	Buttock	20180601_SherrattM_MO_01.raw (Full_Skin_1)	Suprabasin OS=Homo sapiens GN=SBSN PE=1 SV=2	SBSN_HUMAN	SwissProt_2018_01.fasta	60537.2	26	36	36	0.00278	0.583	FGQGAHHGLSEGWK	R	E	0.974	23.1	27.4	16.7	20.9	0	1	0	0	2	1510.72	1053.77	358811	206	219
Epidermis	Buttock	20180601_SherrattM_MO_01.raw (Full_Skin_1)	Suprabasin OS=Homo sapiens GN=SBSN PE=1 SV=2	SBSN_HUMAN	SwissProt_2018_01.fasta	60537.2	26	36	36	0.00278	0.583	FGQGAHHGLSEGWKETEK	R	F	0.997	63.1	27.9	16.9	63.1	0	1	0	1	2	1997.95	988.758	6422430	206	223
Epidermis	Buttock	20180601_SherrattM_MO_01.raw (Full_Skin_1)	Suprabasin OS=Homo sapiens GN=SBSN PE=1 SV=2	SBSN_HUMAN	SwissProt_2018_01.fasta	60537.2	26	36	36	0.00278	0.583	FGQGIHHAAGQVGK	K	E	0.997	41.4	29.6	15.6	41.4	0	0	1	0	2	1406.73	810.487	4745380	224	237
Epidermis	Buttock	20180601_SherrattM_MO_01.raw (Full_Skin_1)	Suprabasin OS=Homo sapiens GN=SBSN PE=1 SV=2	SBSN_HUMAN	SwissProt_2018_01.fasta	60537.2	26	36	36	0.00278	0.583	FGQGVDNAAGQAGNEAGR	K	F	0.997	101	27.2	19.3	101	0	1	1	0	2	1718.78	1198.61	2200040	152	169
Epidermis	Buttock	20180601_SherrattM_MO_01.raw (Full_Skin_1)	Suprabasin OS=Homo sapiens GN=SBSN PE=1 SV=2	SBSN_HUMAN	SwissProt_2018_01.fasta	60537.2	26	36	36	0.00278	0.583	FGQGVHHAAGQAGNEAGR	R	F	0.997	118	28.1	20.4	118	0	1	1	0	2	1763.83	753.446	11877300	170	187
Epidermis	Buttock	20180601_SherrattM_MO_01.raw (Full_Skin_1)	Suprabasin OS=Homo sapiens GN=SBSN PE=1 SV=2	SBSN_HUMAN	SwissProt_2018_01.fasta	60537.2	26	36	36	0.00278	0.583	FGQGVHHAASQFGK	K	E	0.997	87.4	29	22.9	83	0	1	1	0	2	1470.72	899.976	6077450	350	363
Epidermis	Buttock	20180601_SherrattM_MO_01.raw (Full_Skin_1)	Suprabasin OS=Homo sapiens GN=SBSN PE=1 SV=2	SBSN_HUMAN	SwissProt_2018_01.fasta	60537.2	26	36	36	0.00278	0.583	FGQGVHHAASQVGKEEDR	K	V	0.997	77.7	28.6	17.9	77.7	0	0	1	0	2	1951.94	838.024	2400540	386	403
Epidermis	Buttock	20180601_SherrattM_MO_01.raw (Full_Skin_1)	Suprabasin OS=Homo sapiens GN=SBSN PE=1 SV=2	SBSN_HUMAN	SwissProt_2018_01.fasta	60537.2	26	36	36	0.00278	0.583	FGQGVHHGLSEGWK	R	E	0.997	56.4	29.1	16.5	56.4	0	1	1	0	2	1538.75	1198.58	5897680	260	273
Epidermis	Buttock	20180601_SherrattM_MO_01.raw (Full_Skin_1)	Suprabasin OS=Homo sapiens GN=SBSN PE=1 SV=2	SBSN_HUMAN	SwissProt_2018_01.fasta	60537.2	26	36	36	0.00278	0.583	FGQGVHHGLSEGWKETEK	R	F	0.997	86.3	28.3	18.4	86.3	0	1	1	0	2	2025.98	1129.78	11329100	260	277
Epidermis	Buttock	20180601_SherrattM_MO_01.raw (Full_Skin_1)	Suprabasin OS=Homo sapiens GN=SBSN PE=1 SV=2	SBSN_HUMAN	SwissProt_2018_01.fasta	60537.2	26	36	36	0.00278	0.583	FGQGVHHTAGQVGK	K	E	0.997	68.1	29.6	21.2	16.8	0	1	1	0	2	1422.72	736.199	7943900	278	291
Epidermis	Buttock	20180601_SherrattM_MO_01.raw (Full_Skin_1)	Suprabasin OS=Homo sapiens GN=SBSN PE=1 SV=2	SBSN_HUMAN	SwissProt_2018_01.fasta	60537.2	26	36	36	0.00278	0.583	GVQGLNHGMDK	K	V	0.997	61.9	26.1	16.9	61.9	0	1	0	0	2	1155.56	795.905	1065650	86	96
Epidermis	Buttock	20180601_SherrattM_MO_01.raw (Full_Skin_1)	Suprabasin OS=Homo sapiens GN=SBSN PE=1 SV=2	SBSN_HUMAN	SwissProt_2018_01.fasta	60537.2	26	36	36	0.00278	0.583	LGHGVHHGVNEAWK	K	E	0.974	32.3	28.7	15	32.3	0	0	1	0	2	1540.78	829.363	3724540	368	381
Epidermis	Buttock	20180601_SherrattM_MO_01.raw (Full_Skin_1)	Suprabasin OS=Homo sapiens GN=SBSN PE=1 SV=2	SBSN_HUMAN	SwissProt_2018_01.fasta	60537.2	26	36	36	0.00278	0.583	LGHGVHHGVNEAWKEAEK	K	F	0.997	60.4	28.9	16.8	60.4	0	0	1	0	2	1997.99	916.026	1320990	368	385
Epidermis	Buttock	20180601_SherrattM_MO_01.raw (Full_Skin_1)	Suprabasin OS=Homo sapiens GN=SBSN PE=1 SV=2	SBSN_HUMAN	SwissProt_2018_01.fasta	60537.2	26	36	36	0.00278	0.583	LGHGVNNAAGQVGK	K	E	0.997	69.6	29.7	17.4	69.6	0	1	0	0	2	1321.7	764.865	3201870	115	128
Epidermis	Buttock	20180601_SherrattM_MO_01.raw (Full_Skin_1)	Suprabasin OS=Homo sapiens GN=SBSN PE=1 SV=2	SBSN_HUMAN	SwissProt_2018_01.fasta	60537.2	26	36	36	0.00278	0.583	LGQGAHHAAGQAGK	K	E	0.997	77.2	29.7	17.8	77.2	0	1	0	0	2	1302.67	637.251	780086	512	525
Epidermis	Buttock	20180601_SherrattM_MO_01.raw (Full_Skin_1)	Suprabasin OS=Homo sapiens GN=SBSN PE=1 SV=2	SBSN_HUMAN	SwissProt_2018_01.fasta	60537.2	26	36	36	0.00278	0.583	LGQGVNHAADQAGKEVEK	K	L	0.997	85.2	34.5	19.6	83.8	0	1	1	0	2	1850.94	940.821	4518170	494	511
Epidermis	Buttock	20180601_SherrattM_MO_01.raw (Full_Skin_1)	Suprabasin OS=Homo sapiens GN=SBSN PE=1 SV=2	SBSN_HUMAN	SwissProt_2018_01.fasta	60537.2	26	36	36	0.00278	0.583	LIHHGVHHGANQAGSEAGK	K	F	0.981	33.2	32.2	15.1	33.2	0	0	1	0	2	1919.96	667.219	622119	133	151
Epidermis	Buttock	20180601_SherrattM_MO_01.raw (Full_Skin_1)	Suprabasin OS=Homo sapiens GN=SBSN PE=1 SV=2	SBSN_HUMAN	SwissProt_2018_01.fasta	60537.2	26	36	36	0.00278	0.583	VAHEINHGIGQAGKEAEK	K	L	0.997	48.8	29.2	16	48.8	0	0	1	0	2	1887.97	772.502	1763610	97	114
Epidermis	Buttock	20180601_SherrattM_MO_01.raw (Full_Skin_1)	Suprabasin OS=Homo sapiens GN=SBSN PE=1 SV=2	SBSN_HUMAN	SwissProt_2018_01.fasta	60537.2	26	36	36	0.00278	0.583	VFNGLSNMGSHTGK	K	E	0.997	64.7	27.9	17	64.7	0	1	1	0	2	1448.7	1342.88	3224250	68	81
Epidermis	Buttock	20180601_SherrattM_MO_01.raw (Full_Skin_1)	Suprabasin OS=Homo sapiens GN=SBSN PE=1 SV=2	SBSN_HUMAN	SwissProt_2018_01.fasta	60537.2	26	36	36	0.00278	0.583	VVQGLHHGVSQAGR	R	E	0.997	70.7	29.5	17.4	70.7	0	1	0	0	2	1444.78	738.819	1516880	404	417
Epidermis	Buttock	20180601_SherrattM_MO_01.raw (Full_Skin_1)	Myosin regulatory light chain 12A OS=Homo sapiens GN=MYL12A PE=1 SV=2	J3QRS3_HUMAN,ML12A_HUMAN,ML12B_HUMAN	SwissProt_2018_01.fasta	19795.3	3	3	3	0.000231	0.187	FTDEEVDELYR	R	E	0.997	77	25	17.8	77	0	1	0	0	2	1415.63	3144.21	717437	133	143
Epidermis	Buttock	20180601_SherrattM_MO_01.raw (Full_Skin_1)	Myosin regulatory light chain 12A OS=Homo sapiens GN=MYL12A PE=1 SV=2	J3QRS3_HUMAN,ML12A_HUMAN,ML12B_HUMAN	SwissProt_2018_01.fasta	19795.3	3	3	3	0.000231	0.187	GNFNYIEFTR	K	I	0.997	41.6	26.7	15.6	41.6	0	1	0	0	2	1260.6	3472.05	3406480	151	160
Epidermis	Buttock	20180601_SherrattM_MO_01.raw (Full_Skin_1)	Myosin regulatory light chain 12A OS=Homo sapiens GN=MYL12A PE=1 SV=2	J3QRS3_HUMAN,ML12A_HUMAN,ML12B_HUMAN	SwissProt_2018_01.fasta	19795.3	3	3	3	0.000231	0.187	LNGTDPEDVIR	K	N	0.997	36.2	29.3	16.4	35	0	1	0	0	2	1228.62	1986.34	1248020	93	103
Epidermis	Buttock	20180601_SherrattM_MO_01.raw (Full_Skin_1)	Heterogeneous nuclear ribonucleoprotein U OS=Homo sapiens GN=HNRNPU PE=1 SV=6	A0A1W2PPS1_HUMAN,B4DLR3_HUMAN,HNRPU_HUMAN	SwissProt_2018_01.fasta	90585.2	6	6	6	0.000463	0.0764	DIDIHEVR	K	I	0.957	26.7	26.9	14.7	26.7	0	1	0	0	2	996.511	1246.35	1077290	353	360
Epidermis	Buttock	20180601_SherrattM_MO_01.raw (Full_Skin_1)	Heterogeneous nuclear ribonucleoprotein U OS=Homo sapiens GN=HNRNPU PE=1 SV=6	A0A1W2PPS1_HUMAN,B4DLR3_HUMAN,HNRPU_HUMAN	SwissProt_2018_01.fasta	90585.2	6	6	6	0.000463	0.0764	DLPEHAVLK	K	M	0.975	25.2	28.7	14.6	25.2	0	1	0	0	2	1021.57	1225.31	1764710	627	635
Epidermis	Buttock	20180601_SherrattM_MO_01.raw (Full_Skin_1)	Heterogeneous nuclear ribonucleoprotein U OS=Homo sapiens GN=HNRNPU PE=1 SV=6	A0A1W2PPS1_HUMAN,B4DLR3_HUMAN,HNRPU_HUMAN	SwissProt_2018_01.fasta	90585.2	6	6	6	0.000463	0.0764	NFILDQTNVSAAAQR	R	R	0.997	98.5	39.3	19.2	98.5	0	1	0	0	2	1647.84	3081.69	4416250	576	590
Epidermis	Buttock	20180601_SherrattM_MO_01.raw (Full_Skin_1)	Heterogeneous nuclear ribonucleoprotein U OS=Homo sapiens GN=HNRNPU PE=1 SV=6	A0A1W2PPS1_HUMAN,B4DLR3_HUMAN,HNRPU_HUMAN	SwissProt_2018_01.fasta	90585.2	6	6	6	0.000463	0.0764	NGQDLGVAFK	K	I	0.997	75.8	29.9	17.7	75.8	0	1	0	0	2	1048.54	1821.17	1062190	424	433
Epidermis	Buttock	20180601_SherrattM_MO_01.raw (Full_Skin_1)	Heterogeneous nuclear ribonucleoprotein U OS=Homo sapiens GN=HNRNPU PE=1 SV=6	A0A1W2PPS1_HUMAN,B4DLR3_HUMAN,HNRPU_HUMAN	SwissProt_2018_01.fasta	90585.2	6	6	6	0.000463	0.0764	VSELKEELK	K	K	0.997	55	30.1	57.1	14.4	0	1	0	0	2	1074.6	943.888	1610200	13	21
Epidermis	Buttock	20180601_SherrattM_MO_01.raw (Full_Skin_1)	Heterogeneous nuclear ribonucleoprotein U OS=Homo sapiens GN=HNRNPU PE=1 SV=6	A0A1W2PPS1_HUMAN,B4DLR3_HUMAN,HNRPU_HUMAN	SwissProt_2018_01.fasta	90585.2	6	6	6	0.000463	0.0764	YNILGTNTIMDK	K	M	0.997	45.5	29.6	15.8	45.5	0	1	0	0	2	1382.7	3461.51	1697780	525	536
Epidermis	Buttock	20180601_SherrattM_MO_01.raw (Full_Skin_1)	Keratin, type I cytoskeletal 14 OS=Homo sapiens GN=KRT14 PE=1 SV=4	K1C14_HUMAN	SwissProt_2018_01.fasta	51562.5	46	86	321	0.0247	0.758	ADLEMQIESLK	R	E	0.997	64.9	29.9	19.4	62.6	0	1	0	0	2	1276.65	3689.82	3233550	233	243
Epidermis	Buttock	20180601_SherrattM_MO_01.raw (Full_Skin_1)	Keratin, type I cytoskeletal 14 OS=Homo sapiens GN=KRT14 PE=1 SV=4	K1C14_HUMAN	SwissProt_2018_01.fasta	51562.5	46	86	321	0.0247	0.758	ADLEMQIESLKEELAYLK	R	K	0.997	98.2	28.8	38.2	79.2	0	1	4	0	2	2123.09	4939.26	106192000	233	250
Epidermis	Buttock	20180601_SherrattM_MO_01.raw (Full_Skin_1)	Keratin, type I cytoskeletal 14 OS=Homo sapiens GN=KRT14 PE=1 SV=4	K1C14_HUMAN	SwissProt_2018_01.fasta	51562.5	46	86	321	0.0247	0.758	ADLEMQIESLKEELAYLKK	R	N	0.997	110	27.3	41.9	88.2	0	1	2	3	2	2251.19	4649.94	468894000	233	251
Epidermis	Buttock	20180601_SherrattM_MO_01.raw (Full_Skin_1)	Keratin, type I cytoskeletal 14 OS=Homo sapiens GN=KRT14 PE=1 SV=4	K1C14_HUMAN	SwissProt_2018_01.fasta	51562.5	46	86	321	0.0247	0.758	ALEEANADLEVK	R	I	0.997	92.2	29	22.4	88.6	0	60	0	0	2	1301.66	2323.94	573892000	135	146
Epidermis	Buttock	20180601_SherrattM_MO_01.raw (Full_Skin_1)	Keratin, type I cytoskeletal 14 OS=Homo sapiens GN=KRT14 PE=1 SV=4	K1C14_HUMAN	SwissProt_2018_01.fasta	51562.5	46	86	321	0.0247	0.758	APSTYGGGLSVSSSR	R	F	0.997	97.3	29.1	19.1	97.3	0	10	0	0	2	1425.7	1431.8	101631000	42	56
Epidermis	Buttock	20180601_SherrattM_MO_01.raw (Full_Skin_1)	Keratin, type I cytoskeletal 14 OS=Homo sapiens GN=KRT14 PE=1 SV=4	K1C14_HUMAN	SwissProt_2018_01.fasta	51562.5	46	86	321	0.0247	0.758	ASLENSLEETK	K	G	0.997	78.8	32.3	19	77.7	0	6	0	0	2	1220.6	1563.53	171713000	353	363
Epidermis	Buttock	20180601_SherrattM_MO_01.raw (Full_Skin_1)	Keratin, type I cytoskeletal 14 OS=Homo sapiens GN=KRT14 PE=1 SV=4	K1C14_HUMAN	SwissProt_2018_01.fasta	51562.5	46	86	321	0.0247	0.758	ASLENSLEETKGR	K	Y	0.997	99.9	29.4	19.2	99.9	0	4	3	0	2	1433.72	1169.08	35511400	353	365
Epidermis	Buttock	20180601_SherrattM_MO_01.raw (Full_Skin_1)	Keratin, type I cytoskeletal 14 OS=Homo sapiens GN=KRT14 PE=1 SV=4	K1C14_HUMAN	SwissProt_2018_01.fasta	51562.5	46	86	321	0.0247	0.758	CEMEQQNQEYK	R	I	0.997	68.9	25	17.3	68.9	0	3	0	0	2	1486.59	786.471	6692370	389	399
Epidermis	Buttock	20180601_SherrattM_MO_01.raw (Full_Skin_1)	Keratin, type I cytoskeletal 14 OS=Homo sapiens GN=KRT14 PE=1 SV=4	K1C14_HUMAN	SwissProt_2018_01.fasta	51562.5	46	86	321	0.0247	0.758	DAEEWFFTK	K	T	0.997	42.7	34.4	15.7	42.7	0	3	0	0	2	1172.53	4315.83	57023600	301	309
Epidermis	Buttock	20180601_SherrattM_MO_01.raw (Full_Skin_1)	Keratin, type I cytoskeletal 14 OS=Homo sapiens GN=KRT14 PE=1 SV=4	K1C14_HUMAN	SwissProt_2018_01.fasta	51562.5	46	86	321	0.0247	0.758	DAEEWFFTKTEELNR	K	E	0.997	89.9	27.1	18.6	89.9	0	1	1	0	2	1914.89	4391.4	96972100	301	315
Epidermis	Buttock	20180601_SherrattM_MO_01.raw (Full_Skin_1)	Keratin, type I cytoskeletal 14 OS=Homo sapiens GN=KRT14 PE=1 SV=4	K1C14_HUMAN	SwissProt_2018_01.fasta	51562.5	46	86	321	0.0247	0.758	DAEEWFFTKTEELNREVATNSELVQSGK	K	S	0.995	38.3	27.6	15.4	38.3	0	0	1	0	2	3257.56	4745.15	16290300	301	328
Epidermis	Buttock	20180601_SherrattM_MO_01.raw (Full_Skin_1)	Keratin, type I cytoskeletal 14 OS=Homo sapiens GN=KRT14 PE=1 SV=4	K1C14_HUMAN	SwissProt_2018_01.fasta	51562.5	46	86	321	0.0247	0.758	EVATNSELVQSGK	R	S	0.997	73.9	29.6	17.6	73.9	0	5	0	0	2	1361.69	999.084	10400000	316	328
Epidermis	Buttock	20180601_SherrattM_MO_01.raw (Full_Skin_1)	Keratin, type I cytoskeletal 14 OS=Homo sapiens GN=KRT14 PE=1 SV=4	K1C14_HUMAN	SwissProt_2018_01.fasta	51562.5	46	86	321	0.0247	0.758	GQVGGDVNVEMDAAPGVDLSR	R	I	0.997	152	28.3	22.5	152	0	21	5	0	2	2085.99	3653.03	135134000	262	282
Epidermis	Buttock	20180601_SherrattM_MO_01.raw (Full_Skin_1)	Keratin, type I cytoskeletal 14 OS=Homo sapiens GN=KRT14 PE=1 SV=4	K1C14_HUMAN	SwissProt_2018_01.fasta	51562.5	46	86	321	0.0247	0.758	GSCGIGGGIGGGSSR	K	I	0.997	71.2	27	17.5	71.2	0	1	0	0	2	1278.59	944.033	59096900	16	30
Epidermis	Buttock	20180601_SherrattM_MO_01.raw (Full_Skin_1)	Keratin, type I cytoskeletal 14 OS=Homo sapiens GN=KRT14 PE=1 SV=4	K1C14_HUMAN	SwissProt_2018_01.fasta	51562.5	46	86	321	0.0247	0.758	ILNEMRDQYEK	R	M	0.997	62.4	28.5	24.6	54.6	0	2	0	0	2	1438.7	1069.41	3713700	283	293
Epidermis	Buttock	20180601_SherrattM_MO_01.raw (Full_Skin_1)	Keratin, type I cytoskeletal 14 OS=Homo sapiens GN=KRT14 PE=1 SV=4	K1C14_HUMAN	SwissProt_2018_01.fasta	51562.5	46	86	321	0.0247	0.758	ILTATVDNANVLLQIDNAR	K	L	0.997	148	25.7	22.3	148	0	9	13	0	2	2054.12	4566.08	380329000	176	194
Epidermis	Buttock	20180601_SherrattM_MO_01.raw (Full_Skin_1)	Keratin, type I cytoskeletal 14 OS=Homo sapiens GN=KRT14 PE=1 SV=4	K1C14_HUMAN	SwissProt_2018_01.fasta	51562.5	46	86	321	0.0247	0.758	ISSVLAGGSCR	R	A	0.997	64.4	29.5	17	64.4	0	4	0	0	2	1106.56	1101.51	31148300	31	41
Epidermis	Buttock	20180601_SherrattM_MO_01.raw (Full_Skin_1)	Keratin, type I cytoskeletal 14 OS=Homo sapiens GN=KRT14 PE=1 SV=4	K1C14_HUMAN	SwissProt_2018_01.fasta	51562.5	46	86	321	0.0247	0.758	KDAEEWFFTK	R	T	0.997	65.6	29.8	26.2	56.6	0	2	1	0	2	1300.62	3122.29	116433000	300	309
Epidermis	Buttock	20180601_SherrattM_MO_01.raw (Full_Skin_1)	Keratin, type I cytoskeletal 14 OS=Homo sapiens GN=KRT14 PE=1 SV=4	K1C14_HUMAN	SwissProt_2018_01.fasta	51562.5	46	86	321	0.0247	0.758	KDAEEWFFTKTEELNR	R	E	0.997	81.3	28.4	18.1	81.3	0	0	1	1	2	2042.98	3610.94	77363400	300	315
Epidermis	Buttock	20180601_SherrattM_MO_01.raw (Full_Skin_1)	Keratin, type I cytoskeletal 14 OS=Homo sapiens GN=KRT14 PE=1 SV=4	K1C14_HUMAN	SwissProt_2018_01.fasta	51562.5	46	86	321	0.0247	0.758	KNHEEEMNALR	K	G	0.997	78	26.9	17.9	78	0	2	2	1	2	1370.65	793.365	40034600	251	261
Epidermis	Buttock	20180601_SherrattM_MO_01.raw (Full_Skin_1)	Keratin, type I cytoskeletal 14 OS=Homo sapiens GN=KRT14 PE=1 SV=4	K1C14_HUMAN	SwissProt_2018_01.fasta	51562.5	46	86	321	0.0247	0.758	LASYLDKVR	R	A	0.997	46.6	26.8	51.3	11.3	0	1	2	0	2	1064.61	1383.47	8013000	126	134
Epidermis	Buttock	20180601_SherrattM_MO_01.raw (Full_Skin_1)	Keratin, type I cytoskeletal 14 OS=Homo sapiens GN=KRT14 PE=1 SV=4	K1C14_HUMAN	SwissProt_2018_01.fasta	51562.5	46	86	321	0.0247	0.758	LEQEIATYR	R	R	0.997	68.2	33.3	44.3	41.2	0	2	0	0	2	1122.58	1422.89	115338000	408	416
Epidermis	Buttock	20180601_SherrattM_MO_01.raw (Full_Skin_1)	Keratin, type I cytoskeletal 14 OS=Homo sapiens GN=KRT14 PE=1 SV=4	K1C14_HUMAN	SwissProt_2018_01.fasta	51562.5	46	86	321	0.0247	0.758	LLEGEDAHLSSSQFSSGSQSSR	R	D	0.997	152	26.4	22.5	152	0	1	24	0	2	2309.06	2361.25	678633000	418	439
Epidermis	Buttock	20180601_SherrattM_MO_01.raw (Full_Skin_1)	Keratin, type I cytoskeletal 14 OS=Homo sapiens GN=KRT14 PE=1 SV=4	K1C14_HUMAN	SwissProt_2018_01.fasta	51562.5	46	86	321	0.0247	0.758	MSVEADINGLR	R	R	0.997	82.9	28.8	18.2	82.9	0	12	1	0	2	1204.6	2843.13	252154000	212	222
Epidermis	Buttock	20180601_SherrattM_MO_01.raw (Full_Skin_1)	Keratin, type I cytoskeletal 14 OS=Homo sapiens GN=KRT14 PE=1 SV=4	K1C14_HUMAN	SwissProt_2018_01.fasta	51562.5	46	86	321	0.0247	0.758	MSVEADINGLRR	R	V	0.997	40	29.2	19.6	36	0	1	4	0	2	1376.7	2198.39	69564600	212	223
Epidermis	Buttock	20180601_SherrattM_MO_01.raw (Full_Skin_1)	Keratin, type I cytoskeletal 14 OS=Homo sapiens GN=KRT14 PE=1 SV=4	K1C14_HUMAN	SwissProt_2018_01.fasta	51562.5	46	86	321	0.0247	0.758	NHEEEMNALR	K	G	0.997	50.5	25	16.2	50.5	0	2	1	0	2	1242.55	875.857	15896400	252	261
Epidermis	Buttock	20180601_SherrattM_MO_01.raw (Full_Skin_1)	Keratin, type I cytoskeletal 14 OS=Homo sapiens GN=KRT14 PE=1 SV=4	K1C14_HUMAN	SwissProt_2018_01.fasta	51562.5	46	86	321	0.0247	0.758	NHEEEMNALRGQVGGDVNVEMDAAPGVDLSR	K	I	0.997	62	25.3	16.9	62	0	0	1	5	2	3309.52	4111.57	22946000	252	282
Epidermis	Buttock	20180601_SherrattM_MO_01.raw (Full_Skin_1)	Keratin, type I cytoskeletal 14 OS=Homo sapiens GN=KRT14 PE=1 SV=4	K1C14_HUMAN	SwissProt_2018_01.fasta	51562.5	46	86	321	0.0247	0.758	QFTSSSSMK	R	G	0.997	56.2	25	16.5	56.2	0	3	0	0	2	1002.46	788.71	9145760	7	15
Epidermis	Buttock	20180601_SherrattM_MO_01.raw (Full_Skin_1)	Keratin, type I cytoskeletal 14 OS=Homo sapiens GN=KRT14 PE=1 SV=4	K1C14_HUMAN	SwissProt_2018_01.fasta	51562.5	46	86	321	0.0247	0.758	QRPAEIKDYSPYFK	R	T	0.991	33.4	28.7	15.8	32.7	0	0	1	0	2	1741.89	1988.64	6789540	154	167
Epidermis	Buttock	20180601_SherrattM_MO_01.raw (Full_Skin_1)	Keratin, type I cytoskeletal 14 OS=Homo sapiens GN=KRT14 PE=1 SV=4	K1C14_HUMAN	SwissProt_2018_01.fasta	51562.5	46	86	321	0.0247	0.758	RLLEGEDAHLSSSQFSSGSQSSR	R	D	0.997	72.7	27.5	17.5	72.7	0	0	2	3	2	2465.17	1786.01	152430000	417	439
Epidermis	Buttock	20180601_SherrattM_MO_01.raw (Full_Skin_1)	Keratin, type I cytoskeletal 14 OS=Homo sapiens GN=KRT14 PE=1 SV=4	K1C14_HUMAN	SwissProt_2018_01.fasta	51562.5	46	86	321	0.0247	0.758	RVLDELTLAR	R	A	0.997	67.4	28	27.3	57.3	0	4	2	0	2	1185.7	2368.16	83343500	223	232
Epidermis	Buttock	20180601_SherrattM_MO_01.raw (Full_Skin_1)	Keratin, type I cytoskeletal 14 OS=Homo sapiens GN=KRT14 PE=1 SV=4	K1C14_HUMAN	SwissProt_2018_01.fasta	51562.5	46	86	321	0.0247	0.758	TEELNREVATNSELVQSGK	K	S	0.997	97.8	29	21.2	95.7	0	2	6	0	2	2104.05	1863.33	169545000	310	328
Epidermis	Buttock	20180601_SherrattM_MO_01.raw (Full_Skin_1)	Keratin, type I cytoskeletal 14 OS=Homo sapiens GN=KRT14 PE=1 SV=4	K1C14_HUMAN	SwissProt_2018_01.fasta	51562.5	46	86	321	0.0247	0.758	TEELNREVATNSELVQSGKSEISELR	K	R	0.987	46.4	28.1	15.9	46.4	0	0	0	1	2	2918.47	3462.56	4176020	310	335
Epidermis	Buttock	20180601_SherrattM_MO_01.raw (Full_Skin_1)	Keratin, type I cytoskeletal 14 OS=Homo sapiens GN=KRT14 PE=1 SV=4	K1C14_HUMAN	SwissProt_2018_01.fasta	51562.5	46	86	321	0.0247	0.758	TKVMDVHDGK	R	V	0.981	35.8	27.5	15.2	35.8	0	0	1	0	2	1129.57	702.805	1248620	450	459
Epidermis	Buttock	20180601_SherrattM_MO_01.raw (Full_Skin_1)	Keratin, type I cytoskeletal 14 OS=Homo sapiens GN=KRT14 PE=1 SV=4	K1C14_HUMAN	SwissProt_2018_01.fasta	51562.5	46	86	321	0.0247	0.758	TKYETELNLR	R	M	0.997	50.7	28.8	18.7	48.2	0	6	0	0	2	1266.67	1420.51	213347000	202	211
Epidermis	Buttock	20180601_SherrattM_MO_01.raw (Full_Skin_1)	Keratin, type I cytoskeletal 14 OS=Homo sapiens GN=KRT14 PE=1 SV=4	K1C14_HUMAN	SwissProt_2018_01.fasta	51562.5	46	86	321	0.0247	0.758	TMQNLEIELQSQLSMK	R	A	0.997	89.9	28.9	18.6	89.9	0	8	9	0	2	1892.95	4635.36	158834000	337	352
Epidermis	Buttock	20180601_SherrattM_MO_01.raw (Full_Skin_1)	Keratin, type I cytoskeletal 14 OS=Homo sapiens GN=KRT14 PE=1 SV=4	K1C14_HUMAN	SwissProt_2018_01.fasta	51562.5	46	86	321	0.0247	0.758	TRLEQEIATYR	K	R	0.997	65.7	29	28.5	54.3	0	3	3	0	2	1379.73	1889.04	124899000	406	416
Epidermis	Buttock	20180601_SherrattM_MO_01.raw (Full_Skin_1)	Keratin, type I cytoskeletal 14 OS=Homo sapiens GN=KRT14 PE=1 SV=4	K1C14_HUMAN	SwissProt_2018_01.fasta	51562.5	46	86	321	0.0247	0.758	VLDELTLAR	R	A	0.997	58.2	30.2	22.3	52.5	0	8	0	0	2	1029.59	2834.23	716290000	224	232
Epidermis	Buttock	20180601_SherrattM_MO_01.raw (Full_Skin_1)	Keratin, type I cytoskeletal 14 OS=Homo sapiens GN=KRT14 PE=1 SV=4	K1C14_HUMAN	SwissProt_2018_01.fasta	51562.5	46	86	321	0.0247	0.758	VMDVHDGK	K	V	0.99	34.9	25	15.2	34.9	0	2	0	0	2	900.424	689.492	5861860	452	459
Epidermis	Buttock	20180601_SherrattM_MO_01.raw (Full_Skin_1)	Keratin, type I cytoskeletal 14 OS=Homo sapiens GN=KRT14 PE=1 SV=4	K1C14_HUMAN	SwissProt_2018_01.fasta	51562.5	46	86	321	0.0247	0.758	VMDVHDGKVVSTHEQVLR	K	T	0.997	57.2	36.3	16.6	57.2	0	0	1	1	2	2049.05	1352.12	6628890	452	469
Epidermis	Buttock	20180601_SherrattM_MO_01.raw (Full_Skin_1)	Keratin, type I cytoskeletal 14 OS=Homo sapiens GN=KRT14 PE=1 SV=4	K1C14_HUMAN	SwissProt_2018_01.fasta	51562.5	46	86	321	0.0247	0.758	VTMQNLNDR	K	L	0.997	77.3	27.9	23.2	71.9	0	11	0	0	2	1106.53	1071.27	72426700	117	125
Epidermis	Buttock	20180601_SherrattM_MO_01.raw (Full_Skin_1)	Keratin, type I cytoskeletal 14 OS=Homo sapiens GN=KRT14 PE=1 SV=4	K1C14_HUMAN	SwissProt_2018_01.fasta	51562.5	46	86	321	0.0247	0.758	VTMQNLNDRLASYLDK	K	V	0.994	36.3	30	15.3	36.3	0	0	1	0	2	1880.95	3374.29	1163590	117	132
Epidermis	Buttock	20180601_SherrattM_MO_01.raw (Full_Skin_1)	Keratin, type I cytoskeletal 14 OS=Homo sapiens GN=KRT14 PE=1 SV=4	K1C14_HUMAN	SwissProt_2018_01.fasta	51562.5	46	86	321	0.0247	0.758	VTMQNLNDRLASYLDKVR	K	A	0.962	35.3	28.3	15.2	35.3	0	0	0	1	2	2136.12	4274.12	2309410	117	134
Epidermis	Buttock	20180601_SherrattM_MO_01.raw (Full_Skin_1)	Keratin, type I cytoskeletal 14 OS=Homo sapiens GN=KRT14 PE=1 SV=4	K1C14_HUMAN	SwissProt_2018_01.fasta	51562.5	46	86	321	0.0247	0.758	VVSTHEQVLR	K	T	0.997	51.5	27.5	16.2	51.5	0	4	2	0	2	1167.65	837.275	11831100	460	469
Epidermis	Buttock	20180601_SherrattM_MO_01.raw (Full_Skin_1)	Keratin, type I cytoskeletal 14 OS=Homo sapiens GN=KRT14 PE=1 SV=4	K1C14_HUMAN	SwissProt_2018_01.fasta	51562.5	46	86	321	0.0247	0.758	YCMQLAQIQEMIGSVEEQLAQLR	R	C	0.997	160	32.2	23	160	0	1	1	0	2	2738.33	4980.39	51116200	366	388
Epidermis	Buttock	20180601_SherrattM_MO_01.raw (Full_Skin_1)	Keratin, type I cytoskeletal 14 OS=Homo sapiens GN=KRT14 PE=1 SV=4	K1C14_HUMAN	SwissProt_2018_01.fasta	51562.5	46	86	321	0.0247	0.758	YETELNLR	K	M	0.99	47.8	28.8	16	47.8	0	3	0	0	2	1037.53	1810.93	150082000	204	211
Epidermis	Buttock	20180601_SherrattM_MO_01.raw (Full_Skin_1)	Ras-related protein Rab-10 OS=Homo sapiens GN=RAB10 PE=1 SV=1	RAB10_HUMAN	SwissProt_2018_01.fasta	22542.1	2	2	2	0.000154	0.17	AFLTLAEDILR	K	K	0.997	63.4	28	17	63.4	0	1	0	0	2	1261.72	4904.32	4497710	162	172
Epidermis	Buttock	20180601_SherrattM_MO_01.raw (Full_Skin_1)	Ras-related protein Rab-10 OS=Homo sapiens GN=RAB10 PE=1 SV=1	RAB10_HUMAN	SwissProt_2018_01.fasta	22542.1	2	2	2	0.000154	0.17	NIDEHANEDVER	R	M	0.997	42	25	15.6	42	0	1	0	0	2	1440.63	789.608	391120	106	117
Epidermis	Buttock	20180601_SherrattM_MO_01.raw (Full_Skin_1)	Plakophilin 1 (Ectodermal dysplasia/skin fragility syndrome), isoform CRA_a OS=Homo sapiens GN=PKP1 PE=4 SV=1	A0A024R952_HUMAN		0	25	31	52	0.00401	0	AVQYLSSQDEK	?	?	0.997	51.2	27.3	16.2	51.2	0	2	0	0	2	1267.62	1046.71	3589500	0	0
Epidermis	Buttock	20180601_SherrattM_MO_01.raw (Full_Skin_1)	Plakophilin 1 (Ectodermal dysplasia/skin fragility syndrome), isoform CRA_a OS=Homo sapiens GN=PKP1 PE=4 SV=1	A0A024R952_HUMAN		0	25	31	52	0.00401	0	DATLEACAGALQNLTASK	?	?	0.997	110	29.4	19.9	110	0	2	1	0	2	1833.9	4082.38	12169900	0	0
Epidermis	Buttock	20180601_SherrattM_MO_01.raw (Full_Skin_1)	Plakophilin 1 (Ectodermal dysplasia/skin fragility syndrome), isoform CRA_a OS=Homo sapiens GN=PKP1 PE=4 SV=1	A0A024R952_HUMAN		0	25	31	52	0.00401	0	DLSFGHSR	?	?	0.983	33.4	26.8	20.8	27.7	0	1	1	0	2	918.443	953.805	29221300	0	0
Epidermis	Buttock	20180601_SherrattM_MO_01.raw (Full_Skin_1)	Plakophilin 1 (Ectodermal dysplasia/skin fragility syndrome), isoform CRA_a OS=Homo sapiens GN=PKP1 PE=4 SV=1	A0A024R952_HUMAN		0	25	31	52	0.00401	0	EVVDPEVFFNATGCLR	?	?	0.997	80.1	28.8	18	80.1	0	1	1	0	2	1852.89	4703.68	17494500	0	0
Epidermis	Buttock	20180601_SherrattM_MO_01.raw (Full_Skin_1)	Plakophilin 1 (Ectodermal dysplasia/skin fragility syndrome), isoform CRA_a OS=Homo sapiens GN=PKP1 PE=4 SV=1	A0A024R952_HUMAN		0	25	31	52	0.00401	0	FSSYSQMENWSR	?	?	0.997	75.9	25	17.7	75.9	0	1	0	0	2	1521.64	2845.83	2230040	0	0
Epidermis	Buttock	20180601_SherrattM_MO_01.raw (Full_Skin_1)	Plakophilin 1 (Ectodermal dysplasia/skin fragility syndrome), isoform CRA_a OS=Homo sapiens GN=PKP1 PE=4 SV=1	A0A024R952_HUMAN		0	25	31	52	0.00401	0	GLMSSGMSQLIGLK	?	?	0.997	98.4	39.2	19.2	98.4	0	1	0	0	2	1421.75	4471.15	17469000	0	0
Epidermis	Buttock	20180601_SherrattM_MO_01.raw (Full_Skin_1)	Plakophilin 1 (Ectodermal dysplasia/skin fragility syndrome), isoform CRA_a OS=Homo sapiens GN=PKP1 PE=4 SV=1	A0A024R952_HUMAN		0	25	31	52	0.00401	0	GSCNTTGAGSDICFMQK	?	?	0.997	104	25	19.5	104	0	1	0	0	2	1833.76	2200.95	3179990	0	0
Epidermis	Buttock	20180601_SherrattM_MO_01.raw (Full_Skin_1)	Plakophilin 1 (Ectodermal dysplasia/skin fragility syndrome), isoform CRA_a OS=Homo sapiens GN=PKP1 PE=4 SV=1	A0A024R952_HUMAN		0	25	31	52	0.00401	0	GSGWLYHSDAIR	?	?	0.997	44.7	29.6	15.8	44.7	0	1	2	0	2	1361.66	2076.6	9014730	0	0
Epidermis	Buttock	20180601_SherrattM_MO_01.raw (Full_Skin_1)	Plakophilin 1 (Ectodermal dysplasia/skin fragility syndrome), isoform CRA_a OS=Homo sapiens GN=PKP1 PE=4 SV=1	A0A024R952_HUMAN		0	25	31	52	0.00401	0	GSMYDGLADNYNYGTTSR	?	?	0.997	95.8	25	19	95.8	0	3	0	0	2	1984.83	3130.7	6194140	0	0
Epidermis	Buttock	20180601_SherrattM_MO_01.raw (Full_Skin_1)	Plakophilin 1 (Ectodermal dysplasia/skin fragility syndrome), isoform CRA_a OS=Homo sapiens GN=PKP1 PE=4 SV=1	A0A024R952_HUMAN		0	25	31	52	0.00401	0	ICSEDIECSGLTIPK	?	?	0.997	84.6	28.2	18.3	84.6	0	1	0	0	2	1721.81	3250.61	22303300	0	0
Epidermis	Buttock	20180601_SherrattM_MO_01.raw (Full_Skin_1)	Plakophilin 1 (Ectodermal dysplasia/skin fragility syndrome), isoform CRA_a OS=Homo sapiens GN=PKP1 PE=4 SV=1	A0A024R952_HUMAN		0	25	31	52	0.00401	0	KDATLEACAGALQNLTASK	?	?	0.997	103	29.4	19.4	103	0	1	2	0	2	1962	3121.84	3629530	0	0
Epidermis	Buttock	20180601_SherrattM_MO_01.raw (Full_Skin_1)	Plakophilin 1 (Ectodermal dysplasia/skin fragility syndrome), isoform CRA_a OS=Homo sapiens GN=PKP1 PE=4 SV=1	A0A024R952_HUMAN		0	25	31	52	0.00401	0	LDAEVPTR	?	?	0.99	45.5	26.3	16.9	44.4	0	1	0	0	2	900.479	1054.82	2874290	0	0
Epidermis	Buttock	20180601_SherrattM_MO_01.raw (Full_Skin_1)	Plakophilin 1 (Ectodermal dysplasia/skin fragility syndrome), isoform CRA_a OS=Homo sapiens GN=PKP1 PE=4 SV=1	A0A024R952_HUMAN		0	25	31	52	0.00401	0	LLLSDMWSSK	?	?	0.997	64.1	29.4	24.5	56.6	0	1	0	0	2	1179.61	4327.43	2906060	0	0
Epidermis	Buttock	20180601_SherrattM_MO_01.raw (Full_Skin_1)	Plakophilin 1 (Ectodermal dysplasia/skin fragility syndrome), isoform CRA_a OS=Homo sapiens GN=PKP1 PE=4 SV=1	A0A024R952_HUMAN		0	25	31	52	0.00401	0	LLQSGNSDVVR	?	?	0.997	64.3	29.3	23.8	57.6	0	1	0	0	2	1187.64	1082.59	2400490	0	0
Epidermis	Buttock	20180601_SherrattM_MO_01.raw (Full_Skin_1)	Plakophilin 1 (Ectodermal dysplasia/skin fragility syndrome), isoform CRA_a OS=Homo sapiens GN=PKP1 PE=4 SV=1	A0A024R952_HUMAN		0	25	31	52	0.00401	0	MMNNNYDCPLPEEETNPK	?	?	0.997	99.6	25	19.2	99.6	0	2	0	0	2	2195.9	2410.28	4212190	0	0
Epidermis	Buttock	20180601_SherrattM_MO_01.raw (Full_Skin_1)	Plakophilin 1 (Ectodermal dysplasia/skin fragility syndrome), isoform CRA_a OS=Homo sapiens GN=PKP1 PE=4 SV=1	A0A024R952_HUMAN		0	25	31	52	0.00401	0	NMLGTLAGANSLR	?	?	0.997	37.9	30	22.4	31	0	1	1	0	2	1317.69	3366.52	25449300	0	0
Epidermis	Buttock	20180601_SherrattM_MO_01.raw (Full_Skin_1)	Plakophilin 1 (Ectodermal dysplasia/skin fragility syndrome), isoform CRA_a OS=Homo sapiens GN=PKP1 PE=4 SV=1	A0A024R952_HUMAN		0	25	31	52	0.00401	0	QDPVYIPPISCNK	?	?	0.997	65.2	28.5	24.4	57.9	0	5	0	0	2	1530.76	2851.52	16203300	0	0
Epidermis	Buttock	20180601_SherrattM_MO_01.raw (Full_Skin_1)	Plakophilin 1 (Ectodermal dysplasia/skin fragility syndrome), isoform CRA_a OS=Homo sapiens GN=PKP1 PE=4 SV=1	A0A024R952_HUMAN		0	25	31	52	0.00401	0	SEPDLYCDPR	?	?	0.997	39.1	25	15.4	39.1	0	4	0	0	2	1251.53	1518.9	10024300	0	0
Epidermis	Buttock	20180601_SherrattM_MO_01.raw (Full_Skin_1)	Plakophilin 1 (Ectodermal dysplasia/skin fragility syndrome), isoform CRA_a OS=Homo sapiens GN=PKP1 PE=4 SV=1	A0A024R952_HUMAN		0	25	31	52	0.00401	0	SPNQNVQQAAAGALR	?	?	0.997	103	29	19.4	103	0	1	0	0	2	1524.79	1715.9	14775000	0	0
Epidermis	Buttock	20180601_SherrattM_MO_01.raw (Full_Skin_1)	Plakophilin 1 (Ectodermal dysplasia/skin fragility syndrome), isoform CRA_a OS=Homo sapiens GN=PKP1 PE=4 SV=1	A0A024R952_HUMAN		0	25	31	52	0.00401	0	SVENCMCVLHNLSYR	?	?	0.997	54	26	16.4	54	0	0	1	0	2	1881.84	3164.4	4092300	0	0
Epidermis	Buttock	20180601_SherrattM_MO_01.raw (Full_Skin_1)	Plakophilin 1 (Ectodermal dysplasia/skin fragility syndrome), isoform CRA_a OS=Homo sapiens GN=PKP1 PE=4 SV=1	A0A024R952_HUMAN		0	25	31	52	0.00401	0	TALAYECFQDQDNSTLALPSDQK	?	?	0.997	88.7	26.1	18.5	88.7	0	0	2	0	2	2615.19	4043.2	11259600	0	0
Epidermis	Buttock	20180601_SherrattM_MO_01.raw (Full_Skin_1)	Plakophilin 1 (Ectodermal dysplasia/skin fragility syndrome), isoform CRA_a OS=Homo sapiens GN=PKP1 PE=4 SV=1	A0A024R952_HUMAN		0	25	31	52	0.00401	0	TGNAEIQK	?	?	0.98	32.1	29.1	16.9	30.2	0	1	0	0	2	860.447	647.744	1166470	0	0
Epidermis	Buttock	20180601_SherrattM_MO_01.raw (Full_Skin_1)	Plakophilin 1 (Ectodermal dysplasia/skin fragility syndrome), isoform CRA_a OS=Homo sapiens GN=PKP1 PE=4 SV=1	A0A024R952_HUMAN		0	25	31	52	0.00401	0	TYLNLMGK	?	?	0.99	38.8	28.6	18.2	36	0	3	0	0	2	939.497	2539.99	11384200	0	0
Epidermis	Buttock	20180601_SherrattM_MO_01.raw (Full_Skin_1)	Plakophilin 1 (Ectodermal dysplasia/skin fragility syndrome), isoform CRA_a OS=Homo sapiens GN=PKP1 PE=4 SV=1	A0A024R952_HUMAN		0	25	31	52	0.00401	0	VMGNQVFPEVTR	?	?	0.997	67.4	29.3	17.2	67.4	0	3	0	0	2	1376.7	2698.56	21964100	0	0
Epidermis	Buttock	20180601_SherrattM_MO_01.raw (Full_Skin_1)	Plakophilin 1 (Ectodermal dysplasia/skin fragility syndrome), isoform CRA_a OS=Homo sapiens GN=PKP1 PE=4 SV=1	A0A024R952_HUMAN		0	25	31	52	0.00401	0	VQEQVMMTVK	?	?	0.997	60	29.1	16.8	59.9	0	3	0	0	2	1192.61	1601.13	7436920	0	0
Epidermis	Buttock	20180601_SherrattM_MO_01.raw (Full_Skin_1)	Peroxiredoxin-2 OS=Homo sapiens GN=PRDX2 PE=1 SV=5	B4DF70_HUMAN,PRDX2_HUMAN,V9HW12_HUMAN	SwissProt_2018_01.fasta	21892.4	3	3	3	0.000231	0.192	ATAVVDGAFK	K	E	0.997	52.5	28.9	16.3	52.5	0	1	0	0	2	978.525	1367.42	1886290	17	26
Epidermis	Buttock	20180601_SherrattM_MO_01.raw (Full_Skin_1)	Peroxiredoxin-2 OS=Homo sapiens GN=PRDX2 PE=1 SV=5	B4DF70_HUMAN,PRDX2_HUMAN,V9HW12_HUMAN	SwissProt_2018_01.fasta	21892.4	3	3	3	0.000231	0.192	LSEDYGVLK	R	T	0.997	52.1	29	38.3	30	0	1	0	0	2	1023.54	1922.23	1171740	111	119
Epidermis	Buttock	20180601_SherrattM_MO_01.raw (Full_Skin_1)	Peroxiredoxin-2 OS=Homo sapiens GN=PRDX2 PE=1 SV=5	B4DF70_HUMAN,PRDX2_HUMAN,V9HW12_HUMAN	SwissProt_2018_01.fasta	21892.4	3	3	3	0.000231	0.192	TDEGIAYR	K	G	0.99	31.5	25.3	15	31.5	0	1	0	0	2	924.442	936.181	1660940	120	127
Epidermis	Buttock	20180601_SherrattM_MO_01.raw (Full_Skin_1)	14-3-3 protein epsilon OS=Homo sapiens GN=YWHAE PE=1 SV=1	1433E_HUMAN,G9K388_HUMAN,G9K389_HUMAN,V9HW98_HUMAN	SwissProt_2018_01.fasta	29175	3	3	3	0.000231	0.208	KEAAENSLVAYK	R	A	0.997	47.9	28.9	18.2	45.6	0	1	0	0	2	1322.69	1014.48	1120700	142	153
Epidermis	Buttock	20180601_SherrattM_MO_01.raw (Full_Skin_1)	14-3-3 protein epsilon OS=Homo sapiens GN=YWHAE PE=1 SV=1	1433E_HUMAN,G9K388_HUMAN,G9K389_HUMAN,V9HW98_HUMAN	SwissProt_2018_01.fasta	29175	3	3	3	0.000231	0.208	LICCDILDVLDK	K	H	0.997	68.7	29.5	17.3	68.7	0	1	0	0	2	1476.74	4724.86	3551920	95	106
Epidermis	Buttock	20180601_SherrattM_MO_01.raw (Full_Skin_1)	14-3-3 protein epsilon OS=Homo sapiens GN=YWHAE PE=1 SV=1	1433E_HUMAN,G9K388_HUMAN,G9K389_HUMAN,V9HW98_HUMAN	SwissProt_2018_01.fasta	29175	3	3	3	0.000231	0.208	YLAEFATGNDR	R	K	0.997	43.9	26.3	15.7	43.9	0	1	0	0	2	1256.59	2027.04	1515920	131	141
Epidermis	Buttock	20180601_SherrattM_MO_01.raw (Full_Skin_1)	Aspartate--tRNA ligase, cytoplasmic OS=Homo sapiens GN=DARS PE=1 SV=2	A0A140VJW5_HUMAN,SYDC_HUMAN	SwissProt_2018_01.fasta	57136.7	2	2	2	0.000154	0.0399	FQTEIQTVNK	R	Q	0.997	45.7	28.9	15.9	45.7	0	1	0	0	2	1207.63	1343.51	604011	321	330
Epidermis	Buttock	20180601_SherrattM_MO_01.raw (Full_Skin_1)	Aspartate--tRNA ligase, cytoplasmic OS=Homo sapiens GN=DARS PE=1 SV=2	A0A140VJW5_HUMAN,SYDC_HUMAN	SwissProt_2018_01.fasta	57136.7	2	2	2	0.000154	0.0399	IYVISLAEPR	K	L	0.997	48.3	27.1	16	48.3	0	1	0	0	2	1160.67	3502.6	702805	142	151
Epidermis	Buttock	20180601_SherrattM_MO_01.raw (Full_Skin_1)	Eukaryotic translation initiation factor 3 subunit C OS=Homo sapiens GN=EIF3C PE=1 SV=1	A0A024QYU9_HUMAN,A1KYQ7_HUMAN,B4DVQ5_HUMAN,EIF3C_HUMAN,EIFCL_HUMAN	SwissProt_2018_01.fasta	105347	2	2	2	0.000154	0.0219	ELLGQGLLLR	K	S	0.997	48.4	25	25	39.5	0	1	0	0	2	1111.68	4186.58	1403620	644	653
Epidermis	Buttock	20180601_SherrattM_MO_01.raw (Full_Skin_1)	Eukaryotic translation initiation factor 3 subunit C OS=Homo sapiens GN=EIF3C PE=1 SV=1	A0A024QYU9_HUMAN,A1KYQ7_HUMAN,B4DVQ5_HUMAN,EIF3C_HUMAN,EIFCL_HUMAN	SwissProt_2018_01.fasta	105347	2	2	2	0.000154	0.0219	LGSLVENNER	K	V	0.997	64.3	28.3	20.1	61.3	0	1	0	0	2	1130.58	1063.51	812505	863	872
Epidermis	Buttock	20180601_SherrattM_MO_01.raw (Full_Skin_1)	NADH dehydrogenase [ubiquinone] 1 beta subcomplex subunit 10 OS=Homo sapiens GN=NDUFB10 PE=1 SV=3	A8K761_HUMAN,H3BPJ9_HUMAN,NDUBA_HUMAN	SwissProt_2018_01.fasta	20776.7	2	2	2	0.000154	0.14	AFDLIVDRPVTLVR	K	E	0.99	29.2	25	14.8	29.2	0	0	1	0	2	1613.94	4193.35	2317860	30	43
Epidermis	Buttock	20180601_SherrattM_MO_01.raw (Full_Skin_1)	NADH dehydrogenase [ubiquinone] 1 beta subcomplex subunit 10 OS=Homo sapiens GN=NDUFB10 PE=1 SV=3	A8K761_HUMAN,H3BPJ9_HUMAN,NDUBA_HUMAN	SwissProt_2018_01.fasta	20776.7	2	2	2	0.000154	0.14	EVEQFTQVAK	K	A	0.997	34.9	29.7	15.2	34.9	0	1	0	0	2	1178.61	1447.24	737985	122	131
Epidermis	Buttock	20180601_SherrattM_MO_01.raw (Full_Skin_1)	Protein-glutamine gamma-glutamyltransferase E OS=Homo sapiens GN=TGM3 PE=1 SV=4	TGM3_HUMAN	SwissProt_2018_01.fasta	76633	9	9	13	0.001	0.146	FSSQELILR	K	R	0.993	29.7	28.6	14.9	29.7	0	2	0	0	2	1092.6	2779.95	6088140	25	33
Epidermis	Buttock	20180601_SherrattM_MO_01.raw (Full_Skin_1)	Protein-glutamine gamma-glutamyltransferase E OS=Homo sapiens GN=TGM3 PE=1 SV=4	TGM3_HUMAN	SwissProt_2018_01.fasta	76633	9	9	13	0.001	0.146	IDVPTLGPK	K	E	0.997	55.3	25	16.5	55.3	0	2	0	0	2	939.551	2405.26	2821840	644	652
Epidermis	Buttock	20180601_SherrattM_MO_01.raw (Full_Skin_1)	Protein-glutamine gamma-glutamyltransferase E OS=Homo sapiens GN=TGM3 PE=1 SV=4	TGM3_HUMAN	SwissProt_2018_01.fasta	76633	9	9	13	0.001	0.146	ISYAQYEK	K	Y	0.977	22.5	26.4	14.4	22.5	0	1	0	0	2	1001.49	1218.28	1130790	555	562
Epidermis	Buttock	20180601_SherrattM_MO_01.raw (Full_Skin_1)	Protein-glutamine gamma-glutamyltransferase E OS=Homo sapiens GN=TGM3 PE=1 SV=4	TGM3_HUMAN	SwissProt_2018_01.fasta	76633	9	9	13	0.001	0.146	ITWLYDNTTGK	R	Q	0.997	39	28.5	22.3	32.2	0	1	0	0	2	1311.66	3092.77	951428	398	408
Epidermis	Buttock	20180601_SherrattM_MO_01.raw (Full_Skin_1)	Protein-glutamine gamma-glutamyltransferase E OS=Homo sapiens GN=TGM3 PE=1 SV=4	TGM3_HUMAN	SwissProt_2018_01.fasta	76633	9	9	13	0.001	0.146	MDVTDKYKYPEGSDQER	R	Q	0.986	27.5	25	14.7	27.5	0	0	2	0	2	2060.92	1288.68	1528500	434	450
Epidermis	Buttock	20180601_SherrattM_MO_01.raw (Full_Skin_1)	Protein-glutamine gamma-glutamyltransferase E OS=Homo sapiens GN=TGM3 PE=1 SV=4	TGM3_HUMAN	SwissProt_2018_01.fasta	76633	9	9	13	0.001	0.146	NSVNSHTIGR	K	Y	0.997	74.3	27.6	20.8	71.1	0	1	0	0	2	1084.55	709.713	710552	412	421
Epidermis	Buttock	20180601_SherrattM_MO_01.raw (Full_Skin_1)	Protein-glutamine gamma-glutamyltransferase E OS=Homo sapiens GN=TGM3 PE=1 SV=4	TGM3_HUMAN	SwissProt_2018_01.fasta	76633	9	9	13	0.001	0.146	QLLADFSCNK	K	F	0.997	41.3	30.3	15.6	41.3	0	1	0	0	2	1195.58	2397.39	1095370	670	679
Epidermis	Buttock	20180601_SherrattM_MO_01.raw (Full_Skin_1)	Protein-glutamine gamma-glutamyltransferase E OS=Homo sapiens GN=TGM3 PE=1 SV=4	TGM3_HUMAN	SwissProt_2018_01.fasta	76633	9	9	13	0.001	0.146	SQGVFQCGPASVIGVR	R	E	0.997	116	29.4	20.2	116	0	2	0	0	2	1661.84	3620.14	4458240	361	376
Epidermis	Buttock	20180601_SherrattM_MO_01.raw (Full_Skin_1)	Protein-glutamine gamma-glutamyltransferase E OS=Homo sapiens GN=TGM3 PE=1 SV=4	TGM3_HUMAN	SwissProt_2018_01.fasta	76633	9	9	13	0.001	0.146	VPDESEVVVER	K	D	0.997	40	28.7	15.5	40	0	1	0	0	2	1257.63	1563.98	1363460	578	588
Epidermis	Buttock	20180601_SherrattM_MO_01.raw (Full_Skin_1)	Calpastatin, isoform CRA_a OS=Homo sapiens GN=CAST PE=4 SV=1	A0A024RAN2_HUMAN		0	3	3	3	0.000231	0	AAAPAPVSEAVCR	?	?	0.997	43	28.2	15.7	43	0	1	0	0	2	1298.65	1290.31	718692	0	0
Epidermis	Buttock	20180601_SherrattM_MO_01.raw (Full_Skin_1)	Calpastatin, isoform CRA_a OS=Homo sapiens GN=CAST PE=4 SV=1	A0A024RAN2_HUMAN		0	3	3	3	0.000231	0	DTMSDQALEALSASLGTR	?	?	0.997	81.9	31.1	18.1	81.9	0	1	0	0	2	1865.89	4816.62	1407300	0	0
Epidermis	Buttock	20180601_SherrattM_MO_01.raw (Full_Skin_1)	Calpastatin, isoform CRA_a OS=Homo sapiens GN=CAST PE=4 SV=1	A0A024RAN2_HUMAN		0	3	3	3	0.000231	0	TKPQDMISAGGESVAGITAISGKPGDK	?	?	0.997	52	28.9	16.3	52	0	0	1	0	2	2615.34	3338.98	462603	0	0
Epidermis	Buttock	20180601_SherrattM_MO_01.raw (Full_Skin_1)	Trifunctional enzyme subunit alpha, mitochondrial OS=Homo sapiens GN=HADHA PE=1 SV=2	E9KL44_HUMAN,ECHA_HUMAN	SwissProt_2018_01.fasta	83001.9	9	9	9	0.000694	0.152	DSIFSNLTGQLDYQGFEK	R	A	0.997	82.5	26.8	18.2	82.5	0	1	0	0	2	2061.98	4831.1	2285420	423	440
Epidermis	Buttock	20180601_SherrattM_MO_01.raw (Full_Skin_1)	Trifunctional enzyme subunit alpha, mitochondrial OS=Homo sapiens GN=HADHA PE=1 SV=2	E9KL44_HUMAN,ECHA_HUMAN	SwissProt_2018_01.fasta	83001.9	9	9	9	0.000694	0.152	FGELVMTK	K	E	0.99	39.7	27.4	15.5	39.7	0	1	0	0	2	924.486	2097.79	3177190	327	334
Epidermis	Buttock	20180601_SherrattM_MO_01.raw (Full_Skin_1)	Trifunctional enzyme subunit alpha, mitochondrial OS=Homo sapiens GN=HADHA PE=1 SV=2	E9KL44_HUMAN,ECHA_HUMAN	SwissProt_2018_01.fasta	83001.9	9	9	9	0.000694	0.152	FGGGNPELLTQMVSK	R	G	0.997	67.9	29.7	17.2	67.9	0	1	0	0	2	1577.8	3860.04	1769380	611	625
Epidermis	Buttock	20180601_SherrattM_MO_01.raw (Full_Skin_1)	Trifunctional enzyme subunit alpha, mitochondrial OS=Homo sapiens GN=HADHA PE=1 SV=2	E9KL44_HUMAN,ECHA_HUMAN	SwissProt_2018_01.fasta	83001.9	9	9	9	0.000694	0.152	FVDLYGAQK	R	I	0.995	33.7	28.1	15.1	33.7	0	1	0	0	2	1040.54	1992.75	2833630	720	728
Epidermis	Buttock	20180601_SherrattM_MO_01.raw (Full_Skin_1)	Trifunctional enzyme subunit alpha, mitochondrial OS=Homo sapiens GN=HADHA PE=1 SV=2	E9KL44_HUMAN,ECHA_HUMAN	SwissProt_2018_01.fasta	83001.9	9	9	9	0.000694	0.152	ILQEGVDPK	R	K	0.997	38.5	26.3	15.4	38.5	0	1	0	0	2	998.552	994.734	985117	561	569
Epidermis	Buttock	20180601_SherrattM_MO_01.raw (Full_Skin_1)	Trifunctional enzyme subunit alpha, mitochondrial OS=Homo sapiens GN=HADHA PE=1 SV=2	E9KL44_HUMAN,ECHA_HUMAN	SwissProt_2018_01.fasta	83001.9	9	9	9	0.000694	0.152	MQLLEIITTEK	K	T	0.997	50.5	28.2	16.2	50.5	0	1	0	0	2	1318.73	4455.66	5020300	506	516
Epidermis	Buttock	20180601_SherrattM_MO_01.raw (Full_Skin_1)	Trifunctional enzyme subunit alpha, mitochondrial OS=Homo sapiens GN=HADHA PE=1 SV=2	E9KL44_HUMAN,ECHA_HUMAN	SwissProt_2018_01.fasta	83001.9	9	9	9	0.000694	0.152	QFTPCQLLADHANSPNK	K	K	0.997	55.3	28.1	16.5	55.3	0	0	1	0	2	1940.93	2731.43	1706010	743	759
Epidermis	Buttock	20180601_SherrattM_MO_01.raw (Full_Skin_1)	Trifunctional enzyme subunit alpha, mitochondrial OS=Homo sapiens GN=HADHA PE=1 SV=2	E9KL44_HUMAN,ECHA_HUMAN	SwissProt_2018_01.fasta	83001.9	9	9	9	0.000694	0.152	TGIEQGSDAGYLCESQK	K	F	0.997	80.7	25	18	80.7	0	1	0	0	2	1842.82	1887.47	1598090	310	326
Epidermis	Buttock	20180601_SherrattM_MO_01.raw (Full_Skin_1)	Trifunctional enzyme subunit alpha, mitochondrial OS=Homo sapiens GN=HADHA PE=1 SV=2	E9KL44_HUMAN,ECHA_HUMAN	SwissProt_2018_01.fasta	83001.9	9	9	9	0.000694	0.152	VIGMHYFSPVDK	K	M	0.977	30	29.6	14.9	30	0	0	1	0	2	1392.7	2568.99	1673690	494	505
Epidermis	Buttock	20180601_SherrattM_MO_01.raw (Full_Skin_1)	Keratin, type II cytoskeletal 79 OS=Homo sapiens GN=KRT79 PE=1 SV=2	K2C79_HUMAN	SwissProt_2018_01.fasta	57836	22	26	29	0.00224	0.505	AEAEAWYQTK	R	Y	0.997	43.6	27.2	15.7	43.6	0	2	0	0	2	1196.56	1552.07	2148750	331	340
Epidermis	Buttock	20180601_SherrattM_MO_01.raw (Full_Skin_1)	Keratin, type II cytoskeletal 79 OS=Homo sapiens GN=KRT79 PE=1 SV=2	K2C79_HUMAN	SwissProt_2018_01.fasta	57836	22	26	29	0.00224	0.505	AFMGQGAGR	R	Q	0.997	43	27.4	15.7	43	0	1	0	0	2	894.425	896.658	2996290	94	102
Epidermis	Buttock	20180601_SherrattM_MO_01.raw (Full_Skin_1)	Keratin, type II cytoskeletal 79 OS=Homo sapiens GN=KRT79 PE=1 SV=2	K2C79_HUMAN	SwissProt_2018_01.fasta	57836	22	26	29	0.00224	0.505	ALGGFGFGSR	R	A	0.984	24.7	27.2	14.5	24.7	0	1	0	0	2	968.495	2694.21	1412880	84	93
Epidermis	Buttock	20180601_SherrattM_MO_01.raw (Full_Skin_1)	Keratin, type II cytoskeletal 79 OS=Homo sapiens GN=KRT79 PE=1 SV=2	K2C79_HUMAN	SwissProt_2018_01.fasta	57836	22	26	29	0.00224	0.505	AQYELIAQR	K	S	0.997	44.9	30.1	21.8	38.9	0	2	0	0	2	1091.58	1684.77	4309450	320	328
Epidermis	Buttock	20180601_SherrattM_MO_01.raw (Full_Skin_1)	Keratin, type II cytoskeletal 79 OS=Homo sapiens GN=KRT79 PE=1 SV=2	K2C79_HUMAN	SwissProt_2018_01.fasta	57836	22	26	29	0.00224	0.505	DTKNEIAELTR	R	T	0.978	35.2	29.7	19.5	30.9	0	0	1	0	2	1289.67	1832.04	1290370	357	367
Epidermis	Buttock	20180601_SherrattM_MO_01.raw (Full_Skin_1)	Keratin, type II cytoskeletal 79 OS=Homo sapiens GN=KRT79 PE=1 SV=2	K2C79_HUMAN	SwissProt_2018_01.fasta	57836	22	26	29	0.00224	0.505	DVDAAYMGR	K	M	0.997	36.1	25	15.3	36.1	0	1	0	0	2	997.441	1354.88	5044930	254	262
Epidermis	Buttock	20180601_SherrattM_MO_01.raw (Full_Skin_1)	Keratin, type II cytoskeletal 79 OS=Homo sapiens GN=KRT79 PE=1 SV=2	K2C79_HUMAN	SwissProt_2018_01.fasta	57836	22	26	29	0.00224	0.505	GGFSTNVGYSTVK	K	G	0.996	35.9	28.1	15.2	35.9	0	1	0	0	2	1316.65	1885.37	833491	499	511
Epidermis	Buttock	20180601_SherrattM_MO_01.raw (Full_Skin_1)	Keratin, type II cytoskeletal 79 OS=Homo sapiens GN=KRT79 PE=1 SV=2	K2C79_HUMAN	SwissProt_2018_01.fasta	57836	22	26	29	0.00224	0.505	GGPVSAGTSILR	K	K	0.978	29.8	31.3	14.9	29.8	0	1	0	0	2	1114.62	1886.2	4067290	512	523
Epidermis	Buttock	20180601_SherrattM_MO_01.raw (Full_Skin_1)	Keratin, type II cytoskeletal 79 OS=Homo sapiens GN=KRT79 PE=1 SV=2	K2C79_HUMAN	SwissProt_2018_01.fasta	57836	22	26	29	0.00224	0.505	HTAAENEFVVLK	K	K	0.997	40.4	30.2	16.2	39.8	0	1	1	0	2	1357.71	1892.92	2669200	241	252
Epidermis	Buttock	20180601_SherrattM_MO_01.raw (Full_Skin_1)	Keratin, type II cytoskeletal 79 OS=Homo sapiens GN=KRT79 PE=1 SV=2	K2C79_HUMAN	SwissProt_2018_01.fasta	57836	22	26	29	0.00224	0.505	KDVDAAYMGR	K	M	0.997	56.5	27.3	17.8	55.2	0	1	0	0	2	1125.54	874.654	1014230	253	262
Epidermis	Buttock	20180601_SherrattM_MO_01.raw (Full_Skin_1)	Keratin, type II cytoskeletal 79 OS=Homo sapiens GN=KRT79 PE=1 SV=2	K2C79_HUMAN	SwissProt_2018_01.fasta	57836	22	26	29	0.00224	0.505	KLGDLDVALHQAK	K	E	0.997	51.5	27	16.2	51.5	0	1	0	0	2	1407.8	1704.29	564796	407	419
Epidermis	Buttock	20180601_SherrattM_MO_01.raw (Full_Skin_1)	Keratin, type II cytoskeletal 79 OS=Homo sapiens GN=KRT79 PE=1 SV=2	K2C79_HUMAN	SwissProt_2018_01.fasta	57836	22	26	29	0.00224	0.505	KLLESEESR	R	M	0.997	50.7	30.6	18.3	48.5	0	1	0	0	2	1090.57	779.136	2258080	448	456
Epidermis	Buttock	20180601_SherrattM_MO_01.raw (Full_Skin_1)	Keratin, type II cytoskeletal 79 OS=Homo sapiens GN=KRT79 PE=1 SV=2	K2C79_HUMAN	SwissProt_2018_01.fasta	57836	22	26	29	0.00224	0.505	KQCQQLQTAIAEAEQR	K	G	0.997	92.2	28.7	18.8	92.2	0	1	1	0	2	1901.95	2245.96	3193480	381	396
Epidermis	Buttock	20180601_SherrattM_MO_01.raw (Full_Skin_1)	Keratin, type II cytoskeletal 79 OS=Homo sapiens GN=KRT79 PE=1 SV=2	K2C79_HUMAN	SwissProt_2018_01.fasta	57836	22	26	29	0.00224	0.505	LGDLDVALHQAK	K	E	0.997	80	28.2	19.2	78.8	0	1	1	0	2	1279.7	2006.38	3870500	408	419
Epidermis	Buttock	20180601_SherrattM_MO_01.raw (Full_Skin_1)	Keratin, type II cytoskeletal 79 OS=Homo sapiens GN=KRT79 PE=1 SV=2	K2C79_HUMAN	SwissProt_2018_01.fasta	57836	22	26	29	0.00224	0.505	LGDLDVALHQAKEDLTR	K	L	0.997	53.3	29.3	16.3	53.3	0	0	1	0	2	1894	3763.05	1319930	408	424
Epidermis	Buttock	20180601_SherrattM_MO_01.raw (Full_Skin_1)	Keratin, type II cytoskeletal 79 OS=Homo sapiens GN=KRT79 PE=1 SV=2	K2C79_HUMAN	SwissProt_2018_01.fasta	57836	22	26	29	0.00224	0.505	NEIAELTR	K	T	0.99	43	29.2	22.6	36	0	1	0	0	2	945.5	1508.79	3083770	360	367
Epidermis	Buttock	20180601_SherrattM_MO_01.raw (Full_Skin_1)	Keratin, type II cytoskeletal 79 OS=Homo sapiens GN=KRT79 PE=1 SV=2	K2C79_HUMAN	SwissProt_2018_01.fasta	57836	22	26	29	0.00224	0.505	NNLEPLFEAYLGSMR	R	S	0.997	79.5	28.5	18	79.5	0	1	0	0	2	1753.86	4939.56	6370480	189	203
Epidermis	Buttock	20180601_SherrattM_MO_01.raw (Full_Skin_1)	Keratin, type II cytoskeletal 79 OS=Homo sapiens GN=KRT79 PE=1 SV=2	K2C79_HUMAN	SwissProt_2018_01.fasta	57836	22	26	29	0.00224	0.505	QCQQLQTAIAEAEQR	K	G	0.997	48.4	27.4	16	48.4	0	0	1	0	2	1773.86	2983.88	801496	382	396
Epidermis	Buttock	20180601_SherrattM_MO_01.raw (Full_Skin_1)	Keratin, type II cytoskeletal 79 OS=Homo sapiens GN=KRT79 PE=1 SV=2	K2C79_HUMAN	SwissProt_2018_01.fasta	57836	22	26	29	0.00224	0.505	SSGSGGGAHCGPGTGGFGSR	R	S	0.997	77.8	25	17.9	77.8	0	1	1	0	2	1749.74	782.282	1760790	41	60
Epidermis	Buttock	20180601_SherrattM_MO_01.raw (Full_Skin_1)	Keratin, type II cytoskeletal 79 OS=Homo sapiens GN=KRT79 PE=1 SV=2	K2C79_HUMAN	SwissProt_2018_01.fasta	57836	22	26	29	0.00224	0.505	TSFSSVTVSR	R	S	0.997	48.2	27.3	16	48.2	0	1	0	0	2	1070.55	1337.01	3059390	31	40
Epidermis	Buttock	20180601_SherrattM_MO_01.raw (Full_Skin_1)	Keratin, type II cytoskeletal 79 OS=Homo sapiens GN=KRT79 PE=1 SV=2	K2C79_HUMAN	SwissProt_2018_01.fasta	57836	22	26	29	0.00224	0.505	WALLQEQGQNLGVTR	K	N	0.997	116	28.7	26.6	110	0	2	0	0	2	1712.91	3854.81	6987670	174	188
Epidermis	Buttock	20180601_SherrattM_MO_01.raw (Full_Skin_1)	Keratin, type II cytoskeletal 79 OS=Homo sapiens GN=KRT79 PE=1 SV=2	K2C79_HUMAN	SwissProt_2018_01.fasta	57836	22	26	29	0.00224	0.505	YEELQVTAGK	K	H	0.997	39	29.7	43.2	11.2	0	1	0	0	2	1137.58	1361.53	1705290	341	350
Epidermis	Buttock	20180601_SherrattM_MO_01.raw (Full_Skin_1)	Dihydrolipoyllysine-residue succinyltransferase component of 2-oxoglutarate dehydrogenase complex, mitochondrial OS=Homo sapiens GN=DLST PE=1 SV=4	A0A024R6C9_HUMAN,ODO2_HUMAN	SwissProt_2018_01.fasta	48755.2	3	3	3	0.000231	0.0728	AKPAEAPAAAAPK	K	A	0.993	29.7	28.3	14.9	29.7	0	1	0	0	2	1192.67	708.889	278381	153	165
Epidermis	Buttock	20180601_SherrattM_MO_01.raw (Full_Skin_1)	Dihydrolipoyllysine-residue succinyltransferase component of 2-oxoglutarate dehydrogenase complex, mitochondrial OS=Homo sapiens GN=DLST PE=1 SV=4	A0A024R6C9_HUMAN,ODO2_HUMAN	SwissProt_2018_01.fasta	48755.2	3	3	3	0.000231	0.0728	GLVVPVIR	R	N	0.99	34.3	25	31.9	17.6	0	1	0	0	2	852.567	2791.8	1381760	326	333
Epidermis	Buttock	20180601_SherrattM_MO_01.raw (Full_Skin_1)	Dihydrolipoyllysine-residue succinyltransferase component of 2-oxoglutarate dehydrogenase complex, mitochondrial OS=Homo sapiens GN=DLST PE=1 SV=4	A0A024R6C9_HUMAN,ODO2_HUMAN	SwissProt_2018_01.fasta	48755.2	3	3	3	0.000231	0.0728	NVEAMNFADIER	R	T	0.997	66.8	27.2	17.2	66.8	0	1	0	0	2	1408.65	3397.28	771841	334	345
Epidermis	Buttock	20180601_SherrattM_MO_01.raw (Full_Skin_1)	Transcription intermediary factor 1-beta OS=Homo sapiens GN=TRIM28 PE=1 SV=5	B2R8R5_HUMAN,TIF1B_HUMAN	SwissProt_2018_01.fasta	88549	4	4	4	0.000308	0.0395	ADVQSIIGLQR	K	F	0.997	60.9	27.6	35.7	42	0	1	0	0	2	1199.67	3102.31	823497	780	790
Epidermis	Buttock	20180601_SherrattM_MO_01.raw (Full_Skin_1)	Transcription intermediary factor 1-beta OS=Homo sapiens GN=TRIM28 PE=1 SV=5	B2R8R5_HUMAN,TIF1B_HUMAN	SwissProt_2018_01.fasta	88549	4	4	4	0.000308	0.0395	LTEDKADVQSIIGLQR	K	F	0.981	29.4	28.3	14.8	29.4	0	0	1	0	2	1785.97	3034.97	1600820	775	790
Epidermis	Buttock	20180601_SherrattM_MO_01.raw (Full_Skin_1)	Transcription intermediary factor 1-beta OS=Homo sapiens GN=TRIM28 PE=1 SV=5	B2R8R5_HUMAN,TIF1B_HUMAN	SwissProt_2018_01.fasta	88549	4	4	4	0.000308	0.0395	MAILQIMK	K	E	0.99	32.1	28.4	15	32.1	0	1	0	0	2	947.542	3583.37	641934	297	304
Epidermis	Buttock	20180601_SherrattM_MO_01.raw (Full_Skin_1)	Transcription intermediary factor 1-beta OS=Homo sapiens GN=TRIM28 PE=1 SV=5	B2R8R5_HUMAN,TIF1B_HUMAN	SwissProt_2018_01.fasta	88549	4	4	4	0.000308	0.0395	MNEAFGDTK	R	F	0.997	46.1	25	15.9	46.1	0	1	0	0	2	1012.44	949.176	924012	796	804
Epidermis	Buttock	20180601_SherrattM_MO_01.raw (Full_Skin_1)	40S ribosomal protein S15a OS=Homo sapiens GN=RPS15A PE=1 SV=2	B2R4W8_HUMAN,I3L3P7_HUMAN,RS15A_HUMAN	SwissProt_2018_01.fasta	14840	3	3	4	0.000308	0.215	FDVQLKDLEK	R	W	0.971	26.4	29	21.9	19.1	0	1	0	0	2	1234.67	2729.33	1164090	79	88
Epidermis	Buttock	20180601_SherrattM_MO_01.raw (Full_Skin_1)	40S ribosomal protein S15a OS=Homo sapiens GN=RPS15A PE=1 SV=2	B2R4W8_HUMAN,I3L3P7_HUMAN,RS15A_HUMAN	SwissProt_2018_01.fasta	14840	3	3	4	0.000308	0.215	MNVLADALK	R	S	0.997	58.8	30.5	16.7	58.8	0	1	0	0	2	974.534	2935.66	5751600	4	12
Epidermis	Buttock	20180601_SherrattM_MO_01.raw (Full_Skin_1)	40S ribosomal protein S15a OS=Homo sapiens GN=RPS15A PE=1 SV=2	B2R4W8_HUMAN,I3L3P7_HUMAN,RS15A_HUMAN	SwissProt_2018_01.fasta	14840	3	3	4	0.000308	0.215	WQNNLLPSR	K	Q	0.997	41.2	27.6	15.6	41.2	0	2	0	0	2	1127.6	2364.86	2566740	89	97
Epidermis	Buttock	20180601_SherrattM_MO_01.raw (Full_Skin_1)	Keratin, type I cytoskeletal 10 (Fragment) OS=Homo sapiens GN=KRT10 PE=1 SV=1	A0A1B0GVI3_HUMAN		0	4	5	6	0.000463	0	SAETSWDTNK	?	?	0.997	83.3	25	18.2	83.3	0	1	0	0	2	1138.5	899.118	3415260	0	0
Epidermis	Buttock	20180601_SherrattM_MO_01.raw (Full_Skin_1)	Keratin, type I cytoskeletal 10 (Fragment) OS=Homo sapiens GN=KRT10 PE=1 SV=1	A0A1B0GVI3_HUMAN		0	4	5	6	0.000463	0	TIIEEVAPDGR	?	?	0.997	56.1	28.3	16.5	56.1	0	2	0	0	2	1199.63	2141.86	49850300	0	0
Epidermis	Buttock	20180601_SherrattM_MO_01.raw (Full_Skin_1)	Keratin, type I cytoskeletal 10 (Fragment) OS=Homo sapiens GN=KRT10 PE=1 SV=1	A0A1B0GVI3_HUMAN		0	4	5	6	0.000463	0	VLSSMVESETK	?	?	0.99	27.7	28.4	28.7	13.7	0	1	0	0	2	1209.6	1491.89	4054860	0	0
Epidermis	Buttock	20180601_SherrattM_MO_01.raw (Full_Skin_1)	Keratin, type I cytoskeletal 10 (Fragment) OS=Homo sapiens GN=KRT10 PE=1 SV=1	A0A1B0GVI3_HUMAN		0	4	5	6	0.000463	0	VLSSMVESETKK	?	?	0.997	58.5	29.1	18.2	57	0	1	1	0	2	1337.7	1076.85	10432900	0	0
Epidermis	Buttock	20180601_SherrattM_MO_01.raw (Full_Skin_1)	Perilipin-3 OS=Homo sapiens GN=PLIN3 PE=1 SV=3	A0A140VJN8_HUMAN,K7ERZ3_HUMAN,PLIN3_HUMAN	SwissProt_2018_01.fasta	47073.6	2	2	2	0.000154	0.0714	IATSLDGFDVASVQQQR	R	Q	0.997	117	29.8	20.3	117	0	1	0	0	2	1834.93	3695.68	351725	214	230
Epidermis	Buttock	20180601_SherrattM_MO_01.raw (Full_Skin_1)	Perilipin-3 OS=Homo sapiens GN=PLIN3 PE=1 SV=3	A0A140VJN8_HUMAN,K7ERZ3_HUMAN,PLIN3_HUMAN	SwissProt_2018_01.fasta	47073.6	2	2	2	0.000154	0.0714	SVVTGGVQSVMGSR	K	L	0.997	55.1	29.3	16.4	55.1	0	1	0	0	2	1363.7	2324.96	842675	167	180
Epidermis	Buttock	20180601_SherrattM_MO_01.raw (Full_Skin_1)	Truncated profilaggrin OS=Homo sapiens GN=FLG PE=4 SV=1	I0B0K8_HUMAN		0	74	105	127	0.00979	0	ADSSGHSQVGQGQSEGPR	?	?	0.997	103	26.6	28.2	94.7	0	1	1	0	2	1783.8	641.482	4358260	0	0
Epidermis	Buttock	20180601_SherrattM_MO_01.raw (Full_Skin_1)	Truncated profilaggrin OS=Homo sapiens GN=FLG PE=4 SV=1	I0B0K8_HUMAN		0	74	105	127	0.00979	0	AGHGHSAESSR	?	?	0.991	36.7	25.3	15.3	36.7	0	0	1	0	2	1095.49	622.679	138056	0	0
Epidermis	Buttock	20180601_SherrattM_MO_01.raw (Full_Skin_1)	Truncated profilaggrin OS=Homo sapiens GN=FLG PE=4 SV=1	I0B0K8_HUMAN		0	74	105	127	0.00979	0	DTASHVQSSPVQSDSSTAK	?	?	0.997	126	27.6	20.9	126	0	1	1	0	2	1931.89	730.915	3519440	0	0
Epidermis	Buttock	20180601_SherrattM_MO_01.raw (Full_Skin_1)	Truncated profilaggrin OS=Homo sapiens GN=FLG PE=4 SV=1	I0B0K8_HUMAN		0	74	105	127	0.00979	0	EHGHFSSLSQDSAYHSGIQSR	?	?	0.997	77.3	25.5	17.8	77.3	0	0	1	1	2	2330.05	1114.76	5946230	0	0
Epidermis	Buttock	20180601_SherrattM_MO_01.raw (Full_Skin_1)	Truncated profilaggrin OS=Homo sapiens GN=FLG PE=4 SV=1	I0B0K8_HUMAN		0	74	105	127	0.00979	0	ELKELLEK	?	?	0.985	29.8	27.4	25.1	19.5	0	1	0	0	2	1001.59	1368.62	3506080	0	0
Epidermis	Buttock	20180601_SherrattM_MO_01.raw (Full_Skin_1)	Truncated profilaggrin OS=Homo sapiens GN=FLG PE=4 SV=1	I0B0K8_HUMAN		0	74	105	127	0.00979	0	ELKELLEKEFR	?	?	0.997	46.8	27.6	15.9	46.8	0	0	1	0	2	1433.8	3025.35	1745970	0	0
Epidermis	Buttock	20180601_SherrattM_MO_01.raw (Full_Skin_1)	Truncated profilaggrin OS=Homo sapiens GN=FLG PE=4 SV=1	I0B0K8_HUMAN		0	74	105	127	0.00979	0	ELLEKEFR	?	?	0.985	37.5	33.1	16.3	36.5	0	1	0	0	2	1063.58	1475.78	3770000	0	0
Epidermis	Buttock	20180601_SherrattM_MO_01.raw (Full_Skin_1)	Truncated profilaggrin OS=Homo sapiens GN=FLG PE=4 SV=1	I0B0K8_HUMAN		0	74	105	127	0.00979	0	ENLPISGHK	?	?	0.997	46.8	27.7	24.2	38.5	0	1	1	0	2	994.532	830.478	9245520	0	0
Epidermis	Buttock	20180601_SherrattM_MO_01.raw (Full_Skin_1)	Truncated profilaggrin OS=Homo sapiens GN=FLG PE=4 SV=1	I0B0K8_HUMAN		0	74	105	127	0.00979	0	GQSGLVWR	?	?	0.99	42.4	29	22.7	35.4	0	2	0	0	2	902.484	1626.5	25536700	0	0
Epidermis	Buttock	20180601_SherrattM_MO_01.raw (Full_Skin_1)	Truncated profilaggrin OS=Homo sapiens GN=FLG PE=4 SV=1	I0B0K8_HUMAN		0	74	105	127	0.00979	0	GSPHSSSSYHYQSEGTER	?	?	0.997	38.2	25	15.4	38.2	0	0	1	0	2	1995.84	723.069	1918160	0	0
Epidermis	Buttock	20180601_SherrattM_MO_01.raw (Full_Skin_1)	Truncated profilaggrin OS=Homo sapiens GN=FLG PE=4 SV=1	I0B0K8_HUMAN		0	74	105	127	0.00979	0	GSSGSQVTNSEGHSEDSDTQSVSAHGQAGPHQQSHK	?	?	0.979	30	25	14.9	30	0	0	0	1	2	3645.58	702.954	2898680	0	0
Epidermis	Buttock	20180601_SherrattM_MO_01.raw (Full_Skin_1)	Truncated profilaggrin OS=Homo sapiens GN=FLG PE=4 SV=1	I0B0K8_HUMAN		0	74	105	127	0.00979	0	GYSPTHREEEYGK	?	?	0.997	52	25.7	16.2	52	0	1	1	0	2	1552.7	739.043	8868690	0	0
Epidermis	Buttock	20180601_SherrattM_MO_01.raw (Full_Skin_1)	Truncated profilaggrin OS=Homo sapiens GN=FLG PE=4 SV=1	I0B0K8_HUMAN		0	74	105	127	0.00979	0	HAETSSGGQAASSHEQAR	?	?	0.997	108	25	19.7	108	0	0	1	0	2	1810.81	628.612	2148080	0	0
Epidermis	Buttock	20180601_SherrattM_MO_01.raw (Full_Skin_1)	Truncated profilaggrin OS=Homo sapiens GN=FLG PE=4 SV=1	I0B0K8_HUMAN		0	74	105	127	0.00979	0	HAETSSGGQAASSQEQAR	?	?	0.997	140	25	21.8	140	0	1	1	0	2	1801.81	629.964	1831600	0	0
Epidermis	Buttock	20180601_SherrattM_MO_01.raw (Full_Skin_1)	Truncated profilaggrin OS=Homo sapiens GN=FLG PE=4 SV=1	I0B0K8_HUMAN		0	74	105	127	0.00979	0	HENTSQVPLQESR	?	?	0.997	99.5	29.4	20.3	98.4	0	1	1	0	2	1524.74	825.638	7980790	0	0
Epidermis	Buttock	20180601_SherrattM_MO_01.raw (Full_Skin_1)	Truncated profilaggrin OS=Homo sapiens GN=FLG PE=4 SV=1	I0B0K8_HUMAN		0	74	105	127	0.00979	0	HEQAQDSSR	?	?	0.997	50.8	25	16.2	50.8	0	1	0	0	2	1057.47	621.801	275057	0	0
Epidermis	Buttock	20180601_SherrattM_MO_01.raw (Full_Skin_1)	Truncated profilaggrin OS=Homo sapiens GN=FLG PE=4 SV=1	I0B0K8_HUMAN		0	74	105	127	0.00979	0	HGSHHQQSADSSR	?	?	0.997	59.9	25	16.7	59.9	0	1	1	0	2	1433.63	622.643	1401540	0	0
Epidermis	Buttock	20180601_SherrattM_MO_01.raw (Full_Skin_1)	Truncated profilaggrin OS=Homo sapiens GN=FLG PE=4 SV=1	I0B0K8_HUMAN		0	74	105	127	0.00979	0	HGSYGSADYDYGESGFR	?	?	0.997	113	25	20	113	0	2	3	0	2	1867.75	1937.69	14625200	0	0
Epidermis	Buttock	20180601_SherrattM_MO_01.raw (Full_Skin_1)	Truncated profilaggrin OS=Homo sapiens GN=FLG PE=4 SV=1	I0B0K8_HUMAN		0	74	105	127	0.00979	0	HHEAASWADSSR	?	?	0.997	61.1	25	21.6	56.3	0	1	1	0	2	1353.59	754.118	18504400	0	0
Epidermis	Buttock	20180601_SherrattM_MO_01.raw (Full_Skin_1)	Truncated profilaggrin OS=Homo sapiens GN=FLG PE=4 SV=1	I0B0K8_HUMAN		0	74	105	127	0.00979	0	HHEASSHADISR	?	?	0.997	62.7	25.4	16.9	62.7	0	1	1	0	2	1346.62	644.173	8357540	0	0
Epidermis	Buttock	20180601_SherrattM_MO_01.raw (Full_Skin_1)	Truncated profilaggrin OS=Homo sapiens GN=FLG PE=4 SV=1	I0B0K8_HUMAN		0	74	105	127	0.00979	0	HHEASSQADSSR	?	?	0.994	26.6	25	14.7	26.6	0	1	0	0	2	1311.57	624.787	186335	0	0
Epidermis	Buttock	20180601_SherrattM_MO_01.raw (Full_Skin_1)	Truncated profilaggrin OS=Homo sapiens GN=FLG PE=4 SV=1	I0B0K8_HUMAN		0	74	105	127	0.00979	0	HHEASTHADISR	?	?	0.997	72	26.4	17.5	72	0	1	1	1	2	1360.64	651.502	18157600	0	0
Epidermis	Buttock	20180601_SherrattM_MO_01.raw (Full_Skin_1)	Truncated profilaggrin OS=Homo sapiens GN=FLG PE=4 SV=1	I0B0K8_HUMAN		0	74	105	127	0.00979	0	HPGFHQEDR	?	?	0.997	49	25	16.1	49	0	0	1	0	2	1122.51	692.77	4292260	0	0
Epidermis	Buttock	20180601_SherrattM_MO_01.raw (Full_Skin_1)	Truncated profilaggrin OS=Homo sapiens GN=FLG PE=4 SV=1	I0B0K8_HUMAN		0	74	105	127	0.00979	0	HQGSSVSQDSDSERHSDDSERLSGSASR	?	?	0.989	30.4	25	14.9	30.4	0	0	1	0	2	3003.3	715.863	3580060	0	0
Epidermis	Buttock	20180601_SherrattM_MO_01.raw (Full_Skin_1)	Truncated profilaggrin OS=Homo sapiens GN=FLG PE=4 SV=1	I0B0K8_HUMAN		0	74	105	127	0.00979	0	HQLQSADSSR	?	?	0.997	52.5	27.8	16.3	52.5	0	1	0	0	2	1128.54	637.099	6411480	0	0
Epidermis	Buttock	20180601_SherrattM_MO_01.raw (Full_Skin_1)	Truncated profilaggrin OS=Homo sapiens GN=FLG PE=4 SV=1	I0B0K8_HUMAN		0	74	105	127	0.00979	0	HQQSADSSR	?	?	0.986	32.8	25	15	32.8	0	1	0	0	2	1015.46	618.566	194623	0	0
Epidermis	Buttock	20180601_SherrattM_MO_01.raw (Full_Skin_1)	Truncated profilaggrin OS=Homo sapiens GN=FLG PE=4 SV=1	I0B0K8_HUMAN		0	74	105	127	0.00979	0	HQQSADSSTDSGTGR	?	?	0.997	29.8	25	14.9	29.8	0	1	0	0	2	1533.65	626.29	160460	0	0
Epidermis	Buttock	20180601_SherrattM_MO_01.raw (Full_Skin_1)	Truncated profilaggrin OS=Homo sapiens GN=FLG PE=4 SV=1	I0B0K8_HUMAN		0	74	105	127	0.00979	0	HSASQDGQDTIR	?	?	0.997	78.7	26.9	17.9	78.7	0	1	1	0	2	1314.6	677.292	5092170	0	0
Epidermis	Buttock	20180601_SherrattM_MO_01.raw (Full_Skin_1)	Truncated profilaggrin OS=Homo sapiens GN=FLG PE=4 SV=1	I0B0K8_HUMAN		0	74	105	127	0.00979	0	HSASQEGQDTIR	?	?	0.997	71.8	26.5	17.5	71.8	0	1	0	0	2	1328.62	687.979	2795070	0	0
Epidermis	Buttock	20180601_SherrattM_MO_01.raw (Full_Skin_1)	Truncated profilaggrin OS=Homo sapiens GN=FLG PE=4 SV=1	I0B0K8_HUMAN		0	74	105	127	0.00979	0	HSASQYGQDTIR	?	?	0.997	51.5	27.3	16.2	51.5	0	1	0	0	2	1362.64	801.756	5220570	0	0
Epidermis	Buttock	20180601_SherrattM_MO_01.raw (Full_Skin_1)	Truncated profilaggrin OS=Homo sapiens GN=FLG PE=4 SV=1	I0B0K8_HUMAN		0	74	105	127	0.00979	0	HSGIGHGQASSAVR	?	?	0.997	84.8	29.9	29	74.1	0	1	2	0	2	1363.68	693.97	47384000	0	0
Epidermis	Buttock	20180601_SherrattM_MO_01.raw (Full_Skin_1)	Truncated profilaggrin OS=Homo sapiens GN=FLG PE=4 SV=1	I0B0K8_HUMAN		0	74	105	127	0.00979	0	HSGSHHHEASSWADSSR	?	?	0.997	59.2	25	16.7	59.2	0	0	1	1	2	1874.79	710.576	9768420	0	0
Epidermis	Buttock	20180601_SherrattM_MO_01.raw (Full_Skin_1)	Truncated profilaggrin OS=Homo sapiens GN=FLG PE=4 SV=1	I0B0K8_HUMAN		0	74	105	127	0.00979	0	HSGTGHGQASSAVR	?	?	0.997	91.2	27	31.9	78	0	1	1	0	2	1351.65	634.666	4812460	0	0
Epidermis	Buttock	20180601_SherrattM_MO_01.raw (Full_Skin_1)	Truncated profilaggrin OS=Homo sapiens GN=FLG PE=4 SV=1	I0B0K8_HUMAN		0	74	105	127	0.00979	0	HSLVGQGQSSGPR	?	?	0.997	69.2	33.2	40.1	46.4	0	1	1	0	2	1309.66	740.128	11000100	0	0
Epidermis	Buttock	20180601_SherrattM_MO_01.raw (Full_Skin_1)	Truncated profilaggrin OS=Homo sapiens GN=FLG PE=4 SV=1	I0B0K8_HUMAN		0	74	105	127	0.00979	0	HSQAGQGQSEGSR	?	?	0.964	22.4	25	14.4	22.4	0	1	0	0	2	1328.59	622.831	182149	0	0
Epidermis	Buttock	20180601_SherrattM_MO_01.raw (Full_Skin_1)	Truncated profilaggrin OS=Homo sapiens GN=FLG PE=4 SV=1	I0B0K8_HUMAN		0	74	105	127	0.00979	0	HSQAVQGQSEGSR	?	?	0.997	72.5	26.9	20.7	69.3	0	1	1	0	2	1370.64	629.213	3160520	0	0
Epidermis	Buttock	20180601_SherrattM_MO_01.raw (Full_Skin_1)	Truncated profilaggrin OS=Homo sapiens GN=FLG PE=4 SV=1	I0B0K8_HUMAN		0	74	105	127	0.00979	0	HSQHGSVSYNSNPVVFK	?	?	0.997	42.3	30.7	15.6	42.3	0	1	0	0	2	1886.91	1192.04	358246	0	0
Epidermis	Buttock	20180601_SherrattM_MO_01.raw (Full_Skin_1)	Truncated profilaggrin OS=Homo sapiens GN=FLG PE=4 SV=1	I0B0K8_HUMAN		0	74	105	127	0.00979	0	HSQVGQGESAGSK	?	?	0.997	67.2	26.6	17.2	67.2	0	1	0	0	2	1271.6	630.949	987513	0	0
Epidermis	Buttock	20180601_SherrattM_MO_01.raw (Full_Skin_1)	Truncated profilaggrin OS=Homo sapiens GN=FLG PE=4 SV=1	I0B0K8_HUMAN		0	74	105	127	0.00979	0	HSQVGQGQSSGPR	?	?	0.997	56.2	32.2	16.5	56.2	0	0	1	0	2	1324.64	275.524	210863	0	0
Epidermis	Buttock	20180601_SherrattM_MO_01.raw (Full_Skin_1)	Truncated profilaggrin OS=Homo sapiens GN=FLG PE=4 SV=1	I0B0K8_HUMAN		0	74	105	127	0.00979	0	HSWSHHHEASTQADSSR	?	?	0.997	100	25	19.3	100	0	1	1	0	2	1959.84	669.137	14646700	0	0
Epidermis	Buttock	20180601_SherrattM_MO_01.raw (Full_Skin_1)	Truncated profilaggrin OS=Homo sapiens GN=FLG PE=4 SV=1	I0B0K8_HUMAN		0	74	105	127	0.00979	0	HTQNSSSGQAASSHEQAR	?	?	0.997	85.3	25	18.3	85.3	0	0	1	0	2	1882.84	626.14	629349	0	0
Epidermis	Buttock	20180601_SherrattM_MO_01.raw (Full_Skin_1)	Truncated profilaggrin OS=Homo sapiens GN=FLG PE=4 SV=1	I0B0K8_HUMAN		0	74	105	127	0.00979	0	HTQTSSGGQAASSHEQAR	?	?	0.997	115	26.1	20.2	115	0	0	1	0	2	1839.83	627.336	4623990	0	0
Epidermis	Buttock	20180601_SherrattM_MO_01.raw (Full_Skin_1)	Truncated profilaggrin OS=Homo sapiens GN=FLG PE=4 SV=1	I0B0K8_HUMAN		0	74	105	127	0.00979	0	HWGSSGSQASDSEGHSEESDTQSVSGHGQAGPHQQSHQESAR	?	?	0.989	36.8	25	15.3	36.8	0	0	0	1	2	4370.83	761.498	6738700	0	0
Epidermis	Buttock	20180601_SherrattM_MO_01.raw (Full_Skin_1)	Truncated profilaggrin OS=Homo sapiens GN=FLG PE=4 SV=1	I0B0K8_HUMAN		0	74	105	127	0.00979	0	KENLPISGHK	?	?	0.994	33.1	28.1	15.1	33.1	0	1	0	0	2	1122.63	748.989	1721290	0	0
Epidermis	Buttock	20180601_SherrattM_MO_01.raw (Full_Skin_1)	Truncated profilaggrin OS=Homo sapiens GN=FLG PE=4 SV=1	I0B0K8_HUMAN		0	74	105	127	0.00979	0	KGYSPTHREEEYGK	?	?	0.997	82.4	35.7	18.7	81.9	0	1	0	0	2	1680.8	714.515	1482160	0	0
Epidermis	Buttock	20180601_SherrattM_MO_01.raw (Full_Skin_1)	Truncated profilaggrin OS=Homo sapiens GN=FLG PE=4 SV=1	I0B0K8_HUMAN		0	74	105	127	0.00979	0	LAQAYYESTR	?	?	0.997	43.3	27.1	19.4	39.5	0	1	0	0	2	1201.58	1098.14	2570530	0	0
Epidermis	Buttock	20180601_SherrattM_MO_01.raw (Full_Skin_1)	Truncated profilaggrin OS=Homo sapiens GN=FLG PE=4 SV=1	I0B0K8_HUMAN		0	74	105	127	0.00979	0	LEEKEDNEEGVYDYENTGR	?	?	0.997	76.3	25	17.8	76.3	0	0	1	0	2	2288.98	1684.58	2347110	0	0
Epidermis	Buttock	20180601_SherrattM_MO_01.raw (Full_Skin_1)	Truncated profilaggrin OS=Homo sapiens GN=FLG PE=4 SV=1	I0B0K8_HUMAN		0	74	105	127	0.00979	0	LSERLEEKEDNEEGVYDYENTGR	?	?	0.982	55.8	25	16.5	55.8	0	0	0	1	2	2774.24	1981.47	2217320	0	0
Epidermis	Buttock	20180601_SherrattM_MO_01.raw (Full_Skin_1)	Truncated profilaggrin OS=Homo sapiens GN=FLG PE=4 SV=1	I0B0K8_HUMAN		0	74	105	127	0.00979	0	NHHGSAQEQLR	?	?	0.997	62.1	27.6	19.6	59.4	0	1	1	0	2	1276.61	661.866	8586790	0	0
Epidermis	Buttock	20180601_SherrattM_MO_01.raw (Full_Skin_1)	Truncated profilaggrin OS=Homo sapiens GN=FLG PE=4 SV=1	I0B0K8_HUMAN		0	74	105	127	0.00979	0	NHHGSAWEQSR	?	?	0.997	54.9	25	22.5	48.8	0	0	1	0	2	1308.58	707.161	4793500	0	0
Epidermis	Buttock	20180601_SherrattM_MO_01.raw (Full_Skin_1)	Truncated profilaggrin OS=Homo sapiens GN=FLG PE=4 SV=1	I0B0K8_HUMAN		0	74	105	127	0.00979	0	NHLGSAWEQSR	?	?	0.997	47.4	25.6	21.7	41.6	0	1	1	0	2	1284.61	954.288	12998000	0	0
Epidermis	Buttock	20180601_SherrattM_MO_01.raw (Full_Skin_1)	Truncated profilaggrin OS=Homo sapiens GN=FLG PE=4 SV=1	I0B0K8_HUMAN		0	74	105	127	0.00979	0	NPDDPDMVDVFMDHLDIDHNKK	?	?	0.956	36.6	25	15.3	36.6	0	0	0	0	2	2610.16	4472.97	2805740	0	0
Epidermis	Buttock	20180601_SherrattM_MO_01.raw (Full_Skin_1)	Truncated profilaggrin OS=Homo sapiens GN=FLG PE=4 SV=1	I0B0K8_HUMAN		0	74	105	127	0.00979	0	NWGSSFSQDSDSQGHSEDSER	?	?	0.997	122	25	20.6	122	0	1	2	0	2	2341.92	1455.18	4887360	0	0
Epidermis	Buttock	20180601_SherrattM_MO_01.raw (Full_Skin_1)	Truncated profilaggrin OS=Homo sapiens GN=FLG PE=4 SV=1	I0B0K8_HUMAN		0	74	105	127	0.00979	0	QGSHYDQAQDSSR	?	?	0.997	73.3	25	17.6	73.3	0	1	0	0	2	1478.63	636.276	1321860	0	0
Epidermis	Buttock	20180601_SherrattM_MO_01.raw (Full_Skin_1)	Truncated profilaggrin OS=Homo sapiens GN=FLG PE=4 SV=1	I0B0K8_HUMAN		0	74	105	127	0.00979	0	QGSHYEQLVDR	?	?	0.997	79.7	27.5	18	79.7	0	1	1	0	2	1331.63	1024.63	14783300	0	0
Epidermis	Buttock	20180601_SherrattM_MO_01.raw (Full_Skin_1)	Truncated profilaggrin OS=Homo sapiens GN=FLG PE=4 SV=1	I0B0K8_HUMAN		0	74	105	127	0.00979	0	QGSHYEQSVDR	?	?	0.997	67.1	25	67.8	16.5	0	1	1	0	2	1305.58	699.427	4343500	0	0
Epidermis	Buttock	20180601_SherrattM_MO_01.raw (Full_Skin_1)	Truncated profilaggrin OS=Homo sapiens GN=FLG PE=4 SV=1	I0B0K8_HUMAN		0	74	105	127	0.00979	0	QGSSVSQDSDSEAYPEDSER	?	?	0.997	106	25	19.7	106	0	1	0	0	2	2172.88	1094.56	1080620	0	0
Epidermis	Buttock	20180601_SherrattM_MO_01.raw (Full_Skin_1)	Truncated profilaggrin OS=Homo sapiens GN=FLG PE=4 SV=1	I0B0K8_HUMAN		0	74	105	127	0.00979	0	QGSSVSQDSDSEGHSEDSERWSGSASR	?	?	0.997	86.7	25	18.4	86.7	0	0	1	0	2	2854.17	859.574	2634360	0	0
Epidermis	Buttock	20180601_SherrattM_MO_01.raw (Full_Skin_1)	Truncated profilaggrin OS=Homo sapiens GN=FLG PE=4 SV=1	I0B0K8_HUMAN		0	74	105	127	0.00979	0	QGSYHEQSVDR	?	?	0.997	81.8	25	81.4	18.5	0	1	1	0	2	1305.58	666.654	3497030	0	0
Epidermis	Buttock	20180601_SherrattM_MO_01.raw (Full_Skin_1)	Truncated profilaggrin OS=Homo sapiens GN=FLG PE=4 SV=1	I0B0K8_HUMAN		0	74	105	127	0.00979	0	QSESSHGWTGPSTGVR	?	?	0.997	108	26.1	19.7	108	0	2	2	0	2	1672.77	990.037	13585500	0	0
Epidermis	Buttock	20180601_SherrattM_MO_01.raw (Full_Skin_1)	Truncated profilaggrin OS=Homo sapiens GN=FLG PE=4 SV=1	I0B0K8_HUMAN		0	74	105	127	0.00979	0	QSGTHHAENSSGGQAASSHEQAR	?	?	0.985	34.9	26.7	15.2	34.9	0	0	0	1	2	2334.02	273.58	122342	0	0
Epidermis	Buttock	20180601_SherrattM_MO_01.raw (Full_Skin_1)	Truncated profilaggrin OS=Homo sapiens GN=FLG PE=4 SV=1	I0B0K8_HUMAN		0	74	105	127	0.00979	0	QSGTHHTESSSHGQAVSSHEQAR	?	?	0.997	60.3	25	16.8	60.3	0	0	1	0	2	2445.09	633.573	3385210	0	0
Epidermis	Buttock	20180601_SherrattM_MO_01.raw (Full_Skin_1)	Truncated profilaggrin OS=Homo sapiens GN=FLG PE=4 SV=1	I0B0K8_HUMAN		0	74	105	127	0.00979	0	QSGTPHAETSSGGQAASSHEQAR	?	?	0.997	96.5	25	19	96.5	0	0	1	0	2	2281.02	635.752	9235070	0	0
Epidermis	Buttock	20180601_SherrattM_MO_01.raw (Full_Skin_1)	Truncated profilaggrin OS=Homo sapiens GN=FLG PE=4 SV=1	I0B0K8_HUMAN		0	74	105	127	0.00979	0	RQGSSVSQDSDSEAYPEDSER	?	?	0.997	92.5	25	18.8	92.5	0	0	1	0	2	2328.98	872.409	3011210	0	0
Epidermis	Buttock	20180601_SherrattM_MO_01.raw (Full_Skin_1)	Truncated profilaggrin OS=Homo sapiens GN=FLG PE=4 SV=1	I0B0K8_HUMAN		0	74	105	127	0.00979	0	RQGSSVSQDSDSEGHSEDSERWSGSASR	?	?	0.995	47.5	25	16	47.5	0	0	0	1	2	3010.28	792.243	2025120	0	0
Epidermis	Buttock	20180601_SherrattM_MO_01.raw (Full_Skin_1)	Truncated profilaggrin OS=Homo sapiens GN=FLG PE=4 SV=1	I0B0K8_HUMAN		0	74	105	127	0.00979	0	SDASHGQSGPR	?	?	0.996	47.7	25.8	16	47.7	0	1	0	0	2	1098.49	625.84	534902	0	0
Epidermis	Buttock	20180601_SherrattM_MO_01.raw (Full_Skin_1)	Truncated profilaggrin OS=Homo sapiens GN=FLG PE=4 SV=1	I0B0K8_HUMAN		0	74	105	127	0.00979	0	SFLYQVSSHEQSESTHGQTAPSTGGR	?	?	0.991	48.4	25	16	48.4	0	0	0	1	2	2778.27	1603.72	4874390	0	0
Epidermis	Buttock	20180601_SherrattM_MO_01.raw (Full_Skin_1)	Truncated profilaggrin OS=Homo sapiens GN=FLG PE=4 SV=1	I0B0K8_HUMAN		0	74	105	127	0.00979	0	SGHSGSHHSHTTSQGR	?	?	0.986	43.6	25	15.7	43.6	0	0	0	1	2	1659.73	623.51	390769	0	0
Epidermis	Buttock	20180601_SherrattM_MO_01.raw (Full_Skin_1)	Truncated profilaggrin OS=Homo sapiens GN=FLG PE=4 SV=1	I0B0K8_HUMAN		0	74	105	127	0.00979	0	SGSFIYQVSTHEQSESAHGR	?	?	0.997	83.7	26.6	18.2	0	0	0	4	5	2	2207.01	1640.38	36678500	0	0
Epidermis	Buttock	20180601_SherrattM_MO_01.raw (Full_Skin_1)	Truncated profilaggrin OS=Homo sapiens GN=FLG PE=4 SV=1	I0B0K8_HUMAN		0	74	105	127	0.00979	0	SGSFLYQVSTHEQSESAHGR	?	?	0.997	83.7	26.6	18.2	0	0	0	4	5	2	2207.01	1640.38	36678500	0	0
Epidermis	Buttock	20180601_SherrattM_MO_01.raw (Full_Skin_1)	Truncated profilaggrin OS=Homo sapiens GN=FLG PE=4 SV=1	I0B0K8_HUMAN		0	74	105	127	0.00979	0	SGSSLYQVSTHEQPDSAHGR	?	?	0.997	116	25.9	20.2	116	0	1	1	0	2	2142.98	974.819	8223360	0	0
Epidermis	Buttock	20180601_SherrattM_MO_01.raw (Full_Skin_1)	Truncated profilaggrin OS=Homo sapiens GN=FLG PE=4 SV=1	I0B0K8_HUMAN		0	74	105	127	0.00979	0	SRHENTSQVPLQESR	?	?	0.997	68.1	28.3	24.7	60.7	0	1	1	0	2	1767.87	768.489	11355900	0	0
Epidermis	Buttock	20180601_SherrattM_MO_01.raw (Full_Skin_1)	Truncated profilaggrin OS=Homo sapiens GN=FLG PE=4 SV=1	I0B0K8_HUMAN		0	74	105	127	0.00979	0	TYDKEQSGDGSR	?	?	0.959	19.8	25	14.2	19.8	0	1	0	0	2	1342.59	631.399	681670	0	0
Epidermis	Buttock	20180601_SherrattM_MO_01.raw (Full_Skin_1)	Truncated profilaggrin OS=Homo sapiens GN=FLG PE=4 SV=1	I0B0K8_HUMAN		0	74	105	127	0.00979	0	WIQSGHIATYYTIQDEAYDTTDSLLEENKIYER	?	?	0.991	45.3	31	15.8	45.3	0	0	0	1	2	3965.87	4651.33	6392230	0	0
Epidermis	Buttock	20180601_SherrattM_MO_01.raw (Full_Skin_1)	Ras-related protein Rab-7a OS=Homo sapiens GN=RAB7A PE=1 SV=1	A0A158RFU6_HUMAN,B4DPH9_HUMAN,RAB7A_HUMAN	SwissProt_2018_01.fasta	23490	4	4	4	0.000308	0.251	LVTMQIWDTAGQER	R	F	0.997	80.4	31.2	18	80.4	0	1	0	0	2	1647.82	3948.36	1079090	56	69
Epidermis	Buttock	20180601_SherrattM_MO_01.raw (Full_Skin_1)	Ras-related protein Rab-7a OS=Homo sapiens GN=RAB7A PE=1 SV=1	A0A158RFU6_HUMAN,B4DPH9_HUMAN,RAB7A_HUMAN	SwissProt_2018_01.fasta	23490	4	4	4	0.000308	0.251	NNIPYFETSAK	K	E	0.997	47.2	27.3	16	47.2	0	1	0	0	2	1283.63	2352.87	1018760	147	157
Epidermis	Buttock	20180601_SherrattM_MO_01.raw (Full_Skin_1)	Ras-related protein Rab-7a OS=Homo sapiens GN=RAB7A PE=1 SV=1	A0A158RFU6_HUMAN,B4DPH9_HUMAN,RAB7A_HUMAN	SwissProt_2018_01.fasta	23490	4	4	4	0.000308	0.251	TLDSWRDEFLIQASPR	K	D	0.985	33.8	32.4	15.1	33.8	0	0	1	0	2	1933.98	4292.2	2096050	98	113
Epidermis	Buttock	20180601_SherrattM_MO_01.raw (Full_Skin_1)	Ras-related protein Rab-7a OS=Homo sapiens GN=RAB7A PE=1 SV=1	A0A158RFU6_HUMAN,B4DPH9_HUMAN,RAB7A_HUMAN	SwissProt_2018_01.fasta	23490	4	4	4	0.000308	0.251	VIILGDSGVGK	K	T	0.997	51	28.5	26.5	40.7	0	1	0	0	2	1057.63	2210.71	2457340	11	21
Epidermis	Buttock	20180601_SherrattM_MO_01.raw (Full_Skin_1)	Protein disulfide-isomerase OS=Homo sapiens GN=P4HB PE=1 SV=3	A0A024R8S5_HUMAN,PDIA1_HUMAN	SwissProt_2018_01.fasta	57118.1	9	9	9	0.000694	0.24	EADDIVNWLK	R	K	0.997	55.8	28.2	17.7	54.6	0	1	0	0	2	1202.61	4375	3564380	121	130
Epidermis	Buttock	20180601_SherrattM_MO_01.raw (Full_Skin_1)	Protein disulfide-isomerase OS=Homo sapiens GN=P4HB PE=1 SV=3	A0A024R8S5_HUMAN,PDIA1_HUMAN	SwissProt_2018_01.fasta	57118.1	9	9	9	0.000694	0.24	HNQLPLVIEFTEQTAPK	K	I	0.997	59.8	27.7	16.7	59.8	0	0	1	0	2	1965.04	4252.52	2318790	231	247
Epidermis	Buttock	20180601_SherrattM_MO_01.raw (Full_Skin_1)	Protein disulfide-isomerase OS=Homo sapiens GN=P4HB PE=1 SV=3	A0A024R8S5_HUMAN,PDIA1_HUMAN	SwissProt_2018_01.fasta	57118.1	9	9	9	0.000694	0.24	ILFIFIDSDHTDNQR	K	I	0.997	53	29.2	16.3	53	0	0	1	0	2	1833.91	4358.79	2348080	286	300
Epidermis	Buttock	20180601_SherrattM_MO_01.raw (Full_Skin_1)	Protein disulfide-isomerase OS=Homo sapiens GN=P4HB PE=1 SV=3	A0A024R8S5_HUMAN,PDIA1_HUMAN	SwissProt_2018_01.fasta	57118.1	9	9	9	0.000694	0.24	MDSTANEVEAVK	K	V	0.997	94.8	25.9	18.9	94.8	0	1	0	0	2	1293.6	1188.44	1356120	425	436
Epidermis	Buttock	20180601_SherrattM_MO_01.raw (Full_Skin_1)	Protein disulfide-isomerase OS=Homo sapiens GN=P4HB PE=1 SV=3	A0A024R8S5_HUMAN,PDIA1_HUMAN	SwissProt_2018_01.fasta	57118.1	9	9	9	0.000694	0.24	NFEDVAFDEKK	K	N	0.983	28.6	27.8	14.8	28.6	0	0	1	0	2	1341.63	1901.85	1347630	376	386
Epidermis	Buttock	20180601_SherrattM_MO_01.raw (Full_Skin_1)	Protein disulfide-isomerase OS=Homo sapiens GN=P4HB PE=1 SV=3	A0A024R8S5_HUMAN,PDIA1_HUMAN	SwissProt_2018_01.fasta	57118.1	9	9	9	0.000694	0.24	NNFEGEVTKENLLDFIK	R	H	0.997	59.4	28.3	16.7	59.4	0	0	1	0	2	2010.02	4506.09	5578180	214	230
Epidermis	Buttock	20180601_SherrattM_MO_01.raw (Full_Skin_1)	Protein disulfide-isomerase OS=Homo sapiens GN=P4HB PE=1 SV=3	A0A024R8S5_HUMAN,PDIA1_HUMAN	SwissProt_2018_01.fasta	57118.1	9	9	9	0.000694	0.24	VDATEESDLAQQYGVR	K	G	0.997	128	27.2	21	128	0	1	0	0	2	1780.83	2978.83	769294	82	97
Epidermis	Buttock	20180601_SherrattM_MO_01.raw (Full_Skin_1)	Protein disulfide-isomerase OS=Homo sapiens GN=P4HB PE=1 SV=3	A0A024R8S5_HUMAN,PDIA1_HUMAN	SwissProt_2018_01.fasta	57118.1	9	9	9	0.000694	0.24	YKPESEELTAER	K	I	0.997	51	27.8	16.2	51	0	1	0	0	2	1451.7	983.903	1458670	327	338
Epidermis	Buttock	20180601_SherrattM_MO_01.raw (Full_Skin_1)	Protein disulfide-isomerase OS=Homo sapiens GN=P4HB PE=1 SV=3	A0A024R8S5_HUMAN,PDIA1_HUMAN	SwissProt_2018_01.fasta	57118.1	9	9	9	0.000694	0.24	YQLDKDGVVLFK	K	K	0.994	34.6	28	15.2	34.6	0	0	1	0	2	1424.78	3162.53	1077760	196	207
Epidermis	Buttock	20180601_SherrattM_MO_01.raw (Full_Skin_1)	40S ribosomal protein S4, X isoform OS=Homo sapiens GN=RPS4X PE=1 SV=2	B2R491_HUMAN,Q53HV1_HUMAN,Q96IR1_HUMAN,RS4X_HUMAN	SwissProt_2018_01.fasta	29599.3	5	6	7	0.00054	0.221	FDTGNLCMVTGGANLGR	K	I	0.997	113	27.6	20.1	113	0	1	0	0	2	1782.83	3821.72	2589150	175	191
Epidermis	Buttock	20180601_SherrattM_MO_01.raw (Full_Skin_1)	40S ribosomal protein S4, X isoform OS=Homo sapiens GN=RPS4X PE=1 SV=2	B2R491_HUMAN,Q53HV1_HUMAN,Q96IR1_HUMAN,RS4X_HUMAN	SwissProt_2018_01.fasta	29599.3	5	6	7	0.00054	0.221	GIPHLVTHDAR	K	T	0.997	42.6	30.4	15.7	42.6	0	1	1	0	2	1215.66	939.59	4203830	135	145
Epidermis	Buttock	20180601_SherrattM_MO_01.raw (Full_Skin_1)	40S ribosomal protein S4, X isoform OS=Homo sapiens GN=RPS4X PE=1 SV=2	B2R491_HUMAN,Q53HV1_HUMAN,Q96IR1_HUMAN,RS4X_HUMAN	SwissProt_2018_01.fasta	29599.3	5	6	7	0.00054	0.221	HPGSFDVVHVK	R	D	0.997	53.2	29.4	16.3	53.2	0	0	1	0	2	1221.64	1078.87	2468520	201	211
Epidermis	Buttock	20180601_SherrattM_MO_01.raw (Full_Skin_1)	40S ribosomal protein S4, X isoform OS=Homo sapiens GN=RPS4X PE=1 SV=2	B2R491_HUMAN,Q53HV1_HUMAN,Q96IR1_HUMAN,RS4X_HUMAN	SwissProt_2018_01.fasta	29599.3	5	6	7	0.00054	0.221	VNDTIQIDLETGK	K	I	0.997	90.8	29.4	18.7	90.8	0	2	0	0	2	1445.75	2965.54	1055640	156	168
Epidermis	Buttock	20180601_SherrattM_MO_01.raw (Full_Skin_1)	40S ribosomal protein S4, X isoform OS=Homo sapiens GN=RPS4X PE=1 SV=2	B2R491_HUMAN,Q53HV1_HUMAN,Q96IR1_HUMAN,RS4X_HUMAN	SwissProt_2018_01.fasta	29599.3	5	6	7	0.00054	0.221	VNDTIQIDLETGKITDFIK	K	F	0.997	49.9	27.7	16.1	49.9	0	0	1	0	2	2163.15	4598.2	3444420	156	174
Epidermis	Buttock	20180601_SherrattM_MO_01.raw (Full_Skin_1)	Bleomycin hydrolase OS=Homo sapiens GN=BLMH PE=1 SV=1	BLMH_HUMAN	SwissProt_2018_01.fasta	52562.6	11	13	15	0.00116	0.325	AQHVFQHAVPQEGKPITNQK	R	S	0.963	36.1	29	15.3	36.1	0	0	0	1	2	2257.18	967.081	1571440	49	68
Epidermis	Buttock	20180601_SherrattM_MO_01.raw (Full_Skin_1)	Bleomycin hydrolase OS=Homo sapiens GN=BLMH PE=1 SV=1	BLMH_HUMAN	SwissProt_2018_01.fasta	52562.6	11	13	15	0.00116	0.325	DGEAVWFGCDVGK	K	H	0.997	36.5	25	15.3	36.5	0	1	0	0	2	1439.63	3790.38	6667300	318	330
Epidermis	Buttock	20180601_SherrattM_MO_01.raw (Full_Skin_1)	Bleomycin hydrolase OS=Homo sapiens GN=BLMH PE=1 SV=1	BLMH_HUMAN	SwissProt_2018_01.fasta	52562.6	11	13	15	0.00116	0.325	EHVKPLFNMEDK	R	I	0.997	44.2	29.6	15.8	44.2	0	1	2	0	2	1486.74	1439.22	6827660	256	267
Epidermis	Buttock	20180601_SherrattM_MO_01.raw (Full_Skin_1)	Bleomycin hydrolase OS=Homo sapiens GN=BLMH PE=1 SV=1	BLMH_HUMAN	SwissProt_2018_01.fasta	52562.6	11	13	15	0.00116	0.325	ICLVNDPRPQHK	K	Y	0.997	55.9	29.7	18.7	53.7	0	1	0	0	2	1476.77	950.372	1409970	268	279
Epidermis	Buttock	20180601_SherrattM_MO_01.raw (Full_Skin_1)	Bleomycin hydrolase OS=Homo sapiens GN=BLMH PE=1 SV=1	BLMH_HUMAN	SwissProt_2018_01.fasta	52562.6	11	13	15	0.00116	0.325	IGPITPLEFYR	K	E	0.997	60.1	27.9	16.8	60.1	0	1	0	0	2	1305.72	4395.61	9269920	245	255
Epidermis	Buttock	20180601_SherrattM_MO_01.raw (Full_Skin_1)	Bleomycin hydrolase OS=Homo sapiens GN=BLMH PE=1 SV=1	BLMH_HUMAN	SwissProt_2018_01.fasta	52562.6	11	13	15	0.00116	0.325	LNSDPQFVLAQNVGTTHDLLDICLK	K	R	0.997	74.5	27.7	17.7	74.5	0	0	1	0	2	2811.43	4694.42	12491700	18	42
Epidermis	Buttock	20180601_SherrattM_MO_01.raw (Full_Skin_1)	Bleomycin hydrolase OS=Homo sapiens GN=BLMH PE=1 SV=1	BLMH_HUMAN	SwissProt_2018_01.fasta	52562.6	11	13	15	0.00116	0.325	LYTVEYLSNMVGGR	K	K	0.986	32.6	29	23.6	24.1	0	1	0	0	2	1601.8	4500.04	27398500	283	296
Epidermis	Buttock	20180601_SherrattM_MO_01.raw (Full_Skin_1)	Bleomycin hydrolase OS=Homo sapiens GN=BLMH PE=1 SV=1	BLMH_HUMAN	SwissProt_2018_01.fasta	52562.6	11	13	15	0.00116	0.325	MNDILNHK	R	M	0.99	40.8	26.7	15.6	40.8	0	1	0	0	2	984.493	912.959	2807730	177	184
Epidermis	Buttock	20180601_SherrattM_MO_01.raw (Full_Skin_1)	Bleomycin hydrolase OS=Homo sapiens GN=BLMH PE=1 SV=1	BLMH_HUMAN	SwissProt_2018_01.fasta	52562.6	11	13	15	0.00116	0.325	NLVHSGATK	R	G	0.997	34.1	26.6	15.1	34.1	0	1	0	0	2	926.505	691.58	1972340	194	202
Epidermis	Buttock	20180601_SherrattM_MO_01.raw (Full_Skin_1)	Bleomycin hydrolase OS=Homo sapiens GN=BLMH PE=1 SV=1	BLMH_HUMAN	SwissProt_2018_01.fasta	52562.6	11	13	15	0.00116	0.325	TLYNNQPIDFLK	K	K	0.997	55.2	29.2	16.5	55.2	0	2	0	0	2	1465.77	4039.59	6643060	298	309
Epidermis	Buttock	20180601_SherrattM_MO_01.raw (Full_Skin_1)	Bleomycin hydrolase OS=Homo sapiens GN=BLMH PE=1 SV=1	BLMH_HUMAN	SwissProt_2018_01.fasta	52562.6	11	13	15	0.00116	0.325	VENSWGEDHGHK	R	G	0.997	67.4	25	17.2	67.4	0	1	1	0	2	1394.61	712.826	3824650	394	405
Epidermis	Buttock	20180601_SherrattM_MO_01.raw (Full_Skin_1)	40S ribosomal protein S18 OS=Homo sapiens GN=RPS18 PE=1 SV=3	RS18_HUMAN	SwissProt_2018_01.fasta	17719.3	3	3	4	0.000308	0.164	IPDWFLNR	K	Q	0.99	38.7	30.9	19.8	34.2	0	2	0	0	2	1060.56	4181.73	7059240	79	86
Epidermis	Buttock	20180601_SherrattM_MO_01.raw (Full_Skin_1)	40S ribosomal protein S18 OS=Homo sapiens GN=RPS18 PE=1 SV=3	RS18_HUMAN	SwissProt_2018_01.fasta	17719.3	3	3	4	0.000308	0.164	KADIDLTK	R	R	0.99	54.6	29.6	26.4	44.6	0	1	0	0	2	903.515	824.74	2040950	47	54
Epidermis	Buttock	20180601_SherrattM_MO_01.raw (Full_Skin_1)	40S ribosomal protein S18 OS=Homo sapiens GN=RPS18 PE=1 SV=3	RS18_HUMAN	SwissProt_2018_01.fasta	17719.3	3	3	4	0.000308	0.164	VITIMQNPR	R	Q	0.997	52.4	29.8	16.5	52.2	0	1	0	0	2	1071.6	1695.08	2304630	67	75
Epidermis	Buttock	20180601_SherrattM_MO_01.raw (Full_Skin_1)	HLA class I histocompatibility antigen, B-41 alpha chain OS=Homo sapiens GN=HLA-B PE=1 SV=1	1B41_HUMAN,A0A0S1LG07_HUMAN,A0A140HMA0_HUMAN,A0A1G4NQV0_HUMAN,A0A1S6GL14_HUMAN,A0A1V0S7Q2_HUMAN,A4UQL5_HUMAN,E5FQ93_HUMAN,R5AJY6_HUMAN,W8YM35_HUMAN	SwissProt_2018_01.fasta	40538.7	2	3	3	0.000231	0.238	DGEDQTQDTELVETRPAGDR	R	T	0.997	59.9	33.3	16.7	59.9	0	0	1	0	2	2232	1544.81	1270370	244	263
Epidermis	Buttock	20180601_SherrattM_MO_01.raw (Full_Skin_1)	HLA class I histocompatibility antigen, B-41 alpha chain OS=Homo sapiens GN=HLA-B PE=1 SV=1	1B41_HUMAN,A0A0S1LG07_HUMAN,A0A140HMA0_HUMAN,A0A1G4NQV0_HUMAN,A0A1S6GL14_HUMAN,A0A1V0S7Q2_HUMAN,A4UQL5_HUMAN,E5FQ93_HUMAN,R5AJY6_HUMAN,W8YM35_HUMAN	SwissProt_2018_01.fasta	40538.7	2	3	3	0.000231	0.238	THVTHHPISDHEATLR	K	C	0.989	53.7	34.4	38.6	0	0	0	1	1	2	1850.93	777.725	3913500	211	226
Epidermis	Buttock	20180601_SherrattM_MO_01.raw (Full_Skin_1)	Calreticulin OS=Homo sapiens GN=CALR PE=1 SV=1	CALR_HUMAN,Q53G71_HUMAN,V9HW88_HUMAN	SwissProt_2018_01.fasta	48142.9	3	3	3	0.000231	0.0839	EQFLDGDGWTSR	K	W	0.99	32	30.4	15	32	0	1	0	0	2	1410.63	3217.22	6177310	25	36
Epidermis	Buttock	20180601_SherrattM_MO_01.raw (Full_Skin_1)	Calreticulin OS=Homo sapiens GN=CALR PE=1 SV=1	CALR_HUMAN,Q53G71_HUMAN,V9HW88_HUMAN	SwissProt_2018_01.fasta	48142.9	3	3	3	0.000231	0.0839	IKDPDASKPEDWDER	K	A	0.997	53	27.3	16.3	53	0	0	1	0	2	1800.84	1210.04	1208690	208	222
Epidermis	Buttock	20180601_SherrattM_MO_01.raw (Full_Skin_1)	Calreticulin OS=Homo sapiens GN=CALR PE=1 SV=1	CALR_HUMAN,Q53G71_HUMAN,V9HW88_HUMAN	SwissProt_2018_01.fasta	48142.9	3	3	3	0.000231	0.0839	QIDNPDYK	R	G	0.983	28.4	27.2	14.8	28.4	0	1	0	0	2	992.468	819	930445	279	286
Epidermis	Buttock	20180601_SherrattM_MO_01.raw (Full_Skin_1)	ADP-ribosylation factor 1 OS=Homo sapiens GN=ARF1 PE=1 SV=2	A0A024R0Y6_HUMAN,A0A024R3Q3_HUMAN,ARF1_HUMAN,ARF3_HUMAN	SwissProt_2018_01.fasta	20697.6	3	3	3	0.000231	0.215	DAVLLVFANK	R	Q	0.997	38.9	27.6	15.4	38.9	0	1	0	0	2	1089.63	4134.51	739613	118	127
Epidermis	Buttock	20180601_SherrattM_MO_01.raw (Full_Skin_1)	ADP-ribosylation factor 1 OS=Homo sapiens GN=ARF1 PE=1 SV=2	A0A024R0Y6_HUMAN,A0A024R3Q3_HUMAN,ARF1_HUMAN,ARF3_HUMAN	SwissProt_2018_01.fasta	20697.6	3	3	3	0.000231	0.215	NISFTVWDVGGQDK	K	I	0.997	65.2	35.3	24	58.2	0	1	0	0	2	1565.76	4376.81	1706880	60	73
Epidermis	Buttock	20180601_SherrattM_MO_01.raw (Full_Skin_1)	ADP-ribosylation factor 1 OS=Homo sapiens GN=ARF1 PE=1 SV=2	A0A024R0Y6_HUMAN,A0A024R3Q3_HUMAN,ARF1_HUMAN,ARF3_HUMAN	SwissProt_2018_01.fasta	20697.6	3	3	3	0.000231	0.215	QDLPNAMNAAEITDK	K	L	0.997	63.4	27.2	17	63.4	0	1	0	0	2	1630.77	2880.89	905121	128	142
Epidermis	Buttock	20180601_SherrattM_MO_01.raw (Full_Skin_1)	F-actin-capping protein subunit alpha-1 OS=Homo sapiens GN=CAPZA1 PE=1 SV=3	A0A024R0E5_HUMAN,A8K0T9_HUMAN,CAZA1_HUMAN	SwissProt_2018_01.fasta	32923.2	2	2	2	0.000154	0.105	LLLNNDNLLR	R	E	0.997	51.2	26.3	16.2	51.2	0	1	0	0	2	1197.7	3405.25	2439570	38	47
Epidermis	Buttock	20180601_SherrattM_MO_01.raw (Full_Skin_1)	F-actin-capping protein subunit alpha-1 OS=Homo sapiens GN=CAPZA1 PE=1 SV=3	A0A024R0E5_HUMAN,A8K0T9_HUMAN,CAZA1_HUMAN	SwissProt_2018_01.fasta	32923.2	2	2	2	0.000154	0.105	TIDGQQTIIACIESHQFQPK	K	N	0.991	34.6	29.2	15.2	34.6	0	0	1	0	2	2314.15	4243.96	4938920	147	166
Epidermis	Buttock	20180601_SherrattM_MO_01.raw (Full_Skin_1)	Keratin, type II cytoskeletal 5 OS=Homo sapiens GN=KRT5 PE=1 SV=3	K2C5_HUMAN	SwissProt_2018_01.fasta	62379.6	62	95	374	0.0288	0.644	AEIDNVKK	R	Q	0.99	38	29.8	30.5	22.8	0	1	0	0	2	916.51	685.501	2788190	398	405
Epidermis	Buttock	20180601_SherrattM_MO_01.raw (Full_Skin_1)	Keratin, type II cytoskeletal 5 OS=Homo sapiens GN=KRT5 PE=1 SV=3	K2C5_HUMAN	SwissProt_2018_01.fasta	62379.6	62	95	374	0.0288	0.644	AQYEEIANR	K	S	0.997	61.1	31	39	38.9	0	2	0	0	2	1093.53	997.251	558609000	344	352
Epidermis	Buttock	20180601_SherrattM_MO_01.raw (Full_Skin_1)	Keratin, type II cytoskeletal 5 OS=Homo sapiens GN=KRT5 PE=1 SV=3	K2C5_HUMAN	SwissProt_2018_01.fasta	62379.6	62	95	374	0.0288	0.644	DVDAAYMNK	K	V	0.997	42	25.6	44.3	13.3	0	2	0	0	2	1026.46	954.371	44048000	278	286
Epidermis	Buttock	20180601_SherrattM_MO_01.raw (Full_Skin_1)	Keratin, type II cytoskeletal 5 OS=Homo sapiens GN=KRT5 PE=1 SV=3	K2C5_HUMAN	SwissProt_2018_01.fasta	62379.6	62	95	374	0.0288	0.644	DVDAAYMNKVELEAK	K	V	0.997	94.5	27.9	18.9	94.5	0	20	42	0	2	1695.83	3016.46	187754000	278	292
Epidermis	Buttock	20180601_SherrattM_MO_01.raw (Full_Skin_1)	Keratin, type II cytoskeletal 5 OS=Homo sapiens GN=KRT5 PE=1 SV=3	K2C5_HUMAN	SwissProt_2018_01.fasta	62379.6	62	95	374	0.0288	0.644	DVDAAYMNKVELEAKVDALMDEINFMK	K	M	0.997	114	29.9	20.1	114	0	0	1	2	2	3102.48	4951.49	163252000	278	304
Epidermis	Buttock	20180601_SherrattM_MO_01.raw (Full_Skin_1)	Keratin, type II cytoskeletal 5 OS=Homo sapiens GN=KRT5 PE=1 SV=3	K2C5_HUMAN	SwissProt_2018_01.fasta	62379.6	62	95	374	0.0288	0.644	EYQELMNTK	R	L	0.997	54	27.4	16.4	54	0	7	0	0	2	1155.54	1396.12	24604300	452	460
Epidermis	Buttock	20180601_SherrattM_MO_01.raw (Full_Skin_1)	Keratin, type II cytoskeletal 5 OS=Homo sapiens GN=KRT5 PE=1 SV=3	K2C5_HUMAN	SwissProt_2018_01.fasta	62379.6	62	95	374	0.0288	0.644	FASFIDKVR	K	F	0.997	56.1	28.1	28.7	43.9	0	1	1	0	2	1082.6	2144.47	4329250	179	187
Epidermis	Buttock	20180601_SherrattM_MO_01.raw (Full_Skin_1)	Keratin, type II cytoskeletal 5 OS=Homo sapiens GN=KRT5 PE=1 SV=3	K2C5_HUMAN	SwissProt_2018_01.fasta	62379.6	62	95	374	0.0288	0.644	FVSTTSSSR	K	K	0.997	51.3	25.9	16.2	51.3	0	2	0	0	2	971.479	724.758	16326100	577	585
Epidermis	Buttock	20180601_SherrattM_MO_01.raw (Full_Skin_1)	Keratin, type II cytoskeletal 5 OS=Homo sapiens GN=KRT5 PE=1 SV=3	K2C5_HUMAN	SwissProt_2018_01.fasta	62379.6	62	95	374	0.0288	0.644	GELALKDAR	R	N	0.997	45.4	29	22.5	38.7	0	1	1	0	2	972.547	870.591	8894230	421	429
Epidermis	Buttock	20180601_SherrattM_MO_01.raw (Full_Skin_1)	Keratin, type II cytoskeletal 5 OS=Homo sapiens GN=KRT5 PE=1 SV=3	K2C5_HUMAN	SwissProt_2018_01.fasta	62379.6	62	95	374	0.0288	0.644	GLGVGFGSGGGSSSSVK	R	F	0.997	88.7	29.1	18.5	88.7	0	47	0	0	2	1439.71	2287.51	438806000	560	576
Epidermis	Buttock	20180601_SherrattM_MO_01.raw (Full_Skin_1)	Keratin, type II cytoskeletal 5 OS=Homo sapiens GN=KRT5 PE=1 SV=3	K2C5_HUMAN	SwissProt_2018_01.fasta	62379.6	62	95	374	0.0288	0.644	GRLDSELR	R	N	0.99	44.8	32.8	29.5	31	0	2	1	0	2	945.511	882.117	37704400	238	245
Epidermis	Buttock	20180601_SherrattM_MO_01.raw (Full_Skin_1)	Keratin, type II cytoskeletal 5 OS=Homo sapiens GN=KRT5 PE=1 SV=3	K2C5_HUMAN	SwissProt_2018_01.fasta	62379.6	62	95	374	0.0288	0.644	HEISEMNR	K	M	0.99	44.5	25	15.8	44.5	0	1	0	0	2	1015.46	731.701	10561100	384	391
Epidermis	Buttock	20180601_SherrattM_MO_01.raw (Full_Skin_1)	Keratin, type II cytoskeletal 5 OS=Homo sapiens GN=KRT5 PE=1 SV=3	K2C5_HUMAN	SwissProt_2018_01.fasta	62379.6	62	95	374	0.0288	0.644	ISISTSGGSFR	R	N	0.997	77	28.5	17.8	77	0	15	0	0	2	1111.57	1920.81	236859000	74	84
Epidermis	Buttock	20180601_SherrattM_MO_01.raw (Full_Skin_1)	Keratin, type II cytoskeletal 5 OS=Homo sapiens GN=KRT5 PE=1 SV=3	K2C5_HUMAN	SwissProt_2018_01.fasta	62379.6	62	95	374	0.0288	0.644	KDVDAAYMNK	K	V	0.997	65.9	26.5	39.9	43.1	0	1	0	0	2	1170.55	693.144	329544	277	286
Epidermis	Buttock	20180601_SherrattM_MO_01.raw (Full_Skin_1)	Keratin, type II cytoskeletal 5 OS=Homo sapiens GN=KRT5 PE=1 SV=3	K2C5_HUMAN	SwissProt_2018_01.fasta	62379.6	62	95	374	0.0288	0.644	KDVDAAYMNKVELEAK	K	V	0.997	106	28.7	19.6	106	0	3	13	2	2	1823.92	1971.48	105784000	277	292
Epidermis	Buttock	20180601_SherrattM_MO_01.raw (Full_Skin_1)	Keratin, type II cytoskeletal 5 OS=Homo sapiens GN=KRT5 PE=1 SV=3	K2C5_HUMAN	SwissProt_2018_01.fasta	62379.6	62	95	374	0.0288	0.644	KLLEGEECR	R	L	0.997	63.4	29.6	26.2	54.2	0	2	1	0	2	1133.56	812.507	14106500	472	480
Epidermis	Buttock	20180601_SherrattM_MO_01.raw (Full_Skin_1)	Keratin, type II cytoskeletal 5 OS=Homo sapiens GN=KRT5 PE=1 SV=3	K2C5_HUMAN	SwissProt_2018_01.fasta	62379.6	62	95	374	0.0288	0.644	KQCANLQNAIADAEQR	K	G	0.997	146	28	22.1	146	0	2	2	0	2	1829.89	2113.25	68987200	405	420
Epidermis	Buttock	20180601_SherrattM_MO_01.raw (Full_Skin_1)	Keratin, type II cytoskeletal 5 OS=Homo sapiens GN=KRT5 PE=1 SV=3	K2C5_HUMAN	SwissProt_2018_01.fasta	62379.6	62	95	374	0.0288	0.644	KQCANLQNAIADAEQRGELALK	K	D	0.997	67.1	28.3	17.2	67.1	0	0	1	2	2	2441.26	3950.09	24915300	405	426
Epidermis	Buttock	20180601_SherrattM_MO_01.raw (Full_Skin_1)	Keratin, type II cytoskeletal 5 OS=Homo sapiens GN=KRT5 PE=1 SV=3	K2C5_HUMAN	SwissProt_2018_01.fasta	62379.6	62	95	374	0.0288	0.644	LAELEEALQK	K	A	0.997	75.6	35	43.6	49.7	0	26	0	0	2	1143.63	2683.76	463947000	432	441
Epidermis	Buttock	20180601_SherrattM_MO_01.raw (Full_Skin_1)	Keratin, type II cytoskeletal 5 OS=Homo sapiens GN=KRT5 PE=1 SV=3	K2C5_HUMAN	SwissProt_2018_01.fasta	62379.6	62	95	374	0.0288	0.644	LAELEEALQKAKQDMAR	K	L	0.967	37.5	29.1	15.3	37.5	0	0	0	1	2	1944.02	3820.82	491931	432	448
Epidermis	Buttock	20180601_SherrattM_MO_01.raw (Full_Skin_1)	Keratin, type II cytoskeletal 5 OS=Homo sapiens GN=KRT5 PE=1 SV=3	K2C5_HUMAN	SwissProt_2018_01.fasta	62379.6	62	95	374	0.0288	0.644	LALDVEIATYR	K	K	0.997	75.3	28.8	45.5	47.5	0	22	0	0	2	1263.69	4097.34	246367000	461	471
Epidermis	Buttock	20180601_SherrattM_MO_01.raw (Full_Skin_1)	Keratin, type II cytoskeletal 5 OS=Homo sapiens GN=KRT5 PE=1 SV=3	K2C5_HUMAN	SwissProt_2018_01.fasta	62379.6	62	95	374	0.0288	0.644	LALDVEIATYRK	K	L	0.996	37.9	26.6	28.6	24.7	0	0	2	0	2	1391.79	2990.46	1551940	461	472
Epidermis	Buttock	20180601_SherrattM_MO_01.raw (Full_Skin_1)	Keratin, type II cytoskeletal 5 OS=Homo sapiens GN=KRT5 PE=1 SV=3	K2C5_HUMAN	SwissProt_2018_01.fasta	62379.6	62	95	374	0.0288	0.644	LLEGEECR	K	L	0.99	53.9	25.6	23.8	46.4	0	1	0	0	2	1005.47	880.705	5567390	473	480
Epidermis	Buttock	20180601_SherrattM_MO_01.raw (Full_Skin_1)	Keratin, type II cytoskeletal 5 OS=Homo sapiens GN=KRT5 PE=1 SV=3	K2C5_HUMAN	SwissProt_2018_01.fasta	62379.6	62	95	374	0.0288	0.644	LLREYQELMNTK	R	L	0.997	40.1	29.2	15.5	40.1	0	2	1	0	2	1537.8	2727.68	8480730	449	460
Epidermis	Buttock	20180601_SherrattM_MO_01.raw (Full_Skin_1)	Keratin, type II cytoskeletal 5 OS=Homo sapiens GN=KRT5 PE=1 SV=3	K2C5_HUMAN	SwissProt_2018_01.fasta	62379.6	62	95	374	0.0288	0.644	LRAEIDNVK	R	K	0.997	50.3	29.2	27	39.5	0	1	0	0	2	1057.6	907.12	2624030	396	404
Epidermis	Buttock	20180601_SherrattM_MO_01.raw (Full_Skin_1)	Keratin, type II cytoskeletal 5 OS=Homo sapiens GN=KRT5 PE=1 SV=3	K2C5_HUMAN	SwissProt_2018_01.fasta	62379.6	62	95	374	0.0288	0.644	LRAEIDNVKK	R	Q	0.997	35.4	28.1	25.4	25.3	0	1	0	0	2	1185.7	783.031	4018430	396	405
Epidermis	Buttock	20180601_SherrattM_MO_01.raw (Full_Skin_1)	Keratin, type II cytoskeletal 5 OS=Homo sapiens GN=KRT5 PE=1 SV=3	K2C5_HUMAN	SwissProt_2018_01.fasta	62379.6	62	95	374	0.0288	0.644	MFFDAELSQMQTHVSDTSVVLSMDNNR	K	N	0.997	117	25	64.9	72.7	0	0	10	0	2	3102.4	4851.53	98730300	305	331
Epidermis	Buttock	20180601_SherrattM_MO_01.raw (Full_Skin_1)	Keratin, type II cytoskeletal 5 OS=Homo sapiens GN=KRT5 PE=1 SV=3	K2C5_HUMAN	SwissProt_2018_01.fasta	62379.6	62	95	374	0.0288	0.644	NKLAELEEALQK	R	A	0.997	60.8	29.4	28.5	49	0	2	2	0	2	1385.76	3175.75	120768000	430	441
Epidermis	Buttock	20180601_SherrattM_MO_01.raw (Full_Skin_1)	Keratin, type II cytoskeletal 5 OS=Homo sapiens GN=KRT5 PE=1 SV=3	K2C5_HUMAN	SwissProt_2018_01.fasta	62379.6	62	95	374	0.0288	0.644	NKLAELEEALQKAK	R	Q	0.997	65.6	27.5	17.1	65.6	0	0	1	0	2	1584.9	3184.9	2187110	430	443
Epidermis	Buttock	20180601_SherrattM_MO_01.raw (Full_Skin_1)	Keratin, type II cytoskeletal 5 OS=Homo sapiens GN=KRT5 PE=1 SV=3	K2C5_HUMAN	SwissProt_2018_01.fasta	62379.6	62	95	374	0.0288	0.644	NKYEDEINK	K	R	0.997	54.2	27.5	21.1	49.5	0	1	1	0	2	1152.55	798.751	11669200	256	264
Epidermis	Buttock	20180601_SherrattM_MO_01.raw (Full_Skin_1)	Keratin, type II cytoskeletal 5 OS=Homo sapiens GN=KRT5 PE=1 SV=3	K2C5_HUMAN	SwissProt_2018_01.fasta	62379.6	62	95	374	0.0288	0.644	NKYEDEINKR	K	T	0.997	53.9	31.3	16.8	53.5	0	2	2	1	2	1308.65	788.634	28415500	256	265
Epidermis	Buttock	20180601_SherrattM_MO_01.raw (Full_Skin_1)	Keratin, type II cytoskeletal 5 OS=Homo sapiens GN=KRT5 PE=1 SV=3	K2C5_HUMAN	SwissProt_2018_01.fasta	62379.6	62	95	374	0.0288	0.644	NLDLDSIIAEVK	R	A	0.997	55.1	34.5	19.3	52.2	0	5	1	0	2	1329.73	461.888	10111900	332	343
Epidermis	Buttock	20180601_SherrattM_MO_01.raw (Full_Skin_1)	Keratin, type II cytoskeletal 5 OS=Homo sapiens GN=KRT5 PE=1 SV=3	K2C5_HUMAN	SwissProt_2018_01.fasta	62379.6	62	95	374	0.0288	0.644	NLDLDSIIAEVKAQYEEIANR	R	S	0.997	71.4	28.7	17.5	71.4	0	0	1	0	2	2404.24	4965.44	131597000	332	352
Epidermis	Buttock	20180601_SherrattM_MO_01.raw (Full_Skin_1)	Keratin, type II cytoskeletal 5 OS=Homo sapiens GN=KRT5 PE=1 SV=3	K2C5_HUMAN	SwissProt_2018_01.fasta	62379.6	62	95	374	0.0288	0.644	NMQDLVEDFK	R	N	0.997	46.2	25.4	15.9	46.2	0	5	0	0	2	1254.57	3965.28	234637000	246	255
Epidermis	Buttock	20180601_SherrattM_MO_01.raw (Full_Skin_1)	Keratin, type II cytoskeletal 5 OS=Homo sapiens GN=KRT5 PE=1 SV=3	K2C5_HUMAN	SwissProt_2018_01.fasta	62379.6	62	95	374	0.0288	0.644	NMQDLVEDFKNK	R	Y	0.997	66.3	28.9	17.1	66.3	0	2	2	0	2	1480.71	3192.48	23629700	246	257
Epidermis	Buttock	20180601_SherrattM_MO_01.raw (Full_Skin_1)	Keratin, type II cytoskeletal 5 OS=Homo sapiens GN=KRT5 PE=1 SV=3	K2C5_HUMAN	SwissProt_2018_01.fasta	62379.6	62	95	374	0.0288	0.644	NMQDLVEDFKNKYEDEINK	R	R	0.997	45.5	28.1	15.8	45.5	0	0	1	1	2	2372.11	4462.35	22598200	246	264
Epidermis	Buttock	20180601_SherrattM_MO_01.raw (Full_Skin_1)	Keratin, type II cytoskeletal 5 OS=Homo sapiens GN=KRT5 PE=1 SV=3	K2C5_HUMAN	SwissProt_2018_01.fasta	62379.6	62	95	374	0.0288	0.644	NTKHEISEMNR	R	M	0.997	46.9	27.6	30.1	32.7	0	0	1	0	2	1358.65	729.982	3674700	381	391
Epidermis	Buttock	20180601_SherrattM_MO_01.raw (Full_Skin_1)	Keratin, type II cytoskeletal 5 OS=Homo sapiens GN=KRT5 PE=1 SV=3	K2C5_HUMAN	SwissProt_2018_01.fasta	62379.6	62	95	374	0.0288	0.644	QCANLQNAIADAEQR	K	G	0.997	99.6	26.6	25.5	93.3	0	5	2	0	2	1701.8	2880.37	323820000	406	420
Epidermis	Buttock	20180601_SherrattM_MO_01.raw (Full_Skin_1)	Keratin, type II cytoskeletal 5 OS=Homo sapiens GN=KRT5 PE=1 SV=3	K2C5_HUMAN	SwissProt_2018_01.fasta	62379.6	62	95	374	0.0288	0.644	QCANLQNAIADAEQRGELALK	K	D	0.997	111	29	19.9	111	0	1	1	0	2	2313.16	4357.58	50395400	406	426
Epidermis	Buttock	20180601_SherrattM_MO_01.raw (Full_Skin_1)	Keratin, type II cytoskeletal 5 OS=Homo sapiens GN=KRT5 PE=1 SV=3	K2C5_HUMAN	SwissProt_2018_01.fasta	62379.6	62	95	374	0.0288	0.644	QLDSIVGER	R	G	0.997	52.3	32.4	49.5	19.1	0	11	0	0	2	1016.54	1530.37	247888000	229	237
Epidermis	Buttock	20180601_SherrattM_MO_01.raw (Full_Skin_1)	Keratin, type II cytoskeletal 5 OS=Homo sapiens GN=KRT5 PE=1 SV=3	K2C5_HUMAN	SwissProt_2018_01.fasta	62379.6	62	95	374	0.0288	0.644	QNLEPLFEQYINNLR	R	R	0.997	72.1	29.6	17.6	72	0	5	3	0	2	1890.97	4951.92	863929000	213	227
Epidermis	Buttock	20180601_SherrattM_MO_01.raw (Full_Skin_1)	Keratin, type II cytoskeletal 5 OS=Homo sapiens GN=KRT5 PE=1 SV=3	K2C5_HUMAN	SwissProt_2018_01.fasta	62379.6	62	95	374	0.0288	0.644	RQLDSIVGER	R	G	0.997	45.6	28.4	31.2	30.3	0	2	0	0	2	1172.64	1140.1	22357600	228	237
Epidermis	Buttock	20180601_SherrattM_MO_01.raw (Full_Skin_1)	Keratin, type II cytoskeletal 5 OS=Homo sapiens GN=KRT5 PE=1 SV=3	K2C5_HUMAN	SwissProt_2018_01.fasta	62379.6	62	95	374	0.0288	0.644	RTTAENEFVMLK	K	K	0.997	56.7	29.2	26.3	46.8	0	1	1	0	2	1438.74	2076.97	9017030	265	276
Epidermis	Buttock	20180601_SherrattM_MO_01.raw (Full_Skin_1)	Keratin, type II cytoskeletal 5 OS=Homo sapiens GN=KRT5 PE=1 SV=3	K2C5_HUMAN	SwissProt_2018_01.fasta	62379.6	62	95	374	0.0288	0.644	SFSTASAITPSVSR	R	T	0.997	67.3	30.3	17.2	67.3	0	8	1	0	2	1410.72	2144.14	766778000	16	29
Epidermis	Buttock	20180601_SherrattM_MO_01.raw (Full_Skin_1)	Keratin, type II cytoskeletal 5 OS=Homo sapiens GN=KRT5 PE=1 SV=3	K2C5_HUMAN	SwissProt_2018_01.fasta	62379.6	62	95	374	0.0288	0.644	SGGGGGGGFGR	R	V	0.997	82.2	25.3	18.1	82.2	0	1	0	0	2	865.391	709.488	77966600	38	48
Epidermis	Buttock	20180601_SherrattM_MO_01.raw (Full_Skin_1)	Keratin, type II cytoskeletal 5 OS=Homo sapiens GN=KRT5 PE=1 SV=3	K2C5_HUMAN	SwissProt_2018_01.fasta	62379.6	62	95	374	0.0288	0.644	SLYNLGGSK	R	R	0.997	36.6	27.3	15.3	36.6	0	1	0	0	2	938.494	1440.12	8894210	64	72
Epidermis	Buttock	20180601_SherrattM_MO_01.raw (Full_Skin_1)	Keratin, type II cytoskeletal 5 OS=Homo sapiens GN=KRT5 PE=1 SV=3	K2C5_HUMAN	SwissProt_2018_01.fasta	62379.6	62	95	374	0.0288	0.644	SLYNLGGSKR	R	I	0.99	26.5	27.1	14.7	26.5	0	1	0	0	2	1094.6	1010.07	3140730	64	73
Epidermis	Buttock	20180601_SherrattM_MO_01.raw (Full_Skin_1)	Keratin, type II cytoskeletal 5 OS=Homo sapiens GN=KRT5 PE=1 SV=3	K2C5_HUMAN	SwissProt_2018_01.fasta	62379.6	62	95	374	0.0288	0.644	SRTEAESWYQTK	R	Y	0.997	59.6	27	23.4	52.9	0	1	0	0	2	1485.7	1110.4	16117200	353	364
Epidermis	Buttock	20180601_SherrattM_MO_01.raw (Full_Skin_1)	Keratin, type II cytoskeletal 5 OS=Homo sapiens GN=KRT5 PE=1 SV=3	K2C5_HUMAN	SwissProt_2018_01.fasta	62379.6	62	95	374	0.0288	0.644	SRTEAESWYQTKYEELQQTAGR	R	H	0.997	86.3	29.3	18.4	86.3	0	0	1	1	2	2661.25	3194.28	30822100	353	374
Epidermis	Buttock	20180601_SherrattM_MO_01.raw (Full_Skin_1)	Keratin, type II cytoskeletal 5 OS=Homo sapiens GN=KRT5 PE=1 SV=3	K2C5_HUMAN	SwissProt_2018_01.fasta	62379.6	62	95	374	0.0288	0.644	TEAESWYQTK	R	Y	0.997	52.1	25	16.3	52.1	0	6	0	0	2	1242.56	1502.1	193853000	355	364
Epidermis	Buttock	20180601_SherrattM_MO_01.raw (Full_Skin_1)	Keratin, type II cytoskeletal 5 OS=Homo sapiens GN=KRT5 PE=1 SV=3	K2C5_HUMAN	SwissProt_2018_01.fasta	62379.6	62	95	374	0.0288	0.644	TEAESWYQTKYEELQQTAGR	R	H	0.997	130	36	21.1	130	0	1	4	0	2	2418.12	3605.84	142284000	355	374
Epidermis	Buttock	20180601_SherrattM_MO_01.raw (Full_Skin_1)	Keratin, type II cytoskeletal 5 OS=Homo sapiens GN=KRT5 PE=1 SV=3	K2C5_HUMAN	SwissProt_2018_01.fasta	62379.6	62	95	374	0.0288	0.644	TEEREQIK	R	T	0.99	35.6	32.4	22.4	28.4	0	1	0	0	2	1032.53	652.774	2444410	166	173
Epidermis	Buttock	20180601_SherrattM_MO_01.raw (Full_Skin_1)	Keratin, type II cytoskeletal 5 OS=Homo sapiens GN=KRT5 PE=1 SV=3	K2C5_HUMAN	SwissProt_2018_01.fasta	62379.6	62	95	374	0.0288	0.644	TTAENEFVMLK	R	K	0.997	66.7	27.9	17.2	66.7	0	8	0	0	2	1282.63	2916.7	377286000	266	276
Epidermis	Buttock	20180601_SherrattM_MO_01.raw (Full_Skin_1)	Keratin, type II cytoskeletal 5 OS=Homo sapiens GN=KRT5 PE=1 SV=3	K2C5_HUMAN	SwissProt_2018_01.fasta	62379.6	62	95	374	0.0288	0.644	TTAENEFVMLKK	R	D	0.997	84.4	30.9	18.3	84.4	0	1	2	0	2	1410.73	1905.6	10984200	266	277
Epidermis	Buttock	20180601_SherrattM_MO_01.raw (Full_Skin_1)	Keratin, type II cytoskeletal 5 OS=Homo sapiens GN=KRT5 PE=1 SV=3	K2C5_HUMAN	SwissProt_2018_01.fasta	62379.6	62	95	374	0.0288	0.644	VDALMDEINFMK	K	M	0.997	82.8	28.4	18.2	0	0	6	0	0	2	1425.68	4212.66	36091100	293	304
Epidermis	Buttock	20180601_SherrattM_MO_01.raw (Full_Skin_1)	Keratin, type II cytoskeletal 5 OS=Homo sapiens GN=KRT5 PE=1 SV=3	K2C5_HUMAN	SwissProt_2018_01.fasta	62379.6	62	95	374	0.0288	0.644	VELEAKVDALMDEINFMK	K	M	0.997	83.7	30.1	18.2	83.7	0	0	1	0	2	2095.05	4928.45	7636750	287	304
Epidermis	Buttock	20180601_SherrattM_MO_01.raw (Full_Skin_1)	Keratin, type II cytoskeletal 5 OS=Homo sapiens GN=KRT5 PE=1 SV=3	K2C5_HUMAN	SwissProt_2018_01.fasta	62379.6	62	95	374	0.0288	0.644	VLDTKWTLLQEQGTK	K	T	0.997	50.9	28	16.2	50.9	0	0	1	0	2	1759.96	3103.58	579589	195	209
Epidermis	Buttock	20180601_SherrattM_MO_01.raw (Full_Skin_1)	Keratin, type II cytoskeletal 5 OS=Homo sapiens GN=KRT5 PE=1 SV=3	K2C5_HUMAN	SwissProt_2018_01.fasta	62379.6	62	95	374	0.0288	0.644	VSLAGACGVGGYGSR	R	S	0.997	112	28	20	112	0	6	1	0	2	1410.68	1971.76	186954000	49	63
Epidermis	Buttock	20180601_SherrattM_MO_01.raw (Full_Skin_1)	Keratin, type II cytoskeletal 5 OS=Homo sapiens GN=KRT5 PE=1 SV=3	K2C5_HUMAN	SwissProt_2018_01.fasta	62379.6	62	95	374	0.0288	0.644	WTLLQEQGTK	K	T	0.997	56.8	30.4	21.2	52.2	0	8	0	0	2	1203.64	2593.83	940016000	200	209
Epidermis	Buttock	20180601_SherrattM_MO_01.raw (Full_Skin_1)	Keratin, type II cytoskeletal 5 OS=Homo sapiens GN=KRT5 PE=1 SV=3	K2C5_HUMAN	SwissProt_2018_01.fasta	62379.6	62	95	374	0.0288	0.644	WTLLQEQGTKTVR	K	Q	0.994	35.5	28.8	15.2	35.5	0	0	1	0	2	1559.85	2184.5	632664	200	212
Epidermis	Buttock	20180601_SherrattM_MO_01.raw (Full_Skin_1)	Keratin, type II cytoskeletal 5 OS=Homo sapiens GN=KRT5 PE=1 SV=3	K2C5_HUMAN	SwissProt_2018_01.fasta	62379.6	62	95	374	0.0288	0.644	YEDEINKR	K	T	0.99	61.9	28.8	36.4	42.4	0	1	0	0	2	1066.52	726.375	5224930	258	265
Epidermis	Buttock	20180601_SherrattM_MO_01.raw (Full_Skin_1)	Keratin, type II cytoskeletal 5 OS=Homo sapiens GN=KRT5 PE=1 SV=3	K2C5_HUMAN	SwissProt_2018_01.fasta	62379.6	62	95	374	0.0288	0.644	YEELQQTAGR	K	H	0.997	72.3	28	17.5	72.3	0	3	0	0	2	1194.58	933.12	96076800	365	374
Epidermis	Buttock	20180601_SherrattM_MO_01.raw (Full_Skin_1)	Keratin, type I cuticular Ha3-I OS=Homo sapiens GN=KRT33A PE=2 SV=2	KT33A_HUMAN	SwissProt_2018_01.fasta	45940.1	13	14	15	0.00116	0.396	DNAELENLIR	R	E	0.997	51.5	28.7	16.2	51.5	0	2	0	0	2	1186.61	3490.86	3286970	80	89
Epidermis	Buttock	20180601_SherrattM_MO_01.raw (Full_Skin_1)	Keratin, type I cuticular Ha3-I OS=Homo sapiens GN=KRT33A PE=2 SV=2	KT33A_HUMAN	SwissProt_2018_01.fasta	45940.1	13	14	15	0.00116	0.396	DSLENTLTESEAR	R	Y	0.997	76	26.6	18.3	75.4	0	1	0	0	2	1464.68	2558.4	981500	294	306
Epidermis	Buttock	20180601_SherrattM_MO_01.raw (Full_Skin_1)	Keratin, type I cuticular Ha3-I OS=Homo sapiens GN=KRT33A PE=2 SV=2	KT33A_HUMAN	SwissProt_2018_01.fasta	45940.1	13	14	15	0.00116	0.396	EVEQWFATQTEELNK	R	Q	0.997	55	28.3	16.4	55	0	1	0	0	2	1851.88	4096.09	670549	242	256
Epidermis	Buttock	20180601_SherrattM_MO_01.raw (Full_Skin_1)	Keratin, type I cuticular Ha3-I OS=Homo sapiens GN=KRT33A PE=2 SV=2	KT33A_HUMAN	SwissProt_2018_01.fasta	45940.1	13	14	15	0.00116	0.396	ILDELTLCR	R	S	0.965	26.6	30	20.7	20.6	0	1	0	0	2	1132.6	3194.36	2390930	165	173
Epidermis	Buttock	20180601_SherrattM_MO_01.raw (Full_Skin_1)	Keratin, type I cuticular Ha3-I OS=Homo sapiens GN=KRT33A PE=2 SV=2	KT33A_HUMAN	SwissProt_2018_01.fasta	45940.1	13	14	15	0.00116	0.396	LITNVESQLAEIR	R	S	0.997	62.4	27	16.9	62.4	0	1	0	0	2	1485.83	3927.43	2190210	317	329
Epidermis	Buttock	20180601_SherrattM_MO_01.raw (Full_Skin_1)	Keratin, type I cuticular Ha3-I OS=Homo sapiens GN=KRT33A PE=2 SV=2	KT33A_HUMAN	SwissProt_2018_01.fasta	45940.1	13	14	15	0.00116	0.396	LVVQIDNAK	R	L	0.997	58.1	26.2	29	45.8	0	1	0	0	2	999.583	1484.92	1916900	127	135
Epidermis	Buttock	20180601_SherrattM_MO_01.raw (Full_Skin_1)	Keratin, type I cuticular Ha3-I OS=Homo sapiens GN=KRT33A PE=2 SV=2	KT33A_HUMAN	SwissProt_2018_01.fasta	45940.1	13	14	15	0.00116	0.396	QLVESDINGLR	R	R	0.997	65.5	28.8	28.7	53.9	0	1	0	0	2	1243.66	2349.64	1453780	153	163
Epidermis	Buttock	20180601_SherrattM_MO_01.raw (Full_Skin_1)	Keratin, type I cuticular Ha3-I OS=Homo sapiens GN=KRT33A PE=2 SV=2	KT33A_HUMAN	SwissProt_2018_01.fasta	45940.1	13	14	15	0.00116	0.396	QNQEYQVLLDVR	R	A	0.997	84.2	29.4	18.3	84.2	0	1	0	0	2	1504.78	3626.04	4179640	335	346
Epidermis	Buttock	20180601_SherrattM_MO_01.raw (Full_Skin_1)	Keratin, type I cuticular Ha3-I OS=Homo sapiens GN=KRT33A PE=2 SV=2	KT33A_HUMAN	SwissProt_2018_01.fasta	45940.1	13	14	15	0.00116	0.396	SDLEAQVESLKEELLCLK	R	Q	0.997	63.9	28.6	17	63.9	0	0	1	0	2	2104.08	4938.2	4985750	174	191
Epidermis	Buttock	20180601_SherrattM_MO_01.raw (Full_Skin_1)	Keratin, type I cuticular Ha3-I OS=Homo sapiens GN=KRT33A PE=2 SV=2	KT33A_HUMAN	SwissProt_2018_01.fasta	45940.1	13	14	15	0.00116	0.396	SQYEALVETNR	R	R	0.997	59.7	27.7	16.7	59.7	0	1	0	0	2	1309.64	1677.38	1973330	230	240
Epidermis	Buttock	20180601_SherrattM_MO_01.raw (Full_Skin_1)	Keratin, type I cuticular Ha3-I OS=Homo sapiens GN=KRT33A PE=2 SV=2	KT33A_HUMAN	SwissProt_2018_01.fasta	45940.1	13	14	15	0.00116	0.396	STGPCISNPCGLR	K	A	0.997	49.2	25.6	16.1	49.2	0	1	0	0	2	1418.65	1688.18	957567	381	393
Epidermis	Buttock	20180601_SherrattM_MO_01.raw (Full_Skin_1)	Keratin, type I cuticular Ha3-I OS=Homo sapiens GN=KRT33A PE=2 SV=2	KT33A_HUMAN	SwissProt_2018_01.fasta	45940.1	13	14	15	0.00116	0.396	TVNALEIELQAQHNLR	R	D	0.997	108	32	19.7	108	0	1	1	0	2	1848.99	3542.97	1858020	278	293
Epidermis	Buttock	20180601_SherrattM_MO_01.raw (Full_Skin_1)	Keratin, type I cuticular Ha3-I OS=Homo sapiens GN=KRT33A PE=2 SV=2	KT33A_HUMAN	SwissProt_2018_01.fasta	45940.1	13	14	15	0.00116	0.396	YSSQLSQVQR	R	L	0.997	38.5	28.1	16.7	37.3	0	1	0	0	2	1195.61	988.091	798712	307	316
Epidermis	Buttock	20180601_SherrattM_MO_01.raw (Full_Skin_1)	40S ribosomal protein S3 OS=Homo sapiens GN=RPS3 PE=1 SV=2	RS3_HUMAN	SwissProt_2018_01.fasta	26688.6	11	11	13	0.001	0.593	AELNEFLTR	K	E	0.997	38.9	29.8	21.6	32.8	0	1	0	0	2	1092.57	2849.42	2629890	19	27
Epidermis	Buttock	20180601_SherrattM_MO_01.raw (Full_Skin_1)	40S ribosomal protein S3 OS=Homo sapiens GN=RPS3 PE=1 SV=2	RS3_HUMAN	SwissProt_2018_01.fasta	26688.6	11	11	13	0.001	0.593	ELAEDGYSGVEVR	R	V	0.997	81.3	26.7	18.1	81.3	0	1	0	0	2	1423.67	2098.99	2536730	28	40
Epidermis	Buttock	20180601_SherrattM_MO_01.raw (Full_Skin_1)	40S ribosomal protein S3 OS=Homo sapiens GN=RPS3 PE=1 SV=2	RS3_HUMAN	SwissProt_2018_01.fasta	26688.6	11	11	13	0.001	0.593	ELTAVVQK	R	R	0.982	30.4	28.5	14.9	30.4	0	1	0	0	2	887.52	978.684	2293460	68	75
Epidermis	Buttock	20180601_SherrattM_MO_01.raw (Full_Skin_1)	40S ribosomal protein S3 OS=Homo sapiens GN=RPS3 PE=1 SV=2	RS3_HUMAN	SwissProt_2018_01.fasta	26688.6	11	11	13	0.001	0.593	FGFPEGSVELYAEK	R	V	0.987	28.4	30.3	14.8	28.4	0	1	0	0	2	1572.76	4237.78	7786800	77	90
Epidermis	Buttock	20180601_SherrattM_MO_01.raw (Full_Skin_1)	40S ribosomal protein S3 OS=Homo sapiens GN=RPS3 PE=1 SV=2	RS3_HUMAN	SwissProt_2018_01.fasta	26688.6	11	11	13	0.001	0.593	FVDGLMIHSGDPVNYYVDTAVR	K	H	0.997	43.3	28.7	15.7	43.3	0	0	1	0	2	2468.19	4461.68	9620220	152	173
Epidermis	Buttock	20180601_SherrattM_MO_01.raw (Full_Skin_1)	40S ribosomal protein S3 OS=Homo sapiens GN=RPS3 PE=1 SV=2	RS3_HUMAN	SwissProt_2018_01.fasta	26688.6	11	11	13	0.001	0.593	GGKPEPPAMPQPVPTA	K	-	0.997	45.2	30	15.8	45.2	0	3	0	0	2	1573.8	2271.64	6238850	228	243
Epidermis	Buttock	20180601_SherrattM_MO_01.raw (Full_Skin_1)	40S ribosomal protein S3 OS=Homo sapiens GN=RPS3 PE=1 SV=2	RS3_HUMAN	SwissProt_2018_01.fasta	26688.6	11	11	13	0.001	0.593	IMLPWDPTGK	K	I	0.997	45.4	28.5	21.1	40.1	0	1	0	0	2	1157.6	4354.87	3049120	188	197
Epidermis	Buttock	20180601_SherrattM_MO_01.raw (Full_Skin_1)	40S ribosomal protein S3 OS=Homo sapiens GN=RPS3 PE=1 SV=2	RS3_HUMAN	SwissProt_2018_01.fasta	26688.6	11	11	13	0.001	0.593	KFVADGIFK	R	A	0.947	20.4	27.1	14.3	0	0	1	0	0	2	1024.58	2120.03	1807430	10	18
Epidermis	Buttock	20180601_SherrattM_MO_01.raw (Full_Skin_1)	40S ribosomal protein S3 OS=Homo sapiens GN=RPS3 PE=1 SV=2	RS3_HUMAN	SwissProt_2018_01.fasta	26688.6	11	11	13	0.001	0.593	KPLPDHVSIVEPKDEILPTTPISEQK	K	G	0.974	35.7	25	15.2	35.7	0	0	0	1	2	2910.58	3232.98	3066910	202	227
Epidermis	Buttock	20180601_SherrattM_MO_01.raw (Full_Skin_1)	40S ribosomal protein S3 OS=Homo sapiens GN=RPS3 PE=1 SV=2	RS3_HUMAN	SwissProt_2018_01.fasta	26688.6	11	11	13	0.001	0.593	LLGGLAVR	K	R	0.99	35.8	25	44.6	6.38	0	1	0	0	2	798.52	2105.57	2834660	109	116
Epidermis	Buttock	20180601_SherrattM_MO_01.raw (Full_Skin_1)	40S ribosomal protein S3 OS=Homo sapiens GN=RPS3 PE=1 SV=2	RS3_HUMAN	SwissProt_2018_01.fasta	26688.6	11	11	13	0.001	0.593	TEIIILATR	R	T	0.997	44	25	15.8	44	0	1	0	0	2	1029.63	2918.87	3716620	46	54
Epidermis	Buttock	20180601_SherrattM_MO_01.raw (Full_Skin_1)	Transmembrane protein 43 OS=Homo sapiens GN=TMEM43 PE=1 SV=1	A0A024R2F9_HUMAN,TMM43_HUMAN	SwissProt_2018_01.fasta	44876.8	7	8	10	0.000771	0.248	FFLSSGLIDK	R	V	0.997	35.7	27.6	18.5	32.5	0	2	0	0	2	1126.61	4071.57	3942290	190	199
Epidermis	Buttock	20180601_SherrattM_MO_01.raw (Full_Skin_1)	Transmembrane protein 43 OS=Homo sapiens GN=TMEM43 PE=1 SV=1	A0A024R2F9_HUMAN,TMM43_HUMAN	SwissProt_2018_01.fasta	44876.8	7	8	10	0.000771	0.248	LEDPHVDIIR	K	R	0.997	50.8	28.9	16.2	50.8	0	1	1	0	2	1206.65	1992.16	6203580	211	220
Epidermis	Buttock	20180601_SherrattM_MO_01.raw (Full_Skin_1)	Transmembrane protein 43 OS=Homo sapiens GN=TMEM43 PE=1 SV=1	A0A024R2F9_HUMAN,TMM43_HUMAN	SwissProt_2018_01.fasta	44876.8	7	8	10	0.000771	0.248	LLSDPNYGVHLPAVK	K	L	0.997	39.8	27.1	15.5	39.8	0	0	2	0	2	1622.89	3175.96	1584390	100	114
Epidermis	Buttock	20180601_SherrattM_MO_01.raw (Full_Skin_1)	Transmembrane protein 43 OS=Homo sapiens GN=TMEM43 PE=1 SV=1	A0A024R2F9_HUMAN,TMM43_HUMAN	SwissProt_2018_01.fasta	44876.8	7	8	10	0.000771	0.248	LVHIIGALR	R	T	0.974	23.6	25	14.5	23.6	0	1	0	0	2	991.641	1950.67	1554170	88	96
Epidermis	Buttock	20180601_SherrattM_MO_01.raw (Full_Skin_1)	Transmembrane protein 43 OS=Homo sapiens GN=TMEM43 PE=1 SV=1	A0A024R2F9_HUMAN,TMM43_HUMAN	SwissProt_2018_01.fasta	44876.8	7	8	10	0.000771	0.248	SGDTLLLLHHGDFSAEEVFHR	K	E	0.996	56	28.9	16.5	56	0	0	0	1	2	2380.17	3923.81	2083890	279	299
Epidermis	Buttock	20180601_SherrattM_MO_01.raw (Full_Skin_1)	Transmembrane protein 43 OS=Homo sapiens GN=TMEM43 PE=1 SV=1	A0A024R2F9_HUMAN,TMM43_HUMAN	SwissProt_2018_01.fasta	44876.8	7	8	10	0.000771	0.248	VSFSYAGLSGDDPDLGPAHVVTVIAR	R	Q	0.997	66.3	28.8	17.1	66.3	0	0	1	0	2	2643.34	4530.3	7773250	241	266
Epidermis	Buttock	20180601_SherrattM_MO_01.raw (Full_Skin_1)	Transmembrane protein 43 OS=Homo sapiens GN=TMEM43 PE=1 SV=1	A0A024R2F9_HUMAN,TMM43_HUMAN	SwissProt_2018_01.fasta	44876.8	7	8	10	0.000771	0.248	YSYNTEWR	R	S	0.99	33.3	25	15.1	33.3	0	1	0	0	2	1118.49	1820.5	2135990	145	152
Epidermis	Buttock	20180601_SherrattM_MO_01.raw (Full_Skin_1)	Actin, cytoplasmic 1 OS=Homo sapiens GN=ACTB PE=1 SV=1	ACTB_HUMAN,ACTG_HUMAN,Q1KLZ0_HUMAN,Q53G76_HUMAN,Q53GK6_HUMAN,Q8WVW5_HUMAN	SwissProt_2018_01.fasta	41737.8	17	27	40	0.00308	0.624	AGFAGDDAPR	K	A	0.997	52.9	26.2	16.9	52.3	0	1	0	0	2	976.448	907.194	3591770	19	28
Epidermis	Buttock	20180601_SherrattM_MO_01.raw (Full_Skin_1)	Actin, cytoplasmic 1 OS=Homo sapiens GN=ACTB PE=1 SV=1	ACTB_HUMAN,ACTG_HUMAN,Q1KLZ0_HUMAN,Q53G76_HUMAN,Q53GK6_HUMAN,Q8WVW5_HUMAN	SwissProt_2018_01.fasta	41737.8	17	27	40	0.00308	0.624	CPEALFQPSFLGMESCGIHETTFNSIMK	R	C	0.997	54.8	32.1	16.4	54.8	0	0	1	0	2	3231.46	4795.58	14642900	257	284
Epidermis	Buttock	20180601_SherrattM_MO_01.raw (Full_Skin_1)	Actin, cytoplasmic 1 OS=Homo sapiens GN=ACTB PE=1 SV=1	ACTB_HUMAN,ACTG_HUMAN,Q1KLZ0_HUMAN,Q53G76_HUMAN,Q53GK6_HUMAN,Q8WVW5_HUMAN	SwissProt_2018_01.fasta	41737.8	17	27	40	0.00308	0.624	DLTDYLMK	R	I	0.99	34.9	26	15.2	34.9	0	4	0	0	2	1014.48	3496.14	41245100	184	191
Epidermis	Buttock	20180601_SherrattM_MO_01.raw (Full_Skin_1)	Actin, cytoplasmic 1 OS=Homo sapiens GN=ACTB PE=1 SV=1	ACTB_HUMAN,ACTG_HUMAN,Q1KLZ0_HUMAN,Q53G76_HUMAN,Q53GK6_HUMAN,Q8WVW5_HUMAN	SwissProt_2018_01.fasta	41737.8	17	27	40	0.00308	0.624	DLYANTVLSGGTTMYPGIADR	K	M	0.997	113	28.5	20.1	113	0	1	0	0	2	2215.07	4499.22	15839900	292	312
Epidermis	Buttock	20180601_SherrattM_MO_01.raw (Full_Skin_1)	Actin, cytoplasmic 1 OS=Homo sapiens GN=ACTB PE=1 SV=1	ACTB_HUMAN,ACTG_HUMAN,Q1KLZ0_HUMAN,Q53G76_HUMAN,Q53GK6_HUMAN,Q8WVW5_HUMAN	SwissProt_2018_01.fasta	41737.8	17	27	40	0.00308	0.624	DSYVGDEAQSKR	K	G	0.997	65.8	27.3	17.1	65.8	0	1	1	0	2	1354.62	743.411	5625760	51	62
Epidermis	Buttock	20180601_SherrattM_MO_01.raw (Full_Skin_1)	Actin, cytoplasmic 1 OS=Homo sapiens GN=ACTB PE=1 SV=1	ACTB_HUMAN,ACTG_HUMAN,Q1KLZ0_HUMAN,Q53G76_HUMAN,Q53GK6_HUMAN,Q8WVW5_HUMAN	SwissProt_2018_01.fasta	41737.8	17	27	40	0.00308	0.624	EITALAPSTMK	K	I	0.997	44.2	30.1	15.8	44.2	0	2	0	0	2	1161.62	1640.27	44504600	316	326
Epidermis	Buttock	20180601_SherrattM_MO_01.raw (Full_Skin_1)	Actin, cytoplasmic 1 OS=Homo sapiens GN=ACTB PE=1 SV=1	ACTB_HUMAN,ACTG_HUMAN,Q1KLZ0_HUMAN,Q53G76_HUMAN,Q53GK6_HUMAN,Q8WVW5_HUMAN	SwissProt_2018_01.fasta	41737.8	17	27	40	0.00308	0.624	EKLCYVALDFEQEMATAASSSSLEK	K	S	0.997	87.8	27.3	18.5	87.8	0	0	1	0	2	2807.31	4803.05	1429490	214	238
Epidermis	Buttock	20180601_SherrattM_MO_01.raw (Full_Skin_1)	Actin, cytoplasmic 1 OS=Homo sapiens GN=ACTB PE=1 SV=1	ACTB_HUMAN,ACTG_HUMAN,Q1KLZ0_HUMAN,Q53G76_HUMAN,Q53GK6_HUMAN,Q8WVW5_HUMAN	SwissProt_2018_01.fasta	41737.8	17	27	40	0.00308	0.624	GYSFTTTAER	R	E	0.997	50.4	26.2	16.2	50.4	0	2	0	0	2	1132.53	1409.28	48771100	197	206
Epidermis	Buttock	20180601_SherrattM_MO_01.raw (Full_Skin_1)	Actin, cytoplasmic 1 OS=Homo sapiens GN=ACTB PE=1 SV=1	ACTB_HUMAN,ACTG_HUMAN,Q1KLZ0_HUMAN,Q53G76_HUMAN,Q53GK6_HUMAN,Q8WVW5_HUMAN	SwissProt_2018_01.fasta	41737.8	17	27	40	0.00308	0.624	HQGVMVGMGQK	R	D	0.997	72.3	27.3	17.5	72.3	0	2	1	0	2	1171.57	877.054	18097900	40	50
Epidermis	Buttock	20180601_SherrattM_MO_01.raw (Full_Skin_1)	Actin, cytoplasmic 1 OS=Homo sapiens GN=ACTB PE=1 SV=1	ACTB_HUMAN,ACTG_HUMAN,Q1KLZ0_HUMAN,Q53G76_HUMAN,Q53GK6_HUMAN,Q8WVW5_HUMAN	SwissProt_2018_01.fasta	41737.8	17	27	40	0.00308	0.624	IKIIAPPER	K	K	0.988	24.3	25	14.5	24.3	0	1	0	0	2	1036.65	1253.62	1078230	327	335
Epidermis	Buttock	20180601_SherrattM_MO_01.raw (Full_Skin_1)	Actin, cytoplasmic 1 OS=Homo sapiens GN=ACTB PE=1 SV=1	ACTB_HUMAN,ACTG_HUMAN,Q1KLZ0_HUMAN,Q53G76_HUMAN,Q53GK6_HUMAN,Q8WVW5_HUMAN	SwissProt_2018_01.fasta	41737.8	17	27	40	0.00308	0.624	IWHHTFYNELR	K	V	0.997	50.3	32.6	16.1	50.3	0	1	1	0	2	1515.75	1845.64	10762200	85	95
Epidermis	Buttock	20180601_SherrattM_MO_01.raw (Full_Skin_1)	Actin, cytoplasmic 1 OS=Homo sapiens GN=ACTB PE=1 SV=1	ACTB_HUMAN,ACTG_HUMAN,Q1KLZ0_HUMAN,Q53G76_HUMAN,Q53GK6_HUMAN,Q8WVW5_HUMAN	SwissProt_2018_01.fasta	41737.8	17	27	40	0.00308	0.624	KDLYANTVLSGGTTMYPGIADR	R	M	0.997	94.8	32.7	18.9	94.8	0	0	2	0	2	2343.17	3885.26	10894400	291	312
Epidermis	Buttock	20180601_SherrattM_MO_01.raw (Full_Skin_1)	Actin, cytoplasmic 1 OS=Homo sapiens GN=ACTB PE=1 SV=1	ACTB_HUMAN,ACTG_HUMAN,Q1KLZ0_HUMAN,Q53G76_HUMAN,Q53GK6_HUMAN,Q8WVW5_HUMAN	SwissProt_2018_01.fasta	41737.8	17	27	40	0.00308	0.624	LCYVALDFEQEMATAASSSSLEK	K	S	0.997	99.2	25	19.2	99.2	0	2	3	0	2	2550.17	4909.4	45207300	216	238
Epidermis	Buttock	20180601_SherrattM_MO_01.raw (Full_Skin_1)	Actin, cytoplasmic 1 OS=Homo sapiens GN=ACTB PE=1 SV=1	ACTB_HUMAN,ACTG_HUMAN,Q1KLZ0_HUMAN,Q53G76_HUMAN,Q53GK6_HUMAN,Q8WVW5_HUMAN	SwissProt_2018_01.fasta	41737.8	17	27	40	0.00308	0.624	QEYDESGPSIVHR	K	K	0.997	108	27.7	19.8	108	0	2	1	0	2	1516.7	1149.72	6466870	360	372
Epidermis	Buttock	20180601_SherrattM_MO_01.raw (Full_Skin_1)	Actin, cytoplasmic 1 OS=Homo sapiens GN=ACTB PE=1 SV=1	ACTB_HUMAN,ACTG_HUMAN,Q1KLZ0_HUMAN,Q53G76_HUMAN,Q53GK6_HUMAN,Q8WVW5_HUMAN	SwissProt_2018_01.fasta	41737.8	17	27	40	0.00308	0.624	SYELPDGQVITIGNER	K	F	0.997	107	29.7	19.7	107	0	4	1	0	2	1790.89	4163.18	103544000	239	254
Epidermis	Buttock	20180601_SherrattM_MO_01.raw (Full_Skin_1)	Actin, cytoplasmic 1 OS=Homo sapiens GN=ACTB PE=1 SV=1	ACTB_HUMAN,ACTG_HUMAN,Q1KLZ0_HUMAN,Q53G76_HUMAN,Q53GK6_HUMAN,Q8WVW5_HUMAN	SwissProt_2018_01.fasta	41737.8	17	27	40	0.00308	0.624	TTGIVMDSGDGVTHTVPIYEGYALPHAILR	R	L	0.997	61.1	28.2	16.8	61.1	0	0	0	1	2	3183.61	4425.45	11591600	148	177
Epidermis	Buttock	20180601_SherrattM_MO_01.raw (Full_Skin_1)	Actin, cytoplasmic 1 OS=Homo sapiens GN=ACTB PE=1 SV=1	ACTB_HUMAN,ACTG_HUMAN,Q1KLZ0_HUMAN,Q53G76_HUMAN,Q53GK6_HUMAN,Q8WVW5_HUMAN	SwissProt_2018_01.fasta	41737.8	17	27	40	0.00308	0.624	VAPEEHPVLLTEAPLNPK	R	A	0.997	75.6	26.8	48.5	44.8	0	2	2	0	2	1954.06	2872.56	214133000	96	113
Epidermis	Buttock	20180601_SherrattM_MO_01.raw (Full_Skin_1)	60S ribosomal protein L38 OS=Homo sapiens GN=RPL38 PE=1 SV=2	A0A024R8P8_HUMAN,RL38_HUMAN	SwissProt_2018_01.fasta	8218.5	2	2	2	0.000154	0.186	IEEIKDFLLTAR	K	R	0.997	45.8	27.4	15.9	45.8	0	0	1	0	2	1447.82	4045.5	706905	5	16
Epidermis	Buttock	20180601_SherrattM_MO_01.raw (Full_Skin_1)	60S ribosomal protein L38 OS=Homo sapiens GN=RPL38 PE=1 SV=2	A0A024R8P8_HUMAN,RL38_HUMAN	SwissProt_2018_01.fasta	8218.5	2	2	2	0.000154	0.186	KIEEIKDFLLTAR	R	R	0.981	27.4	25	14.7	27.4	0	0	1	0	2	1575.91	3521.59	2342660	4	16
Epidermis	Buttock	20180601_SherrattM_MO_01.raw (Full_Skin_1)	Plasminogen activator inhibitor 2 OS=Homo sapiens GN=SERPINB2 PE=1 SV=2	B2R7Y0_HUMAN,PAI2_HUMAN	SwissProt_2018_01.fasta	46597.6	2	2	2	0.000154	0.0482	LNIGYIEDLK	K	A	0.995	36.5	29.4	18.3	33.5	0	1	0	0	2	1177.65	3966.57	1090050	241	250
Epidermis	Buttock	20180601_SherrattM_MO_01.raw (Full_Skin_1)	Plasminogen activator inhibitor 2 OS=Homo sapiens GN=SERPINB2 PE=1 SV=2	B2R7Y0_HUMAN,PAI2_HUMAN	SwissProt_2018_01.fasta	46597.6	2	2	2	0.000154	0.0482	SMGMEDAFNK	R	G	0.969	20	25	14.2	20	0	1	0	0	2	1129.47	1943.47	960940	326	335
Epidermis	Buttock	20180601_SherrattM_MO_01.raw (Full_Skin_1)	60S ribosomal protein L6 OS=Homo sapiens GN=RPL6 PE=1 SV=3	A0A024RBK3_HUMAN,Q8N5Z7_HUMAN,Q8TBK5_HUMAN,Q9HBB3_HUMAN,RL6_HUMAN	SwissProt_2018_01.fasta	32729.3	7	8	10	0.000771	0.267	AIPQLQGYLR	K	S	0.997	40.4	29.3	15.5	40.4	0	2	0	0	2	1158.66	3371.78	4069660	263	272
Epidermis	Buttock	20180601_SherrattM_MO_01.raw (Full_Skin_1)	60S ribosomal protein L6 OS=Homo sapiens GN=RPL6 PE=1 SV=3	A0A024RBK3_HUMAN,Q8N5Z7_HUMAN,Q8TBK5_HUMAN,Q9HBB3_HUMAN,RL6_HUMAN	SwissProt_2018_01.fasta	32729.3	7	8	10	0.000771	0.267	AVDSQILPK	K	I	0.953	25.9	25.6	14.7	25.8	0	1	0	0	2	970.557	1463.35	2529430	252	260
Epidermis	Buttock	20180601_SherrattM_MO_01.raw (Full_Skin_1)	60S ribosomal protein L6 OS=Homo sapiens GN=RPL6 PE=1 SV=3	A0A024RBK3_HUMAN,Q8N5Z7_HUMAN,Q8TBK5_HUMAN,Q9HBB3_HUMAN,RL6_HUMAN	SwissProt_2018_01.fasta	32729.3	7	8	10	0.000771	0.267	FVIATSTK	K	I	0.99	40.6	25	20.9	35.3	0	1	0	0	2	866.498	1239.24	1873000	193	200
Epidermis	Buttock	20180601_SherrattM_MO_01.raw (Full_Skin_1)	60S ribosomal protein L6 OS=Homo sapiens GN=RPL6 PE=1 SV=3	A0A024RBK3_HUMAN,Q8N5Z7_HUMAN,Q8TBK5_HUMAN,Q9HBB3_HUMAN,RL6_HUMAN	SwissProt_2018_01.fasta	32729.3	7	8	10	0.000771	0.267	HLTDAYFK	K	K	0.99	39	29.2	15.4	39	0	1	0	0	2	994.499	1293.16	3609150	211	218
Epidermis	Buttock	20180601_SherrattM_MO_01.raw (Full_Skin_1)	60S ribosomal protein L6 OS=Homo sapiens GN=RPL6 PE=1 SV=3	A0A024RBK3_HUMAN,Q8N5Z7_HUMAN,Q8TBK5_HUMAN,Q9HBB3_HUMAN,RL6_HUMAN	SwissProt_2018_01.fasta	32729.3	7	8	10	0.000771	0.267	HQEGEIFDTEKEKYEITEQR	R	K	0.997	58.4	27.8	16.6	58.4	0	0	1	2	2	2509.18	2055.09	3758040	227	246
Epidermis	Buttock	20180601_SherrattM_MO_01.raw (Full_Skin_1)	60S ribosomal protein L6 OS=Homo sapiens GN=RPL6 PE=1 SV=3	A0A024RBK3_HUMAN,Q8N5Z7_HUMAN,Q8TBK5_HUMAN,Q9HBB3_HUMAN,RL6_HUMAN	SwissProt_2018_01.fasta	32729.3	7	8	10	0.000771	0.267	VLATVTKPVGGDK	K	N	0.997	59.9	27.6	16.7	59.9	0	1	0	0	2	1284.75	913.109	2242360	88	100
Epidermis	Buttock	20180601_SherrattM_MO_01.raw (Full_Skin_1)	60S ribosomal protein L6 OS=Homo sapiens GN=RPL6 PE=1 SV=3	A0A024RBK3_HUMAN,Q8N5Z7_HUMAN,Q8TBK5_HUMAN,Q9HBB3_HUMAN,RL6_HUMAN	SwissProt_2018_01.fasta	32729.3	7	8	10	0.000771	0.267	YYPTEDVPR	R	K	0.997	42	26.4	15.6	42	0	1	0	0	2	1139.54	1567.72	986280	115	123
Epidermis	Buttock	20180601_SherrattM_MO_01.raw (Full_Skin_1)	Dopamine receptor interacting protein 4 OS=Homo sapiens GN=DRIP4 PE=2 SV=1	Q4W4Y1_HUMAN		0	5	5	5	0.000385	0	ELPELLQR	?	?	0.971	29.7	25	16.8	27.7	0	1	0	0	2	997.568	2793.07	827474	0	0
Epidermis	Buttock	20180601_SherrattM_MO_01.raw (Full_Skin_1)	Dopamine receptor interacting protein 4 OS=Homo sapiens GN=DRIP4 PE=2 SV=1	Q4W4Y1_HUMAN		0	5	5	5	0.000385	0	FYNELTEILVR	?	?	0.997	56.3	28.1	16.5	56.3	0	1	0	0	2	1396.75	4610.13	2983820	0	0
Epidermis	Buttock	20180601_SherrattM_MO_01.raw (Full_Skin_1)	Dopamine receptor interacting protein 4 OS=Homo sapiens GN=DRIP4 PE=2 SV=1	Q4W4Y1_HUMAN		0	5	5	5	0.000385	0	LANQAADYFGDAFK	?	?	0.997	45.7	27.4	15.9	45.7	0	1	0	0	2	1530.72	3982.81	1245080	0	0
Epidermis	Buttock	20180601_SherrattM_MO_01.raw (Full_Skin_1)	Dopamine receptor interacting protein 4 OS=Homo sapiens GN=DRIP4 PE=2 SV=1	Q4W4Y1_HUMAN		0	5	5	5	0.000385	0	SVIEQGGIQTVDQLIK	?	?	0.997	77.2	27.1	17.8	77.2	0	1	0	0	2	1727.95	4306.87	2282460	0	0
Epidermis	Buttock	20180601_SherrattM_MO_01.raw (Full_Skin_1)	Dopamine receptor interacting protein 4 OS=Homo sapiens GN=DRIP4 PE=2 SV=1	Q4W4Y1_HUMAN		0	5	5	5	0.000385	0	TSEVDLAKPLVK	?	?	0.967	22.8	27.7	14.4	22.8	0	1	0	0	2	1299.75	1763.5	646424	0	0
Epidermis	Buttock	20180601_SherrattM_MO_01.raw (Full_Skin_1)	Serine/threonine-protein phosphatase PP1-alpha catalytic subunit OS=Homo sapiens GN=PPP1CA PE=1 SV=1	A0A140VJS9_HUMAN,E9PMD7_HUMAN,PP1A_HUMAN	SwissProt_2018_01.fasta	37513.9	2	2	2	0.000154	0.0515	HDLDLICR	K	A	0.99	28.4	27.1	14.8	28.4	0	1	0	0	2	1041.51	1525.97	2087290	239	246
Epidermis	Buttock	20180601_SherrattM_MO_01.raw (Full_Skin_1)	Serine/threonine-protein phosphatase PP1-alpha catalytic subunit OS=Homo sapiens GN=PPP1CA PE=1 SV=1	A0A140VJS9_HUMAN,E9PMD7_HUMAN,PP1A_HUMAN	SwissProt_2018_01.fasta	37513.9	2	2	2	0.000154	0.0515	LNLDSIIGR	K	L	0.997	61.2	29.7	30.3	47.7	0	1	0	0	2	1000.58	3863.51	637892	7	15
Epidermis	Buttock	20180601_SherrattM_MO_01.raw (Full_Skin_1)	Interleukin enhancer-binding factor 3 OS=Homo sapiens GN=ILF3 PE=1 SV=3	A0A024R7C7_HUMAN,A8K590_HUMAN,F4ZW64_HUMAN,F4ZW65_HUMAN,F4ZW66_HUMAN,ILF3_HUMAN	SwissProt_2018_01.fasta	95338.9	2	2	2	0.000154	0.0257	NPVMELNEK	K	R	0.997	38.9	27.4	15.4	38.9	0	1	0	0	2	1073.53	1353.62	1200020	527	535
Epidermis	Buttock	20180601_SherrattM_MO_01.raw (Full_Skin_1)	Interleukin enhancer-binding factor 3 OS=Homo sapiens GN=ILF3 PE=1 SV=3	A0A024R7C7_HUMAN,A8K590_HUMAN,F4ZW64_HUMAN,F4ZW65_HUMAN,F4ZW66_HUMAN,ILF3_HUMAN	SwissProt_2018_01.fasta	95338.9	2	2	2	0.000154	0.0257	VLQDMGLPTGAEGR	K	D	0.993	32.5	28.5	15	32.5	0	1	0	0	2	1443.73	2656	594439	461	474
Epidermis	Buttock	20180601_SherrattM_MO_01.raw (Full_Skin_1)	Sodium/potassium-transporting ATPase subunit beta-3 OS=Homo sapiens GN=ATP1B3 PE=1 SV=1	AT1B3_HUMAN	SwissProt_2018_01.fasta	31513.7	2	2	3	0.000231	0.0932	IIGLKPEGVPR	R	I	0.99	41.5	25	15.6	41.5	0	0	1	0	2	1178.73	1671.02	2499940	178	188
Epidermis	Buttock	20180601_SherrattM_MO_01.raw (Full_Skin_1)	Sodium/potassium-transporting ATPase subunit beta-3 OS=Homo sapiens GN=ATP1B3 PE=1 SV=1	AT1B3_HUMAN	SwissProt_2018_01.fasta	31513.7	2	2	3	0.000231	0.0932	SDPTSYAGYIEDLKK	R	F	0.997	74.8	28.3	17.7	74.8	0	0	2	0	2	1686.82	3336.39	2760730	98	112
Epidermis	Buttock	20180601_SherrattM_MO_01.raw (Full_Skin_1)	Vinculin OS=Homo sapiens GN=VCL PE=1 SV=4	A0A024QZN4_HUMAN,V9HWK2_HUMAN,VINC_HUMAN	SwissProt_2018_01.fasta	123801	6	6	6	0.000463	0.0582	AQQVSQGLDVLTAK	K	V	0.997	75.8	29.5	17.7	75.8	0	1	0	0	2	1457.8	2580.5	768091	353	366
Epidermis	Buttock	20180601_SherrattM_MO_01.raw (Full_Skin_1)	Vinculin OS=Homo sapiens GN=VCL PE=1 SV=4	A0A024QZN4_HUMAN,V9HWK2_HUMAN,VINC_HUMAN	SwissProt_2018_01.fasta	123801	6	6	6	0.000463	0.0582	DYLIDGSR	R	G	0.96	24.2	27.3	14.5	24.2	0	1	0	0	2	938.458	1718.82	696444	106	113
Epidermis	Buttock	20180601_SherrattM_MO_01.raw (Full_Skin_1)	Vinculin OS=Homo sapiens GN=VCL PE=1 SV=4	A0A024QZN4_HUMAN,V9HWK2_HUMAN,VINC_HUMAN	SwissProt_2018_01.fasta	123801	6	6	6	0.000463	0.0582	MLGQMTDQVADLR	K	A	0.997	66.8	28.6	17.2	66.8	0	1	0	0	2	1477.71	3268.98	1453340	327	339
Epidermis	Buttock	20180601_SherrattM_MO_01.raw (Full_Skin_1)	Vinculin OS=Homo sapiens GN=VCL PE=1 SV=4	A0A024QZN4_HUMAN,V9HWK2_HUMAN,VINC_HUMAN	SwissProt_2018_01.fasta	123801	6	6	6	0.000463	0.0582	MTGLVDEAIDTK	K	S	0.997	47.9	28.9	16	47.9	0	1	0	0	2	1292.64	2672.41	1426280	709	720
Epidermis	Buttock	20180601_SherrattM_MO_01.raw (Full_Skin_1)	Vinculin OS=Homo sapiens GN=VCL PE=1 SV=4	A0A024QZN4_HUMAN,V9HWK2_HUMAN,VINC_HUMAN	SwissProt_2018_01.fasta	123801	6	6	6	0.000463	0.0582	SFLDSGYR	K	I	0.99	36.3	25.3	15.3	36.3	0	1	0	0	2	944.447	2058.24	1281950	816	823
Epidermis	Buttock	20180601_SherrattM_MO_01.raw (Full_Skin_1)	Vinculin OS=Homo sapiens GN=VCL PE=1 SV=4	A0A024QZN4_HUMAN,V9HWK2_HUMAN,VINC_HUMAN	SwissProt_2018_01.fasta	123801	6	6	6	0.000463	0.0582	STVEGIQASVK	K	T	0.995	31.2	29.6	14.9	31.2	0	1	0	0	2	1118.61	1239.32	823939	656	666
Epidermis	Buttock	20180601_SherrattM_MO_01.raw (Full_Skin_1)	60S ribosomal protein L22 OS=Homo sapiens GN=RPL22 PE=1 SV=2	RL22_HUMAN	SwissProt_2018_01.fasta	14787.3	2	2	2	0.000154	0.188	AGNLGGGVVTIER	K	S	0.997	38.6	29	15.4	38.6	0	1	0	0	2	1242.68	1992.53	8180930	53	65
Epidermis	Buttock	20180601_SherrattM_MO_01.raw (Full_Skin_1)	60S ribosomal protein L22 OS=Homo sapiens GN=RPL22 PE=1 SV=2	RL22_HUMAN	SwissProt_2018_01.fasta	14787.3	2	2	2	0.000154	0.188	ITVTSEVPFSK	K	R	0.997	55.2	29.2	16.4	55.2	0	1	0	0	2	1207.66	2677.06	2181980	70	80
Epidermis	Buttock	20180601_SherrattM_MO_01.raw (Full_Skin_1)	40S ribosomal protein S9 OS=Homo sapiens GN=RPS9 PE=1 SV=3	A0A024R4M0_HUMAN,RS9_HUMAN	SwissProt_2018_01.fasta	22592.5	5	5	5	0.000385	0.242	ELLTLDEKDPR	R	R	0.991	36.4	37.2	34.3	17.4	0	1	0	0	2	1328.71	1860.86	2105210	59	69
Epidermis	Buttock	20180601_SherrattM_MO_01.raw (Full_Skin_1)	40S ribosomal protein S9 OS=Homo sapiens GN=RPS9 PE=1 SV=3	A0A024R4M0_HUMAN,RS9_HUMAN	SwissProt_2018_01.fasta	22592.5	5	5	5	0.000385	0.242	IGVLDEGK	R	M	0.99	47.3	31.7	36.9	26.4	0	1	0	0	2	830.462	1243.74	2922600	84	91
Epidermis	Buttock	20180601_SherrattM_MO_01.raw (Full_Skin_1)	40S ribosomal protein S9 OS=Homo sapiens GN=RPS9 PE=1 SV=3	A0A024R4M0_HUMAN,RS9_HUMAN	SwissProt_2018_01.fasta	22592.5	5	5	5	0.000385	0.242	LDYILGLK	K	I	0.99	36	25	15.3	36	0	1	0	0	2	934.561	3640.51	1828140	94	101
Epidermis	Buttock	20180601_SherrattM_MO_01.raw (Full_Skin_1)	40S ribosomal protein S9 OS=Homo sapiens GN=RPS9 PE=1 SV=3	A0A024R4M0_HUMAN,RS9_HUMAN	SwissProt_2018_01.fasta	22592.5	5	5	5	0.000385	0.242	LFEGNALLR	R	R	0.997	45	29.4	21.5	39.3	0	1	0	0	2	1032.58	2951.81	3799070	71	79
Epidermis	Buttock	20180601_SherrattM_MO_01.raw (Full_Skin_1)	40S ribosomal protein S9 OS=Homo sapiens GN=RPS9 PE=1 SV=3	A0A024R4M0_HUMAN,RS9_HUMAN	SwissProt_2018_01.fasta	22592.5	5	5	5	0.000385	0.242	QVVNIPSFIVR	K	L	0.997	38.8	27.4	22.3	32	0	1	0	0	2	1271.75	4305.29	4107530	140	150
Epidermis	Buttock	20180601_SherrattM_MO_01.raw (Full_Skin_1)	Erlin-2 OS=Homo sapiens GN=ERLIN2 PE=1 SV=1	E5RHW4_HUMAN,ERLN2_HUMAN	SwissProt_2018_01.fasta	37840.4	2	2	2	0.000154	0.0737	KISEIEDAAFLAR	K	E	0.994	37.7	28.5	15.4	37.7	0	0	1	0	2	1462.79	3010.94	776922	241	253
Epidermis	Buttock	20180601_SherrattM_MO_01.raw (Full_Skin_1)	Erlin-2 OS=Homo sapiens GN=ERLIN2 PE=1 SV=1	E5RHW4_HUMAN,ERLN2_HUMAN	SwissProt_2018_01.fasta	37840.4	2	2	2	0.000154	0.0737	VAQVAEITYGQK	K	V	0.997	74.7	28.7	17.7	74.7	0	1	0	0	2	1306.7	1652.08	1408980	221	232
Epidermis	Buttock	20180601_SherrattM_MO_01.raw (Full_Skin_1)	CDSN OS=Homo sapiens PE=4 SV=1	A0A1U9X8X8_HUMAN,A8K9C1_HUMAN,G8JLG2_HUMAN		0	4	4	9	0.000694	0	GSPGVPSFAAGPPISEGK	?	?	0.997	83.8	31	18.2	83.8	0	6	0	0	2	1654.84	3137.34	20246000	0	0
Epidermis	Buttock	20180601_SherrattM_MO_01.raw (Full_Skin_1)	CDSN OS=Homo sapiens PE=4 SV=1	A0A1U9X8X8_HUMAN,A8K9C1_HUMAN,G8JLG2_HUMAN		0	4	4	9	0.000694	0	ITSPNDPCLTGK	?	?	0.997	67.7	27.6	17.2	67.7	0	1	0	0	2	1302.64	1242.91	649383	0	0
Epidermis	Buttock	20180601_SherrattM_MO_01.raw (Full_Skin_1)	CDSN OS=Homo sapiens PE=4 SV=1	A0A1U9X8X8_HUMAN,A8K9C1_HUMAN,G8JLG2_HUMAN		0	4	4	9	0.000694	0	SYGGYEVVGGSSDSYLVPGMTYSK	?	?	0.997	63.8	25	17	63.8	0	1	0	0	2	2503.13	4325.1	6697330	0	0
Epidermis	Buttock	20180601_SherrattM_MO_01.raw (Full_Skin_1)	CDSN OS=Homo sapiens PE=4 SV=1	A0A1U9X8X8_HUMAN,A8K9C1_HUMAN,G8JLG2_HUMAN		0	4	4	9	0.000694	0	YFSSNPIIPSQSAASSAIAFQPVGTGGVQLCGGGSTGSK	?	?	0.997	75.2	27.7	17.7	75.2	0	0	1	0	2	3785.84	4567.65	6877830	0	0
Epidermis	Buttock	20180601_SherrattM_MO_01.raw (Full_Skin_1)	26S proteasome non-ATPase regulatory subunit 12 OS=Homo sapiens GN=PSMD12 PE=1 SV=3	A0A0S2Z489_HUMAN,PSD12_HUMAN	SwissProt_2018_01.fasta	52906.2	2	2	2	0.000154	0.0417	LNSLMSLVNK	K	T	0.997	36.8	29.3	15.3	36.8	0	1	0	0	2	1118.62	3396.08	584078	432	441
Epidermis	Buttock	20180601_SherrattM_MO_01.raw (Full_Skin_1)	26S proteasome non-ATPase regulatory subunit 12 OS=Homo sapiens GN=PSMD12 PE=1 SV=3	A0A0S2Z489_HUMAN,PSD12_HUMAN	SwissProt_2018_01.fasta	52906.2	2	2	2	0.000154	0.0417	VEFILEQMR	R	L	0.997	55.2	29.5	28.3	43.3	0	1	0	0	2	1164.61	3885.71	567958	183	191
Epidermis	Buttock	20180601_SherrattM_MO_01.raw (Full_Skin_1)	ATP synthase subunit gamma, mitochondrial OS=Homo sapiens GN=ATP5C1 PE=1 SV=1	ATPG_HUMAN,B4DL14_HUMAN,Q8TAS0_HUMAN	SwissProt_2018_01.fasta	32998	2	2	2	0.000154	0.0705	HLLIGVSSDR	K	G	0.997	37.3	28	21.8	30.9	0	1	0	0	2	1096.61	1307.98	1045830	91	100
Epidermis	Buttock	20180601_SherrattM_MO_01.raw (Full_Skin_1)	ATP synthase subunit gamma, mitochondrial OS=Homo sapiens GN=ATP5C1 PE=1 SV=1	ATPG_HUMAN,B4DL14_HUMAN,Q8TAS0_HUMAN	SwissProt_2018_01.fasta	32998	2	2	2	0.000154	0.0705	THSDQFLVAFK	R	E	0.991	35.6	29.5	15.2	35.6	0	0	1	0	2	1292.66	2605.74	1645570	144	154
Epidermis	Buttock	20180601_SherrattM_MO_01.raw (Full_Skin_1)	60S ribosomal protein L19 OS=Homo sapiens GN=RPL19 PE=1 SV=1	J3KTE4_HUMAN,J3QR09_HUMAN,Q53G49_HUMAN,RL19_HUMAN	SwissProt_2018_01.fasta	23467.4	2	2	2	0.000154	0.138	KVWLDPNETNEIANANSR	K	Q	0.958	26.6	29.8	14.7	26.6	0	0	1	0	2	2071.02	2657.13	1027780	21	38
Epidermis	Buttock	20180601_SherrattM_MO_01.raw (Full_Skin_1)	60S ribosomal protein L19 OS=Homo sapiens GN=RPL19 PE=1 SV=1	J3KTE4_HUMAN,J3QR09_HUMAN,Q53G49_HUMAN,RL19_HUMAN	SwissProt_2018_01.fasta	23467.4	2	2	2	0.000154	0.138	LLADQAEAR	K	R	0.997	72.2	28.3	24.5	65.3	0	1	0	0	2	986.527	909.298	2533940	154	162
Epidermis	Buttock	20180601_SherrattM_MO_01.raw (Full_Skin_1)	Glutamate dehydrogenase 1, mitochondrial OS=Homo sapiens GN=GLUD1 PE=1 SV=2	B4DMF5_HUMAN,B4DMG8_HUMAN,B4E0N9_HUMAN,DHE3_HUMAN,E9KL48_HUMAN	SwissProt_2018_01.fasta	61399.7	5	6	6	0.000463	0.127	DDGSWEVIEGYR	R	A	0.997	64.7	25	17	64.7	0	1	0	0	2	1425.63	3982.58	3036290	125	136
Epidermis	Buttock	20180601_SherrattM_MO_01.raw (Full_Skin_1)	Glutamate dehydrogenase 1, mitochondrial OS=Homo sapiens GN=GLUD1 PE=1 SV=2	B4DMF5_HUMAN,B4DMG8_HUMAN,B4E0N9_HUMAN,DHE3_HUMAN,E9KL48_HUMAN	SwissProt_2018_01.fasta	61399.7	5	6	6	0.000463	0.127	GASIVEDKLVEDLR	R	T	0.997	79.5	29.6	18	79.5	0	1	1	0	2	1543.83	3339.73	2085200	77	90
Epidermis	Buttock	20180601_SherrattM_MO_01.raw (Full_Skin_1)	Glutamate dehydrogenase 1, mitochondrial OS=Homo sapiens GN=GLUD1 PE=1 SV=2	B4DMF5_HUMAN,B4DMG8_HUMAN,B4E0N9_HUMAN,DHE3_HUMAN,E9KL48_HUMAN	SwissProt_2018_01.fasta	61399.7	5	6	6	0.000463	0.127	HGGTIPIVPTAEFQDR	K	I	0.997	48.4	28.7	16	48.4	0	0	1	0	2	1737.89	2960.46	843078	481	496
Epidermis	Buttock	20180601_SherrattM_MO_01.raw (Full_Skin_1)	Glutamate dehydrogenase 1, mitochondrial OS=Homo sapiens GN=GLUD1 PE=1 SV=2	B4DMF5_HUMAN,B4DMG8_HUMAN,B4E0N9_HUMAN,DHE3_HUMAN,E9KL48_HUMAN	SwissProt_2018_01.fasta	61399.7	5	6	6	0.000463	0.127	IIAEGANGPTTPEADKIFLER	K	N	0.992	34.5	28.8	15.2	34.5	0	0	1	0	2	2242.17	3394.51	1819930	400	420
Epidermis	Buttock	20180601_SherrattM_MO_01.raw (Full_Skin_1)	Glutamate dehydrogenase 1, mitochondrial OS=Homo sapiens GN=GLUD1 PE=1 SV=2	B4DMF5_HUMAN,B4DMG8_HUMAN,B4E0N9_HUMAN,DHE3_HUMAN,E9KL48_HUMAN	SwissProt_2018_01.fasta	61399.7	5	6	6	0.000463	0.127	MVEGFFDR	K	G	0.99	35.3	25	15.2	35.3	0	1	0	0	2	1000.46	2799.45	845658	69	76
Epidermis	Buttock	20180601_SherrattM_MO_01.raw (Full_Skin_1)	Mitochondrial import receptor subunit TOM70 OS=Homo sapiens GN=TOMM70 PE=1 SV=1	TOM70_HUMAN	SwissProt_2018_01.fasta	67457.2	2	2	2	0.000154	0.0345	AAAFEQLQK	R	W	0.957	27.7	29.5	14.7	27.7	0	1	0	0	2	1005.54	1263.28	715997	160	168
Epidermis	Buttock	20180601_SherrattM_MO_01.raw (Full_Skin_1)	Mitochondrial import receptor subunit TOM70 OS=Homo sapiens GN=TOMM70 PE=1 SV=1	TOM70_HUMAN	SwissProt_2018_01.fasta	67457.2	2	2	2	0.000154	0.0345	LRPESALAQAQK	R	C	0.98	33.9	27.5	16.3	32.7	0	1	0	0	2	1311.74	1002.52	489499	430	441
Epidermis	Buttock	20180601_SherrattM_MO_01.raw (Full_Skin_1)	Extracellular matrix protein 1 OS=Homo sapiens GN=ECM1 PE=1 SV=2	A0A140VJI7_HUMAN,ECM1_HUMAN	SwissProt_2018_01.fasta	60673.4	5	5	5	0.000385	0.117	DILTIDIGR	R	V	0.997	41.4	32	22.7	34.3	0	1	0	0	2	1015.58	3934.51	2470680	408	416
Epidermis	Buttock	20180601_SherrattM_MO_01.raw (Full_Skin_1)	Extracellular matrix protein 1 OS=Homo sapiens GN=ECM1 PE=1 SV=2	A0A140VJI7_HUMAN,ECM1_HUMAN	SwissProt_2018_01.fasta	60673.4	5	5	5	0.000385	0.117	FSCFQEEAPQPHYQLR	R	A	0.963	27.7	26.6	14.7	27.7	0	0	1	0	2	2036.93	2622.04	810604	267	282
Epidermis	Buttock	20180601_SherrattM_MO_01.raw (Full_Skin_1)	Extracellular matrix protein 1 OS=Homo sapiens GN=ECM1 PE=1 SV=2	A0A140VJI7_HUMAN,ECM1_HUMAN	SwissProt_2018_01.fasta	60673.4	5	5	5	0.000385	0.117	LTFINDLCGPR	K	R	0.997	51.2	29.2	17.6	49.8	0	1	0	0	2	1305.66	3613.26	939304	466	476
Epidermis	Buttock	20180601_SherrattM_MO_01.raw (Full_Skin_1)	Extracellular matrix protein 1 OS=Homo sapiens GN=ECM1 PE=1 SV=2	A0A140VJI7_HUMAN,ECM1_HUMAN	SwissProt_2018_01.fasta	60673.4	5	5	5	0.000385	0.117	NVALVSGDTENAK	R	G	0.997	38.7	28.8	15.4	38.7	0	1	0	0	2	1317.66	1112.19	656403	506	518
Epidermis	Buttock	20180601_SherrattM_MO_01.raw (Full_Skin_1)	Extracellular matrix protein 1 OS=Homo sapiens GN=ECM1 PE=1 SV=2	A0A140VJI7_HUMAN,ECM1_HUMAN	SwissProt_2018_01.fasta	60673.4	5	5	5	0.000385	0.117	VTPNLMGHLCGNQR	R	V	0.987	29.7	27.7	14.9	29.7	0	0	1	0	2	1596.77	1806.89	3055390	417	430
Epidermis	Buttock	20180601_SherrattM_MO_01.raw (Full_Skin_1)	Keratin 77 OS=Homo sapiens GN=KRT77 PE=1 SV=1	Q0IIN1_HUMAN		0	29	38	56	0.00432	0	DVDAAYVSK	?	?	0.991	36.6	27.3	15.3	36.6	0	1	0	0	2	967.473	1000.21	7113380	0	0
Epidermis	Buttock	20180601_SherrattM_MO_01.raw (Full_Skin_1)	Keratin 77 OS=Homo sapiens GN=KRT77 PE=1 SV=1	Q0IIN1_HUMAN		0	29	38	56	0.00432	0	DYQAMLGVK	?	?	0.996	34.5	28.4	20.3	29.4	0	2	0	0	2	1024.51	2637.78	14456800	0	0
Epidermis	Buttock	20180601_SherrattM_MO_01.raw (Full_Skin_1)	Keratin 77 OS=Homo sapiens GN=KRT77 PE=1 SV=1	Q0IIN1_HUMAN		0	29	38	56	0.00432	0	EQIMVLNNK	?	?	0.997	40	30.1	15.5	40	0	2	0	0	2	1104.57	1431.24	19051600	0	0
Epidermis	Buttock	20180601_SherrattM_MO_01.raw (Full_Skin_1)	Keratin 77 OS=Homo sapiens GN=KRT77 PE=1 SV=1	Q0IIN1_HUMAN		0	29	38	56	0.00432	0	GEQALQDAWQK	?	?	0.997	53.1	27.5	16.3	53.1	0	1	0	0	2	1273.62	1837.96	1657970	0	0
Epidermis	Buttock	20180601_SherrattM_MO_01.raw (Full_Skin_1)	Keratin 77 OS=Homo sapiens GN=KRT77 PE=1 SV=1	Q0IIN1_HUMAN		0	29	38	56	0.00432	0	GGSGGGYGSGCGGGGGSYGGSGR	?	?	0.997	162	25	23.1	162	0	1	0	0	2	1864.73	758.508	1224210	0	0
Epidermis	Buttock	20180601_SherrattM_MO_01.raw (Full_Skin_1)	Keratin 77 OS=Homo sapiens GN=KRT77 PE=1 SV=1	Q0IIN1_HUMAN		0	29	38	56	0.00432	0	KDVDAAYVSK	?	?	0.997	79.3	28.8	24.8	72.4	0	1	0	0	2	1095.57	767.404	3083750	0	0
Epidermis	Buttock	20180601_SherrattM_MO_01.raw (Full_Skin_1)	Keratin 77 OS=Homo sapiens GN=KRT77 PE=1 SV=1	Q0IIN1_HUMAN		0	29	38	56	0.00432	0	LQDLEEALQQSK	?	?	0.997	62	29	16.9	62	0	1	0	0	2	1401.72	2874.59	3927170	0	0
Epidermis	Buttock	20180601_SherrattM_MO_01.raw (Full_Skin_1)	Keratin 77 OS=Homo sapiens GN=KRT77 PE=1 SV=1	Q0IIN1_HUMAN		0	29	38	56	0.00432	0	LQDLEEALQQSKEELAR	?	?	0.997	113	30.2	20.1	113	0	1	1	0	2	2000.03	4076.4	49532800	0	0
Epidermis	Buttock	20180601_SherrattM_MO_01.raw (Full_Skin_1)	Keratin 77 OS=Homo sapiens GN=KRT77 PE=1 SV=1	Q0IIN1_HUMAN		0	29	38	56	0.00432	0	LSLDVEIATYR	?	?	0.997	76.1	29.1	24	69.8	0	3	0	0	2	1279.69	4060.76	6377250	0	0
Epidermis	Buttock	20180601_SherrattM_MO_01.raw (Full_Skin_1)	Keratin 77 OS=Homo sapiens GN=KRT77 PE=1 SV=1	Q0IIN1_HUMAN		0	29	38	56	0.00432	0	QIEQMQSLISDAEER	?	?	0.997	72.2	28.6	17.5	72.2	0	1	0	0	2	1776.84	3890.46	1935500	0	0
Epidermis	Buttock	20180601_SherrattM_MO_01.raw (Full_Skin_1)	Keratin 77 OS=Homo sapiens GN=KRT77 PE=1 SV=1	Q0IIN1_HUMAN		0	29	38	56	0.00432	0	QIEQMQSLISDAEERGEQALQDAWQK	?	?	0.992	44.5	39.3	15.8	44.5	0	0	1	0	2	3031.44	4949.17	22079900	0	0
Epidermis	Buttock	20180601_SherrattM_MO_01.raw (Full_Skin_1)	Keratin 77 OS=Homo sapiens GN=KRT77 PE=1 SV=1	Q0IIN1_HUMAN		0	29	38	56	0.00432	0	QLLEGEESR	?	?	0.997	51.2	29.2	19.8	47.6	0	1	0	0	2	1060.53	989.425	16665000	0	0
Epidermis	Buttock	20180601_SherrattM_MO_01.raw (Full_Skin_1)	Keratin 77 OS=Homo sapiens GN=KRT77 PE=1 SV=1	Q0IIN1_HUMAN		0	29	38	56	0.00432	0	QVDLLSAEQMR	?	?	0.997	74.4	30.5	33.3	58.7	0	4	0	0	2	1289.65	2903.94	46500400	0	0
Epidermis	Buttock	20180601_SherrattM_MO_01.raw (Full_Skin_1)	Keratin 77 OS=Homo sapiens GN=KRT77 PE=1 SV=1	Q0IIN1_HUMAN		0	29	38	56	0.00432	0	RQVDLLSAEQMR	?	?	0.997	76.1	29.3	17.8	76.1	0	0	1	0	2	1445.75	2071.07	5517310	0	0
Epidermis	Buttock	20180601_SherrattM_MO_01.raw (Full_Skin_1)	Keratin 77 OS=Homo sapiens GN=KRT77 PE=1 SV=1	Q0IIN1_HUMAN		0	29	38	56	0.00432	0	RTGSENDFVVLK	?	?	0.997	48.7	33.3	16	48.7	0	1	1	0	2	1364.72	1611.11	3643980	0	0
Epidermis	Buttock	20180601_SherrattM_MO_01.raw (Full_Skin_1)	Keratin 77 OS=Homo sapiens GN=KRT77 PE=1 SV=1	Q0IIN1_HUMAN		0	29	38	56	0.00432	0	SISINLMGR	?	?	0.997	42.3	30	22.7	35.2	0	2	0	0	2	990.54	2931.92	14577300	0	0
Epidermis	Buttock	20180601_SherrattM_MO_01.raw (Full_Skin_1)	Keratin 77 OS=Homo sapiens GN=KRT77 PE=1 SV=1	Q0IIN1_HUMAN		0	29	38	56	0.00432	0	SKDEAEALYQTK	?	?	0.997	75.3	28.6	17.7	75.3	0	1	1	0	2	1382.68	984.688	10061500	0	0
Epidermis	Buttock	20180601_SherrattM_MO_01.raw (Full_Skin_1)	Keratin 77 OS=Homo sapiens GN=KRT77 PE=1 SV=1	Q0IIN1_HUMAN		0	29	38	56	0.00432	0	SKYEDEINK	?	?	0.997	39.1	27.1	15.6	38.9	0	1	0	0	2	1125.54	767.329	1282800	0	0
Epidermis	Buttock	20180601_SherrattM_MO_01.raw (Full_Skin_1)	Keratin 77 OS=Homo sapiens GN=KRT77 PE=1 SV=1	Q0IIN1_HUMAN		0	29	38	56	0.00432	0	SKYEDEINKR	?	?	0.997	55.8	29.2	23.3	49	0	1	1	0	2	1281.64	753.332	12289100	0	0
Epidermis	Buttock	20180601_SherrattM_MO_01.raw (Full_Skin_1)	Keratin 77 OS=Homo sapiens GN=KRT77 PE=1 SV=1	Q0IIN1_HUMAN		0	29	38	56	0.00432	0	SLDLDSIIDAVR	?	?	0.997	69.2	31	27.9	58.6	0	2	0	0	2	1316.71	5029.09	7763860	0	0
Epidermis	Buttock	20180601_SherrattM_MO_01.raw (Full_Skin_1)	Keratin 77 OS=Homo sapiens GN=KRT77 PE=1 SV=1	Q0IIN1_HUMAN		0	29	38	56	0.00432	0	SMQDVVEDYK	?	?	0.997	54.5	25	16.4	54.5	0	2	0	0	2	1213.54	2284.51	13964200	0	0
Epidermis	Buttock	20180601_SherrattM_MO_01.raw (Full_Skin_1)	Keratin 77 OS=Homo sapiens GN=KRT77 PE=1 SV=1	Q0IIN1_HUMAN		0	29	38	56	0.00432	0	SMQDVVEDYKSK	?	?	0.994	39.4	26.4	15.5	39.4	0	1	1	0	2	1428.67	1666.84	2937670	0	0
Epidermis	Buttock	20180601_SherrattM_MO_01.raw (Full_Skin_1)	Keratin 77 OS=Homo sapiens GN=KRT77 PE=1 SV=1	Q0IIN1_HUMAN		0	29	38	56	0.00432	0	SMQDVVEDYKSKYEDEINK	?	?	0.967	27.8	26.3	14.7	27.8	0	0	0	1	2	2320.07	3608.23	2137270	0	0
Epidermis	Buttock	20180601_SherrattM_MO_01.raw (Full_Skin_1)	Keratin 77 OS=Homo sapiens GN=KRT77 PE=1 SV=1	Q0IIN1_HUMAN		0	29	38	56	0.00432	0	STSGFCQGGGVGGFGGGR	?	?	0.997	103	25	19.5	103	0	2	0	0	2	1644.72	2029.06	3777400	0	0
Epidermis	Buttock	20180601_SherrattM_MO_01.raw (Full_Skin_1)	Keratin 77 OS=Homo sapiens GN=KRT77 PE=1 SV=1	Q0IIN1_HUMAN		0	29	38	56	0.00432	0	TGSENDFVVLK	?	?	0.997	97.6	28.9	20.4	96.3	0	3	0	0	2	1208.62	2393.49	51829800	0	0
Epidermis	Buttock	20180601_SherrattM_MO_01.raw (Full_Skin_1)	Keratin 77 OS=Homo sapiens GN=KRT77 PE=1 SV=1	Q0IIN1_HUMAN		0	29	38	56	0.00432	0	TGSENDFVVLKK	?	?	0.997	84.9	28	18.3	84.9	0	1	1	0	2	1336.71	1456.15	5100920	0	0
Epidermis	Buttock	20180601_SherrattM_MO_01.raw (Full_Skin_1)	Keratin 77 OS=Homo sapiens GN=KRT77 PE=1 SV=1	Q0IIN1_HUMAN		0	29	38	56	0.00432	0	TQYELIAQR	?	?	0.997	57.7	29.2	22.5	51.9	0	3	0	0	2	1121.6	1707.52	18635200	0	0
Epidermis	Buttock	20180601_SherrattM_MO_01.raw (Full_Skin_1)	Keratin 77 OS=Homo sapiens GN=KRT77 PE=1 SV=1	Q0IIN1_HUMAN		0	29	38	56	0.00432	0	VDTLTGEVNFLK	?	?	0.997	93.1	28.8	18.8	93.1	0	6	0	0	2	1335.72	3978.19	101028000	0	0
Epidermis	Buttock	20180601_SherrattM_MO_01.raw (Full_Skin_1)	Keratin 77 OS=Homo sapiens GN=KRT77 PE=1 SV=1	Q0IIN1_HUMAN		0	29	38	56	0.00432	0	VQIIQTSTNTSHR	?	?	0.997	76.7	30.9	17.8	76.7	0	1	1	0	2	1484.78	911.242	8965710	0	0
Epidermis	Buttock	20180601_SherrattM_MO_01.raw (Full_Skin_1)	Actin-related protein 2/3 complex subunit 4 OS=Homo sapiens GN=ARPC4 PE=1 SV=3	ARPC4_HUMAN,F8WCF6_HUMAN	SwissProt_2018_01.fasta	19667.4	2	2	2	0.000154	0.113	ELLLQPVTISR	K	N	0.997	34.4	25	15.2	34.4	0	1	0	0	2	1268.76	3627.54	2055180	45	55
Epidermis	Buttock	20180601_SherrattM_MO_01.raw (Full_Skin_1)	Actin-related protein 2/3 complex subunit 4 OS=Homo sapiens GN=ARPC4 PE=1 SV=3	ARPC4_HUMAN,F8WCF6_HUMAN	SwissProt_2018_01.fasta	19667.4	2	2	2	0.000154	0.113	IVAEEFLK	R	N	0.99	31.4	26.3	15	31.4	0	1	0	0	2	948.54	2682.18	590715	159	166
Epidermis	Buttock	20180601_SherrattM_MO_01.raw (Full_Skin_1)	Microtubule-actin cross-linking factor 1, isoforms 1/2/3/5 OS=Homo sapiens GN=MACF1 PE=1 SV=1	H3BPE1_HUMAN,H3BQK9_HUMAN		0	5	5	5	0.000385	0	AFLAELEQNSPK	?	?	0.965	32.2	33.2	15	32.2	0	1	0	0	2	1346.7	3292.55	930072	0	0
Epidermis	Buttock	20180601_SherrattM_MO_01.raw (Full_Skin_1)	Microtubule-actin cross-linking factor 1, isoforms 1/2/3/5 OS=Homo sapiens GN=MACF1 PE=1 SV=1	H3BPE1_HUMAN,H3BQK9_HUMAN		0	5	5	5	0.000385	0	LEQDQTTAQLQVQK	?	?	0.996	41.9	29.6	15.6	41.9	0	1	0	0	2	1629.84	1303.03	240830	0	0
Epidermis	Buttock	20180601_SherrattM_MO_01.raw (Full_Skin_1)	Microtubule-actin cross-linking factor 1, isoforms 1/2/3/5 OS=Homo sapiens GN=MACF1 PE=1 SV=1	H3BPE1_HUMAN,H3BQK9_HUMAN		0	5	5	5	0.000385	0	LVLDTVNEVSR	?	?	0.997	48.6	29.4	21.4	43.2	0	1	0	0	2	1244.68	2466.76	786665	0	0
Epidermis	Buttock	20180601_SherrattM_MO_01.raw (Full_Skin_1)	Microtubule-actin cross-linking factor 1, isoforms 1/2/3/5 OS=Homo sapiens GN=MACF1 PE=1 SV=1	H3BPE1_HUMAN,H3BQK9_HUMAN		0	5	5	5	0.000385	0	SELNLLVEK	?	?	0.956	23.9	29.7	14.5	23.9	0	1	0	0	2	1044.59	2741.29	519114	0	0
Epidermis	Buttock	20180601_SherrattM_MO_01.raw (Full_Skin_1)	Microtubule-actin cross-linking factor 1, isoforms 1/2/3/5 OS=Homo sapiens GN=MACF1 PE=1 SV=1	H3BPE1_HUMAN,H3BQK9_HUMAN		0	5	5	5	0.000385	0	SLQDTAELLSLENHPAK	?	?	0.962	27.4	29.7	14.7	27.4	0	0	1	0	2	1865.96	3381.66	739719	0	0
Epidermis	Buttock	20180601_SherrattM_MO_01.raw (Full_Skin_1)	rRNA 2'-O-methyltransferase fibrillarin OS=Homo sapiens GN=FBL PE=1 SV=2	FBRL_HUMAN,M0QXL5_HUMAN,Q96BS4_HUMAN	SwissProt_2018_01.fasta	33784.1	3	3	3	0.000231	0.134	LAAAILGGVDQIHIKPGAK	K	V	0.971	34.5	25	15.2	34.5	0	0	0	1	2	1872.11	3119.28	612520	144	162
Epidermis	Buttock	20180601_SherrattM_MO_01.raw (Full_Skin_1)	rRNA 2'-O-methyltransferase fibrillarin OS=Homo sapiens GN=FBL PE=1 SV=2	FBRL_HUMAN,M0QXL5_HUMAN,Q96BS4_HUMAN	SwissProt_2018_01.fasta	33784.1	3	3	3	0.000231	0.134	TNIIPVIEDAR	R	H	0.997	33.6	26.9	19.4	0	0	1	0	0	2	1240.69	3334.09	1314230	208	218
Epidermis	Buttock	20180601_SherrattM_MO_01.raw (Full_Skin_1)	rRNA 2'-O-methyltransferase fibrillarin OS=Homo sapiens GN=FBL PE=1 SV=2	FBRL_HUMAN,M0QXL5_HUMAN,Q96BS4_HUMAN	SwissProt_2018_01.fasta	33784.1	3	3	3	0.000231	0.134	VSISEGDDKIEYR	R	A	0.997	53.1	29	21.2	48.2	0	0	1	0	2	1510.74	1693.21	880988	123	135
Epidermis	Buttock	20180601_SherrattM_MO_01.raw (Full_Skin_1)	Proteasome subunit alpha type-1 OS=Homo sapiens GN=PSMA1 PE=1 SV=1	PSA1_HUMAN	SwissProt_2018_01.fasta	29556	2	2	2	0.000154	0.103	IHQIEYAMEAVK	R	Q	0.994	37.1	29.8	15.3	37.1	0	0	1	0	2	1431.73	2169.65	1377060	19	30
Epidermis	Buttock	20180601_SherrattM_MO_01.raw (Full_Skin_1)	Proteasome subunit alpha type-1 OS=Homo sapiens GN=PSMA1 PE=1 SV=1	PSA1_HUMAN	SwissProt_2018_01.fasta	29556	2	2	2	0.000154	0.103	NQYDNDVTVWSPQGR	R	I	0.997	89.5	26.7	18.6	89.5	0	1	0	0	2	1778.81	2861.37	531183	4	18
Epidermis	Buttock	20180601_SherrattM_MO_01.raw (Full_Skin_1)	Sulfide:quinone oxidoreductase, mitochondrial OS=Homo sapiens GN=SQOR PE=1 SV=1	A0A024R5X2_HUMAN,B2R7T6_HUMAN,Q53HW7_HUMAN,Q9UHS8_HUMAN,SQOR_HUMAN	SwissProt_2018_01.fasta	49962	2	2	2	0.000154	0.06	KYADALQEIIQER	K	N	0.994	36.3	29.1	15.3	36.3	0	0	1	0	2	1576.83	3654.94	825744	241	253
Epidermis	Buttock	20180601_SherrattM_MO_01.raw (Full_Skin_1)	Sulfide:quinone oxidoreductase, mitochondrial OS=Homo sapiens GN=SQOR PE=1 SV=1	A0A024R5X2_HUMAN,B2R7T6_HUMAN,Q53HW7_HUMAN,Q9UHS8_HUMAN,SQOR_HUMAN	SwissProt_2018_01.fasta	49962	2	2	2	0.000154	0.06	TAAAVAAQSGILDR	K	T	0.997	75	28.7	17.7	75	0	1	0	0	2	1343.73	1971.23	1953810	345	358
Epidermis	Buttock	20180601_SherrattM_MO_01.raw (Full_Skin_1)	Transforming protein RhoA OS=Homo sapiens GN=RHOA PE=1 SV=1	A0A024R324_HUMAN,RHOA_HUMAN	SwissProt_2018_01.fasta	21768.4	6	6	8	0.000617	0.301	DGVREVFEMATR	K	A	0.989	31	27.9	14.9	31	0	0	1	0	2	1409.68	3395.03	619223	165	176
Epidermis	Buttock	20180601_SherrattM_MO_01.raw (Full_Skin_1)	Transforming protein RhoA OS=Homo sapiens GN=RHOA PE=1 SV=1	A0A024R324_HUMAN,RHOA_HUMAN	SwissProt_2018_01.fasta	21768.4	6	6	8	0.000617	0.301	EVFEMATR	R	A	0.99	31.7	25.8	15	31.7	0	1	0	0	2	982.466	1731.7	2357880	169	176
Epidermis	Buttock	20180601_SherrattM_MO_01.raw (Full_Skin_1)	Transforming protein RhoA OS=Homo sapiens GN=RHOA PE=1 SV=1	A0A024R324_HUMAN,RHOA_HUMAN	SwissProt_2018_01.fasta	21768.4	6	6	8	0.000617	0.301	HFCPNVPIILVGNK	K	K	0.985	31.8	28.1	15	31.8	0	0	2	0	2	1607.87	3500.45	3592690	105	118
Epidermis	Buttock	20180601_SherrattM_MO_01.raw (Full_Skin_1)	Transforming protein RhoA OS=Homo sapiens GN=RHOA PE=1 SV=1	A0A024R324_HUMAN,RHOA_HUMAN	SwissProt_2018_01.fasta	21768.4	6	6	8	0.000617	0.301	IGAFGYMECSAK	R	T	0.997	74	25	17.6	74	0	1	0	0	2	1333.59	2679.63	1353970	151	162
Epidermis	Buttock	20180601_SherrattM_MO_01.raw (Full_Skin_1)	Transforming protein RhoA OS=Homo sapiens GN=RHOA PE=1 SV=1	A0A024R324_HUMAN,RHOA_HUMAN	SwissProt_2018_01.fasta	21768.4	6	6	8	0.000617	0.301	LVIVGDGACGK	K	T	0.991	34.6	30.9	15.2	34.6	0	2	0	0	2	1088.58	1438.94	2650350	8	18
Epidermis	Buttock	20180601_SherrattM_MO_01.raw (Full_Skin_1)	Transforming protein RhoA OS=Homo sapiens GN=RHOA PE=1 SV=1	A0A024R324_HUMAN,RHOA_HUMAN	SwissProt_2018_01.fasta	21768.4	6	6	8	0.000617	0.301	TCLLIVFSK	K	D	0.997	40.8	27.4	15.5	40.8	0	1	0	0	2	1080.61	4142.92	548539	19	27
Epidermis	Buttock	20180601_SherrattM_MO_01.raw (Full_Skin_1)	Pyruvate dehydrogenase E1 component subunit alpha (Fragment) OS=Homo sapiens PE=2 SV=1	Q53GE3_HUMAN		0	2	2	2	0.000154	0	LEEGPPVTTVLTR	?	?	0.984	26	28.3	14.6	26	0	1	0	0	2	1411.78	2902.89	541385	0	0
Epidermis	Buttock	20180601_SherrattM_MO_01.raw (Full_Skin_1)	Pyruvate dehydrogenase E1 component subunit alpha (Fragment) OS=Homo sapiens PE=2 SV=1	Q53GE3_HUMAN		0	2	2	2	0.000154	0	VDGMDILCVR	?	?	0.997	43.1	28	15.7	43.1	0	1	0	0	2	1177.57	3695.15	741416	0	0
Epidermis	Buttock	20180601_SherrattM_MO_01.raw (Full_Skin_1)	Protein FAM83H OS=Homo sapiens GN=FAM83H PE=1 SV=3	FA83H_HUMAN	SwissProt_2018_01.fasta	127124	3	3	3	0.000231	0.045	AGFADPDDFTLGAGPR	R	F	0.997	69.3	26.4	17.3	69.3	0	1	0	0	2	1606.75	4059.93	1478230	481	496
Epidermis	Buttock	20180601_SherrattM_MO_01.raw (Full_Skin_1)	Protein FAM83H OS=Homo sapiens GN=FAM83H PE=1 SV=3	FA83H_HUMAN	SwissProt_2018_01.fasta	127124	3	3	3	0.000231	0.045	FLATEGAPDFLCPEELEHVSR	R	H	0.997	65.3	29.8	17.1	65.3	0	0	1	0	2	2417.14	4492.77	3045550	46	66
Epidermis	Buttock	20180601_SherrattM_MO_01.raw (Full_Skin_1)	Protein FAM83H OS=Homo sapiens GN=FAM83H PE=1 SV=3	FA83H_HUMAN	SwissProt_2018_01.fasta	127124	3	3	3	0.000231	0.045	LAVDALAEGGSEAYSR	R	F	0.997	44	31.6	15.7	44	0	1	0	0	2	1608.79	2896.56	709895	30	45
Epidermis	Buttock	20180601_SherrattM_MO_01.raw (Full_Skin_1)	Keratin, type I cytoskeletal 23 OS=Homo sapiens GN=KRT23 PE=1 SV=2	A0A024R1X9_HUMAN,K1C23_HUMAN	SwissProt_2018_01.fasta	48132	7	8	8	0.000617	0.291	DLDTWYKEQSAAMSQEAASPATVQSR	R	Q	0.997	83.8	26.4	18.2	83.8	0	0	1	0	2	2870.33	4275.41	1959670	258	283
Epidermis	Buttock	20180601_SherrattM_MO_01.raw (Full_Skin_1)	Keratin, type I cytoskeletal 23 OS=Homo sapiens GN=KRT23 PE=1 SV=2	A0A024R1X9_HUMAN,K1C23_HUMAN	SwissProt_2018_01.fasta	48132	7	8	8	0.000617	0.291	DLEIEVEGLR	K	R	0.997	38.9	29	20.2	34.1	0	1	0	0	2	1172.62	3879.39	938470	170	179
Epidermis	Buttock	20180601_SherrattM_MO_01.raw (Full_Skin_1)	Keratin, type I cytoskeletal 23 OS=Homo sapiens GN=KRT23 PE=1 SV=2	A0A024R1X9_HUMAN,K1C23_HUMAN	SwissProt_2018_01.fasta	48132	7	8	8	0.000617	0.291	KDYSQYEENITHLQEQIVDGK	K	M	0.987	30.6	27.9	14.9	30.6	0	0	1	0	2	2537.22	4007.63	240430	117	137
Epidermis	Buttock	20180601_SherrattM_MO_01.raw (Full_Skin_1)	Keratin, type I cytoskeletal 23 OS=Homo sapiens GN=KRT23 PE=1 SV=2	A0A024R1X9_HUMAN,K1C23_HUMAN	SwissProt_2018_01.fasta	48132	7	8	8	0.000617	0.291	MAVDDFNLK	R	Y	0.985	25.9	27.9	14.6	25.9	0	1	0	0	2	1052.51	2829.46	813934	152	160
Epidermis	Buttock	20180601_SherrattM_MO_01.raw (Full_Skin_1)	Keratin, type I cytoskeletal 23 OS=Homo sapiens GN=KRT23 PE=1 SV=2	A0A024R1X9_HUMAN,K1C23_HUMAN	SwissProt_2018_01.fasta	48132	7	8	8	0.000617	0.291	MTNAQIILLIDNAR	K	M	0.997	101	28.8	19.3	101	0	1	1	0	2	1585.87	4533.5	9942070	138	151
Epidermis	Buttock	20180601_SherrattM_MO_01.raw (Full_Skin_1)	Keratin, type I cytoskeletal 23 OS=Homo sapiens GN=KRT23 PE=1 SV=2	A0A024R1X9_HUMAN,K1C23_HUMAN	SwissProt_2018_01.fasta	48132	7	8	8	0.000617	0.291	SALENMLSETQSR	K	Y	0.997	68.7	27.3	18.3	67.7	0	1	0	0	2	1465.7	3170.34	5679500	309	321
Epidermis	Buttock	20180601_SherrattM_MO_01.raw (Full_Skin_1)	Keratin, type I cytoskeletal 23 OS=Homo sapiens GN=KRT23 PE=1 SV=2	A0A024R1X9_HUMAN,K1C23_HUMAN	SwissProt_2018_01.fasta	48132	7	8	8	0.000617	0.291	TLDNLTIVTTDLEQEVEGMRK	R	E	0.997	60.5	29.5	16.8	60.5	0	0	1	0	2	2405.22	4888.61	5763640	181	201
Epidermis	Buttock	20180601_SherrattM_MO_01.raw (Full_Skin_1)	Annexin A4 OS=Homo sapiens GN=ANXA4 PE=1 SV=4	ANXA4_HUMAN,Q6LES2_HUMAN,Q6P452_HUMAN,V9HW59_HUMAN	SwissProt_2018_01.fasta	35884.3	2	2	2	0.000154	0.0815	AASGFNAMEDAQTLR	K	K	0.997	87.7	26.5	18.5	87.7	0	1	0	0	2	1581.73	2860.25	717980	10	24
Epidermis	Buttock	20180601_SherrattM_MO_01.raw (Full_Skin_1)	Annexin A4 OS=Homo sapiens GN=ANXA4 PE=1 SV=4	ANXA4_HUMAN,Q6LES2_HUMAN,Q6P452_HUMAN,V9HW59_HUMAN	SwissProt_2018_01.fasta	35884.3	2	2	2	0.000154	0.0815	GLGTDDNTLIR	K	V	0.997	46.4	29.9	17.3	45	0	1	0	0	2	1174.61	1949.25	1412810	260	270
Epidermis	Buttock	20180601_SherrattM_MO_01.raw (Full_Skin_1)	CTNND1 protein (Fragment) OS=Homo sapiens GN=CTNND1 PE=2 SV=2	Q96FS1_HUMAN		0	4	4	4	0.000308	0	GIPVLVGLLDHPK	?	?	0.997	53.2	25	16.3	53.2	0	0	1	0	2	1357.82	4342.99	1176600	0	0
Epidermis	Buttock	20180601_SherrattM_MO_01.raw (Full_Skin_1)	CTNND1 protein (Fragment) OS=Homo sapiens GN=CTNND1 PE=2 SV=2	Q96FS1_HUMAN		0	4	4	4	0.000308	0	HAIPNLVK	?	?	0.982	27.2	26.3	18	23.9	0	1	0	0	2	891.541	1017.24	1912550	0	0
Epidermis	Buttock	20180601_SherrattM_MO_01.raw (Full_Skin_1)	CTNND1 protein (Fragment) OS=Homo sapiens GN=CTNND1 PE=2 SV=2	Q96FS1_HUMAN		0	4	4	4	0.000308	0	HIEWESVLTNTAGCLR	?	?	0.997	73.2	28.4	17.6	73.2	0	0	1	0	2	1885.92	4316.28	5017250	0	0
Epidermis	Buttock	20180601_SherrattM_MO_01.raw (Full_Skin_1)	CTNND1 protein (Fragment) OS=Homo sapiens GN=CTNND1 PE=2 SV=2	Q96FS1_HUMAN		0	4	4	4	0.000308	0	QDVYGPQPQVR	?	?	0.987	27.8	28.8	14.7	27.8	0	1	0	0	2	1286.65	1193.39	937805	0	0
Epidermis	Buttock	20180601_SherrattM_MO_01.raw (Full_Skin_1)	Putative RNA-binding protein Luc7-like 2 OS=Homo sapiens GN=LUC7L2 PE=1 SV=2	A0A0A6YYJ8_HUMAN,B3KRR1_HUMAN,B3KSL5_HUMAN,LC7L2_HUMAN	SwissProt_2018_01.fasta	46514.5	2	2	2	0.000154	0.0638	LHLGFIEIR	K	E	0.991	37.2	25	24.9	27.6	0	0	1	0	2	1097.65	4061.28	629406	214	222
Epidermis	Buttock	20180601_SherrattM_MO_01.raw (Full_Skin_1)	Putative RNA-binding protein Luc7-like 2 OS=Homo sapiens GN=LUC7L2 PE=1 SV=2	A0A0A6YYJ8_HUMAN,B3KRR1_HUMAN,B3KSL5_HUMAN,LC7L2_HUMAN	SwissProt_2018_01.fasta	46514.5	2	2	2	0.000154	0.0638	VCEVCSAYLGLHDNDR	R	R	0.997	61.1	25	16.8	61.1	0	0	1	0	2	1907.84	2289.46	563853	189	204
Epidermis	Buttock	20180601_SherrattM_MO_01.raw (Full_Skin_1)	Rab GDP dissociation inhibitor beta OS=Homo sapiens GN=GDI2 PE=1 SV=2	B4DLV7_HUMAN,GDIB_HUMAN,Q6IAT1_HUMAN	SwissProt_2018_01.fasta	50665.5	3	3	3	0.000231	0.0787	FVSISDLLVPK	K	D	0.993	28.1	25	14.8	28.1	0	1	0	0	2	1217.71	4659.77	5475460	380	390
Epidermis	Buttock	20180601_SherrattM_MO_01.raw (Full_Skin_1)	Rab GDP dissociation inhibitor beta OS=Homo sapiens GN=GDI2 PE=1 SV=2	B4DLV7_HUMAN,GDIB_HUMAN,Q6IAT1_HUMAN	SwissProt_2018_01.fasta	50665.5	3	3	3	0.000231	0.0787	MLLYTEVTR	K	Y	0.959	28.9	28.9	14.8	28.9	0	1	0	0	2	1125.6	2787.15	776676	90	98
Epidermis	Buttock	20180601_SherrattM_MO_01.raw (Full_Skin_1)	Rab GDP dissociation inhibitor beta OS=Homo sapiens GN=GDI2 PE=1 SV=2	B4DLV7_HUMAN,GDIB_HUMAN,Q6IAT1_HUMAN	SwissProt_2018_01.fasta	50665.5	3	3	3	0.000231	0.0787	TDDYLDQPCYETINR	R	I	0.997	55.4	25	16.5	55.4	0	1	0	0	2	1902.82	2981.24	452911	194	208
Epidermis	Buttock	20180601_SherrattM_MO_01.raw (Full_Skin_1)	Ras-related protein Rap-1b OS=Homo sapiens GN=RAP1B PE=1 SV=1	A0A024RB87_HUMAN,E7ESV4_HUMAN,F5H7Y6_HUMAN,RAP1B_HUMAN	SwissProt_2018_01.fasta	20824.9	3	3	3	0.000231	0.196	LVVLGSGGVGK	K	S	0.997	49.1	25.2	28.6	36.5	0	1	0	0	2	985.604	1760.74	1490310	6	16
Epidermis	Buttock	20180601_SherrattM_MO_01.raw (Full_Skin_1)	Ras-related protein Rap-1b OS=Homo sapiens GN=RAP1B PE=1 SV=1	A0A024RB87_HUMAN,E7ESV4_HUMAN,F5H7Y6_HUMAN,RAP1B_HUMAN	SwissProt_2018_01.fasta	20824.9	3	3	3	0.000231	0.196	VKDTDDVPMILVGNK	R	C	0.989	32.5	28.8	15	32.5	0	0	1	0	2	1643.87	2864.99	819464	103	117
Epidermis	Buttock	20180601_SherrattM_MO_01.raw (Full_Skin_1)	Ras-related protein Rap-1b OS=Homo sapiens GN=RAP1B PE=1 SV=1	A0A024RB87_HUMAN,E7ESV4_HUMAN,F5H7Y6_HUMAN,RAP1B_HUMAN	SwissProt_2018_01.fasta	20824.9	3	3	3	0.000231	0.196	YDPTIEDSYR	K	K	0.992	27.8	26.7	14.7	27.8	0	1	0	0	2	1258.56	1860.04	2480480	32	41
Epidermis	Buttock	20180601_SherrattM_MO_01.raw (Full_Skin_1)	Cytochrome c oxidase subunit 4 isoform 1, mitochondrial OS=Homo sapiens GN=COX4I1 PE=1 SV=1	COX41_HUMAN	SwissProt_2018_01.fasta	19576.8	3	3	3	0.000231	0.189	ASWSSLSMDEK	K	V	0.997	48.2	25	16	48.2	0	1	0	0	2	1240.55	2424.09	4509880	68	78
Epidermis	Buttock	20180601_SherrattM_MO_01.raw (Full_Skin_1)	Cytochrome c oxidase subunit 4 isoform 1, mitochondrial OS=Homo sapiens GN=COX4I1 PE=1 SV=1	COX41_HUMAN	SwissProt_2018_01.fasta	19576.8	3	3	3	0.000231	0.189	DHPLPEVAHVK	R	H	0.987	36	28.2	15.2	36	0	0	1	0	2	1241.66	974.031	3692830	43	53
Epidermis	Buttock	20180601_SherrattM_MO_01.raw (Full_Skin_1)	Cytochrome c oxidase subunit 4 isoform 1, mitochondrial OS=Homo sapiens GN=COX4I1 PE=1 SV=1	COX41_HUMAN	SwissProt_2018_01.fasta	19576.8	3	3	3	0.000231	0.189	VNPIQGLASK	K	W	0.997	33.8	26.5	16.2	32.8	0	1	0	0	2	1026.59	1764.85	3466220	150	159
Epidermis	Buttock	20180601_SherrattM_MO_01.raw (Full_Skin_1)	Heterogeneous nuclear ribonucleoprotein A3 OS=Homo sapiens GN=HNRNPA3 PE=1 SV=2	ROA3_HUMAN	SwissProt_2018_01.fasta	39595.1	2	2	2	0.000154	0.0556	IETIEVMEDR	K	Q	0.997	59.1	28.2	17.3	58.5	0	1	0	0	2	1234.6	2504.54	1348820	152	161
Epidermis	Buttock	20180601_SherrattM_MO_01.raw (Full_Skin_1)	Heterogeneous nuclear ribonucleoprotein A3 OS=Homo sapiens GN=HNRNPA3 PE=1 SV=2	ROA3_HUMAN	SwissProt_2018_01.fasta	39595.1	2	2	2	0.000154	0.0556	WGTLTDCVVMR	K	D	0.997	72.3	27.1	17.5	72.3	0	1	0	0	2	1337.63	3430.21	856037	58	68
Epidermis	Buttock	20180601_SherrattM_MO_01.raw (Full_Skin_1)	Apolipoprotein A-I OS=Homo sapiens GN=APOA1 PE=1 SV=1	A0A024R3E3_HUMAN,APOA1_HUMAN	SwissProt_2018_01.fasta	30778.5	8	11	11	0.000848	0.348	AKPALEDLR	K	Q	0.995	50	25.9	16.1	50	0	1	1	0	2	1012.58	1061.3	3661140	231	239
Epidermis	Buttock	20180601_SherrattM_MO_01.raw (Full_Skin_1)	Apolipoprotein A-I OS=Homo sapiens GN=APOA1 PE=1 SV=1	A0A024R3E3_HUMAN,APOA1_HUMAN	SwissProt_2018_01.fasta	30778.5	8	11	11	0.000848	0.348	ATEHLSTLSEK	K	A	0.997	53.1	29.8	16.3	53.1	0	1	0	0	2	1215.62	840.422	771513	220	230
Epidermis	Buttock	20180601_SherrattM_MO_01.raw (Full_Skin_1)	Apolipoprotein A-I OS=Homo sapiens GN=APOA1 PE=1 SV=1	A0A024R3E3_HUMAN,APOA1_HUMAN	SwissProt_2018_01.fasta	30778.5	8	11	11	0.000848	0.348	DLATVYVDVLK	K	D	0.997	34.6	28	15.2	34.6	0	1	0	0	2	1235.69	4559.51	2843680	37	47
Epidermis	Buttock	20180601_SherrattM_MO_01.raw (Full_Skin_1)	Apolipoprotein A-I OS=Homo sapiens GN=APOA1 PE=1 SV=1	A0A024R3E3_HUMAN,APOA1_HUMAN	SwissProt_2018_01.fasta	30778.5	8	11	11	0.000848	0.348	DSGRDYVSQFEGSALGK	K	Q	0.997	61.5	26.2	20.6	57.7	0	1	1	0	2	1815.85	3333.53	2664960	48	64
Epidermis	Buttock	20180601_SherrattM_MO_01.raw (Full_Skin_1)	Apolipoprotein A-I OS=Homo sapiens GN=APOA1 PE=1 SV=1	A0A024R3E3_HUMAN,APOA1_HUMAN	SwissProt_2018_01.fasta	30778.5	8	11	11	0.000848	0.348	LLDNWDSVTSTFSK	K	L	0.997	77.1	28.4	17.8	77.1	0	1	0	0	2	1612.79	4417.39	4637220	70	83
Epidermis	Buttock	20180601_SherrattM_MO_01.raw (Full_Skin_1)	Apolipoprotein A-I OS=Homo sapiens GN=APOA1 PE=1 SV=1	A0A024R3E3_HUMAN,APOA1_HUMAN	SwissProt_2018_01.fasta	30778.5	8	11	11	0.000848	0.348	LSPLGEEMR	K	D	0.962	24.4	29.3	14.5	24.4	0	1	0	0	2	1031.52	1843.21	2037350	165	173
Epidermis	Buttock	20180601_SherrattM_MO_01.raw (Full_Skin_1)	Apolipoprotein A-I OS=Homo sapiens GN=APOA1 PE=1 SV=1	A0A024R3E3_HUMAN,APOA1_HUMAN	SwissProt_2018_01.fasta	30778.5	8	11	11	0.000848	0.348	QGLLPVLESFK	R	V	0.997	67.4	27.5	17.2	67.4	0	1	0	0	2	1230.71	4639.87	3412380	240	250
Epidermis	Buttock	20180601_SherrattM_MO_01.raw (Full_Skin_1)	Apolipoprotein A-I OS=Homo sapiens GN=APOA1 PE=1 SV=1	A0A024R3E3_HUMAN,APOA1_HUMAN	SwissProt_2018_01.fasta	30778.5	8	11	11	0.000848	0.348	THLAPYSDELR	R	Q	0.995	47.7	28.5	22.8	40.9	0	1	1	0	2	1301.65	1435.49	2927850	185	195
Epidermis	Buttock	20180601_SherrattM_MO_01.raw (Full_Skin_1)	40S ribosomal protein S3a OS=Homo sapiens GN=RPS3A PE=1 SV=2	Q6NXR8_HUMAN,RS3A_HUMAN	SwissProt_2018_01.fasta	29945.3	10	11	12	0.000925	0.455	ACQSIYPLHDVFVR	K	K	0.997	50.3	29.5	16.1	50.3	0	0	2	0	2	1704.85	3523.33	2177350	200	213
Epidermis	Buttock	20180601_SherrattM_MO_01.raw (Full_Skin_1)	40S ribosomal protein S3a OS=Homo sapiens GN=RPS3A PE=1 SV=2	Q6NXR8_HUMAN,RS3A_HUMAN	SwissProt_2018_01.fasta	29945.3	10	11	12	0.000925	0.455	ADGYEPPVQESV	R	-	0.985	26.8	25	14.7	26.8	0	1	0	0	2	1290.58	2594.58	1842220	253	264
Epidermis	Buttock	20180601_SherrattM_MO_01.raw (Full_Skin_1)	40S ribosomal protein S3a OS=Homo sapiens GN=RPS3A PE=1 SV=2	Q6NXR8_HUMAN,RS3A_HUMAN	SwissProt_2018_01.fasta	29945.3	10	11	12	0.000925	0.455	EVQTNDLKEVVNK	R	L	0.997	69.3	29.5	17.3	69.3	0	1	1	0	2	1515.8	1342.02	2622570	175	187
Epidermis	Buttock	20180601_SherrattM_MO_01.raw (Full_Skin_1)	40S ribosomal protein S3a OS=Homo sapiens GN=RPS3A PE=1 SV=2	Q6NXR8_HUMAN,RS3A_HUMAN	SwissProt_2018_01.fasta	29945.3	10	11	12	0.000925	0.455	KVVDPFSK	K	K	0.99	35.1	27.4	18.3	32	0	1	0	0	2	919.525	1116.66	1172430	20	27
Epidermis	Buttock	20180601_SherrattM_MO_01.raw (Full_Skin_1)	40S ribosomal protein S3a OS=Homo sapiens GN=RPS3A PE=1 SV=2	Q6NXR8_HUMAN,RS3A_HUMAN	SwissProt_2018_01.fasta	29945.3	10	11	12	0.000925	0.455	LIPDSIGKDIEK	K	A	0.993	38.5	28.2	15.4	38.5	0	0	1	0	2	1327.75	2147.95	3033210	188	199
Epidermis	Buttock	20180601_SherrattM_MO_01.raw (Full_Skin_1)	40S ribosomal protein S3a OS=Homo sapiens GN=RPS3A PE=1 SV=2	Q6NXR8_HUMAN,RS3A_HUMAN	SwissProt_2018_01.fasta	29945.3	10	11	12	0.000925	0.455	LMELHGEGSSSGK	K	A	0.997	81.2	27.3	18.1	81.2	0	1	0	0	2	1331.63	878.62	1605870	228	240
Epidermis	Buttock	20180601_SherrattM_MO_01.raw (Full_Skin_1)	40S ribosomal protein S3a OS=Homo sapiens GN=RPS3A PE=1 SV=2	Q6NXR8_HUMAN,RS3A_HUMAN	SwissProt_2018_01.fasta	29945.3	10	11	12	0.000925	0.455	NCLTNFHGMDLTR	K	D	0.997	59	25.7	19.4	56.3	0	1	0	0	2	1578.72	2805.52	482698	95	107
Epidermis	Buttock	20180601_SherrattM_MO_01.raw (Full_Skin_1)	40S ribosomal protein S3a OS=Homo sapiens GN=RPS3A PE=1 SV=2	Q6NXR8_HUMAN,RS3A_HUMAN	SwissProt_2018_01.fasta	29945.3	10	11	12	0.000925	0.455	TSYAQHQQVR	K	Q	0.993	33.9	29	15.1	33.9	0	1	0	0	2	1217.6	669.544	204185	153	162
Epidermis	Buttock	20180601_SherrattM_MO_01.raw (Full_Skin_1)	40S ribosomal protein S3a OS=Homo sapiens GN=RPS3A PE=1 SV=2	Q6NXR8_HUMAN,RS3A_HUMAN	SwissProt_2018_01.fasta	29945.3	10	11	12	0.000925	0.455	TTDGYLLR	K	L	0.99	34.9	27.3	19.5	30.6	0	1	0	0	2	938.494	1562.63	2210690	129	136
Epidermis	Buttock	20180601_SherrattM_MO_01.raw (Full_Skin_1)	40S ribosomal protein S3a OS=Homo sapiens GN=RPS3A PE=1 SV=2	Q6NXR8_HUMAN,RS3A_HUMAN	SwissProt_2018_01.fasta	29945.3	10	11	12	0.000925	0.455	VFEVSLADLQNDEVAFR	R	K	0.997	115	28.6	20.2	115	0	1	0	0	2	1951.98	4766.41	4173550	66	82
Epidermis	Buttock	20180601_SherrattM_MO_01.raw (Full_Skin_1)	Small nuclear ribonucleoprotein Sm D2 OS=Homo sapiens GN=SNRPD2 PE=1 SV=1	SMD2_HUMAN	SwissProt_2018_01.fasta	13527.1	2	2	2	0.000154	0.161	GDSVIVVLR	R	N	0.962	25.9	30.8	14.6	25.9	0	1	0	0	2	957.573	2496.3	1659080	103	111
Epidermis	Buttock	20180601_SherrattM_MO_01.raw (Full_Skin_1)	Small nuclear ribonucleoprotein Sm D2 OS=Homo sapiens GN=SNRPD2 PE=1 SV=1	SMD2_HUMAN	SwissProt_2018_01.fasta	13527.1	2	2	2	0.000154	0.161	NNTQVLINCR	K	N	0.997	62.9	28.8	16.9	62.9	0	1	0	0	2	1231.62	1176.41	1160480	38	47
Epidermis	Buttock	20180601_SherrattM_MO_01.raw (Full_Skin_1)	60S ribosomal protein L5 OS=Homo sapiens GN=RPL5 PE=1 SV=3	A2RUM7_HUMAN,RL5_HUMAN	SwissProt_2018_01.fasta	34363.5	2	2	2	0.000154	0.0842	NSVTPDMMEEMYK	K	K	0.997	50.2	25	16.1	50.2	0	1	0	0	2	1574.65	3385.13	1259310	229	241
Epidermis	Buttock	20180601_SherrattM_MO_01.raw (Full_Skin_1)	60S ribosomal protein L5 OS=Homo sapiens GN=RPL5 PE=1 SV=3	A2RUM7_HUMAN,RL5_HUMAN	SwissProt_2018_01.fasta	34363.5	2	2	2	0.000154	0.0842	YLMEEDEDAYKK	R	Q	0.997	39.3	25	15.5	39.3	0	1	0	0	2	1533.68	1512.91	376996	210	221
Epidermis	Buttock	20180601_SherrattM_MO_01.raw (Full_Skin_1)	Neuroblast differentiation-associated protein AHNAK OS=Homo sapiens GN=AHNAK PE=1 SV=2	AHNK_HUMAN	SwissProt_2018_01.fasta	629104	102	112	129	0.00995	0.236	ADIDVSGPKVDVDIPDVNIEGPDAK	K	L	0.995	40.8	29.2	51.4	4.9	0	0	1	0	2	2578.29	4324.57	4176160	4807	4831
Epidermis	Buttock	20180601_SherrattM_MO_01.raw (Full_Skin_1)	Neuroblast differentiation-associated protein AHNAK OS=Homo sapiens GN=AHNAK PE=1 SV=2	AHNK_HUMAN	SwissProt_2018_01.fasta	629104	102	112	129	0.00995	0.236	ADLGVSGPKVDIDVPDVNLEAPEGK	K	L	0.997	66.3	28.8	17.1	66.3	0	0	1	0	2	2534.3	4328.26	6546450	1537	1561
Epidermis	Buttock	20180601_SherrattM_MO_01.raw (Full_Skin_1)	Neuroblast differentiation-associated protein AHNAK OS=Homo sapiens GN=AHNAK PE=1 SV=2	AHNK_HUMAN	SwissProt_2018_01.fasta	629104	102	112	129	0.00995	0.236	ADVDVSGPKVDVEGPDVNIEGPEGK	K	L	0.997	53.4	28.5	16.3	53.4	0	0	1	0	2	2522.23	3309.08	460405	2921	2945
Epidermis	Buttock	20180601_SherrattM_MO_01.raw (Full_Skin_1)	Neuroblast differentiation-associated protein AHNAK OS=Homo sapiens GN=AHNAK PE=1 SV=2	AHNK_HUMAN	SwissProt_2018_01.fasta	629104	102	112	129	0.00995	0.236	ADVVVSGPKVDIEAPDVSLEGPEGK	K	L	0.997	42.9	28.6	15.7	42.9	0	0	1	0	2	2507.29	4012.97	1008630	1153	1177
Epidermis	Buttock	20180601_SherrattM_MO_01.raw (Full_Skin_1)	Neuroblast differentiation-associated protein AHNAK OS=Homo sapiens GN=AHNAK PE=1 SV=2	AHNK_HUMAN	SwissProt_2018_01.fasta	629104	102	112	129	0.00995	0.236	AEGPEVDVNLPK	K	A	0.997	52.3	28.6	16.3	52.3	0	2	0	0	2	1267.65	2399.48	8566520	764	775
Epidermis	Buttock	20180601_SherrattM_MO_01.raw (Full_Skin_1)	Neuroblast differentiation-associated protein AHNAK OS=Homo sapiens GN=AHNAK PE=1 SV=2	AHNK_HUMAN	SwissProt_2018_01.fasta	629104	102	112	129	0.00995	0.236	AGAISASGPELQGAGHSK	R	L	0.997	70.8	29.3	17.4	70.8	0	1	1	0	2	1637.82	1001.18	3601960	226	243
Epidermis	Buttock	20180601_SherrattM_MO_01.raw (Full_Skin_1)	Neuroblast differentiation-associated protein AHNAK OS=Homo sapiens GN=AHNAK PE=1 SV=2	AHNK_HUMAN	SwissProt_2018_01.fasta	629104	102	112	129	0.00995	0.236	ANVDISAPK	K	V	0.992	39.4	26.6	15.5	39.4	0	1	0	0	2	914.494	1003.64	499646	1025	1033
Epidermis	Buttock	20180601_SherrattM_MO_01.raw (Full_Skin_1)	Neuroblast differentiation-associated protein AHNAK OS=Homo sapiens GN=AHNAK PE=1 SV=2	AHNK_HUMAN	SwissProt_2018_01.fasta	629104	102	112	129	0.00995	0.236	ANVDISAPKVDTNAPDLSLEGPEGK	K	L	0.997	85.9	28.9	20.1	84.2	0	0	1	0	2	2537.27	3569.88	866408	1025	1049
Epidermis	Buttock	20180601_SherrattM_MO_01.raw (Full_Skin_1)	Neuroblast differentiation-associated protein AHNAK OS=Homo sapiens GN=AHNAK PE=1 SV=2	AHNK_HUMAN	SwissProt_2018_01.fasta	629104	102	112	129	0.00995	0.236	APDVEGQGLDWSLK	K	I	0.997	44.6	27.7	15.8	44.6	0	1	0	0	2	1514.75	3722.91	1974310	1112	1125
Epidermis	Buttock	20180601_SherrattM_MO_01.raw (Full_Skin_1)	Neuroblast differentiation-associated protein AHNAK OS=Homo sapiens GN=AHNAK PE=1 SV=2	AHNK_HUMAN	SwissProt_2018_01.fasta	629104	102	112	129	0.00995	0.236	AVEVQGPSLESGDHGK	R	I	0.98	35.6	28.4	15.2	35.6	0	0	1	0	2	1609.78	1114.35	1500280	288	303
Epidermis	Buttock	20180601_SherrattM_MO_01.raw (Full_Skin_1)	Neuroblast differentiation-associated protein AHNAK OS=Homo sapiens GN=AHNAK PE=1 SV=2	AHNK_HUMAN	SwissProt_2018_01.fasta	629104	102	112	129	0.00995	0.236	DDGVFVQEVTQNSPAAR	R	T	0.997	94.6	27.4	19	94.5	0	3	1	0	2	1832.88	3410.82	4741720	29	45
Epidermis	Buttock	20180601_SherrattM_MO_01.raw (Full_Skin_1)	Neuroblast differentiation-associated protein AHNAK OS=Homo sapiens GN=AHNAK PE=1 SV=2	AHNK_HUMAN	SwissProt_2018_01.fasta	629104	102	112	129	0.00995	0.236	DIDISSPEFK	K	I	0.973	26	28.3	14.6	26	0	1	0	0	2	1150.56	2973.63	1487260	172	181
Epidermis	Buttock	20180601_SherrattM_MO_01.raw (Full_Skin_1)	Neuroblast differentiation-associated protein AHNAK OS=Homo sapiens GN=AHNAK PE=1 SV=2	AHNK_HUMAN	SwissProt_2018_01.fasta	629104	102	112	129	0.00995	0.236	ELLLPNWQGSGSHGLTIAQR	R	D	0.997	53.6	28.3	16.4	53.6	0	0	1	0	2	2177.15	4200.42	21091500	9	28
Epidermis	Buttock	20180601_SherrattM_MO_01.raw (Full_Skin_1)	Neuroblast differentiation-associated protein AHNAK OS=Homo sapiens GN=AHNAK PE=1 SV=2	AHNK_HUMAN	SwissProt_2018_01.fasta	629104	102	112	129	0.00995	0.236	FSMPGFKGEGPDVDVNLPK	K	A	0.981	29.6	29	14.8	29.6	0	0	1	0	2	2034	4211.92	2600160	3030	3048
Epidermis	Buttock	20180601_SherrattM_MO_01.raw (Full_Skin_1)	Neuroblast differentiation-associated protein AHNAK OS=Homo sapiens GN=AHNAK PE=1 SV=2	AHNK_HUMAN	SwissProt_2018_01.fasta	629104	102	112	129	0.00995	0.236	FSMPGFKGEGPDVDVSLPK	K	A	0.997	40.4	28.4	15.5	40.4	0	0	1	0	2	2006.99	4267.27	2176580	4788	4806
Epidermis	Buttock	20180601_SherrattM_MO_01.raw (Full_Skin_1)	Neuroblast differentiation-associated protein AHNAK OS=Homo sapiens GN=AHNAK PE=1 SV=2	AHNK_HUMAN	SwissProt_2018_01.fasta	629104	102	112	129	0.00995	0.236	FSMPGFKGEGPDVDVTLPK	K	A	0.988	32.1	29.4	15	32.1	0	0	1	0	2	2021.01	4287.75	2482850	4324	4342
Epidermis	Buttock	20180601_SherrattM_MO_01.raw (Full_Skin_1)	Neuroblast differentiation-associated protein AHNAK OS=Homo sapiens GN=AHNAK PE=1 SV=2	AHNK_HUMAN	SwissProt_2018_01.fasta	629104	102	112	129	0.00995	0.236	FSMPGFKGEGPEVDVNLPK	K	A	0.997	58.9	29.2	16.7	58.9	0	0	1	0	2	2048.02	4229.34	3647420	2251	2269
Epidermis	Buttock	20180601_SherrattM_MO_01.raw (Full_Skin_1)	Neuroblast differentiation-associated protein AHNAK OS=Homo sapiens GN=AHNAK PE=1 SV=2	AHNK_HUMAN	SwissProt_2018_01.fasta	629104	102	112	129	0.00995	0.236	FSMPSLKGEGPEFDVNLSK	K	A	0.997	47.2	29.4	16	47.2	0	0	1	0	2	2082.02	4301.82	2476070	1006	1024
Epidermis	Buttock	20180601_SherrattM_MO_01.raw (Full_Skin_1)	Neuroblast differentiation-associated protein AHNAK OS=Homo sapiens GN=AHNAK PE=1 SV=2	AHNK_HUMAN	SwissProt_2018_01.fasta	629104	102	112	129	0.00995	0.236	GDFDVSVPK	K	V	0.997	36.4	29.4	15.3	36.4	0	1	0	0	2	963.478	2149.08	1399660	4865	4873
Epidermis	Buttock	20180601_SherrattM_MO_01.raw (Full_Skin_1)	Neuroblast differentiation-associated protein AHNAK OS=Homo sapiens GN=AHNAK PE=1 SV=2	AHNK_HUMAN	SwissProt_2018_01.fasta	629104	102	112	129	0.00995	0.236	GDISISGPK	K	V	0.985	31.6	28.2	21.6	25	0	1	0	0	2	873.468	1089.32	962942	655	663
Epidermis	Buttock	20180601_SherrattM_MO_01.raw (Full_Skin_1)	Neuroblast differentiation-associated protein AHNAK OS=Homo sapiens GN=AHNAK PE=1 SV=2	AHNK_HUMAN	SwissProt_2018_01.fasta	629104	102	112	129	0.00995	0.236	GDLDIAGPNLEGDFKGPK	K	V	0.997	45.8	29.3	15.9	45.8	0	0	1	0	2	1842.92	3462.04	727087	3431	3448
Epidermis	Buttock	20180601_SherrattM_MO_01.raw (Full_Skin_1)	Neuroblast differentiation-associated protein AHNAK OS=Homo sapiens GN=AHNAK PE=1 SV=2	AHNK_HUMAN	SwissProt_2018_01.fasta	629104	102	112	129	0.00995	0.236	GEGPDVDVNLPK	K	A	0.997	51.8	27.9	16.2	51.8	0	2	0	0	2	1239.62	2325.08	2809310	2781	2792
Epidermis	Buttock	20180601_SherrattM_MO_01.raw (Full_Skin_1)	Neuroblast differentiation-associated protein AHNAK OS=Homo sapiens GN=AHNAK PE=1 SV=2	AHNK_HUMAN	SwissProt_2018_01.fasta	629104	102	112	129	0.00995	0.236	GEGPEFDVNLSK	K	A	0.997	52.9	28.2	16.3	52.9	0	1	0	0	2	1291.62	2603.48	2124910	1013	1024
Epidermis	Buttock	20180601_SherrattM_MO_01.raw (Full_Skin_1)	Neuroblast differentiation-associated protein AHNAK OS=Homo sapiens GN=AHNAK PE=1 SV=2	AHNK_HUMAN	SwissProt_2018_01.fasta	629104	102	112	129	0.00995	0.236	GEGPEVDVNLPK	K	A	0.997	51.7	28.8	16.2	51.7	0	1	0	0	2	1253.64	2368.16	2381370	1141	1152
Epidermis	Buttock	20180601_SherrattM_MO_01.raw (Full_Skin_1)	Neuroblast differentiation-associated protein AHNAK OS=Homo sapiens GN=AHNAK PE=1 SV=2	AHNK_HUMAN	SwissProt_2018_01.fasta	629104	102	112	129	0.00995	0.236	GGKPGLTIQAPQLEVSVPSANIEGLEGK	K	L	0.997	52	25.1	16.3	52	0	0	1	0	2	2789.5	4417.54	3162230	342	369
Epidermis	Buttock	20180601_SherrattM_MO_01.raw (Full_Skin_1)	Neuroblast differentiation-associated protein AHNAK OS=Homo sapiens GN=AHNAK PE=1 SV=2	AHNK_HUMAN	SwissProt_2018_01.fasta	629104	102	112	129	0.00995	0.236	GGVDVTLPR	K	V	0.997	46.1	26.3	35.6	26.4	0	1	0	0	2	913.51	1859.07	1342700	585	593
Epidermis	Buttock	20180601_SherrattM_MO_01.raw (Full_Skin_1)	Neuroblast differentiation-associated protein AHNAK OS=Homo sapiens GN=AHNAK PE=1 SV=2	AHNK_HUMAN	SwissProt_2018_01.fasta	629104	102	112	129	0.00995	0.236	GGVQVPAVDISSSLGGR	R	A	0.997	56.9	28.4	16.6	56.9	0	1	0	0	2	1598.85	3686.14	5205910	271	287
Epidermis	Buttock	20180601_SherrattM_MO_01.raw (Full_Skin_1)	Neuroblast differentiation-associated protein AHNAK OS=Homo sapiens GN=AHNAK PE=1 SV=2	AHNK_HUMAN	SwissProt_2018_01.fasta	629104	102	112	129	0.00995	0.236	GNVDISAPK	K	I	0.997	40	26.3	21	34.6	0	1	0	0	2	900.479	940.969	871427	1083	1091
Epidermis	Buttock	20180601_SherrattM_MO_01.raw (Full_Skin_1)	Neuroblast differentiation-associated protein AHNAK OS=Homo sapiens GN=AHNAK PE=1 SV=2	AHNK_HUMAN	SwissProt_2018_01.fasta	629104	102	112	129	0.00995	0.236	GPGVDVNLK	K	G	0.986	27.1	25.9	14.7	27.1	0	1	0	0	2	898.499	1338.58	690415	5435	5443
Epidermis	Buttock	20180601_SherrattM_MO_01.raw (Full_Skin_1)	Neuroblast differentiation-associated protein AHNAK OS=Homo sapiens GN=AHNAK PE=1 SV=2	AHNK_HUMAN	SwissProt_2018_01.fasta	629104	102	112	129	0.00995	0.236	GPQITGPSLEGDLGLK	K	G	0.997	56	28.6	16.5	56	0	1	0	0	2	1581.85	3960.18	1885420	372	387
Epidermis	Buttock	20180601_SherrattM_MO_01.raw (Full_Skin_1)	Neuroblast differentiation-associated protein AHNAK OS=Homo sapiens GN=AHNAK PE=1 SV=2	AHNK_HUMAN	SwissProt_2018_01.fasta	629104	102	112	129	0.00995	0.236	GSEVGFHGAAPDISVK	K	G	0.996	35.8	29	15.2	35.8	0	1	1	0	2	1570.79	2107.63	1922740	5529	5544
Epidermis	Buttock	20180601_SherrattM_MO_01.raw (Full_Skin_1)	Neuroblast differentiation-associated protein AHNAK OS=Homo sapiens GN=AHNAK PE=1 SV=2	AHNK_HUMAN	SwissProt_2018_01.fasta	629104	102	112	129	0.00995	0.236	HELTEISNVDVETQSGK	R	T	0.997	66.6	27.9	17.2	66.6	0	0	1	0	2	1885.91	1933.2	1144710	187	203
Epidermis	Buttock	20180601_SherrattM_MO_01.raw (Full_Skin_1)	Neuroblast differentiation-associated protein AHNAK OS=Homo sapiens GN=AHNAK PE=1 SV=2	AHNK_HUMAN	SwissProt_2018_01.fasta	629104	102	112	129	0.00995	0.236	IDVDAPDIDIHGPDAK	K	L	0.997	57.2	28.9	16.6	57.2	0	1	1	0	2	1690.83	2954.56	2758890	3260	3275
Epidermis	Buttock	20180601_SherrattM_MO_01.raw (Full_Skin_1)	Neuroblast differentiation-associated protein AHNAK OS=Homo sapiens GN=AHNAK PE=1 SV=2	AHNK_HUMAN	SwissProt_2018_01.fasta	629104	102	112	129	0.00995	0.236	IPMPDFDLHLK	K	G	0.992	38.5	28.5	15.4	38.5	0	0	1	0	2	1325.69	4214.16	1607060	2963	2973
Epidermis	Buttock	20180601_SherrattM_MO_01.raw (Full_Skin_1)	Neuroblast differentiation-associated protein AHNAK OS=Homo sapiens GN=AHNAK PE=1 SV=2	AHNK_HUMAN	SwissProt_2018_01.fasta	629104	102	112	129	0.00995	0.236	ISIPDVDLDLK	K	G	0.997	56.3	33.2	16.5	56.3	0	1	0	0	2	1227.68	4394.11	1190010	4849	4859
Epidermis	Buttock	20180601_SherrattM_MO_01.raw (Full_Skin_1)	Neuroblast differentiation-associated protein AHNAK OS=Homo sapiens GN=AHNAK PE=1 SV=2	AHNK_HUMAN	SwissProt_2018_01.fasta	629104	102	112	129	0.00995	0.236	ISIPDVDLDLKGPK	K	V	0.997	54.7	26.3	16.4	54.7	0	0	2	0	2	1509.85	3908.34	1818520	4849	4862
Epidermis	Buttock	20180601_SherrattM_MO_01.raw (Full_Skin_1)	Neuroblast differentiation-associated protein AHNAK OS=Homo sapiens GN=AHNAK PE=1 SV=2	AHNK_HUMAN	SwissProt_2018_01.fasta	629104	102	112	129	0.00995	0.236	ISIPDVGLHLK	K	G	0.984	34.8	25	15.2	34.8	0	0	1	0	2	1191.71	3609.13	1331240	1451	1461
Epidermis	Buttock	20180601_SherrattM_MO_01.raw (Full_Skin_1)	Neuroblast differentiation-associated protein AHNAK OS=Homo sapiens GN=AHNAK PE=1 SV=2	AHNK_HUMAN	SwissProt_2018_01.fasta	629104	102	112	129	0.00995	0.236	ISMPDFDLHLK	K	G	0.997	52.8	29.6	16.3	52.8	0	1	2	0	2	1315.67	4176.57	7511570	2579	2589
Epidermis	Buttock	20180601_SherrattM_MO_01.raw (Full_Skin_1)	Neuroblast differentiation-associated protein AHNAK OS=Homo sapiens GN=AHNAK PE=1 SV=2	AHNK_HUMAN	SwissProt_2018_01.fasta	629104	102	112	129	0.00995	0.236	ISMPDIDLNLK	K	G	0.997	62.3	29.2	62.9	0	0	2	0	0	2	1258.67	4367.58	16625100	2707	2717
Epidermis	Buttock	20180601_SherrattM_MO_01.raw (Full_Skin_1)	Neuroblast differentiation-associated protein AHNAK OS=Homo sapiens GN=AHNAK PE=1 SV=2	AHNK_HUMAN	SwissProt_2018_01.fasta	629104	102	112	129	0.00995	0.236	ISMPDIDLNLKGPK	K	V	0.997	50.5	28.4	53.9	0	0	0	4	0	2	1540.84	3836.97	8127040	2707	2720
Epidermis	Buttock	20180601_SherrattM_MO_01.raw (Full_Skin_1)	Neuroblast differentiation-associated protein AHNAK OS=Homo sapiens GN=AHNAK PE=1 SV=2	AHNK_HUMAN	SwissProt_2018_01.fasta	629104	102	112	129	0.00995	0.236	ISMPDIDLNLTGPK	K	I	0.997	66	29	17.1	66	0	1	0	0	2	1513.79	4476.43	3487300	2835	2848
Epidermis	Buttock	20180601_SherrattM_MO_01.raw (Full_Skin_1)	Neuroblast differentiation-associated protein AHNAK OS=Homo sapiens GN=AHNAK PE=1 SV=2	AHNK_HUMAN	SwissProt_2018_01.fasta	629104	102	112	129	0.00995	0.236	ISMPDLDLHLK	K	S	0.997	44.4	27.5	15.8	44.4	0	0	2	0	2	1281.69	3939.71	1926230	2386	2396
Epidermis	Buttock	20180601_SherrattM_MO_01.raw (Full_Skin_1)	Neuroblast differentiation-associated protein AHNAK OS=Homo sapiens GN=AHNAK PE=1 SV=2	AHNK_HUMAN	SwissProt_2018_01.fasta	629104	102	112	129	0.00995	0.236	ISMPDVDLHLK	K	G	0.997	48	28.1	16	48	0	0	3	0	2	1267.67	3430.8	12468600	818	828
Epidermis	Buttock	20180601_SherrattM_MO_01.raw (Full_Skin_1)	Neuroblast differentiation-associated protein AHNAK OS=Homo sapiens GN=AHNAK PE=1 SV=2	AHNK_HUMAN	SwissProt_2018_01.fasta	629104	102	112	129	0.00995	0.236	ISMPDVDLHMK	K	G	0.978	31.3	26.7	15	31.3	0	0	1	0	2	1285.63	3107.34	933880	946	956
Epidermis	Buttock	20180601_SherrattM_MO_01.raw (Full_Skin_1)	Neuroblast differentiation-associated protein AHNAK OS=Homo sapiens GN=AHNAK PE=1 SV=2	AHNK_HUMAN	SwissProt_2018_01.fasta	629104	102	112	129	0.00995	0.236	ISMPDVDLHVK	K	G	0.954	27.6	27.7	14.7	27.6	0	0	1	0	2	1253.66	2959.18	1401740	697	707
Epidermis	Buttock	20180601_SherrattM_MO_01.raw (Full_Skin_1)	Neuroblast differentiation-associated protein AHNAK OS=Homo sapiens GN=AHNAK PE=1 SV=2	AHNK_HUMAN	SwissProt_2018_01.fasta	629104	102	112	129	0.00995	0.236	ISMPDVNLNLK	K	G	0.997	61.9	28.8	16.9	61.9	0	4	0	0	2	1243.67	4000.91	4288940	2184	2194
Epidermis	Buttock	20180601_SherrattM_MO_01.raw (Full_Skin_1)	Neuroblast differentiation-associated protein AHNAK OS=Homo sapiens GN=AHNAK PE=1 SV=2	AHNK_HUMAN	SwissProt_2018_01.fasta	629104	102	112	129	0.00995	0.236	ISMPDVGLNLK	K	A	0.997	63.2	30.2	20	60.1	0	1	0	0	2	1186.65	3977.7	1758960	1579	1589
Epidermis	Buttock	20180601_SherrattM_MO_01.raw (Full_Skin_1)	Neuroblast differentiation-associated protein AHNAK OS=Homo sapiens GN=AHNAK PE=1 SV=2	AHNK_HUMAN	SwissProt_2018_01.fasta	629104	102	112	129	0.00995	0.236	ISMPGFKGEGPEVDVNLPK	K	A	0.991	39.8	30.8	15.5	39.8	0	0	1	0	2	2014.03	3977.63	2237400	3158	3176
Epidermis	Buttock	20180601_SherrattM_MO_01.raw (Full_Skin_1)	Neuroblast differentiation-associated protein AHNAK OS=Homo sapiens GN=AHNAK PE=1 SV=2	AHNK_HUMAN	SwissProt_2018_01.fasta	629104	102	112	129	0.00995	0.236	ISMSEVDLNVAAPK	R	V	0.997	74.9	29.5	17.7	74.9	0	1	0	0	2	1473.76	3467.39	2371460	569	582
Epidermis	Buttock	20180601_SherrattM_MO_01.raw (Full_Skin_1)	Neuroblast differentiation-associated protein AHNAK OS=Homo sapiens GN=AHNAK PE=1 SV=2	AHNK_HUMAN	SwissProt_2018_01.fasta	629104	102	112	129	0.00995	0.236	LDADMPEVAVEGPNGK	K	W	0.997	37.4	27.1	15.3	37.4	0	1	0	0	2	1641.78	2869.04	342278	2353	2368
Epidermis	Buttock	20180601_SherrattM_MO_01.raw (Full_Skin_1)	Neuroblast differentiation-associated protein AHNAK OS=Homo sapiens GN=AHNAK PE=1 SV=2	AHNK_HUMAN	SwissProt_2018_01.fasta	629104	102	112	129	0.00995	0.236	LDFEGPDAK	R	L	0.997	39.7	28.4	18.5	36.6	0	1	0	0	2	991.473	1605.97	843860	4890	4898
Epidermis	Buttock	20180601_SherrattM_MO_01.raw (Full_Skin_1)	Neuroblast differentiation-associated protein AHNAK OS=Homo sapiens GN=AHNAK PE=1 SV=2	AHNK_HUMAN	SwissProt_2018_01.fasta	629104	102	112	129	0.00995	0.236	LEGGEVDLK	K	G	0.997	66.2	28.8	23.3	60.1	0	1	0	0	2	959.505	1222.99	727953	4937	4945
Epidermis	Buttock	20180601_SherrattM_MO_01.raw (Full_Skin_1)	Neuroblast differentiation-associated protein AHNAK OS=Homo sapiens GN=AHNAK PE=1 SV=2	AHNK_HUMAN	SwissProt_2018_01.fasta	629104	102	112	129	0.00995	0.236	LEVPDMNIR	K	G	0.997	42.9	29.2	25.6	33	0	1	0	0	2	1086.56	3060.07	852377	2482	2490
Epidermis	Buttock	20180601_SherrattM_MO_01.raw (Full_Skin_1)	Neuroblast differentiation-associated protein AHNAK OS=Homo sapiens GN=AHNAK PE=1 SV=2	AHNK_HUMAN	SwissProt_2018_01.fasta	629104	102	112	129	0.00995	0.236	LKSEDGVEGDLGETQSR	R	T	0.997	71.8	29.2	18.3	71	0	1	1	0	2	1819.87	1204.27	1963500	133	149
Epidermis	Buttock	20180601_SherrattM_MO_01.raw (Full_Skin_1)	Neuroblast differentiation-associated protein AHNAK OS=Homo sapiens GN=AHNAK PE=1 SV=2	AHNK_HUMAN	SwissProt_2018_01.fasta	629104	102	112	129	0.00995	0.236	LNVGAPDVTLR	K	G	0.994	33	27.4	15.1	33	0	1	0	0	2	1154.65	2671.13	3302670	5356	5366
Epidermis	Buttock	20180601_SherrattM_MO_01.raw (Full_Skin_1)	Neuroblast differentiation-associated protein AHNAK OS=Homo sapiens GN=AHNAK PE=1 SV=2	AHNK_HUMAN	SwissProt_2018_01.fasta	629104	102	112	129	0.00995	0.236	LPSGSGAASPTGSAVDIR	R	A	0.997	80.3	29.3	18	80.3	0	2	0	0	2	1642.84	1869.59	2413600	208	225
Epidermis	Buttock	20180601_SherrattM_MO_01.raw (Full_Skin_1)	Neuroblast differentiation-associated protein AHNAK OS=Homo sapiens GN=AHNAK PE=1 SV=2	AHNK_HUMAN	SwissProt_2018_01.fasta	629104	102	112	129	0.00995	0.236	LPTGQISGPEIK	K	G	0.997	47.9	26.9	16	47.9	0	1	0	0	2	1239.69	2057.04	1323460	5513	5524
Epidermis	Buttock	20180601_SherrattM_MO_01.raw (Full_Skin_1)	Neuroblast differentiation-associated protein AHNAK OS=Homo sapiens GN=AHNAK PE=1 SV=2	AHNK_HUMAN	SwissProt_2018_01.fasta	629104	102	112	129	0.00995	0.236	LQVTMPGIK	K	V	0.997	46.7	30.2	22.9	39.7	0	1	0	0	2	986.571	2692.79	1624930	244	252
Epidermis	Buttock	20180601_SherrattM_MO_01.raw (Full_Skin_1)	Neuroblast differentiation-associated protein AHNAK OS=Homo sapiens GN=AHNAK PE=1 SV=2	AHNK_HUMAN	SwissProt_2018_01.fasta	629104	102	112	129	0.00995	0.236	MDAEVPDVNIEGPDAK	K	L	0.997	46.4	26.2	15.9	46.4	0	1	0	0	2	1699.78	3156.45	508752	1418	1433
Epidermis	Buttock	20180601_SherrattM_MO_01.raw (Full_Skin_1)	Neuroblast differentiation-associated protein AHNAK OS=Homo sapiens GN=AHNAK PE=1 SV=2	AHNK_HUMAN	SwissProt_2018_01.fasta	629104	102	112	129	0.00995	0.236	MDIDAPDVEVQGPDWHLK	K	M	0.997	57	27.3	16.6	57	0	0	1	0	2	2064.97	4196.66	7629330	1236	1253
Epidermis	Buttock	20180601_SherrattM_MO_01.raw (Full_Skin_1)	Neuroblast differentiation-associated protein AHNAK OS=Homo sapiens GN=AHNAK PE=1 SV=2	AHNK_HUMAN	SwissProt_2018_01.fasta	629104	102	112	129	0.00995	0.236	MDIDVPDVEVQGPDWHLK	K	M	0.997	55.4	28.6	16.5	55.4	0	0	1	0	2	2093	4431.46	7638810	859	876
Epidermis	Buttock	20180601_SherrattM_MO_01.raw (Full_Skin_1)	Neuroblast differentiation-associated protein AHNAK OS=Homo sapiens GN=AHNAK PE=1 SV=2	AHNK_HUMAN	SwissProt_2018_01.fasta	629104	102	112	129	0.00995	0.236	MDVNVGDIDIEGPEGK	K	L	0.997	52.1	25.8	16.3	52.1	0	1	0	0	2	1687.78	3979.5	1535750	1620	1635
Epidermis	Buttock	20180601_SherrattM_MO_01.raw (Full_Skin_1)	Neuroblast differentiation-associated protein AHNAK OS=Homo sapiens GN=AHNAK PE=1 SV=2	AHNK_HUMAN	SwissProt_2018_01.fasta	629104	102	112	129	0.00995	0.236	MPEMSIKPQK	K	I	0.997	46	29.6	15.9	46	0	1	0	0	2	1188.61	1169.01	549691	1441	1450
Epidermis	Buttock	20180601_SherrattM_MO_01.raw (Full_Skin_1)	Neuroblast differentiation-associated protein AHNAK OS=Homo sapiens GN=AHNAK PE=1 SV=2	AHNK_HUMAN	SwissProt_2018_01.fasta	629104	102	112	129	0.00995	0.236	MPSLEISAPK	K	V	0.997	48.9	32.2	16.1	48.9	0	1	0	0	2	1072.57	2691.51	1823330	4906	4915
Epidermis	Buttock	20180601_SherrattM_MO_01.raw (Full_Skin_1)	Neuroblast differentiation-associated protein AHNAK OS=Homo sapiens GN=AHNAK PE=1 SV=2	AHNK_HUMAN	SwissProt_2018_01.fasta	629104	102	112	129	0.00995	0.236	MPTFSTPGAK	K	G	0.948	26	28.6	15.4	25.2	0	1	0	0	2	1036.51	1731.56	1150740	633	642
Epidermis	Buttock	20180601_SherrattM_MO_01.raw (Full_Skin_1)	Neuroblast differentiation-associated protein AHNAK OS=Homo sapiens GN=AHNAK PE=1 SV=2	AHNK_HUMAN	SwissProt_2018_01.fasta	629104	102	112	129	0.00995	0.236	MSLPDVDLDLKGPK	K	M	0.997	50.9	28.3	16.2	50.9	0	0	1	0	2	1527.81	3828.73	1245640	1067	1080
Epidermis	Buttock	20180601_SherrattM_MO_01.raw (Full_Skin_1)	Neuroblast differentiation-associated protein AHNAK OS=Homo sapiens GN=AHNAK PE=1 SV=2	AHNK_HUMAN	SwissProt_2018_01.fasta	629104	102	112	129	0.00995	0.236	SEDGVEGDLGETQSR	K	T	0.997	60.6	25	16.8	60.6	0	1	0	0	2	1578.69	1349.42	483919	135	149
Epidermis	Buttock	20180601_SherrattM_MO_01.raw (Full_Skin_1)	Neuroblast differentiation-associated protein AHNAK OS=Homo sapiens GN=AHNAK PE=1 SV=2	AHNK_HUMAN	SwissProt_2018_01.fasta	629104	102	112	129	0.00995	0.236	SPQISMSDIDLNLK	K	G	0.997	47.8	28.9	54.3	9.53	0	1	0	0	2	1560.79	4258.32	2399900	4516	4529
Epidermis	Buttock	20180601_SherrattM_MO_01.raw (Full_Skin_1)	Neuroblast differentiation-associated protein AHNAK OS=Homo sapiens GN=AHNAK PE=1 SV=2	AHNK_HUMAN	SwissProt_2018_01.fasta	629104	102	112	129	0.00995	0.236	SSGCDVNLPGVNVK	K	L	0.997	37.6	27.4	15.4	37.6	0	1	0	0	2	1445.71	2339.61	411187	5499	5512
Epidermis	Buttock	20180601_SherrattM_MO_01.raw (Full_Skin_1)	Neuroblast differentiation-associated protein AHNAK OS=Homo sapiens GN=AHNAK PE=1 SV=2	AHNK_HUMAN	SwissProt_2018_01.fasta	629104	102	112	129	0.00995	0.236	VDINAPDVDVHGPDWHLK	K	M	0.997	42.3	28.8	15.6	42.3	0	0	2	1	2	2027	3498.98	15316900	3584	3601
Epidermis	Buttock	20180601_SherrattM_MO_01.raw (Full_Skin_1)	Neuroblast differentiation-associated protein AHNAK OS=Homo sapiens GN=AHNAK PE=1 SV=2	AHNK_HUMAN	SwissProt_2018_01.fasta	629104	102	112	129	0.00995	0.236	VDIDAPDVEVHDPDWHLK	K	M	0.997	53.2	28.1	16.3	53.2	0	0	1	0	2	2100	3501.17	1061340	1694	1711
Epidermis	Buttock	20180601_SherrattM_MO_01.raw (Full_Skin_1)	Neuroblast differentiation-associated protein AHNAK OS=Homo sapiens GN=AHNAK PE=1 SV=2	AHNK_HUMAN	SwissProt_2018_01.fasta	629104	102	112	129	0.00995	0.236	VDIDTPDINIEGSEGK	K	F	0.997	63.7	27.1	17	63.7	0	1	0	0	2	1701.82	3337.78	819171	3712	3727
Epidermis	Buttock	20180601_SherrattM_MO_01.raw (Full_Skin_1)	Neuroblast differentiation-associated protein AHNAK OS=Homo sapiens GN=AHNAK PE=1 SV=2	AHNK_HUMAN	SwissProt_2018_01.fasta	629104	102	112	129	0.00995	0.236	VDIDVPDVNVQGPDWHLK	K	M	0.997	56.2	29.6	16.5	51.4	0	0	1	0	2	2046.03	4328.03	7559050	2876	2893
Epidermis	Buttock	20180601_SherrattM_MO_01.raw (Full_Skin_1)	Neuroblast differentiation-associated protein AHNAK OS=Homo sapiens GN=AHNAK PE=1 SV=2	AHNK_HUMAN	SwissProt_2018_01.fasta	629104	102	112	129	0.00995	0.236	VDIEAPDVSLEGPEGK	K	L	0.997	61	30	16.8	61	0	1	0	0	2	1654.82	3460.53	905001	1162	1177
Epidermis	Buttock	20180601_SherrattM_MO_01.raw (Full_Skin_1)	Neuroblast differentiation-associated protein AHNAK OS=Homo sapiens GN=AHNAK PE=1 SV=2	AHNK_HUMAN	SwissProt_2018_01.fasta	629104	102	112	129	0.00995	0.236	VDIETPNLEGTLTGPR	R	L	0.997	72.2	29.3	17.5	72.2	0	1	1	0	2	1711.89	3899.76	4035260	541	556
Epidermis	Buttock	20180601_SherrattM_MO_01.raw (Full_Skin_1)	Neuroblast differentiation-associated protein AHNAK OS=Homo sapiens GN=AHNAK PE=1 SV=2	AHNK_HUMAN	SwissProt_2018_01.fasta	629104	102	112	129	0.00995	0.236	VDIKAPEVNLNAPDVDVHGPDWNLK	K	M	0.981	34.6	28.4	15.2	34.6	0	0	0	1	2	2755.41	4279.32	1477040	3449	3473
Epidermis	Buttock	20180601_SherrattM_MO_01.raw (Full_Skin_1)	Neuroblast differentiation-associated protein AHNAK OS=Homo sapiens GN=AHNAK PE=1 SV=2	AHNK_HUMAN	SwissProt_2018_01.fasta	629104	102	112	129	0.00995	0.236	VDINAPDVDVQGPDWHLK	K	M	0.994	35.4	29.1	15.2	35.4	0	0	1	0	2	2018	3912.22	1178640	3132	3149
Epidermis	Buttock	20180601_SherrattM_MO_01.raw (Full_Skin_1)	Neuroblast differentiation-associated protein AHNAK OS=Homo sapiens GN=AHNAK PE=1 SV=2	AHNK_HUMAN	SwissProt_2018_01.fasta	629104	102	112	129	0.00995	0.236	VDINAPDVEVQGK	K	V	0.997	54.5	28.9	16.4	54.5	0	1	0	0	2	1383.71	2212.07	1625480	3385	3397
Epidermis	Buttock	20180601_SherrattM_MO_01.raw (Full_Skin_1)	Neuroblast differentiation-associated protein AHNAK OS=Homo sapiens GN=AHNAK PE=1 SV=2	AHNK_HUMAN	SwissProt_2018_01.fasta	629104	102	112	129	0.00995	0.236	VDINAPDVGVQGPDWHLK	K	M	0.992	34.3	28.9	15.1	34.3	0	0	1	0	2	1959.99	3773.55	3674420	2620	2637
Epidermis	Buttock	20180601_SherrattM_MO_01.raw (Full_Skin_1)	Neuroblast differentiation-associated protein AHNAK OS=Homo sapiens GN=AHNAK PE=1 SV=2	AHNK_HUMAN	SwissProt_2018_01.fasta	629104	102	112	129	0.00995	0.236	VDINTPDVDVHGPDWHLK	K	M	0.997	42	29.9	15.6	42	0	0	1	0	2	2057.01	3357.1	1020070	4762	4779
Epidermis	Buttock	20180601_SherrattM_MO_01.raw (Full_Skin_1)	Neuroblast differentiation-associated protein AHNAK OS=Homo sapiens GN=AHNAK PE=1 SV=2	AHNK_HUMAN	SwissProt_2018_01.fasta	629104	102	112	129	0.00995	0.236	VDISAPDVDVHGPDWHLK	K	M	0.997	41.5	29.1	15.6	41.5	0	0	1	1	2	1999.99	3486.91	4011620	1364	1381
Epidermis	Buttock	20180601_SherrattM_MO_01.raw (Full_Skin_1)	Neuroblast differentiation-associated protein AHNAK OS=Homo sapiens GN=AHNAK PE=1 SV=2	AHNK_HUMAN	SwissProt_2018_01.fasta	629104	102	112	129	0.00995	0.236	VDTNAPDLSLEGPEGK	K	L	0.997	86.7	28.4	18.6	86.5	0	2	0	0	2	1641.8	2638.16	1647150	1034	1049
Epidermis	Buttock	20180601_SherrattM_MO_01.raw (Full_Skin_1)	Neuroblast differentiation-associated protein AHNAK OS=Homo sapiens GN=AHNAK PE=1 SV=2	AHNK_HUMAN	SwissProt_2018_01.fasta	629104	102	112	129	0.00995	0.236	VDVDVPDVNIEGPDAK	K	L	0.997	58.8	31.1	16.7	58.8	0	1	0	0	2	1681.83	3526.56	986164	3186	3201
Epidermis	Buttock	20180601_SherrattM_MO_01.raw (Full_Skin_1)	Neuroblast differentiation-associated protein AHNAK OS=Homo sapiens GN=AHNAK PE=1 SV=2	AHNK_HUMAN	SwissProt_2018_01.fasta	629104	102	112	129	0.00995	0.236	VDVEVPDVSLEGPEGK	K	L	0.997	41.5	28.5	15.6	41.5	0	2	0	0	2	1668.83	3777.64	1464160	1290	1305
Epidermis	Buttock	20180601_SherrattM_MO_01.raw (Full_Skin_1)	Neuroblast differentiation-associated protein AHNAK OS=Homo sapiens GN=AHNAK PE=1 SV=2	AHNK_HUMAN	SwissProt_2018_01.fasta	629104	102	112	129	0.00995	0.236	VDVNAPDVQAPDWHLK	K	M	0.997	52.3	29.6	16.3	52.3	0	1	1	0	2	1803.9	3338.98	2135270	2494	2509
Epidermis	Buttock	20180601_SherrattM_MO_01.raw (Full_Skin_1)	Neuroblast differentiation-associated protein AHNAK OS=Homo sapiens GN=AHNAK PE=1 SV=2	AHNK_HUMAN	SwissProt_2018_01.fasta	629104	102	112	129	0.00995	0.236	VEGDLKGPEVDIK	K	G	0.986	36.4	28.3	43	0	0	0	2	0	2	1398.75	1688.03	1581210	2604	2616
Epidermis	Buttock	20180601_SherrattM_MO_01.raw (Full_Skin_1)	Neuroblast differentiation-associated protein AHNAK OS=Homo sapiens GN=AHNAK PE=1 SV=2	AHNK_HUMAN	SwissProt_2018_01.fasta	629104	102	112	129	0.00995	0.236	VGVEVPDVNIEGPEGK	K	L	0.997	60.6	29.2	16.8	60.6	0	1	0	0	2	1637.84	3514.35	2403070	913	928
Epidermis	Buttock	20180601_SherrattM_MO_01.raw (Full_Skin_1)	Neuroblast differentiation-associated protein AHNAK OS=Homo sapiens GN=AHNAK PE=1 SV=2	AHNK_HUMAN	SwissProt_2018_01.fasta	629104	102	112	129	0.00995	0.236	VHAPGLNLSGVGGK	K	M	0.997	40.2	27	15.5	40.2	0	0	1	0	2	1305.73	1819.23	1008100	5324	5337
Epidermis	Buttock	20180601_SherrattM_MO_01.raw (Full_Skin_1)	Neuroblast differentiation-associated protein AHNAK OS=Homo sapiens GN=AHNAK PE=1 SV=2	AHNK_HUMAN	SwissProt_2018_01.fasta	629104	102	112	129	0.00995	0.236	VKGDVDVSLPK	K	L	0.997	49.7	28.5	16.1	49.7	0	2	0	0	2	1156.66	1312.6	2365090	2131	2141
Epidermis	Buttock	20180601_SherrattM_MO_01.raw (Full_Skin_1)	Neuroblast differentiation-associated protein AHNAK OS=Homo sapiens GN=AHNAK PE=1 SV=2	AHNK_HUMAN	SwissProt_2018_01.fasta	629104	102	112	129	0.00995	0.236	VKVPEVDVR	K	G	0.948	35.2	25	15.2	35.2	0	0	1	0	2	1040.61	1372.5	1088420	598	606
Epidermis	Buttock	20180601_SherrattM_MO_01.raw (Full_Skin_1)	Neuroblast differentiation-associated protein AHNAK OS=Homo sapiens GN=AHNAK PE=1 SV=2	AHNK_HUMAN	SwissProt_2018_01.fasta	629104	102	112	129	0.00995	0.236	VNVEAPDVNLEGLGGK	K	L	0.997	82.2	29.3	18.1	82.2	0	1	0	0	2	1610.84	3615.29	4728390	664	679
Epidermis	Buttock	20180601_SherrattM_MO_01.raw (Full_Skin_1)	Neuroblast differentiation-associated protein AHNAK OS=Homo sapiens GN=AHNAK PE=1 SV=2	AHNK_HUMAN	SwissProt_2018_01.fasta	629104	102	112	129	0.00995	0.236	VPGIDATTK	K	L	0.997	40	28.2	18.6	36.8	0	1	0	0	2	901.499	977.332	657346	5347	5355
Epidermis	Buttock	20180601_SherrattM_MO_01.raw (Full_Skin_1)	Neuroblast differentiation-associated protein AHNAK OS=Homo sapiens GN=AHNAK PE=1 SV=2	AHNK_HUMAN	SwissProt_2018_01.fasta	629104	102	112	129	0.00995	0.236	VQANLGAPDINIEGLDAK	K	V	0.997	78.6	28.4	17.9	78.6	0	1	0	0	2	1837.97	4106.5	2730260	5164	5181
Epidermis	Buttock	20180601_SherrattM_MO_01.raw (Full_Skin_1)	Neuroblast differentiation-associated protein AHNAK OS=Homo sapiens GN=AHNAK PE=1 SV=2	AHNK_HUMAN	SwissProt_2018_01.fasta	629104	102	112	129	0.00995	0.236	VSAPGVQGDVK	K	G	0.997	45.5	27.9	15.8	45.5	0	1	0	0	2	1056.57	954.179	1565190	520	530
Epidermis	Buttock	20180601_SherrattM_MO_01.raw (Full_Skin_1)	Neuroblast differentiation-associated protein AHNAK OS=Homo sapiens GN=AHNAK PE=1 SV=2	AHNK_HUMAN	SwissProt_2018_01.fasta	629104	102	112	129	0.00995	0.236	VSGPDLDLNLK	K	G	0.965	28.1	33.4	14.8	28.1	0	1	0	0	2	1170.64	3067.66	2445940	5297	5307
Epidermis	Buttock	20180601_SherrattM_MO_01.raw (Full_Skin_1)	Neuroblast differentiation-associated protein AHNAK OS=Homo sapiens GN=AHNAK PE=1 SV=2	AHNK_HUMAN	SwissProt_2018_01.fasta	629104	102	112	129	0.00995	0.236	VSMPDVDLNLK	K	G	0.997	38.3	29.5	15.4	38.3	0	1	0	0	2	1230.64	3675.33	2869820	1781	1791
Epidermis	Buttock	20180601_SherrattM_MO_01.raw (Full_Skin_1)	Neuroblast differentiation-associated protein AHNAK OS=Homo sapiens GN=AHNAK PE=1 SV=2	AHNK_HUMAN	SwissProt_2018_01.fasta	629104	102	112	129	0.00995	0.236	VSVGAPDLSLEASEGSIKLPK	K	M	0.997	55.3	27.1	16.5	55.3	0	0	2	0	2	2097.14	3993.38	3041690	5385	5405
Epidermis	Buttock	20180601_SherrattM_MO_01.raw (Full_Skin_1)	Neuroblast differentiation-associated protein AHNAK OS=Homo sapiens GN=AHNAK PE=1 SV=2	AHNK_HUMAN	SwissProt_2018_01.fasta	629104	102	112	129	0.00995	0.236	VTAYTVDVTGR	R	E	0.997	61.6	29.2	16.8	61.6	0	1	0	0	2	1181.62	1771.87	1310700	157	167
Epidermis	Buttock	20180601_SherrattM_MO_01.raw (Full_Skin_1)	Gap junction alpha-1 protein OS=Homo sapiens GN=GJA1 PE=1 SV=2	B4DGM6_HUMAN,B4DI81_HUMAN,B4DMC9_HUMAN,B4DN50_HUMAN,CXA1_HUMAN,Q53FJ6_HUMAN	SwissProt_2018_01.fasta	43009.4	2	2	2	0.000154	0.11	MGQAGSTISNSHAQPFDFPDDNQNSK	R	K	0.995	33	25	15.1	33	0	0	1	0	2	2793.22	2685.41	811492	320	345
Epidermis	Buttock	20180601_SherrattM_MO_01.raw (Full_Skin_1)	Gap junction alpha-1 protein OS=Homo sapiens GN=GJA1 PE=1 SV=2	B4DGM6_HUMAN,B4DI81_HUMAN,B4DMC9_HUMAN,B4DN50_HUMAN,CXA1_HUMAN,Q53FJ6_HUMAN	SwissProt_2018_01.fasta	43009.4	2	2	2	0.000154	0.11	QASEQNWANYSAEQNR	K	M	0.997	101	25	19.3	101	0	1	0	0	2	1895.83	1726.38	392021	304	319
Epidermis	Buttock	20180601_SherrattM_MO_01.raw (Full_Skin_1)	Proteasome subunit alpha type-5 OS=Homo sapiens GN=PSMA5 PE=1 SV=3	A0A109NGN6_HUMAN,PSA5_HUMAN,Q5U0A0_HUMAN	SwissProt_2018_01.fasta	26411.3	4	4	4	0.000308	0.224	AIGSASEGAQSSLQEVYHK	R	S	0.997	76.3	28.5	17.8	76.3	0	0	1	0	2	1961.96	2001.93	6388560	169	187
Epidermis	Buttock	20180601_SherrattM_MO_01.raw (Full_Skin_1)	Proteasome subunit alpha type-5 OS=Homo sapiens GN=PSMA5 PE=1 SV=3	A0A109NGN6_HUMAN,PSA5_HUMAN,Q5U0A0_HUMAN	SwissProt_2018_01.fasta	26411.3	4	4	4	0.000308	0.224	GVNTFSPEGR	R	L	0.997	47.4	28.4	18.9	44.4	0	1	0	0	2	1063.52	1099.11	1523220	11	20
Epidermis	Buttock	20180601_SherrattM_MO_01.raw (Full_Skin_1)	Proteasome subunit alpha type-5 OS=Homo sapiens GN=PSMA5 PE=1 SV=3	A0A109NGN6_HUMAN,PSA5_HUMAN,Q5U0A0_HUMAN	SwissProt_2018_01.fasta	26411.3	4	4	4	0.000308	0.224	ITSPLMEPSSIEK	R	I	0.997	59.7	29.6	16.7	59.7	0	1	0	0	2	1431.74	2808.29	1483220	54	66
Epidermis	Buttock	20180601_SherrattM_MO_01.raw (Full_Skin_1)	Proteasome subunit alpha type-5 OS=Homo sapiens GN=PSMA5 PE=1 SV=3	A0A109NGN6_HUMAN,PSA5_HUMAN,Q5U0A0_HUMAN	SwissProt_2018_01.fasta	26411.3	4	4	4	0.000308	0.224	LFQVEYAIEAIK	R	L	0.997	61.5	26.1	16.8	61.5	0	1	0	0	2	1423.78	4582.09	8818950	21	32
Epidermis	Buttock	20180601_SherrattM_MO_01.raw (Full_Skin_1)	Actin-related protein 2/3 complex subunit 2 OS=Homo sapiens GN=ARPC2 PE=1 SV=1	ARPC2_HUMAN,Q53R19_HUMAN	SwissProt_2018_01.fasta	34333.7	2	2	2	0.000154	0.0733	DNTINLIHTFR	R	D	0.997	53.1	30.4	16.3	53.1	0	1	0	0	2	1343.71	3145.41	1912500	238	248
Epidermis	Buttock	20180601_SherrattM_MO_01.raw (Full_Skin_1)	Actin-related protein 2/3 complex subunit 2 OS=Homo sapiens GN=ARPC2 PE=1 SV=1	ARPC2_HUMAN,Q53R19_HUMAN	SwissProt_2018_01.fasta	34333.7	2	2	2	0.000154	0.0733	DSIVHQAGMLK	K	R	0.989	26.1	27.5	14.6	26.1	0	1	0	0	2	1198.62	1541.59	969876	107	117
Epidermis	Buttock	20180601_SherrattM_MO_01.raw (Full_Skin_1)	Actin-related protein 2/3 complex subunit 1A OS=Homo sapiens GN=ARPC1A PE=2 SV=2	A0A0K0K1L3_HUMAN,ARC1A_HUMAN,Q53GB6_HUMAN,V9HVZ6_HUMAN	SwissProt_2018_01.fasta	41569.2	2	2	2	0.000154	0.0595	DGVWKPTLVILR	K	I	0.997	42.9	25	15.7	42.9	0	0	1	0	2	1396.83	4229.11	1202100	83	94
Epidermis	Buttock	20180601_SherrattM_MO_01.raw (Full_Skin_1)	Actin-related protein 2/3 complex subunit 1A OS=Homo sapiens GN=ARPC1A PE=2 SV=2	A0A0K0K1L3_HUMAN,ARC1A_HUMAN,Q53GB6_HUMAN,V9HVZ6_HUMAN	SwissProt_2018_01.fasta	41569.2	2	2	2	0.000154	0.0595	TLESSIQGLR	K	I	0.997	61.9	29.7	38.1	40.6	0	1	0	0	2	1103.61	2481.9	1826030	359	368
Epidermis	Buttock	20180601_SherrattM_MO_01.raw (Full_Skin_1)	Glutathione S-transferase kappa 1 OS=Homo sapiens GN=GSTK1 PE=1 SV=3	GSTK1_HUMAN,Q2NLC8_HUMAN,Q6FII1_HUMAN	SwissProt_2018_01.fasta	25498.1	3	3	3	0.000231	0.181	AGMSAEQAQGLLEK	K	I	0.997	62.3	28.7	24.9	54.3	0	1	0	0	2	1432.71	2458.2	681778	145	158
Epidermis	Buttock	20180601_SherrattM_MO_01.raw (Full_Skin_1)	Glutathione S-transferase kappa 1 OS=Homo sapiens GN=GSTK1 PE=1 SV=3	GSTK1_HUMAN,Q2NLC8_HUMAN,Q6FII1_HUMAN	SwissProt_2018_01.fasta	25498.1	3	3	3	0.000231	0.181	MELLAHLLGEK	R	W	0.997	45.2	26.8	15.8	45.2	0	1	0	0	2	1253.69	4262.38	1628430	203	213
Epidermis	Buttock	20180601_SherrattM_MO_01.raw (Full_Skin_1)	Glutathione S-transferase kappa 1 OS=Homo sapiens GN=GSTK1 PE=1 SV=3	GSTK1_HUMAN,Q2NLC8_HUMAN,Q6FII1_HUMAN	SwissProt_2018_01.fasta	25498.1	3	3	3	0.000231	0.181	NEDITEPQSILAAAEK	R	A	0.997	57.1	30.7	16.6	57.1	0	1	0	0	2	1728.87	3885.63	544973	129	144
Epidermis	Buttock	20180601_SherrattM_MO_01.raw (Full_Skin_1)	60S acidic ribosomal protein P0 OS=Homo sapiens GN=RPLP0 PE=1 SV=1	A0A024RBS2_HUMAN,A8K4Z4_HUMAN,F8VU65_HUMAN,RLA0_HUMAN	SwissProt_2018_01.fasta	34274.3	7	8	8	0.000617	0.265	AGAIAPCEVTVPAQNTGLGPEK	R	T	0.997	52.3	29.1	16.3	52.3	0	1	1	0	2	2180.1	2965.47	2706590	113	134
Epidermis	Buttock	20180601_SherrattM_MO_01.raw (Full_Skin_1)	60S acidic ribosomal protein P0 OS=Homo sapiens GN=RPLP0 PE=1 SV=1	A0A024RBS2_HUMAN,A8K4Z4_HUMAN,F8VU65_HUMAN,RLA0_HUMAN	SwissProt_2018_01.fasta	34274.3	7	8	8	0.000617	0.265	GHLENNPALEK	R	L	0.997	43.2	28.7	15.7	43.2	0	1	0	0	2	1221.62	811.829	1529310	67	77
Epidermis	Buttock	20180601_SherrattM_MO_01.raw (Full_Skin_1)	60S acidic ribosomal protein P0 OS=Homo sapiens GN=RPLP0 PE=1 SV=1	A0A024RBS2_HUMAN,A8K4Z4_HUMAN,F8VU65_HUMAN,RLA0_HUMAN	SwissProt_2018_01.fasta	34274.3	7	8	8	0.000617	0.265	GNVGFVFTK	R	E	0.988	30.8	28.2	14.9	30.8	0	1	0	0	2	968.52	2437.76	1032290	84	92
Epidermis	Buttock	20180601_SherrattM_MO_01.raw (Full_Skin_1)	60S acidic ribosomal protein P0 OS=Homo sapiens GN=RPLP0 PE=1 SV=1	A0A024RBS2_HUMAN,A8K4Z4_HUMAN,F8VU65_HUMAN,RLA0_HUMAN	SwissProt_2018_01.fasta	34274.3	7	8	8	0.000617	0.265	GNVGFVFTKEDLTEIR	R	D	0.997	48.6	28.7	16	48.6	0	0	1	0	2	1824.95	4077.73	2026230	84	99
Epidermis	Buttock	20180601_SherrattM_MO_01.raw (Full_Skin_1)	60S acidic ribosomal protein P0 OS=Homo sapiens GN=RPLP0 PE=1 SV=1	A0A024RBS2_HUMAN,A8K4Z4_HUMAN,F8VU65_HUMAN,RLA0_HUMAN	SwissProt_2018_01.fasta	34274.3	7	8	8	0.000617	0.265	GTIEILSDVQLIK	R	T	0.985	23.4	25.8	14.5	23.4	0	1	0	0	2	1428.83	4602.73	5855940	150	162
Epidermis	Buttock	20180601_SherrattM_MO_01.raw (Full_Skin_1)	60S acidic ribosomal protein P0 OS=Homo sapiens GN=RPLP0 PE=1 SV=1	A0A024RBS2_HUMAN,A8K4Z4_HUMAN,F8VU65_HUMAN,RLA0_HUMAN	SwissProt_2018_01.fasta	34274.3	7	8	8	0.000617	0.265	IIQLLDDYPK	K	C	0.997	55.3	28.6	18.7	53	0	1	0	0	2	1217.68	3707.81	4773190	17	26
Epidermis	Buttock	20180601_SherrattM_MO_01.raw (Full_Skin_1)	60S acidic ribosomal protein P0 OS=Homo sapiens GN=RPLP0 PE=1 SV=1	A0A024RBS2_HUMAN,A8K4Z4_HUMAN,F8VU65_HUMAN,RLA0_HUMAN	SwissProt_2018_01.fasta	34274.3	7	8	8	0.000617	0.265	TSFFQALGITTK	K	I	0.997	75.9	28.9	17.7	75.9	0	1	0	0	2	1313.71	4585.92	4150730	135	146
Epidermis	Buttock	20180601_SherrattM_MO_01.raw (Full_Skin_1)	Heterogeneous nuclear ribonucleoprotein K OS=Homo sapiens GN=HNRNPK PE=1 SV=1	A0A024R228_HUMAN,B4DUQ1_HUMAN,HNRPK_HUMAN,Q5EC54_HUMAN	SwissProt_2018_01.fasta	50978.5	3	3	3	0.000231	0.0583	GGDLMAYDR	R	R	0.99	25.2	25.3	14.6	25.2	0	1	0	0	2	997.441	1519.6	838913	317	325
Epidermis	Buttock	20180601_SherrattM_MO_01.raw (Full_Skin_1)	Heterogeneous nuclear ribonucleoprotein K OS=Homo sapiens GN=HNRNPK PE=1 SV=1	A0A024R228_HUMAN,B4DUQ1_HUMAN,HNRPK_HUMAN,Q5EC54_HUMAN	SwissProt_2018_01.fasta	50978.5	3	3	3	0.000231	0.0583	GSDFDCELR	K	L	0.997	31.8	25	15	31.8	0	1	0	0	2	1098.45	1572.73	695883	140	148
Epidermis	Buttock	20180601_SherrattM_MO_01.raw (Full_Skin_1)	Heterogeneous nuclear ribonucleoprotein K OS=Homo sapiens GN=HNRNPK PE=1 SV=1	A0A024R228_HUMAN,B4DUQ1_HUMAN,HNRPK_HUMAN,Q5EC54_HUMAN	SwissProt_2018_01.fasta	50978.5	3	3	3	0.000231	0.0583	NTDEMVELR	R	I	0.996	32.9	27	15.1	32.9	0	1	0	0	2	1106.51	1674.53	1074420	38	46
Epidermis	Buttock	20180601_SherrattM_MO_01.raw (Full_Skin_1)	Tricarboxylate transport protein, mitochondrial OS=Homo sapiens GN=SLC25A1 PE=1 SV=2	D9HTE9_HUMAN,Q6LAP8_HUMAN,TXTP_HUMAN	SwissProt_2018_01.fasta	34013.2	2	2	2	0.000154	0.074	GTYQGLTATVLK	K	Q	0.993	27.3	26.4	14.7	27.3	0	1	0	0	2	1251.69	2709.79	1377160	179	190
Epidermis	Buttock	20180601_SherrattM_MO_01.raw (Full_Skin_1)	Tricarboxylate transport protein, mitochondrial OS=Homo sapiens GN=SLC25A1 PE=1 SV=2	D9HTE9_HUMAN,Q6LAP8_HUMAN,TXTP_HUMAN	SwissProt_2018_01.fasta	34013.2	2	2	2	0.000154	0.074	NTWDCGLQILK	R	K	0.995	34.3	29.6	15.1	34.3	0	1	0	0	2	1347.67	4093.6	747205	258	268
Epidermis	Buttock	20180601_SherrattM_MO_01.raw (Full_Skin_1)	60S ribosomal protein L18 OS=Homo sapiens GN=RPL18 PE=1 SV=2	A0A024QZD1_HUMAN,G3V203_HUMAN,J3QQ67_HUMAN,RL18_HUMAN	SwissProt_2018_01.fasta	0	2	3	3	0.000231	0.122	TAVVVGTITDDVR	K	V	0.997	74.2	32.1	23.8	68	0	1	0	0	2	1345.73	2675.94	5857530	0	0
Epidermis	Buttock	20180601_SherrattM_MO_01.raw (Full_Skin_1)	60S ribosomal protein L18 OS=Homo sapiens GN=RPL18 PE=1 SV=2	A0A024QZD1_HUMAN,G3V203_HUMAN,J3QQ67_HUMAN,RL18_HUMAN	SwissProt_2018_01.fasta	0	2	3	3	0.000231	0.122	TNRPPLSLSR	R	M	0.997	45.6	26.3	15.9	45.6	0	1	1	0	2	1140.65	1017.72	3679140	0	0
Epidermis	Buttock	20180601_SherrattM_MO_01.raw (Full_Skin_1)	Histone H2B type 1-C/E/F/G/I OS=Homo sapiens GN=HIST1H2BC PE=1 SV=4	A0A024QZZ7_HUMAN,A0A024RCJ9_HUMAN,A0A024RCL8_HUMAN,A8K9J7_HUMAN,B2R4S9_HUMAN,B4DR52_HUMAN,H2B1C_HUMAN,H2B1D_HUMAN,H2B1H_HUMAN,H2B1K_HUMAN,H2B1M_HUMAN,H2B1N_HUMAN,H2B2F_HUMAN,H2BFS_HUMAN,I6L9F7_HUMAN,U3KQK0_HUMAN	SwissProt_2018_01.fasta	13906.6	6	8	18	0.00139	0.421	AMGIMNSFVNDIFER	K	I	0.997	108	26.1	19.8	55.5	0	4	0	0	2	1759.81	4908.66	105691000	59	73
Epidermis	Buttock	20180601_SherrattM_MO_01.raw (Full_Skin_1)	Histone H2B type 1-C/E/F/G/I OS=Homo sapiens GN=HIST1H2BC PE=1 SV=4	A0A024QZZ7_HUMAN,A0A024RCJ9_HUMAN,A0A024RCL8_HUMAN,A8K9J7_HUMAN,B2R4S9_HUMAN,B4DR52_HUMAN,H2B1C_HUMAN,H2B1D_HUMAN,H2B1H_HUMAN,H2B1K_HUMAN,H2B1M_HUMAN,H2B1N_HUMAN,H2B2F_HUMAN,H2BFS_HUMAN,I6L9F7_HUMAN,U3KQK0_HUMAN	SwissProt_2018_01.fasta	13906.6	6	8	18	0.00139	0.421	ESYSVYVYK	K	V	0.997	48.1	28.3	16	48.1	0	1	0	0	2	1137.55	2096.75	1656090	36	44
Epidermis	Buttock	20180601_SherrattM_MO_01.raw (Full_Skin_1)	Histone H2B type 1-C/E/F/G/I OS=Homo sapiens GN=HIST1H2BC PE=1 SV=4	A0A024QZZ7_HUMAN,A0A024RCJ9_HUMAN,A0A024RCL8_HUMAN,A8K9J7_HUMAN,B2R4S9_HUMAN,B4DR52_HUMAN,H2B1C_HUMAN,H2B1D_HUMAN,H2B1H_HUMAN,H2B1K_HUMAN,H2B1M_HUMAN,H2B1N_HUMAN,H2B2F_HUMAN,H2BFS_HUMAN,I6L9F7_HUMAN,U3KQK0_HUMAN	SwissProt_2018_01.fasta	13906.6	6	8	18	0.00139	0.421	HAVSEGTK	K	A	0.99	61.3	25	24	54.2	0	1	0	0	2	828.421	627.41	1607000	110	117
Epidermis	Buttock	20180601_SherrattM_MO_01.raw (Full_Skin_1)	Histone H2B type 1-C/E/F/G/I OS=Homo sapiens GN=HIST1H2BC PE=1 SV=4	A0A024QZZ7_HUMAN,A0A024RCJ9_HUMAN,A0A024RCL8_HUMAN,A8K9J7_HUMAN,B2R4S9_HUMAN,B4DR52_HUMAN,H2B1C_HUMAN,H2B1D_HUMAN,H2B1H_HUMAN,H2B1K_HUMAN,H2B1M_HUMAN,H2B1N_HUMAN,H2B2F_HUMAN,H2BFS_HUMAN,I6L9F7_HUMAN,U3KQK0_HUMAN	SwissProt_2018_01.fasta	13906.6	6	8	18	0.00139	0.421	KESYSVYVYK	R	V	0.997	54.9	28.9	16.4	54.9	0	1	0	0	2	1265.64	1357.5	675541	35	44
Epidermis	Buttock	20180601_SherrattM_MO_01.raw (Full_Skin_1)	Histone H2B type 1-C/E/F/G/I OS=Homo sapiens GN=HIST1H2BC PE=1 SV=4	A0A024QZZ7_HUMAN,A0A024RCJ9_HUMAN,A0A024RCL8_HUMAN,A8K9J7_HUMAN,B2R4S9_HUMAN,B4DR52_HUMAN,H2B1C_HUMAN,H2B1D_HUMAN,H2B1H_HUMAN,H2B1K_HUMAN,H2B1M_HUMAN,H2B1N_HUMAN,H2B2F_HUMAN,H2BFS_HUMAN,I6L9F7_HUMAN,U3KQK0_HUMAN	SwissProt_2018_01.fasta	13906.6	6	8	18	0.00139	0.421	LLLPGELAK	R	H	0.997	50.2	25	43.2	23.1	0	9	0	0	2	953.603	2948.13	366083000	101	109
Epidermis	Buttock	20180601_SherrattM_MO_01.raw (Full_Skin_1)	Histone H2B type 1-C/E/F/G/I OS=Homo sapiens GN=HIST1H2BC PE=1 SV=4	A0A024QZZ7_HUMAN,A0A024RCJ9_HUMAN,A0A024RCL8_HUMAN,A8K9J7_HUMAN,B2R4S9_HUMAN,B4DR52_HUMAN,H2B1C_HUMAN,H2B1D_HUMAN,H2B1H_HUMAN,H2B1K_HUMAN,H2B1M_HUMAN,H2B1N_HUMAN,H2B2F_HUMAN,H2BFS_HUMAN,I6L9F7_HUMAN,U3KQK0_HUMAN	SwissProt_2018_01.fasta	13906.6	6	8	18	0.00139	0.421	QVHPDTGISSK	K	A	0.997	60.2	28.1	17.8	59.1	0	1	1	0	2	1168.6	728.366	10984700	48	58
Epidermis	Buttock	20180601_SherrattM_MO_01.raw (Full_Skin_1)	NADH-ubiquinone oxidoreductase 75 kDa subunit, mitochondrial OS=Homo sapiens GN=NDUFS1 PE=1 SV=3	E5KRK5_HUMAN,NDUS1_HUMAN	SwissProt_2018_01.fasta	79468.5	4	4	4	0.000308	0.0715	FEAPLFNAR	R	I	0.972	28.2	28.3	22.4	20.5	0	1	0	0	2	1064.55	3059.17	1332470	409	417
Epidermis	Buttock	20180601_SherrattM_MO_01.raw (Full_Skin_1)	NADH-ubiquinone oxidoreductase 75 kDa subunit, mitochondrial OS=Homo sapiens GN=NDUFS1 PE=1 SV=3	E5KRK5_HUMAN,NDUS1_HUMAN	SwissProt_2018_01.fasta	79468.5	4	4	4	0.000308	0.0715	IASQVAALDLGYKPGVEAIR	R	K	0.986	32.6	25.4	15	32.6	0	0	1	0	2	2071.15	3687.57	2254670	519	538
Epidermis	Buttock	20180601_SherrattM_MO_01.raw (Full_Skin_1)	NADH-ubiquinone oxidoreductase 75 kDa subunit, mitochondrial OS=Homo sapiens GN=NDUFS1 PE=1 SV=3	E5KRK5_HUMAN,NDUS1_HUMAN	SwissProt_2018_01.fasta	79468.5	4	4	4	0.000308	0.0715	MCLVEIEK	R	A	0.99	36.5	29	20.3	31.5	0	1	0	0	2	1021.51	2311.9	637419	77	84
Epidermis	Buttock	20180601_SherrattM_MO_01.raw (Full_Skin_1)	NADH-ubiquinone oxidoreductase 75 kDa subunit, mitochondrial OS=Homo sapiens GN=NDUFS1 PE=1 SV=3	E5KRK5_HUMAN,NDUS1_HUMAN	SwissProt_2018_01.fasta	79468.5	4	4	4	0.000308	0.0715	MHEDINEEWISDKTR	R	F	0.989	33.8	26	15.1	33.8	0	0	1	0	2	1902.87	2050.28	643215	277	291
Epidermis	Buttock	20180601_SherrattM_MO_01.raw (Full_Skin_1)	Plectin OS=Homo sapiens GN=PLEC PE=1 SV=3	PLEC_HUMAN	SwissProt_2018_01.fasta	531784	123	135	145	0.0112	0.304	AALAHSEEVTASQVAATK	R	T	0.997	111	28.8	20	111	0	1	0	0	2	1783.92	1395.45	1094230	2744	2761
Epidermis	Buttock	20180601_SherrattM_MO_01.raw (Full_Skin_1)	Plectin OS=Homo sapiens GN=PLEC PE=1 SV=3	PLEC_HUMAN	SwissProt_2018_01.fasta	531784	123	135	145	0.0112	0.304	AALEEVER	K	L	0.99	53.9	28.1	53.8	16.5	0	1	0	0	2	916.473	982.786	981043	2143	2150
Epidermis	Buttock	20180601_SherrattM_MO_01.raw (Full_Skin_1)	Plectin OS=Homo sapiens GN=PLEC PE=1 SV=3	PLEC_HUMAN	SwissProt_2018_01.fasta	531784	123	135	145	0.0112	0.304	AEMEVLLASK	R	A	0.997	44.5	30.6	15.8	44.5	0	2	0	0	2	1090.58	2569.79	3960920	1899	1908
Epidermis	Buttock	20180601_SherrattM_MO_01.raw (Full_Skin_1)	Plectin OS=Homo sapiens GN=PLEC PE=1 SV=3	PLEC_HUMAN	SwissProt_2018_01.fasta	531784	123	135	145	0.0112	0.304	AGLVGPEFHEK	R	L	0.997	37.8	28.8	15.4	37.8	0	1	0	0	2	1183.61	1293.45	1099900	3221	3231
Epidermis	Buttock	20180601_SherrattM_MO_01.raw (Full_Skin_1)	Plectin OS=Homo sapiens GN=PLEC PE=1 SV=3	PLEC_HUMAN	SwissProt_2018_01.fasta	531784	123	135	145	0.0112	0.304	AGVAAPATQVAQVTLQSVQR	K	R	0.997	95.8	25.3	19	95.8	0	0	1	0	2	1995.1	3825.34	2044500	631	650
Epidermis	Buttock	20180601_SherrattM_MO_01.raw (Full_Skin_1)	Plectin OS=Homo sapiens GN=PLEC PE=1 SV=3	PLEC_HUMAN	SwissProt_2018_01.fasta	531784	123	135	145	0.0112	0.304	AGVVGPELHEQLLSAEK	K	A	0.997	43.6	28.1	15.7	43.6	0	0	1	0	2	1776.95	2690.32	4733110	3552	3568
Epidermis	Buttock	20180601_SherrattM_MO_01.raw (Full_Skin_1)	Plectin OS=Homo sapiens GN=PLEC PE=1 SV=3	PLEC_HUMAN	SwissProt_2018_01.fasta	531784	123	135	145	0.0112	0.304	AKLEQLFQDEVAK	K	A	0.987	31.5	29.3	15	31.5	0	0	1	0	2	1518.82	3090.3	2212660	2651	2663
Epidermis	Buttock	20180601_SherrattM_MO_01.raw (Full_Skin_1)	Plectin OS=Homo sapiens GN=PLEC PE=1 SV=3	PLEC_HUMAN	SwissProt_2018_01.fasta	531784	123	135	145	0.0112	0.304	ALQALEELR	R	L	0.997	41.9	27.4	19.5	38	0	2	0	0	2	1042.59	2778.34	2764470	1671	1679
Epidermis	Buttock	20180601_SherrattM_MO_01.raw (Full_Skin_1)	Plectin OS=Homo sapiens GN=PLEC PE=1 SV=3	PLEC_HUMAN	SwissProt_2018_01.fasta	531784	123	135	145	0.0112	0.304	APVPASELLASGVLSR	R	A	0.997	88.7	25.4	18.5	88.7	0	1	1	0	2	1566.88	4248.04	7683050	3447	3462
Epidermis	Buttock	20180601_SherrattM_MO_01.raw (Full_Skin_1)	Plectin OS=Homo sapiens GN=PLEC PE=1 SV=3	PLEC_HUMAN	SwissProt_2018_01.fasta	531784	123	135	145	0.0112	0.304	AQAEVEGLGK	K	G	0.997	63.5	27.7	23.3	57.1	0	1	0	0	2	1001.53	939.402	1368060	1166	1175
Epidermis	Buttock	20180601_SherrattM_MO_01.raw (Full_Skin_1)	Plectin OS=Homo sapiens GN=PLEC PE=1 SV=3	PLEC_HUMAN	SwissProt_2018_01.fasta	531784	123	135	145	0.0112	0.304	AQFEQLKDGK	R	T	0.992	30.1	29.3	14.9	30.1	0	1	0	0	2	1163.61	888.934	924079	3463	3472
Epidermis	Buttock	20180601_SherrattM_MO_01.raw (Full_Skin_1)	Plectin OS=Homo sapiens GN=PLEC PE=1 SV=3	PLEC_HUMAN	SwissProt_2018_01.fasta	531784	123	135	145	0.0112	0.304	AQLEPVASPAK	K	K	0.996	33	27	15.1	33	0	1	0	0	2	1110.62	1025.53	1010410	1428	1438
Epidermis	Buttock	20180601_SherrattM_MO_01.raw (Full_Skin_1)	Plectin OS=Homo sapiens GN=PLEC PE=1 SV=3	PLEC_HUMAN	SwissProt_2018_01.fasta	531784	123	135	145	0.0112	0.304	AQVEQELTTLR	K	L	0.997	68.9	30.1	23.4	62.8	0	1	0	0	2	1287.69	2407.21	5808190	2319	2329
Epidermis	Buttock	20180601_SherrattM_MO_01.raw (Full_Skin_1)	Plectin OS=Homo sapiens GN=PLEC PE=1 SV=3	PLEC_HUMAN	SwissProt_2018_01.fasta	531784	123	135	145	0.0112	0.304	ARQEELYSELQAR	R	E	0.997	64.5	29.3	17	64.5	0	1	1	0	2	1592.8	1861.38	3644890	3356	3368
Epidermis	Buttock	20180601_SherrattM_MO_01.raw (Full_Skin_1)	Plectin OS=Homo sapiens GN=PLEC PE=1 SV=3	PLEC_HUMAN	SwissProt_2018_01.fasta	531784	123	135	145	0.0112	0.304	ATVSAPFGK	K	F	0.997	50	28.2	16.1	50	0	1	0	0	2	877.478	1250.84	2094860	3045	3053
Epidermis	Buttock	20180601_SherrattM_MO_01.raw (Full_Skin_1)	Plectin OS=Homo sapiens GN=PLEC PE=1 SV=3	PLEC_HUMAN	SwissProt_2018_01.fasta	531784	123	135	145	0.0112	0.304	AYSDPSTGEPATYGELQQR	K	C	0.997	87.2	25.9	18.5	87.2	0	1	0	0	2	2069.94	2219.35	751181	3317	3335
Epidermis	Buttock	20180601_SherrattM_MO_01.raw (Full_Skin_1)	Plectin OS=Homo sapiens GN=PLEC PE=1 SV=3	PLEC_HUMAN	SwissProt_2018_01.fasta	531784	123	135	145	0.0112	0.304	CRPDQLTGLSLLPLSEK	R	A	0.997	48.5	28	16	48.5	0	0	1	0	2	1927.03	4296.93	2171680	3336	3352
Epidermis	Buttock	20180601_SherrattM_MO_01.raw (Full_Skin_1)	Plectin OS=Homo sapiens GN=PLEC PE=1 SV=3	PLEC_HUMAN	SwissProt_2018_01.fasta	531784	123	135	145	0.0112	0.304	DDGTGQLLLPLSDAR	R	K	0.997	53.4	29.5	16.3	53.4	0	1	0	0	2	1570.81	4327.13	4937320	4004	4018
Epidermis	Buttock	20180601_SherrattM_MO_01.raw (Full_Skin_1)	Plectin OS=Homo sapiens GN=PLEC PE=1 SV=3	PLEC_HUMAN	SwissProt_2018_01.fasta	531784	123	135	145	0.0112	0.304	DLSELGSVR	K	T	0.997	42	29.3	28.8	28.9	0	1	0	0	2	975.511	2262.65	2013950	3477	3485
Epidermis	Buttock	20180601_SherrattM_MO_01.raw (Full_Skin_1)	Plectin OS=Homo sapiens GN=PLEC PE=1 SV=3	PLEC_HUMAN	SwissProt_2018_01.fasta	531784	123	135	145	0.0112	0.304	DSQDAGGFGPEDR	R	L	0.997	38	25	15.4	38	0	1	0	0	2	1350.56	1187.1	1431910	1076	1088
Epidermis	Buttock	20180601_SherrattM_MO_01.raw (Full_Skin_1)	Plectin OS=Homo sapiens GN=PLEC PE=1 SV=3	PLEC_HUMAN	SwissProt_2018_01.fasta	531784	123	135	145	0.0112	0.304	DTHDQLSEPSEVR	K	S	0.997	47.6	26.8	16	47.6	0	1	1	0	2	1512.69	1046.66	2586730	3969	3981
Epidermis	Buttock	20180601_SherrattM_MO_01.raw (Full_Skin_1)	Plectin OS=Homo sapiens GN=PLEC PE=1 SV=3	PLEC_HUMAN	SwissProt_2018_01.fasta	531784	123	135	145	0.0112	0.304	DVAEVDTVR	R	R	0.997	43	29.3	19.5	39.2	0	1	0	0	2	1003.51	1164.45	1143650	3146	3154
Epidermis	Buttock	20180601_SherrattM_MO_01.raw (Full_Skin_1)	Plectin OS=Homo sapiens GN=PLEC PE=1 SV=3	PLEC_HUMAN	SwissProt_2018_01.fasta	531784	123	135	145	0.0112	0.304	DVAEVDTVRR	R	A	0.992	29.9	29.2	19	25.7	0	1	0	0	2	1159.61	891.857	664540	3146	3155
Epidermis	Buttock	20180601_SherrattM_MO_01.raw (Full_Skin_1)	Plectin OS=Homo sapiens GN=PLEC PE=1 SV=3	PLEC_HUMAN	SwissProt_2018_01.fasta	531784	123	135	145	0.0112	0.304	DYELQLVTYK	K	A	0.997	54.3	28.1	23.6	47	0	1	0	0	2	1271.65	3724.71	1169220	1418	1427
Epidermis	Buttock	20180601_SherrattM_MO_01.raw (Full_Skin_1)	Plectin OS=Homo sapiens GN=PLEC PE=1 SV=3	PLEC_HUMAN	SwissProt_2018_01.fasta	531784	123	135	145	0.0112	0.304	EAIAELER	R	E	0.99	79.6	27.5	56.6	40.9	0	1	0	0	2	930.489	1369.75	1563970	2587	2594
Epidermis	Buttock	20180601_SherrattM_MO_01.raw (Full_Skin_1)	Plectin OS=Homo sapiens GN=PLEC PE=1 SV=3	PLEC_HUMAN	SwissProt_2018_01.fasta	531784	123	135	145	0.0112	0.304	EGLTSIEEVTK	R	N	0.997	80.6	29.7	23.1	75.5	0	1	0	0	2	1205.63	2431.37	2561260	4050	4060
Epidermis	Buttock	20180601_SherrattM_MO_01.raw (Full_Skin_1)	Plectin OS=Homo sapiens GN=PLEC PE=1 SV=3	PLEC_HUMAN	SwissProt_2018_01.fasta	531784	123	135	145	0.0112	0.304	ELIPTEEALR	K	L	0.997	52.3	33.5	19.7	48.9	0	1	0	0	2	1170.64	2778.15	3013450	3926	3935
Epidermis	Buttock	20180601_SherrattM_MO_01.raw (Full_Skin_1)	Plectin OS=Homo sapiens GN=PLEC PE=1 SV=3	PLEC_HUMAN	SwissProt_2018_01.fasta	531784	123	135	145	0.0112	0.304	EQLQLLEEQHR	R	A	0.989	37.7	29.8	15.4	37.7	0	0	1	0	2	1422.73	1703.99	1585040	2733	2743
Epidermis	Buttock	20180601_SherrattM_MO_01.raw (Full_Skin_1)	Plectin OS=Homo sapiens GN=PLEC PE=1 SV=3	PLEC_HUMAN	SwissProt_2018_01.fasta	531784	123	135	145	0.0112	0.304	ESADPLGAWLQDAR	R	R	0.997	100	28.6	19.2	100	0	1	0	0	2	1528.74	4577.41	7097600	1351	1364
Epidermis	Buttock	20180601_SherrattM_MO_01.raw (Full_Skin_1)	Plectin OS=Homo sapiens GN=PLEC PE=1 SV=3	PLEC_HUMAN	SwissProt_2018_01.fasta	531784	123	135	145	0.0112	0.304	EYGSCSHHYQQLLQSLEQGAQEESR	R	C	0.994	50.9	30.8	16.2	50.9	0	0	0	1	2	2964.32	3955.06	4971270	1094	1118
Epidermis	Buttock	20180601_SherrattM_MO_01.raw (Full_Skin_1)	Plectin OS=Homo sapiens GN=PLEC PE=1 SV=3	PLEC_HUMAN	SwissProt_2018_01.fasta	531784	123	135	145	0.0112	0.304	FLEGTSCIAGVFVDATK	K	E	0.997	114	28.9	20.1	114	0	1	0	0	2	1814.9	4598.8	5699010	4065	4081
Epidermis	Buttock	20180601_SherrattM_MO_01.raw (Full_Skin_1)	Plectin OS=Homo sapiens GN=PLEC PE=1 SV=3	PLEC_HUMAN	SwissProt_2018_01.fasta	531784	123	135	145	0.0112	0.304	FRELAEEAAR	R	L	0.997	47.7	30.1	31.6	32.1	0	1	1	0	2	1191.61	1008.39	1785140	1933	1942
Epidermis	Buttock	20180601_SherrattM_MO_01.raw (Full_Skin_1)	Plectin OS=Homo sapiens GN=PLEC PE=1 SV=3	PLEC_HUMAN	SwissProt_2018_01.fasta	531784	123	135	145	0.0112	0.304	GFFDPNTHENLTYLQLLER	K	C	0.997	74.6	33.6	17.7	74.6	0	0	1	0	2	2307.14	4705.55	9618750	2989	3007
Epidermis	Buttock	20180601_SherrattM_MO_01.raw (Full_Skin_1)	Plectin OS=Homo sapiens GN=PLEC PE=1 SV=3	PLEC_HUMAN	SwissProt_2018_01.fasta	531784	123	135	145	0.0112	0.304	GFFDPNTHENLTYR	K	Q	0.981	37	35.7	15.3	37	0	0	1	0	2	1710.79	2889.31	1898140	3648	3661
Epidermis	Buttock	20180601_SherrattM_MO_01.raw (Full_Skin_1)	Plectin OS=Homo sapiens GN=PLEC PE=1 SV=3	PLEC_HUMAN	SwissProt_2018_01.fasta	531784	123	135	145	0.0112	0.304	GGELVYTDSEAR	K	D	0.997	56.9	30.1	16.6	56.9	0	1	0	0	2	1296.61	1352.64	3570420	3028	3039
Epidermis	Buttock	20180601_SherrattM_MO_01.raw (Full_Skin_1)	Plectin OS=Homo sapiens GN=PLEC PE=1 SV=3	PLEC_HUMAN	SwissProt_2018_01.fasta	531784	123	135	145	0.0112	0.304	GGELVYTDSEARDVFEK	K	A	0.996	32.2	27.9	15	32.2	0	1	0	0	2	1914.91	3015.07	284746	3028	3044
Epidermis	Buttock	20180601_SherrattM_MO_01.raw (Full_Skin_1)	Plectin OS=Homo sapiens GN=PLEC PE=1 SV=3	PLEC_HUMAN	SwissProt_2018_01.fasta	531784	123	135	145	0.0112	0.304	GIIRPGTAFELLEAQAATGYVIDPIK	K	G	0.991	29.2	25	14.8	29.2	0	0	1	0	2	2743.5	4939.41	6232490	4093	4118
Epidermis	Buttock	20180601_SherrattM_MO_01.raw (Full_Skin_1)	Plectin OS=Homo sapiens GN=PLEC PE=1 SV=3	PLEC_HUMAN	SwissProt_2018_01.fasta	531784	123	135	145	0.0112	0.304	GIYQSLEGAVQAGQLK	K	V	0.997	61.8	29	16.9	61.8	0	1	1	0	2	1661.89	4290.84	13787600	478	493
Epidermis	Buttock	20180601_SherrattM_MO_01.raw (Full_Skin_1)	Plectin OS=Homo sapiens GN=PLEC PE=1 SV=3	PLEC_HUMAN	SwissProt_2018_01.fasta	531784	123	135	145	0.0112	0.304	GLLSAEVAR	K	L	0.996	37.1	29.9	21.8	30.6	0	1	0	0	2	915.526	1750.92	2259510	3850	3858
Epidermis	Buttock	20180601_SherrattM_MO_01.raw (Full_Skin_1)	Plectin OS=Homo sapiens GN=PLEC PE=1 SV=3	PLEC_HUMAN	SwissProt_2018_01.fasta	531784	123	135	145	0.0112	0.304	GTQGAEEVLR	R	A	0.997	58	28.2	25.4	49.2	0	1	0	0	2	1059.54	1015.97	1372600	1234	1243
Epidermis	Buttock	20180601_SherrattM_MO_01.raw (Full_Skin_1)	Plectin OS=Homo sapiens GN=PLEC PE=1 SV=3	PLEC_HUMAN	SwissProt_2018_01.fasta	531784	123	135	145	0.0112	0.304	GWLYYEAGQR	K	F	0.997	32.8	27.6	15	32.8	0	1	0	0	2	1242.59	2963.39	512166	4514	4523
Epidermis	Buttock	20180601_SherrattM_MO_01.raw (Full_Skin_1)	Plectin OS=Homo sapiens GN=PLEC PE=1 SV=3	PLEC_HUMAN	SwissProt_2018_01.fasta	531784	123	135	145	0.0112	0.304	GYFDEEMNR	R	V	0.994	27.1	25	14.7	27.1	0	1	0	0	2	1160.47	2206.95	4683370	2970	2978
Epidermis	Buttock	20180601_SherrattM_MO_01.raw (Full_Skin_1)	Plectin OS=Homo sapiens GN=PLEC PE=1 SV=3	PLEC_HUMAN	SwissProt_2018_01.fasta	531784	123	135	145	0.0112	0.304	GYFDEEMNRVLADPSDDTK	R	G	0.976	24.7	25	14.5	24.7	0	0	1	0	2	2201.97	4213.71	7101890	2970	2988
Epidermis	Buttock	20180601_SherrattM_MO_01.raw (Full_Skin_1)	Plectin OS=Homo sapiens GN=PLEC PE=1 SV=3	PLEC_HUMAN	SwissProt_2018_01.fasta	531784	123	135	145	0.0112	0.304	GYLNKDTHDQLSEPSEVR	R	S	0.997	60.5	28.2	16.8	60.5	0	0	1	0	2	2088	1439.15	1892780	3964	3981
Epidermis	Buttock	20180601_SherrattM_MO_01.raw (Full_Skin_1)	Plectin OS=Homo sapiens GN=PLEC PE=1 SV=3	PLEC_HUMAN	SwissProt_2018_01.fasta	531784	123	135	145	0.0112	0.304	IIITVVEEQEQK	K	G	0.997	39.8	29.3	15.5	39.8	0	2	0	0	2	1428.79	2635.2	2083910	3095	3106
Epidermis	Buttock	20180601_SherrattM_MO_01.raw (Full_Skin_1)	Plectin OS=Homo sapiens GN=PLEC PE=1 SV=3	PLEC_HUMAN	SwissProt_2018_01.fasta	531784	123	135	145	0.0112	0.304	ILITIVEEVETLRQER	K	L	0.987	29.3	27.4	14.8	29.3	0	0	1	0	2	1941.1	4681.29	6300520	3424	3439
Epidermis	Buttock	20180601_SherrattM_MO_01.raw (Full_Skin_1)	Plectin OS=Homo sapiens GN=PLEC PE=1 SV=3	PLEC_HUMAN	SwissProt_2018_01.fasta	531784	123	135	145	0.0112	0.304	KAALEEVER	R	L	0.997	44.6	28.8	16.6	43.8	0	1	0	0	2	1044.57	830.85	2212170	2142	2150
Epidermis	Buttock	20180601_SherrattM_MO_01.raw (Full_Skin_1)	Plectin OS=Homo sapiens GN=PLEC PE=1 SV=3	PLEC_HUMAN	SwissProt_2018_01.fasta	531784	123	135	145	0.0112	0.304	KQEELQQLEQQR	R	R	0.97	28	29.1	14.7	28	0	0	1	0	2	1556.8	1201.95	1358600	2706	2717
Epidermis	Buttock	20180601_SherrattM_MO_01.raw (Full_Skin_1)	Plectin OS=Homo sapiens GN=PLEC PE=1 SV=3	PLEC_HUMAN	SwissProt_2018_01.fasta	531784	123	135	145	0.0112	0.304	KQITMEELVR	R	S	0.997	44.3	29.1	37.6	22.5	0	0	1	0	2	1246.68	1928.47	2007080	4027	4036
Epidermis	Buttock	20180601_SherrattM_MO_01.raw (Full_Skin_1)	Plectin OS=Homo sapiens GN=PLEC PE=1 SV=3	PLEC_HUMAN	SwissProt_2018_01.fasta	531784	123	135	145	0.0112	0.304	LAAEQELIR	R	L	0.997	47.3	29.1	20.9	42.3	0	1	0	0	2	1042.59	1793.73	1361100	1846	1854
Epidermis	Buttock	20180601_SherrattM_MO_01.raw (Full_Skin_1)	Plectin OS=Homo sapiens GN=PLEC PE=1 SV=3	PLEC_HUMAN	SwissProt_2018_01.fasta	531784	123	135	145	0.0112	0.304	LAEVEAALEK	R	Q	0.988	31.3	29.6	15	31.3	0	1	0	0	2	1072.59	1932.83	2702910	1499	1508
Epidermis	Buttock	20180601_SherrattM_MO_01.raw (Full_Skin_1)	Plectin OS=Homo sapiens GN=PLEC PE=1 SV=3	PLEC_HUMAN	SwissProt_2018_01.fasta	531784	123	135	145	0.0112	0.304	LAQGHTTVDELAR	R	R	0.997	68.3	30.9	17.3	68.3	0	1	1	0	2	1410.73	1061.71	2128100	2809	2821
Epidermis	Buttock	20180601_SherrattM_MO_01.raw (Full_Skin_1)	Plectin OS=Homo sapiens GN=PLEC PE=1 SV=3	PLEC_HUMAN	SwissProt_2018_01.fasta	531784	123	135	145	0.0112	0.304	LEDLLQDAQDEKEQLNEYK	R	G	0.997	70	27.8	17.4	70	0	0	1	0	2	2321.11	4087.28	1139100	897	915
Epidermis	Buttock	20180601_SherrattM_MO_01.raw (Full_Skin_1)	Plectin OS=Homo sapiens GN=PLEC PE=1 SV=3	PLEC_HUMAN	SwissProt_2018_01.fasta	531784	123	135	145	0.0112	0.304	LEDLLQDAQDEKEQLNEYKGHLSGLAK	R	R	0.947	25.7	27.5	14.6	25.7	0	0	0	0	2	3084.55	4264.7	4778930	897	923
Epidermis	Buttock	20180601_SherrattM_MO_01.raw (Full_Skin_1)	Plectin OS=Homo sapiens GN=PLEC PE=1 SV=3	PLEC_HUMAN	SwissProt_2018_01.fasta	531784	123	135	145	0.0112	0.304	LEQLFQDEVAK	K	A	0.997	77.4	29.7	18.6	76.7	0	1	0	0	2	1319.68	2789.03	2370620	2653	2663
Epidermis	Buttock	20180601_SherrattM_MO_01.raw (Full_Skin_1)	Plectin OS=Homo sapiens GN=PLEC PE=1 SV=3	PLEC_HUMAN	SwissProt_2018_01.fasta	531784	123	135	145	0.0112	0.304	LFNAIIHR	R	H	0.959	36.8	25	15.3	36.8	0	0	1	0	2	983.578	1865.8	4769160	329	336
Epidermis	Buttock	20180601_SherrattM_MO_01.raw (Full_Skin_1)	Plectin OS=Homo sapiens GN=PLEC PE=1 SV=3	PLEC_HUMAN	SwissProt_2018_01.fasta	531784	123	135	145	0.0112	0.304	LKAEAELLQQQK	R	E	0.997	50.8	27.9	16.4	50.6	0	1	0	0	2	1398.8	1335.97	721695	2462	2473
Epidermis	Buttock	20180601_SherrattM_MO_01.raw (Full_Skin_1)	Plectin OS=Homo sapiens GN=PLEC PE=1 SV=3	PLEC_HUMAN	SwissProt_2018_01.fasta	531784	123	135	145	0.0112	0.304	LKAEATEAAR	R	Q	0.997	41	30.6	16.8	39.7	0	1	0	0	2	1059.58	700.176	657579	2349	2358
Epidermis	Buttock	20180601_SherrattM_MO_01.raw (Full_Skin_1)	Plectin OS=Homo sapiens GN=PLEC PE=1 SV=3	PLEC_HUMAN	SwissProt_2018_01.fasta	531784	123	135	145	0.0112	0.304	LLDAQLATGGIVDPR	R	L	0.997	54.7	29.5	16.4	54.7	0	1	0	0	2	1538.85	3707.06	1744250	3936	3950
Epidermis	Buttock	20180601_SherrattM_MO_01.raw (Full_Skin_1)	Plectin OS=Homo sapiens GN=PLEC PE=1 SV=3	PLEC_HUMAN	SwissProt_2018_01.fasta	531784	123	135	145	0.0112	0.304	LLDAQLSTGGIVDPSK	R	S	0.997	90.4	28.3	18.7	90.4	0	1	0	0	2	1613.87	3451.81	3415500	3270	3285
Epidermis	Buttock	20180601_SherrattM_MO_01.raw (Full_Skin_1)	Plectin OS=Homo sapiens GN=PLEC PE=1 SV=3	PLEC_HUMAN	SwissProt_2018_01.fasta	531784	123	135	145	0.0112	0.304	LLDPEDVDVPQPDEK	R	S	0.997	72.7	28.7	17.5	72.7	0	1	0	0	2	1708.83	3248.15	3760320	372	386
Epidermis	Buttock	20180601_SherrattM_MO_01.raw (Full_Skin_1)	Plectin OS=Homo sapiens GN=PLEC PE=1 SV=3	PLEC_HUMAN	SwissProt_2018_01.fasta	531784	123	135	145	0.0112	0.304	LLEAAAQSTK	R	G	0.997	57.1	30.2	30.4	43.3	0	1	0	0	2	1031.57	897.477	2570120	4600	4609
Epidermis	Buttock	20180601_SherrattM_MO_01.raw (Full_Skin_1)	Plectin OS=Homo sapiens GN=PLEC PE=1 SV=3	PLEC_HUMAN	SwissProt_2018_01.fasta	531784	123	135	145	0.0112	0.304	LLEAQIATGGIIDPEESHR	R	L	0.997	49.8	36.3	16.1	49.8	0	0	1	0	2	2049.06	3518.27	845799	4179	4197
Epidermis	Buttock	20180601_SherrattM_MO_01.raw (Full_Skin_1)	Plectin OS=Homo sapiens GN=PLEC PE=1 SV=3	PLEC_HUMAN	SwissProt_2018_01.fasta	531784	123	135	145	0.0112	0.304	LLEAQIATGGIIDPVHSHR	R	V	0.997	58.4	27.6	16.6	58.4	0	0	1	1	2	2027.1	3118.33	3820080	3601	3619
Epidermis	Buttock	20180601_SherrattM_MO_01.raw (Full_Skin_1)	Plectin OS=Homo sapiens GN=PLEC PE=1 SV=3	PLEC_HUMAN	SwissProt_2018_01.fasta	531784	123	135	145	0.0112	0.304	LLEAQIATGGVIDPVHSHR	R	V	0.997	84.1	28	18.3	84.1	0	0	2	2	2	2013.09	2775.68	28628200	2942	2960
Epidermis	Buttock	20180601_SherrattM_MO_01.raw (Full_Skin_1)	Plectin OS=Homo sapiens GN=PLEC PE=1 SV=3	PLEC_HUMAN	SwissProt_2018_01.fasta	531784	123	135	145	0.0112	0.304	LLFNDVQTLK	R	D	0.997	63.6	27.3	26.2	54.3	0	2	0	0	2	1190.68	3517.33	3455840	588	597
Epidermis	Buttock	20180601_SherrattM_MO_01.raw (Full_Skin_1)	Plectin OS=Homo sapiens GN=PLEC PE=1 SV=3	PLEC_HUMAN	SwissProt_2018_01.fasta	531784	123	135	145	0.0112	0.304	LQEAGILSAEELQR	R	L	0.997	59.9	29	16.7	59.9	0	2	0	0	2	1556.83	3238.69	1586820	2795	2808
Epidermis	Buttock	20180601_SherrattM_MO_01.raw (Full_Skin_1)	Plectin OS=Homo sapiens GN=PLEC PE=1 SV=3	PLEC_HUMAN	SwissProt_2018_01.fasta	531784	123	135	145	0.0112	0.304	LQEDKEQMAQQLAEETQGFQR	R	T	0.997	59	33.8	16.7	59	0	0	1	0	2	2507.18	3416.76	954457	2483	2503
Epidermis	Buttock	20180601_SherrattM_MO_01.raw (Full_Skin_1)	Plectin OS=Homo sapiens GN=PLEC PE=1 SV=3	PLEC_HUMAN	SwissProt_2018_01.fasta	531784	123	135	145	0.0112	0.304	LQLEACETR	R	T	0.997	59.4	29	16.7	59.4	0	1	0	0	2	1119.55	1219.69	1254180	1131	1139
Epidermis	Buttock	20180601_SherrattM_MO_01.raw (Full_Skin_1)	Plectin OS=Homo sapiens GN=PLEC PE=1 SV=3	PLEC_HUMAN	SwissProt_2018_01.fasta	531784	123	135	145	0.0112	0.304	LQLEETDHQKNLLDEELQR	R	L	0.992	48.3	30.1	16	48.3	0	0	1	0	2	2351.18	3014.85	770687	2330	2348
Epidermis	Buttock	20180601_SherrattM_MO_01.raw (Full_Skin_1)	Plectin OS=Homo sapiens GN=PLEC PE=1 SV=3	PLEC_HUMAN	SwissProt_2018_01.fasta	531784	123	135	145	0.0112	0.304	LQNVQIALDYLR	K	H	0.997	73.1	27	18.3	72.4	0	1	0	0	2	1445.81	4392.15	4859960	237	248
Epidermis	Buttock	20180601_SherrattM_MO_01.raw (Full_Skin_1)	Plectin OS=Homo sapiens GN=PLEC PE=1 SV=3	PLEC_HUMAN	SwissProt_2018_01.fasta	531784	123	135	145	0.0112	0.304	LREQLQLLEEQHR	R	A	0.997	44.8	27.9	15.8	44.8	0	0	1	0	2	1691.92	1797.18	2353520	2731	2743
Epidermis	Buttock	20180601_SherrattM_MO_01.raw (Full_Skin_1)	Plectin OS=Homo sapiens GN=PLEC PE=1 SV=3	PLEC_HUMAN	SwissProt_2018_01.fasta	531784	123	135	145	0.0112	0.304	LRQLAEEDLAQQR	R	A	0.98	29.7	29.5	16	28.5	0	0	1	0	2	1569.83	1438.1	807290	2430	2442
Epidermis	Buttock	20180601_SherrattM_MO_01.raw (Full_Skin_1)	Plectin OS=Homo sapiens GN=PLEC PE=1 SV=3	PLEC_HUMAN	SwissProt_2018_01.fasta	531784	123	135	145	0.0112	0.304	LTAEDLFEAR	R	I	0.997	49.8	30.2	24.3	41.5	0	1	0	0	2	1164.59	3721.33	1263480	3784	3793
Epidermis	Buttock	20180601_SherrattM_MO_01.raw (Full_Skin_1)	Plectin OS=Homo sapiens GN=PLEC PE=1 SV=3	PLEC_HUMAN	SwissProt_2018_01.fasta	531784	123	135	145	0.0112	0.304	LTVEEAVR	K	M	0.99	42	29.8	21.7	36	0	1	0	0	2	916.51	1346.66	2348450	4122	4129
Epidermis	Buttock	20180601_SherrattM_MO_01.raw (Full_Skin_1)	Plectin OS=Homo sapiens GN=PLEC PE=1 SV=3	PLEC_HUMAN	SwissProt_2018_01.fasta	531784	123	135	145	0.0112	0.304	LYVHEAVK	R	A	0.971	29.1	30.9	18.6	25.3	0	1	0	0	2	958.536	856.803	798007	3544	3551
Epidermis	Buttock	20180601_SherrattM_MO_01.raw (Full_Skin_1)	Plectin OS=Homo sapiens GN=PLEC PE=1 SV=3	PLEC_HUMAN	SwissProt_2018_01.fasta	531784	123	135	145	0.0112	0.304	MQAVQEATR	K	L	0.997	47.3	29.2	28.9	34.3	0	1	0	0	2	1033.51	790.216	1265350	2453	2461
Epidermis	Buttock	20180601_SherrattM_MO_01.raw (Full_Skin_1)	Plectin OS=Homo sapiens GN=PLEC PE=1 SV=3	PLEC_HUMAN	SwissProt_2018_01.fasta	531784	123	135	145	0.0112	0.304	MSAAQALK	K	K	0.952	29.2	29	14.8	29.2	0	1	0	0	2	819.439	910.643	1870780	4505	4512
Epidermis	Buttock	20180601_SherrattM_MO_01.raw (Full_Skin_1)	Plectin OS=Homo sapiens GN=PLEC PE=1 SV=3	PLEC_HUMAN	SwissProt_2018_01.fasta	531784	123	135	145	0.0112	0.304	MVEGYQGLR	R	C	0.996	36.2	27.4	15.3	36.2	0	1	0	0	2	1052.52	1475.56	2963330	308	316
Epidermis	Buttock	20180601_SherrattM_MO_01.raw (Full_Skin_1)	Plectin OS=Homo sapiens GN=PLEC PE=1 SV=3	PLEC_HUMAN	SwissProt_2018_01.fasta	531784	123	135	145	0.0112	0.304	NLVDNITGQR	R	L	0.995	36.3	29.8	19.6	32	0	1	0	0	2	1129.6	2316.7	871039	4438	4447
Epidermis	Buttock	20180601_SherrattM_MO_01.raw (Full_Skin_1)	Plectin OS=Homo sapiens GN=PLEC PE=1 SV=3	PLEC_HUMAN	SwissProt_2018_01.fasta	531784	123	135	145	0.0112	0.304	QEQIQAMPLADSQAVR	R	E	0.997	62.3	28.8	16.9	62.3	0	1	0	0	2	1784.9	2672.72	756060	1367	1382
Epidermis	Buttock	20180601_SherrattM_MO_01.raw (Full_Skin_1)	Plectin OS=Homo sapiens GN=PLEC PE=1 SV=3	PLEC_HUMAN	SwissProt_2018_01.fasta	531784	123	135	145	0.0112	0.304	QLAEGTAQQR	R	L	0.997	42.9	28.2	22.7	35.9	0	1	0	0	2	1101.56	696.578	309081	1836	1845
Epidermis	Buttock	20180601_SherrattM_MO_01.raw (Full_Skin_1)	Plectin OS=Homo sapiens GN=PLEC PE=1 SV=3	PLEC_HUMAN	SwissProt_2018_01.fasta	531784	123	135	145	0.0112	0.304	QLEMSAEAER	R	L	0.997	46.1	26.2	18.6	43.4	0	1	0	0	2	1163.54	1104.13	596195	2512	2521
Epidermis	Buttock	20180601_SherrattM_MO_01.raw (Full_Skin_1)	Plectin OS=Homo sapiens GN=PLEC PE=1 SV=3	PLEC_HUMAN	SwissProt_2018_01.fasta	531784	123	135	145	0.0112	0.304	QLLEEELAR	R	L	0.986	28.2	29.5	18.7	24.2	0	1	0	0	2	1100.59	2395.44	1077700	1867	1875
Epidermis	Buttock	20180601_SherrattM_MO_01.raw (Full_Skin_1)	Plectin OS=Homo sapiens GN=PLEC PE=1 SV=3	PLEC_HUMAN	SwissProt_2018_01.fasta	531784	123	135	145	0.0112	0.304	QLQLAQEAAQK	R	R	0.997	63.1	33	21.6	58.5	0	1	0	0	2	1227.67	1235.81	1341050	2172	2182
Epidermis	Buttock	20180601_SherrattM_MO_01.raw (Full_Skin_1)	Plectin OS=Homo sapiens GN=PLEC PE=1 SV=3	PLEC_HUMAN	SwissProt_2018_01.fasta	531784	123	135	145	0.0112	0.304	QRELAEQELEK	R	Q	0.997	37.5	29	26.9	26	0	1	0	0	2	1372.71	954.028	1415910	1823	1833
Epidermis	Buttock	20180601_SherrattM_MO_01.raw (Full_Skin_1)	Plectin OS=Homo sapiens GN=PLEC PE=1 SV=3	PLEC_HUMAN	SwissProt_2018_01.fasta	531784	123	135	145	0.0112	0.304	QTNLENLDQAFSVAER	R	D	0.997	67.9	29	17.2	67.9	0	1	1	0	2	1834.89	4254.17	13452600	350	365
Epidermis	Buttock	20180601_SherrattM_MO_01.raw (Full_Skin_1)	Plectin OS=Homo sapiens GN=PLEC PE=1 SV=3	PLEC_HUMAN	SwissProt_2018_01.fasta	531784	123	135	145	0.0112	0.304	QVEEEILALK	R	A	0.997	60.4	30.3	16.8	60.4	0	1	0	0	2	1171.66	3208.88	1207900	2059	2068
Epidermis	Buttock	20180601_SherrattM_MO_01.raw (Full_Skin_1)	Plectin OS=Homo sapiens GN=PLEC PE=1 SV=3	PLEC_HUMAN	SwissProt_2018_01.fasta	531784	123	135	145	0.0112	0.304	QVQVALETAQR	R	S	0.997	59.7	28.8	16.7	59.7	0	1	0	0	2	1242.68	1343.06	1762250	1699	1709
Epidermis	Buttock	20180601_SherrattM_MO_01.raw (Full_Skin_1)	Plectin OS=Homo sapiens GN=PLEC PE=1 SV=3	PLEC_HUMAN	SwissProt_2018_01.fasta	531784	123	135	145	0.0112	0.304	QYINAIKDYELQLVTYK	K	A	0.997	61.3	31.3	16.8	61.3	0	0	1	0	2	2102.12	4439.18	4923960	1411	1427
Epidermis	Buttock	20180601_SherrattM_MO_01.raw (Full_Skin_1)	Plectin OS=Homo sapiens GN=PLEC PE=1 SV=3	PLEC_HUMAN	SwissProt_2018_01.fasta	531784	123	135	145	0.0112	0.304	RGYFDEEMNR	R	V	0.978	25.4	25	14.6	25.4	0	0	1	0	2	1316.57	1474.44	907657	2969	2978
Epidermis	Buttock	20180601_SherrattM_MO_01.raw (Full_Skin_1)	Plectin OS=Homo sapiens GN=PLEC PE=1 SV=3	PLEC_HUMAN	SwissProt_2018_01.fasta	531784	123	135	145	0.0112	0.304	RLTAEDLFEAR	R	I	0.997	47.2	29.5	15.9	47.2	0	0	1	0	2	1320.69	2838.9	962148	3783	3793
Epidermis	Buttock	20180601_SherrattM_MO_01.raw (Full_Skin_1)	Plectin OS=Homo sapiens GN=PLEC PE=1 SV=3	PLEC_HUMAN	SwissProt_2018_01.fasta	531784	123	135	145	0.0112	0.304	RLTVNEAVK	R	E	0.973	31.4	28.7	25.3	21	0	1	0	0	2	1029.61	864.447	1172990	2884	2892
Epidermis	Buttock	20180601_SherrattM_MO_01.raw (Full_Skin_1)	Plectin OS=Homo sapiens GN=PLEC PE=1 SV=3	PLEC_HUMAN	SwissProt_2018_01.fasta	531784	123	135	145	0.0112	0.304	RPELEDSTLR	R	Y	0.997	33.6	29.2	15.1	33.6	0	1	0	0	2	1215.63	1019.33	2050150	651	660
Epidermis	Buttock	20180601_SherrattM_MO_01.raw (Full_Skin_1)	Plectin OS=Homo sapiens GN=PLEC PE=1 SV=3	PLEC_HUMAN	SwissProt_2018_01.fasta	531784	123	135	145	0.0112	0.304	RQELEAELAK	K	V	0.997	47.1	29.8	28.3	34.7	0	1	0	0	2	1186.64	1019.7	1956890	1887	1896
Epidermis	Buttock	20180601_SherrattM_MO_01.raw (Full_Skin_1)	Plectin OS=Homo sapiens GN=PLEC PE=1 SV=3	PLEC_HUMAN	SwissProt_2018_01.fasta	531784	123	135	145	0.0112	0.304	RQQEELLAEENQR	R	L	0.997	66.1	29.2	17.1	66.1	0	0	1	0	2	1642.81	1020.9	1475530	2718	2730
Epidermis	Buttock	20180601_SherrattM_MO_01.raw (Full_Skin_1)	Plectin OS=Homo sapiens GN=PLEC PE=1 SV=3	PLEC_HUMAN	SwissProt_2018_01.fasta	531784	123	135	145	0.0112	0.304	RQVEEEILALK	R	A	0.996	34.8	27.5	23	27.1	0	1	0	0	2	1327.76	2533	2201820	2058	2068
Epidermis	Buttock	20180601_SherrattM_MO_01.raw (Full_Skin_1)	Plectin OS=Homo sapiens GN=PLEC PE=1 SV=3	PLEC_HUMAN	SwissProt_2018_01.fasta	531784	123	135	145	0.0112	0.304	SDEGQLSPATR	R	G	0.997	33.4	26.7	15.1	33.4	0	1	0	0	2	1160.55	827.956	1480770	714	724
Epidermis	Buttock	20180601_SherrattM_MO_01.raw (Full_Skin_1)	Plectin OS=Homo sapiens GN=PLEC PE=1 SV=3	PLEC_HUMAN	SwissProt_2018_01.fasta	531784	123	135	145	0.0112	0.304	SELELTLGK	R	L	0.997	54.7	28.5	16.6	54.5	0	1	0	0	2	989.552	2493.53	2789400	1202	1210
Epidermis	Buttock	20180601_SherrattM_MO_01.raw (Full_Skin_1)	Plectin OS=Homo sapiens GN=PLEC PE=1 SV=3	PLEC_HUMAN	SwissProt_2018_01.fasta	531784	123	135	145	0.0112	0.304	SIQEELQQLR	R	Q	0.997	50.5	28.8	30.8	35.9	0	1	0	0	2	1243.66	3255.55	1235990	1554	1563
Epidermis	Buttock	20180601_SherrattM_MO_01.raw (Full_Skin_1)	Plectin OS=Homo sapiens GN=PLEC PE=1 SV=3	PLEC_HUMAN	SwissProt_2018_01.fasta	531784	123	135	145	0.0112	0.304	SKEQAELEAAR	R	Q	0.997	57.4	28.7	16.6	57.4	0	1	1	0	2	1231.63	802.542	2586520	2098	2108
Epidermis	Buttock	20180601_SherrattM_MO_01.raw (Full_Skin_1)	Plectin OS=Homo sapiens GN=PLEC PE=1 SV=3	PLEC_HUMAN	SwissProt_2018_01.fasta	531784	123	135	145	0.0112	0.304	SLAAEEEAAR	K	Q	0.997	49.6	28.7	16.1	49.6	0	1	0	0	2	1046.51	941.714	3503490	2130	2139
Epidermis	Buttock	20180601_SherrattM_MO_01.raw (Full_Skin_1)	Plectin OS=Homo sapiens GN=PLEC PE=1 SV=3	PLEC_HUMAN	SwissProt_2018_01.fasta	531784	123	135	145	0.0112	0.304	SLAQAEAEKQKEEAER	K	E	0.997	62.1	29.3	16.9	62.1	0	0	1	0	2	1816.9	846.246	1543630	1793	1808
Epidermis	Buttock	20180601_SherrattM_MO_01.raw (Full_Skin_1)	Plectin OS=Homo sapiens GN=PLEC PE=1 SV=3	PLEC_HUMAN	SwissProt_2018_01.fasta	531784	123	135	145	0.0112	0.304	SLESLHSFVAAATK	R	E	0.997	42.2	29.3	15.6	42.2	0	1	1	0	2	1460.77	3297.52	2943930	751	764
Epidermis	Buttock	20180601_SherrattM_MO_01.raw (Full_Skin_1)	Plectin OS=Homo sapiens GN=PLEC PE=1 SV=3	PLEC_HUMAN	SwissProt_2018_01.fasta	531784	123	135	145	0.0112	0.304	SLQEEHVAVAQLR	R	E	0.997	43.6	29.2	15.7	43.6	0	0	1	0	2	1479.79	1667.81	999287	1732	1744
Epidermis	Buttock	20180601_SherrattM_MO_01.raw (Full_Skin_1)	Plectin OS=Homo sapiens GN=PLEC PE=1 SV=3	PLEC_HUMAN	SwissProt_2018_01.fasta	531784	123	135	145	0.0112	0.304	SLSAIYLEK	R	L	0.989	26.5	27.3	14.7	26.5	0	1	0	0	2	1023.57	2403.07	936881	1216	1224
Epidermis	Buttock	20180601_SherrattM_MO_01.raw (Full_Skin_1)	Plectin OS=Homo sapiens GN=PLEC PE=1 SV=3	PLEC_HUMAN	SwissProt_2018_01.fasta	531784	123	135	145	0.0112	0.304	SLVPAAELLESR	R	V	0.997	69.5	28.2	20.3	66.6	0	2	0	0	2	1284.72	3929.2	7604910	3116	3127
Epidermis	Buttock	20180601_SherrattM_MO_01.raw (Full_Skin_1)	Plectin OS=Homo sapiens GN=PLEC PE=1 SV=3	PLEC_HUMAN	SwissProt_2018_01.fasta	531784	123	135	145	0.0112	0.304	SQVEEELFSVR	R	V	0.997	63.7	29	21.7	58.9	0	2	0	0	2	1322.66	3442.47	3733950	2361	2371
Epidermis	Buttock	20180601_SherrattM_MO_01.raw (Full_Skin_1)	Plectin OS=Homo sapiens GN=PLEC PE=1 SV=3	PLEC_HUMAN	SwissProt_2018_01.fasta	531784	123	135	145	0.0112	0.304	SQVMDEATALQLR	R	E	0.997	66.2	29.9	17.1	66.2	0	1	0	0	2	1461.74	3210.01	2991630	4037	4049
Epidermis	Buttock	20180601_SherrattM_MO_01.raw (Full_Skin_1)	Plectin OS=Homo sapiens GN=PLEC PE=1 SV=3	PLEC_HUMAN	SwissProt_2018_01.fasta	531784	123	135	145	0.0112	0.304	SSIAGLLLK	R	A	0.997	47.7	25	16.1	47.6	0	1	0	0	2	901.572	3411.35	3461240	2833	2841
Epidermis	Buttock	20180601_SherrattM_MO_01.raw (Full_Skin_1)	Plectin OS=Homo sapiens GN=PLEC PE=1 SV=3	PLEC_HUMAN	SwissProt_2018_01.fasta	531784	123	135	145	0.0112	0.304	SSSVGSSSSYPISPAVSR	R	T	0.997	101	28.7	19.3	101	0	2	0	0	2	1754.86	1888.81	2093070	4384	4401
Epidermis	Buttock	20180601_SherrattM_MO_01.raw (Full_Skin_1)	Plectin OS=Homo sapiens GN=PLEC PE=1 SV=3	PLEC_HUMAN	SwissProt_2018_01.fasta	531784	123	135	145	0.0112	0.304	TLLQGSGCLAGIYLEDTKEK	R	V	0.997	87.5	28.1	18.5	87.5	0	0	1	0	2	2196.12	4060.83	3083850	3486	3505
Epidermis	Buttock	20180601_SherrattM_MO_01.raw (Full_Skin_1)	Plectin OS=Homo sapiens GN=PLEC PE=1 SV=3	PLEC_HUMAN	SwissProt_2018_01.fasta	531784	123	135	145	0.0112	0.304	TPVEVPVGGFK	K	G	0.997	51.2	30	17.6	49.8	0	1	0	0	2	1129.63	2523.6	2219610	3374	3384
Epidermis	Buttock	20180601_SherrattM_MO_01.raw (Full_Skin_1)	Plectin OS=Homo sapiens GN=PLEC PE=1 SV=3	PLEC_HUMAN	SwissProt_2018_01.fasta	531784	123	135	145	0.0112	0.304	VPDVQDGVR	R	A	0.997	59.4	27.6	16.7	59.4	0	1	0	0	2	984.511	1035.46	901155	402	410
Epidermis	Buttock	20180601_SherrattM_MO_01.raw (Full_Skin_1)	Plectin OS=Homo sapiens GN=PLEC PE=1 SV=3	PLEC_HUMAN	SwissProt_2018_01.fasta	531784	123	135	145	0.0112	0.304	VPLDEALQR	R	G	0.997	34	27.5	15.1	34	0	1	0	0	2	1040.57	1834.36	1418940	4543	4551
Epidermis	Buttock	20180601_SherrattM_MO_01.raw (Full_Skin_1)	Plectin OS=Homo sapiens GN=PLEC PE=1 SV=3	PLEC_HUMAN	SwissProt_2018_01.fasta	531784	123	135	145	0.0112	0.304	VPLDVACAR	R	G	0.997	37	28	15.3	37	0	1	0	0	2	1000.52	1373.4	2971130	3289	3297
Epidermis	Buttock	20180601_SherrattM_MO_01.raw (Full_Skin_1)	Plectin OS=Homo sapiens GN=PLEC PE=1 SV=3	PLEC_HUMAN	SwissProt_2018_01.fasta	531784	123	135	145	0.0112	0.304	VPVDVAYR	R	R	0.99	51.1	29.2	16.2	51.1	0	1	0	0	2	918.504	1363.1	8808800	2961	2968
Epidermis	Buttock	20180601_SherrattM_MO_01.raw (Full_Skin_1)	Plectin OS=Homo sapiens GN=PLEC PE=1 SV=3	PLEC_HUMAN	SwissProt_2018_01.fasta	531784	123	135	145	0.0112	0.304	VQSGSESVIQEYVDLR	K	T	0.997	95.7	34.5	19	95.7	0	1	0	0	2	1808.9	4265.91	3090340	1442	1457
Epidermis	Buttock	20180601_SherrattM_MO_01.raw (Full_Skin_1)	Plectin OS=Homo sapiens GN=PLEC PE=1 SV=3	PLEC_HUMAN	SwissProt_2018_01.fasta	531784	123	135	145	0.0112	0.304	VSITEAMHR	K	N	0.997	70.7	27.5	17.4	70.7	0	1	1	0	2	1043.53	1175.59	3253350	4429	4437
Epidermis	Buttock	20180601_SherrattM_MO_01.raw (Full_Skin_1)	Plectin OS=Homo sapiens GN=PLEC PE=1 SV=3	PLEC_HUMAN	SwissProt_2018_01.fasta	531784	123	135	145	0.0112	0.304	VSIYEAMR	K	R	0.99	54.2	27.2	16.4	54.2	0	1	0	0	2	968.487	2106.47	1865300	3506	3513
Epidermis	Buttock	20180601_SherrattM_MO_01.raw (Full_Skin_1)	Plectin OS=Homo sapiens GN=PLEC PE=1 SV=3	PLEC_HUMAN	SwissProt_2018_01.fasta	531784	123	135	145	0.0112	0.304	VVIVDPETGKEMSVYEAYR	R	K	0.997	47.5	31	16	47.5	0	0	1	0	2	2185.08	3708.19	3154240	4278	4296
Epidermis	Buttock	20180601_SherrattM_MO_01.raw (Full_Skin_1)	Plectin OS=Homo sapiens GN=PLEC PE=1 SV=3	PLEC_HUMAN	SwissProt_2018_01.fasta	531784	123	135	145	0.0112	0.304	WQAVLAQTDVR	R	Q	0.997	34.3	29.3	15.1	34.3	0	1	0	0	2	1286.69	2540.14	5993890	1325	1335
Epidermis	Buttock	20180601_SherrattM_MO_01.raw (Full_Skin_1)	Plectin OS=Homo sapiens GN=PLEC PE=1 SV=3	PLEC_HUMAN	SwissProt_2018_01.fasta	531784	123	135	145	0.0112	0.304	YLQDLLAWVEENQHR	R	V	0.996	49.8	28.3	16.1	49.8	0	0	1	0	2	1913.95	4789.68	5263380	661	675
Epidermis	Buttock	20180601_SherrattM_MO_01.raw (Full_Skin_1)	40S ribosomal protein S27 OS=Homo sapiens GN=RPS27 PE=1 SV=3	RS27_HUMAN	SwissProt_2018_01.fasta	9460.9	2	2	2	0.000154	0.226	DLLHPSPEEEK	K	R	0.997	38.3	29.1	16.5	37.3	0	1	0	0	2	1293.63	1358.54	2111430	6	16
Epidermis	Buttock	20180601_SherrattM_MO_01.raw (Full_Skin_1)	40S ribosomal protein S27 OS=Homo sapiens GN=RPS27 PE=1 SV=3	RS27_HUMAN	SwissProt_2018_01.fasta	9460.9	2	2	2	0.000154	0.226	LTEGCSFR	R	R	0.97	21.7	25.8	14.4	21.7	0	1	0	0	2	969.446	959.612	4610650	73	80
Epidermis	Buttock	20180601_SherrattM_MO_01.raw (Full_Skin_1)	HLA class I histocompatibility antigen, A-34 alpha chain OS=Homo sapiens GN=HLA-A PE=1 SV=1	1A34_HUMAN,A0A0Y0D599_HUMAN,A6H591_HUMAN,A6H592_HUMAN,B1PKZ1_HUMAN,Q6R740_HUMAN	SwissProt_2018_01.fasta	41054.6	6	6	6	0.000463	0.249	APWIEQEGPEYWDR	R	N	0.997	62	39.4	25	0	0	1	0	0	2	1775.8	4208.3	3044730	73	86
Epidermis	Buttock	20180601_SherrattM_MO_01.raw (Full_Skin_1)	HLA class I histocompatibility antigen, A-34 alpha chain OS=Homo sapiens GN=HLA-A PE=1 SV=1	1A34_HUMAN,A0A0Y0D599_HUMAN,A6H591_HUMAN,A6H592_HUMAN,B1PKZ1_HUMAN,Q6R740_HUMAN	SwissProt_2018_01.fasta	41054.6	6	6	6	0.000463	0.249	AYLEGTCVEWLR	R	R	0.997	78.4	40.2	74.1	0	0	1	0	0	2	1496.72	4182.52	3188580	182	193
Epidermis	Buttock	20180601_SherrattM_MO_01.raw (Full_Skin_1)	HLA class I histocompatibility antigen, A-34 alpha chain OS=Homo sapiens GN=HLA-A PE=1 SV=1	1A34_HUMAN,A0A0Y0D599_HUMAN,A6H591_HUMAN,A6H592_HUMAN,B1PKZ1_HUMAN,Q6R740_HUMAN	SwissProt_2018_01.fasta	41054.6	6	6	6	0.000463	0.249	DGEDQTQDTELVETRPAGDGTFQK	R	W	0.987	37	34.5	33.6	18.7	0	0	1	0	2	2637.19	2335.93	758575	244	267
Epidermis	Buttock	20180601_SherrattM_MO_01.raw (Full_Skin_1)	HLA class I histocompatibility antigen, A-34 alpha chain OS=Homo sapiens GN=HLA-A PE=1 SV=1	1A34_HUMAN,A0A0Y0D599_HUMAN,A6H591_HUMAN,A6H592_HUMAN,B1PKZ1_HUMAN,Q6R740_HUMAN	SwissProt_2018_01.fasta	41054.6	6	6	6	0.000463	0.249	FIAVGYVDDTQFVR	R	F	0.997	62	41	16.9	0	0	1	0	0	2	1629.83	4278.95	6326110	46	59
Epidermis	Buttock	20180601_SherrattM_MO_01.raw (Full_Skin_1)	HLA class I histocompatibility antigen, A-34 alpha chain OS=Homo sapiens GN=HLA-A PE=1 SV=1	1A34_HUMAN,A0A0Y0D599_HUMAN,A6H591_HUMAN,A6H592_HUMAN,B1PKZ1_HUMAN,Q6R740_HUMAN	SwissProt_2018_01.fasta	41054.6	6	6	6	0.000463	0.249	MYGCDVGPDGR	R	F	0.997	48.9	36.3	52	0	0	1	0	0	2	1226.49	1199.25	955461	122	132
Epidermis	Buttock	20180601_SherrattM_MO_01.raw (Full_Skin_1)	HLA class I histocompatibility antigen, A-34 alpha chain OS=Homo sapiens GN=HLA-A PE=1 SV=1	1A34_HUMAN,A0A0Y0D599_HUMAN,A6H591_HUMAN,A6H592_HUMAN,B1PKZ1_HUMAN,Q6R740_HUMAN	SwissProt_2018_01.fasta	41054.6	6	6	6	0.000463	0.249	THMTHHAVSDHEATLR	K	C	0.997	58	31.6	16.6	0	0	0	1	0	2	1842.87	751.911	1200820	211	226
Epidermis	Buttock	20180601_SherrattM_MO_01.raw (Full_Skin_1)	60S ribosomal protein L17 OS=Homo sapiens GN=RPL17 PE=1 SV=3	A0A024R261_HUMAN,A0A087WXM6_HUMAN,A0A0A6YYL6_HUMAN,J3KRX5_HUMAN,J3QQT2_HUMAN,RL17_HUMAN	SwissProt_2018_01.fasta	21397.4	3	4	5	0.000385	0.196	GLDVDSLVIEHIQVNK	K	A	0.997	84.9	27.5	18.3	84.9	0	1	1	0	2	1778.96	4316.36	9384810	106	121
Epidermis	Buttock	20180601_SherrattM_MO_01.raw (Full_Skin_1)	60S ribosomal protein L17 OS=Homo sapiens GN=RPL17 PE=1 SV=3	A0A024R261_HUMAN,A0A087WXM6_HUMAN,A0A0A6YYL6_HUMAN,J3KRX5_HUMAN,J3QQT2_HUMAN,RL17_HUMAN	SwissProt_2018_01.fasta	21397.4	3	4	5	0.000385	0.196	SAEFLLHMLK	K	N	0.997	41.8	30.3	15.8	41.7	0	1	0	0	2	1188.64	3873.13	1685380	87	96
Epidermis	Buttock	20180601_SherrattM_MO_01.raw (Full_Skin_1)	60S ribosomal protein L17 OS=Homo sapiens GN=RPL17 PE=1 SV=3	A0A024R261_HUMAN,A0A087WXM6_HUMAN,A0A0A6YYL6_HUMAN,J3KRX5_HUMAN,J3QQT2_HUMAN,RL17_HUMAN	SwissProt_2018_01.fasta	21397.4	3	4	5	0.000385	0.196	YSLDPENPTK	R	S	0.997	53.7	27.8	16.4	53.7	0	2	0	0	2	1163.56	1739.47	5026440	4	13
Epidermis	Buttock	20180601_SherrattM_MO_01.raw (Full_Skin_1)	Keratinocyte proline-rich protein OS=Homo sapiens GN=KPRP PE=1 SV=1	KPRP_HUMAN	SwissProt_2018_01.fasta	64132.6	10	11	20	0.00154	0.254	CPVEIPPIR	R	R	0.997	46.6	28.3	25.8	36.7	0	4	0	0	2	1080.59	2527.74	3361220	343	351
Epidermis	Buttock	20180601_SherrattM_MO_01.raw (Full_Skin_1)	Keratinocyte proline-rich protein OS=Homo sapiens GN=KPRP PE=1 SV=1	KPRP_HUMAN	SwissProt_2018_01.fasta	64132.6	10	11	20	0.00154	0.254	FEPCSSSYLPLRPSEGFPNYCTPPR	R	R	0.972	23.8	25	14.5	23.8	0	0	1	0	2	2958.36	4219.94	5348110	275	299
Epidermis	Buttock	20180601_SherrattM_MO_01.raw (Full_Skin_1)	Keratinocyte proline-rich protein OS=Homo sapiens GN=KPRP PE=1 SV=1	KPRP_HUMAN	SwissProt_2018_01.fasta	64132.6	10	11	20	0.00154	0.254	FSTQCQYQGSYSSCGPQFQSR	R	A	0.997	72.6	25	17.5	72.6	0	0	2	0	2	2503.04	2407.69	2070100	178	198
Epidermis	Buttock	20180601_SherrattM_MO_01.raw (Full_Skin_1)	Keratinocyte proline-rich protein OS=Homo sapiens GN=KPRP PE=1 SV=1	KPRP_HUMAN	SwissProt_2018_01.fasta	64132.6	10	11	20	0.00154	0.254	GRPAVCQPQGR	R	F	0.955	22.7	28.3	14.4	22.7	0	1	0	0	2	1225.62	680.67	319906	167	177
Epidermis	Buttock	20180601_SherrattM_MO_01.raw (Full_Skin_1)	Keratinocyte proline-rich protein OS=Homo sapiens GN=KPRP PE=1 SV=1	KPRP_HUMAN	SwissProt_2018_01.fasta	64132.6	10	11	20	0.00154	0.254	IEISSPCCPR	R	Q	0.997	70.8	25	17.4	70.8	0	3	0	0	2	1218.56	1417.18	33289000	327	336
Epidermis	Buttock	20180601_SherrattM_MO_01.raw (Full_Skin_1)	Keratinocyte proline-rich protein OS=Homo sapiens GN=KPRP PE=1 SV=1	KPRP_HUMAN	SwissProt_2018_01.fasta	64132.6	10	11	20	0.00154	0.254	RLDQCPESPLQR	R	C	0.997	61.7	27.2	17.3	61.3	0	2	2	0	2	1498.74	1185.05	17907400	387	398
Epidermis	Buttock	20180601_SherrattM_MO_01.raw (Full_Skin_1)	Keratinocyte proline-rich protein OS=Homo sapiens GN=KPRP PE=1 SV=1	KPRP_HUMAN	SwissProt_2018_01.fasta	64132.6	10	11	20	0.00154	0.254	RSEPIYNSR	R	C	0.997	57.6	29.1	32.4	41.9	0	1	0	0	2	1121.57	750.259	3642160	300	308
Epidermis	Buttock	20180601_SherrattM_MO_01.raw (Full_Skin_1)	Keratinocyte proline-rich protein OS=Homo sapiens GN=KPRP PE=1 SV=1	KPRP_HUMAN	SwissProt_2018_01.fasta	64132.6	10	11	20	0.00154	0.254	SEPIYNSR	R	C	0.99	32.4	28.8	16.2	31.2	0	1	0	0	2	965.469	826.011	2365990	301	308
Epidermis	Buttock	20180601_SherrattM_MO_01.raw (Full_Skin_1)	Keratinocyte proline-rich protein OS=Homo sapiens GN=KPRP PE=1 SV=1	KPRP_HUMAN	SwissProt_2018_01.fasta	64132.6	10	11	20	0.00154	0.254	SPSPCWGPNPVPYPGDLGCHESSPHR	R	L	0.986	44.3	26.4	15.8	44.3	0	0	0	1	2	2887.27	3022.8	6607530	497	522
Epidermis	Buttock	20180601_SherrattM_MO_01.raw (Full_Skin_1)	Keratinocyte proline-rich protein OS=Homo sapiens GN=KPRP PE=1 SV=1	KPRP_HUMAN	SwissProt_2018_01.fasta	64132.6	10	11	20	0.00154	0.254	TSFSPCVPQCQTQGSYGSFTEQHR	R	S	0.997	81	25	18.1	81	0	0	2	0	2	2789.2	2729.3	44820000	225	248
Epidermis	Buttock	20180601_SherrattM_MO_01.raw (Full_Skin_1)	Annexin A5 OS=Homo sapiens GN=ANXA5 PE=1 SV=2	ANXA5_HUMAN,V9HWE0_HUMAN	SwissProt_2018_01.fasta	35938.6	5	5	5	0.000385	0.166	DLLDDLKSELTGKFEK	R	L	0.997	44	28.2	15.8	44	0	0	1	0	2	1850.97	4854.02	2628260	64	79
Epidermis	Buttock	20180601_SherrattM_MO_01.raw (Full_Skin_1)	Annexin A5 OS=Homo sapiens GN=ANXA5 PE=1 SV=2	ANXA5_HUMAN,V9HWE0_HUMAN	SwissProt_2018_01.fasta	35938.6	5	5	5	0.000385	0.166	GTVTDFPGFDER	R	A	0.997	51	26.4	16.2	51	0	1	0	0	2	1340.61	3189.63	1949090	7	18
Epidermis	Buttock	20180601_SherrattM_MO_01.raw (Full_Skin_1)	Annexin A5 OS=Homo sapiens GN=ANXA5 PE=1 SV=2	ANXA5_HUMAN,V9HWE0_HUMAN	SwissProt_2018_01.fasta	35938.6	5	5	5	0.000385	0.166	GTVTDFPGFDERADAETLR	R	K	0.995	42.2	27.8	15.6	42.2	0	0	1	0	2	2096.99	3597.57	1338320	7	25
Epidermis	Buttock	20180601_SherrattM_MO_01.raw (Full_Skin_1)	Annexin A5 OS=Homo sapiens GN=ANXA5 PE=1 SV=2	ANXA5_HUMAN,V9HWE0_HUMAN	SwissProt_2018_01.fasta	35938.6	5	5	5	0.000385	0.166	SEIDLFNIR	R	K	0.996	33.8	29.7	15.1	33.8	0	1	0	0	2	1106.58	4250.27	1350360	277	285
Epidermis	Buttock	20180601_SherrattM_MO_01.raw (Full_Skin_1)	Annexin A5 OS=Homo sapiens GN=ANXA5 PE=1 SV=2	ANXA5_HUMAN,V9HWE0_HUMAN	SwissProt_2018_01.fasta	35938.6	5	5	5	0.000385	0.166	VLTEIIASR	K	T	0.997	56.6	26.4	16.5	56.6	0	1	0	0	2	1001.6	2172.27	1114080	109	117
Epidermis	Buttock	20180601_SherrattM_MO_01.raw (Full_Skin_1)	60S ribosomal protein L23a OS=Homo sapiens GN=RPL23A PE=1 SV=1	A8MUS3_HUMAN,H7BY10_HUMAN,K7EJV9_HUMAN,K7ERT8_HUMAN,RL23A_HUMAN	SwissProt_2018_01.fasta	17696.2	4	4	5	0.000385	0.276	FPLTTESAMK	K	K	0.997	47.3	28	16	47.3	0	2	0	0	2	1124.57	2114.3	2328780	79	88
Epidermis	Buttock	20180601_SherrattM_MO_01.raw (Full_Skin_1)	60S ribosomal protein L23a OS=Homo sapiens GN=RPL23A PE=1 SV=1	A8MUS3_HUMAN,H7BY10_HUMAN,K7EJV9_HUMAN,K7ERT8_HUMAN,RL23A_HUMAN	SwissProt_2018_01.fasta	17696.2	4	4	5	0.000385	0.276	KLYDIDVAK	K	V	0.997	77.2	27.9	40.7	54.4	0	1	0	0	2	1064.6	1512.54	608025	115	123
Epidermis	Buttock	20180601_SherrattM_MO_01.raw (Full_Skin_1)	60S ribosomal protein L23a OS=Homo sapiens GN=RPL23A PE=1 SV=1	A8MUS3_HUMAN,H7BY10_HUMAN,K7EJV9_HUMAN,K7ERT8_HUMAN,RL23A_HUMAN	SwissProt_2018_01.fasta	17696.2	4	4	5	0.000385	0.276	LAPDYDALDVANK	R	I	0.997	71.9	28.7	17.5	71.9	0	1	0	0	2	1404.7	2872.04	4794050	140	152
Epidermis	Buttock	20180601_SherrattM_MO_01.raw (Full_Skin_1)	60S ribosomal protein L23a OS=Homo sapiens GN=RPL23A PE=1 SV=1	A8MUS3_HUMAN,H7BY10_HUMAN,K7EJV9_HUMAN,K7ERT8_HUMAN,RL23A_HUMAN	SwissProt_2018_01.fasta	17696.2	4	4	5	0.000385	0.276	VNTLIRPDGEK	K	K	0.997	62.4	27.6	23.8	55.5	0	1	0	0	2	1241.68	945.159	1111220	124	134
Epidermis	Buttock	20180601_SherrattM_MO_01.raw (Full_Skin_1)	Galectin-1 OS=Homo sapiens GN=LGALS1 PE=1 SV=2	LEG1_HUMAN	SwissProt_2018_01.fasta	14715.8	7	8	9	0.000694	0.585	DGGAWGTEQR	K	E	0.997	45.8	25	15.9	45.8	0	1	0	0	2	1076.48	945.449	2847950	65	74
Epidermis	Buttock	20180601_SherrattM_MO_01.raw (Full_Skin_1)	Galectin-1 OS=Homo sapiens GN=LGALS1 PE=1 SV=2	LEG1_HUMAN	SwissProt_2018_01.fasta	14715.8	7	8	9	0.000694	0.585	DSNNLCLHFNPR	K	F	0.997	47.1	26.8	15.9	47.1	0	0	1	0	2	1486.69	2208.23	1726350	38	49
Epidermis	Buttock	20180601_SherrattM_MO_01.raw (Full_Skin_1)	Galectin-1 OS=Homo sapiens GN=LGALS1 PE=1 SV=2	LEG1_HUMAN	SwissProt_2018_01.fasta	14715.8	7	8	9	0.000694	0.585	FNAHGDANTIVCNSK	R	D	0.997	64.9	25.6	17.1	64.9	0	1	1	0	2	1647.75	1038.92	1912260	50	64
Epidermis	Buttock	20180601_SherrattM_MO_01.raw (Full_Skin_1)	Galectin-1 OS=Homo sapiens GN=LGALS1 PE=1 SV=2	LEG1_HUMAN	SwissProt_2018_01.fasta	14715.8	7	8	9	0.000694	0.585	LNLEAINYMAADGDFK	R	I	0.997	107	28.7	19.7	107	0	1	0	0	2	1784.85	4554.68	3098360	113	128
Epidermis	Buttock	20180601_SherrattM_MO_01.raw (Full_Skin_1)	Galectin-1 OS=Homo sapiens GN=LGALS1 PE=1 SV=2	LEG1_HUMAN	SwissProt_2018_01.fasta	14715.8	7	8	9	0.000694	0.585	LPDGYEFK	K	F	0.99	31.1	26.1	14.9	31.1	0	2	0	0	2	968.472	2082.7	2577710	101	108
Epidermis	Buttock	20180601_SherrattM_MO_01.raw (Full_Skin_1)	Galectin-1 OS=Homo sapiens GN=LGALS1 PE=1 SV=2	LEG1_HUMAN	SwissProt_2018_01.fasta	14715.8	7	8	9	0.000694	0.585	SFVLNLGK	K	D	0.99	29.2	25	14.8	29.2	0	1	0	0	2	877.514	2908.31	5023030	30	37
Epidermis	Buttock	20180601_SherrattM_MO_01.raw (Full_Skin_1)	Galectin-1 OS=Homo sapiens GN=LGALS1 PE=1 SV=2	LEG1_HUMAN	SwissProt_2018_01.fasta	14715.8	7	8	9	0.000694	0.585	VRGEVAPDAK	R	S	0.993	28.1	27.5	22.2	20.7	0	1	0	0	2	1041.57	681.804	454818	20	29
Epidermis	Buttock	20180601_SherrattM_MO_01.raw (Full_Skin_1)	Bifunctional glutamate/proline--tRNA ligase OS=Homo sapiens GN=EPRS PE=1 SV=5	SYEP_HUMAN	SwissProt_2018_01.fasta	170593	4	4	4	0.000308	0.0317	FVELPGAEMGK	K	V	0.972	32.5	30.1	15	32.5	0	1	0	0	2	1177.59	2795.31	1721450	187	197
Epidermis	Buttock	20180601_SherrattM_MO_01.raw (Full_Skin_1)	Bifunctional glutamate/proline--tRNA ligase OS=Homo sapiens GN=EPRS PE=1 SV=5	SYEP_HUMAN	SwissProt_2018_01.fasta	170593	4	4	4	0.000308	0.0317	INEAVECLLSLK	K	A	0.997	40.6	29.7	15.5	40.6	0	1	0	0	2	1388.75	4459.49	3391720	850	861
Epidermis	Buttock	20180601_SherrattM_MO_01.raw (Full_Skin_1)	Bifunctional glutamate/proline--tRNA ligase OS=Homo sapiens GN=EPRS PE=1 SV=5	SYEP_HUMAN	SwissProt_2018_01.fasta	170593	4	4	4	0.000308	0.0317	LNLNNTVLSK	R	R	0.997	55.8	28.4	20.1	52.1	0	1	0	0	2	1115.64	2158.7	767366	426	435
Epidermis	Buttock	20180601_SherrattM_MO_01.raw (Full_Skin_1)	Bifunctional glutamate/proline--tRNA ligase OS=Homo sapiens GN=EPRS PE=1 SV=5	SYEP_HUMAN	SwissProt_2018_01.fasta	170593	4	4	4	0.000308	0.0317	THVADFAPEVAWVTR	K	S	0.997	39.6	29.4	17.7	37.5	0	0	1	0	2	1698.86	4114.19	933347	1092	1106
Epidermis	Buttock	20180601_SherrattM_MO_01.raw (Full_Skin_1)	Heterogeneous nuclear ribonucleoproteins A2/B1 OS=Homo sapiens GN=HNRNPA2B1 PE=1 SV=2	ROA2_HUMAN	SwissProt_2018_01.fasta	37430.3	2	2	2	0.000154	0.085	GFGFVTFDDHDPVDK	R	I	0.995	33.6	25	15.1	33.6	0	0	1	0	2	1695.77	3887.6	2070700	154	168
Epidermis	Buttock	20180601_SherrattM_MO_01.raw (Full_Skin_1)	Heterogeneous nuclear ribonucleoproteins A2/B1 OS=Homo sapiens GN=HNRNPA2B1 PE=1 SV=2	ROA2_HUMAN	SwissProt_2018_01.fasta	37430.3	2	2	2	0.000154	0.085	GGGGNFGPGPGSNFR	R	G	0.997	43.5	25.4	15.7	43.5	0	1	0	0	2	1377.63	1619.99	924785	214	228
Epidermis	Buttock	20180601_SherrattM_MO_01.raw (Full_Skin_1)	Collagen alpha-2(I) chain OS=Homo sapiens GN=COL1A2 PE=1 SV=7	A0A087WTA8_HUMAN,A0A0S2Z3H5_HUMAN,CO1A2_HUMAN	SwissProt_2018_01.fasta	129315	3	3	4	0.000308	0.0329	GEIGAVGNAGPAGPAGPR	K	G	0.997	88	30	18.5	88	0	1	0	0	2	1547.79	1498.64	315731	265	282
Epidermis	Buttock	20180601_SherrattM_MO_01.raw (Full_Skin_1)	Collagen alpha-2(I) chain OS=Homo sapiens GN=COL1A2 PE=1 SV=7	A0A087WTA8_HUMAN,A0A0S2Z3H5_HUMAN,CO1A2_HUMAN	SwissProt_2018_01.fasta	129315	3	3	4	0.000308	0.0329	GETGPSGPVGPAGAVGPR	R	G	0.997	111	29.4	19.9	111	0	2	0	0	2	1562.79	1481.29	4749550	979	996
Epidermis	Buttock	20180601_SherrattM_MO_01.raw (Full_Skin_1)	Collagen alpha-2(I) chain OS=Homo sapiens GN=COL1A2 PE=1 SV=7	A0A087WTA8_HUMAN,A0A0S2Z3H5_HUMAN,CO1A2_HUMAN	SwissProt_2018_01.fasta	129315	3	3	4	0.000308	0.0329	GHAGLAGAR	K	G	0.975	28	25	23.4	19.4	0	1	0	0	2	809.438	685.724	826002	511	519
Epidermis	Buttock	20180601_SherrattM_MO_01.raw (Full_Skin_1)	Splicing factor 3B subunit 2 OS=Homo sapiens GN=SF3B2 PE=1 SV=2	Q7Z3K9_HUMAN,SF3B2_HUMAN	SwissProt_2018_01.fasta	100229	2	2	2	0.000154	0.0268	AAVLLEQER	R	Q	0.997	39.5	27.6	15.5	39.5	0	1	0	0	2	1028.57	1329.38	862273	184	192
Epidermis	Buttock	20180601_SherrattM_MO_01.raw (Full_Skin_1)	Splicing factor 3B subunit 2 OS=Homo sapiens GN=SF3B2 PE=1 SV=2	Q7Z3K9_HUMAN,SF3B2_HUMAN	SwissProt_2018_01.fasta	100229	2	2	2	0.000154	0.0268	LAQQQAALLMQQEER	K	A	0.997	39	29	15.4	39	0	1	0	0	2	1756.9	2700.3	228038	149	163
Epidermis	Buttock	20180601_SherrattM_MO_01.raw (Full_Skin_1)	26S proteasome regulatory subunit 7 OS=Homo sapiens GN=PSMC2 PE=1 SV=3	A0A140VK70_HUMAN,PRS7_HUMAN	SwissProt_2018_01.fasta	48635.6	3	3	3	0.000231	0.0808	ALDEGDIALLK	R	T	0.997	40.4	29.2	15.5	40.4	0	1	0	0	2	1157.64	3480.77	2205400	24	34
Epidermis	Buttock	20180601_SherrattM_MO_01.raw (Full_Skin_1)	26S proteasome regulatory subunit 7 OS=Homo sapiens GN=PSMC2 PE=1 SV=3	A0A140VK70_HUMAN,PRS7_HUMAN	SwissProt_2018_01.fasta	48635.6	3	3	3	0.000231	0.0808	IATEKDFLEAVNK	K	V	0.997	57	30	16.6	57	0	0	1	0	2	1477.79	2772.76	356242	403	415
Epidermis	Buttock	20180601_SherrattM_MO_01.raw (Full_Skin_1)	26S proteasome regulatory subunit 7 OS=Homo sapiens GN=PSMC2 PE=1 SV=3	A0A140VK70_HUMAN,PRS7_HUMAN	SwissProt_2018_01.fasta	48635.6	3	3	3	0.000231	0.0808	QVEDDIQQLLK	K	K	0.997	43.6	37.1	15.7	43.6	0	1	0	0	2	1328.71	4016.06	854672	47	57
Epidermis	Buttock	20180601_SherrattM_MO_01.raw (Full_Skin_1)	Alpha-2-macroglobulin-like protein 1 OS=Homo sapiens GN=A2ML1 PE=1 SV=3	A2ML1_HUMAN	SwissProt_2018_01.fasta	161108	4	4	4	0.000308	0.0406	EAVHVTVPDAITEWK	K	A	0.959	27.3	28.6	14.7	27.3	0	0	1	0	2	1694.87	3767.85	659862	750	764
Epidermis	Buttock	20180601_SherrattM_MO_01.raw (Full_Skin_1)	Alpha-2-macroglobulin-like protein 1 OS=Homo sapiens GN=A2ML1 PE=1 SV=3	A2ML1_HUMAN	SwissProt_2018_01.fasta	161108	4	4	4	0.000308	0.0406	ELSTVQESFLVK	K	I	0.997	42.7	28.1	15.7	42.7	0	1	0	0	2	1379.74	3266.59	1016610	228	239
Epidermis	Buttock	20180601_SherrattM_MO_01.raw (Full_Skin_1)	Alpha-2-macroglobulin-like protein 1 OS=Homo sapiens GN=A2ML1 PE=1 SV=3	A2ML1_HUMAN	SwissProt_2018_01.fasta	161108	4	4	4	0.000308	0.0406	SDTLIKPVLVKPEGVLVEK	R	T	0.997	42.3	25	15.6	42.3	0	0	1	0	2	2064.23	3285.33	813436	894	912
Epidermis	Buttock	20180601_SherrattM_MO_01.raw (Full_Skin_1)	Alpha-2-macroglobulin-like protein 1 OS=Homo sapiens GN=A2ML1 PE=1 SV=3	A2ML1_HUMAN	SwissProt_2018_01.fasta	161108	4	4	4	0.000308	0.0406	VCLDLSPGYSDVK	K	F	0.997	44.3	28.1	15.8	44.3	0	1	0	0	2	1452.7	2983.59	694492	39	51
Epidermis	Buttock	20180601_SherrattM_MO_01.raw (Full_Skin_1)	Protein S100-A7 OS=Homo sapiens GN=S100A7 PE=1 SV=4	S10A7_HUMAN	SwissProt_2018_01.fasta	11471.7	4	5	6	0.000463	0.347	ENFPNFLSACDK	K	K	0.997	61.2	25	16.8	0	0	2	0	0	2	1441.64	3816.16	8649420	38	49
Epidermis	Buttock	20180601_SherrattM_MO_01.raw (Full_Skin_1)	Protein S100-A7 OS=Homo sapiens GN=S100A7 PE=1 SV=4	S10A7_HUMAN	SwissProt_2018_01.fasta	11471.7	4	5	6	0.000463	0.347	ENFPNFLSACDKK	K	G	0.996	41.9	27.3	15.6	41.9	0	0	1	0	2	1569.74	2940.02	717686	38	50
Epidermis	Buttock	20180601_SherrattM_MO_01.raw (Full_Skin_1)	Protein S100-A7 OS=Homo sapiens GN=S100A7 PE=1 SV=4	S10A7_HUMAN	SwissProt_2018_01.fasta	11471.7	4	5	6	0.000463	0.347	GTNYLADVFEK	K	K	0.997	53.3	27.9	16.3	53.3	0	1	0	0	2	1256.62	3980.02	6126010	51	61
Epidermis	Buttock	20180601_SherrattM_MO_01.raw (Full_Skin_1)	Protein S100-A7 OS=Homo sapiens GN=S100A7 PE=1 SV=4	S10A7_HUMAN	SwissProt_2018_01.fasta	11471.7	4	5	6	0.000463	0.347	SIIGMIDMFHK	R	Y	0.997	54.2	29.4	16.4	54.2	0	1	1	0	2	1291.65	4497.19	13928100	9	19
Epidermis	Buttock	20180601_SherrattM_MO_01.raw (Full_Skin_1)	60S ribosomal protein L24 OS=Homo sapiens GN=RPL24 PE=1 SV=1	RL24_HUMAN,V9HW01_HUMAN	SwissProt_2018_01.fasta	17779.5	3	3	3	0.000231	0.197	AITGASLADIMAK	R	R	0.997	75.7	29.1	17.7	75.7	0	1	0	0	2	1261.68	3738.28	975053	81	93
Epidermis	Buttock	20180601_SherrattM_MO_01.raw (Full_Skin_1)	60S ribosomal protein L24 OS=Homo sapiens GN=RPL24 PE=1 SV=1	RL24_HUMAN,V9HW01_HUMAN	SwissProt_2018_01.fasta	17779.5	3	3	3	0.000231	0.197	VELCSFSGYK	K	I	0.997	55.7	25.3	16.5	55.7	0	1	0	0	2	1189.56	2486.63	1455930	3	12
Epidermis	Buttock	20180601_SherrattM_MO_01.raw (Full_Skin_1)	60S ribosomal protein L24 OS=Homo sapiens GN=RPL24 PE=1 SV=1	RL24_HUMAN,V9HW01_HUMAN	SwissProt_2018_01.fasta	17779.5	3	3	3	0.000231	0.197	VFQFLNAK	K	C	0.99	32.6	28.1	17	30.6	0	1	0	0	2	966.541	2915.59	2118700	28	35
Epidermis	Buttock	20180601_SherrattM_MO_01.raw (Full_Skin_1)	Amine oxidase [flavin-containing] A OS=Homo sapiens GN=MAOA PE=1 SV=1	AOFA_HUMAN,Q53YE7_HUMAN	SwissProt_2018_01.fasta	59682.5	2	2	2	0.000154	0.0588	IFSVTNGGQER	R	K	0.997	44.7	28.9	15.8	44.7	0	1	0	0	2	1207.61	1320.21	400496	207	217
Epidermis	Buttock	20180601_SherrattM_MO_01.raw (Full_Skin_1)	Amine oxidase [flavin-containing] A OS=Homo sapiens GN=MAOA PE=1 SV=1	AOFA_HUMAN,Q53YE7_HUMAN	SwissProt_2018_01.fasta	59682.5	2	2	2	0.000154	0.0588	NEHVDYVDVGGAYVGPTQNR	R	I	0.997	48.2	26.3	16	48.2	0	0	1	0	2	2190.02	2545.47	1687480	57	76
Epidermis	Buttock	20180601_SherrattM_MO_01.raw (Full_Skin_1)	40S ribosomal protein S17 OS=Homo sapiens GN=RPS17 PE=1 SV=2	RS17_HUMAN	SwissProt_2018_01.fasta	15550.5	4	4	4	0.000308	0.385	IAGYVTHLMK	K	R	0.997	35.6	29.2	15.2	35.6	0	1	0	0	2	1132.62	1755.94	765240	50	59
Epidermis	Buttock	20180601_SherrattM_MO_01.raw (Full_Skin_1)	40S ribosomal protein S17 OS=Homo sapiens GN=RPS17 PE=1 SV=2	RS17_HUMAN	SwissProt_2018_01.fasta	15550.5	4	4	4	0.000308	0.385	LGNDFHTNK	R	R	0.978	27.4	28.2	14.7	27.4	0	1	0	0	2	1045.51	762.097	448264	24	32
Epidermis	Buttock	20180601_SherrattM_MO_01.raw (Full_Skin_1)	40S ribosomal protein S17 OS=Homo sapiens GN=RPS17 PE=1 SV=2	RS17_HUMAN	SwissProt_2018_01.fasta	15550.5	4	4	4	0.000308	0.385	LLDFGSLSNLQVTQPTVGMNFK	K	T	0.997	64.4	29.7	17	64.4	0	0	1	0	2	2409.25	4873.05	3794780	108	129
Epidermis	Buttock	20180601_SherrattM_MO_01.raw (Full_Skin_1)	40S ribosomal protein S17 OS=Homo sapiens GN=RPS17 PE=1 SV=2	RS17_HUMAN	SwissProt_2018_01.fasta	15550.5	4	4	4	0.000308	0.385	VCEEIAIIPSK	R	K	0.997	54.5	29.6	16.4	54.5	0	1	0	0	2	1258.67	2651.77	1695660	34	44
Epidermis	Buttock	20180601_SherrattM_MO_01.raw (Full_Skin_1)	Pro-cathepsin H OS=Homo sapiens GN=CTSH PE=1 SV=4	A0A087X0D5_HUMAN,CATH_HUMAN,Q6IBC3_HUMAN	SwissProt_2018_01.fasta	37393.9	2	3	3	0.000231	0.0627	GNFVSPVK	K	N	0.956	29	30.9	16	27.8	0	1	0	0	2	847.467	1147.4	2185400	126	133
Epidermis	Buttock	20180601_SherrattM_MO_01.raw (Full_Skin_1)	Pro-cathepsin H OS=Homo sapiens GN=CTSH PE=1 SV=4	A0A087X0D5_HUMAN,CATH_HUMAN,Q6IBC3_HUMAN	SwissProt_2018_01.fasta	37393.9	2	3	3	0.000231	0.0627	VNHAVLAVGYGEK	K	N	0.997	63	29	33.3	46.6	0	1	1	0	2	1356.73	1282.71	3184390	279	291
Epidermis	Buttock	20180601_SherrattM_MO_01.raw (Full_Skin_1)	Adipocyte plasma membrane-associated protein OS=Homo sapiens GN=APMAP PE=1 SV=2	APMAP_HUMAN	SwissProt_2018_01.fasta	46481.5	4	4	4	0.000308	0.111	EPPLLLGVLHPNTK	K	L	0.991	35.3	25	15.2	35.3	0	0	1	0	2	1527.89	3797.74	533931	74	87
Epidermis	Buttock	20180601_SherrattM_MO_01.raw (Full_Skin_1)	Adipocyte plasma membrane-associated protein OS=Homo sapiens GN=APMAP PE=1 SV=2	APMAP_HUMAN	SwissProt_2018_01.fasta	46481.5	4	4	4	0.000308	0.111	GLFEVNPWK	K	R	0.997	46.9	30.1	22.3	40.5	0	1	0	0	2	1089.57	4174.09	1010420	171	179
Epidermis	Buttock	20180601_SherrattM_MO_01.raw (Full_Skin_1)	Adipocyte plasma membrane-associated protein OS=Homo sapiens GN=APMAP PE=1 SV=2	APMAP_HUMAN	SwissProt_2018_01.fasta	46481.5	4	4	4	0.000308	0.111	LENGEIETIAR	K	F	0.997	54.8	29.3	22.9	48.3	0	1	0	0	2	1244.65	1845.22	897482	124	134
Epidermis	Buttock	20180601_SherrattM_MO_01.raw (Full_Skin_1)	Adipocyte plasma membrane-associated protein OS=Homo sapiens GN=APMAP PE=1 SV=2	APMAP_HUMAN	SwissProt_2018_01.fasta	46481.5	4	4	4	0.000308	0.111	LLLSSETPIEGK	K	N	0.992	33.4	29	15.1	33.4	0	1	0	0	2	1286.72	2601.17	5165400	184	195
[truncated: 44,458 more rows]
