# Supplementary material for: Peptide location fingerprinting reveals modification‐associated biomarker candidates of ageing in human tissue proteomes
Source: Aging Cell. 2021 Apr 8;20(5):e13355. doi: 10.1111/acel.13355 (PMC8135079; doi:10.1111/acel.13355)
Supplement: Supplementary file 4 — Tab S3 [file ACEL-20-e13355-s013.xlsx]

## Sheet: Forearm-1 16 18 20 vs 22 24 26
Dermis Forearm Test 1 ; MPLF intragroup variation test of randomly selected 3 vs 3 samples within forearm group ; Samples no. 16, 18, 20 vs 22, 24, 26 tested
GeneAC	22 24 26	s16 18 20	Domain Type	Domain_Name	Domain_Start	Domain_Finish	Domain_Length	Peptides 22 24 26	Peptides s16 18 20	p: 22 24 26 vs s16 18 20	Diff 22 24 26 vs s16 18 20	20180601_SherrattM_MO_16.raw (Full_Skin_16)	20180601_SherrattM_MO_18.raw (Full_Skin_18)	20180601_SherrattM_MO_20.raw (Full_Skin_20)	20180601_SherrattM_MO_22.raw (Full_Skin_22)	20180601_SherrattM_MO_24.raw (Full_Skin_24)	20180601_SherrattM_MO_26.raw (Full_Skin_26)	Original_20180601_SherrattM_MO_16.raw (Full_Skin_16)	Original_20180601_SherrattM_MO_18.raw (Full_Skin_18)	Original_20180601_SherrattM_MO_20.raw (Full_Skin_20)	Original_20180601_SherrattM_MO_22.raw (Full_Skin_22)	Original_20180601_SherrattM_MO_24.raw (Full_Skin_24)	Original_20180601_SherrattM_MO_26.raw (Full_Skin_26)
CO5_HUMAN	0	0	50.0 AA STEP	50Step_Domain_p0_to_50	0	50	50			1	0	0	0	0	0	0	0	0	0	0	0	0	0
CO5_HUMAN	0	0	50.0 AA STEP	50Step_Domain_p50.0_to_100.0	50	100	50			1	0	0	0	0	0	0	0	0	0	0	0	0	0
CO5_HUMAN	0	0	50.0 AA STEP	50Step_Domain_p100.0_to_150.0	100	150	50			1	0	0	0	0	0	0	0	0	0	0	0	0	0
CO5_HUMAN	0	0	50.0 AA STEP	50Step_Domain_p150.0_to_200.0	150	200	50			1	0	0	0	0	0	0	0	0	0	0	0	0	0
CO5_HUMAN	0	0	50.0 AA STEP	50Step_Domain_p200.0_to_250.0	200	250	50			1	0	0	0	0	0	0	0	0	0	0	0	0	0
CO5_HUMAN	0	0	50.0 AA STEP	50Step_Domain_p250.0_to_300.0	250	300	50			1	0	0	0	0	0	0	0	0	0	0	0	0	0
CO5_HUMAN	0	0	50.0 AA STEP	50Step_Domain_p300.0_to_350.0	300	350	50			1	0	0	0	0	0	0	0	0	0	0	0	0	0
CO5_HUMAN	0	0	50.0 AA STEP	50Step_Domain_p350.0_to_400.0	350	400	50			1	0	0	0	0	0	0	0	0	0	0	0	0	0
CO5_HUMAN	0	0	50.0 AA STEP	50Step_Domain_p400.0_to_450.0	400	450	50			1	0	0	0	0	0	0	0	0	0	0	0	0	0
CO5_HUMAN	0	0	50.0 AA STEP	50Step_Domain_p450.0_to_500.0	450	500	50			1	0	0	0	0	0	0	0	0	0	0	0	0	0
CO5_HUMAN	0	0	50.0 AA STEP	50Step_Domain_p500.0_to_550.0	500	550	50			1	0	0	0	0	0	0	0	0	0	0	0	0	0
CO5_HUMAN	0	0	50.0 AA STEP	50Step_Domain_p550.0_to_600.0	550	600	50			1	0	0	0	0	0	0	0	0	0	0	0	0	0
CO5_HUMAN	0	0	50.0 AA STEP	50Step_Domain_p600.0_to_650.0	600	650	50			1	0	0	0	0	0	0	0	0	0	0	0	0	0
CO5_HUMAN	0	0	50.0 AA STEP	50Step_Domain_p650.0_to_700.0	650	700	50			1	0	0	0	0	0	0	0	0	0	0	0	0	0
CO5_HUMAN	0	0	50.0 AA STEP	50Step_Domain_p700.0_to_750.0	700	750	50			1	0	0	0	0	0	0	0	0	0	0	0	0	0
CO5_HUMAN	0	0	50.0 AA STEP	50Step_Domain_p750.0_to_800.0	750	800	50			1	0	0	0	0	0	0	0	0	0	0	0	0	0
CO5_HUMAN	0	0	50.0 AA STEP	50Step_Domain_p800.0_to_850.0	800	850	50			1	0	0	0	0	0	0	0	0	0	0	0	0	0
CO5_HUMAN	0	0	50.0 AA STEP	50Step_Domain_p850.0_to_900.0	850	900	50	MSAVEGICTSESPVIDHQGTK	MSAVEGICTSESPVIDHQGTK	1	0	0	0	1	0	1	0	0	0	1	0	1	0
CO5_HUMAN	0	0	50.0 AA STEP	50Step_Domain_p900.0_to_950.0	900	950	50			1	0	0	0	0	0	0	0	0	0	0	0	0	0
CO5_HUMAN	0	0	50.0 AA STEP	50Step_Domain_p950.0_to_1000.0	950	1000	50			1	0	0	0	0	0	0	0	0	0	0	0	0	0
CO5_HUMAN	0	0	50.0 AA STEP	50Step_Domain_p1000.0_to_1050.0	1000	1050	50			1	0	0	0	0	0	0	0	0	0	0	0	0	0
CO5_HUMAN	0	0	50.0 AA STEP	50Step_Domain_p1050.0_to_1100.0	1050	1100	50			1	0	0	0	0	0	0	0	0	0	0	0	0	0
CO5_HUMAN	0	0	50.0 AA STEP	50Step_Domain_p1100.0_to_1150.0	1100	1150	50			1	0	0	0	0	0	0	0	0	0	0	0	0	0
CO5_HUMAN	0	0	50.0 AA STEP	50Step_Domain_p1150.0_to_1200.0	1150	1200	50			1	0	0	0	0	0	0	0	0	0	0	0	0	0
CO5_HUMAN	0	0	50.0 AA STEP	50Step_Domain_p1200.0_to_1250.0	1200	1250	50			1	0	0	0	0	0	0	0	0	0	0	0	0	0
CO5_HUMAN	1	0	50.0 AA STEP	50Step_Domain_p1250.0_to_1300.0	1250	1300	50	DINYVNPVIK DINYVNPVIK DINYVNPVIK	DINYVNPVIK	0	-0.02	0	0	1	1	1	1	0	0	1	1	1	1
CO5_HUMAN	0	0	50.0 AA STEP	50Step_Domain_p1300.0_to_1350.0	1300	1350	50			1	0	0	0	0	0	0	0	0	0	0	0	0	0
CO5_HUMAN	0	0	50.0 AA STEP	50Step_Domain_p1350.0_to_1400.0	1350	1400	50			1	0	0	0	0	0	0	0	0	0	0	0	0	0
CO5_HUMAN	0	0	50.0 AA STEP	50Step_Domain_p1400.0_to_1450.0	1400	1450	50			1	0	0	0	0	0	0	0	0	0	0	0	0	0
CO5_HUMAN	0	0	50.0 AA STEP	50Step_Domain_p1450.0_to_1500.0	1450	1500	50			1	0	0	0	0	0	0	0	0	0	0	0	0	0
CO5_HUMAN	0	0	50.0 AA STEP	50Step_Domain_p1500.0_to_1550.0	1500	1550	50			1	0	0	0	0	0	0	0	0	0	0	0	0	0
CO5_HUMAN	1	0	50.0 AA STEP	50Step_Domain_p1550.0_to_1600.0	1550	1600	50	ATLLDIYK ATLLDIYK		0	-0.02	0	0	0	1	0	1	0	0	0	1	0	1
CO5_HUMAN	0	0	50.0 AA STEP	50Step_Domain_p1600.0_to_1650.0	1600	1650	50			1	0	0	0	0	0	0	0	0	0	0	0	0	0
CO5_HUMAN	0	0	50.0 AA STEP	50Step_Domain_p1650.0_to_1676.0	1650	1676	26			1	0	0	0	0	0	0	0	0	0	0	0	0	0
CO7_HUMAN	0	0	50.0 AA STEP	50Step_Domain_p0_to_50	0	50	50			1	0	0	0	0	0	0	0	0	0	0	0	0	0
CO7_HUMAN	0	0	50.0 AA STEP	50Step_Domain_p50.0_to_100.0	50	100	50			1	0	0	0	0	0	0	0	0	0	0	0	0	0
CO7_HUMAN	0	0	50.0 AA STEP	50Step_Domain_p100.0_to_150.0	100	150	50			1	0	0	0	0	0	0	0	0	0	0	0	0	0
CO7_HUMAN	0	0	50.0 AA STEP	50Step_Domain_p150.0_to_200.0	150	200	50			1	0	0	0	0	0	0	0	0	0	0	0	0	0
CO7_HUMAN	0	0	50.0 AA STEP	50Step_Domain_p200.0_to_250.0	200	250	50			1	0	0	0	0	0	0	0	0	0	0	0	0	0
CO7_HUMAN	0	0	50.0 AA STEP	50Step_Domain_p250.0_to_300.0	250	300	50			1	0	0	0	0	0	0	0	0	0	0	0	0	0
CO7_HUMAN	0	1	50.0 AA STEP	50Step_Domain_p300.0_to_350.0	300	350	50		VLFYVDSEK VLFYVDSEK	0.0034	0.02	1	0	1	0	0	0	1	0	1	0	0	0
CO7_HUMAN	0	0	50.0 AA STEP	50Step_Domain_p350.0_to_400.0	350	400	50			1	0	0	0	0	0	0	0	0	0	0	0	0	0
CO7_HUMAN	0	0	50.0 AA STEP	50Step_Domain_p400.0_to_450.0	400	450	50		YSAWAESVTNLPQVIK	0.799	0	1	0	0	0	0	0	1	0	0	0	0	0
CO7_HUMAN	0	0	50.0 AA STEP	50Step_Domain_p450.0_to_500.0	450	500	50			1	0	0	0	0	0	0	0	0	0	0	0	0	0
CO7_HUMAN	0	1	50.0 AA STEP	50Step_Domain_p500.0_to_550.0	500	550	50		SCVGETTESTQCEDEELEHLR SCVGETTESTQCEDEELEHLR	0.0034	0.02	1	0	1	0	0	0	1	0	1	0	0	0
CO7_HUMAN	0	1	50.0 AA STEP	50Step_Domain_p550.0_to_600.0	550	600	50		SCVGETTESTQCEDEELEHLR SCVGETTESTQCEDEELEHLR	0.0034	0.02	1	0	1	0	0	0	1	0	1	0	0	0
CO7_HUMAN	0	0	50.0 AA STEP	50Step_Domain_p600.0_to_650.0	600	650	50			1	0	0	0	0	0	0	0	0	0	0	0	0	0
CO7_HUMAN	0	0	50.0 AA STEP	50Step_Domain_p650.0_to_700.0	650	700	50			1	0	0	0	0	0	0	0	0	0	0	0	0	0
CO7_HUMAN	0	0	50.0 AA STEP	50Step_Domain_p700.0_to_750.0	700	750	50			1	0	0	0	0	0	0	0	0	0	0	0	0	0
CO7_HUMAN	0	0	50.0 AA STEP	50Step_Domain_p750.0_to_800.0	750	800	50			1	0	0	0	0	0	0	0	0	0	0	0	0	0
CO7_HUMAN	0	0	50.0 AA STEP	50Step_Domain_p800.0_to_843.0	800	843	43			1	0	0	0	0	0	0	0	0	0	0	0	0	0
FAS_HUMAN	0	0	50.0 AA STEP	50Step_Domain_p0_to_50	0	50	50			1	0	0	0	0	0	0	0	0	0	0	0	0	0
FAS_HUMAN	0	0	50.0 AA STEP	50Step_Domain_p50.0_to_100.0	50	100	50			1	0	0	0	0	0	0	0	0	0	0	0	0	0
FAS_HUMAN	0	0	50.0 AA STEP	50Step_Domain_p100.0_to_150.0	100	150	50			1	0	0	0	0	0	0	0	0	0	0	0	0	0
FAS_HUMAN	0	0	50.0 AA STEP	50Step_Domain_p150.0_to_200.0	150	200	50			1	0	0	0	0	0	0	0	0	0	0	0	0	0
FAS_HUMAN	0	0	50.0 AA STEP	50Step_Domain_p200.0_to_250.0	200	250	50			1	0	0	0	0	0	0	0	0	0	0	0	0	0
FAS_HUMAN	0	0	50.0 AA STEP	50Step_Domain_p250.0_to_300.0	250	300	50	SLYQSAGVAPESFEYIEAHGTGTK		0	0	0	0	0	0	0	1	0	0	0	0	0	1
FAS_HUMAN	0	0	50.0 AA STEP	50Step_Domain_p300.0_to_350.0	300	350	50			1	0	0	0	0	0	0	0	0	0	0	0	0	0
FAS_HUMAN	0	0	50.0 AA STEP	50Step_Domain_p350.0_to_400.0	350	400	50	LQVVDQPLPVR		0	0	0	0	0	0	0	1	0	0	0	0	0	1
FAS_HUMAN	0	0	50.0 AA STEP	50Step_Domain_p400.0_to_450.0	400	450	50			1	0	0	0	0	0	0	0	0	0	0	0	0	0
FAS_HUMAN	0	0	50.0 AA STEP	50Step_Domain_p450.0_to_500.0	450	500	50			1	0	0	0	0	0	0	0	0	0	0	0	0	0
FAS_HUMAN	0	0	50.0 AA STEP	50Step_Domain_p500.0_to_550.0	500	550	50			1	0	0	0	0	0	0	0	0	0	0	0	0	0
FAS_HUMAN	0	0	50.0 AA STEP	50Step_Domain_p550.0_to_600.0	550	600	50			1	0	0	0	0	0	0	0	0	0	0	0	0	0
FAS_HUMAN	0	0	50.0 AA STEP	50Step_Domain_p600.0_to_650.0	600	650	50			1	0	0	0	0	0	0	0	0	0	0	0	0	0
FAS_HUMAN	0	0	50.0 AA STEP	50Step_Domain_p650.0_to_700.0	650	700	50			1	0	0	0	0	0	0	0	0	0	0	0	0	0
FAS_HUMAN	0	0	50.0 AA STEP	50Step_Domain_p700.0_to_750.0	700	750	50			1	0	0	0	0	0	0	0	0	0	0	0	0	0
FAS_HUMAN	0	0	50.0 AA STEP	50Step_Domain_p750.0_to_800.0	750	800	50			1	0	0	0	0	0	0	0	0	0	0	0	0	0
FAS_HUMAN	0	0	50.0 AA STEP	50Step_Domain_p800.0_to_850.0	800	850	50			1	0	0	0	0	0	0	0	0	0	0	0	0	0
FAS_HUMAN	0	0	50.0 AA STEP	50Step_Domain_p850.0_to_900.0	850	900	50			1	0	0	0	0	0	0	0	0	0	0	0	0	0
FAS_HUMAN	0	0	50.0 AA STEP	50Step_Domain_p900.0_to_950.0	900	950	50			1	0	0	0	0	0	0	0	0	0	0	0	0	0
FAS_HUMAN	0	0	50.0 AA STEP	50Step_Domain_p950.0_to_1000.0	950	1000	50			1	0	0	0	0	0	0	0	0	0	0	0	0	0
FAS_HUMAN	0	0	50.0 AA STEP	50Step_Domain_p1000.0_to_1050.0	1000	1050	50			1	0	0	0	0	0	0	0	0	0	0	0	0	0
FAS_HUMAN	0	0	50.0 AA STEP	50Step_Domain_p1050.0_to_1100.0	1050	1100	50			1	0	0	0	0	0	0	0	0	0	0	0	0	0
FAS_HUMAN	0	0	50.0 AA STEP	50Step_Domain_p1100.0_to_1150.0	1100	1150	50			1	0	0	0	0	0	0	0	0	0	0	0	0	0
FAS_HUMAN	0	0	50.0 AA STEP	50Step_Domain_p1150.0_to_1200.0	1150	1200	50			1	0	0	0	0	0	0	0	0	0	0	0	0	0
FAS_HUMAN	0	0	50.0 AA STEP	50Step_Domain_p1200.0_to_1250.0	1200	1250	50			1	0	0	0	0	0	0	0	0	0	0	0	0	0
FAS_HUMAN	0	0	50.0 AA STEP	50Step_Domain_p1250.0_to_1300.0	1250	1300	50			1	0	0	0	0	0	0	0	0	0	0	0	0	0
FAS_HUMAN	0	0	50.0 AA STEP	50Step_Domain_p1300.0_to_1350.0	1300	1350	50			1	0	0	0	0	0	0	0	0	0	0	0	0	0
FAS_HUMAN	0	0	50.0 AA STEP	50Step_Domain_p1350.0_to_1400.0	1350	1400	50			1	0	0	0	0	0	0	0	0	0	0	0	0	0
FAS_HUMAN	0	0	50.0 AA STEP	50Step_Domain_p1400.0_to_1450.0	1400	1450	50			1	0	0	0	0	0	0	0	0	0	0	0	0	0
FAS_HUMAN	0	0	50.0 AA STEP	50Step_Domain_p1450.0_to_1500.0	1450	1500	50			1	0	0	0	0	0	0	0	0	0	0	0	0	0
FAS_HUMAN	0	0	50.0 AA STEP	50Step_Domain_p1500.0_to_1550.0	1500	1550	50			1	0	0	0	0	0	0	0	0	0	0	0	0	0
FAS_HUMAN	0	0	50.0 AA STEP	50Step_Domain_p1550.0_to_1600.0	1550	1600	50			1	0	0	0	0	0	0	0	0	0	0	0	0	0
FAS_HUMAN	0	0	50.0 AA STEP	50Step_Domain_p1600.0_to_1650.0	1600	1650	50			1	0	0	0	0	0	0	0	0	0	0	0	0	0
FAS_HUMAN	0	0	50.0 AA STEP	50Step_Domain_p1650.0_to_1700.0	1650	1700	50			1	0	0	0	0	0	0	0	0	0	0	0	0	0
FAS_HUMAN	0	0	50.0 AA STEP	50Step_Domain_p1700.0_to_1750.0	1700	1750	50			1	0	0	0	0	0	0	0	0	0	0	0	0	0
FAS_HUMAN	0	0	50.0 AA STEP	50Step_Domain_p1750.0_to_1800.0	1750	1800	50			1	0	0	0	0	0	0	0	0	0	0	0	0	0
FAS_HUMAN	0	0	50.0 AA STEP	50Step_Domain_p1800.0_to_1850.0	1800	1850	50			1	0	0	0	0	0	0	0	0	0	0	0	0	0
FAS_HUMAN	0	0	50.0 AA STEP	50Step_Domain_p1850.0_to_1900.0	1850	1900	50			1	0	0	0	0	0	0	0	0	0	0	0	0	0
FAS_HUMAN	0	0	50.0 AA STEP	50Step_Domain_p1900.0_to_1950.0	1900	1950	50			1	0	0	0	0	0	0	0	0	0	0	0	0	0
FAS_HUMAN	0	0	50.0 AA STEP	50Step_Domain_p1950.0_to_2000.0	1950	2000	50			1	0	0	0	0	0	0	0	0	0	0	0	0	0
FAS_HUMAN	0	0	50.0 AA STEP	50Step_Domain_p2000.0_to_2050.0	2000	2050	50			1	0	0	0	0	0	0	0	0	0	0	0	0	0
FAS_HUMAN	0	0	50.0 AA STEP	50Step_Domain_p2050.0_to_2100.0	2050	2100	50			1	0	0	0	0	0	0	0	0	0	0	0	0	0
FAS_HUMAN	0	0	50.0 AA STEP	50Step_Domain_p2100.0_to_2150.0	2100	2150	50			1	0	0	0	0	0	0	0	0	0	0	0	0	0
FAS_HUMAN	0	0	50.0 AA STEP	50Step_Domain_p2150.0_to_2200.0	2150	2200	50			1	0	0	0	0	0	0	0	0	0	0	0	0	0
FAS_HUMAN	0	0	50.0 AA STEP	50Step_Domain_p2200.0_to_2250.0	2200	2250	50			1	0	0	0	0	0	0	0	0	0	0	0	0	0
FAS_HUMAN	0	0	50.0 AA STEP	50Step_Domain_p2250.0_to_2300.0	2250	2300	50			1	0	0	0	0	0	0	0	0	0	0	0	0	0
FAS_HUMAN	0	0	50.0 AA STEP	50Step_Domain_p2300.0_to_2350.0	2300	2350	50			1	0	0	0	0	0	0	0	0	0	0	0	0	0
FAS_HUMAN	0	0	50.0 AA STEP	50Step_Domain_p2350.0_to_2400.0	2350	2400	50			1	0	0	0	0	0	0	0	0	0	0	0	0	0
FAS_HUMAN	0	0	50.0 AA STEP	50Step_Domain_p2400.0_to_2450.0	2400	2450	50			1	0	0	0	0	0	0	0	0	0	0	0	0	0
FAS_HUMAN	0	0	50.0 AA STEP	50Step_Domain_p2450.0_to_2500.0	2450	2500	50			1	0	0	0	0	0	0	0	0	0	0	0	0	0
FAS_HUMAN	0	0	50.0 AA STEP	50Step_Domain_p2500.0_to_2511.0	2500	2511	11			1	0	0	0	0	0	0	0	0	0	0	0	0	0
MVP_HUMAN	0	0	50.0 AA STEP	50Step_Domain_p0_to_50	0	50	50			1	0	0	0	0	0	0	0	0	0	0	0	0	0
MVP_HUMAN	1	0	50.0 AA STEP	50Step_Domain_p50.0_to_100.0	50	100	50	HYCTVANPVSR LAQDPFPLYPGEVLEK	HYCTVANPVSR	1	-0.02	1	0	0	1	0	1	1	0	0	1	0	1
MVP_HUMAN	0	0	50.0 AA STEP	50Step_Domain_p100.0_to_150.0	100	150	50	LAQDPFPLYPGEVLEK		1	0	0	0	0	0	0	1	0	0	0	0	0	1
MVP_HUMAN	1	0	50.0 AA STEP	50Step_Domain_p150.0_to_200.0	150	200	50	KEVEVVEIIQATIIR KEVEVVEIIQATIIR	KEVEVVEIIQATIIR	1	-0.02	1	0	0	0	1	1	1	0	0	0	1	1
MVP_HUMAN	0	0	50.0 AA STEP	50Step_Domain_p200.0_to_250.0	200	250	50			1	0	0	0	0	0	0	0	0	0	0	0	0	0
MVP_HUMAN	0	0	50.0 AA STEP	50Step_Domain_p250.0_to_300.0	250	300	50			1	0	0	0	0	0	0	0	0	0	0	0	0	0
MVP_HUMAN	0	0	50.0 AA STEP	50Step_Domain_p300.0_to_350.0	300	350	50			1	0	0	0	0	0	0	0	0	0	0	0	0	0
MVP_HUMAN	1	1	50.0 AA STEP	50Step_Domain_p350.0_to_400.0	350	400	50	QAIPLDENEGIYVQDVK QAIPLDENEGIYVQDVK	QAIPLDENEGIYVQDVK QAIPLDENEGIYVQDVK	1	0	1	0	1	1	0	1	1	0	1	1	0	1
MVP_HUMAN	1	0	50.0 AA STEP	50Step_Domain_p400.0_to_450.0	400	450	50	SLQPLAPR SLQPLAPR SLQPLAPR	SLQPLAPR	0.5292	-0.02	1	0	0	1	1	1	1	0	0	1	1	1
MVP_HUMAN	1	0	50.0 AA STEP	50Step_Domain_p450.0_to_500.0	450	500	50	SLQPLAPR SLQPLAPR SLQPLAPR	SLQPLAPR	0.5292	-0.02	1	0	0	1	1	1	1	0	0	1	1	1
MVP_HUMAN	0	0	50.0 AA STEP	50Step_Domain_p500.0_to_550.0	500	550	50			1	0	0	0	0	0	0	0	0	0	0	0	0	0
MVP_HUMAN	0	0	50.0 AA STEP	50Step_Domain_p550.0_to_600.0	550	600	50			1	0	0	0	0	0	0	0	0	0	0	0	0	0
MVP_HUMAN	1	1	50.0 AA STEP	50Step_Domain_p600.0_to_650.0	600	650	50	TAVFGFETSEAK TAVFGFETSEAK	TAVFGFETSEAK TAVFGFETSEAK TAVFGFETSEAK	0.5292	0	1	2	1	1	1	0	1	1	1	1	1	0
MVP_HUMAN	0	0	50.0 AA STEP	50Step_Domain_p650.0_to_700.0	650	700	50			1	0	0	0	0	0	0	0	0	0	0	0	0	0
MVP_HUMAN	2	1	50.0 AA STEP	50Step_Domain_p700.0_to_750.0	700	750	50	IEGEGSVLQAK AQALAIETEAELQR IEGEGSVLQAK AQALAIETEAELQR IEGEGSVLQAK	AQALAIETEAELQR IEGEGSVLQAK IEGEGSVLQAK IEGEGSVLQAK	1	-0.02	1	2	1	1	2	2	2	1	1	1	2	2
MVP_HUMAN	2	1	50.0 AA STEP	50Step_Domain_p750.0_to_800.0	750	800	50	AQQLAEVEVK AQALAIETEAELQR AQQLAEVEVK AQALAIETEAELQR AQQLAEVEVK	AQALAIETEAELQR AQQLAEVEVK QMTEAIGPSTIR	0.0306	-0.02	1	0	1	1	2	2	2	0	1	1	2	2
MVP_HUMAN	1	2	50.0 AA STEP	50Step_Domain_p800.0_to_850.0	800	850	50	LLQSLGLK LLQSLGLK LLQSLGLK	LLQSLGLK LLQSLGLK LLQSLGLK QMTEAIGPSTIR	0.5292	0.02	1	2	2	1	1	1	1	1	2	1	1	1
MVP_HUMAN	0	0	50.0 AA STEP	50Step_Domain_p850.0_to_893.0	850	893	43			1	0	0	0	0	0	0	0	0	0	0	0	0	0
NSF_HUMAN	0	0	50.0 AA STEP	50Step_Domain_p0_to_50	0	50	50			1	0	0	0	0	0	0	0	0	0	0	0	0	0
NSF_HUMAN	0	0	50.0 AA STEP	50Step_Domain_p50.0_to_100.0	50	100	50			1	0	0	0	0	0	0	0	0	0	0	0	0	0
NSF_HUMAN	0	0	50.0 AA STEP	50Step_Domain_p100.0_to_150.0	100	150	50			1	0	0	0	0	0	0	0	0	0	0	0	0	0
NSF_HUMAN	1	0	50.0 AA STEP	50Step_Domain_p150.0_to_200.0	150	200	50	AENSSLNLIGK AENSSLNLIGK		0.0015	-0.02	0	0	0	1	0	1	0	0	0	1	0	1
NSF_HUMAN	0	0	50.0 AA STEP	50Step_Domain_p200.0_to_250.0	200	250	50			1	0	0	0	0	0	0	0	0	0	0	0	0	0
NSF_HUMAN	0	0	50.0 AA STEP	50Step_Domain_p250.0_to_300.0	250	300	50			1	0	0	0	0	0	0	0	0	0	0	0	0	0
NSF_HUMAN	0	0	50.0 AA STEP	50Step_Domain_p300.0_to_350.0	300	350	50			1	0	0	0	0	0	0	0	0	0	0	0	0	0
NSF_HUMAN	0	0	50.0 AA STEP	50Step_Domain_p350.0_to_400.0	350	400	50			1	0	0	0	0	0	0	0	0	0	0	0	0	0
NSF_HUMAN	0	0	50.0 AA STEP	50Step_Domain_p400.0_to_450.0	400	450	50	NFSGAELEGLVR		0.4935	0	0	0	0	1	0	0	0	0	0	1	0	0
NSF_HUMAN	0	0	50.0 AA STEP	50Step_Domain_p450.0_to_500.0	450	500	50			1	0	0	0	0	0	0	0	0	0	0	0	0	0
NSF_HUMAN	0	0	50.0 AA STEP	50Step_Domain_p500.0_to_550.0	500	550	50	VLDDGELLVQQTK		0.4935	0	0	0	0	0	0	1	0	0	0	0	0	1
NSF_HUMAN	0	0	50.0 AA STEP	50Step_Domain_p550.0_to_600.0	550	600	50			1	0	0	0	0	0	0	0	0	0	0	0	0	0
NSF_HUMAN	0	0	50.0 AA STEP	50Step_Domain_p600.0_to_650.0	600	650	50			1	0	0	0	0	0	0	0	0	0	0	0	0	0
NSF_HUMAN	0	0	50.0 AA STEP	50Step_Domain_p650.0_to_700.0	650	700	50			1	0	0	0	0	0	0	0	0	0	0	0	0	0
NSF_HUMAN	0	0	50.0 AA STEP	50Step_Domain_p700.0_to_744.0	700	744	44			1	0	0	0	0	0	0	0	0	0	0	0	0	0
PML_HUMAN	0	0	50.0 AA STEP	50Step_Domain_p0_to_50	0	50	50			1	0	0	0	0	0	0	0	0	0	0	0	0	0
PML_HUMAN	0	0	50.0 AA STEP	50Step_Domain_p50.0_to_100.0	50	100	50			1	0	0	0	0	0	0	0	0	0	0	0	0	0
PML_HUMAN	1	1	50.0 AA STEP	50Step_Domain_p100.0_to_150.0	100	150	50	QIVDAQAVCTR QIVDAQAVCTR	QIVDAQAVCTR QIVDAQAVCTR	1	0	1	0	1	1	0	1	1	0	1	1	0	1
PML_HUMAN	0	0	50.0 AA STEP	50Step_Domain_p150.0_to_200.0	150	200	50			1	0	0	0	0	0	0	0	0	0	0	0	0	0
PML_HUMAN	0	0	50.0 AA STEP	50Step_Domain_p200.0_to_250.0	200	250	50			1	0	0	0	0	0	0	0	0	0	0	0	0	0
PML_HUMAN	1	2	50.0 AA STEP	50Step_Domain_p250.0_to_300.0	250	300	50	ELLEAVDAR ELLEAVDAR ELLEAVDAR	ELLEAVDAR ELLEAVDAR AETEELIR ELLEAVDAR	1	0.02	1	2	2	1	2	1	1	1	2	1	1	1
PML_HUMAN	3	1	50.0 AA STEP	50Step_Domain_p300.0_to_350.0	300	350	50	CYASDQEVLDMHGFLR DYEEMASR ELLEAVDAR TGSALVQR CYASDQEVLDMHGFLR ELLEAVDAR CYASDQEVLDMHGFLR ELLEAVDAR	ELLEAVDAR ELLEAVDAR ELLEAVDAR	0	-0.04	1	2	1	2	5	2	1	1	1	4	2	2
PML_HUMAN	2	2	50.0 AA STEP	50Step_Domain_p350.0_to_400.0	350	400	50	CYASDQEVLDMHGFLR LQDLSSCITQGK LRQEEPQSLQAAVR TDGFDEFK CYASDQEVLDMHGFLR CYASDQEVLDMHGFLR LQDLSSCITQGK	LQDLSSCITQGK LRQEEPQSLQAAVR LQDLSSCITQGK TDGFDEFK LQDLSSCITQGK	1	0	2	3	1	2	2	2	2	2	1	4	1	2
PML_HUMAN	0	0	50.0 AA STEP	50Step_Domain_p400.0_to_450.0	400	450	50			1	0	0	0	0	0	0	0	0	0	0	0	0	0
PML_HUMAN	0	0	50.0 AA STEP	50Step_Domain_p450.0_to_500.0	450	500	50			1	0	0	0	0	0	0	0	0	0	0	0	0	0
PML_HUMAN	0	0	50.0 AA STEP	50Step_Domain_p500.0_to_550.0	500	550	50			1	0	0	0	0	0	0	0	0	0	0	0	0	0
PML_HUMAN	0	0	50.0 AA STEP	50Step_Domain_p550.0_to_600.0	550	600	50			1	0	0	0	0	0	0	0	0	0	0	0	0	0
PML_HUMAN	0	0	50.0 AA STEP	50Step_Domain_p600.0_to_650.0	600	650	50			1	0	0	0	0	0	0	0	0	0	0	0	0	0
PML_HUMAN	0	0	50.0 AA STEP	50Step_Domain_p650.0_to_700.0	650	700	50			1	0	0	0	0	0	0	0	0	0	0	0	0	0
PML_HUMAN	0	0	50.0 AA STEP	50Step_Domain_p700.0_to_750.0	700	750	50			1	0	0	0	0	0	0	0	0	0	0	0	0	0
PML_HUMAN	0	0	50.0 AA STEP	50Step_Domain_p750.0_to_800.0	750	800	50			1	0	0	0	0	0	0	0	0	0	0	0	0	0
PML_HUMAN	0	0	50.0 AA STEP	50Step_Domain_p800.0_to_850.0	800	850	50			1	0	0	0	0	0	0	0	0	0	0	0	0	0
PML_HUMAN	0	0	50.0 AA STEP	50Step_Domain_p850.0_to_882.0	850	882	32			1	0	0	0	0	0	0	0	0	0	0	0	0	0
TKT_HUMAN	0	0	50.0 AA STEP	50Step_Domain_p0_to_50	0	50	50			1	0	0	0	0	0	0	0	0	0	0	0	0	0
TKT_HUMAN	0	0	50.0 AA STEP	50Step_Domain_p50.0_to_100.0	50	100	50			1	0	0	0	0	0	0	0	0	0	0	0	0	0
TKT_HUMAN	0	0	50.0 AA STEP	50Step_Domain_p100.0_to_150.0	100	150	50			1	0	0	0	0	0	0	0	0	0	0	0	0	0
TKT_HUMAN	0	0	50.0 AA STEP	50Step_Domain_p150.0_to_200.0	150	200	50			1	0	0	0	0	0	0	0	0	0	0	0	0	0
TKT_HUMAN	0	0	50.0 AA STEP	50Step_Domain_p200.0_to_250.0	200	250	50	HQPTAIIAK		1	0	0	0	0	0	1	0	0	0	0	0	1	0
TKT_HUMAN	1	1	50.0 AA STEP	50Step_Domain_p250.0_to_300.0	250	300	50	ILATPPQEDAPSVDIANIR ILATPPQEDAPSVDIANIR	ILATPPQEDAPSVDIANIR	1	0	0	0	2	0	1	1	0	0	1	0	1	2
TKT_HUMAN	1	1	50.0 AA STEP	50Step_Domain_p300.0_to_350.0	300	350	50	ILATPPQEDAPSVDIANIR ILATPPQEDAPSVDIANIR	ILATPPQEDAPSVDIANIR	1	0	0	0	2	0	1	1	0	0	1	0	1	2
TKT_HUMAN	0	0	50.0 AA STEP	50Step_Domain_p350.0_to_400.0	350	400	50			1	0	0	0	0	0	0	0	0	0	0	0	0	0
TKT_HUMAN	1	1	50.0 AA STEP	50Step_Domain_p400.0_to_450.0	400	450	50	SVPTSTVFYPSDGVATEK SVPTSTVFYPSDGVATEK	SVPTSTVFYPSDGVATEK	1	0	0	0	2	1	0	1	0	0	1	1	0	1
TKT_HUMAN	1	1	50.0 AA STEP	50Step_Domain_p450.0_to_500.0	450	500	50	SVPTSTVFYPSDGVATEK AVELAANTK SVPTSTVFYPSDGVATEK	SVPTSTVFYPSDGVATEK	1	0	0	0	2	1	0	1	0	0	1	1	0	2
TKT_HUMAN	2	0	50.0 AA STEP	50Step_Domain_p500.0_to_550.0	500	550	50	KLILDSAR VLDPFTIKPLDR VLDPFTIKPLDR KLILDSAR VLDPFTIKPLDR		0.0013	-0.04	0	0	0	2	1	2	0	0	0	2	1	3
TKT_HUMAN	0	0	50.0 AA STEP	50Step_Domain_p550.0_to_600.0	550	600	50			1	0	0	0	0	0	0	0	0	0	0	0	0	0
TKT_HUMAN	0	0	50.0 AA STEP	50Step_Domain_p600.0_to_623.0	600	623	23			1	0	0	0	0	0	0	0	0	0	0	0	0	0
VWF_HUMAN	0	0	50.0 AA STEP	50Step_Domain_p0_to_50	0	50	50			1	0	0	0	0	0	0	0	0	0	0	0	0	0
VWF_HUMAN	0	0	50.0 AA STEP	50Step_Domain_p50.0_to_100.0	50	100	50			1	0	0	0	0	0	0	0	0	0	0	0	0	0
VWF_HUMAN	0	0	50.0 AA STEP	50Step_Domain_p100.0_to_150.0	100	150	50			1	0	0	0	0	0	0	0	0	0	0	0	0	0
VWF_HUMAN	0	0	50.0 AA STEP	50Step_Domain_p150.0_to_200.0	150	200	50			1	0	0	0	0	0	0	0	0	0	0	0	0	0
VWF_HUMAN	0	0	50.0 AA STEP	50Step_Domain_p200.0_to_250.0	200	250	50	GLWEQCQLLK		1	0	0	0	0	1	0	0	0	0	0	1	0	0
VWF_HUMAN	0	0	50.0 AA STEP	50Step_Domain_p250.0_to_300.0	250	300	50			1	0	0	0	0	0	0	0	0	0	0	0	0	0
VWF_HUMAN	0	0	50.0 AA STEP	50Step_Domain_p300.0_to_350.0	300	350	50			1	0	0	0	0	0	0	0	0	0	0	0	0	0
VWF_HUMAN	0	0	50.0 AA STEP	50Step_Domain_p350.0_to_400.0	350	400	50			1	0	0	0	0	0	0	0	0	0	0	0	0	0
VWF_HUMAN	0	0	50.0 AA STEP	50Step_Domain_p400.0_to_450.0	400	450	50			1	0	0	0	0	0	0	0	0	0	0	0	0	0
VWF_HUMAN	0	0	50.0 AA STEP	50Step_Domain_p450.0_to_500.0	450	500	50			1	0	0	0	0	0	0	0	0	0	0	0	0	0
VWF_HUMAN	0	0	50.0 AA STEP	50Step_Domain_p500.0_to_550.0	500	550	50			1	0	0	0	0	0	0	0	0	0	0	0	0	0
VWF_HUMAN	1	0	50.0 AA STEP	50Step_Domain_p550.0_to_600.0	550	600	50	FSEEACAVLTSPTFEACHR FSEEACAVLTSPTFEACHR		0.684	-0.02	0	0	0	0	1	1	0	0	0	0	1	1
VWF_HUMAN	0	0	50.0 AA STEP	50Step_Domain_p600.0_to_650.0	600	650	50			1	0	0	0	0	0	0	0	0	0	0	0	0	0
VWF_HUMAN	0	0	50.0 AA STEP	50Step_Domain_p650.0_to_700.0	650	700	50			1	0	0	0	0	0	0	0	0	0	0	0	0	0
VWF_HUMAN	0	0	50.0 AA STEP	50Step_Domain_p700.0_to_750.0	700	750	50			1	0	0	0	0	0	0	0	0	0	0	0	0	0
VWF_HUMAN	0	0	50.0 AA STEP	50Step_Domain_p750.0_to_800.0	750	800	50			1	0	0	0	0	0	0	0	0	0	0	0	0	0
VWF_HUMAN	0	0	50.0 AA STEP	50Step_Domain_p800.0_to_850.0	800	850	50			1	0	0	0	0	0	0	0	0	0	0	0	0	0
VWF_HUMAN	0	0	50.0 AA STEP	50Step_Domain_p850.0_to_900.0	850	900	50			1	0	0	0	0	0	0	0	0	0	0	0	0	0
VWF_HUMAN	0	0	50.0 AA STEP	50Step_Domain_p900.0_to_950.0	900	950	50			1	0	0	0	0	0	0	0	0	0	0	0	0	0
VWF_HUMAN	0	0	50.0 AA STEP	50Step_Domain_p950.0_to_1000.0	950	1000	50			1	0	0	0	0	0	0	0	0	0	0	0	0	0
VWF_HUMAN	0	0	50.0 AA STEP	50Step_Domain_p1000.0_to_1050.0	1000	1050	50			1	0	0	0	0	0	0	0	0	0	0	0	0	0
VWF_HUMAN	1	1	50.0 AA STEP	50Step_Domain_p1050.0_to_1100.0	1050	1100	50	ILTSDVFQDCNK ILTSDVFQDCNK	ILTSDVFQDCNK	1	0	0	0	2	1	1	0	0	0	1	1	1	0
VWF_HUMAN	0	0	50.0 AA STEP	50Step_Domain_p1100.0_to_1150.0	1100	1150	50			1	0	0	0	0	0	0	0	0	0	0	0	0	0
VWF_HUMAN	0	0	50.0 AA STEP	50Step_Domain_p1150.0_to_1200.0	1150	1200	50			1	0	0	0	0	0	0	0	0	0	0	0	0	0
VWF_HUMAN	0	0	50.0 AA STEP	50Step_Domain_p1200.0_to_1250.0	1200	1250	50			1	0	0	0	0	0	0	0	0	0	0	0	0	0
VWF_HUMAN	1	2	50.0 AA STEP	50Step_Domain_p1250.0_to_1300.0	1250	1300	50	AFVVDMMER AFVVDMMER LSEAEFEVLK AFVVDMMER LSEAEFEVLK	AFVVDMMER AFVVDMMER AFVVDMMER	0.684	0.02	2	2	2	1	2	1	1	1	1	1	2	2
VWF_HUMAN	2	3	50.0 AA STEP	50Step_Domain_p1300.0_to_1350.0	1300	1350	50	AFVVDMMER YAGSQVASTSEVLK AFVVDMMER YAGSQVASTSEVLK AFVVDMMER	AFVVDMMER YAGSQVASTSEVLK AFVVDMMER YAGSQVASTSEVLK AFVVDMMER	0.0114	0.02	3	3	2	2	2	1	2	2	1	2	2	1
VWF_HUMAN	1	1	50.0 AA STEP	50Step_Domain_p1350.0_to_1400.0	1350	1400	50	YAGSQVASTSEVLK YAGSQVASTSEVLK	YAGSQVASTSEVLK YAGSQVASTSEVLK	0.684	0	2	2	0	1	1	0	1	1	0	1	1	0
VWF_HUMAN	0	0	50.0 AA STEP	50Step_Domain_p1400.0_to_1450.0	1400	1450	50			1	0	0	0	0	0	0	0	0	0	0	0	0	0
VWF_HUMAN	0	0	50.0 AA STEP	50Step_Domain_p1450.0_to_1500.0	1450	1500	50			1	0	0	0	0	0	0	0	0	0	0	0	0	0
VWF_HUMAN	0	0	50.0 AA STEP	50Step_Domain_p1500.0_to_1550.0	1500	1550	50			1	0	0	0	0	0	0	0	0	0	0	0	0	0
VWF_HUMAN	0	0	50.0 AA STEP	50Step_Domain_p1550.0_to_1600.0	1550	1600	50			1	0	0	0	0	0	0	0	0	0	0	0	0	0
VWF_HUMAN	0	0	50.0 AA STEP	50Step_Domain_p1600.0_to_1650.0	1600	1650	50			1	0	0	0	0	0	0	0	0	0	0	0	0	0
VWF_HUMAN	0	1	50.0 AA STEP	50Step_Domain_p1650.0_to_1700.0	1650	1700	50	EAPDLVLQR	EAPDLVLQR	1	0.02	2	0	0	0	0	1	1	0	0	0	0	1
VWF_HUMAN	0	0	50.0 AA STEP	50Step_Domain_p1700.0_to_1750.0	1700	1750	50			1	0	0	0	0	0	0	0	0	0	0	0	0	0
VWF_HUMAN	0	0	50.0 AA STEP	50Step_Domain_p1750.0_to_1800.0	1750	1800	50			1	0	0	0	0	0	0	0	0	0	0	0	0	0
VWF_HUMAN	1	3	50.0 AA STEP	50Step_Domain_p1800.0_to_1850.0	1800	1850	50	VTVFPIGIGDR VTVFPIGIGDR ILAGPAGDSNVVK VTVFPIGIGDR VTVFPIGIGDRYDAAQLR	VTVFPIGIGDR VTVFPIGIGDRYDAAQLR ILAGPAGDSNVVK VTVFPIGIGDR VTVFPIGIGDR	0	0.04	3	3	2	1	1	2	2	2	1	1	1	3
VWF_HUMAN	0	0	50.0 AA STEP	50Step_Domain_p1850.0_to_1900.0	1850	1900	50			1	0	0	0	0	0	0	0	0	0	0	0	0	0
VWF_HUMAN	0	0	50.0 AA STEP	50Step_Domain_p1900.0_to_1950.0	1900	1950	50			1	0	0	0	0	0	0	0	0	0	0	0	0	0
VWF_HUMAN	1	0	50.0 AA STEP	50Step_Domain_p1950.0_to_2000.0	1950	2000	50	EQDLEVILHNGACSPGAR EQDLEVILHNGACSPGAR EQDLEVILHNGACSPGAR		0.0114	-0.02	0	0	0	1	1	1	0	0	0	1	1	1
VWF_HUMAN	0	0	50.0 AA STEP	50Step_Domain_p2000.0_to_2050.0	2000	2050	50			1	0	0	0	0	0	0	0	0	0	0	0	0	0
VWF_HUMAN	0	1	50.0 AA STEP	50Step_Domain_p2050.0_to_2100.0	2050	2100	50		DGTVTTDWK	0.684	0.02	0	2	0	0	0	0	0	1	0	0	0	0
VWF_HUMAN	0	1	50.0 AA STEP	50Step_Domain_p2100.0_to_2150.0	2100	2150	50		DGTVTTDWK	0.684	0.02	0	2	0	0	0	0	0	1	0	0	0	0
VWF_HUMAN	1	0	50.0 AA STEP	50Step_Domain_p2150.0_to_2200.0	2150	2200	50	TNGVCVDWR TNGVCVDWR		0.684	-0.02	0	0	0	0	1	1	0	0	0	0	1	1
VWF_HUMAN	0	0	50.0 AA STEP	50Step_Domain_p2200.0_to_2250.0	2200	2250	50			1	0	0	0	0	0	0	0	0	0	0	0	0	0
VWF_HUMAN	0	0	50.0 AA STEP	50Step_Domain_p2250.0_to_2300.0	2250	2300	50			1	0	0	0	0	0	0	0	0	0	0	0	0	0
VWF_HUMAN	0	0	50.0 AA STEP	50Step_Domain_p2300.0_to_2350.0	2300	2350	50			1	0	0	0	0	0	0	0	0	0	0	0	0	0
VWF_HUMAN	0	0	50.0 AA STEP	50Step_Domain_p2350.0_to_2400.0	2350	2400	50			1	0	0	0	0	0	0	0	0	0	0	0	0	0
VWF_HUMAN	0	0	50.0 AA STEP	50Step_Domain_p2400.0_to_2450.0	2400	2450	50			1	0	0	0	0	0	0	0	0	0	0	0	0	0
VWF_HUMAN	1	0	50.0 AA STEP	50Step_Domain_p2450.0_to_2500.0	2450	2500	50	SGFTYVLHEGECCGR SGFTYVLHEGECCGR		0.684	-0.02	0	0	0	0	1	1	0	0	0	0	1	1
VWF_HUMAN	1	0	50.0 AA STEP	50Step_Domain_p2500.0_to_2550.0	2500	2550	50	VKEEVFIQQR SVGSQWASPENPCLINECVR VKEEVFIQQR		0.684	-0.02	0	0	0	0	1	1	0	0	0	0	1	2
VWF_HUMAN	0	0	50.0 AA STEP	50Step_Domain_p2550.0_to_2600.0	2550	2600	50			1	0	0	0	0	0	0	0	0	0	0	0	0	0
VWF_HUMAN	0	0	50.0 AA STEP	50Step_Domain_p2600.0_to_2650.0	2600	2650	50			1	0	0	0	0	0	0	0	0	0	0	0	0	0
VWF_HUMAN	0	0	50.0 AA STEP	50Step_Domain_p2650.0_to_2700.0	2650	2700	50			1	0	0	0	0	0	0	0	0	0	0	0	0	0
VWF_HUMAN	0	0	50.0 AA STEP	50Step_Domain_p2700.0_to_2750.0	2700	2750	50			1	0	0	0	0	0	0	0	0	0	0	0	0	0
VWF_HUMAN	0	0	50.0 AA STEP	50Step_Domain_p2750.0_to_2800.0	2750	2800	50			1	0	0	0	0	0	0	0	0	0	0	0	0	0
VWF_HUMAN	0	0	50.0 AA STEP	50Step_Domain_p2800.0_to_2813.0	2800	2813	13			1	0	0	0	0	0	0	0	0	0	0	0	0	0
A1AT_HUMAN	0	0	50.0 AA STEP	50Step_Domain_p0_to_50	0	50	50		TDTSHHDQDHPTFNK	1	0	1	0	0	0	0	0	1	0	0	0	0	0
A1AT_HUMAN	0	0	50.0 AA STEP	50Step_Domain_p50.0_to_100.0	50	100	50			1	0	0	0	0	0	0	0	0	0	0	0	0	0
A1AT_HUMAN	2	1	50.0 AA STEP	50Step_Domain_p100.0_to_150.0	100	150	50	LVDKFLEDVK LVDKFLEDVKK LVDKFLEDVK LVDKFLEDVK TLNQPDSQLQLTTGNGLFLSEGLK	LVDKFLEDVK LVDKFLEDVKK TLNQPDSQLQLTTGNGLFLSEGLK LVDKFLEDVKK	0.9036	-0.02	2	1	1	2	2	3	3	1	1	3	1	3
A1AT_HUMAN	5	3	50.0 AA STEP	50Step_Domain_p150.0_to_200.0	150	200	50	KQINDYVEK LVDKFLEDVK LVDKFLEDVKK QINDYVEK KQINDYVEK LVDKFLEDVK QINDYVEK KQINDYVEK LVDKFLEDVK QINDYVEK	KQINDYVEK LVDKFLEDVK LVDKFLEDVKK QINDYVEK KQINDYVEK QINDYVEK KQINDYVEK LVDKFLEDVKK QINDYVEK	0.0252	-0.04	3	2	3	4	6	4	5	2	3	5	3	4
A1AT_HUMAN	0	0	50.0 AA STEP	50Step_Domain_p200.0_to_250.0	200	250	50			1	0	0	0	0	0	0	0	0	0	0	0	0	0
A1AT_HUMAN	0	0	50.0 AA STEP	50Step_Domain_p250.0_to_300.0	250	300	50			1	0	0	0	0	0	0	0	0	0	0	0	0	0
A1AT_HUMAN	5	6	50.0 AA STEP	50Step_Domain_p300.0_to_350.0	300	350	50	SASLHLPK SVLGQLGITK VFSNGADLSGVTEEAPLK VFSNGADLSGVTEEAPLKLSK SASLHLPK VFSNGADLSGVTEEAPLK SVLGQLGITK VFSNGADLSGVTEEAPLK VFSNGADLSGVTEEAPLKLSK	SASLHLPK SVLGQLGITK VFSNGADLSGVTEEAPLK VFSNGADLSGVTEEAPLKLSK SASLHLPK SVLGQLGITK VFSNGADLSGVTEEAPLK VFSNGADLSGVTEEAPLKLSK SASLHLPK SVLGQLGITK VFSNGADLSGVTEEAPLK VFSNGADLSGVTEEAPLKLSK	0.297	0.02	5	7	6	6	4	4	7	7	6	8	2	4
A1AT_HUMAN	2	3	50.0 AA STEP	50Step_Domain_p350.0_to_400.0	350	400	50	VFSNGADLSGVTEEAPLK VFSNGADLSGVTEEAPLKLSK VFSNGADLSGVTEEAPLK VFSNGADLSGVTEEAPLK VFSNGADLSGVTEEAPLKLSK	AVLTIDEK VFSNGADLSGVTEEAPLK VFSNGADLSGVTEEAPLKLSK VFSNGADLSGVTEEAPLK VFSNGADLSGVTEEAPLKLSK VFSNGADLSGVTEEAPLK VFSNGADLSGVTEEAPLKLSK	1	0.02	3	3	3	3	2	2	4	3	3	4	1	2
A1AT_HUMAN	0	0	50.0 AA STEP	50Step_Domain_p400.0_to_418.0	400	418	18			1	0	0	0	0	0	0	0	0	0	0	0	0	0
A1BG_HUMAN	0	0	50.0 AA STEP	50Step_Domain_p0_to_50	0	50	50			1	0	0	0	0	0	0	0	0	0	0	0	0	0
A1BG_HUMAN	1	3	50.0 AA STEP	50Step_Domain_p50.0_to_100.0	50	100	50	HQFLLTGDTQGR NGVAQEPVHLDSPAIK SGLSTGWTQLSK HQFLLTGDTQGR NGVAQEPVHLDSPAIK	HQFLLTGDTQGR NGVAQEPVHLDSPAIK SGLSTGWTQLSK HQFLLTGDTQGR NGVAQEPVHLDSPAIK SGLSTGWTQLSK HQFLLTGDTQGR NGVAQEPVHLDSPAIK	0.016	0.04	3	3	2	2	1	1	4	3	2	3	1	1
A1BG_HUMAN	2	2	50.0 AA STEP	50Step_Domain_p100.0_to_150.0	100	150	50	LLELTGPK SGLSTGWTQLSK LLELTGPK LLELTGPK	LLELTGPK SGLSTGWTQLSK LLELTGPK SGLSTGWTQLSK LLELTGPK	1	0	2	2	1	2	1	3	2	2	1	3	1	2
A1BG_HUMAN	0	0	50.0 AA STEP	50Step_Domain_p150.0_to_200.0	150	200	50			1	0	0	0	0	0	0	0	0	0	0	0	0	0
A1BG_HUMAN	1	1	50.0 AA STEP	50Step_Domain_p200.0_to_250.0	200	250	50	VTLTCVAPLSGVDFQLR VTLTCVAPLSGVDFQLR	VTLTCVAPLSGVDFQLR VTLTCVAPLSGVDFQLR VTLTCVAPLSGVDFQLR	1	0	1	1	1	1	1	0	1	1	1	1	1	0
A1BG_HUMAN	0	0	50.0 AA STEP	50Step_Domain_p250.0_to_300.0	250	300	50			1	0	0	0	0	0	0	0	0	0	0	0	0	0
A1BG_HUMAN	1	1	50.0 AA STEP	50Step_Domain_p300.0_to_350.0	300	350	50	CLAPLEGAR CLAPLEGAR CLAPLEGAR	CLAPLEGAR CLAPLEGAR	1	0	1	0	1	1	1	1	1	0	1	1	1	1
A1BG_HUMAN	0	0	50.0 AA STEP	50Step_Domain_p350.0_to_400.0	350	400	50			1	0	0	0	0	0	0	0	0	0	0	0	0	0
A1BG_HUMAN	1	1	50.0 AA STEP	50Step_Domain_p400.0_to_450.0	400	450	50	CEGPIPDVTFELLR CEGPIPDVTFELLR CEGPIPDVTFELLR	CEGPIPDVTFELLR TPGAAANLELIFVGPQHAGNYR CEGPIPDVTFELLR TPGAAANLELIFVGPQHAGNYR	1	0	1	1	2	1	1	1	1	1	2	1	1	1
A1BG_HUMAN	0	1	50.0 AA STEP	50Step_Domain_p450.0_to_495.0	450	495	45		TPGAAANLELIFVGPQHAGNYR TPGAAANLELIFVGPQHAGNYR	0.829	0.0222222	0	1	1	0	0	0	0	1	1	0	0	0
ACON_HUMAN	0	0	50.0 AA STEP	50Step_Domain_p0_to_50	0	50	50			1	0	0	0	0	0	0	0	0	0	0	0	0	0
ACON_HUMAN	1	2	50.0 AA STEP	50Step_Domain_p50.0_to_100.0	50	100	50	IVYGHLDDPASQEIER IVYGHLDDPASQEIER	IVYGHLDDPASQEIER IVYGHLDDPASQEIER IVYGHLDDPASQEIER	0.0416	0.02	1	3	2	1	0	1	1	1	1	1	0	2
ACON_HUMAN	0	0	50.0 AA STEP	50Step_Domain_p100.0_to_150.0	100	150	50	VAVPSTIHCDHLIEAQVGGEK		1	0	0	0	0	0	0	1	0	0	0	0	0	1
ACON_HUMAN	0	0	50.0 AA STEP	50Step_Domain_p150.0_to_200.0	150	200	50			1	0	0	0	0	0	0	0	0	0	0	0	0	0
ACON_HUMAN	0	0	50.0 AA STEP	50Step_Domain_p200.0_to_250.0	200	250	50			1	0	0	0	0	0	0	0	0	0	0	0	0	0
ACON_HUMAN	0	0	50.0 AA STEP	50Step_Domain_p250.0_to_300.0	250	300	50			1	0	0	0	0	0	0	0	0	0	0	0	0	0
ACON_HUMAN	0	0	50.0 AA STEP	50Step_Domain_p300.0_to_350.0	300	350	50			1	0	0	0	0	0	0	0	0	0	0	0	0	0
ACON_HUMAN	3	2	50.0 AA STEP	50Step_Domain_p350.0_to_400.0	350	400	50	EGWPLDIR VGLIGSCTNSSYEDMGR EGWPLDIR VGLIGSCTNSSYEDMGR EGWPLDIR VGLIGSCTNSSYEDMGR	VGLIGSCTNSSYEDMGR VGLIGSCTNSSYEDMGR VGLIGSCTNSSYEDMGR	0.0416	-0.02	1	3	2	2	6	2	1	1	1	2	2	3
ACON_HUMAN	1	1	50.0 AA STEP	50Step_Domain_p400.0_to_450.0	400	450	50	DGYAQILR DGYAQILR SQFTITPGSEQIR	DGYAQILR SQFTITPGSEQIR	1	0	3	0	0	1	0	1	2	0	0	1	0	2
ACON_HUMAN	0	0	50.0 AA STEP	50Step_Domain_p450.0_to_500.0	450	500	50			1	0	0	0	0	0	0	0	0	0	0	0	0	0
ACON_HUMAN	0	0	50.0 AA STEP	50Step_Domain_p500.0_to_550.0	500	550	50			1	0	0	0	0	0	0	0	0	0	0	0	0	0
ACON_HUMAN	0	0	50.0 AA STEP	50Step_Domain_p550.0_to_600.0	550	600	50			1	0	0	0	0	0	0	0	0	0	0	0	0	0
ACON_HUMAN	1	1	50.0 AA STEP	50Step_Domain_p600.0_to_650.0	600	650	50	NAVTQEFGPVPDTAR GHLDNISNNLLIGAINIENGK NAVTQEFGPVPDTAR	NAVTQEFGPVPDTAR NAVTQEFGPVPDTAR	1	0	1	0	2	1	0	1	1	0	1	1	0	2
ACON_HUMAN	1	0	50.0 AA STEP	50Step_Domain_p650.0_to_700.0	650	700	50	WVVIGDENYGEGSSR WVVIGDENYGEGSSR		1	-0.02	0	0	0	1	0	1	0	0	0	1	0	1
ACON_HUMAN	0	0	50.0 AA STEP	50Step_Domain_p700.0_to_750.0	700	750	50			1	0	0	0	0	0	0	0	0	0	0	0	0	0
ACON_HUMAN	0	0	50.0 AA STEP	50Step_Domain_p750.0_to_780.0	750	780	30			1	0	0	0	0	0	0	0	0	0	0	0	0	0
AMPN_HUMAN	0	0	50.0 AA STEP	50Step_Domain_p0_to_50	0	50	50			1	0	0	0	0	0	0	0	0	0	0	0	0	0
AMPN_HUMAN	0	0	50.0 AA STEP	50Step_Domain_p50.0_to_100.0	50	100	50			1	0	0	0	0	0	0	0	0	0	0	0	0	0
AMPN_HUMAN	1	0	50.0 AA STEP	50Step_Domain_p100.0_to_150.0	100	150	50	GVGGSQPPDIDKTELVEPTEYLVVHLK GVGGSQPPDIDKTELVEPTEYLVVHLK	GVGGSQPPDIDKTELVEPTEYLVVHLK	1	-0.02	1	0	0	1	0	1	1	0	0	1	0	1
AMPN_HUMAN	1	0	50.0 AA STEP	50Step_Domain_p150.0_to_200.0	150	200	50	GVGGSQPPDIDKTELVEPTEYLVVHLK GVGGSQPPDIDKTELVEPTEYLVVHLK	GVGGSQPPDIDKTELVEPTEYLVVHLK	1	-0.02	1	0	0	1	0	1	1	0	0	1	0	1
AMPN_HUMAN	0	0	50.0 AA STEP	50Step_Domain_p200.0_to_250.0	200	250	50			1	0	0	0	0	0	0	0	0	0	0	0	0	0
AMPN_HUMAN	0	0	50.0 AA STEP	50Step_Domain_p250.0_to_300.0	250	300	50			1	0	0	0	0	0	0	0	0	0	0	0	0	0
AMPN_HUMAN	0	0	50.0 AA STEP	50Step_Domain_p300.0_to_350.0	300	350	50			1	0	0	0	0	0	0	0	0	0	0	0	0	0
AMPN_HUMAN	0	0	50.0 AA STEP	50Step_Domain_p350.0_to_400.0	350	400	50			1	0	0	0	0	0	0	0	0	0	0	0	0	0
AMPN_HUMAN	0	0	50.0 AA STEP	50Step_Domain_p400.0_to_450.0	400	450	50			1	0	0	0	0	0	0	0	0	0	0	0	0	0
AMPN_HUMAN	0	0	50.0 AA STEP	50Step_Domain_p450.0_to_500.0	450	500	50			1	0	0	0	0	0	0	0	0	0	0	0	0	0
AMPN_HUMAN	0	0	50.0 AA STEP	50Step_Domain_p500.0_to_550.0	500	550	50			1	0	0	0	0	0	0	0	0	0	0	0	0	0
AMPN_HUMAN	0	0	50.0 AA STEP	50Step_Domain_p550.0_to_600.0	550	600	50			1	0	0	0	0	0	0	0	0	0	0	0	0	0
AMPN_HUMAN	0	0	50.0 AA STEP	50Step_Domain_p600.0_to_650.0	600	650	50			1	0	0	0	0	0	0	0	0	0	0	0	0	0
AMPN_HUMAN	1	0	50.0 AA STEP	50Step_Domain_p650.0_to_700.0	650	700	50	AQIINDAFNLASAHK AQIINDAFNLASAHK		0.032	-0.02	0	0	0	0	1	1	0	0	0	0	1	1
AMPN_HUMAN	0	0	50.0 AA STEP	50Step_Domain_p700.0_to_750.0	700	750	50			1	0	0	0	0	0	0	0	0	0	0	0	0	0
AMPN_HUMAN	0	0	50.0 AA STEP	50Step_Domain_p750.0_to_800.0	750	800	50			1	0	0	0	0	0	0	0	0	0	0	0	0	0
AMPN_HUMAN	0	0	50.0 AA STEP	50Step_Domain_p800.0_to_850.0	800	850	50			1	0	0	0	0	0	0	0	0	0	0	0	0	0
AMPN_HUMAN	0	0	50.0 AA STEP	50Step_Domain_p850.0_to_900.0	850	900	50			1	0	0	0	0	0	0	0	0	0	0	0	0	0
AMPN_HUMAN	0	0	50.0 AA STEP	50Step_Domain_p900.0_to_950.0	900	950	50	ALEQALEK	ALEQALEK	1	0	1	0	0	0	0	1	1	0	0	0	0	1
AMPN_HUMAN	1	0	50.0 AA STEP	50Step_Domain_p950.0_to_967.0	950	967	17	EVVLQWFTENSK EVVLQWFTENSK EVVLQWFTENSK	EVVLQWFTENSK	0.032	-0.0588235	1	0	0	1	1	1	1	0	0	1	1	1
ANK1_HUMAN	1	0	50.0 AA STEP	50Step_Domain_p0_to_50	0	50	50	EADAATSFLR EADAATSFLR	EADAATSFLR	1	-0.02	0	0	1	0	1	1	0	0	1	0	1	1
ANK1_HUMAN	1	0	50.0 AA STEP	50Step_Domain_p50.0_to_100.0	50	100	50	ELVNYGANVNAQSQK KGNTALHIAALAGQDEVVR	EIILETTTK KGNTALHIAALAGQDEVVR	1	-0.02	0	0	1	0	1	1	0	0	2	0	1	1
ANK1_HUMAN	1	0	50.0 AA STEP	50Step_Domain_p100.0_to_150.0	100	150	50	ELVNYGANVNAQSQK GFTPLYMAAQENHLEVVK	GFTPLYMAAQENHLEVVK	1	-0.02	0	0	1	0	1	1	0	0	1	0	1	1
ANK1_HUMAN	1	0	50.0 AA STEP	50Step_Domain_p150.0_to_200.0	150	200	50	TAAVLLQNDPNPDVLSK TAAVLLQNDPNPDVLSK	TAAVLLQNDPNPDVLSK	1	-0.02	0	0	1	0	1	1	0	0	1	0	1	1
ANK1_HUMAN	1	0	50.0 AA STEP	50Step_Domain_p200.0_to_250.0	200	250	50	TAAVLLQNDPNPDVLSK TAAVLLQNDPNPDVLSK	TAAVLLQNDPNPDVLSK	1	-0.02	0	0	1	0	1	1	0	0	1	0	1	1
ANK1_HUMAN	1	1	50.0 AA STEP	50Step_Domain_p250.0_to_300.0	250	300	50	ISEILLDHGAPIQAK ISEILLDHGAPIQAK	ISEILLDHGAPIQAK TKDELTPLHCAAR	1	0	0	0	2	0	1	1	0	0	3	0	1	1
ANK1_HUMAN	1	1	50.0 AA STEP	50Step_Domain_p300.0_to_350.0	300	350	50	ISEILLDHGAPIQAK ISEILLDHGAPIQAK	ISEILLDHGAPIQAK NGLSPIHMAAQGDHLDCVR	1	0	0	0	2	0	1	1	0	0	4	0	1	1
ANK1_HUMAN	0	0	50.0 AA STEP	50Step_Domain_p350.0_to_400.0	350	400	50			1	0	0	0	0	0	0	0	0	0	0	0	0	0
ANK1_HUMAN	0	0	50.0 AA STEP	50Step_Domain_p400.0_to_450.0	400	450	50			1	0	0	0	0	0	0	0	0	0	0	0	0	0
ANK1_HUMAN	0	0	50.0 AA STEP	50Step_Domain_p450.0_to_500.0	450	500	50		LLLENNANPNLATTAGHTPLHIAAR	1	0	0	0	1	0	0	0	0	0	2	0	0	0
ANK1_HUMAN	2	1	50.0 AA STEP	50Step_Domain_p500.0_to_550.0	500	550	50	EGHVETVLALLEK EGHVETVLALLEK	EGHVETVLALLEK LLLENNANPNLATTAGHTPLHIAAR	0.0304	-0.02	0	0	2	0	3	2	0	0	4	0	2	2
ANK1_HUMAN	0	0	50.0 AA STEP	50Step_Domain_p550.0_to_600.0	550	600	50	VAELLLER	VAELLLER	1	0	0	0	1	0	0	1	0	0	1	0	0	1
ANK1_HUMAN	0	0	50.0 AA STEP	50Step_Domain_p600.0_to_650.0	600	650	50			1	0	0	0	0	0	0	0	0	0	0	0	0	0
ANK1_HUMAN	0	0	50.0 AA STEP	50Step_Domain_p650.0_to_700.0	650	700	50		HGVMVDATTR SGLTPLHLVAQEGHVPVADVLIK	1	0	0	0	1	0	0	0	0	0	2	0	0	0
ANK1_HUMAN	0	0	50.0 AA STEP	50Step_Domain_p700.0_to_750.0	700	750	50			1	0	0	0	0	0	0	0	0	0	0	0	0	0
ANK1_HUMAN	1	0	50.0 AA STEP	50Step_Domain_p750.0_to_800.0	750	800	50	LGYISVTDVLK LGYISVTDVLK VVTDETSFVLVSDK	LGYISVTDVLK	0.855	-0.02	0	0	1	0	1	2	0	0	1	0	1	2
ANK1_HUMAN	0	0	50.0 AA STEP	50Step_Domain_p800.0_to_850.0	800	850	50	VVTDETSFVLVSDK		1	0	0	0	0	0	0	1	0	0	0	0	0	1
ANK1_HUMAN	0	0	50.0 AA STEP	50Step_Domain_p850.0_to_900.0	850	900	50			1	0	0	0	0	0	0	0	0	0	0	0	0	0
ANK1_HUMAN	0	0	50.0 AA STEP	50Step_Domain_p900.0_to_950.0	900	950	50			1	0	0	0	0	0	0	0	0	0	0	0	0	0
ANK1_HUMAN	0	0	50.0 AA STEP	50Step_Domain_p950.0_to_1000.0	950	1000	50		LSTPPPLAEEEGLASR	1	0	0	0	1	0	0	0	0	0	1	0	0	0
ANK1_HUMAN	0	0	50.0 AA STEP	50Step_Domain_p1000.0_to_1050.0	1000	1050	50			1	0	0	0	0	0	0	0	0	0	0	0	0	0
ANK1_HUMAN	1	0	50.0 AA STEP	50Step_Domain_p1050.0_to_1100.0	1050	1100	50	LVPLVQATFPENAVTK LVPLVQATFPENAVTK	LCQDYDTIGPEGGSLK LVPLVQATFPENAVTK	1	-0.02	0	0	1	0	1	1	0	0	2	0	1	1
ANK1_HUMAN	1	0	50.0 AA STEP	50Step_Domain_p1100.0_to_1150.0	1100	1150	50	LVPLVQATFPENAVTK LVPLVQATFPENAVTK	LLGNQATFSPIVTVEPR LVPLVQATFPENAVTK	1	-0.02	0	0	1	0	1	1	0	0	2	0	1	1
ANK1_HUMAN	0	0	50.0 AA STEP	50Step_Domain_p1150.0_to_1200.0	1150	1200	50			1	0	0	0	0	0	0	0	0	0	0	0	0	0
ANK1_HUMAN	0	0	50.0 AA STEP	50Step_Domain_p1200.0_to_1250.0	1200	1250	50			1	0	0	0	0	0	0	0	0	0	0	0	0	0
ANK1_HUMAN	0	0	50.0 AA STEP	50Step_Domain_p1250.0_to_1300.0	1250	1300	50		TLEQHENFVEVAR	1	0	0	0	1	0	0	0	0	0	1	0	0	0
ANK1_HUMAN	0	0	50.0 AA STEP	50Step_Domain_p1300.0_to_1350.0	1300	1350	50			1	0	0	0	0	0	0	0	0	0	0	0	0	0
ANK1_HUMAN	0	0	50.0 AA STEP	50Step_Domain_p1350.0_to_1400.0	1350	1400	50			1	0	0	0	0	0	0	0	0	0	0	0	0	0
ANK1_HUMAN	0	0	50.0 AA STEP	50Step_Domain_p1400.0_to_1450.0	1400	1450	50			1	0	0	0	0	0	0	0	0	0	0	0	0	0
ANK1_HUMAN	0	0	50.0 AA STEP	50Step_Domain_p1450.0_to_1500.0	1450	1500	50			1	0	0	0	0	0	0	0	0	0	0	0	0	0
ANK1_HUMAN	0	0	50.0 AA STEP	50Step_Domain_p1500.0_to_1550.0	1500	1550	50			1	0	0	0	0	0	0	0	0	0	0	0	0	0
ANK1_HUMAN	0	0	50.0 AA STEP	50Step_Domain_p1550.0_to_1600.0	1550	1600	50			1	0	0	0	0	0	0	0	0	0	0	0	0	0
ANK1_HUMAN	0	0	50.0 AA STEP	50Step_Domain_p1600.0_to_1650.0	1600	1650	50			1	0	0	0	0	0	0	0	0	0	0	0	0	0
ANK1_HUMAN	0	0	50.0 AA STEP	50Step_Domain_p1650.0_to_1700.0	1650	1700	50			1	0	0	0	0	0	0	0	0	0	0	0	0	0
ANK1_HUMAN	0	0	50.0 AA STEP	50Step_Domain_p1700.0_to_1750.0	1700	1750	50			1	0	0	0	0	0	0	0	0	0	0	0	0	0
ANK1_HUMAN	0	0	50.0 AA STEP	50Step_Domain_p1750.0_to_1800.0	1750	1800	50			1	0	0	0	0	0	0	0	0	0	0	0	0	0
ANK1_HUMAN	0	0	50.0 AA STEP	50Step_Domain_p1800.0_to_1850.0	1800	1850	50			1	0	0	0	0	0	0	0	0	0	0	0	0	0
ANK1_HUMAN	0	0	50.0 AA STEP	50Step_Domain_p1850.0_to_1881.0	1850	1881	31			1	0	0	0	0	0	0	0	0	0	0	0	0	0
ANK2_HUMAN	0	0	50.0 AA STEP	50Step_Domain_p0_to_50	0	50	50			1	0	0	0	0	0	0	0	0	0	0	0	0	0
ANK2_HUMAN	0	0	50.0 AA STEP	50Step_Domain_p50.0_to_100.0	50	100	50	GNTALHIASLAGQAEVVK		0	0	0	0	0	0	0	1	0	0	0	0	0	1
ANK2_HUMAN	0	0	50.0 AA STEP	50Step_Domain_p100.0_to_150.0	100	150	50	GNTALHIASLAGQAEVVK		0	0	0	0	0	0	0	1	0	0	0	0	0	1
ANK2_HUMAN	0	0	50.0 AA STEP	50Step_Domain_p150.0_to_200.0	150	200	50			1	0	0	0	0	0	0	0	0	0	0	0	0	0
ANK2_HUMAN	0	0	50.0 AA STEP	50Step_Domain_p200.0_to_250.0	200	250	50			1	0	0	0	0	0	0	0	0	0	0	0	0	0
ANK2_HUMAN	0	0	50.0 AA STEP	50Step_Domain_p250.0_to_300.0	250	300	50			1	0	0	0	0	0	0	0	0	0	0	0	0	0
ANK2_HUMAN	0	0	50.0 AA STEP	50Step_Domain_p300.0_to_350.0	300	350	50			1	0	0	0	0	0	0	0	0	0	0	0	0	0
ANK2_HUMAN	0	0	50.0 AA STEP	50Step_Domain_p350.0_to_400.0	350	400	50			1	0	0	0	0	0	0	0	0	0	0	0	0	0
ANK2_HUMAN	0	0	50.0 AA STEP	50Step_Domain_p400.0_to_450.0	400	450	50			1	0	0	0	0	0	0	0	0	0	0	0	0	0
ANK2_HUMAN	0	0	50.0 AA STEP	50Step_Domain_p450.0_to_500.0	450	500	50			1	0	0	0	0	0	0	0	0	0	0	0	0	0
ANK2_HUMAN	0	0	50.0 AA STEP	50Step_Domain_p500.0_to_550.0	500	550	50			1	0	0	0	0	0	0	0	0	0	0	0	0	0
ANK2_HUMAN	0	0	50.0 AA STEP	50Step_Domain_p550.0_to_600.0	550	600	50			1	0	0	0	0	0	0	0	0	0	0	0	0	0
ANK2_HUMAN	0	0	50.0 AA STEP	50Step_Domain_p600.0_to_650.0	600	650	50			1	0	0	0	0	0	0	0	0	0	0	0	0	0
ANK2_HUMAN	0	0	50.0 AA STEP	50Step_Domain_p650.0_to_700.0	650	700	50			1	0	0	0	0	0	0	0	0	0	0	0	0	0
ANK2_HUMAN	0	0	50.0 AA STEP	50Step_Domain_p700.0_to_750.0	700	750	50			1	0	0	0	0	0	0	0	0	0	0	0	0	0
ANK2_HUMAN	0	0	50.0 AA STEP	50Step_Domain_p750.0_to_800.0	750	800	50			1	0	0	0	0	0	0	0	0	0	0	0	0	0
ANK2_HUMAN	0	0	50.0 AA STEP	50Step_Domain_p800.0_to_850.0	800	850	50			1	0	0	0	0	0	0	0	0	0	0	0	0	0
ANK2_HUMAN	0	0	50.0 AA STEP	50Step_Domain_p850.0_to_900.0	850	900	50			1	0	0	0	0	0	0	0	0	0	0	0	0	0
ANK2_HUMAN	0	0	50.0 AA STEP	50Step_Domain_p900.0_to_950.0	900	950	50			1	0	0	0	0	0	0	0	0	0	0	0	0	0
ANK2_HUMAN	0	0	50.0 AA STEP	50Step_Domain_p950.0_to_1000.0	950	1000	50			1	0	0	0	0	0	0	0	0	0	0	0	0	0
ANK2_HUMAN	0	0	50.0 AA STEP	50Step_Domain_p1000.0_to_1050.0	1000	1050	50			1	0	0	0	0	0	0	0	0	0	0	0	0	0
ANK2_HUMAN	0	0	50.0 AA STEP	50Step_Domain_p1050.0_to_1100.0	1050	1100	50			1	0	0	0	0	0	0	0	0	0	0	0	0	0
ANK2_HUMAN	0	0	50.0 AA STEP	50Step_Domain_p1100.0_to_1150.0	1100	1150	50			1	0	0	0	0	0	0	0	0	0	0	0	0	0
ANK2_HUMAN	0	0	50.0 AA STEP	50Step_Domain_p1150.0_to_1200.0	1150	1200	50			1	0	0	0	0	0	0	0	0	0	0	0	0	0
ANK2_HUMAN	0	0	50.0 AA STEP	50Step_Domain_p1200.0_to_1250.0	1200	1250	50			1	0	0	0	0	0	0	0	0	0	0	0	0	0
ANK2_HUMAN	0	0	50.0 AA STEP	50Step_Domain_p1250.0_to_1300.0	1250	1300	50			1	0	0	0	0	0	0	0	0	0	0	0	0	0
ANK2_HUMAN	0	0	50.0 AA STEP	50Step_Domain_p1300.0_to_1350.0	1300	1350	50			1	0	0	0	0	0	0	0	0	0	0	0	0	0
ANK2_HUMAN	0	0	50.0 AA STEP	50Step_Domain_p1350.0_to_1400.0	1350	1400	50	TLEQQENFAEVAR		0	0	0	0	0	0	0	1	0	0	0	0	0	1
ANK2_HUMAN	0	0	50.0 AA STEP	50Step_Domain_p1400.0_to_1450.0	1400	1450	50			1	0	0	0	0	0	0	0	0	0	0	0	0	0
ANK2_HUMAN	0	0	50.0 AA STEP	50Step_Domain_p1450.0_to_1500.0	1450	1500	50			1	0	0	0	0	0	0	0	0	0	0	0	0	0
ANK2_HUMAN	0	0	50.0 AA STEP	50Step_Domain_p1500.0_to_1550.0	1500	1550	50			1	0	0	0	0	0	0	0	0	0	0	0	0	0
ANK2_HUMAN	0	0	50.0 AA STEP	50Step_Domain_p1550.0_to_1600.0	1550	1600	50			1	0	0	0	0	0	0	0	0	0	0	0	0	0
ANK2_HUMAN	0	0	50.0 AA STEP	50Step_Domain_p1600.0_to_1650.0	1600	1650	50			1	0	0	0	0	0	0	0	0	0	0	0	0	0
ANK2_HUMAN	0	0	50.0 AA STEP	50Step_Domain_p1650.0_to_1700.0	1650	1700	50			1	0	0	0	0	0	0	0	0	0	0	0	0	0
ANK2_HUMAN	0	0	50.0 AA STEP	50Step_Domain_p1700.0_to_1750.0	1700	1750	50			1	0	0	0	0	0	0	0	0	0	0	0	0	0
ANK2_HUMAN	0	0	50.0 AA STEP	50Step_Domain_p1750.0_to_1800.0	1750	1800	50			1	0	0	0	0	0	0	0	0	0	0	0	0	0
ANK2_HUMAN	0	0	50.0 AA STEP	50Step_Domain_p1800.0_to_1850.0	1800	1850	50			1	0	0	0	0	0	0	0	0	0	0	0	0	0
ANK2_HUMAN	0	0	50.0 AA STEP	50Step_Domain_p1850.0_to_1900.0	1850	1900	50			1	0	0	0	0	0	0	0	0	0	0	0	0	0
ANK2_HUMAN	0	0	50.0 AA STEP	50Step_Domain_p1900.0_to_1950.0	1900	1950	50			1	0	0	0	0	0	0	0	0	0	0	0	0	0
ANK2_HUMAN	0	0	50.0 AA STEP	50Step_Domain_p1950.0_to_2000.0	1950	2000	50			1	0	0	0	0	0	0	0	0	0	0	0	0	0
ANK2_HUMAN	0	0	50.0 AA STEP	50Step_Domain_p2000.0_to_2050.0	2000	2050	50			1	0	0	0	0	0	0	0	0	0	0	0	0	0
ANK2_HUMAN	0	0	50.0 AA STEP	50Step_Domain_p2050.0_to_2100.0	2050	2100	50			1	0	0	0	0	0	0	0	0	0	0	0	0	0
ANK2_HUMAN	0	0	50.0 AA STEP	50Step_Domain_p2100.0_to_2150.0	2100	2150	50			1	0	0	0	0	0	0	0	0	0	0	0	0	0
ANK2_HUMAN	0	0	50.0 AA STEP	50Step_Domain_p2150.0_to_2200.0	2150	2200	50			1	0	0	0	0	0	0	0	0	0	0	0	0	0
ANK2_HUMAN	0	0	50.0 AA STEP	50Step_Domain_p2200.0_to_2250.0	2200	2250	50			1	0	0	0	0	0	0	0	0	0	0	0	0	0
ANK2_HUMAN	0	0	50.0 AA STEP	50Step_Domain_p2250.0_to_2300.0	2250	2300	50			1	0	0	0	0	0	0	0	0	0	0	0	0	0
ANK2_HUMAN	0	0	50.0 AA STEP	50Step_Domain_p2300.0_to_2350.0	2300	2350	50			1	0	0	0	0	0	0	0	0	0	0	0	0	0
ANK2_HUMAN	0	0	50.0 AA STEP	50Step_Domain_p2350.0_to_2400.0	2350	2400	50			1	0	0	0	0	0	0	0	0	0	0	0	0	0
ANK2_HUMAN	0	0	50.0 AA STEP	50Step_Domain_p2400.0_to_2450.0	2400	2450	50			1	0	0	0	0	0	0	0	0	0	0	0	0	0
ANK2_HUMAN	0	0	50.0 AA STEP	50Step_Domain_p2450.0_to_2500.0	2450	2500	50			1	0	0	0	0	0	0	0	0	0	0	0	0	0
ANK2_HUMAN	0	0	50.0 AA STEP	50Step_Domain_p2500.0_to_2550.0	2500	2550	50			1	0	0	0	0	0	0	0	0	0	0	0	0	0
ANK2_HUMAN	0	0	50.0 AA STEP	50Step_Domain_p2550.0_to_2600.0	2550	2600	50			1	0	0	0	0	0	0	0	0	0	0	0	0	0
ANK2_HUMAN	0	0	50.0 AA STEP	50Step_Domain_p2600.0_to_2650.0	2600	2650	50			1	0	0	0	0	0	0	0	0	0	0	0	0	0
ANK2_HUMAN	0	0	50.0 AA STEP	50Step_Domain_p2650.0_to_2700.0	2650	2700	50			1	0	0	0	0	0	0	0	0	0	0	0	0	0
ANK2_HUMAN	0	0	50.0 AA STEP	50Step_Domain_p2700.0_to_2750.0	2700	2750	50			1	0	0	0	0	0	0	0	0	0	0	0	0	0
ANK2_HUMAN	0	0	50.0 AA STEP	50Step_Domain_p2750.0_to_2800.0	2750	2800	50			1	0	0	0	0	0	0	0	0	0	0	0	0	0
ANK2_HUMAN	0	0	50.0 AA STEP	50Step_Domain_p2800.0_to_2850.0	2800	2850	50			1	0	0	0	0	0	0	0	0	0	0	0	0	0
ANK2_HUMAN	0	0	50.0 AA STEP	50Step_Domain_p2850.0_to_2900.0	2850	2900	50			1	0	0	0	0	0	0	0	0	0	0	0	0	0
ANK2_HUMAN	0	0	50.0 AA STEP	50Step_Domain_p2900.0_to_2950.0	2900	2950	50			1	0	0	0	0	0	0	0	0	0	0	0	0	0
ANK2_HUMAN	0	0	50.0 AA STEP	50Step_Domain_p2950.0_to_3000.0	2950	3000	50			1	0	0	0	0	0	0	0	0	0	0	0	0	0
ANK2_HUMAN	0	0	50.0 AA STEP	50Step_Domain_p3000.0_to_3050.0	3000	3050	50			1	0	0	0	0	0	0	0	0	0	0	0	0	0
ANK2_HUMAN	0	0	50.0 AA STEP	50Step_Domain_p3050.0_to_3100.0	3050	3100	50			1	0	0	0	0	0	0	0	0	0	0	0	0	0
ANK2_HUMAN	0	0	50.0 AA STEP	50Step_Domain_p3100.0_to_3150.0	3100	3150	50			1	0	0	0	0	0	0	0	0	0	0	0	0	0
ANK2_HUMAN	0	0	50.0 AA STEP	50Step_Domain_p3150.0_to_3200.0	3150	3200	50			1	0	0	0	0	0	0	0	0	0	0	0	0	0
ANK2_HUMAN	0	0	50.0 AA STEP	50Step_Domain_p3200.0_to_3250.0	3200	3250	50			1	0	0	0	0	0	0	0	0	0	0	0	0	0
ANK2_HUMAN	0	0	50.0 AA STEP	50Step_Domain_p3250.0_to_3300.0	3250	3300	50			1	0	0	0	0	0	0	0	0	0	0	0	0	0
ANK2_HUMAN	0	0	50.0 AA STEP	50Step_Domain_p3300.0_to_3350.0	3300	3350	50			1	0	0	0	0	0	0	0	0	0	0	0	0	0
ANK2_HUMAN	0	0	50.0 AA STEP	50Step_Domain_p3350.0_to_3400.0	3350	3400	50			1	0	0	0	0	0	0	0	0	0	0	0	0	0
ANK2_HUMAN	0	0	50.0 AA STEP	50Step_Domain_p3400.0_to_3450.0	3400	3450	50			1	0	0	0	0	0	0	0	0	0	0	0	0	0
ANK2_HUMAN	0	0	50.0 AA STEP	50Step_Domain_p3450.0_to_3500.0	3450	3500	50			1	0	0	0	0	0	0	0	0	0	0	0	0	0
ANK2_HUMAN	0	0	50.0 AA STEP	50Step_Domain_p3500.0_to_3550.0	3500	3550	50			1	0	0	0	0	0	0	0	0	0	0	0	0	0
ANK2_HUMAN	0	0	50.0 AA STEP	50Step_Domain_p3550.0_to_3600.0	3550	3600	50			1	0	0	0	0	0	0	0	0	0	0	0	0	0
ANK2_HUMAN	0	0	50.0 AA STEP	50Step_Domain_p3600.0_to_3650.0	3600	3650	50			1	0	0	0	0	0	0	0	0	0	0	0	0	0
ANK2_HUMAN	0	0	50.0 AA STEP	50Step_Domain_p3650.0_to_3700.0	3650	3700	50			1	0	0	0	0	0	0	0	0	0	0	0	0	0
ANK2_HUMAN	0	0	50.0 AA STEP	50Step_Domain_p3700.0_to_3750.0	3700	3750	50			1	0	0	0	0	0	0	0	0	0	0	0	0	0
ANK2_HUMAN	0	0	50.0 AA STEP	50Step_Domain_p3750.0_to_3800.0	3750	3800	50			1	0	0	0	0	0	0	0	0	0	0	0	0	0
ANK2_HUMAN	0	0	50.0 AA STEP	50Step_Domain_p3800.0_to_3850.0	3800	3850	50			1	0	0	0	0	0	0	0	0	0	0	0	0	0
ANK2_HUMAN	0	0	50.0 AA STEP	50Step_Domain_p3850.0_to_3900.0	3850	3900	50			1	0	0	0	0	0	0	0	0	0	0	0	0	0
ANK2_HUMAN	0	0	50.0 AA STEP	50Step_Domain_p3900.0_to_3950.0	3900	3950	50			1	0	0	0	0	0	0	0	0	0	0	0	0	0
ANK2_HUMAN	0	0	50.0 AA STEP	50Step_Domain_p3950.0_to_3957.0	3950	3957	7			1	0	0	0	0	0	0	0	0	0	0	0	0	0
APOB_HUMAN	0	0	50.0 AA STEP	50Step_Domain_p0_to_50	0	50	50			1	0	0	0	0	0	0	0	0	0	0	0	0	0
APOB_HUMAN	1	0	50.0 AA STEP	50Step_Domain_p50.0_to_100.0	50	100	50	KYTYNYEAESSSGVPGTADSR	KYTYNYEAESSSGVPGTADSR	0.4784	-0.02	0	0	1	3	0	0	0	0	1	1	0	0
APOB_HUMAN	3	1	50.0 AA STEP	50Step_Domain_p100.0_to_150.0	100	150	50	QVFLYPEKDEPTYILNIK EVYGFNPEGK NSEEFAAAMSR QVFLYPEKDEPTYILNIK QVFLYPEKDEPTYILNIK	NSEEFAAAMSR QVFLYPEKDEPTYILNIK NSEEFAAAMSR QVFLYPEKDEPTYILNIK	0	-0.04	0	2	2	3	2	3	0	2	2	1	3	1
APOB_HUMAN	2	1	50.0 AA STEP	50Step_Domain_p150.0_to_200.0	150	200	50	QVFLYPEKDEPTYILNIK KGNVATEISTER QVFLYPEKDEPTYILNIK QVFLYPEKDEPTYILNIK	QVFLYPEKDEPTYILNIK QVFLYPEKDEPTYILNIK	0	-0.02	0	1	1	3	1	3	0	1	1	1	2	1
APOB_HUMAN	0	0	50.0 AA STEP	50Step_Domain_p200.0_to_250.0	200	250	50	KGNVATEISTER		1	0	0	0	0	0	1	0	0	0	0	0	1	0
APOB_HUMAN	0	0	50.0 AA STEP	50Step_Domain_p250.0_to_300.0	250	300	50			1	0	0	0	0	0	0	0	0	0	0	0	0	0
APOB_HUMAN	0	1	50.0 AA STEP	50Step_Domain_p300.0_to_350.0	300	350	50	KLTISEQNIQR MGLAFESTK	MGLAFESTK MGLAFESTK	1	0.02	0	1	1	0	1	0	0	1	1	0	2	0
APOB_HUMAN	0	0	50.0 AA STEP	50Step_Domain_p350.0_to_400.0	350	400	50			1	0	0	0	0	0	0	0	0	0	0	0	0	0
APOB_HUMAN	0	0	50.0 AA STEP	50Step_Domain_p400.0_to_450.0	400	450	50			1	0	0	0	0	0	0	0	0	0	0	0	0	0
APOB_HUMAN	0	0	50.0 AA STEP	50Step_Domain_p450.0_to_500.0	450	500	50	VIGNMGQTMEQLTPELK	VIGNMGQTMEQLTPELK	1	0	0	0	1	0	1	0	0	0	1	0	1	0
APOB_HUMAN	0	0	50.0 AA STEP	50Step_Domain_p500.0_to_550.0	500	550	50	VIGNMGQTMEQLTPELK	VIGNMGQTMEQLTPELK	1	0	0	0	1	0	1	0	0	0	1	0	1	0
APOB_HUMAN	0	0	50.0 AA STEP	50Step_Domain_p550.0_to_600.0	550	600	50	IVQILPWEQNEQVK		1	0	0	0	0	0	1	0	0	0	0	0	1	0
APOB_HUMAN	0	0	50.0 AA STEP	50Step_Domain_p600.0_to_650.0	600	650	50			1	0	0	0	0	0	0	0	0	0	0	0	0	0
APOB_HUMAN	0	0	50.0 AA STEP	50Step_Domain_p650.0_to_700.0	650	700	50			1	0	0	0	0	0	0	0	0	0	0	0	0	0
APOB_HUMAN	0	0	50.0 AA STEP	50Step_Domain_p700.0_to_750.0	700	750	50			1	0	0	0	0	0	0	0	0	0	0	0	0	0
APOB_HUMAN	0	0	50.0 AA STEP	50Step_Domain_p750.0_to_800.0	750	800	50			1	0	0	0	0	0	0	0	0	0	0	0	0	0
APOB_HUMAN	0	0	50.0 AA STEP	50Step_Domain_p800.0_to_850.0	800	850	50			1	0	0	0	0	0	0	0	0	0	0	0	0	0
APOB_HUMAN	0	0	50.0 AA STEP	50Step_Domain_p850.0_to_900.0	850	900	50			1	0	0	0	0	0	0	0	0	0	0	0	0	0
APOB_HUMAN	1	1	50.0 AA STEP	50Step_Domain_p900.0_to_950.0	900	950	50	TEVIPPLIENR TEVIPPLIENR	TEVIPPLIENR TEVIPPLIENR	0.4784	0	0	1	1	0	1	3	0	1	1	0	1	1
APOB_HUMAN	1	1	50.0 AA STEP	50Step_Domain_p950.0_to_1000.0	950	1000	50	TEVIPPLIENR TEVIPPLIENR	TEVIPPLIENR TEVIPPLIENR	0.4784	0	0	1	1	0	1	3	0	1	1	0	1	1
APOB_HUMAN	0	0	50.0 AA STEP	50Step_Domain_p1000.0_to_1050.0	1000	1050	50			1	0	0	0	0	0	0	0	0	0	0	0	0	0
APOB_HUMAN	0	0	50.0 AA STEP	50Step_Domain_p1050.0_to_1100.0	1050	1100	50			1	0	0	0	0	0	0	0	0	0	0	0	0	0
APOB_HUMAN	0	0	50.0 AA STEP	50Step_Domain_p1100.0_to_1150.0	1100	1150	50			1	0	0	0	0	0	0	0	0	0	0	0	0	0
APOB_HUMAN	0	0	50.0 AA STEP	50Step_Domain_p1150.0_to_1200.0	1150	1200	50			1	0	0	0	0	0	0	0	0	0	0	0	0	0
APOB_HUMAN	0	0	50.0 AA STEP	50Step_Domain_p1200.0_to_1250.0	1200	1250	50			1	0	0	0	0	0	0	0	0	0	0	0	0	0
APOB_HUMAN	0	0	50.0 AA STEP	50Step_Domain_p1250.0_to_1300.0	1250	1300	50			1	0	0	0	0	0	0	0	0	0	0	0	0	0
APOB_HUMAN	0	0	50.0 AA STEP	50Step_Domain_p1300.0_to_1350.0	1300	1350	50			1	0	0	0	0	0	0	0	0	0	0	0	0	0
APOB_HUMAN	0	0	50.0 AA STEP	50Step_Domain_p1350.0_to_1400.0	1350	1400	50			1	0	0	0	0	0	0	0	0	0	0	0	0	0
APOB_HUMAN	0	0	50.0 AA STEP	50Step_Domain_p1400.0_to_1450.0	1400	1450	50			1	0	0	0	0	0	0	0	0	0	0	0	0	0
APOB_HUMAN	0	0	50.0 AA STEP	50Step_Domain_p1450.0_to_1500.0	1450	1500	50			1	0	0	0	0	0	0	0	0	0	0	0	0	0
APOB_HUMAN	0	0	50.0 AA STEP	50Step_Domain_p1500.0_to_1550.0	1500	1550	50			1	0	0	0	0	0	0	0	0	0	0	0	0	0
APOB_HUMAN	0	0	50.0 AA STEP	50Step_Domain_p1550.0_to_1600.0	1550	1600	50			1	0	0	0	0	0	0	0	0	0	0	0	0	0
APOB_HUMAN	0	0	50.0 AA STEP	50Step_Domain_p1600.0_to_1650.0	1600	1650	50			1	0	0	0	0	0	0	0	0	0	0	0	0	0
APOB_HUMAN	0	0	50.0 AA STEP	50Step_Domain_p1650.0_to_1700.0	1650	1700	50			1	0	0	0	0	0	0	0	0	0	0	0	0	0
APOB_HUMAN	0	0	50.0 AA STEP	50Step_Domain_p1700.0_to_1750.0	1700	1750	50			1	0	0	0	0	0	0	0	0	0	0	0	0	0
APOB_HUMAN	0	0	50.0 AA STEP	50Step_Domain_p1750.0_to_1800.0	1750	1800	50			1	0	0	0	0	0	0	0	0	0	0	0	0	0
APOB_HUMAN	0	0	50.0 AA STEP	50Step_Domain_p1800.0_to_1850.0	1800	1850	50			1	0	0	0	0	0	0	0	0	0	0	0	0	0
APOB_HUMAN	0	0	50.0 AA STEP	50Step_Domain_p1850.0_to_1900.0	1850	1900	50			1	0	0	0	0	0	0	0	0	0	0	0	0	0
APOB_HUMAN	0	0	50.0 AA STEP	50Step_Domain_p1900.0_to_1950.0	1900	1950	50			1	0	0	0	0	0	0	0	0	0	0	0	0	0
APOB_HUMAN	0	0	50.0 AA STEP	50Step_Domain_p1950.0_to_2000.0	1950	2000	50			1	0	0	0	0	0	0	0	0	0	0	0	0	0
APOB_HUMAN	0	0	50.0 AA STEP	50Step_Domain_p2000.0_to_2050.0	2000	2050	50			1	0	0	0	0	0	0	0	0	0	0	0	0	0
APOB_HUMAN	0	0	50.0 AA STEP	50Step_Domain_p2050.0_to_2100.0	2050	2100	50			1	0	0	0	0	0	0	0	0	0	0	0	0	0
APOB_HUMAN	0	0	50.0 AA STEP	50Step_Domain_p2100.0_to_2150.0	2100	2150	50			1	0	0	0	0	0	0	0	0	0	0	0	0	0
APOB_HUMAN	0	0	50.0 AA STEP	50Step_Domain_p2150.0_to_2200.0	2150	2200	50			1	0	0	0	0	0	0	0	0	0	0	0	0	0
APOB_HUMAN	0	0	50.0 AA STEP	50Step_Domain_p2200.0_to_2250.0	2200	2250	50			1	0	0	0	0	0	0	0	0	0	0	0	0	0
APOB_HUMAN	0	0	50.0 AA STEP	50Step_Domain_p2250.0_to_2300.0	2250	2300	50			1	0	0	0	0	0	0	0	0	0	0	0	0	0
APOB_HUMAN	0	0	50.0 AA STEP	50Step_Domain_p2300.0_to_2350.0	2300	2350	50			1	0	0	0	0	0	0	0	0	0	0	0	0	0
APOB_HUMAN	0	0	50.0 AA STEP	50Step_Domain_p2350.0_to_2400.0	2350	2400	50			1	0	0	0	0	0	0	0	0	0	0	0	0	0
APOB_HUMAN	0	0	50.0 AA STEP	50Step_Domain_p2400.0_to_2450.0	2400	2450	50			1	0	0	0	0	0	0	0	0	0	0	0	0	0
APOB_HUMAN	0	0	50.0 AA STEP	50Step_Domain_p2450.0_to_2500.0	2450	2500	50			1	0	0	0	0	0	0	0	0	0	0	0	0	0
APOB_HUMAN	0	0	50.0 AA STEP	50Step_Domain_p2500.0_to_2550.0	2500	2550	50			1	0	0	0	0	0	0	0	0	0	0	0	0	0
APOB_HUMAN	0	0	50.0 AA STEP	50Step_Domain_p2550.0_to_2600.0	2550	2600	50			1	0	0	0	0	0	0	0	0	0	0	0	0	0
APOB_HUMAN	0	0	50.0 AA STEP	50Step_Domain_p2600.0_to_2650.0	2600	2650	50			1	0	0	0	0	0	0	0	0	0	0	0	0	0
APOB_HUMAN	0	0	50.0 AA STEP	50Step_Domain_p2650.0_to_2700.0	2650	2700	50			1	0	0	0	0	0	0	0	0	0	0	0	0	0
APOB_HUMAN	0	0	50.0 AA STEP	50Step_Domain_p2700.0_to_2750.0	2700	2750	50			1	0	0	0	0	0	0	0	0	0	0	0	0	0
APOB_HUMAN	0	0	50.0 AA STEP	50Step_Domain_p2750.0_to_2800.0	2750	2800	50			1	0	0	0	0	0	0	0	0	0	0	0	0	0
APOB_HUMAN	0	0	50.0 AA STEP	50Step_Domain_p2800.0_to_2850.0	2800	2850	50			1	0	0	0	0	0	0	0	0	0	0	0	0	0
APOB_HUMAN	0	0	50.0 AA STEP	50Step_Domain_p2850.0_to_2900.0	2850	2900	50			1	0	0	0	0	0	0	0	0	0	0	0	0	0
APOB_HUMAN	0	0	50.0 AA STEP	50Step_Domain_p2900.0_to_2950.0	2900	2950	50			1	0	0	0	0	0	0	0	0	0	0	0	0	0
APOB_HUMAN	0	0	50.0 AA STEP	50Step_Domain_p2950.0_to_3000.0	2950	3000	50			1	0	0	0	0	0	0	0	0	0	0	0	0	0
APOB_HUMAN	0	0	50.0 AA STEP	50Step_Domain_p3000.0_to_3050.0	3000	3050	50			1	0	0	0	0	0	0	0	0	0	0	0	0	0
APOB_HUMAN	0	0	50.0 AA STEP	50Step_Domain_p3050.0_to_3100.0	3050	3100	50			1	0	0	0	0	0	0	0	0	0	0	0	0	0
APOB_HUMAN	0	0	50.0 AA STEP	50Step_Domain_p3100.0_to_3150.0	3100	3150	50			1	0	0	0	0	0	0	0	0	0	0	0	0	0
APOB_HUMAN	0	0	50.0 AA STEP	50Step_Domain_p3150.0_to_3200.0	3150	3200	50			1	0	0	0	0	0	0	0	0	0	0	0	0	0
APOB_HUMAN	0	0	50.0 AA STEP	50Step_Domain_p3200.0_to_3250.0	3200	3250	50			1	0	0	0	0	0	0	0	0	0	0	0	0	0
APOB_HUMAN	0	0	50.0 AA STEP	50Step_Domain_p3250.0_to_3300.0	3250	3300	50			1	0	0	0	0	0	0	0	0	0	0	0	0	0
APOB_HUMAN	0	0	50.0 AA STEP	50Step_Domain_p3300.0_to_3350.0	3300	3350	50			1	0	0	0	0	0	0	0	0	0	0	0	0	0
APOB_HUMAN	0	0	50.0 AA STEP	50Step_Domain_p3350.0_to_3400.0	3350	3400	50			1	0	0	0	0	0	0	0	0	0	0	0	0	0
APOB_HUMAN	0	0	50.0 AA STEP	50Step_Domain_p3400.0_to_3450.0	3400	3450	50			1	0	0	0	0	0	0	0	0	0	0	0	0	0
APOB_HUMAN	0	0	50.0 AA STEP	50Step_Domain_p3450.0_to_3500.0	3450	3500	50			1	0	0	0	0	0	0	0	0	0	0	0	0	0
APOB_HUMAN	0	0	50.0 AA STEP	50Step_Domain_p3500.0_to_3550.0	3500	3550	50	EYSGTIASEANTYLNSK		1	0	0	0	0	0	1	0	0	0	0	0	1	0
APOB_HUMAN	0	0	50.0 AA STEP	50Step_Domain_p3550.0_to_3600.0	3550	3600	50			1	0	0	0	0	0	0	0	0	0	0	0	0	0
APOB_HUMAN	0	0	50.0 AA STEP	50Step_Domain_p3600.0_to_3650.0	3600	3650	50			1	0	0	0	0	0	0	0	0	0	0	0	0	0
APOB_HUMAN	0	0	50.0 AA STEP	50Step_Domain_p3650.0_to_3700.0	3650	3700	50			1	0	0	0	0	0	0	0	0	0	0	0	0	0
APOB_HUMAN	0	0	50.0 AA STEP	50Step_Domain_p3700.0_to_3750.0	3700	3750	50			1	0	0	0	0	0	0	0	0	0	0	0	0	0
APOB_HUMAN	0	0	50.0 AA STEP	50Step_Domain_p3750.0_to_3800.0	3750	3800	50			1	0	0	0	0	0	0	0	0	0	0	0	0	0
APOB_HUMAN	0	0	50.0 AA STEP	50Step_Domain_p3800.0_to_3850.0	3800	3850	50			1	0	0	0	0	0	0	0	0	0	0	0	0	0
APOB_HUMAN	0	0	50.0 AA STEP	50Step_Domain_p3850.0_to_3900.0	3850	3900	50			1	0	0	0	0	0	0	0	0	0	0	0	0	0
APOB_HUMAN	0	0	50.0 AA STEP	50Step_Domain_p3900.0_to_3950.0	3900	3950	50			1	0	0	0	0	0	0	0	0	0	0	0	0	0
APOB_HUMAN	0	0	50.0 AA STEP	50Step_Domain_p3950.0_to_4000.0	3950	4000	50			1	0	0	0	0	0	0	0	0	0	0	0	0	0
APOB_HUMAN	0	0	50.0 AA STEP	50Step_Domain_p4000.0_to_4050.0	4000	4050	50			1	0	0	0	0	0	0	0	0	0	0	0	0	0
APOB_HUMAN	0	1	50.0 AA STEP	50Step_Domain_p4050.0_to_4100.0	4050	4100	50	ATGVLYDYVNK	ATGVLYDYVNK ATGVLYDYVNK	1	0.02	0	1	1	0	1	0	0	1	1	0	1	0
APOB_HUMAN	0	0	50.0 AA STEP	50Step_Domain_p4100.0_to_4150.0	4100	4150	50			1	0	0	0	0	0	0	0	0	0	0	0	0	0
APOB_HUMAN	0	0	50.0 AA STEP	50Step_Domain_p4150.0_to_4200.0	4150	4200	50			1	0	0	0	0	0	0	0	0	0	0	0	0	0
APOB_HUMAN	0	0	50.0 AA STEP	50Step_Domain_p4200.0_to_4250.0	4200	4250	50			1	0	0	0	0	0	0	0	0	0	0	0	0	0
APOB_HUMAN	0	0	50.0 AA STEP	50Step_Domain_p4250.0_to_4300.0	4250	4300	50			1	0	0	0	0	0	0	0	0	0	0	0	0	0
APOB_HUMAN	0	0	50.0 AA STEP	50Step_Domain_p4300.0_to_4350.0	4300	4350	50			1	0	0	0	0	0	0	0	0	0	0	0	0	0
APOB_HUMAN	0	0	50.0 AA STEP	50Step_Domain_p4350.0_to_4400.0	4350	4400	50			1	0	0	0	0	0	0	0	0	0	0	0	0	0
APOB_HUMAN	0	0	50.0 AA STEP	50Step_Domain_p4400.0_to_4450.0	4400	4450	50			1	0	0	0	0	0	0	0	0	0	0	0	0	0
APOB_HUMAN	0	0	50.0 AA STEP	50Step_Domain_p4450.0_to_4500.0	4450	4500	50			1	0	0	0	0	0	0	0	0	0	0	0	0	0
APOB_HUMAN	0	0	50.0 AA STEP	50Step_Domain_p4500.0_to_4550.0	4500	4550	50			1	0	0	0	0	0	0	0	0	0	0	0	0	0
APOB_HUMAN	0	0	50.0 AA STEP	50Step_Domain_p4550.0_to_4563.0	4550	4563	13			1	0	0	0	0	0	0	0	0	0	0	0	0	0
ARP3_HUMAN	0	0	50.0 AA STEP	50Step_Domain_p0_to_50	0	50	50			1	0	0	0	0	0	0	0	0	0	0	0	0	0
ARP3_HUMAN	2	1	50.0 AA STEP	50Step_Domain_p50.0_to_100.0	50	100	50	HGIVEDWDLMER HGIVEDWDLMER GVDDLDFFIGDEAIEKPTYATK HGIVEDWDLMER	HGIVEDWDLMER HGIVEDWDLMER	0.0036	-0.02	1	0	1	3	2	2	1	0	1	2	2	2
ARP3_HUMAN	0	0	50.0 AA STEP	50Step_Domain_p100.0_to_150.0	100	150	50			1	0	0	0	0	0	0	0	0	0	0	0	0	0
ARP3_HUMAN	0	0	50.0 AA STEP	50Step_Domain_p150.0_to_200.0	150	200	50	TLTGTVIDSGDGVTHVIPVAEGYVIGSCIK	TLTGTVIDSGDGVTHVIPVAEGYVIGSCIK	1	0	1	0	0	0	0	1	1	0	0	0	0	1
ARP3_HUMAN	0	0	50.0 AA STEP	50Step_Domain_p200.0_to_250.0	200	250	50			1	0	0	0	0	0	0	0	0	0	0	0	0	0
ARP3_HUMAN	1	1	50.0 AA STEP	50Step_Domain_p250.0_to_300.0	250	300	50	QYTGINAISK QYTGINAISK	QYTGINAISK QYTGINAISK	1	0	1	1	0	0	1	1	1	1	0	0	1	1
ARP3_HUMAN	0	1	50.0 AA STEP	50Step_Domain_p300.0_to_350.0	300	350	50		LSEELSGGR LSEELSGGR	0.9036	0.02	0	1	1	0	0	0	0	1	1	0	0	0
ARP3_HUMAN	1	2	50.0 AA STEP	50Step_Domain_p350.0_to_400.0	350	400	50	KDYEEIGPSICR KDYEEIGPSICR KDYEEIGPSICR	KDYEEIGPSICR KDYEEIGPSICR LSEELSGGR KDYEEIGPSICR LSEELSGGR	0.0252	0.02	1	3	3	1	1	1	1	2	2	1	1	1
ARP3_HUMAN	1	1	50.0 AA STEP	50Step_Domain_p400.0_to_418.0	400	418	18	KDYEEIGPSICR KDYEEIGPSICR KDYEEIGPSICR	KDYEEIGPSICR KDYEEIGPSICR KDYEEIGPSICR	1	0	1	1	1	1	1	1	1	1	1	1	1	1
ATPO_HUMAN	0	0	50.0 AA STEP	50Step_Domain_p0_to_50	0	50	50			1	0	0	0	0	0	0	0	0	0	0	0	0	0
ATPO_HUMAN	1	1	50.0 AA STEP	50Step_Domain_p50.0_to_100.0	50	100	50	VAASVLNPYVK VAASVLNPYVK	VAASVLNPYVK VAASVLNPYVK	1	0	1	0	1	1	0	1	1	0	1	1	0	1
ATPO_HUMAN	0	0	50.0 AA STEP	50Step_Domain_p100.0_to_150.0	100	150	50	GEVPCTVTSASPLEEATLSELK		1	0	0	0	0	0	0	1	0	0	0	0	0	1
ATPO_HUMAN	2	1	50.0 AA STEP	50Step_Domain_p150.0_to_200.0	150	200	50	TDPSILGGMIVR SFLSQGQVLK TDPSILGGMIVR GEVPCTVTSASPLEEATLSELK SFLSQGQVLK TDPSILGGMIVR	TDPSILGGMIVR TDPSILGGMIVR	0.0365	-0.02	1	0	1	1	2	2	1	0	1	1	3	3
ATPO_HUMAN	0	0	50.0 AA STEP	50Step_Domain_p200.0_to_213.0	200	213	13			1	0	0	0	0	0	0	0	0	0	0	0	0	0
B3AT_HUMAN	0	0	50.0 AA STEP	50Step_Domain_p0_to_50	0	50	50			1	0	0	0	0	0	0	0	0	0	0	0	0	0
B3AT_HUMAN	1	0	50.0 AA STEP	50Step_Domain_p50.0_to_100.0	50	100	50	VYVELQELVMDEKNQELR VYVELQELVMDEKNQELR		0.0437	-0.02	0	0	0	0	1	2	0	0	0	0	1	1
B3AT_HUMAN	0	0	50.0 AA STEP	50Step_Domain_p100.0_to_150.0	100	150	50			1	0	0	0	0	0	0	0	0	0	0	0	0	0
B3AT_HUMAN	0	0	50.0 AA STEP	50Step_Domain_p150.0_to_200.0	150	200	50	HSHAGELEALGGVKPAVLTR	HSHAGELEALGGVKPAVLTR	1	0	0	0	1	0	1	0	0	0	2	0	1	0
B3AT_HUMAN	1	0	50.0 AA STEP	50Step_Domain_p200.0_to_250.0	200	250	50	ADFLEQPVLGFVR LQEAAELEAVELPVPIR LQEAAELEAVELPVPIR	ADFLEQPVLGFVR LQEAAELEAVELPVPIR	0.6764	-0.02	0	0	1	0	1	2	0	0	2	0	2	1
B3AT_HUMAN	1	0	50.0 AA STEP	50Step_Domain_p250.0_to_300.0	250	300	50	AAATLMSER IDAYMAQSR LQEAAELEAVELPVPIR LQEAAELEAVELPVPIR	IDAYMAQSR LQEAAELEAVELPVPIR	0.0437	-0.02	0	0	1	0	2	2	0	0	2	0	3	1
B3AT_HUMAN	0	0	50.0 AA STEP	50Step_Domain_p300.0_to_350.0	300	350	50	IDAYMAQSR YQSSPAKPDSSFYK	IDAYMAQSR YQSSPAKPDSSFYK	1	0	0	0	1	0	1	0	0	0	2	0	2	0
B3AT_HUMAN	0	0	50.0 AA STEP	50Step_Domain_p350.0_to_400.0	350	400	50	YQSSPAKPDSSFYK	YQSSPAKPDSSFYK	1	0	0	0	1	0	1	0	0	0	1	0	1	0
B3AT_HUMAN	0	0	50.0 AA STEP	50Step_Domain_p400.0_to_450.0	400	450	50			1	0	0	0	0	0	0	0	0	0	0	0	0	0
B3AT_HUMAN	0	0	50.0 AA STEP	50Step_Domain_p450.0_to_500.0	450	500	50			1	0	0	0	0	0	0	0	0	0	0	0	0	0
B3AT_HUMAN	0	0	50.0 AA STEP	50Step_Domain_p500.0_to_550.0	500	550	50			1	0	0	0	0	0	0	0	0	0	0	0	0	0
B3AT_HUMAN	0	0	50.0 AA STEP	50Step_Domain_p550.0_to_600.0	550	600	50			1	0	0	0	0	0	0	0	0	0	0	0	0	0
B3AT_HUMAN	0	0	50.0 AA STEP	50Step_Domain_p600.0_to_650.0	600	650	50			1	0	0	0	0	0	0	0	0	0	0	0	0	0
B3AT_HUMAN	0	0	50.0 AA STEP	50Step_Domain_p650.0_to_700.0	650	700	50			1	0	0	0	0	0	0	0	0	0	0	0	0	0
B3AT_HUMAN	0	0	50.0 AA STEP	50Step_Domain_p700.0_to_750.0	700	750	50			1	0	0	0	0	0	0	0	0	0	0	0	0	0
B3AT_HUMAN	0	0	50.0 AA STEP	50Step_Domain_p750.0_to_800.0	750	800	50			1	0	0	0	0	0	0	0	0	0	0	0	0	0
B3AT_HUMAN	0	0	50.0 AA STEP	50Step_Domain_p800.0_to_850.0	800	850	50			1	0	0	0	0	0	0	0	0	0	0	0	0	0
B3AT_HUMAN	0	0	50.0 AA STEP	50Step_Domain_p850.0_to_900.0	850	900	50			1	0	0	0	0	0	0	0	0	0	0	0	0	0
B3AT_HUMAN	0	0	50.0 AA STEP	50Step_Domain_p900.0_to_911.0	900	911	11			1	0	0	0	0	0	0	0	0	0	0	0	0	0
BDH2_HUMAN	1	0	50.0 AA STEP	50Step_Domain_p0_to_50	0	50	50	VIATDINESK VIATDINESK VIATDINESK		0	-0.02	0	0	0	1	1	1	0	0	0	1	1	1
BDH2_HUMAN	0	0	50.0 AA STEP	50Step_Domain_p50.0_to_100.0	50	100	50			1	0	0	0	0	0	0	0	0	0	0	0	0	0
BDH2_HUMAN	0	0	50.0 AA STEP	50Step_Domain_p100.0_to_150.0	100	150	50			1	0	0	0	0	0	0	0	0	0	0	0	0	0
BDH2_HUMAN	1	0	50.0 AA STEP	50Step_Domain_p150.0_to_200.0	150	200	50	SVAADFIQQGIR SVAADFIQQGIR AAVIGLTK SVAADFIQQGIR		0	-0.02	0	0	0	1	1	1	0	0	0	2	1	2
BDH2_HUMAN	0	0	50.0 AA STEP	50Step_Domain_p200.0_to_245.0	200	245	45			1	0	0	0	0	0	0	0	0	0	0	0	0	0
CALR_HUMAN	1	0	50.0 AA STEP	50Step_Domain_p0_to_50	0	50	50	EQFLDGDGWTSR EQFLDGDGWTSR EQFLDGDGWTSR	EQFLDGDGWTSR	0.432	-0.02	1	0	0	1	1	1	1	0	0	1	1	1
CALR_HUMAN	1	0	50.0 AA STEP	50Step_Domain_p50.0_to_100.0	50	100	50	FYALSASFEPFSNK FYGDEEKDKGLQTSQDAR FYGDEEKDKGLQTSQDAR FYGDEEKDK FYGDEEKDKGLQTSQDAR	FYGDEEKDK	0.0468	-0.02	1	0	0	2	1	1	1	0	0	2	1	2
CALR_HUMAN	0	0	50.0 AA STEP	50Step_Domain_p100.0_to_150.0	100	150	50	KVHVIFNYK	KVHVIFNYK VHVIFNYK	1	0	1	0	0	0	0	1	2	0	0	0	0	1
CALR_HUMAN	0	0	50.0 AA STEP	50Step_Domain_p150.0_to_200.0	150	200	50	KVHVIFNYK	KVHVIFNYK VHVIFNYK	1	0	1	0	0	0	0	1	2	0	0	0	0	1
CALR_HUMAN	0	0	50.0 AA STEP	50Step_Domain_p200.0_to_250.0	200	250	50	IKDPDASKPEDWDER		1	0	0	0	0	0	0	1	0	0	0	0	0	1
CALR_HUMAN	0	0	50.0 AA STEP	50Step_Domain_p250.0_to_300.0	250	300	50			1	0	0	0	0	0	0	0	0	0	0	0	0	0
CALR_HUMAN	0	0	50.0 AA STEP	50Step_Domain_p300.0_to_350.0	300	350	50			1	0	0	0	0	0	0	0	0	0	0	0	0	0
CALR_HUMAN	0	0	50.0 AA STEP	50Step_Domain_p350.0_to_400.0	350	400	50			1	0	0	0	0	0	0	0	0	0	0	0	0	0
CALR_HUMAN	0	0	50.0 AA STEP	50Step_Domain_p400.0_to_417.0	400	417	17			1	0	0	0	0	0	0	0	0	0	0	0	0	0
CATA_HUMAN	4	4	50.0 AA STEP	50Step_Domain_p0_to_50	0	50	50	ADVLTTGAGNPVGDK ADVLTTGAGNPVGDKLNVITVGPR LNVITVGPR ADVLTTGAGNPVGDK LNVITVGPR ADVLTTGAGNPVGDK ADVLTTGAGNPVGDKLNVITVGPR LNVITVGPR	ADVLTTGAGNPVGDK ADVLTTGAGNPVGDKLNVITVGPR LNVITVGPR GPLLVQDVVFTDEMAHFDRER LNVITVGPR ADVLTTGAGNPVGDK ADVLTTGAGNPVGDKLNVITVGPR GPLLVQDVVFTDEMAHFDR GPLLVQDVVFTDEMAHFDRER LNVITVGPR	1	0	3	4	4	4	3	4	3	2	5	3	3	5
CATA_HUMAN	2	2	50.0 AA STEP	50Step_Domain_p50.0_to_100.0	50	100	50	GAGAFGYFEVTHDITK GAGAFGYFEVTHDITK GAGAFGYFEVTHDITK	GAGAFGYFEVTHDITK GPLLVQDVVFTDEMAHFDRER GAGAFGYFEVTHDITK GPLLVQDVVFTDEMAHFDR GPLLVQDVVFTDEMAHFDRER	1	0	2	2	3	2	2	1	2	1	4	1	2	2
CATA_HUMAN	0	0	50.0 AA STEP	50Step_Domain_p100.0_to_150.0	100	150	50			1	0	0	0	0	0	0	0	0	0	0	0	0	0
CATA_HUMAN	0	0	50.0 AA STEP	50Step_Domain_p150.0_to_200.0	150	200	50			1	0	0	0	0	0	0	0	0	0	0	0	0	0
CATA_HUMAN	0	1	50.0 AA STEP	50Step_Domain_p200.0_to_250.0	200	250	50		LVNANGEAVYCK LVNANGEAVYCK LVNANGEAVYCK	0.1078	0.02	1	2	1	0	0	0	1	1	1	0	0	0
CATA_HUMAN	1	2	50.0 AA STEP	50Step_Domain_p250.0_to_300.0	250	300	50	DLFNAIATGK LSQEDPDYGIR DLFNAIATGK LSQEDPDYGIR	DLFNAIATGK DLFNAIATGK LSQEDPDYGIR DLFNAIATGK LSQEDPDYGIR	0.4994	0.02	1	4	1	0	2	1	1	2	2	0	2	2
CATA_HUMAN	0	0	50.0 AA STEP	50Step_Domain_p300.0_to_350.0	300	350	50			1	0	0	0	0	0	0	0	0	0	0	0	0	0
CATA_HUMAN	1	0	50.0 AA STEP	50Step_Domain_p350.0_to_400.0	350	400	50	LFAYPDTHR LFAYPDTHR LGPNYLHIPVNCPYR	LGPNYLHIPVNCPYR	1	-0.02	0	0	1	0	1	2	0	0	1	0	1	3
CATA_HUMAN	2	2	50.0 AA STEP	50Step_Domain_p400.0_to_450.0	400	450	50	AFYVNVLNEEQR FNTANDDNVTQVR AFYVNVLNEEQR FNTANDDNVTQVR AFYVNVLNEEQR FNTANDDNVTQVR	AFYVNVLNEEQR FNTANDDNVTQVR AFYVNVLNEEQR AFYVNVLNEEQR	1	0	2	2	1	3	3	1	2	1	2	2	3	2
CATA_HUMAN	2	2	50.0 AA STEP	50Step_Domain_p450.0_to_500.0	450	500	50	AFYVNVLNEEQR DAQIFIQK AFYVNVLNEEQR DAQIFIQK AFYVNVLNEEQR DAQIFIQK	AFYVNVLNEEQR DAQIFIQK AFYVNVLNEEQR AFYVNVLNEEQR DAQIFIQK NFTEVHPDYGSHIQALLDK	1	0	2	2	3	3	3	1	2	1	4	2	3	2
CATA_HUMAN	0	0	50.0 AA STEP	50Step_Domain_p500.0_to_527.0	500	527	27			1	0	0	0	0	0	0	0	0	0	0	0	0	0
CATD_HUMAN	0	0	50.0 AA STEP	50Step_Domain_p0_to_50	0	50	50			1	0	0	0	0	0	0	0	0	0	0	0	0	0
CATD_HUMAN	0	0	50.0 AA STEP	50Step_Domain_p50.0_to_100.0	50	100	50			1	0	0	0	0	0	0	0	0	0	0	0	0	0
CATD_HUMAN	0	0	50.0 AA STEP	50Step_Domain_p100.0_to_150.0	100	150	50			1	0	0	0	0	0	0	0	0	0	0	0	0	0
CATD_HUMAN	1	1	50.0 AA STEP	50Step_Domain_p150.0_to_200.0	150	200	50	FDGILGMAYPR FDGILGMAYPR	FDGILGMAYPR FDGILGMAYPR FDGILGMAYPR	0.432	0	1	2	1	1	1	0	1	1	1	1	1	0
CATD_HUMAN	1	2	50.0 AA STEP	50Step_Domain_p200.0_to_250.0	200	250	50	DPDAQPGGELMLGGTDSK FDGILGMAYPR FDGILGMAYPR	DPDAQPGGELMLGGTDSK FDGILGMAYPR FDGILGMAYPR DPDAQPGGELMLGGTDSK FDGILGMAYPR	0.0045	0.02	2	2	2	1	1	0	2	1	2	2	1	0
CATD_HUMAN	0	1	50.0 AA STEP	50Step_Domain_p250.0_to_300.0	250	300	50	DPDAQPGGELMLGGTDSK	DPDAQPGGELMLGGTDSK DPDAQPGGELMLGGTDSK	1	0.02	1	0	1	1	0	0	1	0	1	1	0	0
CATD_HUMAN	3	2	50.0 AA STEP	50Step_Domain_p300.0_to_350.0	300	350	50	AIGAVPLIQGEYMIPCEK LSPEDYTLK VSTLPAITLK LSPEDYTLK VSTLPAITLK LSPEDYTLK VSTLPAITLK	AIGAVPLIQGEYMIPCEK LSPEDYTLK VSTLPAITLK VSTLPAITLK AIGAVPLIQGEYMIPCEK LSPEDYTLK VSTLPAITLK	0.432	-0.02	2	2	2	3	2	3	3	1	3	4	2	2
CATD_HUMAN	1	1	50.0 AA STEP	50Step_Domain_p350.0_to_400.0	350	400	50	LSPEDYTLK LSPEDYTLK LSPEDYTLK	LSPEDYTLK LSPEDYTLK	0.432	0	1	0	1	1	1	2	1	0	1	1	1	1
CATD_HUMAN	1	1	50.0 AA STEP	50Step_Domain_p400.0_to_412.0	400	412	12	VGFAEAAR VGFAEAAR VGFAEAAR	VGFAEAAR VGFAEAAR VGFAEAAR	1	0	1	2	1	1	1	2	1	1	1	1	1	1
CBR1_HUMAN	1	0	50.0 AA STEP	50Step_Domain_p0_to_50	0	50	50	GQAAVQQLQAEGLSPR GIGLAIVR GQAAVQQLQAEGLSPR GIGLAIVR	GQAAVQQLQAEGLSPR	0.0282	-0.02	1	0	0	1	1	1	1	0	0	2	2	1
CBR1_HUMAN	1	1	50.0 AA STEP	50Step_Domain_p50.0_to_100.0	50	100	50	FHQLDIDDLQSIR GQAAVQQLQAEGLSPR FHQLDIDDLQSIR GQAAVQQLQAEGLSPR FHQLDIDDLQSIR	FHQLDIDDLQSIR GQAAVQQLQAEGLSPR	0.0282	0	2	0	0	2	1	1	2	0	0	3	2	1
CBR1_HUMAN	0	0	50.0 AA STEP	50Step_Domain_p100.0_to_150.0	100	150	50			1	0	0	0	0	0	0	0	0	0	0	0	0	0
CBR1_HUMAN	0	0	50.0 AA STEP	50Step_Domain_p150.0_to_200.0	150	200	50			1	0	0	0	0	0	0	0	0	0	0	0	0	0
CBR1_HUMAN	0	0	50.0 AA STEP	50Step_Domain_p200.0_to_250.0	200	250	50			1	0	0	0	0	0	0	0	0	0	0	0	0	0
CBR1_HUMAN	0	0	50.0 AA STEP	50Step_Domain_p250.0_to_277.0	250	277	27			1	0	0	0	0	0	0	0	0	0	0	0	0	0
CD5L_HUMAN	0	0	50.0 AA STEP	50Step_Domain_p0_to_50	0	50	50			1	0	0	0	0	0	0	0	0	0	0	0	0	0
CD5L_HUMAN	0	0	50.0 AA STEP	50Step_Domain_p50.0_to_100.0	50	100	50	ELGCGAASGTPSGILYEPPAEKEQK		0.1344	0	0	0	0	0	1	0	0	0	0	0	1	0
CD5L_HUMAN	0	0	50.0 AA STEP	50Step_Domain_p100.0_to_150.0	100	150	50			1	0	0	0	0	0	0	0	0	0	0	0	0	0
CD5L_HUMAN	0	0	50.0 AA STEP	50Step_Domain_p150.0_to_200.0	150	200	50			1	0	0	0	0	0	0	0	0	0	0	0	0	0
CD5L_HUMAN	1	0	50.0 AA STEP	50Step_Domain_p200.0_to_250.0	200	250	50	LVGGDNLCSGR NTCNHDEDTWVECEDPFDLR EATLQDCPSGPWGK LVGGDNLCSGR LVGGDNLCSGR NTCNHDEDTWVECEDPFDLR		0	-0.02	0	0	0	1	1	1	0	0	0	2	2	2
CD5L_HUMAN	1	0	50.0 AA STEP	50Step_Domain_p250.0_to_300.0	250	300	50	GVWGSVCDDNWGEKEDQVVCK LVGGDNLCSGR LVGGDNLCSGR GVWGSVCDDNWGEKEDQVVCK LVGGDNLCSGR		0	-0.02	0	0	0	1	1	1	0	0	0	2	1	2
CD5L_HUMAN	0	0	50.0 AA STEP	50Step_Domain_p300.0_to_347.0	300	347	47			1	0	0	0	0	0	0	0	0	0	0	0	0	0
CISY_HUMAN	0	0	50.0 AA STEP	50Step_Domain_p0_to_50	0	50	50			1	0	0	0	0	0	0	0	0	0	0	0	0	0
CISY_HUMAN	1	1	50.0 AA STEP	50Step_Domain_p50.0_to_100.0	50	100	50	GFSIPECQK GLVYETSVLDPDEGIR GFSIPECQK GLVYETSVLDPDEGIR GFSIPECQK GLVYETSVLDPDEGIR	GLVYETSVLDPDEGIR GLVYETSVLDPDEGIR	0.049	0	1	0	1	1	1	2	1	0	1	2	2	2
CISY_HUMAN	1	0	50.0 AA STEP	50Step_Domain_p100.0_to_150.0	100	150	50	GFSIPECQK GFSIPECQK GFSIPECQK		0.001	-0.02	0	0	0	1	1	1	0	0	0	1	1	1
CISY_HUMAN	0	0	50.0 AA STEP	50Step_Domain_p150.0_to_200.0	150	200	50			1	0	0	0	0	0	0	0	0	0	0	0	0	0
CISY_HUMAN	0	0	50.0 AA STEP	50Step_Domain_p200.0_to_250.0	200	250	50			1	0	0	0	0	0	0	0	0	0	0	0	0	0
CISY_HUMAN	0	0	50.0 AA STEP	50Step_Domain_p250.0_to_300.0	250	300	50			1	0	0	0	0	0	0	0	0	0	0	0	0	0
CISY_HUMAN	1	1	50.0 AA STEP	50Step_Domain_p300.0_to_350.0	300	350	50	DYIWNTLNSGR DYIWNTLNSGR	DYIWNTLNSGR DYIWNTLNSGR	1	0	1	0	1	1	1	0	1	0	1	1	1	0
CISY_HUMAN	0	0	50.0 AA STEP	50Step_Domain_p350.0_to_400.0	350	400	50			1	0	0	0	0	0	0	0	0	0	0	0	0	0
CISY_HUMAN	0	0	50.0 AA STEP	50Step_Domain_p400.0_to_450.0	400	450	50			1	0	0	0	0	0	0	0	0	0	0	0	0	0
CISY_HUMAN	0	0	50.0 AA STEP	50Step_Domain_p450.0_to_466.0	450	466	16			1	0	0	0	0	0	0	0	0	0	0	0	0	0
CNBP_HUMAN	1	0	50.0 AA STEP	50Step_Domain_p0_to_50	0	50	50	GFQFVSSSLPDICYR GFQFVSSSLPDICYR		0.0888	-0.02	0	0	0	1	1	0	0	0	0	1	1	0
CNBP_HUMAN	1	0	50.0 AA STEP	50Step_Domain_p50.0_to_100.0	50	100	50	DCDLQEDACYNCGR GFQFVSSSLPDICYR DCDLQEDACYNCGR GFQFVSSSLPDICYR		0.0888	-0.02	0	0	0	1	1	0	0	0	0	2	2	0
CNBP_HUMAN	0	0	50.0 AA STEP	50Step_Domain_p100.0_to_150.0	100	150	50			1	0	0	0	0	0	0	0	0	0	0	0	0	0
CNBP_HUMAN	0	0	50.0 AA STEP	50Step_Domain_p150.0_to_177.0	150	177	27			1	0	0	0	0	0	0	0	0	0	0	0	0	0
CO8A_HUMAN	0	0	50.0 AA STEP	50Step_Domain_p0_to_50	0	50	50			1	0	0	0	0	0	0	0	0	0	0	0	0	0
CO8A_HUMAN	0	1	50.0 AA STEP	50Step_Domain_p50.0_to_100.0	50	100	50	FGGTICSGDIWDQASCSSSTTCVR	FGGTICSGDIWDQASCSSSTTCVR FGGTICSGDIWDQASCSSSTTCVR	1	0.02	1	0	1	1	0	0	1	0	1	1	0	0
CO8A_HUMAN	0	0	50.0 AA STEP	50Step_Domain_p100.0_to_150.0	100	150	50			1	0	0	0	0	0	0	0	0	0	0	0	0	0
CO8A_HUMAN	0	0	50.0 AA STEP	50Step_Domain_p150.0_to_200.0	150	200	50			1	0	0	0	0	0	0	0	0	0	0	0	0	0
CO8A_HUMAN	0	0	50.0 AA STEP	50Step_Domain_p200.0_to_250.0	200	250	50			1	0	0	0	0	0	0	0	0	0	0	0	0	0
CO8A_HUMAN	0	0	50.0 AA STEP	50Step_Domain_p250.0_to_300.0	250	300	50			1	0	0	0	0	0	0	0	0	0	0	0	0	0
CO8A_HUMAN	0	0	50.0 AA STEP	50Step_Domain_p300.0_to_350.0	300	350	50			1	0	0	0	0	0	0	0	0	0	0	0	0	0
CO8A_HUMAN	0	1	50.0 AA STEP	50Step_Domain_p350.0_to_400.0	350	400	50		MESLGITSR MESLGITSR	0.024	0.02	1	1	0	0	0	0	1	1	0	0	0	0
CO8A_HUMAN	0	0	50.0 AA STEP	50Step_Domain_p400.0_to_450.0	400	450	50			1	0	0	0	0	0	0	0	0	0	0	0	0	0
CO8A_HUMAN	0	0	50.0 AA STEP	50Step_Domain_p450.0_to_500.0	450	500	50		YNPVVIDFEMQPIHEVLR	1	0	0	0	1	0	0	0	0	0	1	0	0	0
CO8A_HUMAN	0	1	50.0 AA STEP	50Step_Domain_p500.0_to_550.0	500	550	50	LGSLGAACEQTQTEGAK	LGSLGAACEQTQTEGAK LGSLGAACEQTQTEGAK LGSLGAACEQTQTEGAK	0.024	0.02	1	1	1	1	0	0	1	1	1	1	0	0
CO8A_HUMAN	0	0	50.0 AA STEP	50Step_Domain_p550.0_to_584.0	550	584	34			1	0	0	0	0	0	0	0	0	0	0	0	0	0
COPD_HUMAN	1	0	50.0 AA STEP	50Step_Domain_p0_to_50	0	50	50	IEGLLAAFPK VLLAAAVCTK IEGLLAAFPK VLLAAAVCTK		0.0341	-0.02	0	0	0	0	1	1	0	0	0	0	2	2
COPD_HUMAN	1	0	50.0 AA STEP	50Step_Domain_p50.0_to_100.0	50	100	50	NSNILEDLETLR NSNILEDLETLR		0.0341	-0.02	0	0	0	0	1	1	0	0	0	0	1	1
COPD_HUMAN	1	0	50.0 AA STEP	50Step_Domain_p100.0_to_150.0	100	150	50	ENVNLAQIR ENVNLAQIR		0.0341	-0.02	0	0	0	0	1	1	0	0	0	0	1	1
COPD_HUMAN	0	0	50.0 AA STEP	50Step_Domain_p150.0_to_200.0	150	200	50			1	0	0	0	0	0	0	0	0	0	0	0	0	0
COPD_HUMAN	0	0	50.0 AA STEP	50Step_Domain_p200.0_to_250.0	200	250	50			1	0	0	0	0	0	0	0	0	0	0	0	0	0
COPD_HUMAN	0	0	50.0 AA STEP	50Step_Domain_p250.0_to_300.0	250	300	50			1	0	0	0	0	0	0	0	0	0	0	0	0	0
COPD_HUMAN	0	0	50.0 AA STEP	50Step_Domain_p300.0_to_350.0	300	350	50	LFTAESLIGLK		1	0	0	0	0	0	0	1	0	0	0	0	0	1
COPD_HUMAN	0	0	50.0 AA STEP	50Step_Domain_p350.0_to_400.0	350	400	50			1	0	0	0	0	0	0	0	0	0	0	0	0	0
COPD_HUMAN	0	0	50.0 AA STEP	50Step_Domain_p400.0_to_450.0	400	450	50			1	0	0	0	0	0	0	0	0	0	0	0	0	0
COPD_HUMAN	0	0	50.0 AA STEP	50Step_Domain_p450.0_to_500.0	450	500	50			1	0	0	0	0	0	0	0	0	0	0	0	0	0
COPD_HUMAN	0	0	50.0 AA STEP	50Step_Domain_p500.0_to_511.0	500	511	11			1	0	0	0	0	0	0	0	0	0	0	0	0	0
DESP_HUMAN	0	0	50.0 AA STEP	50Step_Domain_p0_to_50	0	50	50			1	0	0	0	0	0	0	0	0	0	0	0	0	0
DESP_HUMAN	0	0	50.0 AA STEP	50Step_Domain_p50.0_to_100.0	50	100	50	YGDGIQLTR	HQNQNTIQELLQNCSDCLMR	1	0	1	0	0	0	1	0	1	0	0	0	1	0
DESP_HUMAN	0	0	50.0 AA STEP	50Step_Domain_p100.0_to_150.0	100	150	50	YGDGIQLTR		1	0	0	0	0	0	1	0	0	0	0	0	1	0
DESP_HUMAN	0	0	50.0 AA STEP	50Step_Domain_p150.0_to_200.0	150	200	50			1	0	0	0	0	0	0	0	0	0	0	0	0	0
DESP_HUMAN	0	0	50.0 AA STEP	50Step_Domain_p200.0_to_250.0	200	250	50			1	0	0	0	0	0	0	0	0	0	0	0	0	0
DESP_HUMAN	0	0	50.0 AA STEP	50Step_Domain_p250.0_to_300.0	250	300	50			1	0	0	0	0	0	0	0	0	0	0	0	0	0
DESP_HUMAN	0	0	50.0 AA STEP	50Step_Domain_p300.0_to_350.0	300	350	50			1	0	0	0	0	0	0	0	0	0	0	0	0	0
DESP_HUMAN	0	0	50.0 AA STEP	50Step_Domain_p350.0_to_400.0	350	400	50			1	0	0	0	0	0	0	0	0	0	0	0	0	0
DESP_HUMAN	0	0	50.0 AA STEP	50Step_Domain_p400.0_to_450.0	400	450	50			1	0	0	0	0	0	0	0	0	0	0	0	0	0
DESP_HUMAN	0	0	50.0 AA STEP	50Step_Domain_p450.0_to_500.0	450	500	50			1	0	0	0	0	0	0	0	0	0	0	0	0	0
DESP_HUMAN	0	0	50.0 AA STEP	50Step_Domain_p500.0_to_550.0	500	550	50			1	0	0	0	0	0	0	0	0	0	0	0	0	0
DESP_HUMAN	0	0	50.0 AA STEP	50Step_Domain_p550.0_to_600.0	550	600	50			1	0	0	0	0	0	0	0	0	0	0	0	0	0
DESP_HUMAN	0	0	50.0 AA STEP	50Step_Domain_p600.0_to_650.0	600	650	50			1	0	0	0	0	0	0	0	0	0	0	0	0	0
DESP_HUMAN	0	0	50.0 AA STEP	50Step_Domain_p650.0_to_700.0	650	700	50			1	0	0	0	0	0	0	0	0	0	0	0	0	0
DESP_HUMAN	0	0	50.0 AA STEP	50Step_Domain_p700.0_to_750.0	700	750	50			1	0	0	0	0	0	0	0	0	0	0	0	0	0
DESP_HUMAN	0	0	50.0 AA STEP	50Step_Domain_p750.0_to_800.0	750	800	50			1	0	0	0	0	0	0	0	0	0	0	0	0	0
DESP_HUMAN	0	0	50.0 AA STEP	50Step_Domain_p800.0_to_850.0	800	850	50			1	0	0	0	0	0	0	0	0	0	0	0	0	0
DESP_HUMAN	0	0	50.0 AA STEP	50Step_Domain_p850.0_to_900.0	850	900	50			1	0	0	0	0	0	0	0	0	0	0	0	0	0
DESP_HUMAN	0	0	50.0 AA STEP	50Step_Domain_p900.0_to_950.0	900	950	50			1	0	0	0	0	0	0	0	0	0	0	0	0	0
DESP_HUMAN	0	0	50.0 AA STEP	50Step_Domain_p950.0_to_1000.0	950	1000	50	TMIQSPSGVILQEAADVHAR	TMIQSPSGVILQEAADVHAR	1	0	1	0	0	0	1	0	1	0	0	0	2	0
DESP_HUMAN	0	0	50.0 AA STEP	50Step_Domain_p1000.0_to_1050.0	1000	1050	50	TMIQSPSGVILQEAADVHAR	TMIQSPSGVILQEAADVHAR	1	0	1	0	0	0	1	0	1	0	0	0	2	0
DESP_HUMAN	0	0	50.0 AA STEP	50Step_Domain_p1050.0_to_1100.0	1050	1100	50	FLDQNLQK		1	0	0	0	0	0	1	0	0	0	0	0	1	0
DESP_HUMAN	0	0	50.0 AA STEP	50Step_Domain_p1100.0_to_1150.0	1100	1150	50			1	0	0	0	0	0	0	0	0	0	0	0	0	0
DESP_HUMAN	0	0	50.0 AA STEP	50Step_Domain_p1150.0_to_1200.0	1150	1200	50		NHYNEEMSNLR	1	0	1	0	0	0	0	0	1	0	0	0	0	0
DESP_HUMAN	1	0	50.0 AA STEP	50Step_Domain_p1200.0_to_1250.0	1200	1250	50	DLKDEIVR DLKDEIVR	DLKDEIVR NHYNEEMSNLR	1	-0.02	1	0	0	2	1	0	2	0	0	1	1	0
DESP_HUMAN	2	0	50.0 AA STEP	50Step_Domain_p1250.0_to_1300.0	1250	1300	50	DLKDEIVR DLKDEIVR LNDSILQATEQR	DLKDEIVR	0.0116	-0.04	1	0	0	2	1	3	1	0	0	1	1	1
DESP_HUMAN	0	0	50.0 AA STEP	50Step_Domain_p1300.0_to_1350.0	1300	1350	50		RWEYENELSK	1	0	1	0	0	0	0	0	1	0	0	0	0	0
DESP_HUMAN	1	0	50.0 AA STEP	50Step_Domain_p1350.0_to_1400.0	1350	1400	50	NQFETEINITK NQFETEINITK	NQFETEINITK	1	-0.02	1	0	0	2	1	0	1	0	0	1	1	0
DESP_HUMAN	0	0	50.0 AA STEP	50Step_Domain_p1400.0_to_1450.0	1400	1450	50	NTLTQTTENLR	NTLTQTTENLR	1	0	1	0	0	0	1	0	1	0	0	0	1	0
DESP_HUMAN	0	0	50.0 AA STEP	50Step_Domain_p1450.0_to_1500.0	1450	1500	50			1	0	0	0	0	0	0	0	0	0	0	0	0	0
DESP_HUMAN	0	0	50.0 AA STEP	50Step_Domain_p1500.0_to_1550.0	1500	1550	50			1	0	0	0	0	0	0	0	0	0	0	0	0	0
DESP_HUMAN	0	0	50.0 AA STEP	50Step_Domain_p1550.0_to_1600.0	1550	1600	50			1	0	0	0	0	0	0	0	0	0	0	0	0	0
DESP_HUMAN	0	0	50.0 AA STEP	50Step_Domain_p1600.0_to_1650.0	1600	1650	50	ITNLTQQLEQASIVK	ITNLTQQLEQASIVK	1	0	1	0	0	0	1	0	1	0	0	0	1	0
DESP_HUMAN	0	0	50.0 AA STEP	50Step_Domain_p1650.0_to_1700.0	1650	1700	50	QLLQEQESVK		1	0	0	0	0	0	1	0	0	0	0	0	1	0
DESP_HUMAN	2	2	50.0 AA STEP	50Step_Domain_p1700.0_to_1750.0	1700	1750	50	LQSLTENLTK LQSLTENLTK LQSLTENLTK	LQSLTENLTK SEADSDKNATILELR LQSLTENLTK	1	0	1	0	6	2	1	3	2	0	1	1	1	1
DESP_HUMAN	2	1	50.0 AA STEP	50Step_Domain_p1750.0_to_1800.0	1750	1800	50	TLELQGLINDLQR TLELQGLINDLQR TLELQGLINDLQR	SEADSDKNATILELR TLELQGLINDLQR	0.174	-0.02	2	0	0	2	1	3	3	0	0	1	1	1
DESP_HUMAN	0	0	50.0 AA STEP	50Step_Domain_p1800.0_to_1850.0	1800	1850	50		NQCTQVVQER	1	0	1	0	0	0	0	0	1	0	0	0	0	0
DESP_HUMAN	0	0	50.0 AA STEP	50Step_Domain_p1850.0_to_1900.0	1850	1900	50	QQIQNDLNQWK	QQIQNDLNQWK	1	0	1	0	0	0	1	0	1	0	0	0	1	0
DESP_HUMAN	0	0	50.0 AA STEP	50Step_Domain_p1900.0_to_1950.0	1900	1950	50			1	0	0	0	0	0	0	0	0	0	0	0	0	0
DESP_HUMAN	0	0	50.0 AA STEP	50Step_Domain_p1950.0_to_2000.0	1950	2000	50	ETQTECEWTVDTSK	ETQTECEWTVDTSK KSVEEVASEIQPFLR	1	0	1	0	0	0	1	0	2	0	0	0	1	0
DESP_HUMAN	0	0	50.0 AA STEP	50Step_Domain_p2000.0_to_2050.0	2000	2050	50		KSVEEVASEIQPFLR	1	0	1	0	0	0	0	0	1	0	0	0	0	0
DESP_HUMAN	1	2	50.0 AA STEP	50Step_Domain_p2050.0_to_2100.0	2050	2100	50	AITGFDDPFSGK LTVDSAIAR LTVDSAIAR	AITGFDDPFSGK LTVDSAIAR LTVDSAIAR	1	0.02	1	0	6	0	1	3	2	0	1	0	2	1
DESP_HUMAN	0	0	50.0 AA STEP	50Step_Domain_p2100.0_to_2150.0	2100	2150	50	AITGFDDPFSGK	AITGFDDPFSGK	1	0	1	0	0	0	1	0	1	0	0	0	1	0
DESP_HUMAN	0	0	50.0 AA STEP	50Step_Domain_p2150.0_to_2200.0	2150	2200	50			1	0	0	0	0	0	0	0	0	0	0	0	0	0
DESP_HUMAN	0	0	50.0 AA STEP	50Step_Domain_p2200.0_to_2250.0	2200	2250	50	IKDFLQGSSCIAGIYNETTK	IKDFLQGSSCIAGIYNETTK	1	0	1	0	0	0	1	0	1	0	0	0	1	0
DESP_HUMAN	0	0	50.0 AA STEP	50Step_Domain_p2250.0_to_2300.0	2250	2300	50	IKDFLQGSSCIAGIYNETTK	IKDFLQGSSCIAGIYNETTK	1	0	1	0	0	0	1	0	1	0	0	0	1	0
DESP_HUMAN	1	0	50.0 AA STEP	50Step_Domain_p2300.0_to_2350.0	2300	2350	50	GLVGIEFK		1	-0.02	0	0	0	2	0	0	0	0	0	1	0	0
DESP_HUMAN	0	0	50.0 AA STEP	50Step_Domain_p2350.0_to_2400.0	2350	2400	50		LLEAQIATGGIIDPK	1	0	1	0	0	0	0	0	1	0	0	0	0	0
DESP_HUMAN	0	0	50.0 AA STEP	50Step_Domain_p2400.0_to_2450.0	2400	2450	50			1	0	0	0	0	0	0	0	0	0	0	0	0	0
DESP_HUMAN	0	0	50.0 AA STEP	50Step_Domain_p2450.0_to_2500.0	2450	2500	50			1	0	0	0	0	0	0	0	0	0	0	0	0	0
DESP_HUMAN	0	0	50.0 AA STEP	50Step_Domain_p2500.0_to_2550.0	2500	2550	50			1	0	0	0	0	0	0	0	0	0	0	0	0	0
DESP_HUMAN	0	0	50.0 AA STEP	50Step_Domain_p2550.0_to_2600.0	2550	2600	50			1	0	0	0	0	0	0	0	0	0	0	0	0	0
DESP_HUMAN	1	0	50.0 AA STEP	50Step_Domain_p2600.0_to_2650.0	2600	2650	50	GIVDSITGQR	GIVDSITGQR	1	-0.02	1	0	0	2	0	0	1	0	0	1	0	0
DESP_HUMAN	1	0	50.0 AA STEP	50Step_Domain_p2650.0_to_2700.0	2650	2700	50	LSLQDAVSQGVIDQDMATR LSLQDAVSQGVIDQDMATR	AFIGFEGVK LSLQDAVSQGVIDQDMATR	1	-0.02	1	0	0	2	1	0	2	0	0	1	1	0
DESP_HUMAN	1	0	50.0 AA STEP	50Step_Domain_p2700.0_to_2750.0	2700	2750	50	FLEFQYLTGGLVDPEVHGR FLEFQYLTGGLVDPEVHGR	AFIGFEGVK	1	-0.02	1	0	0	2	1	0	1	0	0	1	1	0
DESP_HUMAN	0	0	50.0 AA STEP	50Step_Domain_p2750.0_to_2800.0	2750	2800	50	SMVEDITGLR	SMVEDITGLR	1	0	1	0	0	0	1	0	1	0	0	0	1	0
DESP_HUMAN	1	0	50.0 AA STEP	50Step_Domain_p2800.0_to_2850.0	2800	2850	50	LLEAASVSSK SMVEDITGLR LLEAASVSSK	LLEAASVSSK SMVEDITGLR	1	-0.02	1	0	0	0	1	3	2	0	0	0	2	1
DESP_HUMAN	0	0	50.0 AA STEP	50Step_Domain_p2850.0_to_2871.0	2850	2871	21			1	0	0	0	0	0	0	0	0	0	0	0	0	0
DYN2_HUMAN	1	0	50.0 AA STEP	50Step_Domain_p0_to_50	0	50	50	SSVLENFVGR SSVLENFVGR		0	-0.02	0	0	0	1	0	1	0	0	0	1	0	1
DYN2_HUMAN	1	0	50.0 AA STEP	50Step_Domain_p50.0_to_100.0	50	100	50	SSVLENFVGR SSVLENFVGR		0	-0.02	0	0	0	1	0	1	0	0	0	1	0	1
DYN2_HUMAN	1	0	50.0 AA STEP	50Step_Domain_p100.0_to_150.0	100	150	50	GISPVPINLR GISPVPINLR		0	-0.02	0	0	0	1	0	1	0	0	0	1	0	1
DYN2_HUMAN	0	0	50.0 AA STEP	50Step_Domain_p150.0_to_200.0	150	200	50			1	0	0	0	0	0	0	0	0	0	0	0	0	0
DYN2_HUMAN	0	0	50.0 AA STEP	50Step_Domain_p200.0_to_250.0	200	250	50			1	0	0	0	0	0	0	0	0	0	0	0	0	0
DYN2_HUMAN	0	0	50.0 AA STEP	50Step_Domain_p250.0_to_300.0	250	300	50			1	0	0	0	0	0	0	0	0	0	0	0	0	0
DYN2_HUMAN	0	0	50.0 AA STEP	50Step_Domain_p300.0_to_350.0	300	350	50			1	0	0	0	0	0	0	0	0	0	0	0	0	0
DYN2_HUMAN	0	0	50.0 AA STEP	50Step_Domain_p350.0_to_400.0	350	400	50			1	0	0	0	0	0	0	0	0	0	0	0	0	0
DYN2_HUMAN	0	0	50.0 AA STEP	50Step_Domain_p400.0_to_450.0	400	450	50			1	0	0	0	0	0	0	0	0	0	0	0	0	0
DYN2_HUMAN	0	0	50.0 AA STEP	50Step_Domain_p450.0_to_500.0	450	500	50			1	0	0	0	0	0	0	0	0	0	0	0	0	0
DYN2_HUMAN	0	0	50.0 AA STEP	50Step_Domain_p500.0_to_550.0	500	550	50			1	0	0	0	0	0	0	0	0	0	0	0	0	0
DYN2_HUMAN	0	0	50.0 AA STEP	50Step_Domain_p550.0_to_600.0	550	600	50			1	0	0	0	0	0	0	0	0	0	0	0	0	0
DYN2_HUMAN	0	0	50.0 AA STEP	50Step_Domain_p600.0_to_650.0	600	650	50			1	0	0	0	0	0	0	0	0	0	0	0	0	0
DYN2_HUMAN	0	0	50.0 AA STEP	50Step_Domain_p650.0_to_700.0	650	700	50			1	0	0	0	0	0	0	0	0	0	0	0	0	0
DYN2_HUMAN	0	0	50.0 AA STEP	50Step_Domain_p700.0_to_750.0	700	750	50			1	0	0	0	0	0	0	0	0	0	0	0	0	0
DYN2_HUMAN	0	0	50.0 AA STEP	50Step_Domain_p750.0_to_800.0	750	800	50			1	0	0	0	0	0	0	0	0	0	0	0	0	0
DYN2_HUMAN	0	0	50.0 AA STEP	50Step_Domain_p800.0_to_850.0	800	850	50			1	0	0	0	0	0	0	0	0	0	0	0	0	0
DYN2_HUMAN	0	0	50.0 AA STEP	50Step_Domain_p850.0_to_870.0	850	870	20			1	0	0	0	0	0	0	0	0	0	0	0	0	0
EEA1_HUMAN	0	0	50.0 AA STEP	50Step_Domain_p0_to_50	0	50	50			1	0	0	0	0	0	0	0	0	0	0	0	0	0
EEA1_HUMAN	0	0	50.0 AA STEP	50Step_Domain_p50.0_to_100.0	50	100	50			1	0	0	0	0	0	0	0	0	0	0	0	0	0
EEA1_HUMAN	0	0	50.0 AA STEP	50Step_Domain_p100.0_to_150.0	100	150	50			1	0	0	0	0	0	0	0	0	0	0	0	0	0
EEA1_HUMAN	1	2	50.0 AA STEP	50Step_Domain_p150.0_to_200.0	150	200	50	AAQLATEIADIK LTEELNKEATVIQDLK AAQLATEIADIK LTEELNKEATVIQDLK LTEELNKEATVIQDLK	LTEELNKEATVIQDLK AAQLATEIADIK LTEELNKEATVIQDLK	1	0.02	1	4	0	1	2	1	1	2	0	2	2	1
EEA1_HUMAN	1	1	50.0 AA STEP	50Step_Domain_p200.0_to_250.0	200	250	50	LTEELNKEATVIQDLK LTEELNKEATVIQDLK LTEELNKEATVIQDLK	LTEELNKEATVIQDLK LTEELNKEATVIQDLK	1	0	1	2	0	1	1	1	1	1	0	1	1	1
EEA1_HUMAN	1	0	50.0 AA STEP	50Step_Domain_p250.0_to_300.0	250	300	50	LQSQYASSEATISQLR LQSQYASSEATISQLR	LQSQYASSEATISQLR	1	-0.02	1	0	0	1	0	1	1	0	0	1	0	1
EEA1_HUMAN	1	0	50.0 AA STEP	50Step_Domain_p300.0_to_350.0	300	350	50	DLDCQQLQSR NQTLTENLLK DLDCQQLQSR DLDCQQLQSR		0.5945	-0.02	0	0	0	1	1	1	0	0	0	2	1	1
EEA1_HUMAN	2	2	50.0 AA STEP	50Step_Domain_p350.0_to_400.0	350	400	50	DLDCQQLQSR LKEELSEVETK DLDCQQLQSR LKEELSEVETK DLDCQQLQSR LKEELSEVETK	LKEELSEVETK LKEELSEVETK LKEELSEVETK	1	0	1	2	2	1	2	2	1	1	1	2	2	2
EEA1_HUMAN	0	0	50.0 AA STEP	50Step_Domain_p400.0_to_450.0	400	450	50	LMDKEQQVADLQLK		1	0	0	0	0	1	0	0	0	0	0	1	0	0
EEA1_HUMAN	0	0	50.0 AA STEP	50Step_Domain_p450.0_to_500.0	450	500	50	LMDKEQQVADLQLK VTNSTELQHQLDK		1	0	0	0	0	1	0	0	0	0	0	2	0	0
EEA1_HUMAN	2	2	50.0 AA STEP	50Step_Domain_p500.0_to_550.0	500	550	50	IQNLEALLQK LREAQNDLEQVLR SKENISLLEK LREAQNDLEQVLR SKENISLLEK IQNLEALLQK	IQNLEALLQK LREAQNDLEQVLR SKENISLLEK IQNLEALLQK LREAQNDLEQVLR	1	0	3	2	2	2	2	1	3	1	1	3	2	1
EEA1_HUMAN	2	2	50.0 AA STEP	50Step_Domain_p550.0_to_600.0	550	600	50	IQAGEGETAVLNQLQEK NHTLQEQVTQLTEK IQAGEGETAVLNQLQEK NHTLQEQVTQLTEK IQAGEGETAVLNQLQEK NHTLQEQVTQLTEK	IQAGEGETAVLNQLQEK NHTLQEQVTQLTEK NHTLQEQVTQLTEK IQAGEGETAVLNQLQEK NHTLQEQVTQLTEK	1	0	2	2	3	1	2	2	2	1	2	2	2	2
EEA1_HUMAN	0	3	50.0 AA STEP	50Step_Domain_p600.0_to_650.0	600	650	50	TELLLSAEAAK VSQLDIQIK	TELLLSAEAAK VSQLDIQIK VLSLETSVNELNSQLNESKEK VSQLDIQIK VLSLETSVNELNSQLNESKEK	0	0.06	2	4	2	1	0	0	2	2	1	2	0	0
EEA1_HUMAN	0	0	50.0 AA STEP	50Step_Domain_p650.0_to_700.0	650	700	50	ITTQLDQVTAK TELLLSAEAAK	TELLLSAEAAK	1	0	1	0	0	1	0	0	1	0	0	2	0	0
EEA1_HUMAN	1	2	50.0 AA STEP	50Step_Domain_p700.0_to_750.0	700	750	50	EQALQDLQQQR KLEADSLEVK EQALQDLQQQR	EQALQDLQQQR EQALQDLQQQR EQALQDLQQQR	0.5945	0.02	1	2	2	1	0	1	1	1	1	2	0	1
EEA1_HUMAN	1	2	50.0 AA STEP	50Step_Domain_p750.0_to_800.0	750	800	50	EQALQDLQQQR QLNTDLELR EQALQDLQQQR	EQALQDLQQQR QLNTDLELR EQALQDLQQQR EQALQDLQQQR QLNTDLELR	0.0696	0.02	2	2	3	1	1	1	2	1	2	1	1	1
EEA1_HUMAN	1	0	50.0 AA STEP	50Step_Domain_p800.0_to_850.0	800	850	50	IQTTVTELQK IQTTVTELQK IQTTVTELQK		0.5945	-0.02	0	0	0	1	1	1	0	0	0	1	1	1
EEA1_HUMAN	0	1	50.0 AA STEP	50Step_Domain_p850.0_to_900.0	850	900	50	AAILDLEK	AAILDLEK	1	0.02	0	0	2	0	0	1	0	0	1	0	0	1
EEA1_HUMAN	0	0	50.0 AA STEP	50Step_Domain_p900.0_to_950.0	900	950	50			1	0	0	0	0	0	0	0	0	0	0	0	0	0
EEA1_HUMAN	0	0	50.0 AA STEP	50Step_Domain_p950.0_to_1000.0	950	1000	50	LQQQLTQAAQELAAEKEK		1	0	0	0	0	0	0	1	0	0	0	0	0	1
EEA1_HUMAN	2	2	50.0 AA STEP	50Step_Domain_p1000.0_to_1050.0	1000	1050	50	ESELLATR ISVLQNNYEK QLQSDFYGR ESELLATR QLQSDFYGR ESELLATR LQQQLTQAAQELAAEKEK	ESELLATR QLQSDFYGR ISVLQNNYEK QLQSDFYGR	1	0	2	0	3	2	2	2	2	0	2	3	2	2
EEA1_HUMAN	1	1	50.0 AA STEP	50Step_Domain_p1050.0_to_1100.0	1050	1100	50	LSLAQEDLISNR LSLAQEDLISNR LSLAQEDLISNR	LSLAQEDLISNR LSLAQEDLISNR	1	0	1	0	2	1	1	1	1	0	1	1	1	1
EEA1_HUMAN	0	0	50.0 AA STEP	50Step_Domain_p1100.0_to_1150.0	1100	1150	50	LAEIEEIK		1	0	0	0	0	1	0	0	0	0	0	1	0	0
EEA1_HUMAN	0	0	50.0 AA STEP	50Step_Domain_p1150.0_to_1200.0	1150	1200	50			1	0	0	0	0	0	0	0	0	0	0	0	0	0
EEA1_HUMAN	0	0	50.0 AA STEP	50Step_Domain_p1200.0_to_1250.0	1200	1250	50			1	0	0	0	0	0	0	0	0	0	0	0	0	0
EEA1_HUMAN	0	0	50.0 AA STEP	50Step_Domain_p1250.0_to_1300.0	1250	1300	50			1	0	0	0	0	0	0	0	0	0	0	0	0	0
EEA1_HUMAN	1	1	50.0 AA STEP	50Step_Domain_p1300.0_to_1350.0	1300	1350	50	KLDNTTAAVQELGR KLDNTTAAVQELGR KLDNTTAAVQELGR	KLDNTTAAVQELGR KLDNTTAAVQELGR	1	0	1	2	0	1	1	2	1	1	0	1	1	2
EEA1_HUMAN	0	0	50.0 AA STEP	50Step_Domain_p1350.0_to_1400.0	1350	1400	50			1	0	0	0	0	0	0	0	0	0	0	0	0	0
EEA1_HUMAN	0	0	50.0 AA STEP	50Step_Domain_p1400.0_to_1411.0	1400	1411	11			1	0	0	0	0	0	0	0	0	0	0	0	0	0
EHD4_HUMAN	0	0	50.0 AA STEP	50Step_Domain_p0_to_50	0	50	50			1	0	0	0	0	0	0	0	0	0	0	0	0	0
EHD4_HUMAN	1	0	50.0 AA STEP	50Step_Domain_p50.0_to_100.0	50	100	50	YLLEQDFPGMR YLLEQDFPGMR		0.0099	-0.02	0	0	0	1	0	1	0	0	0	1	0	1
EHD4_HUMAN	0	0	50.0 AA STEP	50Step_Domain_p100.0_to_150.0	100	150	50			1	0	0	0	0	0	0	0	0	0	0	0	0	0
EHD4_HUMAN	0	0	50.0 AA STEP	50Step_Domain_p150.0_to_200.0	150	200	50			1	0	0	0	0	0	0	0	0	0	0	0	0	0
EHD4_HUMAN	0	0	50.0 AA STEP	50Step_Domain_p200.0_to_250.0	200	250	50			1	0	0	0	0	0	0	0	0	0	0	0	0	0
EHD4_HUMAN	0	0	50.0 AA STEP	50Step_Domain_p250.0_to_300.0	250	300	50			1	0	0	0	0	0	0	0	0	0	0	0	0	0
EHD4_HUMAN	1	0	50.0 AA STEP	50Step_Domain_p300.0_to_350.0	300	350	50	EYQISAGDFPEVK EYQISAGDFPEVK		0.0099	-0.02	0	0	0	1	0	1	0	0	0	1	0	1
EHD4_HUMAN	1	0	50.0 AA STEP	50Step_Domain_p350.0_to_400.0	350	400	50	EYQISAGDFPEVK EYQISAGDFPEVK		0.0099	-0.02	0	0	0	1	0	1	0	0	0	1	0	1
EHD4_HUMAN	0	0	50.0 AA STEP	50Step_Domain_p400.0_to_450.0	400	450	50			1	0	0	0	0	0	0	0	0	0	0	0	0	0
EHD4_HUMAN	0	0	50.0 AA STEP	50Step_Domain_p450.0_to_500.0	450	500	50			1	0	0	0	0	0	0	0	0	0	0	0	0	0
EHD4_HUMAN	0	0	50.0 AA STEP	50Step_Domain_p500.0_to_541.0	500	541	41			1	0	0	0	0	0	0	0	0	0	0	0	0	0
ENPL_HUMAN	0	0	50.0 AA STEP	50Step_Domain_p0_to_50	0	50	50	EGSRTDDEVVQREEEAIQLDGLNASQIR	EGSRTDDEVVQREEEAIQLDGLNASQIR	1	0	0	1	0	1	0	0	0	1	0	1	0	0
ENPL_HUMAN	2	2	50.0 AA STEP	50Step_Domain_p50.0_to_100.0	50	100	50	EGSRTDDEVVQREEEAIQLDGLNASQIR LIINSLYK LIINSLYK LIINSLYK	FAFQAEVNR LIINSLYK EGSRTDDEVVQREEEAIQLDGLNASQIR FAFQAEVNR LIINSLYK LIINSLYK	1	0	2	4	1	2	2	1	3	3	1	2	1	1
ENPL_HUMAN	2	3	50.0 AA STEP	50Step_Domain_p100.0_to_150.0	100	150	50	ELISNASDALDK ELISNASDALDKIR ELISNASDALDK ELISNASDALDKIR ELISNASDALDK ELISNASDALDKIR NLLHVTDTGVGMTR	ELISNASDALDK ELISNASDALDKIR ELISNASDALDK ELISNASDALDKIR NLLHVTDTGVGMTREELVK ELISNASDALDK ELISNASDALDKIR NLLHVTDTGVGMTR NLLHVTDTGVGMTREELVK	0.8976	0.02	2	4	4	2	3	2	3	3	4	2	2	3
ENPL_HUMAN	1	1	50.0 AA STEP	50Step_Domain_p150.0_to_200.0	150	200	50	SGTSEFLNK NLLHVTDTGVGMTR SGTSEFLNK	SGTSEFLNK NLLHVTDTGVGMTREELVK NLLHVTDTGVGMTR NLLHVTDTGVGMTREELVK	1	0	1	1	2	1	0	2	1	1	2	1	0	2
ENPL_HUMAN	0	0	50.0 AA STEP	50Step_Domain_p200.0_to_250.0	200	250	50			1	0	0	0	0	0	0	0	0	0	0	0	0	0
ENPL_HUMAN	0	0	50.0 AA STEP	50Step_Domain_p250.0_to_300.0	250	300	50	EEASDYLELDTIK		1	0	0	0	0	0	0	1	0	0	0	0	0	1
ENPL_HUMAN	1	0	50.0 AA STEP	50Step_Domain_p300.0_to_350.0	300	350	50	EVEEDEYKAFYK EVEEDEYKAFYK	EVEEDEYKAFYK	1	-0.02	1	0	0	1	0	1	1	0	0	1	0	1
ENPL_HUMAN	1	1	50.0 AA STEP	50Step_Domain_p350.0_to_400.0	350	400	50	EVEEDEYKAFYK EVEEDEYKAFYK SILFVPTSAPR	EVEEDEYKAFYK GLFDEYGSK SILFVPTSAPR	1	0	2	0	0	1	0	2	3	0	0	1	0	2
ENPL_HUMAN	1	1	50.0 AA STEP	50Step_Domain_p400.0_to_450.0	400	450	50	GVVDSDDLPLNVSR GVVDSDDLPLNVSR	GLFDEYGSK GVVDSDDLPLNVSR GVVDSDDLPLNVSR	1	0	1	1	0	1	0	1	2	1	0	1	0	1
ENPL_HUMAN	0	0	50.0 AA STEP	50Step_Domain_p450.0_to_500.0	450	500	50	LGVIEDHSNR		1	0	0	0	0	0	0	1	0	0	0	0	0	1
ENPL_HUMAN	2	1	50.0 AA STEP	50Step_Domain_p500.0_to_550.0	500	550	50	FQSSHHPTDITSLDQYVER KEAESSPFVER FQSSHHPTDITSLDQYVER FQSSHHPTDITSLDQYVER LGVIEDHSNR	EAESSPFVER FQSSHHPTDITSLDQYVER	0.1938	-0.02	1	0	1	2	2	2	1	0	1	3	1	2
ENPL_HUMAN	0	1	50.0 AA STEP	50Step_Domain_p550.0_to_600.0	550	600	50	KEAESSPFVER	EAESSPFVER KGYEVIYLTEPVDEYCIQALPEFDGK	1	0.02	1	0	1	1	0	0	1	0	1	1	0	0
ENPL_HUMAN	1	1	50.0 AA STEP	50Step_Domain_p600.0_to_650.0	600	650	50	EFEPLLNWMK EFEPLLNWMK EFEPLLNWMK	EFEPLLNWMK EFEPLLNWMK	1	0	1	0	1	1	2	1	1	0	1	1	1	1
ENPL_HUMAN	0	0	50.0 AA STEP	50Step_Domain_p650.0_to_700.0	650	700	50	DISTNYYASQK		1	0	0	0	0	1	0	0	0	0	0	1	0	0
ENPL_HUMAN	1	1	50.0 AA STEP	50Step_Domain_p700.0_to_750.0	700	750	50	SGYLLPDTK SGYLLPDTK SGYLLPDTK	SGYLLPDTK SGYLLPDTK	1	0	1	0	2	1	2	1	1	0	2	1	1	1
ENPL_HUMAN	0	0	50.0 AA STEP	50Step_Domain_p750.0_to_800.0	750	800	50			1	0	0	0	0	0	0	0	0	0	0	0	0	0
ENPL_HUMAN	0	0	50.0 AA STEP	50Step_Domain_p800.0_to_803.0	800	803	3			1	0	0	0	0	0	0	0	0	0	0	0	0	0
ETFB_HUMAN	0	0	50.0 AA STEP	50Step_Domain_p0_to_50	0	50	50			1	0	0	0	0	0	0	0	0	0	0	0	0	0
ETFB_HUMAN	0	0	50.0 AA STEP	50Step_Domain_p50.0_to_100.0	50	100	50	EVIAVSCGPAQCQETIR LGPLQVAR	LGPLQVAR	1	0	1	0	0	1	0	0	1	0	0	2	0	0
ETFB_HUMAN	1	1	50.0 AA STEP	50Step_Domain_p100.0_to_150.0	100	150	50	LGPLQVAR VDLVLLGK VDLVLLGK	LGPLQVAR VDLVLLGK VDLVLLGK VDLVLLGK	0.0912	0	2	1	1	1	0	1	2	1	1	2	0	1
ETFB_HUMAN	1	1	50.0 AA STEP	50Step_Domain_p150.0_to_200.0	150	200	50	EIDGGLETLR EIDGGLETLR	EIDGGLETLR EIDGGLETLR EIDGGLETLR	1	0	1	1	1	1	0	1	1	1	1	1	0	1
ETFB_HUMAN	1	0	50.0 AA STEP	50Step_Domain_p200.0_to_250.0	200	250	50	LSVISVEDPPQR LSVISVEDPPQR VETTEDLVAK	LSVISVEDPPQR	1	-0.02	0	0	1	1	0	1	0	0	1	1	0	2
ETFB_HUMAN	0	0	50.0 AA STEP	50Step_Domain_p250.0_to_255.0	250	255	5			1	0	0	0	0	0	0	0	0	0	0	0	0	0
FIBA_HUMAN	2	2	50.0 AA STEP	50Step_Domain_p0_to_50	0	50	50	DSDWPFCSDEDWNYK DSDWPFCSDEDWNYK DSDWPFCSDEDWNYK	DSDWPFCSDEDWNYK DSDWPFCSDEDWNYK DSDWPFCSDEDWNYK	1	0	2	2	1	1	2	2	2	1	2	1	2	2
FIBA_HUMAN	5	6	50.0 AA STEP	50Step_Domain_p50.0_to_100.0	50	100	50	DSDWPFCSDEDWNYK GLIDEVNQDFTNR NSLFEYQK DSDWPFCSDEDWNYK GLIDEVNQDFTNR NSLFEYQK DSDWPFCSDEDWNYK GLIDEVNQDFTNR GLIDEVNQDFTNRINK NSLFEYQK	DSDWPFCSDEDWNYK GLIDEVNQDFTNR NSLFEYQK DSDWPFCSDEDWNYK GLIDEVNQDFTNR NSLFEYQK DSDWPFCSDEDWNYK GLIDEVNQDFTNR GLIDEVNQDFTNRINK MKGLIDEVNQDFTNR NSLFEYQK	0.0252	0.02	6	7	6	4	5	6	6	4	8	4	5	6
FIBA_HUMAN	4	3	50.0 AA STEP	50Step_Domain_p100.0_to_150.0	100	150	50	DSHSLTTNIMEILR GDFSSANNR VQHIQLLQK DSHSLTTNIMEILR GDFSSANNR VQHIQLLQK DSHSLTTNIMEILR GDFSSANNR VQHIQLLQK	DSHSLTTNIMEILR GDFSSANNR VQHIQLLQK DSHSLTTNIMEILR VQHIQLLQK DSHSLTTNIMEILR GDFSSANNR VQHIQLLQK	1	-0.02	3	4	3	4	4	3	3	2	5	4	4	3
FIBA_HUMAN	5	4	50.0 AA STEP	50Step_Domain_p150.0_to_200.0	150	200	50	EVDLKDYEDQQK EVDLKDYEDQQKQLEQVIAK VQHIQLLQK EVDLKDYEDQQK EVDLKDYEDQQKQLEQVIAK VQHIQLLQK EVDLKDYEDQQK EVDLKDYEDQQKQLEQVIAK VQHIQLLQK	EVDLKDYEDQQKQLEQVIAK VQHIQLLQK EVDLKDYEDQQKQLEQVIAK VQHIQLLQK EVDLKDYEDQQK EVDLKDYEDQQKQLEQVIAK VQHIQLLQK	0.243	-0.02	4	4	3	5	5	4	4	2	5	5	5	4
FIBA_HUMAN	9	6	50.0 AA STEP	50Step_Domain_p200.0_to_250.0	200	250	50	ALTDMPQMR EVDLKDYEDQQK EVDLKDYEDQQKQLEQVIAK MKPVPDLVPGNFK ALTDMPQMR EVDLKDYEDQQK EVDLKDYEDQQKQLEQVIAK MKPVPDLVPGNFK ALTDMPQMR EVDLKDYEDQQK EVDLKDYEDQQKQLEQVIAK MKPVPDLVPGNFK	ALTDMPQMR EVDLKDYEDQQKQLEQVIAK MKPVPDLVPGNFK EVDLKDYEDQQKQLEQVIAK MKPVPDLVPGNFK ALTDMPQMR EVDLKDYEDQQK EVDLKDYEDQQKQLEQVIAK MKPVPDLVPGNFK	0	-0.06	8	5	6	9	9	8	8	3	9	8	9	8
FIBA_HUMAN	5	5	50.0 AA STEP	50Step_Domain_p250.0_to_300.0	250	300	50	ALTDMPQMR GGSTSYGTGSETESPR MELERPGGNEITR NPSSAGSWNSGSSGPGSTGNR ALTDMPQMR GGSTSYGTGSETESPR MELERPGGNEITR NPSSAGSWNSGSSGPGSTGNR ALTDMPQMR GGSTSYGTGSETESPR MELERPGGNEITR NPSSAGSWNSGSSGPGSTGNR	ALTDMPQMR GGSTSYGTGSETESPR MELERPGGNEITR NPSSAGSWNSGSSGPGSTGNR GGSTSYGTGSETESPR MELERPGGNEITR NPSSAGSWNSGSSGPGSTGNR ALTDMPQMR GGSTSYGTGSETESPR MELERPGGNEITR NPSSAGSWNSGSSGPGSTGNR	1	0	5	5	5	5	5	5	5	3	7	5	5	5
FIBA_HUMAN	1	1	50.0 AA STEP	50Step_Domain_p300.0_to_350.0	300	350	50	NPSSAGSWNSGSSGPGSTGNR NPSSAGSWNSGSSGPGSTGNR NPSSAGSWNSGSSGPGSTGNR	NPSSAGSWNSGSSGPGSTGNR NPSSAGSWNSGSSGPGSTGNR NPSSAGSWNSGSSGPGSTGNR	1	0	1	2	1	1	1	1	1	1	2	1	1	1
FIBA_HUMAN	0	0	50.0 AA STEP	50Step_Domain_p350.0_to_400.0	350	400	50			1	0	0	0	0	0	0	0	0	0	0	0	0	0
FIBA_HUMAN	0	0	50.0 AA STEP	50Step_Domain_p400.0_to_450.0	400	450	50			1	0	0	0	0	0	0	0	0	0	0	0	0	0
FIBA_HUMAN	0	0	50.0 AA STEP	50Step_Domain_p450.0_to_500.0	450	500	50		TVIGPDGHKEVTKEVVTSEDGSDCPEAMDLGTLSGIGTLDGFR TVIGPDGHKEVTK TVIGPDGHKEVTKEVVTSEDGSDCPEAMDLGTLSGIGTLDGFR	1	0	0	0	1	0	0	0	0	0	2	0	0	0
FIBA_HUMAN	1	2	50.0 AA STEP	50Step_Domain_p500.0_to_550.0	500	550	50	GSESGIFTNTK GSESGIFTNTK	GSESGIFTNTK TVIGPDGHKEVTKEVVTSEDGSDCPEAMDLGTLSGIGTLDGFR GSESGIFTNTK GSESGIFTNTK HRHPDEAAFFDTASTGK TVIGPDGHKEVTKEVVTSEDGSDCPEAMDLGTLSGIGTLDGFR	0.0252	0.02	1	2	3	1	1	0	1	1	4	1	1	0
FIBA_HUMAN	2	2	50.0 AA STEP	50Step_Domain_p550.0_to_600.0	550	600	50	ESSSHHPGIAEFPSR GSESGIFTNTK ESSSHHPGIAEFPSR GSESGIFTNTK ESSSHHPGIAEFPSR	ESSSHHPGIAEFPSR GSESGIFTNTK GSESGIFTNTK ESSSHHPGIAEFPSR GSESGIFTNTK	1	0	2	2	1	2	2	1	2	1	2	2	2	1
FIBA_HUMAN	0	0	50.0 AA STEP	50Step_Domain_p600.0_to_650.0	600	650	50			1	0	0	0	0	0	0	0	0	0	0	0	0	0
FIBA_HUMAN	0	0	50.0 AA STEP	50Step_Domain_p650.0_to_700.0	650	700	50			1	0	0	0	0	0	0	0	0	0	0	0	0	0
FIBA_HUMAN	0	0	50.0 AA STEP	50Step_Domain_p700.0_to_750.0	700	750	50			1	0	0	0	0	0	0	0	0	0	0	0	0	0
FIBA_HUMAN	0	0	50.0 AA STEP	50Step_Domain_p750.0_to_800.0	750	800	50			1	0	0	0	0	0	0	0	0	0	0	0	0	0
FIBA_HUMAN	0	0	50.0 AA STEP	50Step_Domain_p800.0_to_850.0	800	850	50			1	0	0	0	0	0	0	0	0	0	0	0	0	0
FIBA_HUMAN	0	0	50.0 AA STEP	50Step_Domain_p850.0_to_866.0	850	866	16			1	0	0	0	0	0	0	0	0	0	0	0	0	0
FLNA_HUMAN	2	2	50.0 AA STEP	50Step_Domain_p0_to_50	0	50	50	DLAEDAPWK AGQSAAGAAPGGGVDTR DAEMPATEKDLAEDAPWKK DLAEDAPWK AGQSAAGAAPGGGVDTR DLAEDAPWK	AGQSAAGAAPGGGVDTR DLAEDAPWK DLAEDAPWK AGQSAAGAAPGGGVDTR DAEMPATEKDLAEDAPWKK DLAEDAPWK	1	0	2	1	3	1	3	3	2	1	3	1	3	3
FLNA_HUMAN	2	2	50.0 AA STEP	50Step_Domain_p50.0_to_100.0	50	100	50	IANLQTDLSDGLR LIALLEVLSQK IANLQTDLSDGLR LIALLEVLSQK IANLQTDLSDGLR LIALLEVLSQK	IANLQTDLSDGLR LIALLEVLSQK IANLQTDLSDGLR LIALLEVLSQK IANLQTDLSDGLR LIALLEVLSQK	1	0	2	2	2	2	2	2	2	2	2	2	2	2
FLNA_HUMAN	0	0	50.0 AA STEP	50Step_Domain_p100.0_to_150.0	100	150	50			1	0	0	0	0	0	0	0	0	0	0	0	0	0
FLNA_HUMAN	1	1	50.0 AA STEP	50Step_Domain_p150.0_to_200.0	150	200	50	ALGALVDSCAPGLCPDWDSWDASKPVTNAR LLGWIQNK LLGWIQNK LLGWIQNK	LLGWIQNK ALGALVDSCAPGLCPDWDSWDASKPVTNAR LLGWIQNK	1	0	0	1	2	2	1	1	0	1	2	2	1	1
FLNA_HUMAN	0	0	50.0 AA STEP	50Step_Domain_p200.0_to_250.0	200	250	50	ALGALVDSCAPGLCPDWDSWDASKPVTNAR	ALGALVDSCAPGLCPDWDSWDASKPVTNAR	1	0	0	0	1	1	0	0	0	0	1	1	0	0
FLNA_HUMAN	1	1	50.0 AA STEP	50Step_Domain_p250.0_to_300.0	250	300	50	AYGPGIEPTGNMVK LKPGAPLRPK AYGPGIEPTGNMVK LKPGAPLRPK	AYGPGIEPTGNMVK AYGPGIEPTGNMVK AYGPGIEPTGNMVK	1	0	1	1	1	2	2	0	1	1	1	2	2	0
FLNA_HUMAN	3	3	50.0 AA STEP	50Step_Domain_p300.0_to_350.0	300	350	50	AEFTVETR TFSVWYVPEVTGTHK AEFTVETR TFSVWYVPEVTGTHK TFSVWYVPEVTGTHK	AEFTVETR TFSVWYVPEVTGTHK AEFTVETR TFSVWYVPEVTGTHK TFSVWYVPEVTGTHK	1	0	3	4	3	3	4	2	3	4	3	3	4	2
FLNA_HUMAN	3	3	50.0 AA STEP	50Step_Domain_p350.0_to_400.0	350	400	50	TFSVWYVPEVTGTHK VTAQGPGLEPSGNIANK TFSVWYVPEVTGTHK TFSVWYVPEVTGTHK	TFSVWYVPEVTGTHK TFSVWYVPEVTGTHK TFSVWYVPEVTGTHK VTVLFAGQHIAK	1	0	2	3	4	3	3	2	2	3	4	3	3	2
FLNA_HUMAN	1	1	50.0 AA STEP	50Step_Domain_p400.0_to_450.0	400	450	50	GTVEPQLEAR CSYQPTMEGVHTVHVTFAGVPIPR GTVEPQLEAR GTVEPQLEAR	GTVEPQLEAR GTVEPQLEAR GTVEPQLEAR	1	0	1	1	1	1	2	1	1	1	1	1	2	1
FLNA_HUMAN	2	2	50.0 AA STEP	50Step_Domain_p450.0_to_500.0	450	500	50	SPYTVTVGQACNPSACR VKETADFK CSYQPTMEGVHTVHVTFAGVPIPR VKETADFK SPYTVTVGQACNPSACR VKETADFK	SPYTVTVGQACNPSACR VKETADFK SPYTVTVGQACNPSACR SPYTVTVGQACNPSACR	1	0	3	2	2	2	2	2	3	2	2	2	2	2
FLNA_HUMAN	1	0	50.0 AA STEP	50Step_Domain_p500.0_to_550.0	500	550	50	VKETADFK VKETADFK VKETADFK	VKETADFK	1	-0.02	1	0	0	1	1	1	1	0	0	1	1	1
FLNA_HUMAN	1	1	50.0 AA STEP	50Step_Domain_p550.0_to_600.0	550	600	50	AWGPGLEGGVVGK SPFEVKVGTECGNQK	AWGPGLEGGVVGK SPFEVKVGTECGNQK	1	0	0	1	1	1	1	0	0	1	1	1	1	0
FLNA_HUMAN	0	0	50.0 AA STEP	50Step_Domain_p600.0_to_650.0	600	650	50			1	0	0	0	0	0	0	0	0	0	0	0	0	0
FLNA_HUMAN	2	3	50.0 AA STEP	50Step_Domain_p650.0_to_700.0	650	700	50	TGVAVNKPAEFTVDAK TGVAVNKPAEFTVDAK TGVAVNKPAEFTVDAK	LSPFMADIR TGVAVNKPAEFTVDAK LSPFMADIR TGVAVNKPAEFTVDAK LSPFMADIR TGVAVNKPAEFTVDAK	1	0.02	3	3	3	2	2	2	3	3	3	2	2	2
FLNA_HUMAN	2	4	50.0 AA STEP	50Step_Domain_p700.0_to_750.0	700	750	50	HTAMVSWGGVSIPNSPFR VQVQDNEGCPVEALVK VQVQDNEGCPVEALVKDNGNGTYSCSYVPR HTAMVSWGGVSIPNSPFR VQVQDNEGCPVEALVK HTAMVSWGGVSIPNSPFR VQVQDNEGCPVEALVK	DNGNGTYSCSYVPR HTAMVSWGGVSIPNSPFR VQVQDNEGCPVEALVK DNGNGTYSCSYVPR HTAMVSWGGVSIPNSPFR VQVQDNEGCPVEALVK VQVQDNEGCPVEALVKDNGNGTYSCSYVPR APLRVQVQDNEGCPVEALVKDNGNGTYSCSYVPR HTAMVSWGGVSIPNSPFR VQVQDNEGCPVEALVK VQVQDNEGCPVEALVKDNGNGTYSCSYVPR	0.0424	0.04	4	4	4	3	2	2	4	4	4	3	2	2
FLNA_HUMAN	2	2	50.0 AA STEP	50Step_Domain_p750.0_to_800.0	750	800	50	HTAMVSWGGVSIPNSPFR VNVGAGSHPNKVK HTAMVSWGGVSIPNSPFR VNVGAGSHPNKVK HTAMVSWGGVSIPNSPFR	HTAMVSWGGVSIPNSPFR VNVGAGSHPNKVK HTAMVSWGGVSIPNSPFR HTAMVSWGGVSIPNSPFR VNVGAGSHPNKVK	1	0	2	1	2	2	2	1	2	1	2	2	2	1
FLNA_HUMAN	0	0	50.0 AA STEP	50Step_Domain_p800.0_to_850.0	800	850	50			1	0	0	0	0	0	0	0	0	0	0	0	0	0
FLNA_HUMAN	1	2	50.0 AA STEP	50Step_Domain_p850.0_to_900.0	850	900	50	VKVEPSHDASK TGVELGKPTHFTVNAK	TGVELGKPTHFTVNAK VKVEPSHDASK TGVELGKPTHFTVNAK VKVEPSHDASK TGVELGKPTHFTVNAK	0.371	0.02	3	2	1	1	1	0	3	2	1	1	1	0
FLNA_HUMAN	3	2	50.0 AA STEP	50Step_Domain_p900.0_to_950.0	900	950	50	GDAVRDVDIIDHHDNTYTVK LDVQFSGLTK YTPVQQGPVGVNVTYGGDPIPK GDAVRDVDIIDHHDNTYTVK YTPVQQGPVGVNVTYGGDPIPK LDVQFSGLTK YTPVQQGPVGVNVTYGGDPIPK	LDVQFSGLTK LDVQFSGLTK YTPVQQGPVGVNVTYGGDPIPK DVDIIDHHDNTYTVK	0.371	-0.02	1	3	1	3	3	3	1	3	1	3	3	3
FLNA_HUMAN	4	5	50.0 AA STEP	50Step_Domain_p950.0_to_1000.0	950	1000	50	SPFSVAVSPSLDLSK VDVGKDQEFTVK YTPVQQGPVGVNVTYGGDPIPK SPFSVAVSPSLDLSK VDVGKDQEFTVK YTPVQQGPVGVNVTYGGDPIPK SPFSVAVSPSLDLSK VDVGKDQEFTVK YTPVQQGPVGVNVTYGGDPIPK	SPFSVAVSPSLDLSK VDVGKDQEFTVK SPFSVAVSPSLDLSK VDVGKDQEFTVK YTPVQQGPVGVNVTYGGDPIPK SPFSVAVSPSLDLSK VDVGKDQEFTVK	1	0.02	4	5	5	3	5	5	4	5	5	3	5	5
FLNA_HUMAN	4	4	50.0 AA STEP	50Step_Domain_p1000.0_to_1050.0	1000	1050	50	IVGPSGAAVPCK VEPGLGADNSVVR IVGPSGAAVPCK VEPGLGADNSVVR IVGPSGAAVPCK VEPGLGADNSVVR	IVGPSGAAVPCK VEPGLGADNSVVR IVGPSGAAVPCK VEPGLGADNSVVR IVGPSGAAVPCK VEPGLGADNSVVR	1	0	4	4	4	4	4	4	4	4	4	4	4	4
FLNA_HUMAN	1	1	50.0 AA STEP	50Step_Domain_p1050.0_to_1100.0	1050	1100	50	AFGPGLQGGSAGSPAR AFGPGLQGGSAGSPAR AFGPGLQGGSAGSPAR	AFGPGLQGGSAGSPAR AFGPGLQGGSAGSPAR AFGPGLQGGSAGSPAR	1	0	1	1	1	1	1	1	1	1	1	1	1	1
FLNA_HUMAN	0	0	50.0 AA STEP	50Step_Domain_p1100.0_to_1150.0	1100	1150	50			1	0	0	0	0	0	0	0	0	0	0	0	0	0
FLNA_HUMAN	0	0	50.0 AA STEP	50Step_Domain_p1150.0_to_1200.0	1150	1200	50			1	0	0	0	0	0	0	0	0	0	0	0	0	0
FLNA_HUMAN	0	0	50.0 AA STEP	50Step_Domain_p1200.0_to_1250.0	1200	1250	50			1	0	0	0	0	0	0	0	0	0	0	0	0	0
FLNA_HUMAN	3	3	50.0 AA STEP	50Step_Domain_p1250.0_to_1300.0	1250	1300	50	ALTQTGGPHVK EATTEFSVDAR VANPSGNLTETYVQDR ALTQTGGPHVK VANPSGNLTETYVQDR ALTQTGGPHVK VANPSGNLTETYVQDR	ALTQTGGPHVK EATTEFSVDAR VANPSGNLTETYVQDR ALTQTGGPHVK EATTEFSVDAR VANPSGNLTETYVQDR ALTQTGGPHVK EATTEFSVDAR VANPSGNLTETYVQDR	1	0	3	3	4	4	2	3	3	3	4	4	2	3
FLNA_HUMAN	2	1	50.0 AA STEP	50Step_Domain_p1300.0_to_1350.0	1300	1350	50	VANPSGNLTETYVQDR VANPSGNLTETYVQDR VANPSGNLTETYVQDR	VANPSGNLTETYVQDR VANPSGNLTETYVQDR VANPSGNLTETYVQDR	1	-0.02	1	1	2	2	1	2	1	1	2	2	1	2
FLNA_HUMAN	3	3	50.0 AA STEP	50Step_Domain_p1350.0_to_1400.0	1350	1400	50	GAGTGGLGLAVEGPSEAK VHGPGIQSGTTNKPNK GAGTGGLGLAVEGPSEAK VHGPGIQSGTTNKPNK GAGTGGLGLAVEGPSEAK VHGPGIQSGTTNKPNK	GAGTGGLGLAVEGPSEAK VHGPGIQSGTTNKPNK GAGTGGLGLAVEGPSEAK VHGPGIQSGTTNKPNK GAGTGGLGLAVEGPSEAK VHGPGIQSGTTNKPNK	1	0	4	3	3	2	4	4	4	3	3	2	4	4
FLNA_HUMAN	0	1	50.0 AA STEP	50Step_Domain_p1400.0_to_1450.0	1400	1450	50		VPVHDVTDASK VPVHDVTDASK VPVHDVTDASK	1	0.02	1	1	1	0	0	0	1	1	1	0	0	0
FLNA_HUMAN	5	6	50.0 AA STEP	50Step_Domain_p1450.0_to_1500.0	1450	1500	50	AGVAPLQVK ANLPQSFQVDTSK CSGPGLSPGMVR GLVEPVDVVDNADGTQTVNYVPSR AGVAPLQVK ANLPQSFQVDTSK CSGPGLSPGMVR AGVAPLQVK ANLPQSFQVDTSK CSGPGLSPGMVR GLVEPVDVVDNADGTQTVNYVPSR	AGVAPLQVK ANLPQSFQVDTSK CSGPGLSPGMVR GLVEPVDVVDNADGTQTVNYVPSR AGVAPLQVK ANLPQSFQVDTSK CSGPGLSPGMVR AGVAPLQVK ANLPQSFQVDTSK CSGPGLSPGMVR GLVEPVDVVDNADGTQTVNYVPSR	1	0.02	6	5	6	6	3	6	6	5	6	6	3	6
FLNA_HUMAN	2	2	50.0 AA STEP	50Step_Domain_p1500.0_to_1550.0	1500	1550	50	EGPYSISVLYGDEEVPR GLVEPVDVVDNADGTQTVNYVPSR EGPYSISVLYGDEEVPR EGPYSISVLYGDEEVPR GLVEPVDVVDNADGTQTVNYVPSR	EGPYSISVLYGDEEVPR GLVEPVDVVDNADGTQTVNYVPSR EGPYSISVLYGDEEVPR GLVEPVDVVDNADGTQTVNYVPSR	1	0	3	2	1	2	1	2	3	2	1	2	1	2
FLNA_HUMAN	0	0	50.0 AA STEP	50Step_Domain_p1550.0_to_1600.0	1550	1600	50			1	0	0	0	0	0	0	0	0	0	0	0	0	0
FLNA_HUMAN	0	0	50.0 AA STEP	50Step_Domain_p1600.0_to_1650.0	1600	1650	50		YGGDEIPFSPYR	1	0	1	0	0	0	0	0	1	0	0	0	0	0
FLNA_HUMAN	0	0	50.0 AA STEP	50Step_Domain_p1650.0_to_1700.0	1650	1700	50			1	0	0	0	0	0	0	0	0	0	0	0	0	0
FLNA_HUMAN	0	0	50.0 AA STEP	50Step_Domain_p1700.0_to_1750.0	1700	1750	50			1	0	0	0	0	0	0	0	0	0	0	0	0	0
FLNA_HUMAN	0	0	50.0 AA STEP	50Step_Domain_p1750.0_to_1800.0	1750	1800	50			1	0	0	0	0	0	0	0	0	0	0	0	0	0
FLNA_HUMAN	3	4	50.0 AA STEP	50Step_Domain_p1800.0_to_1850.0	1800	1850	50	KGEITGEVR VAQPTITDNKDGTVTVR KGEITGEVR VAQPTITDNKDGTVTVR YAPSEAGLHEMDIR KGEITGEVR VAQPTITDNKDGTVTVR YAPSEAGLHEMDIR	KGEITGEVR VAQPTITDNKDGTVTVR YAPSEAGLHEMDIR KGEITGEVR VAQPTITDNKDGTVTVR YAPSEAGLHEMDIR KGEITGEVR VAQPTITDNKDGTVTVR YAPSEAGLHEMDIR	1	0.02	4	3	4	2	3	3	4	3	4	2	3	3
FLNA_HUMAN	0	0	50.0 AA STEP	50Step_Domain_p1850.0_to_1900.0	1850	1900	50	DAGEGGLSLAIEGPSK		1	0	0	0	0	0	0	1	0	0	0	0	0	1
FLNA_HUMAN	1	0	50.0 AA STEP	50Step_Domain_p1900.0_to_1950.0	1900	1950	50	YNEQHVPGSPFTAR DAGEGGLSLAIEGPSK	YNEQHVPGSPFTAR	1	-0.02	1	0	0	1	0	1	1	0	0	1	0	1
FLNA_HUMAN	0	1	50.0 AA STEP	50Step_Domain_p1950.0_to_2000.0	1950	2000	50	YNEQHVPGSPFTAR	VTGDDSMR YNEQHVPGSPFTAR	1	0.02	2	0	0	1	0	0	2	0	0	1	0	0
FLNA_HUMAN	2	2	50.0 AA STEP	50Step_Domain_p2000.0_to_2050.0	2000	2050	50	ETGEHLVHVK ETGEHLVHVK NGHVGISFVPK ETGEHLVHVK NGHVGISFVPK	ETGEHLVHVK ETGEHLVHVK ETGEHLVHVK NGHVGISFVPK	1	0	1	1	3	1	2	3	1	1	3	1	2	3
FLNA_HUMAN	0	0	50.0 AA STEP	50Step_Domain_p2050.0_to_2100.0	2050	2100	50			1	0	0	0	0	0	0	0	0	0	0	0	0	0
FLNA_HUMAN	0	0	50.0 AA STEP	50Step_Domain_p2100.0_to_2150.0	2100	2150	50			1	0	0	0	0	0	0	0	0	0	0	0	0	0
FLNA_HUMAN	0	0	50.0 AA STEP	50Step_Domain_p2150.0_to_2200.0	2150	2200	50			1	0	0	0	0	0	0	0	0	0	0	0	0	0
FLNA_HUMAN	1	2	50.0 AA STEP	50Step_Domain_p2200.0_to_2250.0	2200	2250	50	AGGPGLER AGGPGLER AGGPGLER	AGGPGLER GQHVPGSPFQFTVGPLGEGGAHK AGGPGLER FVPAEMGTHTVSVK AGGPGLER	1	0.02	2	2	1	1	1	1	2	2	1	1	1	1
FLNA_HUMAN	1	1	50.0 AA STEP	50Step_Domain_p2250.0_to_2300.0	2250	2300	50	AEISFEDR AEISFEDR DGSCGVAYVVQEPGDYEVSVK	AEISFEDR AEISFEDR DGSCGVAYVVQEPGDYEVSVK	1	0	1	1	1	0	1	2	1	1	1	0	1	2
FLNA_HUMAN	3	3	50.0 AA STEP	50Step_Domain_p2300.0_to_2350.0	2300	2350	50	LTVSSLQESGLK VNQPASFAVSLNGAK FNEEHIPDSPFVVPVASPSGDAR LTVSSLQESGLK RLTVSSLQESGLK DGSCGVAYVVQEPGDYEVSVK FNEEHIPDSPFVVPVASPSGDAR LTVSSLQESGLK RLTVSSLQESGLK VNQPASFAVSLNGAK	LTVSSLQESGLK RLTVSSLQESGLK FNEEHIPDSPFVVPVASPSGDAR LTVSSLQESGLK DGSCGVAYVVQEPGDYEVSVK LTVSSLQESGLK RLTVSSLQESGLK VNQPASFAVSLNGAK	1	0	2	2	4	2	3	5	2	2	4	2	3	5
FLNA_HUMAN	2	1	50.0 AA STEP	50Step_Domain_p2350.0_to_2400.0	2350	2400	50	VNQPASFAVSLNGAK ENGVYLIDVK VHSPSGALEECYVTEIDQDKYAVR ENGVYLIDVK VNQPASFAVSLNGAK	ENGVYLIDVK VHSPSGALEECYVTEIDQDKYAVR VNQPASFAVSLNGAK	1	-0.02	1	1	1	1	2	2	1	1	1	1	2	2
FLNA_HUMAN	1	0	50.0 AA STEP	50Step_Domain_p2400.0_to_2450.0	2400	2450	50	ENGVYLIDVK ENGVYLIDVK	ENGVYLIDVK	1	-0.02	1	0	0	0	1	1	1	0	0	0	1	1
FLNA_HUMAN	1	1	50.0 AA STEP	50Step_Domain_p2450.0_to_2500.0	2450	2500	50	MDCQECPEGYR MDCQECPEGYR MDCQECPEGYRVTYTPMAPGSYLISIK MDCQECPEGYR	MDCQECPEGYR MDCQECPEGYR MDCQECPEGYR	1	0	1	1	1	1	2	1	1	1	1	1	2	1
FLNA_HUMAN	5	5	50.0 AA STEP	50Step_Domain_p2500.0_to_2550.0	2500	2550	50	ATCAPQHGAPGPGPADASK LVSNHSLHETSSVFVDSLTK YGGPYHIGGSPFK ATCAPQHGAPGPGPADASK YGGPYHIGGSPFK ATCAPQHGAPGPGPADASK LVSNHSLHETSSVFVDSLTK YGGPYHIGGSPFK	ATCAPQHGAPGPGPADASK LVSNHSLHETSSVFVDSLTK YGGPYHIGGSPFK ATCAPQHGAPGPGPADASK LVSNHSLHETSSVFVDSLTK YGGPYHIGGSPFK ATCAPQHGAPGPGPADASK LVSNHSLHETSSVFVDSLTK YGGPYHIGGSPFK	1	0	5	3	6	8	4	4	5	3	6	7	4	4
FLNA_HUMAN	4	5	50.0 AA STEP	50Step_Domain_p2550.0_to_2600.0	2550	2600	50	AGNNMLLVGVHGPR ATCAPQHGAPGPGPADASK SSFTVDCSK AGNNMLLVGVHGPR ATCAPQHGAPGPGPADASK SSFTVDCSK AGNNMLLVGVHGPR ATCAPQHGAPGPGPADASK SSFTVDCSK	AGNNMLLVGVHGPR ATCAPQHGAPGPGPADASK SSFTVDCSK TPCEEILVK AGNNMLLVGVHGPR ATCAPQHGAPGPGPADASK SSFTVDCSK TPCEEILVK ATCAPQHGAPGPGPADASK SSFTVDCSK TPCEEILVK	1	0.02	6	4	4	4	4	4	6	4	4	4	4	4
FLNA_HUMAN	1	2	50.0 AA STEP	50Step_Domain_p2600.0_to_2647.0	2600	2647	47	WGDEHIPGSPYR DKGEYTLVVK DKGEYTLVVK	DKGEYTLVVK TPCEEILVK TPCEEILVK DKGEYTLVVK TPCEEILVK WGDEHIPGSPYR	1	0.0212766	2	1	3	1	1	1	2	1	3	1	1	1
FLNB_HUMAN	0	1	50.0 AA STEP	50Step_Domain_p0_to_50	0	50	50	IGNLQTDLSDGLR	IGNLQTDLSDGLR IGNLQTDLSDGLR	1	0.02	0	2	1	1	0	0	0	1	1	1	0	0
FLNB_HUMAN	0	0	50.0 AA STEP	50Step_Domain_p50.0_to_100.0	50	100	50			1	0	0	0	0	0	0	0	0	0	0	0	0	0
FLNB_HUMAN	0	0	50.0 AA STEP	50Step_Domain_p100.0_to_150.0	100	150	50			1	0	0	0	0	0	0	0	0	0	0	0	0	0
FLNB_HUMAN	0	0	50.0 AA STEP	50Step_Domain_p150.0_to_200.0	150	200	50			1	0	0	0	0	0	0	0	0	0	0	0	0	0
FLNB_HUMAN	0	0	50.0 AA STEP	50Step_Domain_p200.0_to_250.0	200	250	50			1	0	0	0	0	0	0	0	0	0	0	0	0	0
FLNB_HUMAN	0	0	50.0 AA STEP	50Step_Domain_p250.0_to_300.0	250	300	50			1	0	0	0	0	0	0	0	0	0	0	0	0	0
FLNB_HUMAN	0	0	50.0 AA STEP	50Step_Domain_p300.0_to_350.0	300	350	50		TYSVEYLPK	1	0	1	0	0	0	0	0	1	0	0	0	0	0
FLNB_HUMAN	0	0	50.0 AA STEP	50Step_Domain_p350.0_to_400.0	350	400	50			1	0	0	0	0	0	0	0	0	0	0	0	0	0
FLNB_HUMAN	1	0	50.0 AA STEP	50Step_Domain_p400.0_to_450.0	400	450	50	SPFVVQVGEACNPNACR SPFVVQVGEACNPNACR		1	-0.02	0	0	0	1	0	1	0	0	0	1	0	1
FLNB_HUMAN	1	0	50.0 AA STEP	50Step_Domain_p450.0_to_500.0	450	500	50	SPFVVQVGEACNPNACR SPFVVQVGEACNPNACR		1	-0.02	0	0	0	1	0	1	0	0	0	1	0	1
FLNB_HUMAN	1	1	50.0 AA STEP	50Step_Domain_p500.0_to_550.0	500	550	50	SPFEVQVGPEAGMQK SPFEVQVGPEAGMQK SPFEVQVGPEAGMQK	SPFEVQVGPEAGMQK SPFEVQVGPEAGMQK	1	0	1	0	1	1	1	1	1	0	1	1	1	1
FLNB_HUMAN	2	2	50.0 AA STEP	50Step_Domain_p550.0_to_600.0	550	600	50	SPFEVQVGPEAGMQK AWGPGLHGGIVGR SPFEVQVGPEAGMQK SPFEVQVGPEAGMQK	AWGPGLHGGIVGR SPFEVQVGPEAGMQK AWGPGLHGGIVGR SPFEVQVGPEAGMQK	1	0	2	2	1	1	3	1	2	1	1	1	3	1
FLNB_HUMAN	0	0	50.0 AA STEP	50Step_Domain_p600.0_to_650.0	600	650	50			1	0	0	0	0	0	0	0	0	0	0	0	0	0
FLNB_HUMAN	1	0	50.0 AA STEP	50Step_Domain_p650.0_to_700.0	650	700	50	MDGTYACSYTPVK MDGTYACSYTPVK		1	-0.02	0	0	0	1	0	1	0	0	0	1	0	1
FLNB_HUMAN	1	0	50.0 AA STEP	50Step_Domain_p700.0_to_750.0	700	750	50	MDGTYACSYTPVK MDGTYACSYTPVK		1	-0.02	0	0	0	1	0	1	0	0	0	1	0	1
FLNB_HUMAN	0	0	50.0 AA STEP	50Step_Domain_p750.0_to_800.0	750	800	50			1	0	0	0	0	0	0	0	0	0	0	0	0	0
FLNB_HUMAN	1	1	50.0 AA STEP	50Step_Domain_p800.0_to_850.0	800	850	50	VLFASQEIPASPFR VLFASQEIPASPFR	VLFASQEIPASPFR VLFASQEIPASPFR	1	0	1	0	1	1	0	1	1	0	1	1	0	1
FLNB_HUMAN	0	0	50.0 AA STEP	50Step_Domain_p850.0_to_900.0	850	900	50			1	0	0	0	0	0	0	0	0	0	0	0	0	0
FLNB_HUMAN	1	1	50.0 AA STEP	50Step_Domain_p900.0_to_950.0	900	950	50	SPFTVGVAAPLDLSK SPFTVGVAAPLDLSK	SPFTVGVAAPLDLSK SPFTVGVAAPLDLSK SPFTVGVAAPLDLSK	1	0	1	2	1	1	1	0	1	1	1	1	1	0
FLNB_HUMAN	3	4	50.0 AA STEP	50Step_Domain_p950.0_to_1000.0	950	1000	50	LDVTILSPSR VEVGKDQEFTVDTR LDVTILSPSR VEVGKDQEFTVDTR VVPCLVTPVTGR LDVTILSPSR VEVGKDQEFTVDTR	LDVTILSPSR VEVGKDQEFTVDTR LDVTILSPSR VEVGKDQEFTVDTR VVPCLVTPVTGR LDVTILSPSR VEVGKDQEFTVDTR	1	0.02	2	6	3	3	3	3	2	4	3	4	3	4
FLNB_HUMAN	0	0	50.0 AA STEP	50Step_Domain_p1000.0_to_1050.0	1000	1050	50			1	0	0	0	0	0	0	0	0	0	0	0	0	0
FLNB_HUMAN	0	0	50.0 AA STEP	50Step_Domain_p1050.0_to_1100.0	1050	1100	50			1	0	0	0	0	0	0	0	0	0	0	0	0	0
FLNB_HUMAN	0	0	50.0 AA STEP	50Step_Domain_p1100.0_to_1150.0	1100	1150	50			1	0	0	0	0	0	0	0	0	0	0	0	0	0
FLNB_HUMAN	0	0	50.0 AA STEP	50Step_Domain_p1150.0_to_1200.0	1150	1200	50			1	0	0	0	0	0	0	0	0	0	0	0	0	0
FLNB_HUMAN	0	1	50.0 AA STEP	50Step_Domain_p1200.0_to_1250.0	1200	1250	50	VFGPGIEGK	VFGPGIEGK EATTDFTVDSRPLTQVGGDHIK	1	0.02	1	0	1	0	0	1	1	0	1	0	0	1
FLNB_HUMAN	0	0	50.0 AA STEP	50Step_Domain_p1250.0_to_1300.0	1250	1300	50	AHIANPSGASTECFVTDNADGTYQVEYTPFEK	EATTDFTVDSRPLTQVGGDHIK	1	0	0	0	1	1	0	0	0	0	1	1	0	0
FLNB_HUMAN	0	0	50.0 AA STEP	50Step_Domain_p1300.0_to_1350.0	1300	1350	50			1	0	0	0	0	0	0	0	0	0	0	0	0	0
FLNB_HUMAN	1	1	50.0 AA STEP	50Step_Domain_p1350.0_to_1400.0	1350	1400	50	GAGIGGLGITVEGPSESK GAGIGGLGITVEGPSESK GAGIGGLGITVEGPSESK	GAGIGGLGITVEGPSESK GAGIGGLGITVEGPSESK GAGIGGLGITVEGPSESK	1	0	1	2	1	1	1	1	1	1	1	1	1	1
FLNB_HUMAN	1	0	50.0 AA STEP	50Step_Domain_p1400.0_to_1450.0	1400	1450	50	VLQSFTVDSSK AGLAPLEVR	AGLAPLEVR	1	-0.02	1	0	0	1	0	1	1	0	0	1	0	1
FLNB_HUMAN	0	0	50.0 AA STEP	50Step_Domain_p1450.0_to_1500.0	1450	1500	50	AGLAPLEVR	AGLAPLEVR	1	0	1	0	0	0	0	1	1	0	0	0	0	1
FLNB_HUMAN	1	1	50.0 AA STEP	50Step_Domain_p1500.0_to_1550.0	1500	1550	50	DAGEGLLAVQITDQEGKPK DAGEGLLAVQITDQEGKPK	DAGEGLLAVQITDQEGKPK	1	0	2	0	0	1	0	1	2	0	0	1	0	2
FLNB_HUMAN	1	1	50.0 AA STEP	50Step_Domain_p1550.0_to_1600.0	1550	1600	50	DAGEGLLAVQITDQEGKPK DAGEGLLAVQITDQEGKPK	DAGEGLLAVQITDQEGKPK AIVHDNKDGTYAVTYIPDK	1	0	2	0	1	1	0	1	2	0	1	1	0	2
FLNB_HUMAN	0	0	50.0 AA STEP	50Step_Domain_p1600.0_to_1650.0	1600	1650	50			1	0	0	0	0	0	0	0	0	0	0	0	0	0
FLNB_HUMAN	0	0	50.0 AA STEP	50Step_Domain_p1650.0_to_1700.0	1650	1700	50			1	0	0	0	0	0	0	0	0	0	0	0	0	0
FLNB_HUMAN	0	0	50.0 AA STEP	50Step_Domain_p1700.0_to_1750.0	1700	1750	50			1	0	0	0	0	0	0	0	0	0	0	0	0	0
FLNB_HUMAN	0	0	50.0 AA STEP	50Step_Domain_p1750.0_to_1800.0	1750	1800	50			1	0	0	0	0	0	0	0	0	0	0	0	0	0
FLNB_HUMAN	0	0	50.0 AA STEP	50Step_Domain_p1800.0_to_1850.0	1800	1850	50			1	0	0	0	0	0	0	0	0	0	0	0	0	0
FLNB_HUMAN	0	0	50.0 AA STEP	50Step_Domain_p1850.0_to_1900.0	1850	1900	50			1	0	0	0	0	0	0	0	0	0	0	0	0	0
FLNB_HUMAN	0	0	50.0 AA STEP	50Step_Domain_p1900.0_to_1950.0	1900	1950	50			1	0	0	0	0	0	0	0	0	0	0	0	0	0
FLNB_HUMAN	1	0	50.0 AA STEP	50Step_Domain_p1950.0_to_2000.0	1950	2000	50	EVGEHLVSIK EVGEHLVSIK LPNNHIGISFIPR	EVGEHLVSIK	1	-0.02	0	0	1	0	1	1	0	0	1	0	1	2
FLNB_HUMAN	1	1	50.0 AA STEP	50Step_Domain_p2000.0_to_2050.0	2000	2050	50	TFEMSDFIVDTR TFEMSDFIVDTR TFEMSDFIVDTR	TFEMSDFIVDTR TFEMSDFIVDTR TFEMSDFIVDTR	1	0	1	2	1	1	1	1	1	1	1	1	1	1
FLNB_HUMAN	0	0	50.0 AA STEP	50Step_Domain_p2050.0_to_2100.0	2050	2100	50			1	0	0	0	0	0	0	0	0	0	0	0	0	0
FLNB_HUMAN	0	0	50.0 AA STEP	50Step_Domain_p2100.0_to_2150.0	2100	2150	50			1	0	0	0	0	0	0	0	0	0	0	0	0	0
FLNB_HUMAN	0	0	50.0 AA STEP	50Step_Domain_p2150.0_to_2200.0	2150	2200	50			1	0	0	0	0	0	0	0	0	0	0	0	0	0
FLNB_HUMAN	0	0	50.0 AA STEP	50Step_Domain_p2200.0_to_2250.0	2200	2250	50	EAGAGGLSIAVEGPSK		1	0	0	0	0	0	0	1	0	0	0	0	0	1
FLNB_HUMAN	1	1	50.0 AA STEP	50Step_Domain_p2250.0_to_2300.0	2250	2300	50	LTVMSLQESGLK LTVMSLQESGLK LTVMSLQESGLK	LTVMSLQESGLK LTVMSLQESGLK	1	0	0	2	1	1	1	1	0	1	1	1	1	1
FLNB_HUMAN	1	1	50.0 AA STEP	50Step_Domain_p2300.0_to_2350.0	2300	2350	50	LTVMSLQESGLK VHSPSGAVEECHVSELEPDKYAVR LTVMSLQESGLK LTVMSLQESGLK	VHSPSGAVEECHVSELEPDKYAVR LTVMSLQESGLK LTVMSLQESGLK	1	0	1	2	1	2	1	1	1	1	1	2	1	1
FLNB_HUMAN	0	0	50.0 AA STEP	50Step_Domain_p2350.0_to_2400.0	2350	2400	50	FNGSHVVGSPFK		1	0	0	0	0	0	1	0	0	0	0	0	1	0
FLNB_HUMAN	0	0	50.0 AA STEP	50Step_Domain_p2400.0_to_2450.0	2400	2450	50	AGPGTLSVTIEGPSK		1	0	0	0	0	0	0	1	0	0	0	0	0	1
FLNB_HUMAN	2	1	50.0 AA STEP	50Step_Domain_p2450.0_to_2500.0	2450	2500	50	LVSPGSANETSSILVESVTR YGGPNHIVGSPFK LVSPGSANETSSILVESVTR YGGPNHIVGSPFK LVSPGSANETSSILVESVTR YGGPNHIVGSPFK	LVSPGSANETSSILVESVTR YGGPNHIVGSPFK	0.0212	-0.02	2	0	0	2	3	1	2	0	0	2	3	2
FLNB_HUMAN	0	0	50.0 AA STEP	50Step_Domain_p2500.0_to_2550.0	2500	2550	50			1	0	0	0	0	0	0	0	0	0	0	0	0	0
FLNB_HUMAN	1	1	50.0 AA STEP	50Step_Domain_p2550.0_to_2600.0	2550	2600	50	GDYVLAVK GDYVLAVK	GDYVLAVK GDYVLAVK	1	0	1	0	1	0	1	1	1	0	1	0	1	1
FLNB_HUMAN	0	0	50.0 AA STEP	50Step_Domain_p2600.0_to_2602.0	2600	2602	2			1	0	0	0	0	0	0	0	0	0	0	0	0	0
FLNC_HUMAN	0	0	50.0 AA STEP	50Step_Domain_p0_to_50	0	50	50			1	0	0	0	0	0	0	0	0	0	0	0	0	0
FLNC_HUMAN	0	0	50.0 AA STEP	50Step_Domain_p50.0_to_100.0	50	100	50			1	0	0	0	0	0	0	0	0	0	0	0	0	0
FLNC_HUMAN	0	0	50.0 AA STEP	50Step_Domain_p100.0_to_150.0	100	150	50			1	0	0	0	0	0	0	0	0	0	0	0	0	0
FLNC_HUMAN	0	0	50.0 AA STEP	50Step_Domain_p150.0_to_200.0	150	200	50			1	0	0	0	0	0	0	0	0	0	0	0	0	0
FLNC_HUMAN	0	0	50.0 AA STEP	50Step_Domain_p200.0_to_250.0	200	250	50			1	0	0	0	0	0	0	0	0	0	0	0	0	0
FLNC_HUMAN	0	0	50.0 AA STEP	50Step_Domain_p250.0_to_300.0	250	300	50			1	0	0	0	0	0	0	0	0	0	0	0	0	0
FLNC_HUMAN	0	0	50.0 AA STEP	50Step_Domain_p300.0_to_350.0	300	350	50			1	0	0	0	0	0	0	0	0	0	0	0	0	0
FLNC_HUMAN	0	0	50.0 AA STEP	50Step_Domain_p350.0_to_400.0	350	400	50			1	0	0	0	0	0	0	0	0	0	0	0	0	0
FLNC_HUMAN	0	0	50.0 AA STEP	50Step_Domain_p400.0_to_450.0	400	450	50			1	0	0	0	0	0	0	0	0	0	0	0	0	0
FLNC_HUMAN	0	0	50.0 AA STEP	50Step_Domain_p450.0_to_500.0	450	500	50			1	0	0	0	0	0	0	0	0	0	0	0	0	0
FLNC_HUMAN	0	0	50.0 AA STEP	50Step_Domain_p500.0_to_550.0	500	550	50			1	0	0	0	0	0	0	0	0	0	0	0	0	0
FLNC_HUMAN	0	0	50.0 AA STEP	50Step_Domain_p550.0_to_600.0	550	600	50			1	0	0	0	0	0	0	0	0	0	0	0	0	0
FLNC_HUMAN	0	0	50.0 AA STEP	50Step_Domain_p600.0_to_650.0	600	650	50			1	0	0	0	0	0	0	0	0	0	0	0	0	0
FLNC_HUMAN	0	0	50.0 AA STEP	50Step_Domain_p650.0_to_700.0	650	700	50			1	0	0	0	0	0	0	0	0	0	0	0	0	0
FLNC_HUMAN	0	0	50.0 AA STEP	50Step_Domain_p700.0_to_750.0	700	750	50			1	0	0	0	0	0	0	0	0	0	0	0	0	0
FLNC_HUMAN	0	0	50.0 AA STEP	50Step_Domain_p750.0_to_800.0	750	800	50			1	0	0	0	0	0	0	0	0	0	0	0	0	0
FLNC_HUMAN	0	0	50.0 AA STEP	50Step_Domain_p800.0_to_850.0	800	850	50			1	0	0	0	0	0	0	0	0	0	0	0	0	0
FLNC_HUMAN	0	0	50.0 AA STEP	50Step_Domain_p850.0_to_900.0	850	900	50			1	0	0	0	0	0	0	0	0	0	0	0	0	0
FLNC_HUMAN	0	0	50.0 AA STEP	50Step_Domain_p900.0_to_950.0	900	950	50			1	0	0	0	0	0	0	0	0	0	0	0	0	0
FLNC_HUMAN	1	1	50.0 AA STEP	50Step_Domain_p950.0_to_1000.0	950	1000	50	VAVGQEQAFSVNTR VAVGQEQAFSVNTR	VAVGQEQAFSVNTR VAVGQEQAFSVNTR	1	0	1	0	1	0	1	1	1	0	1	0	1	1
FLNC_HUMAN	0	0	50.0 AA STEP	50Step_Domain_p1000.0_to_1050.0	1000	1050	50			1	0	0	0	0	0	0	0	0	0	0	0	0	0
FLNC_HUMAN	0	0	50.0 AA STEP	50Step_Domain_p1050.0_to_1100.0	1050	1100	50			1	0	0	0	0	0	0	0	0	0	0	0	0	0
FLNC_HUMAN	0	0	50.0 AA STEP	50Step_Domain_p1100.0_to_1150.0	1100	1150	50			1	0	0	0	0	0	0	0	0	0	0	0	0	0
FLNC_HUMAN	0	0	50.0 AA STEP	50Step_Domain_p1150.0_to_1200.0	1150	1200	50			1	0	0	0	0	0	0	0	0	0	0	0	0	0
FLNC_HUMAN	0	0	50.0 AA STEP	50Step_Domain_p1200.0_to_1250.0	1200	1250	50			1	0	0	0	0	0	0	0	0	0	0	0	0	0
FLNC_HUMAN	0	0	50.0 AA STEP	50Step_Domain_p1250.0_to_1300.0	1250	1300	50			1	0	0	0	0	0	0	0	0	0	0	0	0	0
FLNC_HUMAN	0	0	50.0 AA STEP	50Step_Domain_p1300.0_to_1350.0	1300	1350	50			1	0	0	0	0	0	0	0	0	0	0	0	0	0
FLNC_HUMAN	0	0	50.0 AA STEP	50Step_Domain_p1350.0_to_1400.0	1350	1400	50			1	0	0	0	0	0	0	0	0	0	0	0	0	0
FLNC_HUMAN	0	0	50.0 AA STEP	50Step_Domain_p1400.0_to_1450.0	1400	1450	50			1	0	0	0	0	0	0	0	0	0	0	0	0	0
FLNC_HUMAN	0	0	50.0 AA STEP	50Step_Domain_p1450.0_to_1500.0	1450	1500	50			1	0	0	0	0	0	0	0	0	0	0	0	0	0
FLNC_HUMAN	0	0	50.0 AA STEP	50Step_Domain_p1500.0_to_1550.0	1500	1550	50			1	0	0	0	0	0	0	0	0	0	0	0	0	0
FLNC_HUMAN	0	0	50.0 AA STEP	50Step_Domain_p1550.0_to_1600.0	1550	1600	50			1	0	0	0	0	0	0	0	0	0	0	0	0	0
FLNC_HUMAN	0	0	50.0 AA STEP	50Step_Domain_p1600.0_to_1650.0	1600	1650	50			1	0	0	0	0	0	0	0	0	0	0	0	0	0
FLNC_HUMAN	0	0	50.0 AA STEP	50Step_Domain_p1650.0_to_1700.0	1650	1700	50			1	0	0	0	0	0	0	0	0	0	0	0	0	0
FLNC_HUMAN	0	0	50.0 AA STEP	50Step_Domain_p1700.0_to_1750.0	1700	1750	50			1	0	0	0	0	0	0	0	0	0	0	0	0	0
FLNC_HUMAN	0	0	50.0 AA STEP	50Step_Domain_p1750.0_to_1800.0	1750	1800	50			1	0	0	0	0	0	0	0	0	0	0	0	0	0
FLNC_HUMAN	0	0	50.0 AA STEP	50Step_Domain_p1800.0_to_1850.0	1800	1850	50			1	0	0	0	0	0	0	0	0	0	0	0	0	0
FLNC_HUMAN	0	0	50.0 AA STEP	50Step_Domain_p1850.0_to_1900.0	1850	1900	50			1	0	0	0	0	0	0	0	0	0	0	0	0	0
FLNC_HUMAN	0	0	50.0 AA STEP	50Step_Domain_p1900.0_to_1950.0	1900	1950	50			1	0	0	0	0	0	0	0	0	0	0	0	0	0
FLNC_HUMAN	0	0	50.0 AA STEP	50Step_Domain_p1950.0_to_2000.0	1950	2000	50	ITESDLSQLTASIR	ITESDLSQLTASIR	1	0	0	0	1	0	0	1	0	0	1	0	0	1
FLNC_HUMAN	0	0	50.0 AA STEP	50Step_Domain_p2000.0_to_2050.0	2000	2050	50			1	0	0	0	0	0	0	0	0	0	0	0	0	0
FLNC_HUMAN	0	0	50.0 AA STEP	50Step_Domain_p2050.0_to_2100.0	2050	2100	50			1	0	0	0	0	0	0	0	0	0	0	0	0	0
FLNC_HUMAN	0	0	50.0 AA STEP	50Step_Domain_p2100.0_to_2150.0	2100	2150	50			1	0	0	0	0	0	0	0	0	0	0	0	0	0
FLNC_HUMAN	0	0	50.0 AA STEP	50Step_Domain_p2150.0_to_2200.0	2150	2200	50			1	0	0	0	0	0	0	0	0	0	0	0	0	0
FLNC_HUMAN	1	1	50.0 AA STEP	50Step_Domain_p2200.0_to_2250.0	2200	2250	50	LGSFGSITR LGSFGSITR	LGSFGSITR LGSFGSITR	1	0	1	0	1	0	1	1	1	0	1	0	1	1
FLNC_HUMAN	0	0	50.0 AA STEP	50Step_Domain_p2250.0_to_2300.0	2250	2300	50			1	0	0	0	0	0	0	0	0	0	0	0	0	0
FLNC_HUMAN	0	0	50.0 AA STEP	50Step_Domain_p2300.0_to_2350.0	2300	2350	50			1	0	0	0	0	0	0	0	0	0	0	0	0	0
FLNC_HUMAN	0	0	50.0 AA STEP	50Step_Domain_p2350.0_to_2400.0	2350	2400	50			1	0	0	0	0	0	0	0	0	0	0	0	0	0
FLNC_HUMAN	0	0	50.0 AA STEP	50Step_Domain_p2400.0_to_2450.0	2400	2450	50		LTVTSLQETGLK	0.55	0	0	0	1	0	0	0	0	0	1	0	0	0
FLNC_HUMAN	0	0	50.0 AA STEP	50Step_Domain_p2450.0_to_2500.0	2450	2500	50			1	0	0	0	0	0	0	0	0	0	0	0	0	0
FLNC_HUMAN	0	0	50.0 AA STEP	50Step_Domain_p2500.0_to_2550.0	2500	2550	50			1	0	0	0	0	0	0	0	0	0	0	0	0	0
FLNC_HUMAN	0	0	50.0 AA STEP	50Step_Domain_p2550.0_to_2600.0	2550	2600	50			1	0	0	0	0	0	0	0	0	0	0	0	0	0
FLNC_HUMAN	0	0	50.0 AA STEP	50Step_Domain_p2600.0_to_2650.0	2600	2650	50			1	0	0	0	0	0	0	0	0	0	0	0	0	0
FLNC_HUMAN	0	0	50.0 AA STEP	50Step_Domain_p2650.0_to_2700.0	2650	2700	50			1	0	0	0	0	0	0	0	0	0	0	0	0	0
FLNC_HUMAN	0	1	50.0 AA STEP	50Step_Domain_p2700.0_to_2725.0	2700	2725	25		WGDESVPGSPFK WGDESVPGSPFK	0	0.04	1	0	1	0	0	0	1	0	1	0	0	0
GBB1_HUMAN	2	1	50.0 AA STEP	50Step_Domain_p0_to_50	0	50	50	ACADATLSQITNNIDPVGR KACADATLSQITNNIDPVGR ACADATLSQITNNIDPVGR ACADATLSQITNNIDPVGR	KACADATLSQITNNIDPVGR ACADATLSQITNNIDPVGR ACADATLSQITNNIDPVGR KACADATLSQITNNIDPVGR	1	-0.02	1	1	2	2	1	2	1	1	2	2	1	1
GBB1_HUMAN	2	3	50.0 AA STEP	50Step_Domain_p50.0_to_100.0	50	100	50	IYAMHWGTDSR IYAMHWGTDSR LIIWDSYTTNK LLVSASQDGK LLVSASQDGK	IYAMHWGTDSR LIIWDSYTTNK LLVSASQDGK IYAMHWGTDSR LLVSASQDGK IYAMHWGTDSR LIIWDSYTTNK	1	0.02	3	3	2	2	3	2	3	3	2	2	4	1
GBB1_HUMAN	0	0	50.0 AA STEP	50Step_Domain_p100.0_to_150.0	100	150	50			1	0	0	0	0	0	0	0	0	0	0	0	0	0
GBB1_HUMAN	1	1	50.0 AA STEP	50Step_Domain_p150.0_to_200.0	150	200	50	LFVSGACDASAK LFVSGACDASAK LFVSGACDASAK	LFVSGACDASAK LFVSGACDASAK LFVSGACDASAK	1	0	1	1	1	1	1	2	1	1	1	1	1	1
GBB1_HUMAN	2	1	50.0 AA STEP	50Step_Domain_p200.0_to_250.0	200	250	50	LFVSGACDASAK LFVSGACDASAK QTFTGHESDINAICFFPNGNAFATGSDDATCR LFVSGACDASAK	LFVSGACDASAK LFVSGACDASAK LFVSGACDASAK QTFTGHESDINAICFFPNGNAFATGSDDATCR	1	-0.02	1	1	2	1	2	2	1	1	2	1	2	1
GBB1_HUMAN	1	1	50.0 AA STEP	50Step_Domain_p250.0_to_300.0	250	300	50	ADQELMTYSHDNIICGITSVSFSK QTFTGHESDINAICFFPNGNAFATGSDDATCR	ADQELMTYSHDNIICGITSVSFSK ADQELMTYSHDNIICGITSVSFSK QTFTGHESDINAICFFPNGNAFATGSDDATCR	1	0	0	1	2	0	2	0	0	1	2	0	2	0
GBB1_HUMAN	3	2	50.0 AA STEP	50Step_Domain_p300.0_to_340.0	300	340	40	AGVLAGHDNR VSCLGVTDDGMAVATGSWDSFLK AGVLAGHDNR VSCLGVTDDGMAVATGSWDSFLK AGVLAGHDNR VSCLGVTDDGMAVATGSWDSFLK	AGVLAGHDNR VSCLGVTDDGMAVATGSWDSFLK VSCLGVTDDGMAVATGSWDSFLK AGVLAGHDNR VSCLGVTDDGMAVATGSWDSFLK	0.2191	-0.025	2	1	2	3	2	3	2	1	2	3	2	2
GSHR_HUMAN	0	0	50.0 AA STEP	50Step_Domain_p0_to_50	0	50	50			1	0	0	0	0	0	0	0	0	0	0	0	0	0
GSHR_HUMAN	1	0	50.0 AA STEP	50Step_Domain_p50.0_to_100.0	50	100	50	LGGTCVNVGCVPK LGGTCVNVGCVPK LGGTCVNVGCVPK		0	-0.02	0	0	0	1	1	1	0	0	0	1	1	1
GSHR_HUMAN	1	0	50.0 AA STEP	50Step_Domain_p100.0_to_150.0	100	150	50	LGGTCVNVGCVPK LGGTCVNVGCVPK LGGTCVNVGCVPK		0	-0.02	0	0	0	1	1	1	0	0	0	1	1	1
GSHR_HUMAN	0	0	50.0 AA STEP	50Step_Domain_p150.0_to_200.0	150	200	50			1	0	0	0	0	0	0	0	0	0	0	0	0	0
GSHR_HUMAN	0	0	50.0 AA STEP	50Step_Domain_p200.0_to_250.0	200	250	50			1	0	0	0	0	0	0	0	0	0	0	0	0	0
GSHR_HUMAN	0	0	50.0 AA STEP	50Step_Domain_p250.0_to_300.0	250	300	50			1	0	0	0	0	0	0	0	0	0	0	0	0	0
GSHR_HUMAN	0	0	50.0 AA STEP	50Step_Domain_p300.0_to_350.0	300	350	50			1	0	0	0	0	0	0	0	0	0	0	0	0	0
GSHR_HUMAN	1	0	50.0 AA STEP	50Step_Domain_p350.0_to_400.0	350	400	50	ALLTPVAIAAGR ALLTPVAIAAGR ALLTPVAIAAGR		0	-0.02	0	0	0	1	1	1	0	0	0	1	1	1
GSHR_HUMAN	0	0	50.0 AA STEP	50Step_Domain_p400.0_to_450.0	400	450	50			1	0	0	0	0	0	0	0	0	0	0	0	0	0
GSHR_HUMAN	0	0	50.0 AA STEP	50Step_Domain_p450.0_to_500.0	450	500	50			1	0	0	0	0	0	0	0	0	0	0	0	0	0
GSHR_HUMAN	0	0	50.0 AA STEP	50Step_Domain_p500.0_to_522.0	500	522	22			1	0	0	0	0	0	0	0	0	0	0	0	0	0
HXK1_HUMAN	0	0	50.0 AA STEP	50Step_Domain_p0_to_50	0	50	50			1	0	0	0	0	0	0	0	0	0	0	0	0	0
HXK1_HUMAN	0	0	50.0 AA STEP	50Step_Domain_p50.0_to_100.0	50	100	50			1	0	0	0	0	0	0	0	0	0	0	0	0	0
HXK1_HUMAN	0	0	50.0 AA STEP	50Step_Domain_p100.0_to_150.0	100	150	50			1	0	0	0	0	0	0	0	0	0	0	0	0	0
HXK1_HUMAN	0	0	50.0 AA STEP	50Step_Domain_p150.0_to_200.0	150	200	50			1	0	0	0	0	0	0	0	0	0	0	0	0	0
HXK1_HUMAN	0	0	50.0 AA STEP	50Step_Domain_p200.0_to_250.0	200	250	50			1	0	0	0	0	0	0	0	0	0	0	0	0	0
HXK1_HUMAN	0	0	50.0 AA STEP	50Step_Domain_p250.0_to_300.0	250	300	50			1	0	0	0	0	0	0	0	0	0	0	0	0	0
HXK1_HUMAN	0	0	50.0 AA STEP	50Step_Domain_p300.0_to_350.0	300	350	50	FNTSDVSAIEK ITPELLTR		0.0019	0	0	0	0	0	1	0	0	0	0	0	2	0
HXK1_HUMAN	0	0	50.0 AA STEP	50Step_Domain_p350.0_to_400.0	350	400	50			1	0	0	0	0	0	0	0	0	0	0	0	0	0
HXK1_HUMAN	0	0	50.0 AA STEP	50Step_Domain_p400.0_to_450.0	400	450	50			1	0	0	0	0	0	0	0	0	0	0	0	0	0
HXK1_HUMAN	0	0	50.0 AA STEP	50Step_Domain_p450.0_to_500.0	450	500	50			1	0	0	0	0	0	0	0	0	0	0	0	0	0
HXK1_HUMAN	0	0	50.0 AA STEP	50Step_Domain_p500.0_to_550.0	500	550	50			1	0	0	0	0	0	0	0	0	0	0	0	0	0
HXK1_HUMAN	0	0	50.0 AA STEP	50Step_Domain_p550.0_to_600.0	550	600	50			1	0	0	0	0	0	0	0	0	0	0	0	0	0
HXK1_HUMAN	0	0	50.0 AA STEP	50Step_Domain_p600.0_to_650.0	600	650	50			1	0	0	0	0	0	0	0	0	0	0	0	0	0
HXK1_HUMAN	0	0	50.0 AA STEP	50Step_Domain_p650.0_to_700.0	650	700	50			1	0	0	0	0	0	0	0	0	0	0	0	0	0
HXK1_HUMAN	0	0	50.0 AA STEP	50Step_Domain_p700.0_to_750.0	700	750	50			1	0	0	0	0	0	0	0	0	0	0	0	0	0
HXK1_HUMAN	0	0	50.0 AA STEP	50Step_Domain_p750.0_to_800.0	750	800	50			1	0	0	0	0	0	0	0	0	0	0	0	0	0
HXK1_HUMAN	0	0	50.0 AA STEP	50Step_Domain_p800.0_to_850.0	800	850	50			1	0	0	0	0	0	0	0	0	0	0	0	0	0
HXK1_HUMAN	0	0	50.0 AA STEP	50Step_Domain_p850.0_to_900.0	850	900	50			1	0	0	0	0	0	0	0	0	0	0	0	0	0
HXK1_HUMAN	0	0	50.0 AA STEP	50Step_Domain_p900.0_to_917.0	900	917	17			1	0	0	0	0	0	0	0	0	0	0	0	0	0
IGHM_HUMAN	0	0	50.0 AA STEP	50Step_Domain_p0_to_50	0	50	50			1	0	0	0	0	0	0	0	0	0	0	0	0	0
IGHM_HUMAN	12	7	50.0 AA STEP	50Step_Domain_p50.0_to_100.0	50	100	50	NVPLPVIAELPPK YAATSQVLLPSK YAATSQVLLPSKDVMQGTDEHVVCK DVMQGTDEHVVCK NVPLPVIAELPPK YAATSQVLLPSK YAATSQVLLPSKDVMQGTDEHVVCK NVPLPVIAELPPK YAATSQVLLPSK YAATSQVLLPSKDVMQGTDEHVVCK	NVPLPVIAELPPK YAATSQVLLPSK YAATSQVLLPSKDVMQGTDEHVVCK NVPLPVIAELPPK YAATSQVLLPSK NVPLPVIAELPPK YAATSQVLLPSK YAATSQVLLPSKDVMQGTDEHVVCK	0	-0.1	8	6	8	11	12	12	5	3	5	14	19	14
IGHM_HUMAN	14	12	50.0 AA STEP	50Step_Domain_p100.0_to_150.0	100	150	50	DGFFGNPR NVPLPVIAELPPK QIQVSWLR VSVFVPPR DGFFGNPR LICQATGFSPR NVPLPVIAELPPK QIQVSWLR VSVFVPPR DGFFGNPR NVPLPVIAELPPK QIQVSWLR VSVFVPPR	DGFFGNPR NVPLPVIAELPPK QIQVSWLR VSVFVPPR NVPLPVIAELPPK QIQVSWLR VSVFVPPR DGFFGNPR NVPLPVIAELPPK QIQVSWLR VSVFVPPR	0.583	-0.04	14	12	11	12	14	16	9	6	7	15	22	18
IGHM_HUMAN	2	3	50.0 AA STEP	50Step_Domain_p150.0_to_200.0	150	200	50	QVGSGVTTDQVQAEAK QVGSGVTTDQVQAEAKESGPTTYK VTSTLTIK QVGSGVTTDQVQAEAK QVGSGVTTDQVQAEAKESGPTTYK VTSTLTIK QVGSGVTTDQVQAEAK	QVGSGVTTDQVQAEAK VTSTLTIK QVGSGVTTDQVQAEAK VTSTLTIK QVGSGVTTDQVQAEAK VTSTLTIK	1	0.02	3	4	3	3	2	2	2	2	2	4	3	2
IGHM_HUMAN	0	0	50.0 AA STEP	50Step_Domain_p200.0_to_250.0	200	250	50			1	0	0	0	0	0	0	0	0	0	0	0	0	0
IGHM_HUMAN	0	0	50.0 AA STEP	50Step_Domain_p250.0_to_300.0	250	300	50			1	0	0	0	0	0	0	0	0	0	0	0	0	0
IGHM_HUMAN	2	2	50.0 AA STEP	50Step_Domain_p300.0_to_350.0	300	350	50	FTCTVTHTDLPSPLK FTCTVTHTDLPSPLK FTCTVTHTDLPSPLK	FTCTVTHTDLPSPLK FTCTVTHTDLPSPLK	1	0	0	2	3	2	2	3	0	1	2	2	3	4
IGHM_HUMAN	3	5	50.0 AA STEP	50Step_Domain_p350.0_to_400.0	350	400	50	GQPLSPEK YVTSAPMPEPQAPGR GQPLSPEK YVTSAPMPEPQAPGR YVTSAPMPEPQAPGR	YVTSAPMPEPQAPGR YVTSAPMPEPQAPGR YFAHSILTVSEEEWNTGETYTCVVAHEALPNR YVTSAPMPEPQAPGR	1	0.04	5	4	5	5	3	2	3	2	3	7	4	2
IGHM_HUMAN	0	1	50.0 AA STEP	50Step_Domain_p400.0_to_450.0	400	450	50		YFAHSILTVSEEEWNTGETYTCVVAHEALPNR	1	0.02	0	0	2	0	0	0	0	0	1	0	0	0
IGHM_HUMAN	0	0	50.0 AA STEP	50Step_Domain_p450.0_to_453.0	450	453	3			1	0	0	0	0	0	0	0	0	0	0	0	0	0
ILF3_HUMAN	0	0	50.0 AA STEP	50Step_Domain_p0_to_50	0	50	50			1	0	0	0	0	0	0	0	0	0	0	0	0	0
ILF3_HUMAN	0	0	50.0 AA STEP	50Step_Domain_p50.0_to_100.0	50	100	50			1	0	0	0	0	0	0	0	0	0	0	0	0	0
ILF3_HUMAN	0	0	50.0 AA STEP	50Step_Domain_p100.0_to_150.0	100	150	50			1	0	0	0	0	0	0	0	0	0	0	0	0	0
ILF3_HUMAN	0	0	50.0 AA STEP	50Step_Domain_p150.0_to_200.0	150	200	50			1	0	0	0	0	0	0	0	0	0	0	0	0	0
ILF3_HUMAN	0	0	50.0 AA STEP	50Step_Domain_p200.0_to_250.0	200	250	50			1	0	0	0	0	0	0	0	0	0	0	0	0	0
ILF3_HUMAN	0	0	50.0 AA STEP	50Step_Domain_p250.0_to_300.0	250	300	50			1	0	0	0	0	0	0	0	0	0	0	0	0	0
ILF3_HUMAN	1	0	50.0 AA STEP	50Step_Domain_p300.0_to_350.0	300	350	50	VLGMDPLPSK VLGMDPLPSK EDITQSAQHALR	VLGMDPLPSK	0	-0.02	1	0	0	1	1	1	1	0	0	1	1	1
ILF3_HUMAN	0	0	50.0 AA STEP	50Step_Domain_p350.0_to_400.0	350	400	50			1	0	0	0	0	0	0	0	0	0	0	0	0	0
ILF3_HUMAN	0	0	50.0 AA STEP	50Step_Domain_p400.0_to_450.0	400	450	50			1	0	0	0	0	0	0	0	0	0	0	0	0	0
ILF3_HUMAN	0	1	50.0 AA STEP	50Step_Domain_p450.0_to_500.0	450	500	50	VLQDMGLPTGAEGR	VLQDMGLPTGAEGR VLQDMGLPTGAEGR	0.3474	0.02	1	1	0	1	0	0	1	1	0	1	0	0
ILF3_HUMAN	0	0	50.0 AA STEP	50Step_Domain_p500.0_to_550.0	500	550	50			1	0	0	0	0	0	0	0	0	0	0	0	0	0
ILF3_HUMAN	1	0	50.0 AA STEP	50Step_Domain_p550.0_to_600.0	550	600	50	AYAALAALEK AYAALAALEK AYAALAALEK	AYAALAALEK	0	-0.02	0	1	0	1	1	1	0	1	0	1	1	1
ILF3_HUMAN	0	0	50.0 AA STEP	50Step_Domain_p600.0_to_650.0	600	650	50			1	0	0	0	0	0	0	0	0	0	0	0	0	0
ILF3_HUMAN	0	0	50.0 AA STEP	50Step_Domain_p650.0_to_700.0	650	700	50			1	0	0	0	0	0	0	0	0	0	0	0	0	0
ILF3_HUMAN	0	0	50.0 AA STEP	50Step_Domain_p700.0_to_750.0	700	750	50			1	0	0	0	0	0	0	0	0	0	0	0	0	0
ILF3_HUMAN	0	0	50.0 AA STEP	50Step_Domain_p750.0_to_800.0	750	800	50			1	0	0	0	0	0	0	0	0	0	0	0	0	0
ILF3_HUMAN	0	0	50.0 AA STEP	50Step_Domain_p800.0_to_850.0	800	850	50			1	0	0	0	0	0	0	0	0	0	0	0	0	0
ILF3_HUMAN	0	0	50.0 AA STEP	50Step_Domain_p850.0_to_894.0	850	894	44			1	0	0	0	0	0	0	0	0	0	0	0	0	0
ITA6_HUMAN	0	0	50.0 AA STEP	50Step_Domain_p0_to_50	0	50	50			1	0	0	0	0	0	0	0	0	0	0	0	0	0
ITA6_HUMAN	0	0	50.0 AA STEP	50Step_Domain_p50.0_to_100.0	50	100	50	TGGLYSCDITAR		0.0322	0	0	0	0	1	0	0	0	0	0	1	0	0
ITA6_HUMAN	0	0	50.0 AA STEP	50Step_Domain_p100.0_to_150.0	100	150	50			1	0	0	0	0	0	0	0	0	0	0	0	0	0
ITA6_HUMAN	0	0	50.0 AA STEP	50Step_Domain_p150.0_to_200.0	150	200	50			1	0	0	0	0	0	0	0	0	0	0	0	0	0
ITA6_HUMAN	0	0	50.0 AA STEP	50Step_Domain_p200.0_to_250.0	200	250	50			1	0	0	0	0	0	0	0	0	0	0	0	0	0
ITA6_HUMAN	0	0	50.0 AA STEP	50Step_Domain_p250.0_to_300.0	250	300	50			1	0	0	0	0	0	0	0	0	0	0	0	0	0
ITA6_HUMAN	0	0	50.0 AA STEP	50Step_Domain_p300.0_to_350.0	300	350	50			1	0	0	0	0	0	0	0	0	0	0	0	0	0
ITA6_HUMAN	0	0	50.0 AA STEP	50Step_Domain_p350.0_to_400.0	350	400	50			1	0	0	0	0	0	0	0	0	0	0	0	0	0
ITA6_HUMAN	0	0	50.0 AA STEP	50Step_Domain_p400.0_to_450.0	400	450	50			1	0	0	0	0	0	0	0	0	0	0	0	0	0
ITA6_HUMAN	0	0	50.0 AA STEP	50Step_Domain_p450.0_to_500.0	450	500	50			1	0	0	0	0	0	0	0	0	0	0	0	0	0
ITA6_HUMAN	0	0	50.0 AA STEP	50Step_Domain_p500.0_to_550.0	500	550	50			1	0	0	0	0	0	0	0	0	0	0	0	0	0
ITA6_HUMAN	0	0	50.0 AA STEP	50Step_Domain_p550.0_to_600.0	550	600	50			1	0	0	0	0	0	0	0	0	0	0	0	0	0
ITA6_HUMAN	0	0	50.0 AA STEP	50Step_Domain_p600.0_to_650.0	600	650	50			1	0	0	0	0	0	0	0	0	0	0	0	0	0
ITA6_HUMAN	0	0	50.0 AA STEP	50Step_Domain_p650.0_to_700.0	650	700	50	FSYLPIQK		0.0322	0	0	0	0	1	0	0	0	0	0	1	0	0
ITA6_HUMAN	0	0	50.0 AA STEP	50Step_Domain_p700.0_to_750.0	700	750	50			1	0	0	0	0	0	0	0	0	0	0	0	0	0
ITA6_HUMAN	0	0	50.0 AA STEP	50Step_Domain_p750.0_to_800.0	750	800	50			1	0	0	0	0	0	0	0	0	0	0	0	0	0
ITA6_HUMAN	0	0	50.0 AA STEP	50Step_Domain_p800.0_to_850.0	800	850	50			1	0	0	0	0	0	0	0	0	0	0	0	0	0
ITA6_HUMAN	0	0	50.0 AA STEP	50Step_Domain_p850.0_to_900.0	850	900	50			1	0	0	0	0	0	0	0	0	0	0	0	0	0
ITA6_HUMAN	0	0	50.0 AA STEP	50Step_Domain_p900.0_to_950.0	900	950	50			1	0	0	0	0	0	0	0	0	0	0	0	0	0
ITA6_HUMAN	0	0	50.0 AA STEP	50Step_Domain_p950.0_to_1000.0	950	1000	50			1	0	0	0	0	0	0	0	0	0	0	0	0	0
ITA6_HUMAN	0	0	50.0 AA STEP	50Step_Domain_p1000.0_to_1050.0	1000	1050	50			1	0	0	0	0	0	0	0	0	0	0	0	0	0
ITA6_HUMAN	0	0	50.0 AA STEP	50Step_Domain_p1050.0_to_1100.0	1050	1100	50			1	0	0	0	0	0	0	0	0	0	0	0	0	0
ITA6_HUMAN	0	0	50.0 AA STEP	50Step_Domain_p1100.0_to_1130.0	1100	1130	30			1	0	0	0	0	0	0	0	0	0	0	0	0	0
K1C9_HUMAN	2	2	50.0 AA STEP	50Step_Domain_p0_to_50	0	50	50	FSSSSGYGGGSSR SGGGGGGGLGSGGSIR FSSSSGYGGGSSR SGGGGGGGLGSGGSIR SGGGGGGGLGSGGSIR	SGGGGGGGLGSGGSIR SGGGGGGGLGSGGSIR SGGGGGGGLGSGGSIR	1	0	2	1	2	3	1	1	1	1	1	2	2	1
K1C9_HUMAN	1	0	50.0 AA STEP	50Step_Domain_p50.0_to_100.0	50	100	50	FSSSSGYGGGSSR FSSSSGYGGGSSR		0.3809	-0.02	0	0	0	2	1	0	0	0	0	1	1	0
K1C9_HUMAN	0	0	50.0 AA STEP	50Step_Domain_p100.0_to_150.0	100	150	50			1	0	0	0	0	0	0	0	0	0	0	0	0	0
K1C9_HUMAN	3	3	50.0 AA STEP	50Step_Domain_p150.0_to_200.0	150	200	50	NYSPYYNTIDDLKDQIVDLTVGNNK STMQELNSR NYSPYYNTIDDLKDQIVDLTVGNNK STMQELNSR VQALEEANNDLENKIQDWYDK NYSPYYNTIDDLKDQIVDLTVGNNK STMQELNSR VQALEEANNDLENKIQDWYDK VQALEEANNDLENKIQDWYDKK	LASYLDKVQALEEANNDLENKIQDWYDK VQALEEANNDLENKIQDWYDK STMQELNSR VQALEEANNDLENKIQDWYDK STMQELNSR VQALEEANNDLENKIQDWYDK VQALEEANNDLENKIQDWYDKK	1	0	3	2	5	3	2	5	2	2	3	2	3	5
K1C9_HUMAN	4	3	50.0 AA STEP	50Step_Domain_p200.0_to_250.0	200	250	50	NYSPYYNTIDDLKDQIVDLTVGNNK TLLDIDNTR FEMEQNLR IKFEMEQNLR NYSPYYNTIDDLKDQIVDLTVGNNK TLLDIDNTR FEMEQNLR IKFEMEQNLR NYSPYYNTIDDLKDQIVDLTVGNNK TLLDIDNTR	TLLDIDNTR FEMEQNLR IKFEMEQNLR TLLDIDNTR FEMEQNLR IKFEMEQNLR	0.0637	-0.02	2	3	3	3	4	5	1	4	2	2	5	5
K1C9_HUMAN	0	0	50.0 AA STEP	50Step_Domain_p250.0_to_300.0	250	300	50	QGVDADINGLR QVLDNLTMEK		1	0	0	0	0	0	1	0	0	0	0	0	2	0
K1C9_HUMAN	0	0	50.0 AA STEP	50Step_Domain_p300.0_to_350.0	300	350	50	TLNDMRQEYEQLIAK	TLNDMRQEYEQLIAK	1	0	0	1	0	0	1	0	0	1	0	0	1	0
K1C9_HUMAN	2	2	50.0 AA STEP	50Step_Domain_p350.0_to_400.0	350	400	50	HGVQELEIELQSQLSK HGVQELEIELQSQLSK HGVQELEIELQSQLSK	HGVQELEIELQSQLSK HGVQELEIELQSQLSK HGVQELEIELQSQLSK	1	0	2	2	2	2	1	3	1	2	1	1	2	3
K1C9_HUMAN	1	2	50.0 AA STEP	50Step_Domain_p400.0_to_450.0	400	450	50	EIETYHNLLEGGQEDFESSGAGK EIETYHNLLEGGQEDFESSGAGK	EIETYHNLLEGGQEDFESSGAGK EIETYHNLLEGGQEDFESSGAGK LEKEIETYHNLLEGGQEDFESSGAGK	0.3809	0.02	3	3	0	2	1	0	2	4	0	1	2	0
K1C9_HUMAN	2	2	50.0 AA STEP	50Step_Domain_p450.0_to_500.0	450	500	50	EIETYHNLLEGGQEDFESSGAGK GGSGGSYGGGGSGGGYGGGSGSR EIETYHNLLEGGQEDFESSGAGK GGSGGSYGGGGSGGGYGGGSGSR	EIETYHNLLEGGQEDFESSGAGK EIETYHNLLEGGQEDFESSGAGK GGSGGSYGGGGSGGGYGGGSGSR LEKEIETYHNLLEGGQEDFESSGAGK	1	0	3	4	0	3	2	0	2	5	0	2	3	0
K1C9_HUMAN	1	0	50.0 AA STEP	50Step_Domain_p500.0_to_550.0	500	550	50	GGSGGSYGGGGSGGGYGGGSGSR GGSGGSYGGGGSGGGYGGGSGSR	GGSGGSYGGGGSGGGYGGGSGSR	1	-0.02	0	1	0	2	1	0	0	1	0	1	1	0
K1C9_HUMAN	0	0	50.0 AA STEP	50Step_Domain_p550.0_to_600.0	550	600	50			1	0	0	0	0	0	0	0	0	0	0	0	0	0
K1C9_HUMAN	0	0	50.0 AA STEP	50Step_Domain_p600.0_to_623.0	600	623	23			1	0	0	0	0	0	0	0	0	0	0	0	0	0
KCRB_HUMAN	1	1	50.0 AA STEP	50Step_Domain_p0_to_50	0	50	50	VLTPELYAELR VLTPELYAELR VLTPELYAELR	VLTPELYAELR VLTPELYAELR VLTPELYAELR	1	0	1	2	1	1	2	1	1	2	1	1	1	1
KCRB_HUMAN	0	0	50.0 AA STEP	50Step_Domain_p50.0_to_100.0	50	100	50			1	0	0	0	0	0	0	0	0	0	0	0	0	0
KCRB_HUMAN	0	0	50.0 AA STEP	50Step_Domain_p100.0_to_150.0	100	150	50			1	0	0	0	0	0	0	0	0	0	0	0	0	0
KCRB_HUMAN	0	0	50.0 AA STEP	50Step_Domain_p150.0_to_200.0	150	200	50			1	0	0	0	0	0	0	0	0	0	0	0	0	0
KCRB_HUMAN	0	1	50.0 AA STEP	50Step_Domain_p200.0_to_250.0	200	250	50		TFLVWVNEEDHLR TFLVWVNEEDHLR	0.5024	0.02	1	0	1	0	0	0	1	0	1	0	0	0
KCRB_HUMAN	1	1	50.0 AA STEP	50Step_Domain_p250.0_to_300.0	250	300	50	FCTGLTQIETLFK FCTGLTQIETLFK	FCTGLTQIETLFK FCTGLTQIETLFK FCTGLTQIETLFK	1	0	1	1	1	1	0	1	1	1	1	1	0	1
KCRB_HUMAN	0	0	50.0 AA STEP	50Step_Domain_p300.0_to_350.0	300	350	50	RGTGGVDTAAVGGVFDVSNADR	GTGGVDTAAVGGVFDVSNADR	1	0	1	0	0	0	0	1	1	0	0	0	0	1
KCRB_HUMAN	2	1	50.0 AA STEP	50Step_Domain_p350.0_to_381.0	350	381	31	LEQGQAIDDLMPAQK LEQGQAIDDLMPAQK LEQGQAIDDLMPAQK	LEQGQAIDDLMPAQK LEQGQAIDDLMPAQK	0.068	-0.0322581	1	0	1	2	2	1	1	0	1	2	1	1
KTN1_HUMAN	0	0	50.0 AA STEP	50Step_Domain_p0_to_50	0	50	50			1	0	0	0	0	0	0	0	0	0	0	0	0	0
KTN1_HUMAN	0	0	50.0 AA STEP	50Step_Domain_p50.0_to_100.0	50	100	50			1	0	0	0	0	0	0	0	0	0	0	0	0	0
KTN1_HUMAN	0	0	50.0 AA STEP	50Step_Domain_p100.0_to_150.0	100	150	50			1	0	0	0	0	0	0	0	0	0	0	0	0	0
KTN1_HUMAN	0	0	50.0 AA STEP	50Step_Domain_p150.0_to_200.0	150	200	50			1	0	0	0	0	0	0	0	0	0	0	0	0	0
KTN1_HUMAN	0	0	50.0 AA STEP	50Step_Domain_p200.0_to_250.0	200	250	50			1	0	0	0	0	0	0	0	0	0	0	0	0	0
KTN1_HUMAN	0	0	50.0 AA STEP	50Step_Domain_p250.0_to_300.0	250	300	50			1	0	0	0	0	0	0	0	0	0	0	0	0	0
KTN1_HUMAN	0	1	50.0 AA STEP	50Step_Domain_p300.0_to_350.0	300	350	50	GELTTLIHQLQEK	GELTTLIHQLQEK GELTTLIHQLQEK	1	0.02	1	0	1	0	1	0	1	0	1	0	1	0
KTN1_HUMAN	0	0	50.0 AA STEP	50Step_Domain_p350.0_to_400.0	350	400	50			1	0	0	0	0	0	0	0	0	0	0	0	0	0
KTN1_HUMAN	1	0	50.0 AA STEP	50Step_Domain_p400.0_to_450.0	400	450	50	DAVSNTTNQLESK DAVSNTTNQLESK	DAVSNTTNQLESK	1	-0.02	1	0	0	1	1	0	1	0	0	1	1	0
KTN1_HUMAN	0	0	50.0 AA STEP	50Step_Domain_p450.0_to_500.0	450	500	50			1	0	0	0	0	0	0	0	0	0	0	0	0	0
KTN1_HUMAN	0	0	50.0 AA STEP	50Step_Domain_p500.0_to_550.0	500	550	50	LMQLMESEQK		1	0	0	0	0	0	1	0	0	0	0	0	1	0
KTN1_HUMAN	0	0	50.0 AA STEP	50Step_Domain_p550.0_to_600.0	550	600	50	LMQLMESEQK		1	0	0	0	0	0	1	0	0	0	0	0	1	0
KTN1_HUMAN	0	0	50.0 AA STEP	50Step_Domain_p600.0_to_650.0	600	650	50			1	0	0	0	0	0	0	0	0	0	0	0	0	0
KTN1_HUMAN	0	0	50.0 AA STEP	50Step_Domain_p650.0_to_700.0	650	700	50	LQALANEQAAAAHELEK	LQALANEQAAAAHELEK	1	0	1	0	0	1	0	0	1	0	0	1	0	0
KTN1_HUMAN	0	0	50.0 AA STEP	50Step_Domain_p700.0_to_750.0	700	750	50			1	0	0	0	0	0	0	0	0	0	0	0	0	0
KTN1_HUMAN	0	0	50.0 AA STEP	50Step_Domain_p750.0_to_800.0	750	800	50			1	0	0	0	0	0	0	0	0	0	0	0	0	0
KTN1_HUMAN	0	0	50.0 AA STEP	50Step_Domain_p800.0_to_850.0	800	850	50		ALKEEIGNVQLEK	1	0	1	0	0	0	0	0	1	0	0	0	0	0
KTN1_HUMAN	0	1	50.0 AA STEP	50Step_Domain_p850.0_to_900.0	850	900	50		ALKEEIGNVQLEK VQELQNLLK WLQDLQEENESLK	0.042	0.02	1	0	1	0	0	0	1	0	2	0	0	0
KTN1_HUMAN	0	0	50.0 AA STEP	50Step_Domain_p900.0_to_950.0	900	950	50		WLQDLQEENESLK	1	0	0	0	1	0	0	0	0	0	1	0	0	0
KTN1_HUMAN	0	0	50.0 AA STEP	50Step_Domain_p950.0_to_1000.0	950	1000	50			1	0	0	0	0	0	0	0	0	0	0	0	0	0
KTN1_HUMAN	0	0	50.0 AA STEP	50Step_Domain_p1000.0_to_1050.0	1000	1050	50			1	0	0	0	0	0	0	0	0	0	0	0	0	0
KTN1_HUMAN	0	0	50.0 AA STEP	50Step_Domain_p1050.0_to_1100.0	1050	1100	50			1	0	0	0	0	0	0	0	0	0	0	0	0	0
KTN1_HUMAN	0	0	50.0 AA STEP	50Step_Domain_p1100.0_to_1150.0	1100	1150	50			1	0	0	0	0	0	0	0	0	0	0	0	0	0
KTN1_HUMAN	0	0	50.0 AA STEP	50Step_Domain_p1150.0_to_1200.0	1150	1200	50			1	0	0	0	0	0	0	0	0	0	0	0	0	0
KTN1_HUMAN	0	0	50.0 AA STEP	50Step_Domain_p1200.0_to_1250.0	1200	1250	50			1	0	0	0	0	0	0	0	0	0	0	0	0	0
KTN1_HUMAN	0	0	50.0 AA STEP	50Step_Domain_p1250.0_to_1300.0	1250	1300	50			1	0	0	0	0	0	0	0	0	0	0	0	0	0
KTN1_HUMAN	0	0	50.0 AA STEP	50Step_Domain_p1300.0_to_1350.0	1300	1350	50			1	0	0	0	0	0	0	0	0	0	0	0	0	0
KTN1_HUMAN	0	0	50.0 AA STEP	50Step_Domain_p1350.0_to_1357.0	1350	1357	7			1	0	0	0	0	0	0	0	0	0	0	0	0	0
LDHA_HUMAN	1	1	50.0 AA STEP	50Step_Domain_p0_to_50	0	50	50	DQLIYNLLKEEQTPQNK DQLIYNLLKEEQTPQNK DQLIYNLLKEEQTPQNK	DQLIYNLLKEEQTPQNK DQLIYNLLKEEQTPQNK	1	0	1	0	1	1	1	1	1	0	1	1	1	1
LDHA_HUMAN	1	1	50.0 AA STEP	50Step_Domain_p50.0_to_100.0	50	100	50	LVIITAGAR LVIITAGAR DYNVTANSK LVIITAGAR	LVIITAGAR LVIITAGAR LVIITAGAR	1	0	1	2	1	1	1	1	1	1	1	1	1	2
LDHA_HUMAN	1	0	50.0 AA STEP	50Step_Domain_p100.0_to_150.0	100	150	50	FIIPNVVK FIIPNVVK FIIPNVVK	FIIPNVVK	0.6972	-0.02	0	0	1	1	1	1	0	0	1	1	1	2
LDHA_HUMAN	1	0	50.0 AA STEP	50Step_Domain_p150.0_to_200.0	150	200	50	VIGSGCNLDSAR VIGSGCNLDSAR		0.6972	-0.02	0	0	0	1	1	0	0	0	0	1	1	0
LDHA_HUMAN	1	1	50.0 AA STEP	50Step_Domain_p200.0_to_250.0	200	250	50	QVVESAYEVIK QVVESAYEVIK TLHPDLGTDKDKEQWK	QVVESAYEVIK QVVESAYEVIK QVVESAYEVIK	0.6972	0	1	2	1	1	0	1	1	1	1	1	0	2
LDHA_HUMAN	0	0	50.0 AA STEP	50Step_Domain_p250.0_to_300.0	250	300	50	VHPVSTMIK		1	0	0	0	0	0	1	0	0	0	0	0	1	0
LDHA_HUMAN	2	3	50.0 AA STEP	50Step_Domain_p300.0_to_332.0	300	332	32	SADTLWGIQK VTLTSEEEAR SADTLWGIQK VTLTSEEEAR SADTLWGIQK VTLTSEEEAR	SADTLWGIQK VTLTSEEEAR SADTLWGIQK VTLTSEEEAR SADTLWGIQK VTLTSEEEAR	0.1344	0.03125	3	3	2	2	2	1	2	2	2	2	2	2
LEG1_HUMAN	10	9	50.0 AA STEP	50Step_Domain_p0_to_50	0	50	50	DSNNLCLHFNPR FNAHGDANTIVCNSK SFVLNLGK DSNNLCLHFNPR FNAHGDANTIVCNSK SFVLNLGK VRGEVAPDAK DSNNLCLHFNPR FNAHGDANTIVCNSK SFVLNLGK	DSNNLCLHFNPR FNAHGDANTIVCNSK SFVLNLGK VRGEVAPDAK DSNNLCLHFNPR FNAHGDANTIVCNSK SFVLNLGK VRGEVAPDAK DSNNLCLHFNPR FNAHGDANTIVCNSK SFVLNLGK	0.2772	-0.02	10	9	9	10	10	10	10	10	9	9	9	10
LEG1_HUMAN	3	3	50.0 AA STEP	50Step_Domain_p50.0_to_100.0	50	100	50	DGGAWGTEQR FNAHGDANTIVCNSK DGGAWGTEQR FNAHGDANTIVCNSK DGGAWGTEQR FNAHGDANTIVCNSK	DGGAWGTEQR FNAHGDANTIVCNSK DGGAWGTEQR FNAHGDANTIVCNSK DGGAWGTEQR FNAHGDANTIVCNSK	1	0	4	3	3	3	3	3	4	3	3	3	3	3
LEG1_HUMAN	3	4	50.0 AA STEP	50Step_Domain_p100.0_to_135.0	100	135	35	LNLEAINYMAADGDFK LNLEAINYMAADGDFK LNLEAINYMAADGDFK	LNLEAINYMAADGDFK LNLEAINYMAADGDFK LPDGYEFK LNLEAINYMAADGDFK	0.0213	0.0285714	4	5	4	3	3	3	4	5	4	3	3	3
LEG3_HUMAN	0	0	50.0 AA STEP	50Step_Domain_p0_to_50	0	50	50			1	0	0	0	0	0	0	0	0	0	0	0	0	0
LEG3_HUMAN	0	0	50.0 AA STEP	50Step_Domain_p50.0_to_100.0	50	100	50			1	0	0	0	0	0	0	0	0	0	0	0	0	0
LEG3_HUMAN	3	4	50.0 AA STEP	50Step_Domain_p100.0_to_150.0	100	150	50	MLITILGTVKPNANR MLITILGTVKPNANR MLITILGTVKPNANR	MLITILGTVKPNANR MLITILGTVKPNANR MLITILGTVKPNANR	1	0.02	3	4	4	3	5	2	4	3	4	4	4	2
LEG3_HUMAN	10	9	50.0 AA STEP	50Step_Domain_p150.0_to_200.0	150	200	50	GNDVAFHFNPR IQVLVEPDHFK QSVFPFESGKPFK RVIVCNTK GNDVAFHFNPR IQVLVEPDHFK QSVFPFESGKPFK RVIVCNTK GNDVAFHFNPR IQVLVEPDHFK QSVFPFESGKPFK RVIVCNTK	GNDVAFHFNPR IQVLVEPDHFK QSVFPFESGKPFK RVIVCNTK GNDVAFHFNPR QSVFPFESGKPFK RVIVCNTK GNDVAFHFNPR QSVFPFESGKPFK RVIVCNTK	0.8225	-0.02	9	10	8	9	10	11	11	8	7	11	8	12
LEG3_HUMAN	5	3	50.0 AA STEP	50Step_Domain_p200.0_to_250.0	200	250	50	IQVLVEPDHFK VAVNDAHLLQYNHR IQVLVEPDHFK IQVLVEPDHFK VAVNDAHLLQYNHR	IQVLVEPDHFK VAVNDAHLLQYNHR VAVNDAHLLQYNHR VAVNDAHLLQYNHR	0.0285	-0.04	5	1	2	6	4	5	6	1	2	7	3	6
LMNA_HUMAN	6	6	50.0 AA STEP	50Step_Domain_p0_to_50	0	50	50	EDLQELNDR LQEKEDLQELNDR LQEKEDLQELNDRLAVYIDR SGAQASSTPLSPTR EDLQELNDR LQEKEDLQELNDR SGAQASSTPLSPTR EDLQELNDR LQEKEDLQELNDR SGAQASSTPLSPTR	EDLQELNDR LQEKEDLQELNDR SGAQASSTPLSPTR EDLQELNDR LQEKEDLQELNDR SGAQASSTPLSPTR EDLQELNDR LQEKEDLQELNDR LQEKEDLQELNDRLAVYIDR SGAQASSTPLSPTR	1	0	7	5	6	6	7	6	7	5	6	7	6	6
LMNA_HUMAN	7	7	50.0 AA STEP	50Step_Domain_p50.0_to_100.0	50	100	50	AAYEAELGDAR AAYEAELGDARK ITESEEVVSR ITESEEVVSREVSGIK KTLDSVAK SLETENAGLR AAYEAELGDAR AAYEAELGDARK ITESEEVVSR KTLDSVAK SLETENAGLR AAYEAELGDAR AAYEAELGDARK ITESEEVVSR ITESEEVVSREVSGIK KTLDSVAK	AAYEAELGDAR AAYEAELGDARK ITESEEVVSR ITESEEVVSREVSGIK KTLDSVAK SLETENAGLR AAYEAELGDAR AAYEAELGDARK ITESEEVVSR ITESEEVVSREVSGIK SLETENAGLR AAYEAELGDAR AAYEAELGDARK ITESEEVVSR KTLDSVAK SLETENAGLR	1	0	7	6	8	7	7	8	8	6	8	8	6	8
LMNA_HUMAN	12	13	50.0 AA STEP	50Step_Domain_p100.0_to_150.0	100	150	50	DLEALLNSK EAALSTALSEK EAALSTALSEKR EGDLIAAQAR KEGDLIAAQAR LKDLEALLNSK LKDLEALLNSKEAALSTALSEK NTKKEGDLIAAQAR VREEFKELK DLEALLNSK EAALSTALSEK EAALSTALSEKR EGDLIAAQAR KEGDLIAAQAR LKDLEALLNSK LKDLEALLNSKEAALSTALSEK NTKKEGDLIAAQAR DLEALLNSK EAALSTALSEK EGDLIAAQAR KEGDLIAAQAR LKDLEALLNSK LKDLEALLNSKEAALSTALSEK NTKKEGDLIAAQAR	DLEALLNSK EAALSTALSEK EGDLIAAQAR KEGDLIAAQAR LKDLEALLNSK LKDLEALLNSKEAALSTALSEK NTKKEGDLIAAQAR DLEALLNSK EAALSTALSEK EGDLIAAQAR KEGDLIAAQAR LKDLEALLNSK LKDLEALLNSKEAALSTALSEK NTKKEGDLIAAQAR VREEFKELK DLEALLNSK EAALSTALSEK EGDLIAAQAR KEGDLIAAQAR LKDLEALLNSK LKDLEALLNSKEAALSTALSEK NTKKEGDLIAAQAR VREEFKELK	1	0.02	11	14	13	13	12	12	12	13	13	14	11	12
LMNA_HUMAN	16	15	50.0 AA STEP	50Step_Domain_p150.0_to_200.0	150	200	50	EAALSTALSEK EAALSTALSEKR KQLQDEMLR LEAALGEAK LKDLEALLNSKEAALSTALSEK LQTMKEELDFQK QLQDEMLR RTLEGELHDLR TLEGELHDLR TLEGELHDLRGQVAK EAALSTALSEK EAALSTALSEKR KQLQDEMLR LEAALGEAK LKDLEALLNSKEAALSTALSEK LQTMKEELDFQK QLQDEMLR RTLEGELHDLR TLEGELHDLR EAALSTALSEK KQLQDEMLR LEAALGEAK LKDLEALLNSKEAALSTALSEK LQTMKEELDFQK QLQDEMLR RTLEGELHDLR TLEGELHDLR	EAALSTALSEK KQLQDEMLR LEAALGEAK LKDLEALLNSKEAALSTALSEK LQTMKEELDFQK QLQDEMLR RTLEGELHDLR TLEGELHDLR EAALSTALSEK KQLQDEMLR LEAALGEAK LEAALGEAKKQLQDEMLR LKDLEALLNSKEAALSTALSEK LQTMKEELDFQK QLQDEMLR RTLEGELHDLR TLEGELHDLR EAALSTALSEK KQLQDEMLR LEAALGEAK LEAALGEAKKQLQDEMLR LKDLEALLNSKEAALSTALSEK LQTMKEELDFQK QLQDEMLR RTLEGELHDLR TLEGELHDLR	1	-0.02	16	16	13	14	18	16	17	15	13	16	16	16
LMNA_HUMAN	10	12	50.0 AA STEP	50Step_Domain_p200.0_to_250.0	200	250	50	AQHEDQVEQYK AQHEDQVEQYKK LADALQELR LQTMKEELDFQK LVEIDNGK NIYSEELR NIYSEELRETK AQHEDQVEQYKK AQHEDQVEQYKKELEK LADALQELR LQTMKEELDFQK LVEIDNGK NIYSEELR NIYSEELRETK AQHEDQVEQYKK LADALQELR LQTMKEELDFQK LVEIDNGK NIYSEELR NIYSEELRETK	AQHEDQVEQYK AQHEDQVEQYKK AQHEDQVEQYKKELEK LADALQELR LQTMKEELDFQK LVEIDNGK NIYSEELR NIYSEELRETK AQHEDQVEQYKK AQHEDQVEQYKKELEK LADALQELR LQTMKEELDFQK LVEIDNGK NIYSEELR NIYSEELRETK AQHEDQVEQYKK AQHEDQVEQYKKELEK LADALQELR LQTMKEELDFQK LVEIDNGK NIYSEELR NIYSEELRETK	0.2912	0.04	13	12	11	8	11	11	14	11	11	9	10	11
LMNA_HUMAN	9	10	50.0 AA STEP	50Step_Domain_p250.0_to_300.0	250	300	50	AQHEDQVEQYK AQHEDQVEQYKK IDSLSAQLSQLQK NSNLVGAAHEELQQSR AQHEDQVEQYKK AQHEDQVEQYKKELEK IDSLSAQLSQLQK NSNLVGAAHEELQQSR AQHEDQVEQYKK IDSLSAQLSQLQK NSNLVGAAHEELQQSR	AQHEDQVEQYK AQHEDQVEQYKK AQHEDQVEQYKKELEK IDSLSAQLSQLQK NSNLVGAAHEELQQSR AQHEDQVEQYKK AQHEDQVEQYKKELEK IDSLSAQLSQLQK NSNLVGAAHEELQQSR AQHEDQVEQYKK AQHEDQVEQYKKELEK IDSLSAQLSQLQK NSNLVGAAHEELQQSR	0.7112	0.02	10	11	10	9	9	8	11	10	10	10	8	8
LMNA_HUMAN	8	8	50.0 AA STEP	50Step_Domain_p300.0_to_350.0	300	350	50	DLEDSLAR EREMAEMR IDSLSAQLSQLQK LRDLEDSLAR DLEDSLAR IDSLSAQLSQLQK LRDLEDSLAR DLEDSLAR IDSLSAQLSQLQK LRDLEDSLAR	DLEDSLAR IDSLSAQLSQLQK LRDLEDSLAR DLEDSLAR IDSLSAQLSQLQK LRDLEDSLAR DLEDSLAR IDSLSAQLSQLQK LRDLEDSLAR	1	0	7	10	7	8	9	6	8	9	7	9	8	6
LMNA_HUMAN	6	7	50.0 AA STEP	50Step_Domain_p350.0_to_400.0	350	400	50	KLLEGEEER LLEGEEER MQQQLDEYQELLDIK KLLEGEEER LLEGEEER LSPSPTSQR MQQQLDEYQELLDIK KLLEGEEER LLEGEEER LSPSPTSQR MQQQLDEYQELLDIK	KLLEGEEER LALDMEIHAYR LLEGEEER LSPSPTSQR MQQQLDEYQELLDIK KLLEGEEER LALDMEIHAYR LLEGEEER LSPSPTSQR MQQQLDEYQELLDIK KLLEGEEER LALDMEIHAYR LLEGEEER LSPSPTSQR MQQQLDEYQELLDIK	0.7112	0.02	7	7	8	4	7	6	7	7	8	5	6	6
LMNA_HUMAN	5	5	50.0 AA STEP	50Step_Domain_p400.0_to_450.0	400	450	50	SSFSQHAR VAVEEVDEEGK VAVEEVDEEGKFVR SSFSQHAR VAVEEVDEEGK VAVEEVDEEGKFVR SSFSQHAR VAVEEVDEEGK VAVEEVDEEGKFVR	SSFSQHAR VAVEEVDEEGK VAVEEVDEEGKFVR SSFSQHAR VAVEEVDEEGK VAVEEVDEEGKFVR SSFSQHAR VAVEEVDEEGK VAVEEVDEEGKFVR	1	0	5	4	5	5	4	7	5	4	5	6	4	7
LMNA_HUMAN	7	5	50.0 AA STEP	50Step_Domain_p450.0_to_500.0	450	500	50	QNGDDPLLTYR SNEDQSMGNWQIK VAVEEVDEEGKFVR QNGDDPLLTYR SNEDQSMGNWQIK VAVEEVDEEGKFVR SNEDQSMGNWQIK VAVEEVDEEGKFVR	SNEDQSMGNWQIK VAVEEVDEEGKFVR SNEDQSMGNWQIK VAVEEVDEEGKFVR QNGDDPLLTYR SNEDQSMGNWQIK VAVEEVDEEGKFVR	0.7112	-0.04	5	4	6	7	6	7	5	4	6	8	5	7
LMNA_HUMAN	3	4	50.0 AA STEP	50Step_Domain_p500.0_to_550.0	500	550	50	AQNTWGCGNSLR TALINSTGEEVAMR AQNTWGCGNSLR TALINSTGEEVAMR AQNTWGCGNSLR TALINSTGEEVAMR	AQNTWGCGNSLR TALINSTGEEVAMR AQNTWGCGNSLR TALINSTGEEVAMR AQNTWGCGNSLR TALINSTGEEVAMR	1	0.02	5	4	4	4	3	3	5	4	4	5	3	3
LMNA_HUMAN	3	2	50.0 AA STEP	50Step_Domain_p550.0_to_600.0	550	600	50	ASASGSGAQVGGPISSGSSASSVTVTR TVLCGTCGQPADK ASASGSGAQVGGPISSGSSASSVTVTR TVLCGTCGQPADK ASASGSGAQVGGPISSGSSASSVTVTR TVLCGTCGQPADK	ASASGSGAQVGGPISSGSSASSVTVTR TVLCGTCGQPADK TVLCGTCGQPADK ASASGSGAQVGGPISSGSSASSVTVTR TVLCGTCGQPADK	1	-0.02	3	1	3	4	2	4	3	1	3	5	2	4
LMNA_HUMAN	4	2	50.0 AA STEP	50Step_Domain_p600.0_to_650.0	600	650	50	ASASGSGAQVGGPISSGSSASSVTVTR SVGGSGGGSFGDNLVTR ASASGSGAQVGGPISSGSSASSVTVTR ASASGSGAQVGGPISSGSSASSVTVTR SVGGSGGGSFGDNLVTR	ASASGSGAQVGGPISSGSSASSVTVTR SVGGSGGGSFGDNLVTR ASASGSGAQVGGPISSGSSASSVTVTR	0.7112	-0.04	4	0	2	5	1	5	4	0	2	6	1	5
LMNA_HUMAN	0	0	50.0 AA STEP	50Step_Domain_p650.0_to_664.0	650	664	14			1	0	0	0	0	0	0	0	0	0	0	0	0	0
LRP1_HUMAN	0	0	50.0 AA STEP	50Step_Domain_p0_to_50	0	50	50			1	0	0	0	0	0	0	0	0	0	0	0	0	0
LRP1_HUMAN	0	0	50.0 AA STEP	50Step_Domain_p50.0_to_100.0	50	100	50			1	0	0	0	0	0	0	0	0	0	0	0	0	0
LRP1_HUMAN	0	0	50.0 AA STEP	50Step_Domain_p100.0_to_150.0	100	150	50			1	0	0	0	0	0	0	0	0	0	0	0	0	0
LRP1_HUMAN	0	0	50.0 AA STEP	50Step_Domain_p150.0_to_200.0	150	200	50			1	0	0	0	0	0	0	0	0	0	0	0	0	0
LRP1_HUMAN	0	0	50.0 AA STEP	50Step_Domain_p200.0_to_250.0	200	250	50			1	0	0	0	0	0	0	0	0	0	0	0	0	0
LRP1_HUMAN	0	0	50.0 AA STEP	50Step_Domain_p250.0_to_300.0	250	300	50			1	0	0	0	0	0	0	0	0	0	0	0	0	0
LRP1_HUMAN	2	1	50.0 AA STEP	50Step_Domain_p300.0_to_350.0	300	350	50	GIALDPAMGK GIALDPAMGK VFFTDYGQIPK GIALDPAMGK VFFTDYGQIPK	GIALDPAMGK VFFTDYGQIPK	1	-0.02	1	2	0	1	2	2	1	1	0	1	2	2
LRP1_HUMAN	0	0	50.0 AA STEP	50Step_Domain_p350.0_to_400.0	350	400	50	IVFPHGITLDLVSR		1	0	0	0	0	0	1	0	0	0	0	0	1	0
LRP1_HUMAN	0	0	50.0 AA STEP	50Step_Domain_p400.0_to_450.0	400	450	50			1	0	0	0	0	0	0	0	0	0	0	0	0	0
LRP1_HUMAN	0	0	50.0 AA STEP	50Step_Domain_p450.0_to_500.0	450	500	50			1	0	0	0	0	0	0	0	0	0	0	0	0	0
LRP1_HUMAN	0	1	50.0 AA STEP	50Step_Domain_p500.0_to_550.0	500	550	50		SGFSLGSDGK SGFSLGSDGK	0.091	0.02	0	2	1	0	0	0	0	1	1	0	0	0
LRP1_HUMAN	0	0	50.0 AA STEP	50Step_Domain_p550.0_to_600.0	550	600	50			1	0	0	0	0	0	0	0	0	0	0	0	0	0
LRP1_HUMAN	0	0	50.0 AA STEP	50Step_Domain_p600.0_to_650.0	600	650	50			1	0	0	0	0	0	0	0	0	0	0	0	0	0
LRP1_HUMAN	0	0	50.0 AA STEP	50Step_Domain_p650.0_to_700.0	650	700	50			1	0	0	0	0	0	0	0	0	0	0	0	0	0
LRP1_HUMAN	0	0	50.0 AA STEP	50Step_Domain_p700.0_to_750.0	700	750	50			1	0	0	0	0	0	0	0	0	0	0	0	0	0
LRP1_HUMAN	0	0	50.0 AA STEP	50Step_Domain_p750.0_to_800.0	750	800	50	GVGGAPPTVTLLR	MYDAQQQQVGTNK	1	0	1	0	0	0	0	1	1	0	0	0	0	1
LRP1_HUMAN	0	0	50.0 AA STEP	50Step_Domain_p800.0_to_850.0	800	850	50		MYDAQQQQVGTNK	1	0	1	0	0	0	0	0	1	0	0	0	0	0
LRP1_HUMAN	0	0	50.0 AA STEP	50Step_Domain_p850.0_to_900.0	850	900	50			1	0	0	0	0	0	0	0	0	0	0	0	0	0
LRP1_HUMAN	0	0	50.0 AA STEP	50Step_Domain_p900.0_to_950.0	900	950	50			1	0	0	0	0	0	0	0	0	0	0	0	0	0
LRP1_HUMAN	0	0	50.0 AA STEP	50Step_Domain_p950.0_to_1000.0	950	1000	50			1	0	0	0	0	0	0	0	0	0	0	0	0	0
LRP1_HUMAN	0	0	50.0 AA STEP	50Step_Domain_p1000.0_to_1050.0	1000	1050	50			1	0	0	0	0	0	0	0	0	0	0	0	0	0
LRP1_HUMAN	1	1	50.0 AA STEP	50Step_Domain_p1050.0_to_1100.0	1050	1100	50	LDGLCIPLR LDGLCIPLR LDGLCIPLR	LDGLCIPLR LDGLCIPLR LDGLCIPLR	1	0	1	2	1	1	1	2	1	1	1	1	1	2
LRP1_HUMAN	0	0	50.0 AA STEP	50Step_Domain_p1100.0_to_1150.0	1100	1150	50			1	0	0	0	0	0	0	0	0	0	0	0	0	0
LRP1_HUMAN	0	0	50.0 AA STEP	50Step_Domain_p1150.0_to_1200.0	1150	1200	50			1	0	0	0	0	0	0	0	0	0	0	0	0	0
LRP1_HUMAN	0	0	50.0 AA STEP	50Step_Domain_p1200.0_to_1250.0	1200	1250	50			1	0	0	0	0	0	0	0	0	0	0	0	0	0
LRP1_HUMAN	1	1	50.0 AA STEP	50Step_Domain_p1250.0_to_1300.0	1250	1300	50	GDYSVLVPGLR GDYSVLVPGLR	GDYSVLVPGLR GDYSVLVPGLR	1	0	1	0	1	0	1	1	1	0	1	0	1	1
LRP1_HUMAN	0	0	50.0 AA STEP	50Step_Domain_p1300.0_to_1350.0	1300	1350	50			1	0	0	0	0	0	0	0	0	0	0	0	0	0
LRP1_HUMAN	1	0	50.0 AA STEP	50Step_Domain_p1350.0_to_1400.0	1350	1400	50	TTLLAGDIEHPR TTLLAGDIEHPR		1	-0.02	0	0	0	1	1	0	0	0	0	1	1	0
LRP1_HUMAN	0	0	50.0 AA STEP	50Step_Domain_p1400.0_to_1450.0	1400	1450	50			1	0	0	0	0	0	0	0	0	0	0	0	0	0
LRP1_HUMAN	0	0	50.0 AA STEP	50Step_Domain_p1450.0_to_1500.0	1450	1500	50	YDGSGHMEVLR		1	0	0	0	0	1	0	0	0	0	0	1	0	0
LRP1_HUMAN	0	0	50.0 AA STEP	50Step_Domain_p1500.0_to_1550.0	1500	1550	50	TNTQPFDLQVYHPSR	TNTQPFDLQVYHPSR	1	0	1	0	0	1	0	0	2	0	0	1	0	0
LRP1_HUMAN	0	0	50.0 AA STEP	50Step_Domain_p1550.0_to_1600.0	1550	1600	50			1	0	0	0	0	0	0	0	0	0	0	0	0	0
LRP1_HUMAN	0	0	50.0 AA STEP	50Step_Domain_p1600.0_to_1650.0	1600	1650	50			1	0	0	0	0	0	0	0	0	0	0	0	0	0
LRP1_HUMAN	1	2	50.0 AA STEP	50Step_Domain_p1650.0_to_1700.0	1650	1700	50	NAVVQGLEQPHGLVVHPLR NAVVQGLEQPHGLVVHPLR	NAVVQGLEQPHGLVVHPLR NAVVQGLEQPHGLVVHPLR	0.091	0.02	0	2	3	1	0	1	0	1	2	1	0	1
LRP1_HUMAN	1	2	50.0 AA STEP	50Step_Domain_p1700.0_to_1750.0	1700	1750	50	NAVVQGLEQPHGLVVHPLR NAVVQGLEQPHGLVVHPLR	NAVVQGLEQPHGLVVHPLR NAVVQGLEQPHGLVVHPLR	0.091	0.02	0	2	3	1	0	1	0	1	2	1	0	1
LRP1_HUMAN	0	0	50.0 AA STEP	50Step_Domain_p1750.0_to_1800.0	1750	1800	50			1	0	0	0	0	0	0	0	0	0	0	0	0	0
LRP1_HUMAN	1	0	50.0 AA STEP	50Step_Domain_p1800.0_to_1850.0	1800	1850	50	ADGSGSVVLR ADGSGSVVLR ADGSGSVVLR	ADGSGSVVLR	1	-0.02	1	0	0	1	1	1	1	0	0	1	1	1
LRP1_HUMAN	0	0	50.0 AA STEP	50Step_Domain_p1850.0_to_1900.0	1850	1900	50			1	0	0	0	0	0	0	0	0	0	0	0	0	0
LRP1_HUMAN	0	0	50.0 AA STEP	50Step_Domain_p1900.0_to_1950.0	1900	1950	50			1	0	0	0	0	0	0	0	0	0	0	0	0	0
LRP1_HUMAN	1	1	50.0 AA STEP	50Step_Domain_p1950.0_to_2000.0	1950	2000	50	YVVISQGLDKPR YVVISQGLDKPR EDVVTNGIGR YVVISQGLDKPR	YVVISQGLDKPR YVVISQGLDKPR	1	0	1	2	0	1	1	2	2	1	0	1	1	3
LRP1_HUMAN	1	1	50.0 AA STEP	50Step_Domain_p2000.0_to_2050.0	2000	2050	50	YVVISQGLDKPR YVVISQGLDKPR YVVISQGLDKPR	YVVISQGLDKPR YVVISQGLDKPR	1	0	1	2	0	1	1	2	2	1	0	1	1	2
LRP1_HUMAN	0	0	50.0 AA STEP	50Step_Domain_p2050.0_to_2100.0	2050	2100	50			1	0	0	0	0	0	0	0	0	0	0	0	0	0
LRP1_HUMAN	1	0	50.0 AA STEP	50Step_Domain_p2100.0_to_2150.0	2100	2150	50	TGIGVQLK TGIGVQLK	TGIGVQLK	1	-0.02	1	0	0	1	0	1	1	0	0	1	0	1
LRP1_HUMAN	0	0	50.0 AA STEP	50Step_Domain_p2150.0_to_2200.0	2150	2200	50			1	0	0	0	0	0	0	0	0	0	0	0	0	0
LRP1_HUMAN	0	0	50.0 AA STEP	50Step_Domain_p2200.0_to_2250.0	2200	2250	50			1	0	0	0	0	0	0	0	0	0	0	0	0	0
LRP1_HUMAN	1	0	50.0 AA STEP	50Step_Domain_p2250.0_to_2300.0	2250	2300	50	IFFSDIHFGNIQQINDDGSR IFFSDIHFGNIQQINDDGSR	IFFSDIHFGNIQQINDDGSR	1	-0.02	1	0	0	1	0	1	1	0	0	1	0	1
LRP1_HUMAN	0	0	50.0 AA STEP	50Step_Domain_p2300.0_to_2350.0	2300	2350	50	ETVITMSGDDHPR	ETVITMSGDDHPR	1	0	1	0	0	1	0	0	1	0	0	1	0	0
LRP1_HUMAN	1	2	50.0 AA STEP	50Step_Domain_p2350.0_to_2400.0	2350	2400	50	AALSGANVLTLIEK AALSGANVLTLIEK AALSGANVLTLIEK	AALSGANVLTLIEK LYFSDATLDK LYFSDATLDKIER AALSGANVLTLIEK AALSGANVLTLIEK LYFSDATLDKIER	0	0.02	2	2	3	1	1	1	3	1	2	1	1	1
LRP1_HUMAN	0	1	50.0 AA STEP	50Step_Domain_p2400.0_to_2450.0	2400	2450	50		LYFSDATLDKIER LYFSDATLDKIER	1	0.02	1	0	1	0	0	0	1	0	1	0	0	0
LRP1_HUMAN	0	0	50.0 AA STEP	50Step_Domain_p2450.0_to_2500.0	2450	2500	50			1	0	0	0	0	0	0	0	0	0	0	0	0	0
LRP1_HUMAN	1	1	50.0 AA STEP	50Step_Domain_p2500.0_to_2550.0	2500	2550	50	ILQDDLTCR ILQDDLTCR ILQDDLTCR	ILQDDLTCR ILQDDLTCR ILQDDLTCR	1	0	1	2	1	1	1	1	1	1	1	1	1	1
LRP1_HUMAN	0	0	50.0 AA STEP	50Step_Domain_p2550.0_to_2600.0	2550	2600	50			1	0	0	0	0	0	0	0	0	0	0	0	0	0
LRP1_HUMAN	0	0	50.0 AA STEP	50Step_Domain_p2600.0_to_2650.0	2600	2650	50			1	0	0	0	0	0	0	0	0	0	0	0	0	0
LRP1_HUMAN	0	0	50.0 AA STEP	50Step_Domain_p2650.0_to_2700.0	2650	2700	50	GVLFQPCER	GVLFQPCER	1	0	0	0	1	0	1	0	0	0	1	0	1	0
LRP1_HUMAN	0	0	50.0 AA STEP	50Step_Domain_p2700.0_to_2750.0	2700	2750	50			1	0	0	0	0	0	0	0	0	0	0	0	0	0
LRP1_HUMAN	0	0	50.0 AA STEP	50Step_Domain_p2750.0_to_2800.0	2750	2800	50			1	0	0	0	0	0	0	0	0	0	0	0	0	0
LRP1_HUMAN	0	0	50.0 AA STEP	50Step_Domain_p2800.0_to_2850.0	2800	2850	50			1	0	0	0	0	0	0	0	0	0	0	0	0	0
LRP1_HUMAN	0	0	50.0 AA STEP	50Step_Domain_p2850.0_to_2900.0	2850	2900	50			1	0	0	0	0	0	0	0	0	0	0	0	0	0
LRP1_HUMAN	0	0	50.0 AA STEP	50Step_Domain_p2900.0_to_2950.0	2900	2950	50			1	0	0	0	0	0	0	0	0	0	0	0	0	0
LRP1_HUMAN	0	0	50.0 AA STEP	50Step_Domain_p2950.0_to_3000.0	2950	3000	50			1	0	0	0	0	0	0	0	0	0	0	0	0	0
LRP1_HUMAN	0	0	50.0 AA STEP	50Step_Domain_p3000.0_to_3050.0	3000	3050	50			1	0	0	0	0	0	0	0	0	0	0	0	0	0
LRP1_HUMAN	0	0	50.0 AA STEP	50Step_Domain_p3050.0_to_3100.0	3050	3100	50			1	0	0	0	0	0	0	0	0	0	0	0	0	0
LRP1_HUMAN	1	0	50.0 AA STEP	50Step_Domain_p3100.0_to_3150.0	3100	3150	50	TVLVSSGLR TVLVSSGLR	TVLVSSGLR	1	-0.02	1	0	0	0	1	1	1	0	0	0	1	1
LRP1_HUMAN	0	0	50.0 AA STEP	50Step_Domain_p3150.0_to_3200.0	3150	3200	50			1	0	0	0	0	0	0	0	0	0	0	0	0	0
LRP1_HUMAN	0	1	50.0 AA STEP	50Step_Domain_p3200.0_to_3250.0	3200	3250	50	EDYIEFASLDGSNR	EDYIEFASLDGSNR EDYIEFASLDGSNR	1	0.02	1	2	0	0	0	1	1	1	0	0	0	1
LRP1_HUMAN	0	0	50.0 AA STEP	50Step_Domain_p3250.0_to_3300.0	3250	3300	50			1	0	0	0	0	0	0	0	0	0	0	0	0	0
LRP1_HUMAN	0	0	50.0 AA STEP	50Step_Domain_p3300.0_to_3350.0	3300	3350	50			1	0	0	0	0	0	0	0	0	0	0	0	0	0
LRP1_HUMAN	0	0	50.0 AA STEP	50Step_Domain_p3350.0_to_3400.0	3350	3400	50			1	0	0	0	0	0	0	0	0	0	0	0	0	0
LRP1_HUMAN	0	0	50.0 AA STEP	50Step_Domain_p3400.0_to_3450.0	3400	3450	50			1	0	0	0	0	0	0	0	0	0	0	0	0	0
LRP1_HUMAN	0	0	50.0 AA STEP	50Step_Domain_p3450.0_to_3500.0	3450	3500	50			1	0	0	0	0	0	0	0	0	0	0	0	0	0
LRP1_HUMAN	0	0	50.0 AA STEP	50Step_Domain_p3500.0_to_3550.0	3500	3550	50			1	0	0	0	0	0	0	0	0	0	0	0	0	0
LRP1_HUMAN	0	0	50.0 AA STEP	50Step_Domain_p3550.0_to_3600.0	3550	3600	50			1	0	0	0	0	0	0	0	0	0	0	0	0	0
LRP1_HUMAN	0	0	50.0 AA STEP	50Step_Domain_p3600.0_to_3650.0	3600	3650	50			1	0	0	0	0	0	0	0	0	0	0	0	0	0
LRP1_HUMAN	0	0	50.0 AA STEP	50Step_Domain_p3650.0_to_3700.0	3650	3700	50			1	0	0	0	0	0	0	0	0	0	0	0	0	0
LRP1_HUMAN	0	0	50.0 AA STEP	50Step_Domain_p3700.0_to_3750.0	3700	3750	50			1	0	0	0	0	0	0	0	0	0	0	0	0	0
LRP1_HUMAN	0	0	50.0 AA STEP	50Step_Domain_p3750.0_to_3800.0	3750	3800	50			1	0	0	0	0	0	0	0	0	0	0	0	0	0
LRP1_HUMAN	1	1	50.0 AA STEP	50Step_Domain_p3800.0_to_3850.0	3800	3850	50	SGFHTVPGQPGCQDINECLR SGFHTVPGQPGCQDINECLR SGFHTVPGQPGCQDINECLR	SGFHTVPGQPGCQDINECLR SGFHTVPGQPGCQDINECLR SGFHTVPGQPGCQDINECLR	1	0	1	2	1	1	1	1	1	1	1	1	1	1
LRP1_HUMAN	0	0	50.0 AA STEP	50Step_Domain_p3850.0_to_3900.0	3850	3900	50			1	0	0	0	0	0	0	0	0	0	0	0	0	0
LRP1_HUMAN	0	0	50.0 AA STEP	50Step_Domain_p3900.0_to_3950.0	3900	3950	50			1	0	0	0	0	0	0	0	0	0	0	0	0	0
LRP1_HUMAN	0	0	50.0 AA STEP	50Step_Domain_p3950.0_to_4000.0	3950	4000	50			1	0	0	0	0	0	0	0	0	0	0	0	0	0
LRP1_HUMAN	0	0	50.0 AA STEP	50Step_Domain_p4000.0_to_4050.0	4000	4050	50			1	0	0	0	0	0	0	0	0	0	0	0	0	0
LRP1_HUMAN	0	0	50.0 AA STEP	50Step_Domain_p4050.0_to_4100.0	4050	4100	50			1	0	0	0	0	0	0	0	0	0	0	0	0	0
LRP1_HUMAN	0	0	50.0 AA STEP	50Step_Domain_p4100.0_to_4150.0	4100	4150	50			1	0	0	0	0	0	0	0	0	0	0	0	0	0
LRP1_HUMAN	0	0	50.0 AA STEP	50Step_Domain_p4150.0_to_4200.0	4150	4200	50			1	0	0	0	0	0	0	0	0	0	0	0	0	0
LRP1_HUMAN	0	0	50.0 AA STEP	50Step_Domain_p4200.0_to_4250.0	4200	4250	50			1	0	0	0	0	0	0	0	0	0	0	0	0	0
LRP1_HUMAN	0	0	50.0 AA STEP	50Step_Domain_p4250.0_to_4300.0	4250	4300	50			1	0	0	0	0	0	0	0	0	0	0	0	0	0
LRP1_HUMAN	0	0	50.0 AA STEP	50Step_Domain_p4300.0_to_4350.0	4300	4350	50			1	0	0	0	0	0	0	0	0	0	0	0	0	0
LRP1_HUMAN	0	0	50.0 AA STEP	50Step_Domain_p4350.0_to_4400.0	4350	4400	50			1	0	0	0	0	0	0	0	0	0	0	0	0	0
LRP1_HUMAN	0	0	50.0 AA STEP	50Step_Domain_p4400.0_to_4450.0	4400	4450	50			1	0	0	0	0	0	0	0	0	0	0	0	0	0
LRP1_HUMAN	0	0	50.0 AA STEP	50Step_Domain_p4450.0_to_4500.0	4450	4500	50			1	0	0	0	0	0	0	0	0	0	0	0	0	0
LRP1_HUMAN	0	0	50.0 AA STEP	50Step_Domain_p4500.0_to_4544.0	4500	4544	44			1	0	0	0	0	0	0	0	0	0	0	0	0	0
MAP4_HUMAN	0	0	50.0 AA STEP	50Step_Domain_p0_to_50	0	50	50			1	0	0	0	0	0	0	0	0	0	0	0	0	0
MAP4_HUMAN	0	0	50.0 AA STEP	50Step_Domain_p50.0_to_100.0	50	100	50			1	0	0	0	0	0	0	0	0	0	0	0	0	0
MAP4_HUMAN	0	0	50.0 AA STEP	50Step_Domain_p100.0_to_150.0	100	150	50			1	0	0	0	0	0	0	0	0	0	0	0	0	0
MAP4_HUMAN	0	0	50.0 AA STEP	50Step_Domain_p150.0_to_200.0	150	200	50			1	0	0	0	0	0	0	0	0	0	0	0	0	0
MAP4_HUMAN	0	0	50.0 AA STEP	50Step_Domain_p200.0_to_250.0	200	250	50	TTDMAPSKETEMALAK		0.432	0	0	0	0	1	0	0	0	0	0	1	0	0
MAP4_HUMAN	0	0	50.0 AA STEP	50Step_Domain_p250.0_to_300.0	250	300	50	TTDMAPSKETEMALAK		0.432	0	0	0	0	1	0	0	0	0	0	1	0	0
MAP4_HUMAN	0	0	50.0 AA STEP	50Step_Domain_p300.0_to_350.0	300	350	50	NVVLPTETEVAPAKDVTLLKETER		0.432	0	0	0	0	1	0	0	0	0	0	1	0	0
MAP4_HUMAN	0	0	50.0 AA STEP	50Step_Domain_p350.0_to_400.0	350	400	50	NVVLPTETEVAPAKDVTLLKETER		0.432	0	0	0	0	1	0	0	0	0	0	1	0	0
MAP4_HUMAN	0	0	50.0 AA STEP	50Step_Domain_p400.0_to_450.0	400	450	50			1	0	0	0	0	0	0	0	0	0	0	0	0	0
MAP4_HUMAN	0	0	50.0 AA STEP	50Step_Domain_p450.0_to_500.0	450	500	50			1	0	0	0	0	0	0	0	0	0	0	0	0	0
MAP4_HUMAN	0	0	50.0 AA STEP	50Step_Domain_p500.0_to_550.0	500	550	50			1	0	0	0	0	0	0	0	0	0	0	0	0	0
MAP4_HUMAN	0	0	50.0 AA STEP	50Step_Domain_p550.0_to_600.0	550	600	50			1	0	0	0	0	0	0	0	0	0	0	0	0	0
MAP4_HUMAN	0	0	50.0 AA STEP	50Step_Domain_p600.0_to_650.0	600	650	50			1	0	0	0	0	0	0	0	0	0	0	0	0	0
MAP4_HUMAN	0	0	50.0 AA STEP	50Step_Domain_p650.0_to_700.0	650	700	50			1	0	0	0	0	0	0	0	0	0	0	0	0	0
MAP4_HUMAN	0	0	50.0 AA STEP	50Step_Domain_p700.0_to_750.0	700	750	50			1	0	0	0	0	0	0	0	0	0	0	0	0	0
MAP4_HUMAN	0	0	50.0 AA STEP	50Step_Domain_p750.0_to_800.0	750	800	50			1	0	0	0	0	0	0	0	0	0	0	0	0	0
MAP4_HUMAN	0	0	50.0 AA STEP	50Step_Domain_p800.0_to_850.0	800	850	50			1	0	0	0	0	0	0	0	0	0	0	0	0	0
MAP4_HUMAN	0	0	50.0 AA STEP	50Step_Domain_p850.0_to_900.0	850	900	50			1	0	0	0	0	0	0	0	0	0	0	0	0	0
MAP4_HUMAN	0	0	50.0 AA STEP	50Step_Domain_p900.0_to_950.0	900	950	50			1	0	0	0	0	0	0	0	0	0	0	0	0	0
MAP4_HUMAN	0	0	50.0 AA STEP	50Step_Domain_p950.0_to_1000.0	950	1000	50			1	0	0	0	0	0	0	0	0	0	0	0	0	0
MAP4_HUMAN	0	0	50.0 AA STEP	50Step_Domain_p1000.0_to_1050.0	1000	1050	50			1	0	0	0	0	0	0	0	0	0	0	0	0	0
MAP4_HUMAN	0	0	50.0 AA STEP	50Step_Domain_p1050.0_to_1100.0	1050	1100	50			1	0	0	0	0	0	0	0	0	0	0	0	0	0
MAP4_HUMAN	0	0	50.0 AA STEP	50Step_Domain_p1100.0_to_1150.0	1100	1150	50			1	0	0	0	0	0	0	0	0	0	0	0	0	0
MAP4_HUMAN	0	0	50.0 AA STEP	50Step_Domain_p1150.0_to_1152.0	1150	1152	2			1	0	0	0	0	0	0	0	0	0	0	0	0	0
MDHM_HUMAN	0	0	50.0 AA STEP	50Step_Domain_p0_to_50	0	50	50			1	0	0	0	0	0	0	0	0	0	0	0	0	0
MDHM_HUMAN	4	6	50.0 AA STEP	50Step_Domain_p50.0_to_100.0	50	100	50	GCDVVVIPAGVPR GYLGPEQLPDCLK GCDVVVIPAGVPR GYLGPEQLPDCLK LTLYDIAHTPGVAADLSHIETK GCDVVVIPAGVPR GYLGPEQLPDCLK LTLYDIAHTPGVAADLSHIETK	GCDVVVIPAGVPR GYLGPEQLPDCLK LTLYDIAHTPGVAADLSHIETK GCDVVVIPAGVPR GYLGPEQLPDCLK LTLYDIAHTPGVAADLSHIETK GCDVVVIPAGVPR GYLGPEQLPDCLK LTLYDIAHTPGVAADLSHIETK	0.2842	0.04	4	7	6	4	5	4	5	4	5	4	5	5
MDHM_HUMAN	1	2	50.0 AA STEP	50Step_Domain_p100.0_to_150.0	100	150	50	GCDVVVIPAGVPR GCDVVVIPAGVPR GCDVVVIPAGVPR	GCDVVVIPAGVPR GCDVVVIPAGVPR GCDVVVIPAGVPR	1	0.02	1	2	2	2	1	1	1	1	2	2	1	2
MDHM_HUMAN	3	1	50.0 AA STEP	50Step_Domain_p150.0_to_200.0	150	200	50	ANTFVAELK VNVPVIGGHAGK VNVPVIGGHAGK ANTFVAELK HGVYNPNK VNVPVIGGHAGK	ANTFVAELK VNVPVIGGHAGK VNVPVIGGHAGK	0.0952	-0.04	2	0	1	2	2	4	2	0	1	2	2	5
MDHM_HUMAN	5	3	50.0 AA STEP	50Step_Domain_p200.0_to_250.0	200	250	50	IQEAGTEVVK TIIPLISQCTPK VDFPQDQLTALTGR VNVPVIGGHAGK IQEAGTEVVK TIIPLISQCTPK VDFPQDQLTALTGR VNVPVIGGHAGK IQEAGTEVVK TIIPLISQCTPK VDFPQDQLTALTGR VNVPVIGGHAGK	IQEAGTEVVK TIIPLISQCTPK VDFPQDQLTALTGR VNVPVIGGHAGK VDFPQDQLTALTGR TIIPLISQCTPK VDFPQDQLTALTGR VNVPVIGGHAGK	0.0308	-0.04	4	2	4	5	5	6	5	1	3	6	5	9
MDHM_HUMAN	2	2	50.0 AA STEP	50Step_Domain_p250.0_to_300.0	250	300	50	EGVVECSFVK FVFSLVDAMNGK SQETECTYFSTPLLLGK EGVVECSFVK FVFSLVDAMNGK SQETECTYFSTPLLLGK EGVVECSFVK FVFSLVDAMNGK	EGVVECSFVK FVFSLVDAMNGK FVFSLVDAMNGK SQETECTYFSTPLLLGK FVFSLVDAMNGK SQETECTYFSTPLLLGK	1	0	2	3	2	3	3	1	2	2	2	3	3	2
MDHM_HUMAN	1	2	50.0 AA STEP	50Step_Domain_p300.0_to_338.0	300	338	38	MISDAIPELK MISDAIPELK MISDAIPELK	MISDAIPELK MISDAIPELK MISDAIPELK	1	0.0263158	2	2	1	1	1	1	2	1	1	1	1	1
MK01_HUMAN	1	0	50.0 AA STEP	50Step_Domain_p0_to_50	0	50	50	GQVFDVGPR GQVFDVGPR		0.0392	-0.02	0	0	0	1	0	1	0	0	0	1	0	1
MK01_HUMAN	0	0	50.0 AA STEP	50Step_Domain_p50.0_to_100.0	50	100	50			1	0	0	0	0	0	0	0	0	0	0	0	0	0
MK01_HUMAN	0	0	50.0 AA STEP	50Step_Domain_p100.0_to_150.0	100	150	50			1	0	0	0	0	0	0	0	0	0	0	0	0	0
MK01_HUMAN	0	0	50.0 AA STEP	50Step_Domain_p150.0_to_200.0	150	200	50			1	0	0	0	0	0	0	0	0	0	0	0	0	0
MK01_HUMAN	0	0	50.0 AA STEP	50Step_Domain_p200.0_to_250.0	200	250	50			1	0	0	0	0	0	0	0	0	0	0	0	0	0
MK01_HUMAN	0	0	50.0 AA STEP	50Step_Domain_p250.0_to_300.0	250	300	50			1	0	0	0	0	0	0	0	0	0	0	0	0	0
MK01_HUMAN	1	0	50.0 AA STEP	50Step_Domain_p300.0_to_350.0	300	350	50	LKELIFEETAR LKELIFEETAR		0.0392	-0.02	0	0	0	1	0	1	0	0	0	1	0	1
MK01_HUMAN	1	0	50.0 AA STEP	50Step_Domain_p350.0_to_360.0	350	360	10	LKELIFEETAR LKELIFEETAR		0.0392	-0.1	0	0	0	1	0	1	0	0	0	1	0	1
MMSA_HUMAN	0	0	50.0 AA STEP	50Step_Domain_p0_to_50	0	50	50			1	0	0	0	0	0	0	0	0	0	0	0	0	0
MMSA_HUMAN	1	0	50.0 AA STEP	50Step_Domain_p50.0_to_100.0	50	100	50	AEMDAAIASCK AEMDAAIASCK	AEMDAAIASCK	1	-0.02	1	0	0	1	1	0	1	0	0	1	1	0
MMSA_HUMAN	0	0	50.0 AA STEP	50Step_Domain_p100.0_to_150.0	100	150	50	TLADAEGDVFR		1	0	0	0	0	1	0	0	0	0	0	1	0	0
MMSA_HUMAN	0	0	50.0 AA STEP	50Step_Domain_p150.0_to_200.0	150	200	50			1	0	0	0	0	0	0	0	0	0	0	0	0	0
MMSA_HUMAN	0	0	50.0 AA STEP	50Step_Domain_p200.0_to_250.0	200	250	50			1	0	0	0	0	0	0	0	0	0	0	0	0	0
MMSA_HUMAN	0	0	50.0 AA STEP	50Step_Domain_p250.0_to_300.0	250	300	50			1	0	0	0	0	0	0	0	0	0	0	0	0	0
MMSA_HUMAN	1	0	50.0 AA STEP	50Step_Domain_p300.0_to_350.0	300	350	50	VNAGDQPGADLGPLITPQAK WLPELVEHAK KWLPELVEHAK VNAGDQPGADLGPLITPQAK KWLPELVEHAK WLPELVEHAK	WLPELVEHAK	0.0022	-0.02	1	0	0	1	1	2	1	0	0	2	2	2
MMSA_HUMAN	1	0	50.0 AA STEP	50Step_Domain_p350.0_to_400.0	350	400	50	EGASILLDGR VNAGDQPGADLGPLITPQAK EGASILLDGR VNAGDQPGADLGPLITPQAK EGASILLDGR		0.0022	-0.02	0	0	0	1	1	1	0	0	0	2	2	1
MMSA_HUMAN	0	0	50.0 AA STEP	50Step_Domain_p400.0_to_450.0	400	450	50			1	0	0	0	0	0	0	0	0	0	0	0	0	0
MMSA_HUMAN	0	0	50.0 AA STEP	50Step_Domain_p450.0_to_500.0	450	500	50			1	0	0	0	0	0	0	0	0	0	0	0	0	0
MMSA_HUMAN	0	0	50.0 AA STEP	50Step_Domain_p500.0_to_535.0	500	535	35			1	0	0	0	0	0	0	0	0	0	0	0	0	0
MRC1_HUMAN	0	0	50.0 AA STEP	50Step_Domain_p0_to_50	0	50	50			1	0	0	0	0	0	0	0	0	0	0	0	0	0
MRC1_HUMAN	0	0	50.0 AA STEP	50Step_Domain_p50.0_to_100.0	50	100	50			1	0	0	0	0	0	0	0	0	0	0	0	0	0
MRC1_HUMAN	0	0	50.0 AA STEP	50Step_Domain_p100.0_to_150.0	100	150	50	IYGTTDNLCSR		0.243	0	0	0	0	0	1	0	0	0	0	0	1	0
MRC1_HUMAN	0	0	50.0 AA STEP	50Step_Domain_p150.0_to_200.0	150	200	50	IYGTTDNLCSR		0.243	0	0	0	0	0	1	0	0	0	0	0	1	0
MRC1_HUMAN	0	0	50.0 AA STEP	50Step_Domain_p200.0_to_250.0	200	250	50			1	0	0	0	0	0	0	0	0	0	0	0	0	0
MRC1_HUMAN	0	0	50.0 AA STEP	50Step_Domain_p250.0_to_300.0	250	300	50			1	0	0	0	0	0	0	0	0	0	0	0	0	0
MRC1_HUMAN	0	0	50.0 AA STEP	50Step_Domain_p300.0_to_350.0	300	350	50			1	0	0	0	0	0	0	0	0	0	0	0	0	0
MRC1_HUMAN	0	0	50.0 AA STEP	50Step_Domain_p350.0_to_400.0	350	400	50			1	0	0	0	0	0	0	0	0	0	0	0	0	0
MRC1_HUMAN	0	0	50.0 AA STEP	50Step_Domain_p400.0_to_450.0	400	450	50			1	0	0	0	0	0	0	0	0	0	0	0	0	0
MRC1_HUMAN	0	0	50.0 AA STEP	50Step_Domain_p450.0_to_500.0	450	500	50			1	0	0	0	0	0	0	0	0	0	0	0	0	0
MRC1_HUMAN	0	0	50.0 AA STEP	50Step_Domain_p500.0_to_550.0	500	550	50			1	0	0	0	0	0	0	0	0	0	0	0	0	0
MRC1_HUMAN	0	0	50.0 AA STEP	50Step_Domain_p550.0_to_600.0	550	600	50			1	0	0	0	0	0	0	0	0	0	0	0	0	0
MRC1_HUMAN	0	0	50.0 AA STEP	50Step_Domain_p600.0_to_650.0	600	650	50			1	0	0	0	0	0	0	0	0	0	0	0	0	0
MRC1_HUMAN	0	0	50.0 AA STEP	50Step_Domain_p650.0_to_700.0	650	700	50			1	0	0	0	0	0	0	0	0	0	0	0	0	0
MRC1_HUMAN	0	0	50.0 AA STEP	50Step_Domain_p700.0_to_750.0	700	750	50			1	0	0	0	0	0	0	0	0	0	0	0	0	0
MRC1_HUMAN	0	0	50.0 AA STEP	50Step_Domain_p750.0_to_800.0	750	800	50			1	0	0	0	0	0	0	0	0	0	0	0	0	0
MRC1_HUMAN	0	0	50.0 AA STEP	50Step_Domain_p800.0_to_850.0	800	850	50			1	0	0	0	0	0	0	0	0	0	0	0	0	0
MRC1_HUMAN	0	0	50.0 AA STEP	50Step_Domain_p850.0_to_900.0	850	900	50			1	0	0	0	0	0	0	0	0	0	0	0	0	0
MRC1_HUMAN	0	0	50.0 AA STEP	50Step_Domain_p900.0_to_950.0	900	950	50			1	0	0	0	0	0	0	0	0	0	0	0	0	0
MRC1_HUMAN	1	0	50.0 AA STEP	50Step_Domain_p950.0_to_1000.0	950	1000	50	IFGFMEEER IFGFMEEER		0	-0.02	0	0	0	1	1	0	0	0	0	1	1	0
MRC1_HUMAN	0	0	50.0 AA STEP	50Step_Domain_p1000.0_to_1050.0	1000	1050	50			1	0	0	0	0	0	0	0	0	0	0	0	0	0
MRC1_HUMAN	0	0	50.0 AA STEP	50Step_Domain_p1050.0_to_1100.0	1050	1100	50			1	0	0	0	0	0	0	0	0	0	0	0	0	0
MRC1_HUMAN	0	0	50.0 AA STEP	50Step_Domain_p1100.0_to_1150.0	1100	1150	50			1	0	0	0	0	0	0	0	0	0	0	0	0	0
MRC1_HUMAN	0	0	50.0 AA STEP	50Step_Domain_p1150.0_to_1200.0	1150	1200	50			1	0	0	0	0	0	0	0	0	0	0	0	0	0
MRC1_HUMAN	0	0	50.0 AA STEP	50Step_Domain_p1200.0_to_1250.0	1200	1250	50			1	0	0	0	0	0	0	0	0	0	0	0	0	0
MRC1_HUMAN	1	0	50.0 AA STEP	50Step_Domain_p1250.0_to_1300.0	1250	1300	50	NWGQASLECLR NWGQASLECLR		0	-0.02	0	0	0	1	1	0	0	0	0	1	1	0
MRC1_HUMAN	0	0	50.0 AA STEP	50Step_Domain_p1300.0_to_1350.0	1300	1350	50			1	0	0	0	0	0	0	0	0	0	0	0	0	0
MRC1_HUMAN	0	0	50.0 AA STEP	50Step_Domain_p1350.0_to_1400.0	1350	1400	50			1	0	0	0	0	0	0	0	0	0	0	0	0	0
MRC1_HUMAN	0	0	50.0 AA STEP	50Step_Domain_p1400.0_to_1450.0	1400	1450	50			1	0	0	0	0	0	0	0	0	0	0	0	0	0
MRC1_HUMAN	0	0	50.0 AA STEP	50Step_Domain_p1450.0_to_1456.0	1450	1456	6			1	0	0	0	0	0	0	0	0	0	0	0	0	0
MYH9_HUMAN	2	2	50.0 AA STEP	50Step_Domain_p0_to_50	0	50	50	KLVWVPSDK NFINNPLAQADWAAK SGFEPASLKEEVGEEAIVELVENGK KLVWVPSDK KLVWVPSDK SGFEPASLKEEVGEEAIVELVENGK	KLVWVPSDK NFINNPLAQADWAAK KLVWVPSDK LVWVPSDK NFINNPLAQADWAAK KLVWVPSDK LVWVPSDK	1	0	2	3	2	3	1	2	2	3	2	3	1	2
MYH9_HUMAN	1	1	50.0 AA STEP	50Step_Domain_p50.0_to_100.0	50	100	50	SGFEPASLKEEVGEEAIVELVENGK SGFEPASLKEEVGEEAIVELVENGK	VEDMAELTCLNEASVLHNLKER VEDMAELTCLNEASVLHNLKER	1	0	0	1	1	1	0	1	0	1	1	1	0	1
MYH9_HUMAN	1	2	50.0 AA STEP	50Step_Domain_p100.0_to_150.0	100	150	50	NLPIYSEEIVEMYK NLPIYSEEIVEMYK NLPIYSEEIVEMYK	NLPIYSEEIVEMYK NLPIYSEEIVEMYK VEDMAELTCLNEASVLHNLKER NLPIYSEEIVEMYK VEDMAELTCLNEASVLHNLKER	1	0.02	1	2	2	1	1	1	1	2	2	1	1	1
MYH9_HUMAN	1	1	50.0 AA STEP	50Step_Domain_p150.0_to_200.0	150	200	50	SMMQDREDQSILCTGESGAGK SMMQDREDQSILCTGESGAGKTENTK SMMQDREDQSILCTGESGAGK SMMQDREDQSILCTGESGAGKTENTK	SMMQDREDQSILCTGESGAGK SMMQDREDQSILCTGESGAGK SMMQDREDQSILCTGESGAGK SMMQDREDQSILCTGESGAGKTENTK	1	0	1	1	2	2	1	1	1	1	2	2	1	1
MYH9_HUMAN	0	0	50.0 AA STEP	50Step_Domain_p200.0_to_250.0	200	250	50			1	0	0	0	0	0	0	0	0	0	0	0	0	0
MYH9_HUMAN	1	1	50.0 AA STEP	50Step_Domain_p250.0_to_300.0	250	300	50	TDLLLEPYNK TDLLLEPYNK TDLLLEPYNK	TDLLLEPYNK TDLLLEPYNK TDLLLEPYNK	1	0	1	1	1	1	1	1	1	1	1	1	1	1
MYH9_HUMAN	1	1	50.0 AA STEP	50Step_Domain_p300.0_to_350.0	300	350	50	IMGIPEEEQMGLLR VISGVLQLGNIVFK VISGVLQLGNIVFK VISGVLQLGNIVFK	VISGVLQLGNIVFK VISGVLQLGNIVFK IMGIPEEEQMGLLR VISGVLQLGNIVFK	1	0	1	1	2	2	1	1	1	1	2	2	1	1
MYH9_HUMAN	2	2	50.0 AA STEP	50Step_Domain_p350.0_to_400.0	350	400	50	VISGVLQLGNIVFK VSHLLGINVTDFTR VISGVLQLGNIVFK VSHLLGINVTDFTR VISGVLQLGNIVFK VSHLLGINVTDFTR	VISGVLQLGNIVFK VSHLLGINVTDFTR VISGVLQLGNIVFK VSHLLGINVTDFTR VISGVLQLGNIVFK VSHLLGINVTDFTR	1	0	2	2	2	2	2	2	2	2	2	2	2	2
MYH9_HUMAN	1	1	50.0 AA STEP	50Step_Domain_p400.0_to_450.0	400	450	50	EQADFAIEALAK EQADFAIEALAK EQADFAIEALAK	EQADFAIEALAK EQADFAIEALAK EQADFAIEALAK	1	0	1	1	1	1	1	1	1	1	1	1	1	1
MYH9_HUMAN	0	0	50.0 AA STEP	50Step_Domain_p450.0_to_500.0	450	500	50			1	0	0	0	0	0	0	0	0	0	0	0	0	0
MYH9_HUMAN	0	0	50.0 AA STEP	50Step_Domain_p500.0_to_550.0	500	550	50			1	0	0	0	0	0	0	0	0	0	0	0	0	0
MYH9_HUMAN	0	0	50.0 AA STEP	50Step_Domain_p550.0_to_600.0	550	600	50			1	0	0	0	0	0	0	0	0	0	0	0	0	0
MYH9_HUMAN	1	1	50.0 AA STEP	50Step_Domain_p600.0_to_650.0	600	650	50	IIGLDQVAGMSETALPGAFK IIGLDQVAGMSETALPGAFK IIGLDQVAGMSETALPGAFK	IIGLDQVAGMSETALPGAFK IIGLDQVAGMSETALPGAFK IIGLDQVAGMSETALPGAFK	1	0	1	1	1	1	1	1	1	1	1	1	1	1
MYH9_HUMAN	3	4	50.0 AA STEP	50Step_Domain_p650.0_to_700.0	650	700	50	LDPHLVLDQLR LDPHLVLDQLR LDPHLVLDQLR NTNPNFVR	LDPHLVLDQLR NTNPNFVR LDPHLVLDQLR LDPHLVLDQLR NTNPNFVR	1	0.02	4	3	4	2	3	4	4	3	4	2	3	4
MYH9_HUMAN	1	1	50.0 AA STEP	50Step_Domain_p700.0_to_750.0	700	750	50	ALELDSNLYR ALELDSNLYR ALELDSNLYR YEILTPNSIPK	ALELDSNLYR ALELDSNLYR	1	0	0	1	1	1	1	2	0	1	1	1	1	2
MYH9_HUMAN	2	1	50.0 AA STEP	50Step_Domain_p750.0_to_800.0	750	800	50	ALELDSNLYR AGVLAHLEEER AGVLAHLEEERDLK ALELDSNLYR AGVLAHLEEER AGVLAHLEEERDLK ALELDSNLYR	AGVLAHLEEERDLK ALELDSNLYR AGVLAHLEEER ALELDSNLYR	1	-0.02	0	2	2	1	3	3	0	2	2	1	3	3
MYH9_HUMAN	1	1	50.0 AA STEP	50Step_Domain_p800.0_to_850.0	800	850	50	VKPLLQVSR	VKPLLQVSR VKPLLQVSR	1	0	0	2	1	0	0	2	0	2	1	0	0	2
MYH9_HUMAN	1	1	50.0 AA STEP	50Step_Domain_p850.0_to_900.0	850	900	50	LTEMETLQSQLMAEK LTEMETLQSQLMAEK LQLQEQLQAETELCAEAEELRAR LTEMETLQSQLMAEK	LTEMETLQSQLMAEK LTEMETLQSQLMAEK LTEMETLQSQLMAEK	1	0	1	1	1	1	1	2	1	1	1	1	1	2
MYH9_HUMAN	2	2	50.0 AA STEP	50Step_Domain_p900.0_to_950.0	900	950	50	KMQQNIQELEEQLEEEESAR MQQNIQELEEQLEEEESAR MQQNIQELEEQLEEEESARQK LQLQEQLQAETELCAEAEELRAR MQQNIQELEEQLEEEESAR MQQNIQELEEQLEEEESARQK	KMQQNIQELEEQLEEEESAR MQQNIQELEEQLEEEESAR MQQNIQELEEQLEEEESARQK MQQNIQELEEQLEEEESAR MQQNIQELEEQLEEEESAR MQQNIQELEEQLEEEESARQK	1	0	3	1	3	0	3	3	3	1	3	0	3	3
MYH9_HUMAN	4	4	50.0 AA STEP	50Step_Domain_p950.0_to_1000.0	950	1000	50	KLEEEQIILEDQNCK LEEEQIILEDQNCK KLEEEQIILEDQNCK KMQQNIQELEEQLEEEESAR MQQNIQELEEQLEEEESAR MQQNIQELEEQLEEEESARQK KLEEEQIILEDQNCK MQQNIQELEEQLEEEESAR MQQNIQELEEQLEEEESARQK	KLEEEQIILEDQNCK KMQQNIQELEEQLEEEESAR LEEEQIILEDQNCK MQQNIQELEEQLEEEESAR MQQNIQELEEQLEEEESARQK KLEEEQIILEDQNCK MQQNIQELEEQLEEEESAR KLEEEQIILEDQNCK LEEEQIILEDQNCK MQQNIQELEEQLEEEESAR MQQNIQELEEQLEEEESARQK	1	0	5	3	5	3	6	4	6	3	6	3	5	4
MYH9_HUMAN	6	5	50.0 AA STEP	50Step_Domain_p1000.0_to_1050.0	1000	1050	50	HEAMITDLEER IAEFTTNLTEEEEK IAEFTTNLTEEEEKSK NKHEAMITDLEER HEAMITDLEER IAEFTTNLTEEEEK IAEFTTNLTEEEEKSK NKHEAMITDLEER HEAMITDLEER IAEFTTNLTEEEEK NKHEAMITDLEER	HEAMITDLEER IAEFTTNLTEEEEK IAEFTTNLTEEEEKSK NKHEAMITDLEER HEAMITDLEER IAEFTTNLTEEEEK NKHEAMITDLEER HEAMITDLEER IAEFTTNLTEEEEK IAEFTTNLTEEEEKSK NKHEAMITDLEER	1	-0.02	5	4	5	7	7	4	6	4	6	7	6	4
MYH9_HUMAN	1	2	50.0 AA STEP	50Step_Domain_p1050.0_to_1100.0	1050	1100	50	RKLEGDSTDLSDQIAELQAQIAELK RKLEGDSTDLSDQIAELQAQIAELK RKLEGDSTDLSDQIAELQAQIAELK	KEEELQAALARVEEEAAQK KLEGDSTDLSDQIAELQAQIAELK RKLEGDSTDLSDQIAELQAQIAELK RKLEGDSTDLSDQIAELQAQIAELK	1	0.02	4	1	0	1	1	1	4	1	0	1	1	1
MYH9_HUMAN	1	1	50.0 AA STEP	50Step_Domain_p1100.0_to_1150.0	1100	1150	50	IRELESQISELQEDLESER ELESQISELQEDLESER	IRELESQISELQEDLESER ELESQISELQEDLESER IRELESQISELQEDLESER	1	0	1	2	0	0	1	1	1	2	0	0	1	1
MYH9_HUMAN	8	7	50.0 AA STEP	50Step_Domain_p1150.0_to_1200.0	1150	1200	50	EQEVNILK HSQAVEELAEQLEQTK HSQAVEELAEQLEQTKR REQEVNILK THEAQIQEMR TLEEEAKTHEAQIQEMR HSQAVEELAEQLEQTK HSQAVEELAEQLEQTKR KTLEEEAKTHEAQIQEMR QKHSQAVEELAEQLEQTKR TLEEEAKTHEAQIQEMR HSQAVEELAEQLEQTK HSQAVEELAEQLEQTKR REQEVNILK	HSQAVEELAEQLEQTK HSQAVEELAEQLEQTKR KTLEEEAKTHEAQIQEMR REQEVNILK TLEEEAKTHEAQIQEMR HSQAVEELAEQLEQTK HSQAVEELAEQLEQTKR REQEVNILK THEAQIQEMR TLEEEAKTHEAQIQEMR EQEVNILK HSQAVEELAEQLEQTK HSQAVEELAEQLEQTKR KTLEEEAKTHEAQIQEMR REQEVNILK THEAQIQEMR TLEEEAKTHEAQIQEMR	1	-0.02	6	6	9	8	8	7	7	6	10	8	7	6
MYH9_HUMAN	8	6	50.0 AA STEP	50Step_Domain_p1200.0_to_1250.0	1200	1250	50	HSQAVEELAEQLEQTK HSQAVEELAEQLEQTKR KVEAQLQELQVK QTLENERGELANEVK HSQAVEELAEQLEQTK HSQAVEELAEQLEQTKR KVEAQLQELQVK QKHSQAVEELAEQLEQTKR QTLENERGELANEVK VEAQLQELQVK HSQAVEELAEQLEQTK HSQAVEELAEQLEQTKR KKVEAQLQELQVK KVEAQLQELQVK VEAQLQELQVK	HSQAVEELAEQLEQTK HSQAVEELAEQLEQTKR KVEAQLQELQVK QTLENERGELANEVK VEAQLQELQVK HSQAVEELAEQLEQTK HSQAVEELAEQLEQTKR KKVEAQLQELQVK KVEAQLQELQVK QTLENERGELANEVK HSQAVEELAEQLEQTK HSQAVEELAEQLEQTKR KKVEAQLQELQVK KVEAQLQELQVK QTLENERGELANEVK VEAQLQELQVK	0.312	-0.04	5	6	7	6	9	9	6	6	8	6	8	8
MYH9_HUMAN	3	4	50.0 AA STEP	50Step_Domain_p1250.0_to_1300.0	1250	1300	50	KVEAQLQELQVK LQVELDNVTGLLSQSDSK KVEAQLQELQVK LQVELDNVTGLLSQSDSK VEAQLQELQVK KKVEAQLQELQVK KVEAQLQELQVK LQVELDNVTGLLSQSDSK VEAQLQELQVK	KVEAQLQELQVK LQVELDNVTGLLSQSDSK LTKDFSALESQLQDTQELLQEENRQK VEAQLQELQVK KKVEAQLQELQVK KVEAQLQELQVK LQVELDNVTGLLSQSDSK KKVEAQLQELQVK KVEAQLQELQVK LQVELDNVTGLLSQSDSK VEAQLQELQVK	1	0.02	4	3	4	3	3	4	4	3	4	3	3	4
MYH9_HUMAN	1	2	50.0 AA STEP	50Step_Domain_p1300.0_to_1350.0	1300	1350	50	DFSALESQLQDTQELLQEENR NSFREQLEEEEEAKHNLEK	DFSALESQLQDTQELLQEENR DFSALESQLQDTQELLQEENRQK LTKDFSALESQLQDTQELLQEENRQK DFSALESQLQDTQELLQEENRQK DFSALESQLQDTQELLQEENRQK NSFREQLEEEEEAKHNLEK	1	0.02	3	1	2	0	1	1	3	1	2	0	1	1
MYH9_HUMAN	4	4	50.0 AA STEP	50Step_Domain_p1350.0_to_1400.0	1350	1400	50	MEDSVGCLETAEEVKR QIATLHAQVADMK DLEGLSQR KMEDSVGCLETAEEVKR MEDSVGCLETAEEVKR QIATLHAQVADMK DLEGLSQR KMEDSVGCLETAEEVKR MEDSVGCLETAEEVKR NSFREQLEEEEEAKHNLEK QIATLHAQVADMK	KMEDSVGCLETAEEVKR MEDSVGCLETAEEVKR QIATLHAQVADMK KMEDSVGCLETAEEVKR MEDSVGCLETAEEVKR QIATLHAQVADMK KMEDSVGCLETAEEVKR MEDSVGCLETAEEVKR NSFREQLEEEEEAKHNLEK QIATLHAQVADMK	1	0	3	4	4	3	4	5	3	4	5	3	4	5
MYH9_HUMAN	2	3	50.0 AA STEP	50Step_Domain_p1400.0_to_1450.0	1400	1450	50	LQQELDDLLVDLDHQR QSACNLEK TRLQQELDDLLVDLDHQR TRLQQELDDLLVDLDHQR LQQELDDLLVDLDHQR	LQQELDDLLVDLDHQR QSACNLEK TRLQQELDDLLVDLDHQR LQQELDDLLVDLDHQR TRLQQELDDLLVDLDHQR VAAYDKLEK LQQELDDLLVDLDHQR TRLQQELDDLLVDLDHQR	1	0.02	3	3	2	3	1	1	3	3	2	3	1	1
MYH9_HUMAN	2	3	50.0 AA STEP	50Step_Domain_p1450.0_to_1500.0	1450	1500	50	ALEEAMEQK ALEEAMEQKAELER ALEEAMEQK ALEEAMEQKAELER ALEEAMEQK ALEEAMEQKAELER	ALEEAMEQK ALEEAMEQKAELER ALEEAMEQK ALEEAMEQKAELER ALEEAMEQK ALEEAMEQKAELER	1	0.02	3	3	3	3	2	2	3	3	3	3	2	2
MYH9_HUMAN	2	3	50.0 AA STEP	50Step_Domain_p1500.0_to_1550.0	1500	1550	50	TEMEDLMSSKDDVGK TEMEDLMSSKDDVGKSVHELEK TEMEDLMSSKDDVGK TEMEDLMSSKDDVGK	TEMEDLMSSKDDVGK TEMEDLMSSKDDVGKSVHELEK TEMEDLMSSKDDVGK TEMEDLMSSKDDVGKSVHELEK TEMEDLMSSKDDVGK	1	0.02	3	3	2	2	2	2	3	3	2	2	2	2
MYH9_HUMAN	3	3	50.0 AA STEP	50Step_Domain_p1550.0_to_1600.0	1550	1600	50	EMEAELEDER EMEAELEDERK EMEAELEDERKQR EMEAELEDER EMEAELEDERK EMEAELEDERKQR EMEAELEDER LEVNLQAMK	EMEAELEDER EMEAELEDERK EMEAELEDER EMEAELEDERK EMEAELEDERKQR EMEAELEDER EMEAELEDERK EMEAELEDERKQR	1	0	2	3	3	3	3	2	2	3	3	3	3	2
MYH9_HUMAN	2	3	50.0 AA STEP	50Step_Domain_p1600.0_to_1650.0	1600	1650	50	EMEAELEDER EMEAELEDERK EMEAELEDERKQR EMEAELEDER EMEAELEDERK EMEAELEDERKQR EMEAELEDER	EMEAELEDER EMEAELEDERK KLEMDLKDLEAHIDSANK EMEAELEDER EMEAELEDERK EMEAELEDERKQR EMEAELEDER EMEAELEDERK EMEAELEDERKQR	1	0.02	3	3	3	3	3	1	3	3	3	3	3	1
MYH9_HUMAN	5	5	50.0 AA STEP	50Step_Domain_p1650.0_to_1700.0	1650	1700	50	EEILAQAK EEILAQAKENEK QAQQERDELADEIANSSGKGALALEEK RQAQQERDELADEIANSSGK SMEAEMIQLQEELAAAER EEILAQAK QAQQERDELADEIANSSGK SMEAEMIQLQEELAAAER EEILAQAK QAQQERDELADEIANSSGK RQAQQERDELADEIANSSGK SMEAEMIQLQEELAAAER	ASREEILAQAK EEILAQAK QAQQERDELADEIANSSGK RQAQQERDELADEIANSSGK SMEAEMIQLQEELAAAER ASREEILAQAKENEK EEILAQAK QAQQERDELADEIANSSGK SMEAEMIQLQEELAAAER EEILAQAK QAQQERDELADEIANSSGK RQAQQERDELADEIANSSGK SMEAEMIQLQEELAAAER	1	0	6	5	4	6	4	5	7	5	4	6	4	5
MYH9_HUMAN	4	4	50.0 AA STEP	50Step_Domain_p1700.0_to_1750.0	1700	1750	50	DELADEIANSSGK GALALEEK IAQLEEELEEEQGNTELINDR IAQLEEELEEEQGNTELINDRLK QAQQERDELADEIANSSGKGALALEEK RQAQQERDELADEIANSSGK DELADEIANSSGK IAQLEEELEEEQGNTELINDR QAQQERDELADEIANSSGK QAQQERDELADEIANSSGK RQAQQERDELADEIANSSGK	IAQLEEELEEEQGNTELINDRLK QAQQERDELADEIANSSGK RQAQQERDELADEIANSSGK IAQLEEELEEEQGNTELINDR IAQLEEELEEEQGNTELINDRLK QAQQERDELADEIANSSGK DELADEIANSSGK IAQLEEELEEEQGNTELINDR QAQQERDELADEIANSSGK RQAQQERDELADEIANSSGK	1	0	4	3	4	6	3	2	4	3	4	6	3	2
MYH9_HUMAN	4	5	50.0 AA STEP	50Step_Domain_p1750.0_to_1800.0	1750	1800	50	ANLQIDQINTDLNLER IAQLEEELEEEQGNTELINDR IAQLEEELEEEQGNTELINDRLK KANLQIDQINTDLNLER LQEMEGTVK VKLQEMEGTVK IAQLEEELEEEQGNTELINDR KANLQIDQINTDLNLER LQEMEGTVK ANLQIDQINTDLNLER LQEMEGTVK	ANLQIDQINTDLNLER IAQLEEELEEEQGNTELINDRLK KANLQIDQINTDLNLER LQEMEGTVK ANLQIDQINTDLNLER IAQLEEELEEEQGNTELINDR IAQLEEELEEEQGNTELINDRLK KANLQIDQINTDLNLER LQEMEGTVK ANLQIDQINTDLNLER IAQLEEELEEEQGNTELINDR KANLQIDQINTDLNLER LQEMEGTVK VKLQEMEGTVK	1	0.02	5	6	5	7	3	3	6	6	6	7	3	3
MYH9_HUMAN	6	8	50.0 AA STEP	50Step_Domain_p1800.0_to_1850.0	1800	1850	50	DVLLQVDDERR IAQLEEQLDNETK IAQLEEQLDNETKER LQEMEGTVK VKLQEMEGTVK ASITALEAK DVLLQVDDER IAQLEEQLDNETKER LQEMEGTVK ASITALEAK DVLLQVDDER IAQLEEQLDNETKER LKDVLLQVDDER LQEMEGTVK	ASITALEAK DVLLQVDDERR IAQLEEQLDNETKER LKDVLLQVDDER LQEMEGTVK ASITALEAK DVLLQVDDER IAQLEEQLDNETK IAQLEEQLDNETKER LKDVLLQVDDER LQEMEGTVK ASITALEAK DVLLQVDDER DVLLQVDDERR IAQLEEQLDNETK IAQLEEQLDNETKER LKDVLLQVDDER LKDVLLQVDDERR LQEMEGTVK VKLQEMEGTVK	1	0.04	6	7	10	6	6	7	7	7	11	6	5	6
MYH9_HUMAN	5	7	50.0 AA STEP	50Step_Domain_p1850.0_to_1900.0	1850	1900	50	DVLLQVDDERR ELEDATETADAMNR QLEEAEEEAQR RQLEEAEEEAQR DVLLQVDDER ELEDATETADAMNR ELEDATETADAMNREVSSLK QLEEAEEEAQR RQLEEAEEEAQR DVLLQVDDER ELEDATETADAMNR LKDVLLQVDDER QLEEAEEEAQR RQLEEAEEEAQR	DVLLQVDDERR ELEDATETADAMNR ELEDATETADAMNREVSSLK LKDVLLQVDDER QLEEAEEEAQR RQLEEAEEEAQR DVLLQVDDER ELEDATETADAMNR ELEDATETADAMNREVSSLK LKDVLLQVDDER NAEQYKDQADK QLEEAEEEAQR QLEEAEEEAQRANASR RQLEEAEEEAQR DVLLQVDDER DVLLQVDDERR ELEDATETADAMNR LKDVLLQVDDER LKDVLLQVDDERR QLEEAEEEAQR	0.312	0.04	6	9	6	4	6	5	7	10	7	4	5	5
MYH9_HUMAN	2	3	50.0 AA STEP	50Step_Domain_p1900.0_to_1950.0	1900	1950	50	ELEDATETADAMNR GDLPFVVPR RGDLPFVVPR ELEDATETADAMNR ELEDATETADAMNREVSSLK ELEDATETADAMNR GDLPFVVPR	ELEDATETADAMNR ELEDATETADAMNREVSSLK GDLPFVVPR ELEDATETADAMNR ELEDATETADAMNREVSSLK GDLPFVVPR ELEDATETADAMNR	1	0.02	3	4	1	3	2	2	3	4	1	3	2	2
MYH9_HUMAN	0	0	50.0 AA STEP	50Step_Domain_p1950.0_to_1960.0	1950	1960	10			1	0	0	0	0	0	0	0	0	0	0	0	0	0
MYLK_HUMAN	0	0	50.0 AA STEP	50Step_Domain_p0_to_50	0	50	50			1	0	0	0	0	0	0	0	0	0	0	0	0	0
MYLK_HUMAN	0	0	50.0 AA STEP	50Step_Domain_p50.0_to_100.0	50	100	50			1	0	0	0	0	0	0	0	0	0	0	0	0	0
MYLK_HUMAN	0	0	50.0 AA STEP	50Step_Domain_p100.0_to_150.0	100	150	50			1	0	0	0	0	0	0	0	0	0	0	0	0	0
MYLK_HUMAN	0	0	50.0 AA STEP	50Step_Domain_p150.0_to_200.0	150	200	50			1	0	0	0	0	0	0	0	0	0	0	0	0	0
MYLK_HUMAN	0	0	50.0 AA STEP	50Step_Domain_p200.0_to_250.0	200	250	50			1	0	0	0	0	0	0	0	0	0	0	0	0	0
MYLK_HUMAN	0	0	50.0 AA STEP	50Step_Domain_p250.0_to_300.0	250	300	50			1	0	0	0	0	0	0	0	0	0	0	0	0	0
MYLK_HUMAN	0	0	50.0 AA STEP	50Step_Domain_p300.0_to_350.0	300	350	50			1	0	0	0	0	0	0	0	0	0	0	0	0	0
MYLK_HUMAN	0	0	50.0 AA STEP	50Step_Domain_p350.0_to_400.0	350	400	50			1	0	0	0	0	0	0	0	0	0	0	0	0	0
MYLK_HUMAN	0	0	50.0 AA STEP	50Step_Domain_p400.0_to_450.0	400	450	50			1	0	0	0	0	0	0	0	0	0	0	0	0	0
MYLK_HUMAN	0	0	50.0 AA STEP	50Step_Domain_p450.0_to_500.0	450	500	50			1	0	0	0	0	0	0	0	0	0	0	0	0	0
MYLK_HUMAN	0	0	50.0 AA STEP	50Step_Domain_p500.0_to_550.0	500	550	50			1	0	0	0	0	0	0	0	0	0	0	0	0	0
MYLK_HUMAN	0	0	50.0 AA STEP	50Step_Domain_p550.0_to_600.0	550	600	50			1	0	0	0	0	0	0	0	0	0	0	0	0	0
MYLK_HUMAN	0	0	50.0 AA STEP	50Step_Domain_p600.0_to_650.0	600	650	50			1	0	0	0	0	0	0	0	0	0	0	0	0	0
MYLK_HUMAN	0	0	50.0 AA STEP	50Step_Domain_p650.0_to_700.0	650	700	50			1	0	0	0	0	0	0	0	0	0	0	0	0	0
MYLK_HUMAN	0	0	50.0 AA STEP	50Step_Domain_p700.0_to_750.0	700	750	50			1	0	0	0	0	0	0	0	0	0	0	0	0	0
MYLK_HUMAN	0	0	50.0 AA STEP	50Step_Domain_p750.0_to_800.0	750	800	50			1	0	0	0	0	0	0	0	0	0	0	0	0	0
MYLK_HUMAN	0	0	50.0 AA STEP	50Step_Domain_p800.0_to_850.0	800	850	50			1	0	0	0	0	0	0	0	0	0	0	0	0	0
MYLK_HUMAN	0	0	50.0 AA STEP	50Step_Domain_p850.0_to_900.0	850	900	50			1	0	0	0	0	0	0	0	0	0	0	0	0	0
MYLK_HUMAN	0	0	50.0 AA STEP	50Step_Domain_p900.0_to_950.0	900	950	50			1	0	0	0	0	0	0	0	0	0	0	0	0	0
MYLK_HUMAN	0	0	50.0 AA STEP	50Step_Domain_p950.0_to_1000.0	950	1000	50			1	0	0	0	0	0	0	0	0	0	0	0	0	0
MYLK_HUMAN	0	0	50.0 AA STEP	50Step_Domain_p1000.0_to_1050.0	1000	1050	50			1	0	0	0	0	0	0	0	0	0	0	0	0	0
MYLK_HUMAN	0	0	50.0 AA STEP	50Step_Domain_p1050.0_to_1100.0	1050	1100	50			1	0	0	0	0	0	0	0	0	0	0	0	0	0
MYLK_HUMAN	0	0	50.0 AA STEP	50Step_Domain_p1100.0_to_1150.0	1100	1150	50			1	0	0	0	0	0	0	0	0	0	0	0	0	0
MYLK_HUMAN	0	0	50.0 AA STEP	50Step_Domain_p1150.0_to_1200.0	1150	1200	50			1	0	0	0	0	0	0	0	0	0	0	0	0	0
MYLK_HUMAN	0	0	50.0 AA STEP	50Step_Domain_p1200.0_to_1250.0	1200	1250	50			1	0	0	0	0	0	0	0	0	0	0	0	0	0
MYLK_HUMAN	1	2	50.0 AA STEP	50Step_Domain_p1250.0_to_1300.0	1250	1300	50	AGESVELFGK AGESVELFGK	AGESVELFGK AGESVELFGK AGESVELFGK	0.0078	0.02	2	2	1	1	2	0	1	1	1	1	1	0
MYLK_HUMAN	0	0	50.0 AA STEP	50Step_Domain_p1300.0_to_1350.0	1300	1350	50			1	0	0	0	0	0	0	0	0	0	0	0	0	0
MYLK_HUMAN	0	0	50.0 AA STEP	50Step_Domain_p1350.0_to_1400.0	1350	1400	50			1	0	0	0	0	0	0	0	0	0	0	0	0	0
MYLK_HUMAN	0	0	50.0 AA STEP	50Step_Domain_p1400.0_to_1450.0	1400	1450	50			1	0	0	0	0	0	0	0	0	0	0	0	0	0
MYLK_HUMAN	0	0	50.0 AA STEP	50Step_Domain_p1450.0_to_1500.0	1450	1500	50			1	0	0	0	0	0	0	0	0	0	0	0	0	0
MYLK_HUMAN	1	2	50.0 AA STEP	50Step_Domain_p1500.0_to_1550.0	1500	1550	50	LVQCVDAFEEK LVQCVDAFEEK	LVQCVDAFEEK LVQCVDAFEEK LVQCVDAFEEK	0.0078	0.02	2	2	1	1	0	2	1	1	1	1	0	1
MYLK_HUMAN	0	0	50.0 AA STEP	50Step_Domain_p1550.0_to_1600.0	1550	1600	50			1	0	0	0	0	0	0	0	0	0	0	0	0	0
MYLK_HUMAN	2	0	50.0 AA STEP	50Step_Domain_p1600.0_to_1650.0	1600	1650	50	LIDFGLAR LIDFGLAR LIDFGLAR	LIDFGLAR	0	-0.04	0	0	1	1	2	2	0	0	1	1	1	1
MYLK_HUMAN	0	0	50.0 AA STEP	50Step_Domain_p1650.0_to_1700.0	1650	1700	50			1	0	0	0	0	0	0	0	0	0	0	0	0	0
MYLK_HUMAN	0	0	50.0 AA STEP	50Step_Domain_p1700.0_to_1750.0	1700	1750	50			1	0	0	0	0	0	0	0	0	0	0	0	0	0
MYLK_HUMAN	0	0	50.0 AA STEP	50Step_Domain_p1750.0_to_1800.0	1750	1800	50			1	0	0	0	0	0	0	0	0	0	0	0	0	0
MYLK_HUMAN	0	0	50.0 AA STEP	50Step_Domain_p1800.0_to_1850.0	1800	1850	50		DLEVVEGSAAR	1	0	0	0	1	0	0	0	0	0	1	0	0	0
MYLK_HUMAN	0	0	50.0 AA STEP	50Step_Domain_p1850.0_to_1900.0	1850	1900	50			1	0	0	0	0	0	0	0	0	0	0	0	0	0
MYLK_HUMAN	0	0	50.0 AA STEP	50Step_Domain_p1900.0_to_1914.0	1900	1914	14			1	0	0	0	0	0	0	0	0	0	0	0	0	0
NID1_HUMAN	0	0	50.0 AA STEP	50Step_Domain_p0_to_50	0	50	50			1	0	0	0	0	0	0	0	0	0	0	0	0	0
NID1_HUMAN	0	0	50.0 AA STEP	50Step_Domain_p50.0_to_100.0	50	100	50			1	0	0	0	0	0	0	0	0	0	0	0	0	0
NID1_HUMAN	0	0	50.0 AA STEP	50Step_Domain_p100.0_to_150.0	100	150	50			1	0	0	0	0	0	0	0	0	0	0	0	0	0
NID1_HUMAN	0	0	50.0 AA STEP	50Step_Domain_p150.0_to_200.0	150	200	50			1	0	0	0	0	0	0	0	0	0	0	0	0	0
NID1_HUMAN	0	0	50.0 AA STEP	50Step_Domain_p200.0_to_250.0	200	250	50			1	0	0	0	0	0	0	0	0	0	0	0	0	0
NID1_HUMAN	0	0	50.0 AA STEP	50Step_Domain_p250.0_to_300.0	250	300	50			1	0	0	0	0	0	0	0	0	0	0	0	0	0
NID1_HUMAN	0	0	50.0 AA STEP	50Step_Domain_p300.0_to_350.0	300	350	50			1	0	0	0	0	0	0	0	0	0	0	0	0	0
NID1_HUMAN	0	0	50.0 AA STEP	50Step_Domain_p350.0_to_400.0	350	400	50			1	0	0	0	0	0	0	0	0	0	0	0	0	0
NID1_HUMAN	0	0	50.0 AA STEP	50Step_Domain_p400.0_to_450.0	400	450	50			1	0	0	0	0	0	0	0	0	0	0	0	0	0
NID1_HUMAN	0	0	50.0 AA STEP	50Step_Domain_p450.0_to_500.0	450	500	50			1	0	0	0	0	0	0	0	0	0	0	0	0	0
NID1_HUMAN	1	1	50.0 AA STEP	50Step_Domain_p500.0_to_550.0	500	550	50	QAEVTFVGHPGNLVIK NGFSITGGEFTR QAEVTFVGHPGNLVIK	NGFSITGGEFTR QAEVTFVGHPGNLVIK	1	0	2	0	0	0	1	3	2	0	0	0	1	3
NID1_HUMAN	0	0	50.0 AA STEP	50Step_Domain_p550.0_to_600.0	550	600	50			1	0	0	0	0	0	0	0	0	0	0	0	0	0
NID1_HUMAN	0	0	50.0 AA STEP	50Step_Domain_p600.0_to_650.0	600	650	50			1	0	0	0	0	0	0	0	0	0	0	0	0	0
NID1_HUMAN	2	2	50.0 AA STEP	50Step_Domain_p650.0_to_700.0	650	700	50	TQFTCECSIGFR YALSNSIGPVR TQFTCECSIGFR TQFTCECSIGFR	TQFTCECSIGFR YALSNSIGPVR TQFTCECSIGFR TQFTCECSIGFR	1	0	2	2	1	3	1	1	3	2	1	2	1	1
NID1_HUMAN	1	2	50.0 AA STEP	50Step_Domain_p700.0_to_750.0	700	750	50	TQFTCECSIGFR TQFTCECSIGFR TQFTCECSIGFR	TQFTCECSIGFR TQFTCECSIGFR TQFTCECSIGFR	1	0.02	2	2	1	2	1	1	2	2	1	1	1	1
NID1_HUMAN	0	0	50.0 AA STEP	50Step_Domain_p750.0_to_800.0	750	800	50			1	0	0	0	0	0	0	0	0	0	0	0	0	0
NID1_HUMAN	0	0	50.0 AA STEP	50Step_Domain_p800.0_to_850.0	800	850	50			1	0	0	0	0	0	0	0	0	0	0	0	0	0
NID1_HUMAN	0	0	50.0 AA STEP	50Step_Domain_p850.0_to_900.0	850	900	50			1	0	0	0	0	0	0	0	0	0	0	0	0	0
NID1_HUMAN	0	0	50.0 AA STEP	50Step_Domain_p900.0_to_950.0	900	950	50			1	0	0	0	0	0	0	0	0	0	0	0	0	0
NID1_HUMAN	2	2	50.0 AA STEP	50Step_Domain_p950.0_to_1000.0	950	1000	50	MVYWTDITEPSIGR VIIGLAFDCVDK MVYWTDITEPSIGR VIIGLAFDCVDK MVYWTDITEPSIGR VIIGLAFDCVDK	AFLHVPAK MVYWTDITEPSIGR VIIGLAFDCVDK MVYWTDITEPSIGR VIIGLAFDCVDK MVYWTDITEPSIGR VIIGLAFDCVDK	1	0	2	2	2	3	2	2	3	2	2	2	2	2
NID1_HUMAN	4	5	50.0 AA STEP	50Step_Domain_p1000.0_to_1050.0	1000	1050	50	MVYWTDITEPSIGR NIFWTDSNLDR ASLHGGEPTTIIR MVYWTDITEPSIGR NIFWTDSNLDR QDLGSPEGIAVDHLGR ASLHGGEPTTIIR MVYWTDITEPSIGR NIFWTDSNLDR QDLGSPEGIAVDHLGR	MVYWTDITEPSIGR NIFWTDSNLDR QDLGSPEGIAVDHLGR MVYWTDITEPSIGR NIFWTDSNLDR QDLGSPEGIAVDHLGR ASLHGGEPTTIIR MVYWTDITEPSIGR NIFWTDSNLDR QDLGSPEGIAVDHLGR	1	0.02	4	5	5	3	5	5	5	4	5	2	5	5
NID1_HUMAN	3	3	50.0 AA STEP	50Step_Domain_p1050.0_to_1100.0	1050	1100	50	IETSYMDGTNR VLFETDLVNPR IETSYMDGTNR VLFETDLVNPR IETSYMDGTNR VLFETDLVNPR	IETSYMDGTNR VLFETDLVNPR IETSYMDGTNR VLFETDLVNPR IETSYMDGTNR VLFETDLVNPR	1	0	2	4	3	4	3	3	3	3	3	3	3	3
NID1_HUMAN	0	0	50.0 AA STEP	50Step_Domain_p1100.0_to_1150.0	1100	1150	50			1	0	0	0	0	0	0	0	0	0	0	0	0	0
NID1_HUMAN	0	1	50.0 AA STEP	50Step_Domain_p1150.0_to_1200.0	1150	1200	50		MNSVVALDLAISK MNSVVALDLAISK NLYFTDWK	0.36	0.02	1	0	2	0	0	0	1	0	2	0	0	0
NID1_HUMAN	0	0	50.0 AA STEP	50Step_Domain_p1200.0_to_1247.0	1200	1247	47			1	0	0	0	0	0	0	0	0	0	0	0	0	0
NID2_HUMAN	0	0	50.0 AA STEP	50Step_Domain_p0_to_50	0	50	50			1	0	0	0	0	0	0	0	0	0	0	0	0	0
NID2_HUMAN	0	0	50.0 AA STEP	50Step_Domain_p50.0_to_100.0	50	100	50			1	0	0	0	0	0	0	0	0	0	0	0	0	0
NID2_HUMAN	0	0	50.0 AA STEP	50Step_Domain_p100.0_to_150.0	100	150	50			1	0	0	0	0	0	0	0	0	0	0	0	0	0
NID2_HUMAN	0	0	50.0 AA STEP	50Step_Domain_p150.0_to_200.0	150	200	50			1	0	0	0	0	0	0	0	0	0	0	0	0	0
NID2_HUMAN	0	0	50.0 AA STEP	50Step_Domain_p200.0_to_250.0	200	250	50			1	0	0	0	0	0	0	0	0	0	0	0	0	0
NID2_HUMAN	0	0	50.0 AA STEP	50Step_Domain_p250.0_to_300.0	250	300	50			1	0	0	0	0	0	0	0	0	0	0	0	0	0
NID2_HUMAN	0	0	50.0 AA STEP	50Step_Domain_p300.0_to_350.0	300	350	50			1	0	0	0	0	0	0	0	0	0	0	0	0	0
NID2_HUMAN	0	0	50.0 AA STEP	50Step_Domain_p350.0_to_400.0	350	400	50			1	0	0	0	0	0	0	0	0	0	0	0	0	0
NID2_HUMAN	0	0	50.0 AA STEP	50Step_Domain_p400.0_to_450.0	400	450	50			1	0	0	0	0	0	0	0	0	0	0	0	0	0
NID2_HUMAN	0	0	50.0 AA STEP	50Step_Domain_p450.0_to_500.0	450	500	50			1	0	0	0	0	0	0	0	0	0	0	0	0	0
NID2_HUMAN	0	0	50.0 AA STEP	50Step_Domain_p500.0_to_550.0	500	550	50			1	0	0	0	0	0	0	0	0	0	0	0	0	0
NID2_HUMAN	0	0	50.0 AA STEP	50Step_Domain_p550.0_to_600.0	550	600	50			1	0	0	0	0	0	0	0	0	0	0	0	0	0
NID2_HUMAN	0	1	50.0 AA STEP	50Step_Domain_p600.0_to_650.0	600	650	50	ITQTAEGLDPENYLSIK	ITQTAEGLDPENYLSIK ITQTAEGLDPENYLSIK ITQTAEGLDPENYLSIK	1	0.02	1	1	1	0	0	1	1	1	1	0	0	1
NID2_HUMAN	0	0	50.0 AA STEP	50Step_Domain_p650.0_to_700.0	650	700	50			1	0	0	0	0	0	0	0	0	0	0	0	0	0
NID2_HUMAN	1	1	50.0 AA STEP	50Step_Domain_p700.0_to_750.0	700	750	50	VFALYNDEER VFALYNDEER	HPSFPTTQQLNVDR VFALYNDEER HPSFPTTQQLNVDR VFALYNDEER HPSFPTTQQLNVDR VFALYNDEER	1	0	1	1	2	1	0	1	2	2	2	1	0	1
NID2_HUMAN	0	1	50.0 AA STEP	50Step_Domain_p750.0_to_800.0	750	800	50		NCVDENECATGFHR NCVDENECATGFHR	1	0.02	1	1	0	0	0	0	1	1	0	0	0	0
NID2_HUMAN	1	1	50.0 AA STEP	50Step_Domain_p800.0_to_850.0	800	850	50	SGYEFADDR HTCILITPPANPCEDGSHTCAPAGQAR SGYEFADDR	NCVDENECATGFHR SGYEFADDR NCVDENECATGFHR SGYEFADDR SGYEFADDR	1	0	1	1	1	1	0	2	2	2	1	1	0	2
NID2_HUMAN	0	0	50.0 AA STEP	50Step_Domain_p850.0_to_900.0	850	900	50	HTCILITPPANPCEDGSHTCAPAGQAR		1	0	0	0	0	0	0	1	0	0	0	0	0	1
NID2_HUMAN	0	0	50.0 AA STEP	50Step_Domain_p900.0_to_950.0	900	950	50			1	0	0	0	0	0	0	0	0	0	0	0	0	0
NID2_HUMAN	0	0	50.0 AA STEP	50Step_Domain_p950.0_to_1000.0	950	1000	50			1	0	0	0	0	0	0	0	0	0	0	0	0	0
NID2_HUMAN	1	1	50.0 AA STEP	50Step_Domain_p1000.0_to_1050.0	1000	1050	50	DDQYVPQCDDLGHFIPLQCHGK ENLLEHYGGTPR	ENLLEHYGGTPR ENLLEHYGGTPR	1	0	1	0	1	0	0	2	1	0	1	0	0	3
NID2_HUMAN	1	1	50.0 AA STEP	50Step_Domain_p1050.0_to_1100.0	1050	1100	50	DDQYVPQCDDLGHFIPLQCHGK	SDFCWCVDK SDFCWCVDKDGR SDFCWCVDK	1	0	1	1	0	0	0	2	2	1	0	0	0	2
NID2_HUMAN	0	0	50.0 AA STEP	50Step_Domain_p1100.0_to_1150.0	1100	1150	50			1	0	0	0	0	0	0	0	0	0	0	0	0	0
NID2_HUMAN	1	1	50.0 AA STEP	50Step_Domain_p1150.0_to_1200.0	1150	1200	50	MVYWTDVAGR MVYWTDVAGR MVYWTDVAGR	MVYWTDVAGR MVYWTDVAGR MVYWTDVAGR	1	0	1	1	1	1	2	1	1	1	1	1	1	1
NID2_HUMAN	3	2	50.0 AA STEP	50Step_Domain_p1200.0_to_1250.0	1200	1250	50	AIAVDPIR IESALLDGSER VLFYTDLVNPR AIAVDPIR IESALLDGSER IESALLDGSER	AIAVDPIR IESALLDGSER AIAVDPIR IESALLDGSER VLFYTDLVNPR AIAVDPIR IESALLDGSER VLFYTDLVNPR	0.0224	-0.02	1	2	2	3	5	1	2	3	3	3	2	1
NID2_HUMAN	1	1	50.0 AA STEP	50Step_Domain_p1250.0_to_1300.0	1250	1300	50	KLECTLPDGTGR LLCWADAGTK	KLECTLPDGTGR LLCWADAGTK KLECTLPDGTGR LLCWADAGTK LLCWADAGTK	1	0	1	1	1	1	0	1	2	2	1	1	0	1
NID2_HUMAN	2	2	50.0 AA STEP	50Step_Domain_p1300.0_to_1350.0	1300	1350	50	HSGQFTDEYLPEQR KLECTLPDGTGR HSGQFTDEYLPEQR HSGQFTDEYLPEQR	HSGQFTDEYLPEQR KLECTLPDGTGR HSGQFTDEYLPEQR KLECTLPDGTGR HSGQFTDEYLPEQR	1	0	2	2	2	3	2	2	3	3	2	3	1	2
NID2_HUMAN	2	1	50.0 AA STEP	50Step_Domain_p1350.0_to_1375.0	1350	1375	25	HSGQFTDEYLPEQR HSGQFTDEYLPEQR HSGQFTDEYLPEQR	HSGQFTDEYLPEQR HSGQFTDEYLPEQR HSGQFTDEYLPEQR	1	-0.04	1	1	2	2	2	2	2	2	2	2	1	2
ODO2_HUMAN	0	0	50.0 AA STEP	50Step_Domain_p0_to_50	0	50	50			1	0	0	0	0	0	0	0	0	0	0	0	0	0
ODO2_HUMAN	0	0	50.0 AA STEP	50Step_Domain_p50.0_to_100.0	50	100	50	TPAFAESVTEGDVRWEK	TPAFAESVTEGDVRWEK	1	0	0	0	1	0	0	1	0	0	1	0	0	1
ODO2_HUMAN	0	0	50.0 AA STEP	50Step_Domain_p100.0_to_150.0	100	150	50			1	0	0	0	0	0	0	0	0	0	0	0	0	0
ODO2_HUMAN	0	0	50.0 AA STEP	50Step_Domain_p150.0_to_200.0	150	200	50	AKPAEAPAAAAPK		0.369	0	0	0	0	1	0	0	0	0	0	1	0	0
ODO2_HUMAN	0	0	50.0 AA STEP	50Step_Domain_p200.0_to_250.0	200	250	50			1	0	0	0	0	0	0	0	0	0	0	0	0	0
ODO2_HUMAN	0	0	50.0 AA STEP	50Step_Domain_p250.0_to_300.0	250	300	50			1	0	0	0	0	0	0	0	0	0	0	0	0	0
ODO2_HUMAN	2	0	50.0 AA STEP	50Step_Domain_p300.0_to_350.0	300	350	50	GLVVPVIR NVEAMNFADIER GLVVPVIR NVEAMNFADIER GLVVPVIR NVEAMNFADIER	GLVVPVIR	0	-0.04	0	0	1	1	2	2	0	0	1	2	2	3
ODO2_HUMAN	0	0	50.0 AA STEP	50Step_Domain_p350.0_to_400.0	350	400	50			1	0	0	0	0	0	0	0	0	0	0	0	0	0
ODO2_HUMAN	0	0	50.0 AA STEP	50Step_Domain_p400.0_to_450.0	400	450	50			1	0	0	0	0	0	0	0	0	0	0	0	0	0
ODO2_HUMAN	0	0	50.0 AA STEP	50Step_Domain_p450.0_to_453.0	450	453	3			1	0	0	0	0	0	0	0	0	0	0	0	0	0
PGS2_HUMAN	0	1	50.0 AA STEP	50Step_Domain_p0_to_50	0	50	50		DFEPSLGPVCPFR DFEPSLGPVCPFR	1	0.02	0	1	1	0	0	0	0	1	1	0	0	0
PGS2_HUMAN	22	22	50.0 AA STEP	50Step_Domain_p50.0_to_100.0	50	100	50	DLPPDTTLLDLQNNK DLPPDTTLLDLQNNKITEIKDGDFK ITEIKDGDFK VVQCSDLGLDK VVQCSDLGLDKVPK DLPPDTTLLDLQNNK DLPPDTTLLDLQNNKITEIKDGDFK ITEIKDGDFK VVQCSDLGLDK VVQCSDLGLDKVPK DLPPDTTLLDLQNNK DLPPDTTLLDLQNNKITEIKDGDFK ITEIKDGDFK VVQCSDLGLDK VVQCSDLGLDKVPK	DLPPDTTLLDLQNNK DLPPDTTLLDLQNNKITEIKDGDFK ITEIKDGDFK VVQCSDLGLDK VVQCSDLGLDKVPK VVQCSDLGLDKVPKDLPPDTTLLDLQNNK DFEPSLGPVCPFR DLPPDTTLLDLQNNK DLPPDTTLLDLQNNKITEIKDGDFK ITEIKDGDFK VVQCSDLGLDK VVQCSDLGLDKVPK VVQCSDLGLDKVPKDLPPDTTLLDLQNNK DFEPSLGPVCPFR DLPPDTTLLDLQNNK DLPPDTTLLDLQNNKITEIKDGDFK ITEIKDGDFK VVQCSDLGLDK VVQCSDLGLDKVPK	1	0	23	22	20	24	23	19	26	24	15	30	22	20
PGS2_HUMAN	15	16	50.0 AA STEP	50Step_Domain_p100.0_to_150.0	100	150	50	DLPPDTTLLDLQNNKITEIKDGDFK ITEIKDGDFK NLHALILVNNK NQLKELPEK VSPGAFTPLVK DLPPDTTLLDLQNNKITEIKDGDFK ITEIKDGDFK NLHALILVNNK NQLKELPEK VSPGAFTPLVK DLPPDTTLLDLQNNKITEIKDGDFK ITEIKDGDFK NLHALILVNNK NQLKELPEK VSPGAFTPLVK	DLPPDTTLLDLQNNKITEIKDGDFK ITEIKDGDFK NLHALILVNNK NQLKELPEK VSPGAFTPLVK DLPPDTTLLDLQNNKITEIKDGDFK ITEIKDGDFK NLHALILVNNK NQLKELPEK VSPGAFTPLVK DLPPDTTLLDLQNNKITEIKDGDFK ITEIKDGDFK NLHALILVNNK NQLKELPEK VSPGAFTPLVK	1	0.02	15	16	16	12	15	19	17	17	12	15	15	19
PGS2_HUMAN	4	6	50.0 AA STEP	50Step_Domain_p150.0_to_200.0	150	200	50	SSGIENGAFQGMK VTFNGLNQMIVIELGTNPLK SSGIENGAFQGMK SSGIENGAFQGMK	AHENEITK SSGIENGAFQGMK AHENEITK KVTFNGLNQMIVIELGTNPLK SSGIENGAFQGMK KVTFNGLNQMIVIELGTNPLK SSGIENGAFQGMK	0.1888	0.04	4	6	7	4	4	3	4	6	5	5	4	3
PGS2_HUMAN	0	0	50.0 AA STEP	50Step_Domain_p200.0_to_250.0	200	250	50			1	0	0	0	0	0	0	0	0	0	0	0	0	0
PGS2_HUMAN	1	1	50.0 AA STEP	50Step_Domain_p250.0_to_300.0	250	300	50	ELHLDNNK ELHLDNNK ELHLDNNK	ELHLDNNK ELHLDNNK ELHLDNNK	1	0	1	1	1	1	1	1	1	1	1	1	1	1
PGS2_HUMAN	0	0	50.0 AA STEP	50Step_Domain_p300.0_to_350.0	300	350	50		KASYSGVSLFSNPVQYWEIQPSTFR	1	0	0	1	0	0	0	0	0	1	0	0	0	0
PGS2_HUMAN	0	0	50.0 AA STEP	50Step_Domain_p350.0_to_359.0	350	359	9			1	0	0	0	0	0	0	0	0	0	0	0	0	0
PHB2_HUMAN	0	0	50.0 AA STEP	50Step_Domain_p0_to_50	0	50	50			1	0	0	0	0	0	0	0	0	0	0	0	0	0
PHB2_HUMAN	0	0	50.0 AA STEP	50Step_Domain_p50.0_to_100.0	50	100	50	IGGVQQDTILAEGLHFR	IGGVQQDTILAEGLHFR	1	0	0	0	1	0	1	0	0	0	1	0	1	0
PHB2_HUMAN	1	0	50.0 AA STEP	50Step_Domain_p100.0_to_150.0	100	150	50	FNASQLITQR LGLDYEER FNASQLITQR LGLDYEER FNASQLITQR LGLDYEER VLPSIVNEVLK	FNASQLITQR LGLDYEER	0.039	-0.02	0	0	1	1	1	2	0	0	2	2	2	3
PHB2_HUMAN	1	0	50.0 AA STEP	50Step_Domain_p150.0_to_200.0	150	200	50	FNASQLITQR FNASQLITQR FNASQLITQR	FNASQLITQR	0.2934	-0.02	0	0	1	1	1	1	0	0	1	1	1	1
PHB2_HUMAN	0	0	50.0 AA STEP	50Step_Domain_p200.0_to_250.0	200	250	50	MLGEALSK		1	0	0	0	0	1	0	0	0	0	0	1	0	0
PHB2_HUMAN	0	0	50.0 AA STEP	50Step_Domain_p250.0_to_299.0	250	299	49			1	0	0	0	0	0	0	0	0	0	0	0	0	0
PKP1_HUMAN	0	0	50.0 AA STEP	50Step_Domain_p0_to_50	0	50	50			1	0	0	0	0	0	0	0	0	0	0	0	0	0
PKP1_HUMAN	0	0	50.0 AA STEP	50Step_Domain_p50.0_to_100.0	50	100	50			1	0	0	0	0	0	0	0	0	0	0	0	0	0
PKP1_HUMAN	0	0	50.0 AA STEP	50Step_Domain_p100.0_to_150.0	100	150	50			1	0	0	0	0	0	0	0	0	0	0	0	0	0
PKP1_HUMAN	0	0	50.0 AA STEP	50Step_Domain_p150.0_to_200.0	150	200	50			1	0	0	0	0	0	0	0	0	0	0	0	0	0
PKP1_HUMAN	0	1	50.0 AA STEP	50Step_Domain_p200.0_to_250.0	200	250	50		AVQYLSSQDEK AVQYLSSQDEK ICSEDIECSGLTIPK	0.0015	0.02	1	1	0	0	0	0	1	2	0	0	0	0
PKP1_HUMAN	0	1	50.0 AA STEP	50Step_Domain_p250.0_to_300.0	250	300	50		AVQYLSSQDEK SPNQNVQQAAAGALR AVQYLSSQDEK	0.0015	0.02	1	1	0	0	0	0	2	1	0	0	0	0
PKP1_HUMAN	0	0	50.0 AA STEP	50Step_Domain_p300.0_to_350.0	300	350	50		SPNQNVQQAAAGALR	0.4935	0	1	0	0	0	0	0	1	0	0	0	0	0
PKP1_HUMAN	0	0	50.0 AA STEP	50Step_Domain_p350.0_to_400.0	350	400	50			1	0	0	0	0	0	0	0	0	0	0	0	0	0
PKP1_HUMAN	0	0	50.0 AA STEP	50Step_Domain_p400.0_to_450.0	400	450	50			1	0	0	0	0	0	0	0	0	0	0	0	0	0
PKP1_HUMAN	0	0	50.0 AA STEP	50Step_Domain_p450.0_to_500.0	450	500	50			1	0	0	0	0	0	0	0	0	0	0	0	0	0
PKP1_HUMAN	0	0	50.0 AA STEP	50Step_Domain_p500.0_to_550.0	500	550	50			1	0	0	0	0	0	0	0	0	0	0	0	0	0
PKP1_HUMAN	0	0	50.0 AA STEP	50Step_Domain_p550.0_to_600.0	550	600	50			1	0	0	0	0	0	0	0	0	0	0	0	0	0
PKP1_HUMAN	0	0	50.0 AA STEP	50Step_Domain_p600.0_to_650.0	600	650	50			1	0	0	0	0	0	0	0	0	0	0	0	0	0
PKP1_HUMAN	0	0	50.0 AA STEP	50Step_Domain_p650.0_to_700.0	650	700	50			1	0	0	0	0	0	0	0	0	0	0	0	0	0
PKP1_HUMAN	0	0	50.0 AA STEP	50Step_Domain_p700.0_to_747.0	700	747	47			1	0	0	0	0	0	0	0	0	0	0	0	0	0
PLAK_HUMAN	0	0	50.0 AA STEP	50Step_Domain_p0_to_50	0	50	50			1	0	0	0	0	0	0	0	0	0	0	0	0	0
PLAK_HUMAN	0	0	50.0 AA STEP	50Step_Domain_p50.0_to_100.0	50	100	50			1	0	0	0	0	0	0	0	0	0	0	0	0	0
PLAK_HUMAN	0	0	50.0 AA STEP	50Step_Domain_p100.0_to_150.0	100	150	50			1	0	0	0	0	0	0	0	0	0	0	0	0	0
PLAK_HUMAN	0	0	50.0 AA STEP	50Step_Domain_p150.0_to_200.0	150	200	50			1	0	0	0	0	0	0	0	0	0	0	0	0	0
PLAK_HUMAN	0	0	50.0 AA STEP	50Step_Domain_p200.0_to_250.0	200	250	50			1	0	0	0	0	0	0	0	0	0	0	0	0	0
PLAK_HUMAN	0	0	50.0 AA STEP	50Step_Domain_p250.0_to_300.0	250	300	50			1	0	0	0	0	0	0	0	0	0	0	0	0	0
PLAK_HUMAN	0	0	50.0 AA STEP	50Step_Domain_p300.0_to_350.0	300	350	50			1	0	0	0	0	0	0	0	0	0	0	0	0	0
PLAK_HUMAN	0	0	50.0 AA STEP	50Step_Domain_p350.0_to_400.0	350	400	50			1	0	0	0	0	0	0	0	0	0	0	0	0	0
PLAK_HUMAN	0	0	50.0 AA STEP	50Step_Domain_p400.0_to_450.0	400	450	50			1	0	0	0	0	0	0	0	0	0	0	0	0	0
PLAK_HUMAN	0	0	50.0 AA STEP	50Step_Domain_p450.0_to_500.0	450	500	50			1	0	0	0	0	0	0	0	0	0	0	0	0	0
PLAK_HUMAN	1	0	50.0 AA STEP	50Step_Domain_p500.0_to_550.0	500	550	50	NLALCPANHAPLQEAAVIPR NLALCPANHAPLQEAAVIPR		0.0015	-0.02	0	0	0	1	1	0	0	0	0	1	1	0
PLAK_HUMAN	0	0	50.0 AA STEP	50Step_Domain_p550.0_to_600.0	550	600	50			1	0	0	0	0	0	0	0	0	0	0	0	0	0
PLAK_HUMAN	0	0	50.0 AA STEP	50Step_Domain_p600.0_to_650.0	600	650	50	VAAGVLCELAQDKEAADAIDAEGASAPLMELLHSR		0.4935	0	0	0	0	0	1	0	0	0	0	0	1	0
PLAK_HUMAN	1	0	50.0 AA STEP	50Step_Domain_p650.0_to_700.0	650	700	50	VSVELTNSLFK VSVELTNSLFK		0.0015	-0.02	0	0	0	1	1	0	0	0	0	1	1	0
PLAK_HUMAN	0	0	50.0 AA STEP	50Step_Domain_p700.0_to_745.0	700	745	45			1	0	0	0	0	0	0	0	0	0	0	0	0	0
PLEC_HUMAN	0	0	50.0 AA STEP	50Step_Domain_p0_to_50	0	50	50			1	0	0	0	0	0	0	0	0	0	0	0	0	0
PLEC_HUMAN	0	0	50.0 AA STEP	50Step_Domain_p50.0_to_100.0	50	100	50			1	0	0	0	0	0	0	0	0	0	0	0	0	0
PLEC_HUMAN	0	0	50.0 AA STEP	50Step_Domain_p100.0_to_150.0	100	150	50			1	0	0	0	0	0	0	0	0	0	0	0	0	0
PLEC_HUMAN	0	0	50.0 AA STEP	50Step_Domain_p150.0_to_200.0	150	200	50			1	0	0	0	0	0	0	0	0	0	0	0	0	0
PLEC_HUMAN	0	0	50.0 AA STEP	50Step_Domain_p200.0_to_250.0	200	250	50			1	0	0	0	0	0	0	0	0	0	0	0	0	0
PLEC_HUMAN	0	0	50.0 AA STEP	50Step_Domain_p250.0_to_300.0	250	300	50			1	0	0	0	0	0	0	0	0	0	0	0	0	0
PLEC_HUMAN	0	0	50.0 AA STEP	50Step_Domain_p300.0_to_350.0	300	350	50	QTNLENLDQAFSVAER		1	0	0	0	0	0	0	1	0	0	0	0	0	1
PLEC_HUMAN	1	1	50.0 AA STEP	50Step_Domain_p350.0_to_400.0	350	400	50	LLDPEDVDVPQPDEK QTNLENLDQAFSVAER	LLDPEDVDVPQPDEK LLDPEDVDVPQPDEK	1	0	1	0	1	0	0	2	1	0	1	0	0	3
PLEC_HUMAN	0	0	50.0 AA STEP	50Step_Domain_p400.0_to_450.0	400	450	50			1	0	0	0	0	0	0	0	0	0	0	0	0	0
PLEC_HUMAN	0	0	50.0 AA STEP	50Step_Domain_p450.0_to_500.0	450	500	50			1	0	0	0	0	0	0	0	0	0	0	0	0	0
PLEC_HUMAN	0	0	50.0 AA STEP	50Step_Domain_p500.0_to_550.0	500	550	50	LHVAILER		1	0	0	0	0	1	0	0	0	0	0	1	0	0
PLEC_HUMAN	1	1	50.0 AA STEP	50Step_Domain_p550.0_to_600.0	550	600	50	LLFNDVQTLK LLFNDVQTLK LLFNDVQTLK	LLFNDVQTLK LLFNDVQTLK LLFNDVQTLK	1	0	1	1	1	1	1	1	1	1	1	1	1	1
PLEC_HUMAN	0	0	50.0 AA STEP	50Step_Domain_p600.0_to_650.0	600	650	50			1	0	0	0	0	0	0	0	0	0	0	0	0	0
PLEC_HUMAN	1	1	50.0 AA STEP	50Step_Domain_p650.0_to_700.0	650	700	50	GLHQSIEEFR GLHQSIEEFR VDGAEWGVDLPSVEAQLGSHR YLQDLLAWVEENQHR	GLHQSIEEFR YLQDLLAWVEENQHR GLHQSIEEFR	1	0	2	0	1	1	0	3	2	0	1	1	0	4
PLEC_HUMAN	1	1	50.0 AA STEP	50Step_Domain_p700.0_to_750.0	700	750	50	GLHQSIEEFR SDEGQLSPATR GLHQSIEEFR	GLHQSIEEFR GLHQSIEEFR	1	0	1	0	1	2	0	1	1	0	1	2	0	1
PLEC_HUMAN	2	2	50.0 AA STEP	50Step_Domain_p750.0_to_800.0	750	800	50	SLESLHSFVAAATK SLESLHSFVAAATK SLESLHSFVAAATK	SLESLHSFVAAATK SLESLHSFVAAATK SLESLHSFVAAATK	1	0	2	2	3	1	2	2	2	2	2	1	2	2
PLEC_HUMAN	0	0	50.0 AA STEP	50Step_Domain_p800.0_to_850.0	800	850	50			1	0	0	0	0	0	0	0	0	0	0	0	0	0
PLEC_HUMAN	0	0	50.0 AA STEP	50Step_Domain_p850.0_to_900.0	850	900	50	LEDLLQDAQDEKEQLNEYKGHLSGLAK LEDLLQDAQDEKEQLNEYK	LEDLLQDAQDEKEQLNEYK	1	0	0	0	1	0	0	1	0	0	1	0	0	1
PLEC_HUMAN	0	0	50.0 AA STEP	50Step_Domain_p900.0_to_950.0	900	950	50	LEDLLQDAQDEKEQLNEYKGHLSGLAK LEDLLQDAQDEKEQLNEYK	LEDLLQDAQDEKEQLNEYK	1	0	0	0	1	0	0	1	0	0	1	0	0	1
PLEC_HUMAN	0	0	50.0 AA STEP	50Step_Domain_p950.0_to_1000.0	950	1000	50			1	0	0	0	0	0	0	0	0	0	0	0	0	0
PLEC_HUMAN	0	0	50.0 AA STEP	50Step_Domain_p1000.0_to_1050.0	1000	1050	50			1	0	0	0	0	0	0	0	0	0	0	0	0	0
PLEC_HUMAN	1	0	50.0 AA STEP	50Step_Domain_p1050.0_to_1100.0	1050	1100	50	DSQDAGGFGPEDR EYGSCSHHYQQLLQSLEQGAQEESR	EYGSCSHHYQQLLQSLEQGAQEESR	1	-0.02	1	0	0	0	0	2	1	0	0	0	0	2
PLEC_HUMAN	1	1	50.0 AA STEP	50Step_Domain_p1100.0_to_1150.0	1100	1150	50	LQLEACETR LQLEACETR CISELKDIR EYGSCSHHYQQLLQSLEQGAQEESR LQLEACETR	CISELKDIR EYGSCSHHYQQLLQSLEQGAQEESR LQLEACETR LQLEACETR LQLEACETR	1	0	2	1	1	1	1	2	3	1	1	1	1	3
PLEC_HUMAN	1	1	50.0 AA STEP	50Step_Domain_p1150.0_to_1200.0	1150	1200	50	AQAEVEGLGK AQAEVEGLGK VLALPEPSPAAPTLR	AQAEVEGLGK VLALPEPSPAAPTLR VLALPEPSPAAPTLR	1	0	2	0	1	0	1	2	2	0	1	0	1	2
PLEC_HUMAN	2	3	50.0 AA STEP	50Step_Domain_p1200.0_to_1250.0	1200	1250	50	GTQGAEEVLR SELELTLGK GTQGAEEVLR GTQGAEEVLR SELELTLGK SELELTLGKLEQVR VLALPEPSPAAPTLR	GTQGAEEVLR SELELTLGK VLALPEPSPAAPTLR GTQGAEEVLR SELELTLGKLEQVR GTQGAEEVLR SELELTLGKLEQVR VLALPEPSPAAPTLR	1	0.02	2	2	4	2	1	3	3	2	3	2	1	4
PLEC_HUMAN	1	0	50.0 AA STEP	50Step_Domain_p1250.0_to_1300.0	1250	1300	50	AQAEAQQPTFDALRDELR AQAEAQQPTFDALRDELR		1	-0.02	0	0	0	0	1	1	0	0	0	0	1	1
PLEC_HUMAN	1	0	50.0 AA STEP	50Step_Domain_p1300.0_to_1350.0	1300	1350	50	WQAVLAQTDVR WQAVLAQTDVR		1	-0.02	0	0	0	0	1	1	0	0	0	0	1	1
PLEC_HUMAN	1	1	50.0 AA STEP	50Step_Domain_p1350.0_to_1400.0	1350	1400	50	EQLRQEQALLEEIER ESADPLGAWLQDAR	ESADPLGAWLQDAR ESADPLGAWLQDAR	1	0	1	1	0	0	0	2	1	1	0	0	0	2
PLEC_HUMAN	1	2	50.0 AA STEP	50Step_Domain_p1400.0_to_1450.0	1400	1450	50	AQLEPVASPAK QYINAIKDYELQLVTYK AQLEPVASPAK VQSGSESVIQEYVDLR	AQLEPVASPAK QYINAIKDYELQLVTYK VQSGSESVIQEYVDLR AQLEPVASPAK QYINAIKDYELQLVTYK QYINAIKDYELQLVTYK VQSGSESVIQEYVDLR	1	0.02	2	2	3	1	1	2	3	2	2	1	1	2
PLEC_HUMAN	1	1	50.0 AA STEP	50Step_Domain_p1450.0_to_1500.0	1450	1500	50	THYSELTTLTSQYIK LAEVEAALEK VQSGSESVIQEYVDLR	LAEVEAALEK THYSELTTLTSQYIK VQSGSESVIQEYVDLR THYSELTTLTSQYIK VQSGSESVIQEYVDLR	1	0	2	1	1	0	2	2	3	1	1	0	2	2
PLEC_HUMAN	0	1	50.0 AA STEP	50Step_Domain_p1500.0_to_1550.0	1500	1550	50	LAEVEAALEK	LAEVEAALEK REEAAVDAQQQK	1	0.02	2	0	0	0	0	1	2	0	0	0	0	1
PLEC_HUMAN	1	1	50.0 AA STEP	50Step_Domain_p1550.0_to_1600.0	1550	1600	50	SIQEELQQLR SIQEELQQLR SIQEELQQLR	REEAAVDAQQQK SIQEELQQLR SIQEELQQLR SIQEELQQLR	1	0	2	1	1	1	1	1	2	1	1	1	1	1
PLEC_HUMAN	0	1	50.0 AA STEP	50Step_Domain_p1600.0_to_1650.0	1600	1650	50	GGAEGELQALR	GGAEGELQALR QAEVELASR QAEVELASR	1	0.02	1	1	1	1	0	0	1	1	1	1	0	0
PLEC_HUMAN	2	3	50.0 AA STEP	50Step_Domain_p1650.0_to_1700.0	1650	1700	50	ALQALEELR QVQVALETAQR ALQALEELR QVQVALETAQR ALQALEELR LQAEEAER QVQVALETAQR	ALQALEELR LQAEEAER QVQVALETAQR ALQALEELR QAEVELASR QVQVALETAQR ALQALEELR QAEVELASR QVQVALETAQR	1	0.02	2	4	4	2	2	2	3	3	3	2	2	3
PLEC_HUMAN	2	2	50.0 AA STEP	50Step_Domain_p1700.0_to_1750.0	1700	1750	50	QVQVALETAQR SLQEEHVAVAQLREEAER QVQVALETAQR QVQVALETAQR SLQEEHVAVAQLR SLQEEHVAVAQLREEAER	QVQVALETAQR QVQVALETAQR SLQEEHVAVAQLREEAER QVQVALETAQR SLQEEHVAVAQLREEAER	1	0	1	2	3	2	1	3	1	2	2	2	1	4
PLEC_HUMAN	0	0	50.0 AA STEP	50Step_Domain_p1750.0_to_1800.0	1750	1800	50	LQAEEVAQQK	LQAEEVAQQK	1	0	0	1	0	0	0	1	0	1	0	0	0	1
PLEC_HUMAN	2	1	50.0 AA STEP	50Step_Domain_p1800.0_to_1850.0	1800	1850	50	QRELAEQELEK LAAEQELIR QRELAEQELEK LAAEQELIR QRELAEQELEK	LAAEQELIR QRELAEQELEK LAAEQELIR LAAEQELIR	1	-0.02	2	1	1	1	2	2	2	1	1	1	2	2
PLEC_HUMAN	3	4	50.0 AA STEP	50Step_Domain_p1850.0_to_1900.0	1850	1900	50	AEMEVLLASK QLLEEELAR RQELEAELAK LAAEQELIR QLLEEELAR RQELEAELAK LAAEQELIR QLLEEELAR RQELEAELAK	LAAEQELIR QLLEEELAR RQELEAELAK LAAEQELIR QLLEEELAR RQELEAELAK LAAEQELIR QLLEEELAR RQELEAELAK	1	0.02	2	5	4	3	4	2	3	4	3	3	3	3
PLEC_HUMAN	1	1	50.0 AA STEP	50Step_Domain_p1900.0_to_1950.0	1900	1950	50	AEMEVLLASK FRELAEEAAR FRELAEEAAR	FRELAEEAAR	1	0	2	0	0	2	1	0	2	0	0	2	1	0
PLEC_HUMAN	0	0	50.0 AA STEP	50Step_Domain_p1950.0_to_2000.0	1950	2000	50			1	0	0	0	0	0	0	0	0	0	0	0	0	0
PLEC_HUMAN	0	0	50.0 AA STEP	50Step_Domain_p2000.0_to_2050.0	2000	2050	50	RLAEDEAFQR	RLAEDEAFQR	1	0	1	0	0	1	0	0	1	0	0	1	0	0
PLEC_HUMAN	3	2	50.0 AA STEP	50Step_Domain_p2050.0_to_2100.0	2050	2100	50	QVEEEILALK SKEQAELEAAR QVEEEILALK RQVEEEILALK SKEQAELEAAR QVEEEILALK RQVEEEILALK SKEQAELEAAR	QVEEEILALK SKEQAELEAAR QVEEEILALK RQVEEEILALK SKEQAELEAAR SKEQAELEAAR	1	-0.02	2	4	1	2	4	2	2	3	1	2	3	3
PLEC_HUMAN	2	3	50.0 AA STEP	50Step_Domain_p2100.0_to_2150.0	2100	2150	50	AALEEVER SKEQAELEAAR SLAAEEEAAR SKEQAELEAAR SLAAEEEAAR AALEEVER SKEQAELEAAR SLAAEEEAAR	AALEEVER SKEQAELEAAR SLAAEEEAAR SKEQAELEAAR SLAAEEEAAR AALEEVER SKEQAELEAAR SLAAEEEAAR	1	0.02	2	2	4	3	2	2	3	2	3	3	2	3
PLEC_HUMAN	0	0	50.0 AA STEP	50Step_Domain_p2150.0_to_2200.0	2150	2200	50	EQELQQTLQQEQSVLDQLRGEAEAAR		1	0	0	0	0	0	0	1	0	0	0	0	0	1
PLEC_HUMAN	0	0	50.0 AA STEP	50Step_Domain_p2200.0_to_2250.0	2200	2250	50	EQELQQTLQQEQSVLDQLRGEAEAAR		1	0	0	0	0	0	0	1	0	0	0	0	0	1
PLEC_HUMAN	0	0	50.0 AA STEP	50Step_Domain_p2250.0_to_2300.0	2250	2300	50			1	0	0	0	0	0	0	0	0	0	0	0	0	0
PLEC_HUMAN	3	3	50.0 AA STEP	50Step_Domain_p2300.0_to_2350.0	2300	2350	50	AQVEQELTTLR LKAEATEAAR LQLEETDHQKNLLDEELQR AQVEQELTTLR LKAEATEAAR LQLEETDHQKNLLDEELQR AQVEQELTTLR LQLEETDHQKNLLDEELQR	AQVEQELTTLR LKAEATEAAR LQLEETDHQKNLLDEELQR AQVEQELTTLR AQVEQELTTLR LKAEATEAAR LQLEETDHQKNLLDEELQR	1	0	2	1	5	4	4	2	3	1	4	4	3	3
PLEC_HUMAN	2	1	50.0 AA STEP	50Step_Domain_p2350.0_to_2400.0	2350	2400	50	LKAEATEAAR SQVEEELFSVR LKAEATEAAR SQVEEELFSVR SQVEEELFSVR	LKAEATEAAR SQVEEELFSVR SQVEEELFSVR LKAEATEAAR	1	-0.02	2	1	1	2	2	1	2	1	1	2	2	1
PLEC_HUMAN	1	1	50.0 AA STEP	50Step_Domain_p2400.0_to_2450.0	2400	2450	50	QLAEEDLAQQR QLAEEDLAQQR QLAEEDLAQQR	QLAEEDLAQQR FLQEEAEK QLAEEDLAQQR	1	0	1	2	0	1	1	1	1	2	0	1	1	1
PLEC_HUMAN	1	2	50.0 AA STEP	50Step_Domain_p2450.0_to_2500.0	2450	2500	50	LQEDKEQMAQQLAEETQGFQR MQAVQEATR LQEDKEQMAQQLAEETQGFQR LQEDKEQMAQQLAEETQGFQR	LQEDKEQMAQQLAEETQGFQR RLQEDKEQMAQQLAEETQGFQR LQEDKEQMAQQLAEETQGFQR LQEDKEQMAQQLAEETQGFQR RLQEDKEQMAQQLAEETQGFQR	1	0.02	2	1	3	2	1	1	3	1	2	2	1	1
PLEC_HUMAN	1	2	50.0 AA STEP	50Step_Domain_p2500.0_to_2550.0	2500	2550	50	LQEDKEQMAQQLAEETQGFQR LQEDKEQMAQQLAEETQGFQR LQEDKEQMAQQLAEETQGFQR	LQEDKEQMAQQLAEETQGFQR RLQEDKEQMAQQLAEETQGFQR LQEDKEQMAQQLAEETQGFQR LQEDKEQMAQQLAEETQGFQR RLQEDKEQMAQQLAEETQGFQR	1	0.02	2	1	3	1	1	1	3	1	2	1	1	1
PLEC_HUMAN	2	1	50.0 AA STEP	50Step_Domain_p2550.0_to_2600.0	2550	2600	50	LREAIAELER VTLVQTLEIQR VTLVQTLEIQR EAIAELER VTLVQTLEIQR	LREAIAELER VTLVQTLEIQR	1	-0.02	2	0	0	2	1	2	2	0	0	2	1	2
PLEC_HUMAN	0	0	50.0 AA STEP	50Step_Domain_p2600.0_to_2650.0	2600	2650	50			1	0	0	0	0	0	0	0	0	0	0	0	0	0
PLEC_HUMAN	2	3	50.0 AA STEP	50Step_Domain_p2650.0_to_2700.0	2650	2700	50	AKLEQLFQDEVAK LEQLFQDEVAK LEQLFQDEVAK AKLEQLFQDEVAK LEQLFQDEVAK	AKLEQLFQDEVAK LEQLFQDEVAK AKLEQLFQDEVAK LEQLFQDEVAK AKLEQLFQDEVAK LEQLFQDEVAK	1	0.02	2	4	3	2	1	2	3	3	2	2	1	2
PLEC_HUMAN	2	4	50.0 AA STEP	50Step_Domain_p2700.0_to_2750.0	2700	2750	50	LREQLQLLEEQHR AALAHSEEVTASQVAATK KQEELQQLEQQR LREQLQLLEEQHR KQEELQQLEQQR LREQLQLLEEQHR	AALAHSEEVTASQVAATK KQEELQQLEQQR LREQLQLLEEQHR RQQEELLAEENQR AALAHSEEVTASQVAATK KQEELQQLEQQR LREQLQLLEEQHR RQQEELLAEENQR KQEELQQLEQQR LREQLQLLEEQHR	0.1786	0.04	4	5	3	1	4	2	5	4	2	1	3	2
PLEC_HUMAN	0	1	50.0 AA STEP	50Step_Domain_p2750.0_to_2800.0	2750	2800	50	AALAHSEEVTASQVAATK	AALAHSEEVTASQVAATK AALAHSEEVTASQVAATK	1	0.02	1	1	0	0	1	0	1	1	0	0	1	0
PLEC_HUMAN	1	1	50.0 AA STEP	50Step_Domain_p2800.0_to_2850.0	2800	2850	50	SSIAGLLLK SSIAGLLLK SSIAGLLLK	SSIAGLLLK SSIAGLLLK	1	0	1	0	1	1	1	1	1	0	1	1	1	1
PLEC_HUMAN	0	0	50.0 AA STEP	50Step_Domain_p2850.0_to_2900.0	2850	2900	50			1	0	0	0	0	0	0	0	0	0	0	0	0	0
PLEC_HUMAN	1	0	50.0 AA STEP	50Step_Domain_p2900.0_to_2950.0	2900	2950	50	LLEAQIATGGVIDPVHSHR LLEAQIATGGVIDPVHSHR	LLEAQIATGGVIDPVHSHR	1	-0.02	1	0	0	1	0	1	1	0	0	1	0	1
PLEC_HUMAN	1	1	50.0 AA STEP	50Step_Domain_p2950.0_to_3000.0	2950	3000	50	GYFDEEMNR LLEAQIATGGVIDPVHSHR GYFDEEMNR LLEAQIATGGVIDPVHSHR	GYFDEEMNR LLEAQIATGGVIDPVHSHR GYFDEEMNR GYFDEEMNR	1	0	2	1	1	2	1	1	2	1	1	2	1	1
PLEC_HUMAN	1	0	50.0 AA STEP	50Step_Domain_p3000.0_to_3050.0	3000	3050	50	GGELVYTDSEARDVFEK GGELVYTDSEAR	GGELVYTDSEARDVFEK	1	-0.02	1	0	0	0	1	1	1	0	0	0	1	1
PLEC_HUMAN	1	0	50.0 AA STEP	50Step_Domain_p3050.0_to_3100.0	3050	3100	50	IIITVVEEQEQK IIITVVEEQEQK IIITVVEEQEQK	IIITVVEEQEQK	1	-0.02	1	0	0	1	1	1	1	0	0	1	1	1
PLEC_HUMAN	2	1	50.0 AA STEP	50Step_Domain_p3100.0_to_3150.0	3100	3150	50	IIITVVEEQEQK SLVPAAELLESR IIITVVEEQEQK SLVPAAELLESR IIITVVEEQEQK SLVPAAELLESR	IIITVVEEQEQK DVAEVDTVR SLVPAAELLESR	1	-0.02	1	1	1	2	2	2	1	1	1	2	2	2
PLEC_HUMAN	1	0	50.0 AA STEP	50Step_Domain_p3150.0_to_3200.0	3150	3200	50	GANVIAGVWLEEAGQK GANVIAGVWLEEAGQK	DVAEVDTVR	1	-0.02	0	1	0	1	1	0	0	1	0	1	1	0
PLEC_HUMAN	1	0	50.0 AA STEP	50Step_Domain_p3200.0_to_3250.0	3200	3250	50	AGLVGPEFHEK LTVDEAVR		1	-0.02	0	0	0	2	0	0	0	0	0	2	0	0
PLEC_HUMAN	1	1	50.0 AA STEP	50Step_Domain_p3250.0_to_3300.0	3250	3300	50	LLDAQLSTGGIVDPSK LLDAQLSTGGIVDPSK LLDAQLSTGGIVDPSK	LLDAQLSTGGIVDPSK LLDAQLSTGGIVDPSK LLDAQLSTGGIVDPSK	1	0	1	1	1	2	1	1	1	1	1	2	1	1
PLEC_HUMAN	1	1	50.0 AA STEP	50Step_Domain_p3300.0_to_3350.0	3300	3350	50	CRPDQLTGLSLLPLSEK CRPDQLTGLSLLPLSEK	AYSDPSTGEPATYGELQQR CRPDQLTGLSLLPLSEK	1	0	1	0	1	0	1	1	1	0	1	0	1	1
PLEC_HUMAN	2	1	50.0 AA STEP	50Step_Domain_p3350.0_to_3400.0	3350	3400	50	ARQEELYSELQAR CRPDQLTGLSLLPLSEK TPVEVPVGGFK ARQEELYSELQAR CRPDQLTGLSLLPLSEK	ARQEELYSELQAR CRPDQLTGLSLLPLSEK	1	-0.02	1	0	1	1	2	2	1	0	1	1	2	2
PLEC_HUMAN	0	0	50.0 AA STEP	50Step_Domain_p3400.0_to_3450.0	3400	3450	50			1	0	0	0	0	0	0	0	0	0	0	0	0	0
PLEC_HUMAN	1	1	50.0 AA STEP	50Step_Domain_p3450.0_to_3500.0	3450	3500	50	DLSELGSVR DLSELGSVR DLSELGSVR	DLSELGSVR DLSELGSVR DLSELGSVR	1	0	1	1	1	1	1	1	1	1	1	1	1	1
PLEC_HUMAN	0	0	50.0 AA STEP	50Step_Domain_p3500.0_to_3550.0	3500	3550	50	VSIYEAMR	VSIYEAMR	1	0	1	0	0	0	1	0	1	0	0	0	1	0
PLEC_HUMAN	0	0	50.0 AA STEP	50Step_Domain_p3550.0_to_3600.0	3550	3600	50			1	0	0	0	0	0	0	0	0	0	0	0	0	0
PLEC_HUMAN	0	0	50.0 AA STEP	50Step_Domain_p3600.0_to_3650.0	3600	3650	50	GYFSEEMNR		1	0	0	0	0	1	0	0	0	0	0	1	0	0
PLEC_HUMAN	0	0	50.0 AA STEP	50Step_Domain_p3650.0_to_3700.0	3650	3700	50			1	0	0	0	0	0	0	0	0	0	0	0	0	0
PLEC_HUMAN	0	0	50.0 AA STEP	50Step_Domain_p3700.0_to_3750.0	3700	3750	50			1	0	0	0	0	0	0	0	0	0	0	0	0	0
PLEC_HUMAN	1	1	50.0 AA STEP	50Step_Domain_p3750.0_to_3800.0	3750	3800	50	LTAEDLFEAR LTAEDLFEAR LTAEDLFEAR	LTAEDLFEAR RLTAEDLFEAR LTAEDLFEAR LTAEDLFEAR	1	0	2	1	1	1	1	1	2	1	1	1	1	1
PLEC_HUMAN	0	0	50.0 AA STEP	50Step_Domain_p3800.0_to_3850.0	3800	3850	50			1	0	0	0	0	0	0	0	0	0	0	0	0	0
PLEC_HUMAN	0	0	50.0 AA STEP	50Step_Domain_p3850.0_to_3900.0	3850	3900	50	LTVDEAVR		1	0	0	0	0	1	0	0	0	0	0	1	0	0
PLEC_HUMAN	2	2	50.0 AA STEP	50Step_Domain_p3900.0_to_3950.0	3900	3950	50	ELIPTEEALR LLDAQLATGGIVDPR ELIPTEEALR LLDAQLATGGIVDPR ELIPTEEALR LLDAQLATGGIVDPR	ELIPTEEALR ELIPTEEALR ELIPTEEALR LLDAQLATGGIVDPR	1	0	1	1	3	2	2	2	1	1	2	2	2	2
PLEC_HUMAN	3	1	50.0 AA STEP	50Step_Domain_p3950.0_to_4000.0	3950	4000	50	DTHDQLSEPSEVR GYLNKDTHDQLSEPSEVR LGFHLPLEVAYQR LSYTQLLR DTHDQLSEPSEVR LSYTQLLR DTHDQLSEPSEVR LSYTQLLR	DTHDQLSEPSEVR GYLNKDTHDQLSEPSEVR LSYTQLLR LSYTQLLR LSYTQLLR	1	-0.04	2	1	1	4	2	2	3	1	1	4	2	3
PLEC_HUMAN	2	3	50.0 AA STEP	50Step_Domain_p4000.0_to_4050.0	4000	4050	50	EGLTSIEEVTK KQITMEELVR SQVMDEATALQLR RDDGTGQLLLPLSDAR EGLTSIEEVTK	RDDGTGQLLLPLSDAR DDGTGQLLLPLSDAR EGLTSIEEVTK RDDGTGQLLLPLSDAR EGLTSIEEVTK RDDGTGQLLLPLSDAR SQVMDEATALQLR	1	0.02	1	4	4	3	1	1	1	3	3	3	1	1
PLEC_HUMAN	1	1	50.0 AA STEP	50Step_Domain_p4050.0_to_4100.0	4050	4100	50	EGLTSIEEVTK EGLTSIEEVTK	EGLTSIEEVTK EGLTSIEEVTK	1	0	0	1	1	1	0	1	0	1	1	1	0	1
PLEC_HUMAN	1	1	50.0 AA STEP	50Step_Domain_p4100.0_to_4150.0	4100	4150	50	LTVEEAVR MGIVGPEFK MGIVGPEFK	LTVEEAVR MGIVGPEFK MGIVGPEFK	1	0	0	2	1	2	0	1	0	2	1	2	0	1
PLEC_HUMAN	0	0	50.0 AA STEP	50Step_Domain_p4150.0_to_4200.0	4150	4200	50			1	0	0	0	0	0	0	0	0	0	0	0	0	0
PLEC_HUMAN	0	0	50.0 AA STEP	50Step_Domain_p4200.0_to_4250.0	4200	4250	50			1	0	0	0	0	0	0	0	0	0	0	0	0	0
PLEC_HUMAN	0	0	50.0 AA STEP	50Step_Domain_p4250.0_to_4300.0	4250	4300	50			1	0	0	0	0	0	0	0	0	0	0	0	0	0
PLEC_HUMAN	0	0	50.0 AA STEP	50Step_Domain_p4300.0_to_4350.0	4300	4350	50			1	0	0	0	0	0	0	0	0	0	0	0	0	0
PLEC_HUMAN	1	1	50.0 AA STEP	50Step_Domain_p4350.0_to_4400.0	4350	4400	50	SSSVGSSSSYPISPAVSR SSSVGSSSSYPISPAVSR	SSSVGSSSSYPISPAVSR SSSVGSSSSYPISPAVSR	1	0	1	1	0	2	0	1	1	1	0	2	0	1
PLEC_HUMAN	2	2	50.0 AA STEP	50Step_Domain_p4400.0_to_4450.0	4400	4450	50	LLEAQACTGGIIDPSTGERFPVTDAVNK NLVDNITGQR SSSVGSSSSYPISPAVSR NLVDNITGQR NLVDNITGQR SSSVGSSSSYPISPAVSR	NLVDNITGQR SSSVGSSSSYPISPAVSR NLVDNITGQR SSSVGSSSSYPISPAVSR NLVDNITGQR	1	0	2	2	1	4	1	2	2	2	1	4	1	2
PLEC_HUMAN	1	0	50.0 AA STEP	50Step_Domain_p4450.0_to_4500.0	4450	4500	50	AFCGFEDPR LLEAQACTGGIIDPSTGERFPVTDAVNK	AFCGFEDPR	1	-0.02	1	0	0	2	0	0	1	0	0	2	0	0
PLEC_HUMAN	0	0	50.0 AA STEP	50Step_Domain_p4500.0_to_4550.0	4500	4550	50		FLEVQYLTGGLIEPDTPGRVPLDEALQR	1	0	1	0	0	0	0	0	1	0	0	0	0	0
PLEC_HUMAN	1	1	50.0 AA STEP	50Step_Domain_p4550.0_to_4600.0	4550	4600	50	SMVEEGTGLR SMVEEGTGLR	FLEVQYLTGGLIEPDTPGRVPLDEALQR SMVEEGTGLR	1	0	1	0	1	1	1	0	1	0	1	1	1	0
PLEC_HUMAN	0	0	50.0 AA STEP	50Step_Domain_p4600.0_to_4650.0	4600	4650	50			1	0	0	0	0	0	0	0	0	0	0	0	0	0
PLEC_HUMAN	0	0	50.0 AA STEP	50Step_Domain_p4650.0_to_4684.0	4650	4684	34			1	0	0	0	0	0	0	0	0	0	0	0	0	0
PLST_HUMAN	0	0	50.0 AA STEP	50Step_Domain_p0_to_50	0	50	50			1	0	0	0	0	0	0	0	0	0	0	0	0	0
PLST_HUMAN	0	0	50.0 AA STEP	50Step_Domain_p50.0_to_100.0	50	100	50			1	0	0	0	0	0	0	0	0	0	0	0	0	0
PLST_HUMAN	0	0	50.0 AA STEP	50Step_Domain_p100.0_to_150.0	100	150	50			1	0	0	0	0	0	0	0	0	0	0	0	0	0
PLST_HUMAN	0	0	50.0 AA STEP	50Step_Domain_p150.0_to_200.0	150	200	50			1	0	0	0	0	0	0	0	0	0	0	0	0	0
PLST_HUMAN	0	0	50.0 AA STEP	50Step_Domain_p200.0_to_250.0	200	250	50			1	0	0	0	0	0	0	0	0	0	0	0	0	0
PLST_HUMAN	0	0	50.0 AA STEP	50Step_Domain_p250.0_to_300.0	250	300	50			1	0	0	0	0	0	0	0	0	0	0	0	0	0
PLST_HUMAN	0	0	50.0 AA STEP	50Step_Domain_p300.0_to_350.0	300	350	50			1	0	0	0	0	0	0	0	0	0	0	0	0	0
PLST_HUMAN	0	0	50.0 AA STEP	50Step_Domain_p350.0_to_400.0	350	400	50			1	0	0	0	0	0	0	0	0	0	0	0	0	0
PLST_HUMAN	0	0	50.0 AA STEP	50Step_Domain_p400.0_to_450.0	400	450	50			1	0	0	0	0	0	0	0	0	0	0	0	0	0
PLST_HUMAN	0	0	50.0 AA STEP	50Step_Domain_p450.0_to_500.0	450	500	50			1	0	0	0	0	0	0	0	0	0	0	0	0	0
PLST_HUMAN	1	0	50.0 AA STEP	50Step_Domain_p500.0_to_550.0	500	550	50	STSIQSFK STSIQSFK STSIQSFK YTLNVLEDLGDGQK		0	-0.02	0	0	0	1	1	1	0	0	0	1	1	2
PLST_HUMAN	1	0	50.0 AA STEP	50Step_Domain_p550.0_to_600.0	550	600	50	VYALPEDLVEVKPK VYALPEDLVEVKPK VYALPEDLVEVKPK		0	-0.02	0	0	0	1	1	1	0	0	0	2	2	1
PLST_HUMAN	1	0	50.0 AA STEP	50Step_Domain_p600.0_to_630.0	600	630	30	VYALPEDLVEVKPK VYALPEDLVEVKPK VYALPEDLVEVKPK		0	-0.0333333	0	0	0	1	1	1	0	0	0	2	2	1
PODN_HUMAN	0	0	50.0 AA STEP	50Step_Domain_p0_to_50	0	50	50			1	0	0	0	0	0	0	0	0	0	0	0	0	0
PODN_HUMAN	0	0	50.0 AA STEP	50Step_Domain_p50.0_to_100.0	50	100	50			1	0	0	0	0	0	0	0	0	0	0	0	0	0
PODN_HUMAN	1	1	50.0 AA STEP	50Step_Domain_p100.0_to_150.0	100	150	50	LETLNLQNNR LETLNLQNNR LETLNLQNNR	LETLNLQNNR LETLNLQNNR LETLNLQNNR	1	0	2	1	1	2	1	1	1	1	1	1	1	1
PODN_HUMAN	0	0	50.0 AA STEP	50Step_Domain_p150.0_to_200.0	150	200	50			1	0	0	0	0	0	0	0	0	0	0	0	0	0
PODN_HUMAN	0	0	50.0 AA STEP	50Step_Domain_p200.0_to_250.0	200	250	50			1	0	0	0	0	0	0	0	0	0	0	0	0	0
PODN_HUMAN	1	1	50.0 AA STEP	50Step_Domain_p250.0_to_300.0	250	300	50	IPPGAFSELSSLR IPPGAFSELSSLR	IPPGAFSELSSLR IPPGAFSELSSLR	1	0	0	1	1	0	1	2	0	1	1	0	1	2
PODN_HUMAN	2	2	50.0 AA STEP	50Step_Domain_p300.0_to_350.0	300	350	50	SVDANVLTPIR SLEYLLLHSNQLR SVDANVLTPIR SVDANVLTPIR	SVDANVLTPIR SLEYLLLHSNQLR SVDANVLTPIR EQGIHPLAFQGLK SLEYLLLHSNQLR SVDANVLTPIR	1	0	2	2	2	2	2	1	1	2	3	1	2	1
PODN_HUMAN	0	0	50.0 AA STEP	50Step_Domain_p350.0_to_400.0	350	400	50	TLMILHNQITGIGR	EQGIHPLAFQGLK	1	0	0	0	1	0	1	0	0	0	1	0	1	0
PODN_HUMAN	0	0	50.0 AA STEP	50Step_Domain_p400.0_to_450.0	400	450	50			1	0	0	0	0	0	0	0	0	0	0	0	0	0
PODN_HUMAN	0	0	50.0 AA STEP	50Step_Domain_p450.0_to_500.0	450	500	50			1	0	0	0	0	0	0	0	0	0	0	0	0	0
PODN_HUMAN	0	0	50.0 AA STEP	50Step_Domain_p500.0_to_550.0	500	550	50			1	0	0	0	0	0	0	0	0	0	0	0	0	0
PODN_HUMAN	1	1	50.0 AA STEP	50Step_Domain_p550.0_to_600.0	550	600	50	LAVGSVVDSAFR LAVGSVVDSAFR LAVGSVVDSAFR	LAVGSVVDSAFR LAVGSVVDSAFR LAVGSVVDSAFR	1	0	2	1	1	2	1	1	1	1	1	1	1	1
PODN_HUMAN	0	0	50.0 AA STEP	50Step_Domain_p600.0_to_613.0	600	613	13			1	0	0	0	0	0	0	0	0	0	0	0	0	0
PON1_HUMAN	0	0	50.0 AA STEP	50Step_Domain_p0_to_50	0	50	50			1	0	0	0	0	0	0	0	0	0	0	0	0	0
PON1_HUMAN	0	0	50.0 AA STEP	50Step_Domain_p50.0_to_100.0	50	100	50			1	0	0	0	0	0	0	0	0	0	0	0	0	0
PON1_HUMAN	0	0	50.0 AA STEP	50Step_Domain_p100.0_to_150.0	100	150	50			1	0	0	0	0	0	0	0	0	0	0	0	0	0
PON1_HUMAN	0	0	50.0 AA STEP	50Step_Domain_p150.0_to_200.0	150	200	50			1	0	0	0	0	0	0	0	0	0	0	0	0	0
PON1_HUMAN	1	0	50.0 AA STEP	50Step_Domain_p200.0_to_250.0	200	250	50	YVYIAELLAHK YVYIAELLAHK		0.008	-0.02	0	0	0	0	1	1	0	0	0	0	1	1
PON1_HUMAN	0	0	50.0 AA STEP	50Step_Domain_p250.0_to_300.0	250	300	50			1	0	0	0	0	0	0	0	0	0	0	0	0	0
PON1_HUMAN	1	0	50.0 AA STEP	50Step_Domain_p300.0_to_350.0	300	350	50	IQNILTEEPK IQNILTEEPK		0.008	-0.02	0	0	0	0	1	1	0	0	0	0	1	1
PON1_HUMAN	0	0	50.0 AA STEP	50Step_Domain_p350.0_to_355.0	350	355	5			1	0	0	0	0	0	0	0	0	0	0	0	0	0
PP1A_HUMAN	0	0	50.0 AA STEP	50Step_Domain_p0_to_50	0	50	50	LNLDSIIGR		1	0	0	0	0	0	0	1	0	0	0	0	0	1
PP1A_HUMAN	0	0	50.0 AA STEP	50Step_Domain_p50.0_to_100.0	50	100	50			1	0	0	0	0	0	0	0	0	0	0	0	0	0
PP1A_HUMAN	0	0	50.0 AA STEP	50Step_Domain_p100.0_to_150.0	100	150	50			1	0	0	0	0	0	0	0	0	0	0	0	0	0
PP1A_HUMAN	0	0	50.0 AA STEP	50Step_Domain_p150.0_to_200.0	150	200	50			1	0	0	0	0	0	0	0	0	0	0	0	0	0
PP1A_HUMAN	2	1	50.0 AA STEP	50Step_Domain_p200.0_to_250.0	200	250	50	AHQVVEDGYEFFAK HDLDLICR AHQVVEDGYEFFAK HDLDLICR AHQVVEDGYEFFAK HDLDLICR	AHQVVEDGYEFFAK HDLDLICR	0.0224	-0.02	2	0	0	2	2	1	2	0	0	3	2	2
PP1A_HUMAN	1	0	50.0 AA STEP	50Step_Domain_p250.0_to_300.0	250	300	50	AHQVVEDGYEFFAK AHQVVEDGYEFFAK AHQVVEDGYEFFAK	AHQVVEDGYEFFAK	0.2303	-0.02	1	0	0	1	1	1	1	0	0	2	1	1
PP1A_HUMAN	0	0	50.0 AA STEP	50Step_Domain_p300.0_to_330.0	300	330	30			1	0	0	0	0	0	0	0	0	0	0	0	0	0
PSA5_HUMAN	2	1	50.0 AA STEP	50Step_Domain_p0_to_50	0	50	50	GVNTFSPEGR GVNTFSPEGR LFQVEYAIEAIK GVNTFSPEGR	GVNTFSPEGR LFQVEYAIEAIK GVNTFSPEGR LFQVEYAIEAIK GVNTFSPEGR LFQVEYAIEAIK	0.0505	-0.02	1	1	1	1	2	2	2	2	2	1	2	1
PSA5_HUMAN	2	1	50.0 AA STEP	50Step_Domain_p50.0_to_100.0	50	100	50	ITSPLMEPSSIEK ITSPLMEPSSIEK ITSPLMEPSSIEK	ITSPLMEPSSIEK ITSPLMEPSSIEK ITSPLMEPSSIEK	0.004	-0.02	1	1	1	2	2	2	2	2	2	2	2	1
PSA5_HUMAN	0	0	50.0 AA STEP	50Step_Domain_p100.0_to_150.0	100	150	50		GPQLFHMDPSGTFVQCDAR	0.7245	0	0	0	1	0	0	0	0	0	1	0	0	0
PSA5_HUMAN	0	1	50.0 AA STEP	50Step_Domain_p150.0_to_200.0	150	200	50		AIGSASEGAQSSLQEVYHK AIGSASEGAQSSLQEVYHK GPQLFHMDPSGTFVQCDAR	0.004	0.02	1	1	1	0	0	0	1	1	1	0	0	0
PSA5_HUMAN	0	0	50.0 AA STEP	50Step_Domain_p200.0_to_241.0	200	241	41			1	0	0	0	0	0	0	0	0	0	0	0	0	0
QCR2_HUMAN	0	0	50.0 AA STEP	50Step_Domain_p0_to_50	0	50	50			1	0	0	0	0	0	0	0	0	0	0	0	0	0
QCR2_HUMAN	1	0	50.0 AA STEP	50Step_Domain_p50.0_to_100.0	50	100	50	YEDFSNLGTTHLLR YEDFSNLGTTHLLR YEDFSNLGTTHLLR	YEDFSNLGTTHLLR	0.016	-0.02	0	0	1	1	1	1	0	0	1	1	1	1
QCR2_HUMAN	1	0	50.0 AA STEP	50Step_Domain_p100.0_to_150.0	100	150	50	ENMAYTVECLR ENMAYTVECLR		0.016	-0.02	0	0	0	1	1	0	0	0	0	1	1	0
QCR2_HUMAN	1	0	50.0 AA STEP	50Step_Domain_p150.0_to_200.0	150	200	50	NALANPLYCPDYR NALANPLYCPDYR NALANPLYCPDYR		0	-0.02	0	0	0	1	1	1	0	0	0	1	1	1
QCR2_HUMAN	0	0	50.0 AA STEP	50Step_Domain_p200.0_to_250.0	200	250	50			1	0	0	0	0	0	0	0	0	0	0	0	0	0
QCR2_HUMAN	0	0	50.0 AA STEP	50Step_Domain_p250.0_to_300.0	250	300	50			1	0	0	0	0	0	0	0	0	0	0	0	0	0
QCR2_HUMAN	0	0	50.0 AA STEP	50Step_Domain_p300.0_to_350.0	300	350	50			1	0	0	0	0	0	0	0	0	0	0	0	0	0
QCR2_HUMAN	1	0	50.0 AA STEP	50Step_Domain_p350.0_to_400.0	350	400	50	TIAQGNLSNTDVQAAK TIAQGNLSNTDVQAAK TIAQGNLSNTDVQAAK	TIAQGNLSNTDVQAAK	0.016	-0.02	0	0	1	1	1	1	0	0	1	1	1	1
QCR2_HUMAN	0	0	50.0 AA STEP	50Step_Domain_p400.0_to_450.0	400	450	50			1	0	0	0	0	0	0	0	0	0	0	0	0	0
QCR2_HUMAN	0	0	50.0 AA STEP	50Step_Domain_p450.0_to_453.0	450	453	3			1	0	0	0	0	0	0	0	0	0	0	0	0	0
SYHC_HUMAN	0	0	50.0 AA STEP	50Step_Domain_p0_to_50	0	50	50			1	0	0	0	0	0	0	0	0	0	0	0	0	0
SYHC_HUMAN	0	0	50.0 AA STEP	50Step_Domain_p50.0_to_100.0	50	100	50			1	0	0	0	0	0	0	0	0	0	0	0	0	0
SYHC_HUMAN	0	0	50.0 AA STEP	50Step_Domain_p100.0_to_150.0	100	150	50			1	0	0	0	0	0	0	0	0	0	0	0	0	0
SYHC_HUMAN	0	0	50.0 AA STEP	50Step_Domain_p150.0_to_200.0	150	200	50			1	0	0	0	0	0	0	0	0	0	0	0	0	0
SYHC_HUMAN	0	0	50.0 AA STEP	50Step_Domain_p200.0_to_250.0	200	250	50			1	0	0	0	0	0	0	0	0	0	0	0	0	0
SYHC_HUMAN	0	0	50.0 AA STEP	50Step_Domain_p250.0_to_300.0	250	300	50			1	0	0	0	0	0	0	0	0	0	0	0	0	0
SYHC_HUMAN	0	0	50.0 AA STEP	50Step_Domain_p300.0_to_350.0	300	350	50			1	0	0	0	0	0	0	0	0	0	0	0	0	0
SYHC_HUMAN	0	0	50.0 AA STEP	50Step_Domain_p350.0_to_400.0	350	400	50	YDGLVGMFDPK		1	0	0	0	0	1	0	0	0	0	0	1	0	0
SYHC_HUMAN	1	0	50.0 AA STEP	50Step_Domain_p400.0_to_450.0	400	450	50	LVSELWDAGIK TTETQVLVASAQK LVSELWDAGIK TTETQVLVASAQK		0.0011	-0.02	0	0	0	1	2	0	0	0	0	2	2	0
SYHC_HUMAN	0	0	50.0 AA STEP	50Step_Domain_p450.0_to_500.0	450	500	50			1	0	0	0	0	0	0	0	0	0	0	0	0	0
SYHC_HUMAN	0	0	50.0 AA STEP	50Step_Domain_p500.0_to_509.0	500	509	9			1	0	0	0	0	0	0	0	0	0	0	0	0	0
TBB5_HUMAN	1	2	50.0 AA STEP	50Step_Domain_p0_to_50	0	50	50	ISVYYNEATGGK ISVYYNEATGGK ISVYYNEATGGK	FWEVISDEHGIDPTGTYHGDSDLQLDR ISVYYNEATGGK FWEVISDEHGIDPTGTYHGDSDLQLDR ISVYYNEATGGK FWEVISDEHGIDPTGTYHGDSDLQLDR ISVYYNEATGGK	0	0.02	2	2	2	1	1	1	3	2	3	1	1	1
TBB5_HUMAN	3	2	50.0 AA STEP	50Step_Domain_p50.0_to_100.0	50	100	50	AILVDLEPGTMDSVR ISVYYNEATGGK AILVDLEPGTMDSVR ISVYYNEATGGK AILVDLEPGTMDSVR ISVYYNEATGGK	AILVDLEPGTMDSVR ISVYYNEATGGK AILVDLEPGTMDSVR ISVYYNEATGGK AILVDLEPGTMDSVR ISVYYNEATGGK	0.0045	-0.02	2	2	2	3	3	2	3	2	2	2	2	2
TBB5_HUMAN	0	0	50.0 AA STEP	50Step_Domain_p100.0_to_150.0	100	150	50			1	0	0	0	0	0	0	0	0	0	0	0	0	0
TBB5_HUMAN	0	0	50.0 AA STEP	50Step_Domain_p150.0_to_200.0	150	200	50			1	0	0	0	0	0	0	0	0	0	0	0	0	0
TBB5_HUMAN	0	0	50.0 AA STEP	50Step_Domain_p200.0_to_250.0	200	250	50			1	0	0	0	0	0	0	0	0	0	0	0	0	0
TBB5_HUMAN	1	1	50.0 AA STEP	50Step_Domain_p250.0_to_300.0	250	300	50	ALTVPELTQQVFDAK ALTVPELTQQVFDAK ALTVPELTQQVFDAK	ALTVPELTQQVFDAK ALTVPELTQQVFDAK ALTVPELTQQVFDAK	0.432	0	1	1	1	1	1	2	1	1	1	1	1	2
TBB5_HUMAN	0	0	50.0 AA STEP	50Step_Domain_p300.0_to_350.0	300	350	50			1	0	0	0	0	0	0	0	0	0	0	0	0	0
TBB5_HUMAN	0	0	50.0 AA STEP	50Step_Domain_p350.0_to_400.0	350	400	50			1	0	0	0	0	0	0	0	0	0	0	0	0	0
TBB5_HUMAN	0	0	50.0 AA STEP	50Step_Domain_p400.0_to_444.0	400	444	44			1	0	0	0	0	0	0	0	0	0	0	0	0	0
TCPD_HUMAN	0	0	50.0 AA STEP	50Step_Domain_p0_to_50	0	50	50			1	0	0	0	0	0	0	0	0	0	0	0	0	0
TCPD_HUMAN	0	0	50.0 AA STEP	50Step_Domain_p50.0_to_100.0	50	100	50	MIQDGKGDVTITNDGATILK	MIQDGKGDVTITNDGATILK	1	0	0	0	1	1	0	0	0	0	1	1	0	0
TCPD_HUMAN	1	2	50.0 AA STEP	50Step_Domain_p100.0_to_150.0	100	150	50	GIHPTIISESFQK GIHPTIISESFQK GIHPTIISESFQK	GIHPTIISESFQK GIHPTIISESFQK GIHPTIISESFQK	0.4147	0.02	1	2	2	1	1	1	1	1	2	1	1	2
TCPD_HUMAN	1	1	50.0 AA STEP	50Step_Domain_p150.0_to_200.0	150	200	50	VIDPATATSVDLR VIDPATATSVDLR	VIDPATATSVDLR VIDPATATSVDLR VIDPATATSVDLR	0.4147	0	1	2	1	1	1	0	1	1	1	2	1	0
TCPD_HUMAN	1	1	50.0 AA STEP	50Step_Domain_p200.0_to_250.0	200	250	50	VIDPATATSVDLR VIDPATATSVDLR KLGGTIDDCELVEGLVLTQK	VIDPATATSVDLR VIDPATATSVDLR VIDPATATSVDLR	1	0	1	2	1	1	1	1	1	1	1	2	1	1
TCPD_HUMAN	1	0	50.0 AA STEP	50Step_Domain_p250.0_to_300.0	250	300	50	AYILNLVK AYILNLVK AYILNLVK	AYILNLVK	0.4147	-0.02	1	0	0	1	1	1	1	0	0	1	1	1
TCPD_HUMAN	0	0	50.0 AA STEP	50Step_Domain_p300.0_to_350.0	300	350	50			1	0	0	0	0	0	0	0	0	0	0	0	0	0
TCPD_HUMAN	1	0	50.0 AA STEP	50Step_Domain_p350.0_to_400.0	350	400	50	LVIEEAER LVIEEAER		0.4147	-0.02	0	0	0	0	1	1	0	0	0	0	1	1
TCPD_HUMAN	1	0	50.0 AA STEP	50Step_Domain_p400.0_to_450.0	400	450	50	LVIEEAER LVIEEAER		0.4147	-0.02	0	0	0	0	1	1	0	0	0	0	1	1
TCPD_HUMAN	0	0	50.0 AA STEP	50Step_Domain_p450.0_to_500.0	450	500	50			1	0	0	0	0	0	0	0	0	0	0	0	0	0
TCPD_HUMAN	0	0	50.0 AA STEP	50Step_Domain_p500.0_to_539.0	500	539	39			1	0	0	0	0	0	0	0	0	0	0	0	0	0
TENA_HUMAN	0	0	50.0 AA STEP	50Step_Domain_p0_to_50	0	50	50			1	0	0	0	0	0	0	0	0	0	0	0	0	0
TENA_HUMAN	0	0	50.0 AA STEP	50Step_Domain_p50.0_to_100.0	50	100	50			1	0	0	0	0	0	0	0	0	0	0	0	0	0
TENA_HUMAN	4	2	50.0 AA STEP	50Step_Domain_p100.0_to_150.0	100	150	50	EQCTAGAGCCLQPATGR LEELENLVSSLR LEELENLVSSLR ACGCAAAPDVK EQCTAGAGCCLQPATGR LEELENLVSSLR	ACGCAAAPDVK EQCTAGAGCCLQPATGR LEELENLVSSLR ACGCAAAPDVK EQCTAGAGCCLQPATGR LEELENLVSSLR EQCTAGAGCCLQPATGR LEELENLVSSLR	0.0135	-0.04	2	3	2	4	1	6	3	3	2	2	1	3
TENA_HUMAN	1	1	50.0 AA STEP	50Step_Domain_p150.0_to_200.0	150	200	50	EQCTAGAGCCLQPATGR EQCTAGAGCCLQPATGR	EQCTAGAGCCLQPATGR EQCTAGAGCCLQPATGR EQCTAGAGCCLQPATGR	1	0	1	1	1	2	0	2	1	1	1	1	0	1
TENA_HUMAN	0	0	50.0 AA STEP	50Step_Domain_p200.0_to_250.0	200	250	50			1	0	0	0	0	0	0	0	0	0	0	0	0	0
TENA_HUMAN	0	0	50.0 AA STEP	50Step_Domain_p250.0_to_300.0	250	300	50			1	0	0	0	0	0	0	0	0	0	0	0	0	0
TENA_HUMAN	0	0	50.0 AA STEP	50Step_Domain_p300.0_to_350.0	300	350	50			1	0	0	0	0	0	0	0	0	0	0	0	0	0
TENA_HUMAN	0	0	50.0 AA STEP	50Step_Domain_p350.0_to_400.0	350	400	50			1	0	0	0	0	0	0	0	0	0	0	0	0	0
TENA_HUMAN	0	0	50.0 AA STEP	50Step_Domain_p400.0_to_450.0	400	450	50			1	0	0	0	0	0	0	0	0	0	0	0	0	0
TENA_HUMAN	0	0	50.0 AA STEP	50Step_Domain_p450.0_to_500.0	450	500	50			1	0	0	0	0	0	0	0	0	0	0	0	0	0
TENA_HUMAN	0	0	50.0 AA STEP	50Step_Domain_p500.0_to_550.0	500	550	50			1	0	0	0	0	0	0	0	0	0	0	0	0	0
TENA_HUMAN	0	0	50.0 AA STEP	50Step_Domain_p550.0_to_600.0	550	600	50			1	0	0	0	0	0	0	0	0	0	0	0	0	0
TENA_HUMAN	0	0	50.0 AA STEP	50Step_Domain_p600.0_to_650.0	600	650	50			1	0	0	0	0	0	0	0	0	0	0	0	0	0
TENA_HUMAN	0	0	50.0 AA STEP	50Step_Domain_p650.0_to_700.0	650	700	50		VFAILENK	1	0	0	1	0	0	0	0	0	1	0	0	0	0
TENA_HUMAN	0	0	50.0 AA STEP	50Step_Domain_p700.0_to_750.0	700	750	50		NMNKEDEGEITK	1	0	1	0	0	0	0	0	1	0	0	0	0	0
TENA_HUMAN	0	0	50.0 AA STEP	50Step_Domain_p750.0_to_800.0	750	800	50		NMNKEDEGEITK	1	0	1	0	0	0	0	0	1	0	0	0	0	0
TENA_HUMAN	0	0	50.0 AA STEP	50Step_Domain_p800.0_to_850.0	800	850	50			1	0	0	0	0	0	0	0	0	0	0	0	0	0
TENA_HUMAN	0	0	50.0 AA STEP	50Step_Domain_p850.0_to_900.0	850	900	50			1	0	0	0	0	0	0	0	0	0	0	0	0	0
TENA_HUMAN	0	0	50.0 AA STEP	50Step_Domain_p900.0_to_950.0	900	950	50		YAPISGGDHAEVDVPK	1	0	0	0	1	0	0	0	0	0	1	0	0	0
TENA_HUMAN	0	0	50.0 AA STEP	50Step_Domain_p950.0_to_1000.0	950	1000	50			1	0	0	0	0	0	0	0	0	0	0	0	0	0
TENA_HUMAN	2	1	50.0 AA STEP	50Step_Domain_p1000.0_to_1050.0	1000	1050	50	GLEPGQEYNVLLTAEK GLEPGQEYNVLLTAEK GLEPGQEYNVLLTAEK	GLEPGQEYNVLLTAEK GLEPGQEYNVLLTAEK GLEPGQEYNVLLTAEK	1	-0.02	1	1	1	2	1	2	2	1	1	1	1	1
TENA_HUMAN	2	1	50.0 AA STEP	50Step_Domain_p1050.0_to_1100.0	1050	1100	50	GLEPGQEYNVLLTAEK GLEPGQEYNVLLTAEK GLEPGQEYNVLLTAEK	GLEPGQEYNVLLTAEK GLEPGQEYNVLLTAEK GLEPGQEYNVLLTAEK	1	-0.02	1	1	1	2	1	2	2	1	1	1	1	1
TENA_HUMAN	0	0	50.0 AA STEP	50Step_Domain_p1100.0_to_1150.0	1100	1150	50			1	0	0	0	0	0	0	0	0	0	0	0	0	0
TENA_HUMAN	0	0	50.0 AA STEP	50Step_Domain_p1150.0_to_1200.0	1150	1200	50			1	0	0	0	0	0	0	0	0	0	0	0	0	0
TENA_HUMAN	0	0	50.0 AA STEP	50Step_Domain_p1200.0_to_1250.0	1200	1250	50			1	0	0	0	0	0	0	0	0	0	0	0	0	0
TENA_HUMAN	0	0	50.0 AA STEP	50Step_Domain_p1250.0_to_1300.0	1250	1300	50			1	0	0	0	0	0	0	0	0	0	0	0	0	0
TENA_HUMAN	0	0	50.0 AA STEP	50Step_Domain_p1300.0_to_1350.0	1300	1350	50			1	0	0	0	0	0	0	0	0	0	0	0	0	0
TENA_HUMAN	0	0	50.0 AA STEP	50Step_Domain_p1350.0_to_1400.0	1350	1400	50			1	0	0	0	0	0	0	0	0	0	0	0	0	0
TENA_HUMAN	0	0	50.0 AA STEP	50Step_Domain_p1400.0_to_1450.0	1400	1450	50			1	0	0	0	0	0	0	0	0	0	0	0	0	0
TENA_HUMAN	0	0	50.0 AA STEP	50Step_Domain_p1450.0_to_1500.0	1450	1500	50			1	0	0	0	0	0	0	0	0	0	0	0	0	0
TENA_HUMAN	0	0	50.0 AA STEP	50Step_Domain_p1500.0_to_1550.0	1500	1550	50			1	0	0	0	0	0	0	0	0	0	0	0	0	0
TENA_HUMAN	0	0	50.0 AA STEP	50Step_Domain_p1550.0_to_1600.0	1550	1600	50			1	0	0	0	0	0	0	0	0	0	0	0	0	0
TENA_HUMAN	0	0	50.0 AA STEP	50Step_Domain_p1600.0_to_1650.0	1600	1650	50			1	0	0	0	0	0	0	0	0	0	0	0	0	0
TENA_HUMAN	0	0	50.0 AA STEP	50Step_Domain_p1650.0_to_1700.0	1650	1700	50			1	0	0	0	0	0	0	0	0	0	0	0	0	0
TENA_HUMAN	0	0	50.0 AA STEP	50Step_Domain_p1700.0_to_1750.0	1700	1750	50			1	0	0	0	0	0	0	0	0	0	0	0	0	0
TENA_HUMAN	0	0	50.0 AA STEP	50Step_Domain_p1750.0_to_1800.0	1750	1800	50			1	0	0	0	0	0	0	0	0	0	0	0	0	0
TENA_HUMAN	0	0	50.0 AA STEP	50Step_Domain_p1800.0_to_1850.0	1800	1850	50			1	0	0	0	0	0	0	0	0	0	0	0	0	0
TENA_HUMAN	0	0	50.0 AA STEP	50Step_Domain_p1850.0_to_1900.0	1850	1900	50			1	0	0	0	0	0	0	0	0	0	0	0	0	0
TENA_HUMAN	0	0	50.0 AA STEP	50Step_Domain_p1900.0_to_1950.0	1900	1950	50			1	0	0	0	0	0	0	0	0	0	0	0	0	0
TENA_HUMAN	0	0	50.0 AA STEP	50Step_Domain_p1950.0_to_2000.0	1950	2000	50		IQALNGPLR	1	0	0	0	1	0	0	0	0	0	1	0	0	0
TENA_HUMAN	0	0	50.0 AA STEP	50Step_Domain_p2000.0_to_2050.0	2000	2050	50	ENFYQNWK	ENFYQNWK	1	0	1	0	0	0	1	0	1	0	0	0	1	0
TENA_HUMAN	1	2	50.0 AA STEP	50Step_Domain_p2050.0_to_2100.0	2050	2100	50	REEFWLGLDNLNK ITAQGQYELR REEFWLGLDNLNK	DHGETAFAVYDK REEFWLGLDNLNK REEFWLGLDNLNK ITAQGQYELR REEFWLGLDNLNK	1	0.02	2	2	2	2	2	0	3	2	2	1	2	0
TENA_HUMAN	0	1	50.0 AA STEP	50Step_Domain_p2100.0_to_2150.0	2100	2150	50	SFSTFDKDTDSAITNCALSYK	SFSTFDKDTDSAITNCALSYK SFSTFDKDTDSAITNCALSYK	1	0.02	1	0	1	0	1	0	1	0	1	0	1	0
TENA_HUMAN	0	0	50.0 AA STEP	50Step_Domain_p2150.0_to_2200.0	2150	2200	50		GHEHSIQFAEMK	1	0	0	1	0	0	0	0	0	1	0	0	0	0
TENA_HUMAN	0	0	50.0 AA STEP	50Step_Domain_p2200.0_to_2201.0	2200	2201	1			1	0	0	0	0	0	0	0	0	0	0	0	0	0
THIO_HUMAN	0	0	50.0 AA STEP	50Step_Domain_p0_to_50	0	50	50	TAFQEALDAAGDK	TAFQEALDAAGDK	1	0	1	0	0	0	0	1	1	0	0	0	0	1
THIO_HUMAN	2	0	50.0 AA STEP	50Step_Domain_p50.0_to_100.0	50	100	50	VGEFSGANKEK VGEFSGANKEKLEATINELV LEATINELV VGEFSGANKEK LEATINELV VGEFSGANKEKLEATINELV	LEATINELV VGEFSGANKEKLEATINELV	0.0402	-0.04	1	0	0	2	2	1	2	0	0	2	2	2
THIO_HUMAN	0	0	50.0 AA STEP	50Step_Domain_p100.0_to_105.0	100	105	5			1	0	0	0	0	0	0	0	0	0	0	0	0	0
TLN2_HUMAN	0	0	50.0 AA STEP	50Step_Domain_p0_to_50	0	50	50			1	0	0	0	0	0	0	0	0	0	0	0	0	0
TLN2_HUMAN	0	0	50.0 AA STEP	50Step_Domain_p50.0_to_100.0	50	100	50			1	0	0	0	0	0	0	0	0	0	0	0	0	0
TLN2_HUMAN	0	0	50.0 AA STEP	50Step_Domain_p100.0_to_150.0	100	150	50			1	0	0	0	0	0	0	0	0	0	0	0	0	0
TLN2_HUMAN	0	0	50.0 AA STEP	50Step_Domain_p150.0_to_200.0	150	200	50			1	0	0	0	0	0	0	0	0	0	0	0	0	0
TLN2_HUMAN	0	0	50.0 AA STEP	50Step_Domain_p200.0_to_250.0	200	250	50			1	0	0	0	0	0	0	0	0	0	0	0	0	0
TLN2_HUMAN	0	0	50.0 AA STEP	50Step_Domain_p250.0_to_300.0	250	300	50			1	0	0	0	0	0	0	0	0	0	0	0	0	0
TLN2_HUMAN	0	0	50.0 AA STEP	50Step_Domain_p300.0_to_350.0	300	350	50			1	0	0	0	0	0	0	0	0	0	0	0	0	0
TLN2_HUMAN	0	0	50.0 AA STEP	50Step_Domain_p350.0_to_400.0	350	400	50			1	0	0	0	0	0	0	0	0	0	0	0	0	0
TLN2_HUMAN	0	0	50.0 AA STEP	50Step_Domain_p400.0_to_450.0	400	450	50			1	0	0	0	0	0	0	0	0	0	0	0	0	0
TLN2_HUMAN	0	0	50.0 AA STEP	50Step_Domain_p450.0_to_500.0	450	500	50			1	0	0	0	0	0	0	0	0	0	0	0	0	0
TLN2_HUMAN	0	0	50.0 AA STEP	50Step_Domain_p500.0_to_550.0	500	550	50			1	0	0	0	0	0	0	0	0	0	0	0	0	0
TLN2_HUMAN	0	0	50.0 AA STEP	50Step_Domain_p550.0_to_600.0	550	600	50			1	0	0	0	0	0	0	0	0	0	0	0	0	0
TLN2_HUMAN	1	0	50.0 AA STEP	50Step_Domain_p600.0_to_650.0	600	650	50	TLAGAVSDLLK TLAGAVSDLLK TLAGAVSDLLK	TLAGAVSDLLK	0	-0.02	1	0	0	1	1	1	1	0	0	1	1	1
TLN2_HUMAN	0	0	50.0 AA STEP	50Step_Domain_p650.0_to_700.0	650	700	50			1	0	0	0	0	0	0	0	0	0	0	0	0	0
TLN2_HUMAN	0	0	50.0 AA STEP	50Step_Domain_p700.0_to_750.0	700	750	50			1	0	0	0	0	0	0	0	0	0	0	0	0	0
TLN2_HUMAN	0	0	50.0 AA STEP	50Step_Domain_p750.0_to_800.0	750	800	50			1	0	0	0	0	0	0	0	0	0	0	0	0	0
TLN2_HUMAN	0	0	50.0 AA STEP	50Step_Domain_p800.0_to_850.0	800	850	50	VLAQATSDLVNAMR	VLAQATSDLVNAMR	1	0	1	0	0	0	1	0	1	0	0	0	1	0
TLN2_HUMAN	0	0	50.0 AA STEP	50Step_Domain_p850.0_to_900.0	850	900	50			1	0	0	0	0	0	0	0	0	0	0	0	0	0
TLN2_HUMAN	0	0	50.0 AA STEP	50Step_Domain_p900.0_to_950.0	900	950	50			1	0	0	0	0	0	0	0	0	0	0	0	0	0
TLN2_HUMAN	0	0	50.0 AA STEP	50Step_Domain_p950.0_to_1000.0	950	1000	50			1	0	0	0	0	0	0	0	0	0	0	0	0	0
TLN2_HUMAN	0	0	50.0 AA STEP	50Step_Domain_p1000.0_to_1050.0	1000	1050	50			1	0	0	0	0	0	0	0	0	0	0	0	0	0
TLN2_HUMAN	0	0	50.0 AA STEP	50Step_Domain_p1050.0_to_1100.0	1050	1100	50			1	0	0	0	0	0	0	0	0	0	0	0	0	0
TLN2_HUMAN	0	0	50.0 AA STEP	50Step_Domain_p1100.0_to_1150.0	1100	1150	50			1	0	0	0	0	0	0	0	0	0	0	0	0	0
TLN2_HUMAN	0	0	50.0 AA STEP	50Step_Domain_p1150.0_to_1200.0	1150	1200	50			1	0	0	0	0	0	0	0	0	0	0	0	0	0
TLN2_HUMAN	0	0	50.0 AA STEP	50Step_Domain_p1200.0_to_1250.0	1200	1250	50			1	0	0	0	0	0	0	0	0	0	0	0	0	0
TLN2_HUMAN	0	0	50.0 AA STEP	50Step_Domain_p1250.0_to_1300.0	1250	1300	50			1	0	0	0	0	0	0	0	0	0	0	0	0	0
TLN2_HUMAN	0	0	50.0 AA STEP	50Step_Domain_p1300.0_to_1350.0	1300	1350	50			1	0	0	0	0	0	0	0	0	0	0	0	0	0
TLN2_HUMAN	0	0	50.0 AA STEP	50Step_Domain_p1350.0_to_1400.0	1350	1400	50			1	0	0	0	0	0	0	0	0	0	0	0	0	0
TLN2_HUMAN	0	0	50.0 AA STEP	50Step_Domain_p1400.0_to_1450.0	1400	1450	50	VLGESMAGISQNAK		0.4131	0	0	0	0	1	0	0	0	0	0	1	0	0
TLN2_HUMAN	0	0	50.0 AA STEP	50Step_Domain_p1450.0_to_1500.0	1450	1500	50			1	0	0	0	0	0	0	0	0	0	0	0	0	0
TLN2_HUMAN	0	0	50.0 AA STEP	50Step_Domain_p1500.0_to_1550.0	1500	1550	50			1	0	0	0	0	0	0	0	0	0	0	0	0	0
TLN2_HUMAN	0	0	50.0 AA STEP	50Step_Domain_p1550.0_to_1600.0	1550	1600	50			1	0	0	0	0	0	0	0	0	0	0	0	0	0
TLN2_HUMAN	0	0	50.0 AA STEP	50Step_Domain_p1600.0_to_1650.0	1600	1650	50			1	0	0	0	0	0	0	0	0	0	0	0	0	0
TLN2_HUMAN	1	0	50.0 AA STEP	50Step_Domain_p1650.0_to_1700.0	1650	1700	50	ECDYSIDGINR ECDYSIDGINR		0	-0.02	0	0	0	1	0	1	0	0	0	1	0	1
TLN2_HUMAN	0	0	50.0 AA STEP	50Step_Domain_p1700.0_to_1750.0	1700	1750	50			1	0	0	0	0	0	0	0	0	0	0	0	0	0
TLN2_HUMAN	0	0	50.0 AA STEP	50Step_Domain_p1750.0_to_1800.0	1750	1800	50			1	0	0	0	0	0	0	0	0	0	0	0	0	0
TLN2_HUMAN	0	0	50.0 AA STEP	50Step_Domain_p1800.0_to_1850.0	1800	1850	50			1	0	0	0	0	0	0	0	0	0	0	0	0	0
TLN2_HUMAN	0	0	50.0 AA STEP	50Step_Domain_p1850.0_to_1900.0	1850	1900	50			1	0	0	0	0	0	0	0	0	0	0	0	0	0
TLN2_HUMAN	0	0	50.0 AA STEP	50Step_Domain_p1900.0_to_1950.0	1900	1950	50			1	0	0	0	0	0	0	0	0	0	0	0	0	0
TLN2_HUMAN	0	0	50.0 AA STEP	50Step_Domain_p1950.0_to_2000.0	1950	2000	50			1	0	0	0	0	0	0	0	0	0	0	0	0	0
TLN2_HUMAN	0	0	50.0 AA STEP	50Step_Domain_p2000.0_to_2050.0	2000	2050	50			1	0	0	0	0	0	0	0	0	0	0	0	0	0
TLN2_HUMAN	1	0	50.0 AA STEP	50Step_Domain_p2050.0_to_2100.0	2050	2100	50	ALSDLISATK ALSDLISATK	ALSDLISATK LGAASLGSDDPETQVVLINAIKDVAK	0.4131	-0.02	1	0	0	1	0	1	2	0	0	1	0	1
TLN2_HUMAN	0	0	50.0 AA STEP	50Step_Domain_p2100.0_to_2150.0	2100	2150	50			1	0	0	0	0	0	0	0	0	0	0	0	0	0
TLN2_HUMAN	0	0	50.0 AA STEP	50Step_Domain_p2150.0_to_2200.0	2150	2200	50			1	0	0	0	0	0	0	0	0	0	0	0	0	0
TLN2_HUMAN	0	0	50.0 AA STEP	50Step_Domain_p2200.0_to_2250.0	2200	2250	50			1	0	0	0	0	0	0	0	0	0	0	0	0	0
TLN2_HUMAN	0	0	50.0 AA STEP	50Step_Domain_p2250.0_to_2300.0	2250	2300	50			1	0	0	0	0	0	0	0	0	0	0	0	0	0
TLN2_HUMAN	0	0	50.0 AA STEP	50Step_Domain_p2300.0_to_2350.0	2300	2350	50			1	0	0	0	0	0	0	0	0	0	0	0	0	0
TLN2_HUMAN	0	0	50.0 AA STEP	50Step_Domain_p2350.0_to_2400.0	2350	2400	50			1	0	0	0	0	0	0	0	0	0	0	0	0	0
TLN2_HUMAN	0	0	50.0 AA STEP	50Step_Domain_p2400.0_to_2450.0	2400	2450	50			1	0	0	0	0	0	0	0	0	0	0	0	0	0
TLN2_HUMAN	0	0	50.0 AA STEP	50Step_Domain_p2450.0_to_2500.0	2450	2500	50			1	0	0	0	0	0	0	0	0	0	0	0	0	0
TLN2_HUMAN	0	0	50.0 AA STEP	50Step_Domain_p2500.0_to_2542.0	2500	2542	42			1	0	0	0	0	0	0	0	0	0	0	0	0	0
TRFL_HUMAN	0	0	50.0 AA STEP	50Step_Domain_p0_to_50	0	50	50			1	0	0	0	0	0	0	0	0	0	0	0	0	0
TRFL_HUMAN	0	0	50.0 AA STEP	50Step_Domain_p50.0_to_100.0	50	100	50			1	0	0	0	0	0	0	0	0	0	0	0	0	0
TRFL_HUMAN	0	0	50.0 AA STEP	50Step_Domain_p100.0_to_150.0	100	150	50			1	0	0	0	0	0	0	0	0	0	0	0	0	0
TRFL_HUMAN	0	0	50.0 AA STEP	50Step_Domain_p150.0_to_200.0	150	200	50		FFSASCVPGADK	1	0	1	0	0	0	0	0	1	0	0	0	0	0
TRFL_HUMAN	0	0	50.0 AA STEP	50Step_Domain_p200.0_to_250.0	200	250	50			1	0	0	0	0	0	0	0	0	0	0	0	0	0
TRFL_HUMAN	0	0	50.0 AA STEP	50Step_Domain_p250.0_to_300.0	250	300	50			1	0	0	0	0	0	0	0	0	0	0	0	0	0
TRFL_HUMAN	0	0	50.0 AA STEP	50Step_Domain_p300.0_to_350.0	300	350	50		FQLFGSPSGQK	1	0	0	1	0	0	0	0	0	1	0	0	0	0
TRFL_HUMAN	0	0	50.0 AA STEP	50Step_Domain_p350.0_to_400.0	350	400	50		VVWCAVGEQELR	1	0	0	1	0	0	0	0	0	1	0	0	0	0
TRFL_HUMAN	0	0	50.0 AA STEP	50Step_Domain_p400.0_to_450.0	400	450	50			1	0	0	0	0	0	0	0	0	0	0	0	0	0
TRFL_HUMAN	0	0	50.0 AA STEP	50Step_Domain_p450.0_to_500.0	450	500	50			1	0	0	0	0	0	0	0	0	0	0	0	0	0
TRFL_HUMAN	0	1	50.0 AA STEP	50Step_Domain_p500.0_to_550.0	500	550	50		FDEYFSQSCAPGSDPR FDEYFSQSCAPGSDPR	0.024	0.02	1	1	0	0	0	0	1	1	0	0	0	0
TRFL_HUMAN	0	0	50.0 AA STEP	50Step_Domain_p550.0_to_600.0	550	600	50			1	0	0	0	0	0	0	0	0	0	0	0	0	0
TRFL_HUMAN	0	0	50.0 AA STEP	50Step_Domain_p600.0_to_650.0	600	650	50			1	0	0	0	0	0	0	0	0	0	0	0	0	0
TRFL_HUMAN	0	1	50.0 AA STEP	50Step_Domain_p650.0_to_700.0	650	700	50		YLGPQYVAGITNLK NLLFNDNTECLAR	0.024	0.02	1	1	0	0	0	0	2	1	0	0	0	0
TRFL_HUMAN	0	0	50.0 AA STEP	50Step_Domain_p700.0_to_710.0	700	710	10			1	0	0	0	0	0	0	0	0	0	0	0	0	0
UBP5_HUMAN	0	0	50.0 AA STEP	50Step_Domain_p0_to_50	0	50	50			1	0	0	0	0	0	0	0	0	0	0	0	0	0
UBP5_HUMAN	0	0	50.0 AA STEP	50Step_Domain_p50.0_to_100.0	50	100	50			1	0	0	0	0	0	0	0	0	0	0	0	0	0
UBP5_HUMAN	0	0	50.0 AA STEP	50Step_Domain_p100.0_to_150.0	100	150	50	VTSAVEALLSADSASR	VTSAVEALLSADSASR	1	0	0	0	1	1	0	0	0	0	1	1	0	0
UBP5_HUMAN	0	0	50.0 AA STEP	50Step_Domain_p150.0_to_200.0	150	200	50	VTSAVEALLSADSASR	VTSAVEALLSADSASR	1	0	0	0	1	1	0	0	0	0	1	1	0	0
UBP5_HUMAN	0	0	50.0 AA STEP	50Step_Domain_p200.0_to_250.0	200	250	50			1	0	0	0	0	0	0	0	0	0	0	0	0	0
UBP5_HUMAN	0	0	50.0 AA STEP	50Step_Domain_p250.0_to_300.0	250	300	50			1	0	0	0	0	0	0	0	0	0	0	0	0	0
UBP5_HUMAN	1	0	50.0 AA STEP	50Step_Domain_p300.0_to_350.0	300	350	50	IGEWELIQESGVPLKPLFGPGYTGIR IGEWELIQESGVPLKPLFGPGYTGIR IGEWELIQESGVPLKPLFGPGYTGIR		0.009	-0.02	0	0	0	1	1	1	0	0	0	1	1	1
UBP5_HUMAN	0	0	50.0 AA STEP	50Step_Domain_p350.0_to_400.0	350	400	50	IFQNAPTDPTQDFSTQVAK		1	0	0	0	0	1	0	0	0	0	0	1	0	0
UBP5_HUMAN	0	0	50.0 AA STEP	50Step_Domain_p400.0_to_450.0	400	450	50			1	0	0	0	0	0	0	0	0	0	0	0	0	0
UBP5_HUMAN	0	0	50.0 AA STEP	50Step_Domain_p450.0_to_500.0	450	500	50	SSENPNEVFR	SSENPNEVFR	1	0	1	0	0	0	0	1	1	0	0	0	0	1
UBP5_HUMAN	0	0	50.0 AA STEP	50Step_Domain_p500.0_to_550.0	500	550	50			1	0	0	0	0	0	0	0	0	0	0	0	0	0
UBP5_HUMAN	0	0	50.0 AA STEP	50Step_Domain_p550.0_to_600.0	550	600	50			1	0	0	0	0	0	0	0	0	0	0	0	0	0
UBP5_HUMAN	0	0	50.0 AA STEP	50Step_Domain_p600.0_to_650.0	600	650	50			1	0	0	0	0	0	0	0	0	0	0	0	0	0
UBP5_HUMAN	0	0	50.0 AA STEP	50Step_Domain_p650.0_to_700.0	650	700	50			1	0	0	0	0	0	0	0	0	0	0	0	0	0
UBP5_HUMAN	0	0	50.0 AA STEP	50Step_Domain_p700.0_to_750.0	700	750	50			1	0	0	0	0	0	0	0	0	0	0	0	0	0
UBP5_HUMAN	1	1	50.0 AA STEP	50Step_Domain_p750.0_to_800.0	750	800	50	SAADSISESVPVGPK SAADSISESVPVGPK SAADSISESVPVGPK	SAADSISESVPVGPK SAADSISESVPVGPK	1	0	1	0	1	1	1	1	1	0	1	1	1	1
UBP5_HUMAN	0	0	50.0 AA STEP	50Step_Domain_p800.0_to_850.0	800	850	50			1	0	0	0	0	0	0	0	0	0	0	0	0	0
UBP5_HUMAN	0	0	50.0 AA STEP	50Step_Domain_p850.0_to_858.0	850	858	8			1	0	0	0	0	0	0	0	0	0	0	0	0	0
UGPA_HUMAN	0	0	50.0 AA STEP	50Step_Domain_p0_to_50	0	50	50	QELELSVK		1	0	0	0	0	1	0	0	0	0	0	1	0	0
UGPA_HUMAN	0	0	50.0 AA STEP	50Step_Domain_p50.0_to_100.0	50	100	50			1	0	0	0	0	0	0	0	0	0	0	0	0	0
UGPA_HUMAN	0	0	50.0 AA STEP	50Step_Domain_p100.0_to_150.0	100	150	50			1	0	0	0	0	0	0	0	0	0	0	0	0	0
UGPA_HUMAN	1	0	50.0 AA STEP	50Step_Domain_p150.0_to_200.0	150	200	50	ESLLPVAK ESLLPVAK		0.0341	-0.02	0	0	0	1	0	1	0	0	0	1	0	1
UGPA_HUMAN	1	0	50.0 AA STEP	50Step_Domain_p200.0_to_250.0	200	250	50	ESLLPVAK ESLLPVAK		0.0341	-0.02	0	0	0	1	0	1	0	0	0	1	0	1
UGPA_HUMAN	0	0	50.0 AA STEP	50Step_Domain_p250.0_to_300.0	250	300	50			1	0	0	0	0	0	0	0	0	0	0	0	0	0
UGPA_HUMAN	0	0	50.0 AA STEP	50Step_Domain_p300.0_to_350.0	300	350	50	LVEIAQVPK		1	0	0	0	0	0	0	1	0	0	0	0	0	1
UGPA_HUMAN	0	0	50.0 AA STEP	50Step_Domain_p350.0_to_400.0	350	400	50			1	0	0	0	0	0	0	0	0	0	0	0	0	0
UGPA_HUMAN	0	0	50.0 AA STEP	50Step_Domain_p400.0_to_450.0	400	450	50			1	0	0	0	0	0	0	0	0	0	0	0	0	0
UGPA_HUMAN	0	0	50.0 AA STEP	50Step_Domain_p450.0_to_500.0	450	500	50			1	0	0	0	0	0	0	0	0	0	0	0	0	0
UGPA_HUMAN	0	0	50.0 AA STEP	50Step_Domain_p500.0_to_508.0	500	508	8			1	0	0	0	0	0	0	0	0	0	0	0	0	0
UTRO_HUMAN	0	0	50.0 AA STEP	50Step_Domain_p0_to_50	0	50	50			1	0	0	0	0	0	0	0	0	0	0	0	0	0
UTRO_HUMAN	0	0	50.0 AA STEP	50Step_Domain_p50.0_to_100.0	50	100	50			1	0	0	0	0	0	0	0	0	0	0	0	0	0
UTRO_HUMAN	0	0	50.0 AA STEP	50Step_Domain_p100.0_to_150.0	100	150	50			1	0	0	0	0	0	0	0	0	0	0	0	0	0
UTRO_HUMAN	0	0	50.0 AA STEP	50Step_Domain_p150.0_to_200.0	150	200	50			1	0	0	0	0	0	0	0	0	0	0	0	0	0
UTRO_HUMAN	0	0	50.0 AA STEP	50Step_Domain_p200.0_to_250.0	200	250	50			1	0	0	0	0	0	0	0	0	0	0	0	0	0
UTRO_HUMAN	0	0	50.0 AA STEP	50Step_Domain_p250.0_to_300.0	250	300	50			1	0	0	0	0	0	0	0	0	0	0	0	0	0
UTRO_HUMAN	0	0	50.0 AA STEP	50Step_Domain_p300.0_to_350.0	300	350	50			1	0	0	0	0	0	0	0	0	0	0	0	0	0
UTRO_HUMAN	0	0	50.0 AA STEP	50Step_Domain_p350.0_to_400.0	350	400	50			1	0	0	0	0	0	0	0	0	0	0	0	0	0
UTRO_HUMAN	0	0	50.0 AA STEP	50Step_Domain_p400.0_to_450.0	400	450	50			1	0	0	0	0	0	0	0	0	0	0	0	0	0
UTRO_HUMAN	0	0	50.0 AA STEP	50Step_Domain_p450.0_to_500.0	450	500	50			1	0	0	0	0	0	0	0	0	0	0	0	0	0
UTRO_HUMAN	0	0	50.0 AA STEP	50Step_Domain_p500.0_to_550.0	500	550	50			1	0	0	0	0	0	0	0	0	0	0	0	0	0
UTRO_HUMAN	0	0	50.0 AA STEP	50Step_Domain_p550.0_to_600.0	550	600	50			1	0	0	0	0	0	0	0	0	0	0	0	0	0
UTRO_HUMAN	0	0	50.0 AA STEP	50Step_Domain_p600.0_to_650.0	600	650	50	LEDSSNQVTQAVAK		1	0	0	0	0	1	0	0	0	0	0	1	0	0
UTRO_HUMAN	0	0	50.0 AA STEP	50Step_Domain_p650.0_to_700.0	650	700	50			1	0	0	0	0	0	0	0	0	0	0	0	0	0
UTRO_HUMAN	0	0	50.0 AA STEP	50Step_Domain_p700.0_to_750.0	700	750	50			1	0	0	0	0	0	0	0	0	0	0	0	0	0
UTRO_HUMAN	1	0	50.0 AA STEP	50Step_Domain_p750.0_to_800.0	750	800	50	NVSQHLEDLER NVSQHLEDLER		1	-0.02	0	0	0	1	0	1	0	0	0	1	0	1
UTRO_HUMAN	0	0	50.0 AA STEP	50Step_Domain_p800.0_to_850.0	800	850	50	ELTNLLGLHPK	ELTNLLGLHPK	1	0	1	0	0	0	0	1	1	0	0	0	0	1
UTRO_HUMAN	0	0	50.0 AA STEP	50Step_Domain_p850.0_to_900.0	850	900	50	ELTNLLGLHPK	ELTNLLGLHPK	1	0	1	0	0	0	0	1	1	0	0	0	0	1
UTRO_HUMAN	0	0	50.0 AA STEP	50Step_Domain_p900.0_to_950.0	900	950	50			1	0	0	0	0	0	0	0	0	0	0	0	0	0
UTRO_HUMAN	0	0	50.0 AA STEP	50Step_Domain_p950.0_to_1000.0	950	1000	50			1	0	0	0	0	0	0	0	0	0	0	0	0	0
UTRO_HUMAN	0	0	50.0 AA STEP	50Step_Domain_p1000.0_to_1050.0	1000	1050	50			1	0	0	0	0	0	0	0	0	0	0	0	0	0
UTRO_HUMAN	0	0	50.0 AA STEP	50Step_Domain_p1050.0_to_1100.0	1050	1100	50	LGDYQTQLEK	LGDYQTQLEK	1	0	1	0	0	0	0	1	1	0	0	0	0	1
UTRO_HUMAN	0	0	50.0 AA STEP	50Step_Domain_p1100.0_to_1150.0	1100	1150	50	LGDYQTQLEK	LGDYQTQLEK	1	0	1	0	0	0	0	1	1	0	0	0	0	1
UTRO_HUMAN	0	0	50.0 AA STEP	50Step_Domain_p1150.0_to_1200.0	1150	1200	50			1	0	0	0	0	0	0	0	0	0	0	0	0	0
UTRO_HUMAN	0	0	50.0 AA STEP	50Step_Domain_p1200.0_to_1250.0	1200	1250	50			1	0	0	0	0	0	0	0	0	0	0	0	0	0
UTRO_HUMAN	0	0	50.0 AA STEP	50Step_Domain_p1250.0_to_1300.0	1250	1300	50			1	0	0	0	0	0	0	0	0	0	0	0	0	0
UTRO_HUMAN	0	0	50.0 AA STEP	50Step_Domain_p1300.0_to_1350.0	1300	1350	50			1	0	0	0	0	0	0	0	0	0	0	0	0	0
UTRO_HUMAN	0	0	50.0 AA STEP	50Step_Domain_p1350.0_to_1400.0	1350	1400	50			1	0	0	0	0	0	0	0	0	0	0	0	0	0
UTRO_HUMAN	0	0	50.0 AA STEP	50Step_Domain_p1400.0_to_1450.0	1400	1450	50			1	0	0	0	0	0	0	0	0	0	0	0	0	0
UTRO_HUMAN	0	0	50.0 AA STEP	50Step_Domain_p1450.0_to_1500.0	1450	1500	50			1	0	0	0	0	0	0	0	0	0	0	0	0	0
UTRO_HUMAN	0	0	50.0 AA STEP	50Step_Domain_p1500.0_to_1550.0	1500	1550	50			1	0	0	0	0	0	0	0	0	0	0	0	0	0
UTRO_HUMAN	0	0	50.0 AA STEP	50Step_Domain_p1550.0_to_1600.0	1550	1600	50			1	0	0	0	0	0	0	0	0	0	0	0	0	0
UTRO_HUMAN	0	0	50.0 AA STEP	50Step_Domain_p1600.0_to_1650.0	1600	1650	50			1	0	0	0	0	0	0	0	0	0	0	0	0	0
UTRO_HUMAN	0	0	50.0 AA STEP	50Step_Domain_p1650.0_to_1700.0	1650	1700	50			1	0	0	0	0	0	0	0	0	0	0	0	0	0
UTRO_HUMAN	0	0	50.0 AA STEP	50Step_Domain_p1700.0_to_1750.0	1700	1750	50			1	0	0	0	0	0	0	0	0	0	0	0	0	0
UTRO_HUMAN	0	0	50.0 AA STEP	50Step_Domain_p1750.0_to_1800.0	1750	1800	50			1	0	0	0	0	0	0	0	0	0	0	0	0	0
UTRO_HUMAN	0	0	50.0 AA STEP	50Step_Domain_p1800.0_to_1850.0	1800	1850	50			1	0	0	0	0	0	0	0	0	0	0	0	0	0
UTRO_HUMAN	0	0	50.0 AA STEP	50Step_Domain_p1850.0_to_1900.0	1850	1900	50			1	0	0	0	0	0	0	0	0	0	0	0	0	0
UTRO_HUMAN	0	0	50.0 AA STEP	50Step_Domain_p1900.0_to_1950.0	1900	1950	50			1	0	0	0	0	0	0	0	0	0	0	0	0	0
UTRO_HUMAN	0	0	50.0 AA STEP	50Step_Domain_p1950.0_to_2000.0	1950	2000	50			1	0	0	0	0	0	0	0	0	0	0	0	0	0
UTRO_HUMAN	0	0	50.0 AA STEP	50Step_Domain_p2000.0_to_2050.0	2000	2050	50			1	0	0	0	0	0	0	0	0	0	0	0	0	0
UTRO_HUMAN	0	0	50.0 AA STEP	50Step_Domain_p2050.0_to_2100.0	2050	2100	50			1	0	0	0	0	0	0	0	0	0	0	0	0	0
UTRO_HUMAN	0	0	50.0 AA STEP	50Step_Domain_p2100.0_to_2150.0	2100	2150	50			1	0	0	0	0	0	0	0	0	0	0	0	0	0
UTRO_HUMAN	0	0	50.0 AA STEP	50Step_Domain_p2150.0_to_2200.0	2150	2200	50			1	0	0	0	0	0	0	0	0	0	0	0	0	0
UTRO_HUMAN	0	0	50.0 AA STEP	50Step_Domain_p2200.0_to_2250.0	2200	2250	50	VVLVSSASDIPVQSHR		1	0	0	0	0	0	0	1	0	0	0	0	0	1
UTRO_HUMAN	0	0	50.0 AA STEP	50Step_Domain_p2250.0_to_2300.0	2250	2300	50	SNIVTVGDVEEINK		1	0	0	0	0	1	0	0	0	0	0	1	0	0
UTRO_HUMAN	0	0	50.0 AA STEP	50Step_Domain_p2300.0_to_2350.0	2300	2350	50			1	0	0	0	0	0	0	0	0	0	0	0	0	0
UTRO_HUMAN	0	0	50.0 AA STEP	50Step_Domain_p2350.0_to_2400.0	2350	2400	50			1	0	0	0	0	0	0	0	0	0	0	0	0	0
UTRO_HUMAN	0	0	50.0 AA STEP	50Step_Domain_p2400.0_to_2450.0	2400	2450	50			1	0	0	0	0	0	0	0	0	0	0	0	0	0
UTRO_HUMAN	1	1	50.0 AA STEP	50Step_Domain_p2450.0_to_2500.0	2450	2500	50	QQMQDIQAEIDAHNDIFK	QQMQDIQAEIDAHNDIFK	1	0	0	0	2	0	2	0	0	0	1	0	1	0
UTRO_HUMAN	1	1	50.0 AA STEP	50Step_Domain_p2500.0_to_2550.0	2500	2550	50	QQMQDIQAEIDAHNDIFK	QQMQDIQAEIDAHNDIFK	1	0	0	0	2	0	2	0	0	0	1	0	1	0
UTRO_HUMAN	0	0	50.0 AA STEP	50Step_Domain_p2550.0_to_2600.0	2550	2600	50			1	0	0	0	0	0	0	0	0	0	0	0	0	0
UTRO_HUMAN	0	0	50.0 AA STEP	50Step_Domain_p2600.0_to_2650.0	2600	2650	50	VFLADQPIEAPEEPRR		1	0	0	0	0	0	0	1	0	0	0	0	0	1
UTRO_HUMAN	0	0	50.0 AA STEP	50Step_Domain_p2650.0_to_2700.0	2650	2700	50			1	0	0	0	0	0	0	0	0	0	0	0	0	0
UTRO_HUMAN	0	0	50.0 AA STEP	50Step_Domain_p2700.0_to_2750.0	2700	2750	50			1	0	0	0	0	0	0	0	0	0	0	0	0	0
UTRO_HUMAN	1	1	50.0 AA STEP	50Step_Domain_p2750.0_to_2800.0	2750	2800	50	TVNDLSSQLSPLDLHPSLK TVNDLSSQLSPLDLHPSLK	TVNDLSSQLSPLDLHPSLK TVNDLSSQLSPLDLHPSLK	1	0	1	0	2	0	2	1	1	0	1	0	1	1
UTRO_HUMAN	0	0	50.0 AA STEP	50Step_Domain_p2800.0_to_2850.0	2800	2850	50			1	0	0	0	0	0	0	0	0	0	0	0	0	0
UTRO_HUMAN	0	0	50.0 AA STEP	50Step_Domain_p2850.0_to_2900.0	2850	2900	50			1	0	0	0	0	0	0	0	0	0	0	0	0	0
UTRO_HUMAN	0	0	50.0 AA STEP	50Step_Domain_p2900.0_to_2950.0	2900	2950	50			1	0	0	0	0	0	0	0	0	0	0	0	0	0
UTRO_HUMAN	0	0	50.0 AA STEP	50Step_Domain_p2950.0_to_3000.0	2950	3000	50			1	0	0	0	0	0	0	0	0	0	0	0	0	0
UTRO_HUMAN	0	0	50.0 AA STEP	50Step_Domain_p3000.0_to_3050.0	3000	3050	50			1	0	0	0	0	0	0	0	0	0	0	0	0	0
UTRO_HUMAN	0	0	50.0 AA STEP	50Step_Domain_p3050.0_to_3100.0	3050	3100	50			1	0	0	0	0	0	0	0	0	0	0	0	0	0
UTRO_HUMAN	0	0	50.0 AA STEP	50Step_Domain_p3100.0_to_3150.0	3100	3150	50			1	0	0	0	0	0	0	0	0	0	0	0	0	0
UTRO_HUMAN	0	0	50.0 AA STEP	50Step_Domain_p3150.0_to_3200.0	3150	3200	50			1	0	0	0	0	0	0	0	0	0	0	0	0	0
UTRO_HUMAN	0	0	50.0 AA STEP	50Step_Domain_p3200.0_to_3250.0	3200	3250	50			1	0	0	0	0	0	0	0	0	0	0	0	0	0
UTRO_HUMAN	0	0	50.0 AA STEP	50Step_Domain_p3250.0_to_3300.0	3250	3300	50			1	0	0	0	0	0	0	0	0	0	0	0	0	0
UTRO_HUMAN	0	0	50.0 AA STEP	50Step_Domain_p3300.0_to_3350.0	3300	3350	50			1	0	0	0	0	0	0	0	0	0	0	0	0	0
UTRO_HUMAN	0	0	50.0 AA STEP	50Step_Domain_p3350.0_to_3400.0	3350	3400	50			1	0	0	0	0	0	0	0	0	0	0	0	0	0
UTRO_HUMAN	0	0	50.0 AA STEP	50Step_Domain_p3400.0_to_3433.0	3400	3433	33			1	0	0	0	0	0	0	0	0	0	0	0	0	0
VASN_HUMAN	0	0	50.0 AA STEP	50Step_Domain_p0_to_50	0	50	50			1	0	0	0	0	0	0	0	0	0	0	0	0	0
VASN_HUMAN	0	0	50.0 AA STEP	50Step_Domain_p50.0_to_100.0	50	100	50			1	0	0	0	0	0	0	0	0	0	0	0	0	0
VASN_HUMAN	0	0	50.0 AA STEP	50Step_Domain_p100.0_to_150.0	100	150	50			1	0	0	0	0	0	0	0	0	0	0	0	0	0
VASN_HUMAN	0	0	50.0 AA STEP	50Step_Domain_p150.0_to_200.0	150	200	50			1	0	0	0	0	0	0	0	0	0	0	0	0	0
VASN_HUMAN	0	0	50.0 AA STEP	50Step_Domain_p200.0_to_250.0	200	250	50		NLHDLDVSDNQLER	0.1848	0	1	0	0	0	0	0	1	0	0	0	0	0
VASN_HUMAN	0	0	50.0 AA STEP	50Step_Domain_p250.0_to_300.0	250	300	50			1	0	0	0	0	0	0	0	0	0	0	0	0	0
VASN_HUMAN	0	0	50.0 AA STEP	50Step_Domain_p300.0_to_350.0	300	350	50			1	0	0	0	0	0	0	0	0	0	0	0	0	0
VASN_HUMAN	0	0	50.0 AA STEP	50Step_Domain_p350.0_to_400.0	350	400	50			1	0	0	0	0	0	0	0	0	0	0	0	0	0
VASN_HUMAN	0	0	50.0 AA STEP	50Step_Domain_p400.0_to_450.0	400	450	50			1	0	0	0	0	0	0	0	0	0	0	0	0	0
VASN_HUMAN	0	0	50.0 AA STEP	50Step_Domain_p450.0_to_500.0	450	500	50		YLQGSSVQLR	0.1848	0	1	0	0	0	0	0	1	0	0	0	0	0
VASN_HUMAN	0	0	50.0 AA STEP	50Step_Domain_p500.0_to_550.0	500	550	50			1	0	0	0	0	0	0	0	0	0	0	0	0	0
VASN_HUMAN	0	0	50.0 AA STEP	50Step_Domain_p550.0_to_600.0	550	600	50			1	0	0	0	0	0	0	0	0	0	0	0	0	0
VASN_HUMAN	0	0	50.0 AA STEP	50Step_Domain_p600.0_to_650.0	600	650	50			1	0	0	0	0	0	0	0	0	0	0	0	0	0
VASN_HUMAN	0	0	50.0 AA STEP	50Step_Domain_p650.0_to_673.0	650	673	23			1	0	0	0	0	0	0	0	0	0	0	0	0	0
VINC_HUMAN	0	0	50.0 AA STEP	50Step_Domain_p0_to_50	0	50	50			1	0	0	0	0	0	0	0	0	0	0	0	0	0
VINC_HUMAN	1	2	50.0 AA STEP	50Step_Domain_p50.0_to_100.0	50	100	50	ETVQTTEDQILK LVQAAQMLQSDPYSVPAR VGKETVQTTEDQILK ETVQTTEDQILK	LVQAAQMLQSDPYSVPAR VGKETVQTTEDQILK LVQAAQMLQSDPYSVPAR LVQAAQMLQSDPYSVPAR	1	0.02	1	3	1	2	0	1	2	1	1	3	0	1
VINC_HUMAN	1	2	50.0 AA STEP	50Step_Domain_p100.0_to_150.0	100	150	50	GILSGTSDLLLTFDEAEVRK LVQAAQMLQSDPYSVPAR DYLIDGSR GILSGTSDLLLTFDEAEVRK DYLIDGSR GILSGTSDLLLTFDEAEVRK	DYLIDGSR GILSGTSDLLLTFDEAEVRK LVQAAQMLQSDPYSVPAR LVQAAQMLQSDPYSVPAR DYLIDGSR LVQAAQMLQSDPYSVPAR	0.3312	0.02	2	3	2	1	2	1	3	1	2	2	2	2
VINC_HUMAN	1	2	50.0 AA STEP	50Step_Domain_p150.0_to_200.0	150	200	50	ELLPVLISAMK ELLPVLISAMK ELLPVLISAMK	ELLPVLISAMK ELLPVLISAMK ELLPVLISAMK	1	0.02	1	3	1	1	1	1	1	1	1	1	1	1
VINC_HUMAN	2	2	50.0 AA STEP	50Step_Domain_p200.0_to_250.0	200	250	50	ELLPVLISAMK MSAEINEIIR ELLPVLISAMK MSAEINEIIR NQGIEEALK ELLPVLISAMK MSAEINEIIR	ELLPVLISAMK NQGIEEALK ELLPVLISAMK ELLPVLISAMK NQGIEEALK	1	0	1	3	2	1	3	1	2	1	2	2	3	2
VINC_HUMAN	0	0	50.0 AA STEP	50Step_Domain_p250.0_to_300.0	250	300	50	GWLRDPSASPGDAGEQAIR		1	0	0	0	0	0	0	1	0	0	0	0	0	1
VINC_HUMAN	0	0	50.0 AA STEP	50Step_Domain_p300.0_to_350.0	300	350	50	MLGQMTDQVADLR	MLGQMTDQVADLR	1	0	0	0	1	1	0	0	0	0	1	1	0	0
VINC_HUMAN	1	0	50.0 AA STEP	50Step_Domain_p350.0_to_400.0	350	400	50	AQQVSQGLDVLTAK AQQVSQGLDVLTAK AQQVSQGLDVLTAK	AQQVSQGLDVLTAK	1	-0.02	1	0	0	1	1	1	1	0	0	1	1	1
VINC_HUMAN	0	0	50.0 AA STEP	50Step_Domain_p400.0_to_450.0	400	450	50			1	0	0	0	0	0	0	0	0	0	0	0	0	0
VINC_HUMAN	0	0	50.0 AA STEP	50Step_Domain_p450.0_to_500.0	450	500	50			1	0	0	0	0	0	0	0	0	0	0	0	0	0
VINC_HUMAN	0	0	50.0 AA STEP	50Step_Domain_p500.0_to_550.0	500	550	50			1	0	0	0	0	0	0	0	0	0	0	0	0	0
VINC_HUMAN	1	0	50.0 AA STEP	50Step_Domain_p550.0_to_600.0	550	600	50	ALASQLQDSLK ALASQLQDSLK		1	-0.02	0	0	0	0	1	1	0	0	0	0	1	1
VINC_HUMAN	0	0	50.0 AA STEP	50Step_Domain_p600.0_to_650.0	600	650	50			1	0	0	0	0	0	0	0	0	0	0	0	0	0
VINC_HUMAN	1	1	50.0 AA STEP	50Step_Domain_p650.0_to_700.0	650	700	50	NQWIDNVEK STVEGIQASVK ELTPQVVSAAR NQWIDNVEK STVEGIQASVK	ELTPQVVSAAR NQWIDNVEK NQWIDNVEK	1	0	1	0	1	1	0	2	2	0	1	2	0	3
VINC_HUMAN	1	1	50.0 AA STEP	50Step_Domain_p700.0_to_750.0	700	750	50	NQWIDNVEK MTGLVDEAIDTK NQWIDNVEK	MTGLVDEAIDTK NQWIDNVEK SLLDASEEAIKKDLDK NQWIDNVEK	1	0	2	0	1	1	0	1	3	0	1	1	0	2
VINC_HUMAN	0	0	50.0 AA STEP	50Step_Domain_p750.0_to_800.0	750	800	50	TISPMVMDAK	TISPMVMDAK	1	0	0	0	1	1	0	0	0	0	1	1	0	0
VINC_HUMAN	1	2	50.0 AA STEP	50Step_Domain_p800.0_to_850.0	800	850	50	AVAGNISDPGLQK TISPMVMDAK AVAGNISDPGLQK AVAGNISDPGLQK SFLDSGYR	AVAGNISDPGLQK SFLDSGYR SFLDSGYR AVAGNISDPGLQK TISPMVMDAK	0.3312	0.02	1	3	2	1	1	1	2	1	2	2	1	2
VINC_HUMAN	0	0	50.0 AA STEP	50Step_Domain_p850.0_to_900.0	850	900	50			1	0	0	0	0	0	0	0	0	0	0	0	0	0
VINC_HUMAN	0	0	50.0 AA STEP	50Step_Domain_p900.0_to_950.0	900	950	50			1	0	0	0	0	0	0	0	0	0	0	0	0	0
VINC_HUMAN	0	0	50.0 AA STEP	50Step_Domain_p950.0_to_1000.0	950	1000	50			1	0	0	0	0	0	0	0	0	0	0	0	0	0
VINC_HUMAN	0	0	50.0 AA STEP	50Step_Domain_p1000.0_to_1050.0	1000	1050	50			1	0	0	0	0	0	0	0	0	0	0	0	0	0
VINC_HUMAN	0	0	50.0 AA STEP	50Step_Domain_p1050.0_to_1100.0	1050	1100	50			1	0	0	0	0	0	0	0	0	0	0	0	0	0
VINC_HUMAN	0	0	50.0 AA STEP	50Step_Domain_p1100.0_to_1134.0	1100	1134	34			1	0	0	0	0	0	0	0	0	0	0	0	0	0
A1AG2_HUMAN	0	0	50.0 AA STEP	50Step_Domain_p0_to_50	0	50	50			1	0	0	0	0	0	0	0	0	0	0	0	0	0
A1AG2_HUMAN	0	0	50.0 AA STEP	50Step_Domain_p50.0_to_100.0	50	100	50			1	0	0	0	0	0	0	0	0	0	0	0	0	0
A1AG2_HUMAN	1	1	50.0 AA STEP	50Step_Domain_p100.0_to_150.0	100	150	50	EHVAHLLFLR TLMFGSYLDDEK TLMFGSYLDDEK TLMFGSYLDDEK	TLMFGSYLDDEK TLMFGSYLDDEK	0.7245	0	1	0	1	1	1	1	1	0	1	2	1	1
A1AG2_HUMAN	1	1	50.0 AA STEP	50Step_Domain_p150.0_to_200.0	150	200	50	EQLGEFYEALDCLCIPR SDVMYTDWK SDVMYTDWK EQLGEFYEALDCLCIPR	SDVMYTDWK SDVMYTDWK	0.0505	0	1	0	1	2	1	1	1	0	1	3	1	1
A1AG2_HUMAN	0	0	50.0 AA STEP	50Step_Domain_p200.0_to_201.0	200	201	1			1	0	0	0	0	0	0	0	0	0	0	0	0	0
ACSL1_HUMAN	0	0	50.0 AA STEP	50Step_Domain_p0_to_50	0	50	50			1	0	0	0	0	0	0	0	0	0	0	0	0	0
ACSL1_HUMAN	1	0	50.0 AA STEP	50Step_Domain_p50.0_to_100.0	50	100	50	GIQVSNNGPCLGSR GIQVSNNGPCLGSR GIQVSNNGPCLGSR		0	-0.02	0	0	0	1	1	1	0	0	0	1	1	1
ACSL1_HUMAN	1	0	50.0 AA STEP	50Step_Domain_p100.0_to_150.0	100	150	50	GIQVSNNGPCLGSR GIQVSNNGPCLGSR GIQVSNNGPCLGSR QVAELSECIGSALIQK		0	-0.02	0	0	0	1	1	1	0	0	0	1	1	2
ACSL1_HUMAN	0	0	50.0 AA STEP	50Step_Domain_p150.0_to_200.0	150	200	50			1	0	0	0	0	0	0	0	0	0	0	0	0	0
ACSL1_HUMAN	1	0	50.0 AA STEP	50Step_Domain_p200.0_to_250.0	200	250	50	LLLEGVENK LLLEGVENK LLLEGVENK		0	-0.02	0	0	0	1	1	1	0	0	0	1	1	1
ACSL1_HUMAN	0	0	50.0 AA STEP	50Step_Domain_p250.0_to_300.0	250	300	50			1	0	0	0	0	0	0	0	0	0	0	0	0	0
ACSL1_HUMAN	0	0	50.0 AA STEP	50Step_Domain_p300.0_to_350.0	300	350	50			1	0	0	0	0	0	0	0	0	0	0	0	0	0
ACSL1_HUMAN	0	0	50.0 AA STEP	50Step_Domain_p350.0_to_400.0	350	400	50			1	0	0	0	0	0	0	0	0	0	0	0	0	0
ACSL1_HUMAN	0	0	50.0 AA STEP	50Step_Domain_p400.0_to_450.0	400	450	50			1	0	0	0	0	0	0	0	0	0	0	0	0	0
ACSL1_HUMAN	0	0	50.0 AA STEP	50Step_Domain_p450.0_to_500.0	450	500	50			1	0	0	0	0	0	0	0	0	0	0	0	0	0
ACSL1_HUMAN	0	0	50.0 AA STEP	50Step_Domain_p500.0_to_550.0	500	550	50			1	0	0	0	0	0	0	0	0	0	0	0	0	0
ACSL1_HUMAN	0	0	50.0 AA STEP	50Step_Domain_p550.0_to_600.0	550	600	50			1	0	0	0	0	0	0	0	0	0	0	0	0	0
ACSL1_HUMAN	1	0	50.0 AA STEP	50Step_Domain_p600.0_to_650.0	600	650	50	GFEGSFEELCR GFEGSFEELCR		0	-0.02	0	0	0	1	0	1	0	0	0	1	0	1
ACSL1_HUMAN	0	0	50.0 AA STEP	50Step_Domain_p650.0_to_698.0	650	698	48	SQIDDLYSTIKV		0.1848	0	0	0	0	0	0	1	0	0	0	0	0	1
ADH1B_HUMAN	1	4	50.0 AA STEP	50Step_Domain_p0_to_50	0	50	50	AAVLWEVK MVAVGICR AAVLWEVK	AAVLWEVK KPFSIEDVEVAPPK AAVLWEVK KPFSIEDVEVAPPK MVAVGICR AAVLWEVK KPFSIEDVEVAPPK	0.0224	0.06	3	5	4	2	0	2	4	6	2	3	0	2
ADH1B_HUMAN	2	2	50.0 AA STEP	50Step_Domain_p50.0_to_100.0	50	100	50	VIPLFTPQCGK VIPLFTPQCGK VIPLFTPQCGK	VIPLFTPQCGK VIPLFTPQCGK VIPLFTPQCGK	1	0	1	2	4	1	3	1	2	2	2	2	2	1
ADH1B_HUMAN	0	0	50.0 AA STEP	50Step_Domain_p100.0_to_150.0	100	150	50			1	0	0	0	0	0	0	0	0	0	0	0	0	0
ADH1B_HUMAN	2	1	50.0 AA STEP	50Step_Domain_p150.0_to_200.0	150	200	50	IDAASPLEK VCLIGCGFSTGYGSAVNVAK IDAASPLEK IDAASPLEK	IDAASPLEK IDAASPLEK	0.3368	-0.02	1	1	0	2	3	2	2	1	0	3	2	2
ADH1B_HUMAN	3	2	50.0 AA STEP	50Step_Domain_p200.0_to_250.0	200	250	50	AKELGATECINPQDYK ELGATECINPQDYK IIAVDINK IIAVDINK IIAVDINKDK ELGATECINPQDYK IIAVDINKDK	ELGATECINPQDYK IIAVDINK IIAVDINKDK ELGATECINPQDYK IIAVDINK IIAVDINKDK	0.7704	-0.02	3	2	0	3	3	3	4	3	0	5	2	3
ADH1B_HUMAN	0	0	50.0 AA STEP	50Step_Domain_p250.0_to_300.0	250	300	50			1	0	0	0	0	0	0	0	0	0	0	0	0	0
ADH1B_HUMAN	0	0	50.0 AA STEP	50Step_Domain_p300.0_to_350.0	300	350	50	KFSLDALITHVLPFEK	LVADFMAK	1	0	1	0	0	0	0	1	1	0	0	0	0	1
ADH1B_HUMAN	3	2	50.0 AA STEP	50Step_Domain_p350.0_to_375.0	350	375	25	INEGFDLLHSGK INEGFDLLHSGK INEGFDLLHSGK KFSLDALITHVLPFEK	INEGFDLLHSGK INEGFDLLHSGK INEGFDLLHSGK	1	-0.04	1	2	4	2	3	3	2	2	2	3	2	3
AEBP1_HUMAN	0	0	50.0 AA STEP	50Step_Domain_p0_to_50	0	50	50			1	0	0	0	0	0	0	0	0	0	0	0	0	0
AEBP1_HUMAN	0	0	50.0 AA STEP	50Step_Domain_p50.0_to_100.0	50	100	50			1	0	0	0	0	0	0	0	0	0	0	0	0	0
AEBP1_HUMAN	0	0	50.0 AA STEP	50Step_Domain_p100.0_to_150.0	100	150	50			1	0	0	0	0	0	0	0	0	0	0	0	0	0
AEBP1_HUMAN	0	0	50.0 AA STEP	50Step_Domain_p150.0_to_200.0	150	200	50			1	0	0	0	0	0	0	0	0	0	0	0	0	0
AEBP1_HUMAN	0	0	50.0 AA STEP	50Step_Domain_p200.0_to_250.0	200	250	50			1	0	0	0	0	0	0	0	0	0	0	0	0	0
AEBP1_HUMAN	0	0	50.0 AA STEP	50Step_Domain_p250.0_to_300.0	250	300	50			1	0	0	0	0	0	0	0	0	0	0	0	0	0
AEBP1_HUMAN	0	0	50.0 AA STEP	50Step_Domain_p300.0_to_350.0	300	350	50			1	0	0	0	0	0	0	0	0	0	0	0	0	0
AEBP1_HUMAN	0	1	50.0 AA STEP	50Step_Domain_p350.0_to_400.0	350	400	50	KGEELEEEWTPTEK	KGEELEEEWTPTEK KGEELEEEWTPTEK	1	0.02	1	0	1	0	0	1	2	0	1	0	0	1
AEBP1_HUMAN	0	0	50.0 AA STEP	50Step_Domain_p400.0_to_450.0	400	450	50			1	0	0	0	0	0	0	0	0	0	0	0	0	0
AEBP1_HUMAN	0	0	50.0 AA STEP	50Step_Domain_p450.0_to_500.0	450	500	50			1	0	0	0	0	0	0	0	0	0	0	0	0	0
AEBP1_HUMAN	0	0	50.0 AA STEP	50Step_Domain_p500.0_to_550.0	500	550	50			1	0	0	0	0	0	0	0	0	0	0	0	0	0
AEBP1_HUMAN	2	1	50.0 AA STEP	50Step_Domain_p550.0_to_600.0	550	600	50	IYAMEISDNPGEHELGEPEFR VVNEECPTITR IYAMEISDNPGEHELGEPEFR VVNEECPTITR VVNEECPTITR	IYAMEISDNPGEHELGEPEFR VVNEECPTITR VVNEECPTITR	0	-0.02	1	1	0	2	4	1	2	1	0	2	2	1
AEBP1_HUMAN	1	1	50.0 AA STEP	50Step_Domain_p600.0_to_650.0	600	650	50	IYAMEISDNPGEHELGEPEFR IYAMEISDNPGEHELGEPEFR	IYAMEISDNPGEHELGEPEFR YTAGIHGNEVLGR	1	0	1	1	0	1	2	0	1	1	0	1	1	0
AEBP1_HUMAN	0	0	50.0 AA STEP	50Step_Domain_p650.0_to_700.0	650	700	50			1	0	0	0	0	0	0	0	0	0	0	0	0	0
AEBP1_HUMAN	0	0	50.0 AA STEP	50Step_Domain_p700.0_to_750.0	700	750	50			1	0	0	0	0	0	0	0	0	0	0	0	0	0
AEBP1_HUMAN	1	1	50.0 AA STEP	50Step_Domain_p750.0_to_800.0	750	800	50	LVSYPYDMAR NPFVLGANLNGGER	LVSYPYDMAR NPFVLGANLNGGER LVSYPYDMAR NPFVLGANLNGGER	1	0	1	1	1	1	0	1	2	1	1	1	0	1
AEBP1_HUMAN	0	1	50.0 AA STEP	50Step_Domain_p800.0_to_850.0	800	850	50	GGCQAQDYTGGMGIVNGAK	GGCQAQDYTGGMGIVNGAK GGCQAQDYTGGMGIVNGAK GGCQAQDYTGGMGIVNGAK	0.0768	0.02	1	1	1	1	0	0	1	1	1	1	0	0
AEBP1_HUMAN	0	0	50.0 AA STEP	50Step_Domain_p850.0_to_900.0	850	900	50			1	0	0	0	0	0	0	0	0	0	0	0	0	0
AEBP1_HUMAN	1	1	50.0 AA STEP	50Step_Domain_p900.0_to_950.0	900	950	50	ILNPGEYR ILNPGEYR ILNPGEYR	ILNPGEYR ILNPGEYR ILNPGEYR	1	0	1	1	1	1	2	1	1	1	1	1	1	1
AEBP1_HUMAN	1	1	50.0 AA STEP	50Step_Domain_p950.0_to_1000.0	950	1000	50	ILNPGEYR ILNPGEYR ILNPGEYR	ILNPGEYR ILNPGEYR ILNPGEYR	1	0	1	1	1	1	2	1	1	1	1	1	1	1
AEBP1_HUMAN	0	0	50.0 AA STEP	50Step_Domain_p1000.0_to_1050.0	1000	1050	50			1	0	0	0	0	0	0	0	0	0	0	0	0	0
AEBP1_HUMAN	0	0	50.0 AA STEP	50Step_Domain_p1050.0_to_1100.0	1050	1100	50			1	0	0	0	0	0	0	0	0	0	0	0	0	0
AEBP1_HUMAN	0	0	50.0 AA STEP	50Step_Domain_p1100.0_to_1150.0	1100	1150	50			1	0	0	0	0	0	0	0	0	0	0	0	0	0
AEBP1_HUMAN	0	0	50.0 AA STEP	50Step_Domain_p1150.0_to_1158.0	1150	1158	8			1	0	0	0	0	0	0	0	0	0	0	0	0	0
AHNK2_HUMAN	0	0	50.0 AA STEP	50Step_Domain_p0_to_50	0	50	50			1	0	0	0	0	0	0	0	0	0	0	0	0	0
AHNK2_HUMAN	0	0	50.0 AA STEP	50Step_Domain_p50.0_to_100.0	50	100	50			1	0	0	0	0	0	0	0	0	0	0	0	0	0
AHNK2_HUMAN	0	0	50.0 AA STEP	50Step_Domain_p100.0_to_150.0	100	150	50			1	0	0	0	0	0	0	0	0	0	0	0	0	0
AHNK2_HUMAN	0	0	50.0 AA STEP	50Step_Domain_p150.0_to_200.0	150	200	50			1	0	0	0	0	0	0	0	0	0	0	0	0	0
AHNK2_HUMAN	0	0	50.0 AA STEP	50Step_Domain_p200.0_to_250.0	200	250	50			1	0	0	0	0	0	0	0	0	0	0	0	0	0
AHNK2_HUMAN	0	0	50.0 AA STEP	50Step_Domain_p250.0_to_300.0	250	300	50			1	0	0	0	0	0	0	0	0	0	0	0	0	0
AHNK2_HUMAN	0	0	50.0 AA STEP	50Step_Domain_p300.0_to_350.0	300	350	50			1	0	0	0	0	0	0	0	0	0	0	0	0	0
AHNK2_HUMAN	0	0	50.0 AA STEP	50Step_Domain_p350.0_to_400.0	350	400	50			1	0	0	0	0	0	0	0	0	0	0	0	0	0
AHNK2_HUMAN	1	0	50.0 AA STEP	50Step_Domain_p400.0_to_450.0	400	450	50	TLEGQAQETAVAQR EGEGEGLQSLEIGIAR		1	-0.02	0	0	0	1	0	1	0	0	0	1	0	1
AHNK2_HUMAN	0	0	50.0 AA STEP	50Step_Domain_p450.0_to_500.0	450	500	50	EGEGEGLQSLEIGIAR		1	0	0	0	0	0	0	1	0	0	0	0	0	1
AHNK2_HUMAN	0	0	50.0 AA STEP	50Step_Domain_p500.0_to_550.0	500	550	50			1	0	0	0	0	0	0	0	0	0	0	0	0	0
AHNK2_HUMAN	0	0	50.0 AA STEP	50Step_Domain_p550.0_to_600.0	550	600	50			1	0	0	0	0	0	0	0	0	0	0	0	0	0
AHNK2_HUMAN	0	0	50.0 AA STEP	50Step_Domain_p600.0_to_650.0	600	650	50			1	0	0	0	0	0	0	0	0	0	0	0	0	0
AHNK2_HUMAN	0	0	50.0 AA STEP	50Step_Domain_p650.0_to_700.0	650	700	50			1	0	0	0	0	0	0	0	0	0	0	0	0	0
AHNK2_HUMAN	0	0	50.0 AA STEP	50Step_Domain_p700.0_to_750.0	700	750	50			1	0	0	0	0	0	0	0	0	0	0	0	0	0
AHNK2_HUMAN	0	0	50.0 AA STEP	50Step_Domain_p750.0_to_800.0	750	800	50	MSLSSMEVDVQAPR		1	0	0	0	0	1	0	0	0	0	0	1	0	0
AHNK2_HUMAN	1	1	50.0 AA STEP	50Step_Domain_p800.0_to_850.0	800	850	50	LEGDLSLADK MSLSSMEVDVQAPR LEGDLSLADK	LEGDLSLADK LEGDLSLADK	1	0	0	2	2	1	0	1	0	1	1	2	0	1
AHNK2_HUMAN	0	0	50.0 AA STEP	50Step_Domain_p850.0_to_900.0	850	900	50			1	0	0	0	0	0	0	0	0	0	0	0	0	0
AHNK2_HUMAN	0	0	50.0 AA STEP	50Step_Domain_p900.0_to_950.0	900	950	50			1	0	0	0	0	0	0	0	0	0	0	0	0	0
AHNK2_HUMAN	2	1	50.0 AA STEP	50Step_Domain_p950.0_to_1000.0	950	1000	50	LEGDLSLADK LEGDLSLADKDVTAK LEGDLSLADKDVTAK LEGDLSLADK LEGDLSLADKDVTAK	LEGDLSLADK LEGDLSLADK	0.2204	-0.02	0	2	2	2	2	3	0	1	1	3	1	3
AHNK2_HUMAN	0	0	50.0 AA STEP	50Step_Domain_p1000.0_to_1050.0	1000	1050	50			1	0	0	0	0	0	0	0	0	0	0	0	0	0
AHNK2_HUMAN	0	0	50.0 AA STEP	50Step_Domain_p1050.0_to_1100.0	1050	1100	50			1	0	0	0	0	0	0	0	0	0	0	0	0	0
AHNK2_HUMAN	0	0	50.0 AA STEP	50Step_Domain_p1100.0_to_1150.0	1100	1150	50			1	0	0	0	0	0	0	0	0	0	0	0	0	0
AHNK2_HUMAN	0	0	50.0 AA STEP	50Step_Domain_p1150.0_to_1200.0	1150	1200	50			1	0	0	0	0	0	0	0	0	0	0	0	0	0
AHNK2_HUMAN	0	0	50.0 AA STEP	50Step_Domain_p1200.0_to_1250.0	1200	1250	50			1	0	0	0	0	0	0	0	0	0	0	0	0	0
AHNK2_HUMAN	0	0	50.0 AA STEP	50Step_Domain_p1250.0_to_1300.0	1250	1300	50			1	0	0	0	0	0	0	0	0	0	0	0	0	0
AHNK2_HUMAN	0	0	50.0 AA STEP	50Step_Domain_p1300.0_to_1350.0	1300	1350	50			1	0	0	0	0	0	0	0	0	0	0	0	0	0
AHNK2_HUMAN	0	0	50.0 AA STEP	50Step_Domain_p1350.0_to_1400.0	1350	1400	50			1	0	0	0	0	0	0	0	0	0	0	0	0	0
AHNK2_HUMAN	0	0	50.0 AA STEP	50Step_Domain_p1400.0_to_1450.0	1400	1450	50			1	0	0	0	0	0	0	0	0	0	0	0	0	0
AHNK2_HUMAN	0	0	50.0 AA STEP	50Step_Domain_p1450.0_to_1500.0	1450	1500	50			1	0	0	0	0	0	0	0	0	0	0	0	0	0
AHNK2_HUMAN	0	0	50.0 AA STEP	50Step_Domain_p1500.0_to_1550.0	1500	1550	50			1	0	0	0	0	0	0	0	0	0	0	0	0	0
AHNK2_HUMAN	0	0	50.0 AA STEP	50Step_Domain_p1550.0_to_1600.0	1550	1600	50			1	0	0	0	0	0	0	0	0	0	0	0	0	0
AHNK2_HUMAN	1	1	50.0 AA STEP	50Step_Domain_p1600.0_to_1650.0	1600	1650	50	LEGDLSLADK MSLSSMEVDVQAPR LEGDLSLADK	LEGDLSLADK LEGDLSLADK	1	0	0	2	2	1	0	1	0	1	1	2	0	1
AHNK2_HUMAN	0	0	50.0 AA STEP	50Step_Domain_p1650.0_to_1700.0	1650	1700	50			1	0	0	0	0	0	0	0	0	0	0	0	0	0
AHNK2_HUMAN	0	0	50.0 AA STEP	50Step_Domain_p1700.0_to_1750.0	1700	1750	50			1	0	0	0	0	0	0	0	0	0	0	0	0	0
AHNK2_HUMAN	0	0	50.0 AA STEP	50Step_Domain_p1750.0_to_1800.0	1750	1800	50			1	0	0	0	0	0	0	0	0	0	0	0	0	0
AHNK2_HUMAN	2	1	50.0 AA STEP	50Step_Domain_p1800.0_to_1850.0	1800	1850	50	LEGDLSLADK LEGDLSLADKDVTAK LEGDLSLADKDVTAK LEGDLSLADK LEGDLSLADKDVTAK	LEGDLSLADK LEGDLSLADK	0.2204	-0.02	0	2	2	2	2	3	0	1	1	3	1	3
AHNK2_HUMAN	0	0	50.0 AA STEP	50Step_Domain_p1850.0_to_1900.0	1850	1900	50			1	0	0	0	0	0	0	0	0	0	0	0	0	0
AHNK2_HUMAN	0	0	50.0 AA STEP	50Step_Domain_p1900.0_to_1950.0	1900	1950	50			1	0	0	0	0	0	0	0	0	0	0	0	0	0
AHNK2_HUMAN	1	1	50.0 AA STEP	50Step_Domain_p1950.0_to_2000.0	1950	2000	50	LEGDLSLADK LEGDLSLADK	LEGDLSLADK LEGDLSLADK	1	0	0	2	2	1	0	1	0	1	1	1	0	1
AHNK2_HUMAN	0	0	50.0 AA STEP	50Step_Domain_p2000.0_to_2050.0	2000	2050	50			1	0	0	0	0	0	0	0	0	0	0	0	0	0
AHNK2_HUMAN	0	0	50.0 AA STEP	50Step_Domain_p2050.0_to_2100.0	2050	2100	50			1	0	0	0	0	0	0	0	0	0	0	0	0	0
AHNK2_HUMAN	0	0	50.0 AA STEP	50Step_Domain_p2100.0_to_2150.0	2100	2150	50			1	0	0	0	0	0	0	0	0	0	0	0	0	0
AHNK2_HUMAN	0	0	50.0 AA STEP	50Step_Domain_p2150.0_to_2200.0	2150	2200	50			1	0	0	0	0	0	0	0	0	0	0	0	0	0
AHNK2_HUMAN	1	1	50.0 AA STEP	50Step_Domain_p2200.0_to_2250.0	2200	2250	50	LLEGPVPEEVGLK LLEGPVPEEVGLK	LLEGPVPEEVGLK LLEGPVPEEVGLK	1	0	0	2	2	1	2	0	0	1	1	1	1	0
AHNK2_HUMAN	0	0	50.0 AA STEP	50Step_Domain_p2250.0_to_2300.0	2250	2300	50			1	0	0	0	0	0	0	0	0	0	0	0	0	0
AHNK2_HUMAN	0	0	50.0 AA STEP	50Step_Domain_p2300.0_to_2350.0	2300	2350	50			1	0	0	0	0	0	0	0	0	0	0	0	0	0
AHNK2_HUMAN	0	0	50.0 AA STEP	50Step_Domain_p2350.0_to_2400.0	2350	2400	50			1	0	0	0	0	0	0	0	0	0	0	0	0	0
AHNK2_HUMAN	0	0	50.0 AA STEP	50Step_Domain_p2400.0_to_2450.0	2400	2450	50			1	0	0	0	0	0	0	0	0	0	0	0	0	0
AHNK2_HUMAN	0	0	50.0 AA STEP	50Step_Domain_p2450.0_to_2500.0	2450	2500	50			1	0	0	0	0	0	0	0	0	0	0	0	0	0
AHNK2_HUMAN	0	0	50.0 AA STEP	50Step_Domain_p2500.0_to_2550.0	2500	2550	50			1	0	0	0	0	0	0	0	0	0	0	0	0	0
AHNK2_HUMAN	0	0	50.0 AA STEP	50Step_Domain_p2550.0_to_2600.0	2550	2600	50			1	0	0	0	0	0	0	0	0	0	0	0	0	0
AHNK2_HUMAN	1	1	50.0 AA STEP	50Step_Domain_p2600.0_to_2650.0	2600	2650	50	LEGDLSLADK MSLSSMEVDVQAPR LEGDLSLADK	LEGDLSLADK LEGDLSLADK	1	0	0	2	2	1	0	1	0	1	1	2	0	1
AHNK2_HUMAN	0	0	50.0 AA STEP	50Step_Domain_p2650.0_to_2700.0	2650	2700	50			1	0	0	0	0	0	0	0	0	0	0	0	0	0
AHNK2_HUMAN	0	0	50.0 AA STEP	50Step_Domain_p2700.0_to_2750.0	2700	2750	50			1	0	0	0	0	0	0	0	0	0	0	0	0	0
AHNK2_HUMAN	1	1	50.0 AA STEP	50Step_Domain_p2750.0_to_2800.0	2750	2800	50	LEGDLSLADK MSLSSMEVDVQAPR LEGDLSLADK	LEGDLSLADK LEGDLSLADK	1	0	0	2	2	1	0	1	0	1	1	2	0	1
AHNK2_HUMAN	1	1	50.0 AA STEP	50Step_Domain_p2800.0_to_2850.0	2800	2850	50	LEGDLSLADK LEGDLSLADK	LEGDLSLADK LEGDLSLADK	1	0	0	2	2	1	0	1	0	1	1	1	0	1
AHNK2_HUMAN	0	0	50.0 AA STEP	50Step_Domain_p2850.0_to_2900.0	2850	2900	50			1	0	0	0	0	0	0	0	0	0	0	0	0	0
AHNK2_HUMAN	0	0	50.0 AA STEP	50Step_Domain_p2900.0_to_2950.0	2900	2950	50			1	0	0	0	0	0	0	0	0	0	0	0	0	0
AHNK2_HUMAN	2	1	50.0 AA STEP	50Step_Domain_p2950.0_to_3000.0	2950	3000	50	LEGDLSLADK LEGDLSLADKDVTAK LEGDLSLADKDVTAK LEGDLSLADK LEGDLSLADKDVTAK	LEGDLSLADK LEGDLSLADK	0.2204	-0.02	0	2	2	2	2	3	0	1	1	3	1	3
AHNK2_HUMAN	0	0	50.0 AA STEP	50Step_Domain_p3000.0_to_3050.0	3000	3050	50			1	0	0	0	0	0	0	0	0	0	0	0	0	0
AHNK2_HUMAN	0	0	50.0 AA STEP	50Step_Domain_p3050.0_to_3100.0	3050	3100	50			1	0	0	0	0	0	0	0	0	0	0	0	0	0
AHNK2_HUMAN	2	1	50.0 AA STEP	50Step_Domain_p3100.0_to_3150.0	3100	3150	50	LEGDLSLADK LEGDLSLADKDVTAK LEGDLSLADKDVTAK LEGDLSLADK LEGDLSLADKDVTAK	LEGDLSLADK LEGDLSLADK	0.2204	-0.02	0	2	2	2	2	3	0	1	1	3	1	3
AHNK2_HUMAN	0	0	50.0 AA STEP	50Step_Domain_p3150.0_to_3200.0	3150	3200	50			1	0	0	0	0	0	0	0	0	0	0	0	0	0
AHNK2_HUMAN	0	0	50.0 AA STEP	50Step_Domain_p3200.0_to_3250.0	3200	3250	50			1	0	0	0	0	0	0	0	0	0	0	0	0	0
AHNK2_HUMAN	2	1	50.0 AA STEP	50Step_Domain_p3250.0_to_3300.0	3250	3300	50	LEGDLSLADK LEGDLSLADKDVTAK LEGDLSLADKDVTAK LEGDLSLADK LEGDLSLADKDVTAK	LEGDLSLADK LEGDLSLADK	0.2204	-0.02	0	2	2	2	2	3	0	1	1	3	1	3
AHNK2_HUMAN	2	0	50.0 AA STEP	50Step_Domain_p3300.0_to_3350.0	3300	3350	50	LEGDLSLADKDVTAK LEGDLSLADKDVTAK LEGDLSLADKDVTAK		0	-0.04	0	0	0	1	2	2	0	0	0	2	1	2
AHNK2_HUMAN	0	0	50.0 AA STEP	50Step_Domain_p3350.0_to_3400.0	3350	3400	50			1	0	0	0	0	0	0	0	0	0	0	0	0	0
AHNK2_HUMAN	0	0	50.0 AA STEP	50Step_Domain_p3400.0_to_3450.0	3400	3450	50			1	0	0	0	0	0	0	0	0	0	0	0	0	0
AHNK2_HUMAN	0	0	50.0 AA STEP	50Step_Domain_p3450.0_to_3500.0	3450	3500	50			1	0	0	0	0	0	0	0	0	0	0	0	0	0
AHNK2_HUMAN	0	0	50.0 AA STEP	50Step_Domain_p3500.0_to_3550.0	3500	3550	50			1	0	0	0	0	0	0	0	0	0	0	0	0	0
[truncated: 2,343 more rows]

## Sheet: Forearm-2 20 24 28 vs 26 22 16
Dermis Forearm Test 2 ; MPLF intragroup variation test of randomly selected 3 vs 3 samples within forearm group ; Samples no. 20 24 28 vs 26 22 16 tested
	GeneAC	20 24 28	s26 22 16	Domain Type	Domain_Name	Domain_Start	Domain_Finish	Domain_Length	Peptides 20 24 28	Peptides s26 22 16	p: 20 24 28 vs s26 22 16	Diff 20 24 28 vs s26 22 16	20180601_SherrattM_MO_16.raw (Full_Skin_16)	20180601_SherrattM_MO_20.raw (Full_Skin_20)	20180601_SherrattM_MO_22.raw (Full_Skin_22)	20180601_SherrattM_MO_24.raw (Full_Skin_24)	20180601_SherrattM_MO_26.raw (Full_Skin_26)	20180601_SherrattM_MO_28.raw (Full_Skin_28)	Original_20180601_SherrattM_MO_16.raw (Full_Skin_16)	Original_20180601_SherrattM_MO_20.raw (Full_Skin_20)	Original_20180601_SherrattM_MO_22.raw (Full_Skin_22)	Original_20180601_SherrattM_MO_24.raw (Full_Skin_24)	Original_20180601_SherrattM_MO_26.raw (Full_Skin_26)	Original_20180601_SherrattM_MO_28.raw (Full_Skin_28)
	H4_HUMAN	4	8	50.0 AA STEP	50Step_Domain_p0_to_50	0	50	50	DNIQGITKPAIR ISGLIYEETR DNIQGITKPAIR ISGLIYEETR DNIQGITKPAIR ISGLIYEETR	DNIQGITKPAIR ISGLIYEETR DNIQGITKPAIR ISGLIYEETR DNIQGITKPAIR ISGLIYEETR	0.0636	0.08	10	3	10	5	5	5	5	5	5	4	5	6
	H4_HUMAN	6	11	50.0 AA STEP	50Step_Domain_p50.0_to_100.0	50	100	50	DAVTYTEHAK ISGLIYEETR TVTAMDVVYALK TVTAMDVVYALKR VFLENVIR DAVTYTEHAK ISGLIYEETR TVTAMDVVYALK VFLENVIR DAVTYTEHAK ISGLIYEETR TVTAMDVVYALK VFLENVIR	DAVTYTEHAK ISGLIYEETR VFLENVIR DAVTYTEHAK ISGLIYEETR TVTAMDVVYALK TVTAMDVVYALKR VFLENVIR DAVTYTEHAK ISGLIYEETR TVTAMDVVYALK VFLENVIR	0.0246	0.1	12	6	14	7	7	5	6	9	7	6	7	6
	H4_HUMAN	0	0	50.0 AA STEP	50Step_Domain_p100.0_to_103.0	100	103	3			1	0	0	0	0	0	0	0	0	0	0	0	0	0
	C1S_HUMAN	0	0	50.0 AA STEP	50Step_Domain_p0_to_50	0	50	50			1	0	0	0	0	0	0	0	0	0	0	0	0	0
	C1S_HUMAN	0	0	50.0 AA STEP	50Step_Domain_p50.0_to_100.0	50	100	50	SSNNPHSPIVEEFQVPYNK	SSNNPHSPIVEEFQVPYNK	1	0	0	1	0	0	1	0	0	1	0	0	1	0
	C1S_HUMAN	0	0	50.0 AA STEP	50Step_Domain_p100.0_to_150.0	100	150	50	SSNNPHSPIVEEFQVPYNK	SSNNPHSPIVEEFQVPYNK	1	0	0	1	0	0	1	0	0	1	0	0	1	0
	C1S_HUMAN	0	0	50.0 AA STEP	50Step_Domain_p150.0_to_200.0	150	200	50			1	0	0	0	0	0	0	0	0	0	0	0	0	0
	C1S_HUMAN	0	0	50.0 AA STEP	50Step_Domain_p200.0_to_250.0	200	250	50			1	0	0	0	0	0	0	0	0	0	0	0	0	0
	C1S_HUMAN	0	1	50.0 AA STEP	50Step_Domain_p250.0_to_300.0	250	300	50	SNALDIIFQTDLTGQK	SNALDIIFQTDLTGQK SNALDIIFQTDLTGQK	1	0.02	1	0	0	1	1	0	1	0	0	1	1	0
	C1S_HUMAN	0	0	50.0 AA STEP	50Step_Domain_p300.0_to_350.0	300	350	50			1	0	0	0	0	0	0	0	0	0	0	0	0	0
	C1S_HUMAN	0	0	50.0 AA STEP	50Step_Domain_p350.0_to_400.0	350	400	50			1	0	0	0	0	0	0	0	0	0	0	0	0	0
	C1S_HUMAN	0	0	50.0 AA STEP	50Step_Domain_p400.0_to_450.0	400	450	50			1	0	0	0	0	0	0	0	0	0	0	0	0	0
	C1S_HUMAN	0	0	50.0 AA STEP	50Step_Domain_p450.0_to_500.0	450	500	50			1	0	0	0	0	0	0	0	0	0	0	0	0	0
	C1S_HUMAN	1	1	50.0 AA STEP	50Step_Domain_p500.0_to_550.0	500	550	50	LLEVPEGR TNFDNDIALVR LLEVPEGR TNFDNDIALVR	LLEVPEGR TNFDNDIALVR LLEVPEGR TNFDNDIALVR LLEVPEGR TNFDNDIALVR	0.0322	0	1	1	2	1	1	0	2	2	2	2	2	0
	C1S_HUMAN	0	0	50.0 AA STEP	50Step_Domain_p550.0_to_600.0	550	600	50			1	0	0	0	0	0	0	0	0	0	0	0	0	0
	C1S_HUMAN	0	0	50.0 AA STEP	50Step_Domain_p600.0_to_650.0	600	650	50			1	0	0	0	0	0	0	0	0	0	0	0	0	0
	C1S_HUMAN	0	0	50.0 AA STEP	50Step_Domain_p650.0_to_688.0	650	688	38			1	0	0	0	0	0	0	0	0	0	0	0	0	0
	CO3_HUMAN	0	0	50.0 AA STEP	50Step_Domain_p0_to_50	0	50	50	LESEETMVLEAHDAQGDVPVTVTVHDFPGK		1	0	0	1	0	0	0	0	0	1	0	0	0	0
	CO3_HUMAN	1	1	50.0 AA STEP	50Step_Domain_p50.0_to_100.0	50	100	50	LESEETMVLEAHDAQGDVPVTVTVHDFPGK KLVLSSEK	KLVLSSEK KLVLSSEK KLVLSSEK	1	0	1	1	1	0	1	1	1	1	1	0	1	1
	CO3_HUMAN	2	1	50.0 AA STEP	50Step_Domain_p100.0_to_150.0	100	150	50	TIYTPGSTVLYR TIYTPGSTVLYR TIYTPGSTVLYR	TIYTPGSTVLYR TIYTPGSTVLYR TIYTPGSTVLYR	1	-0.02	1	2	1	2	1	1	1	2	1	2	1	1
	CO3_HUMAN	0	0	50.0 AA STEP	50Step_Domain_p150.0_to_200.0	150	200	50		TVMVNIENPEGIPVK	1	0	1	0	0	0	0	0	1	0	0	0	0	0
	CO3_HUMAN	0	0	50.0 AA STEP	50Step_Domain_p200.0_to_250.0	200	250	50	FYYIYNEK	FYYIYNEK	1	0	0	0	0	1	1	0	0	0	0	1	1	0
	CO3_HUMAN	4	3	50.0 AA STEP	50Step_Domain_p250.0_to_300.0	250	300	50	IPIEDGSGEVVLSR ISLPESLK RIPIEDGSGEVVLSR ISLPESLK RIPIEDGSGEVVLSR ISLPESLK RIPIEDGSGEVVLSR	IPIEDGSGEVVLSR ISLPESLK RIPIEDGSGEVVLSR ISLPESLK RIPIEDGSGEVVLSR IPIEDGSGEVVLSR ISLPESLK RIPIEDGSGEVVLSR	1	-0.02	3	4	3	3	3	5	3	5	2	3	3	4
	CO3_HUMAN	4	4	50.0 AA STEP	50Step_Domain_p300.0_to_350.0	300	350	50	IPIEDGSGEVVLSR RIPIEDGSGEVVLSR VLLDGVQNPR RIPIEDGSGEVVLSR VLLDGVQNPR RIPIEDGSGEVVLSR VLLDGVQNPR	IPIEDGSGEVVLSR RIPIEDGSGEVVLSR VLLDGVQNPR RIPIEDGSGEVVLSR VLLDGVQNPR IPIEDGSGEVVLSR RIPIEDGSGEVVLSR VLLDGVQNPR	1	0	4	4	4	4	5	5	4	5	3	4	4	4
	CO3_HUMAN	2	3	50.0 AA STEP	50Step_Domain_p350.0_to_400.0	350	400	50	VPVAVQGEDTVQSLTQGDGVAK VPVAVQGEDTVQSLTQGDGVAK VPVAVQGEDTVQSLTQGDGVAK	VPVAVQGEDTVQSLTQGDGVAK VPVAVQGEDTVQSLTQGDGVAK VPVAVQGEDTVQSLTQGDGVAK	1	0.02	2	2	4	3	2	2	2	3	3	3	2	2
	CO3_HUMAN	5	6	50.0 AA STEP	50Step_Domain_p400.0_to_450.0	400	450	50	KQELSEAEQATR QELSEAEQATR VPVAVQGEDTVQSLTQGDGVAK KQELSEAEQATR QELSEAEQATR VPVAVQGEDTVQSLTQGDGVAK KQELSEAEQATR QELSEAEQATR VPVAVQGEDTVQSLTQGDGVAK	KQELSEAEQATR QELSEAEQATR VPVAVQGEDTVQSLTQGDGVAK KQELSEAEQATR QELSEAEQATR VPVAVQGEDTVQSLTQGDGVAK KQELSEAEQATR QELSEAEQATR VPVAVQGEDTVQSLTQGDGVAK	1	0.02	5	4	6	5	6	6	5	5	5	5	5	5
	CO3_HUMAN	0	0	50.0 AA STEP	50Step_Domain_p450.0_to_500.0	450	500	50	TELRPGETLNVNFLLR	TELRPGETLNVNFLLR	1	0	1	1	0	0	0	0	1	1	0	0	0	0
	CO3_HUMAN	2	1	50.0 AA STEP	50Step_Domain_p500.0_to_550.0	500	550	50	EVVADSVWVDVK EVVADSVWVDVK EVVADSVWVDVK	EVVADSVWVDVK EVVADSVWVDVK	1	-0.02	1	2	0	2	2	1	1	2	0	2	2	1
	CO3_HUMAN	3	2	50.0 AA STEP	50Step_Domain_p550.0_to_600.0	550	600	50	DSCVGSLVVK EVVADSVWVDVK SGQSEDRQPVPGQQMTLK DSCVGSLVVK EVVADSVWVDVK SGQSEDRQPVPGQQMTLK EVVADSVWVDVK SGQSEDRQPVPGQQMTLK	DSCVGSLVVK EVVADSVWVDVK DSCVGSLVVK DSCVGSLVVK EVVADSVWVDVK SGQSEDRQPVPGQQMTLK	1	-0.02	3	3	1	4	3	2	3	4	1	4	3	2
	CO3_HUMAN	1	1	50.0 AA STEP	50Step_Domain_p600.0_to_650.0	600	650	50	ADIGCTPGSGK ADIGCTPGSGK	ADIGCTPGSGK ADIGCTPGSGK	1	0	1	1	0	1	1	0	1	1	0	1	1	0
	CO3_HUMAN	0	0	50.0 AA STEP	50Step_Domain_p650.0_to_700.0	650	700	50			1	0	0	0	0	0	0	0	0	0	0	0	0	0
	CO3_HUMAN	2	3	50.0 AA STEP	50Step_Domain_p700.0_to_750.0	700	750	50	FISLGEACK SNLDEDIIAEENIVSR VFLDCCNYITELR FISLGEACK SNLDEDIIAEENIVSR VFLDCCNYITELR	FISLGEACK SNLDEDIIAEENIVSR VFLDCCNYITELR FISLGEACK SNLDEDIIAEENIVSR VFLDCCNYITELR FISLGEACK VFLDCCNYITELR	0.0476	0.02	3	2	4	3	3	0	3	3	3	3	3	0
	CO3_HUMAN	1	1	50.0 AA STEP	50Step_Domain_p750.0_to_800.0	750	800	50	SNLDEDIIAEENIVSR SNLDEDIIAEENIVSR	SNLDEDIIAEENIVSR SNLDEDIIAEENIVSR	1	0	0	1	1	1	1	0	0	1	1	1	1	0
	CO3_HUMAN	0	0	50.0 AA STEP	50Step_Domain_p800.0_to_850.0	800	850	50			1	0	0	0	0	0	0	0	0	0	0	0	0	0
	CO3_HUMAN	0	0	50.0 AA STEP	50Step_Domain_p850.0_to_900.0	850	900	50			1	0	0	0	0	0	0	0	0	0	0	0	0	0
	CO3_HUMAN	1	1	50.0 AA STEP	50Step_Domain_p900.0_to_950.0	900	950	50	TGLQEVEVK TGLQEVEVK TGLQEVEVK	TGLQEVEVK TGLQEVEVK TGLQEVEVK	1	0	1	1	1	1	1	1	1	1	1	1	1	1
	CO3_HUMAN	2	1	50.0 AA STEP	50Step_Domain_p950.0_to_1000.0	950	1000	50	EGVQKEDIPPADLSDQVPDTESETR ILLQGTPVAQMTEDAVDAERLK ILLQGTPVAQMTEDAVDAER ILLQGTPVAQMTEDAVDAER	EGVQKEDIPPADLSDQVPDTESETR ILLQGTPVAQMTEDAVDAER	1	-0.02	3	2	0	1	0	2	3	3	0	1	0	2
	CO3_HUMAN	1	1	50.0 AA STEP	50Step_Domain_p1000.0_to_1050.0	1000	1050	50	ILLQGTPVAQMTEDAVDAERLK QGALELIK QGALELIK	QGALELIK QGALELIK QGALELIK	1	0	1	2	1	0	1	1	1	2	1	0	1	1
	CO3_HUMAN	0	0	50.0 AA STEP	50Step_Domain_p1050.0_to_1100.0	1050	1100	50			1	0	0	0	0	0	0	0	0	0	0	0	0	0
	CO3_HUMAN	0	0	50.0 AA STEP	50Step_Domain_p1100.0_to_1150.0	1100	1150	50			1	0	0	0	0	0	0	0	0	0	0	0	0	0
	CO3_HUMAN	0	0	50.0 AA STEP	50Step_Domain_p1150.0_to_1200.0	1150	1200	50	AGDFLEANYMNLQR	AGDFLEANYMNLQR	1	0	1	0	0	0	0	1	1	0	0	0	0	1
	CO3_HUMAN	1	1	50.0 AA STEP	50Step_Domain_p1200.0_to_1250.0	1200	1250	50	DFDFVPPVVR DFDFVPPVVR DFDFVPPVVR	DFDFVPPVVR DFDFVPPVVR DFDFVPPVVR	1	0	1	1	1	1	1	1	1	1	1	1	1	1
	CO3_HUMAN	1	1	50.0 AA STEP	50Step_Domain_p1250.0_to_1300.0	1250	1300	50	DFDFVPPVVR DFDFVPPVVR DFDFVPPVVR	DFDFVPPVVR DFDFVPPVVR DFDFVPPVVR	1	0	1	1	1	1	1	1	1	1	1	1	1	1
	CO3_HUMAN	1	1	50.0 AA STEP	50Step_Domain_p1300.0_to_1350.0	1300	1350	50	IHWESASLLR IHWESASLLR	IHWESASLLR IHWESASLLR	1	0	1	1	1	0	0	1	1	1	1	0	0	1
	CO3_HUMAN	1	1	50.0 AA STEP	50Step_Domain_p1350.0_to_1400.0	1350	1400	50	VTIKPAPETEK VTIKPAPETEK VTIKPAPETEK	VTIKPAPETEK VTIKPAPETEK VTIKPAPETEK	1	0	1	1	1	1	2	1	1	1	1	1	2	1
	CO3_HUMAN	1	1	50.0 AA STEP	50Step_Domain_p1400.0_to_1450.0	1400	1450	50	NTLIIYLDK NTLIIYLDK NTLIIYLDK	NTLIIYLDK NTLIIYLDK	1	0	1	1	1	1	0	1	1	1	1	1	0	1
	CO3_HUMAN	2	3	50.0 AA STEP	50Step_Domain_p1450.0_to_1500.0	1450	1500	50	VHQYFNVELIQPGAVK VSHSEDDCLAFK VYAYYNLEESCTR VHQYFNVELIQPGAVK VSHSEDDCLAFK	VHQYFNVELIQPGAVK VHQYFNVELIQPGAVK VSHSEDDCLAFK VYAYYNLEESCTR VHQYFNVELIQPGAVK VSHSEDDCLAFK	1	0.02	2	2	5	4	1	0	2	3	4	4	1	0
	CO3_HUMAN	2	2	50.0 AA STEP	50Step_Domain_p1500.0_to_1550.0	1500	1550	50	ACEPGVDYVYK SDDKVTLEER SDDKVTLEERLDK ACEPGVDYVYK CAEENCFIQK SDDKVTLEER SDDKVTLEER	CAEENCFIQK SDDKVTLEERLDK CAEENCFIQK CAEENCFIQK SDDKVTLEERLDK	1	0	2	2	1	3	2	2	2	3	1	3	2	2
	CO3_HUMAN	2	1	50.0 AA STEP	50Step_Domain_p1550.0_to_1600.0	1550	1600	50	EALKLEEK SGSDEVQVGQQR VQLSNDFDEYIMAIEQTIK EALKLEEK SGSDEVQVGQQR VQLSNDFDEYIMAIEQTIK EALKLEEK SGSDEVQVGQQR	EALKLEEK SGSDEVQVGQQR SGSDEVQVGQQR EALKLEEK	1	-0.02	1	2	1	3	2	2	1	3	1	3	2	2
	CO3_HUMAN	0	0	50.0 AA STEP	50Step_Domain_p1600.0_to_1650.0	1600	1650	50			1	0	0	0	0	0	0	0	0	0	0	0	0	0
	CO3_HUMAN	0	0	50.0 AA STEP	50Step_Domain_p1650.0_to_1663.0	1650	1663	13			1	0	0	0	0	0	0	0	0	0	0	0	0	0
	CO5_HUMAN	0	0	50.0 AA STEP	50Step_Domain_p0_to_50	0	50	50			1	0	0	0	0	0	0	0	0	0	0	0	0	0
	CO5_HUMAN	0	0	50.0 AA STEP	50Step_Domain_p50.0_to_100.0	50	100	50			1	0	0	0	0	0	0	0	0	0	0	0	0	0
	CO5_HUMAN	0	0	50.0 AA STEP	50Step_Domain_p100.0_to_150.0	100	150	50			1	0	0	0	0	0	0	0	0	0	0	0	0	0
	CO5_HUMAN	0	0	50.0 AA STEP	50Step_Domain_p150.0_to_200.0	150	200	50			1	0	0	0	0	0	0	0	0	0	0	0	0	0
	CO5_HUMAN	0	0	50.0 AA STEP	50Step_Domain_p200.0_to_250.0	200	250	50			1	0	0	0	0	0	0	0	0	0	0	0	0	0
	CO5_HUMAN	0	0	50.0 AA STEP	50Step_Domain_p250.0_to_300.0	250	300	50			1	0	0	0	0	0	0	0	0	0	0	0	0	0
	CO5_HUMAN	0	0	50.0 AA STEP	50Step_Domain_p300.0_to_350.0	300	350	50			1	0	0	0	0	0	0	0	0	0	0	0	0	0
	CO5_HUMAN	0	0	50.0 AA STEP	50Step_Domain_p350.0_to_400.0	350	400	50			1	0	0	0	0	0	0	0	0	0	0	0	0	0
	CO5_HUMAN	0	0	50.0 AA STEP	50Step_Domain_p400.0_to_450.0	400	450	50			1	0	0	0	0	0	0	0	0	0	0	0	0	0
	CO5_HUMAN	0	0	50.0 AA STEP	50Step_Domain_p450.0_to_500.0	450	500	50			1	0	0	0	0	0	0	0	0	0	0	0	0	0
	CO5_HUMAN	0	0	50.0 AA STEP	50Step_Domain_p500.0_to_550.0	500	550	50			1	0	0	0	0	0	0	0	0	0	0	0	0	0
	CO5_HUMAN	0	0	50.0 AA STEP	50Step_Domain_p550.0_to_600.0	550	600	50			1	0	0	0	0	0	0	0	0	0	0	0	0	0
	CO5_HUMAN	0	0	50.0 AA STEP	50Step_Domain_p600.0_to_650.0	600	650	50			1	0	0	0	0	0	0	0	0	0	0	0	0	0
	CO5_HUMAN	0	0	50.0 AA STEP	50Step_Domain_p650.0_to_700.0	650	700	50			1	0	0	0	0	0	0	0	0	0	0	0	0	0
	CO5_HUMAN	0	0	50.0 AA STEP	50Step_Domain_p700.0_to_750.0	700	750	50			1	0	0	0	0	0	0	0	0	0	0	0	0	0
	CO5_HUMAN	0	0	50.0 AA STEP	50Step_Domain_p750.0_to_800.0	750	800	50			1	0	0	0	0	0	0	0	0	0	0	0	0	0
	CO5_HUMAN	0	0	50.0 AA STEP	50Step_Domain_p800.0_to_850.0	800	850	50			1	0	0	0	0	0	0	0	0	0	0	0	0	0
	CO5_HUMAN	1	0	50.0 AA STEP	50Step_Domain_p850.0_to_900.0	850	900	50	MSAVEGICTSESPVIDHQGTK MSAVEGICTSESPVIDHQGTK		0	-0.02	0	1	0	1	0	0	0	1	0	1	0	0
	CO5_HUMAN	0	0	50.0 AA STEP	50Step_Domain_p900.0_to_950.0	900	950	50			1	0	0	0	0	0	0	0	0	0	0	0	0	0
	CO5_HUMAN	0	0	50.0 AA STEP	50Step_Domain_p950.0_to_1000.0	950	1000	50			1	0	0	0	0	0	0	0	0	0	0	0	0	0
	CO5_HUMAN	0	0	50.0 AA STEP	50Step_Domain_p1000.0_to_1050.0	1000	1050	50			1	0	0	0	0	0	0	0	0	0	0	0	0	0
	CO5_HUMAN	0	0	50.0 AA STEP	50Step_Domain_p1050.0_to_1100.0	1050	1100	50			1	0	0	0	0	0	0	0	0	0	0	0	0	0
	CO5_HUMAN	0	0	50.0 AA STEP	50Step_Domain_p1100.0_to_1150.0	1100	1150	50			1	0	0	0	0	0	0	0	0	0	0	0	0	0
	CO5_HUMAN	0	0	50.0 AA STEP	50Step_Domain_p1150.0_to_1200.0	1150	1200	50			1	0	0	0	0	0	0	0	0	0	0	0	0	0
	CO5_HUMAN	0	0	50.0 AA STEP	50Step_Domain_p1200.0_to_1250.0	1200	1250	50			1	0	0	0	0	0	0	0	0	0	0	0	0	0
	CO5_HUMAN	1	1	50.0 AA STEP	50Step_Domain_p1250.0_to_1300.0	1250	1300	50	DINYVNPVIK DINYVNPVIK	DINYVNPVIK DINYVNPVIK	1	0	0	1	1	1	1	0	0	1	1	1	1	0
	CO5_HUMAN	0	0	50.0 AA STEP	50Step_Domain_p1300.0_to_1350.0	1300	1350	50			1	0	0	0	0	0	0	0	0	0	0	0	0	0
	CO5_HUMAN	0	0	50.0 AA STEP	50Step_Domain_p1350.0_to_1400.0	1350	1400	50			1	0	0	0	0	0	0	0	0	0	0	0	0	0
	CO5_HUMAN	0	0	50.0 AA STEP	50Step_Domain_p1400.0_to_1450.0	1400	1450	50			1	0	0	0	0	0	0	0	0	0	0	0	0	0
	CO5_HUMAN	0	0	50.0 AA STEP	50Step_Domain_p1450.0_to_1500.0	1450	1500	50			1	0	0	0	0	0	0	0	0	0	0	0	0	0
	CO5_HUMAN	0	0	50.0 AA STEP	50Step_Domain_p1500.0_to_1550.0	1500	1550	50			1	0	0	0	0	0	0	0	0	0	0	0	0	0
	CO5_HUMAN	0	1	50.0 AA STEP	50Step_Domain_p1550.0_to_1600.0	1550	1600	50		ATLLDIYK ATLLDIYK	0	0.02	0	0	1	0	1	0	0	0	1	0	1	0
	CO5_HUMAN	0	0	50.0 AA STEP	50Step_Domain_p1600.0_to_1650.0	1600	1650	50			1	0	0	0	0	0	0	0	0	0	0	0	0	0
	CO5_HUMAN	0	0	50.0 AA STEP	50Step_Domain_p1650.0_to_1676.0	1650	1676	26			1	0	0	0	0	0	0	0	0	0	0	0	0	0
	CO6_HUMAN	0	0	50.0 AA STEP	50Step_Domain_p0_to_50	0	50	50			1	0	0	0	0	0	0	0	0	0	0	0	0	0
	CO6_HUMAN	0	0	50.0 AA STEP	50Step_Domain_p50.0_to_100.0	50	100	50			1	0	0	0	0	0	0	0	0	0	0	0	0	0
	CO6_HUMAN	0	0	50.0 AA STEP	50Step_Domain_p100.0_to_150.0	100	150	50			1	0	0	0	0	0	0	0	0	0	0	0	0	0
	CO6_HUMAN	0	0	50.0 AA STEP	50Step_Domain_p150.0_to_200.0	150	200	50			1	0	0	0	0	0	0	0	0	0	0	0	0	0
	CO6_HUMAN	1	1	50.0 AA STEP	50Step_Domain_p200.0_to_250.0	200	250	50	GEVLDNSFTGGICK GEVLDNSFTGGICK	GEVLDNSFTGGICK GEVLDNSFTGGICK GEVLDNSFTGGICK	0.3078	0	1	1	1	1	1	0	1	1	1	1	1	0
	CO6_HUMAN	0	0	50.0 AA STEP	50Step_Domain_p250.0_to_300.0	250	300	50			1	0	0	0	0	0	0	0	0	0	0	0	0	0
	CO6_HUMAN	0	0	50.0 AA STEP	50Step_Domain_p300.0_to_350.0	300	350	50	DLHLSDVFLK		0.3078	0	0	1	0	0	0	0	0	1	0	0	0	0
	CO6_HUMAN	0	0	50.0 AA STEP	50Step_Domain_p350.0_to_400.0	350	400	50			1	0	0	0	0	0	0	0	0	0	0	0	0	0
	CO6_HUMAN	0	0	50.0 AA STEP	50Step_Domain_p400.0_to_450.0	400	450	50			1	0	0	0	0	0	0	0	0	0	0	0	0	0
	CO6_HUMAN	0	0	50.0 AA STEP	50Step_Domain_p450.0_to_500.0	450	500	50			1	0	0	0	0	0	0	0	0	0	0	0	0	0
	CO6_HUMAN	0	0	50.0 AA STEP	50Step_Domain_p500.0_to_550.0	500	550	50			1	0	0	0	0	0	0	0	0	0	0	0	0	0
	CO6_HUMAN	0	0	50.0 AA STEP	50Step_Domain_p550.0_to_600.0	550	600	50			1	0	0	0	0	0	0	0	0	0	0	0	0	0
	CO6_HUMAN	0	0	50.0 AA STEP	50Step_Domain_p600.0_to_650.0	600	650	50			1	0	0	0	0	0	0	0	0	0	0	0	0	0
	CO6_HUMAN	0	0	50.0 AA STEP	50Step_Domain_p650.0_to_700.0	650	700	50			1	0	0	0	0	0	0	0	0	0	0	0	0	0
	CO6_HUMAN	0	0	50.0 AA STEP	50Step_Domain_p700.0_to_750.0	700	750	50			1	0	0	0	0	0	0	0	0	0	0	0	0	0
	CO6_HUMAN	0	0	50.0 AA STEP	50Step_Domain_p750.0_to_800.0	750	800	50			1	0	0	0	0	0	0	0	0	0	0	0	0	0
	CO6_HUMAN	0	1	50.0 AA STEP	50Step_Domain_p800.0_to_850.0	800	850	50		QLEWGLER QLEWGLER QLEWGLER	0	0.02	1	0	1	0	1	0	1	0	1	0	1	0
	CO6_HUMAN	0	0	50.0 AA STEP	50Step_Domain_p850.0_to_900.0	850	900	50			1	0	0	0	0	0	0	0	0	0	0	0	0	0
	CO6_HUMAN	1	1	50.0 AA STEP	50Step_Domain_p900.0_to_934.0	900	934	34	TLNICEVGTIR TLNICEVGTIR	TLNICEVGTIR TLNICEVGTIR TLNICEVGTIR	0.3078	0	1	1	1	1	1	0	1	1	1	1	1	0
	CO9_HUMAN	0	0	50.0 AA STEP	50Step_Domain_p0_to_50	0	50	50			1	0	0	0	0	0	0	0	0	0	0	0	0	0
	CO9_HUMAN	0	1	50.0 AA STEP	50Step_Domain_p50.0_to_100.0	50	100	50		QCVPTEPCEDAEDDCGNDFQCSTGR SIEVFGQFNGK SIEVFGQFNGK	0.048	0.02	1	0	2	0	1	0	2	0	2	0	1	0
	CO9_HUMAN	0	2	50.0 AA STEP	50Step_Domain_p100.0_to_150.0	100	150	50	VVEESELAR	DRVVEESELAR QCVPTEPCEDAEDDCGNDFQCSTGR VVEESELAR VVEESELAR DRVVEESELAR VVEESELAR	0.048	0.04	1	1	1	0	3	0	2	1	1	0	3	0
	CO9_HUMAN	0	1	50.0 AA STEP	50Step_Domain_p150.0_to_200.0	150	200	50	VVEESELAR	DRVVEESELAR VVEESELAR VVEESELAR DRVVEESELAR VVEESELAR	0.3048	0.02	1	1	1	0	2	0	2	1	1	0	2	0
	CO9_HUMAN	1	1	50.0 AA STEP	50Step_Domain_p200.0_to_250.0	200	250	50	TSNFNAAISLK TSNFNAAISLK	TSNFNAAISLK TSNFNAAISLK TEHYEEQIEAFK TSNFNAAISLK	1	0	1	1	1	2	1	0	2	1	1	1	1	0
	CO9_HUMAN	0	0	50.0 AA STEP	50Step_Domain_p250.0_to_300.0	250	300	50			1	0	0	0	0	0	0	0	0	0	0	0	0	0
	CO9_HUMAN	0	0	50.0 AA STEP	50Step_Domain_p300.0_to_350.0	300	350	50			1	0	0	0	0	0	0	0	0	0	0	0	0	0
	CO9_HUMAN	0	0	50.0 AA STEP	50Step_Domain_p350.0_to_400.0	350	400	50			1	0	0	0	0	0	0	0	0	0	0	0	0	0
	CO9_HUMAN	0	0	50.0 AA STEP	50Step_Domain_p400.0_to_450.0	400	450	50			1	0	0	0	0	0	0	0	0	0	0	0	0	0
	CO9_HUMAN	4	2	50.0 AA STEP	50Step_Domain_p450.0_to_500.0	450	500	50	AIEDYINEFSVR LSPIYNLVPVK AIEDYINEFSVR LSPIYNLVPVK AIEDYINEFSVR LSPIYNLVPVK	LSPIYNLVPVK LSPIYNLVPVK AIEDYINEFSVR LSPIYNLVPVK	0	-0.04	2	2	1	4	2	6	3	2	1	2	2	2
	CO9_HUMAN	2	1	50.0 AA STEP	50Step_Domain_p500.0_to_550.0	500	550	50	AIEDYINEFSVR FEGIACEISK AIEDYINEFSVR AIEDYINEFSVR	FEGIACEISK AIEDYINEFSVR FEGIACEISK	0.0072	-0.02	1	2	0	2	1	3	2	2	0	1	1	1
	CO9_HUMAN	0	0	50.0 AA STEP	50Step_Domain_p550.0_to_559.0	550	559	9			1	0	0	0	0	0	0	0	0	0	0	0	0	0
	EF2_HUMAN	3	4	50.0 AA STEP	50Step_Domain_p0_to_50	0	50	50	AGIIASAR NMSVIAHVDHGK STLTDSLVCK VNFTVDQIR AGIIASAR NMSVIAHVDHGK VNFTVDQIR NMSVIAHVDHGK VNFTVDQIR	NMSVIAHVDHGK STLTDSLVCK VNFTVDQIR AGIIASAR NMSVIAHVDHGK STLTDSLVCK VNFTVDQIR NMSVIAHVDHGK STLTDSLVCK VNFTVDQIR	1	0.02	3	5	4	3	4	2	3	4	5	3	3	2
	EF2_HUMAN	0	0	50.0 AA STEP	50Step_Domain_p50.0_to_100.0	50	100	50			1	0	0	0	0	0	0	0	0	0	0	0	0	0
	EF2_HUMAN	0	0	50.0 AA STEP	50Step_Domain_p100.0_to_150.0	100	150	50			1	0	0	0	0	0	0	0	0	0	0	0	0	0
	EF2_HUMAN	0	0	50.0 AA STEP	50Step_Domain_p150.0_to_200.0	150	200	50			1	0	0	0	0	0	0	0	0	0	0	0	0	0
	EF2_HUMAN	0	0	50.0 AA STEP	50Step_Domain_p200.0_to_250.0	200	250	50			1	0	0	0	0	0	0	0	0	0	0	0	0	0
	EF2_HUMAN	1	1	50.0 AA STEP	50Step_Domain_p250.0_to_300.0	250	300	50	VFDAIMNFK TFCQLILDPIFK VFDAIMNFK VFDAIMNFK	TFCQLILDPIFK VFDAIMNFK TFCQLILDPIFK TFCQLILDPIFK	1	0	1	1	1	2	2	1	1	1	1	2	2	1
	EF2_HUMAN	1	0	50.0 AA STEP	50Step_Domain_p300.0_to_350.0	300	350	50	VFDAIMNFK VFDAIMNFK VFDAIMNFK	VFDAIMNFK	1	-0.02	0	1	0	1	1	1	0	1	0	1	1	1
	EF2_HUMAN	0	0	50.0 AA STEP	50Step_Domain_p350.0_to_400.0	350	400	50			1	0	0	0	0	0	0	0	0	0	0	0	0	0
	EF2_HUMAN	0	0	50.0 AA STEP	50Step_Domain_p400.0_to_450.0	400	450	50	KEDLYLKPIQR		1	0	0	0	0	0	0	1	0	0	0	0	0	1
	EF2_HUMAN	0	1	50.0 AA STEP	50Step_Domain_p450.0_to_500.0	450	500	50		FSVSPVVR FSVSPVVR	1	0.02	1	0	1	0	0	0	1	0	1	0	0	0
	EF2_HUMAN	0	1	50.0 AA STEP	50Step_Domain_p500.0_to_550.0	500	550	50		FSVSPVVR FSVSPVVR	1	0.02	1	0	1	0	0	0	1	0	1	0	0	0
	EF2_HUMAN	1	1	50.0 AA STEP	50Step_Domain_p550.0_to_600.0	550	600	50	ETVSEESNVLCLSK ETVSEESNVLCLSK	ETVSEESNVLCLSK ETVSEESNVLCLSK ETVSEESNVLCLSK	1	0	1	1	1	1	1	0	1	1	1	1	1	0
	EF2_HUMAN	4	4	50.0 AA STEP	50Step_Domain_p600.0_to_650.0	600	650	50	ARPFPDGLAEDIDKGEVSAR IWCFGPDGTGPNILTDITK YLAEKYEWDVAEAR IWCFGPDGTGPNILTDITK YLAEKYEWDVAEAR ARPFPDGLAEDIDKGEVSAR YEWDVAEAR	ARPFPDGLAEDIDKGEVSAR IWCFGPDGTGPNILTDITK YLAEKYEWDVAEAR IWCFGPDGTGPNILTDITK YEWDVAEAR YLAEKYEWDVAEAR ARPFPDGLAEDIDKGEVSAR IWCFGPDGTGPNILTDITK YEWDVAEAR YLAEKYEWDVAEAR	1	0	6	4	3	2	4	5	7	3	3	2	3	4
	EF2_HUMAN	2	3	50.0 AA STEP	50Step_Domain_p650.0_to_700.0	650	700	50	EGALCEENMR IWCFGPDGTGPNILTDITK EGALCEENMR IWCFGPDGTGPNILTDITK DSVVAGFQWATK	DSVVAGFQWATK EGALCEENMR IWCFGPDGTGPNILTDITK DSVVAGFQWATK EGALCEENMR IWCFGPDGTGPNILTDITK EGALCEENMR IWCFGPDGTGPNILTDITK	0.0162	0.02	2	2	3	2	4	1	2	2	3	2	3	1
	EF2_HUMAN	0	0	50.0 AA STEP	50Step_Domain_p700.0_to_750.0	700	750	50	GGGQIIPTAR		1	0	0	0	0	0	0	1	0	0	0	0	0	1
	EF2_HUMAN	2	1	50.0 AA STEP	50Step_Domain_p750.0_to_800.0	750	800	50	GHVFEESQVAGTPMFVVK AYLPVNESFGFTADLR GHVFEESQVAGTPMFVVK GHVFEESQVAGTPMFVVK	GHVFEESQVAGTPMFVVK GHVFEESQVAGTPMFVVK	0.1818	-0.02	2	2	2	3	0	2	2	2	2	3	0	2
	EF2_HUMAN	1	1	50.0 AA STEP	50Step_Domain_p800.0_to_850.0	800	850	50	AYLPVNESFGFTADLR EGIPALDNFLDK	EGIPALDNFLDK EGIPALDNFLDK	1	0	0	0	1	2	1	0	0	0	1	2	1	0
	EF2_HUMAN	0	1	50.0 AA STEP	50Step_Domain_p850.0_to_858.0	850	858	8	EGIPALDNFLDK	EGIPALDNFLDK EGIPALDNFLDK	1	0.125	0	0	1	1	1	0	0	0	1	1	1	0
	FAS_HUMAN	0	0	50.0 AA STEP	50Step_Domain_p0_to_50	0	50	50			1	0	0	0	0	0	0	0	0	0	0	0	0	0
	FAS_HUMAN	0	0	50.0 AA STEP	50Step_Domain_p50.0_to_100.0	50	100	50	QAHTMDPQLR		1	0	0	0	0	0	0	1	0	0	0	0	0	1
	FAS_HUMAN	0	0	50.0 AA STEP	50Step_Domain_p100.0_to_150.0	100	150	50			1	0	0	0	0	0	0	0	0	0	0	0	0	0
	FAS_HUMAN	0	0	50.0 AA STEP	50Step_Domain_p150.0_to_200.0	150	200	50			1	0	0	0	0	0	0	0	0	0	0	0	0	0
	FAS_HUMAN	0	0	50.0 AA STEP	50Step_Domain_p200.0_to_250.0	200	250	50	SEGVVAVLLTK		1	0	0	0	0	0	0	1	0	0	0	0	0	2
	FAS_HUMAN	1	4	50.0 AA STEP	50Step_Domain_p250.0_to_300.0	250	300	50	SLYQSAGVAPESFEYIEAHGTGTK VGDPQELNGITR	SLYQSAGVAPESFEYIEAHGTGTK	0.0255	0.06	0	0	0	0	12	2	0	0	0	0	1	3
	FAS_HUMAN	1	0	50.0 AA STEP	50Step_Domain_p300.0_to_350.0	300	350	50	QEPLLIGSTK SNMGHPEPASGLAALAK VGDPQELNGITR VLLSLEHGLWAPNLHFHSPNPEIPALLDGR		1	-0.02	0	0	0	0	0	4	0	0	0	0	0	8
	FAS_HUMAN	1	4	50.0 AA STEP	50Step_Domain_p350.0_to_400.0	350	400	50	LQVVDQPLPVR VLLSLEHGLWAPNLHFHSPNPEIPALLDGR	LQVVDQPLPVR	0.0255	0.06	0	0	0	0	12	2	0	0	0	0	1	3
	FAS_HUMAN	0	0	50.0 AA STEP	50Step_Domain_p400.0_to_450.0	400	450	50			1	0	0	0	0	0	0	0	0	0	0	0	0	0
	FAS_HUMAN	0	0	50.0 AA STEP	50Step_Domain_p450.0_to_500.0	450	500	50	GYAVLGGER		1	0	0	0	0	0	0	1	0	0	0	0	0	1
	FAS_HUMAN	0	0	50.0 AA STEP	50Step_Domain_p500.0_to_550.0	500	550	50			1	0	0	0	0	0	0	0	0	0	0	0	0	0
	FAS_HUMAN	0	0	50.0 AA STEP	50Step_Domain_p550.0_to_600.0	550	600	50			1	0	0	0	0	0	0	0	0	0	0	0	0	0
	FAS_HUMAN	0	0	50.0 AA STEP	50Step_Domain_p600.0_to_650.0	600	650	50			1	0	0	0	0	0	0	0	0	0	0	0	0	0
	FAS_HUMAN	0	0	50.0 AA STEP	50Step_Domain_p650.0_to_700.0	650	700	50			1	0	0	0	0	0	0	0	0	0	0	0	0	0
	FAS_HUMAN	0	0	50.0 AA STEP	50Step_Domain_p700.0_to_750.0	700	750	50			1	0	0	0	0	0	0	0	0	0	0	0	0	0
	FAS_HUMAN	0	0	50.0 AA STEP	50Step_Domain_p750.0_to_800.0	750	800	50	DNLEFFLAGIGR		1	0	0	0	0	0	0	1	0	0	0	0	0	1
	FAS_HUMAN	0	0	50.0 AA STEP	50Step_Domain_p800.0_to_850.0	800	850	50	DNLEFFLAGIGR GTPLISPLIK		1	0	0	0	0	0	0	1	0	0	0	0	0	2
	FAS_HUMAN	0	0	50.0 AA STEP	50Step_Domain_p850.0_to_900.0	850	900	50			1	0	0	0	0	0	0	0	0	0	0	0	0	0
	FAS_HUMAN	0	0	50.0 AA STEP	50Step_Domain_p900.0_to_950.0	900	950	50	TGTVSLEVR		1	0	0	0	0	0	0	1	0	0	0	0	0	1
	FAS_HUMAN	0	0	50.0 AA STEP	50Step_Domain_p950.0_to_1000.0	950	1000	50	VYQWDDPDPR		1	0	0	0	0	0	0	1	0	0	0	0	0	1
	FAS_HUMAN	0	0	50.0 AA STEP	50Step_Domain_p1000.0_to_1050.0	1000	1050	50			1	0	0	0	0	0	0	0	0	0	0	0	0	0
	FAS_HUMAN	0	0	50.0 AA STEP	50Step_Domain_p1050.0_to_1100.0	1050	1100	50	AQVADVVVSR VTAIHIDPATHR		1	0	0	0	0	0	0	1	0	0	0	0	0	2
	FAS_HUMAN	1	0	50.0 AA STEP	50Step_Domain_p1100.0_to_1150.0	1100	1150	50	GLVQALQTK RQQEQQVPILEK		1	-0.02	0	0	0	0	0	2	0	0	0	0	0	3
	FAS_HUMAN	1	0	50.0 AA STEP	50Step_Domain_p1150.0_to_1200.0	1150	1200	50	GLVQALQTK MVVPGLDGAQIPR		1	-0.02	0	0	0	0	0	2	0	0	0	0	0	3
	FAS_HUMAN	0	0	50.0 AA STEP	50Step_Domain_p1200.0_to_1250.0	1200	1250	50			1	0	0	0	0	0	0	0	0	0	0	0	0	0
	FAS_HUMAN	0	0	50.0 AA STEP	50Step_Domain_p1250.0_to_1300.0	1250	1300	50			1	0	0	0	0	0	0	0	0	0	0	0	0	0
	FAS_HUMAN	0	0	50.0 AA STEP	50Step_Domain_p1300.0_to_1350.0	1300	1350	50			1	0	0	0	0	0	0	0	0	0	0	0	0	0
	FAS_HUMAN	0	0	50.0 AA STEP	50Step_Domain_p1350.0_to_1400.0	1350	1400	50			1	0	0	0	0	0	0	0	0	0	0	0	0	0
	FAS_HUMAN	0	0	50.0 AA STEP	50Step_Domain_p1400.0_to_1450.0	1400	1450	50	RPTPQDSPIFLPVDDTSFR		1	0	0	0	0	0	0	1	0	0	0	0	0	1
	FAS_HUMAN	0	0	50.0 AA STEP	50Step_Domain_p1450.0_to_1500.0	1450	1500	50	VLQGDLVMNVYR		1	0	0	0	0	0	0	1	0	0	0	0	0	1
	FAS_HUMAN	0	0	50.0 AA STEP	50Step_Domain_p1500.0_to_1550.0	1500	1550	50	HFLLEEDKPEEPTAHAFVSTLTR VLQGDLVMNVYR		1	0	0	0	0	0	0	1	0	0	0	0	0	2
	FAS_HUMAN	0	0	50.0 AA STEP	50Step_Domain_p1550.0_to_1600.0	1550	1600	50	WTSQDSLLGMEFSGR		1	0	0	0	0	0	0	1	0	0	0	0	0	1
	FAS_HUMAN	0	0	50.0 AA STEP	50Step_Domain_p1600.0_to_1650.0	1600	1650	50	VMGLVPAK WTSQDSLLGMEFSGR		1	0	0	0	0	0	0	1	0	0	0	0	0	2
	FAS_HUMAN	0	0	50.0 AA STEP	50Step_Domain_p1650.0_to_1700.0	1650	1700	50			1	0	0	0	0	0	0	0	0	0	0	0	0	0
	FAS_HUMAN	0	0	50.0 AA STEP	50Step_Domain_p1700.0_to_1750.0	1700	1750	50	GVDLVLNSLAEEK		1	0	0	0	0	0	0	1	0	0	0	0	0	2
	FAS_HUMAN	0	0	50.0 AA STEP	50Step_Domain_p1750.0_to_1800.0	1750	1800	50	GVDLVLNSLAEEK		1	0	0	0	0	0	0	1	0	0	0	0	0	2
	FAS_HUMAN	0	0	50.0 AA STEP	50Step_Domain_p1800.0_to_1850.0	1800	1850	50			1	0	0	0	0	0	0	0	0	0	0	0	0	0
	FAS_HUMAN	0	0	50.0 AA STEP	50Step_Domain_p1850.0_to_1900.0	1850	1900	50	VVVQVLAEEPEAVLK		1	0	0	0	0	0	0	1	0	0	0	0	0	1
	FAS_HUMAN	0	0	50.0 AA STEP	50Step_Domain_p1900.0_to_1950.0	1900	1950	50	QGVQVQVSTSNISSLEGAR		1	0	0	0	0	0	0	1	0	0	0	0	0	1
	FAS_HUMAN	0	0	50.0 AA STEP	50Step_Domain_p1950.0_to_2000.0	1950	2000	50	QGVQVQVSTSNISSLEGAR		1	0	0	0	0	0	0	1	0	0	0	0	0	1
	FAS_HUMAN	0	0	50.0 AA STEP	50Step_Domain_p2000.0_to_2050.0	2000	2050	50	GNAGQSNYGFANSAMER		1	0	0	0	0	0	0	1	0	0	0	0	0	1
	FAS_HUMAN	0	0	50.0 AA STEP	50Step_Domain_p2050.0_to_2100.0	2050	2100	50			1	0	0	0	0	0	0	0	0	0	0	0	0	0
	FAS_HUMAN	0	0	50.0 AA STEP	50Step_Domain_p2100.0_to_2150.0	2100	2150	50			1	0	0	0	0	0	0	0	0	0	0	0	0	0
	FAS_HUMAN	0	0	50.0 AA STEP	50Step_Domain_p2150.0_to_2200.0	2150	2200	50			1	0	0	0	0	0	0	0	0	0	0	0	0	0
	FAS_HUMAN	1	0	50.0 AA STEP	50Step_Domain_p2200.0_to_2250.0	2200	2250	50	EDGLAQQQTQLNLR SLLVNPEGPTLMR		1	-0.02	0	0	0	0	0	2	0	0	0	0	0	4
	FAS_HUMAN	0	0	50.0 AA STEP	50Step_Domain_p2250.0_to_2300.0	2250	2300	50	QVQPEGPYR		1	0	0	0	0	0	0	1	0	0	0	0	0	1
	FAS_HUMAN	0	0	50.0 AA STEP	50Step_Domain_p2300.0_to_2350.0	2300	2350	50	QVQPEGPYR		1	0	0	0	0	0	0	1	0	0	0	0	0	1
	FAS_HUMAN	1	0	50.0 AA STEP	50Step_Domain_p2350.0_to_2400.0	2350	2400	50	VLEALLPLK VLEALLPLKGLEER		1	-0.02	0	0	0	0	0	2	0	0	0	0	0	4
	FAS_HUMAN	0	0	50.0 AA STEP	50Step_Domain_p2400.0_to_2450.0	2400	2450	50	YHGNVMLLR		1	0	0	0	0	0	0	1	0	0	0	0	0	1
	FAS_HUMAN	0	0	50.0 AA STEP	50Step_Domain_p2450.0_to_2500.0	2450	2500	50	VSVHVIEGDHR		1	0	0	0	0	0	0	1	0	0	0	0	0	2
	FAS_HUMAN	0	0	50.0 AA STEP	50Step_Domain_p2500.0_to_2511.0	2500	2511	11			1	0	0	0	0	0	0	0	0	0	0	0	0	0
	G3P_HUMAN	1	0	50.0 AA STEP	50Step_Domain_p0_to_50	0	50	50	VGVNGFGR VGVNGFGR VGVNGFGR	VGVNGFGR	1	-0.02	0	1	1	1	0	1	0	1	1	1	0	1
	G3P_HUMAN	5	6	50.0 AA STEP	50Step_Domain_p50.0_to_100.0	50	100	50	IKWGDAGAEYVVESTGVFTTMEK LVINGNPITIFQER LVINGNPITIFQERDPSK WGDAGAEYVVESTGVFTTMEK LVINGNPITIFQER LVINGNPITIFQERDPSK WGDAGAEYVVESTGVFTTMEK IKWGDAGAEYVVESTGVFTTMEK LVINGNPITIFQER WGDAGAEYVVESTGVFTTMEK	LVINGNPITIFQER LVINGNPITIFQERDPSK WGDAGAEYVVESTGVFTTMEK IKWGDAGAEYVVESTGVFTTMEK LVINGNPITIFQER LVINGNPITIFQERDPSK WGDAGAEYVVESTGVFTTMEK IKWGDAGAEYVVESTGVFTTMEK LVINGNPITIFQER LVINGNPITIFQERDPSK WGDAGAEYVVESTGVFTTMEK	1	0.02	4	5	8	5	5	5	4	5	7	5	5	5
	G3P_HUMAN	7	7	50.0 AA STEP	50Step_Domain_p100.0_to_150.0	100	150	50	AGAHLQGGAK IISNASCTTNCLAPLAK IKWGDAGAEYVVESTGVFTTMEK VIISAPSADAPMFVMGVNHEK VIISAPSADAPMFVMGVNHEKYDNSLK WGDAGAEYVVESTGVFTTMEK RVIISAPSADAPMFVMGVNHEK VIISAPSADAPMFVMGVNHEK VIISAPSADAPMFVMGVNHEKYDNSLK WGDAGAEYVVESTGVFTTMEK AGAHLQGGAK IKWGDAGAEYVVESTGVFTTMEK RVIISAPSADAPMFVMGVNHEK VIISAPSADAPMFVMGVNHEK WGDAGAEYVVESTGVFTTMEK	IISNASCTTNCLAPLAK VIISAPSADAPMFVMGVNHEK WGDAGAEYVVESTGVFTTMEK AGAHLQGGAK IISNASCTTNCLAPLAK IKWGDAGAEYVVESTGVFTTMEK VIISAPSADAPMFVMGVNHEK WGDAGAEYVVESTGVFTTMEK AGAHLQGGAK IISNASCTTNCLAPLAK IKWGDAGAEYVVESTGVFTTMEK VIISAPSADAPMFVMGVNHEK WGDAGAEYVVESTGVFTTMEK	1	0	9	7	7	7	5	7	8	8	6	6	5	7
	G3P_HUMAN	2	4	50.0 AA STEP	50Step_Domain_p150.0_to_200.0	150	200	50	IISNASCTTNCLAPLAK VIHDNFGIVEGLMTTVHAITATQK VIHDNFGIVEGLMTTVHAITATQK VIHDNFGIVEGLMTTVHAITATQK	IISNASCTTNCLAPLAK VIHDNFGIVEGLMTTVHAITATQK IISNASCTTNCLAPLAK VIHDNFGIVEGLMTTVHAITATQK IISNASCTTNCLAPLAK VIHDNFGIVEGLMTTVHAITATQK	0.175	0.04	4	3	3	2	5	1	4	3	3	2	5	1
	G3P_HUMAN	5	6	50.0 AA STEP	50Step_Domain_p200.0_to_250.0	200	250	50	GALQNIIPASTGAAK VIPELNGK VPTANVSVVDLTCR GALQNIIPASTGAAK GALQNIIPASTGAAK VIPELNGK	GALQNIIPASTGAAK VIPELNGK VPTANVSVVDLTCR GALQNIIPASTGAAK VIPELNGK GALQNIIPASTGAAK VPTANVSVVDLTCR	0.8155	0.02	5	6	4	3	9	5	5	6	4	3	10	5
	G3P_HUMAN	1	1	50.0 AA STEP	50Step_Domain_p250.0_to_300.0	250	300	50	QASEGPLK QASEGPLK QASEGPLK	QASEGPLK QASEGPLK QASEGPLK	1	0	1	1	1	1	1	1	1	1	1	1	1	1
	G3P_HUMAN	6	3	50.0 AA STEP	50Step_Domain_p300.0_to_335.0	300	335	35	LISWYDNEFGYSNR VVDLMAHMASK VVDLMAHMASKE LISWYDNEFGYSNR VVDLMAHMASK VVDLMAHMASKE LISWYDNEFGYSNR VVDLMAHMASK VVDLMAHMASKE	LISWYDNEFGYSNR VVDLMAHMASK VVDLMAHMASKE VVDLMAHMASK VVDLMAHMASKE LISWYDNEFGYSNR VVDLMAHMASK VVDLMAHMASKE	0.0336	-0.0857143	4	5	3	5	3	8	4	5	3	5	3	8
	HBA_HUMAN	33	43	50.0 AA STEP	50Step_Domain_p0_to_50	0	50	50	AAWGKVGAHAGEYGAEALER MFLSFPTTK TYFPHFDLSHGSAQVK VGAHAGEYGAEALER VLSPADKTNVK MFLSFPTTK TYFPHFDLSHGSAQVK VGAHAGEYGAEALER VLSPADKTNVK MFLSFPTTK TYFPHFDLSHGSAQVK VGAHAGEYGAEALER VLSPADKTNVK	MFLSFPTTK TYFPHFDLSHGSAQVK VGAHAGEYGAEALER VLSPADKTNVK MFLSFPTTK TYFPHFDLSHGSAQVK VGAHAGEYGAEALER MFLSFPTTK TYFPHFDLSHGSAQVK VGAHAGEYGAEALER VLSPADKTNVK	0.0132	0.2	38	32	48	32	43	34	21	56	11	37	59	14
	HBA_HUMAN	16	18	50.0 AA STEP	50Step_Domain_p50.0_to_100.0	50	100	50	KVADALTNAVAHVDDMPNALSALSDLHAHK LRVDPVNFK TYFPHFDLSHGSAQVK VADALTNAVAHVDDMPNALSALSDLHAHK VADALTNAVAHVDDMPNALSALSDLHAHKLR KVADALTNAVAHVDDMPNALSALSDLHAHK LRVDPVNFK TYFPHFDLSHGSAQVK VADALTNAVAHVDDMPNALSALSDLHAHK VADALTNAVAHVDDMPNALSALSDLHAHKLR KVADALTNAVAHVDDMPNALSALSDLHAHK TYFPHFDLSHGSAQVK VADALTNAVAHVDDMPNALSALSDLHAHK VADALTNAVAHVDDMPNALSALSDLHAHKLR	KVADALTNAVAHVDDMPNALSALSDLHAHK LRVDPVNFK TYFPHFDLSHGSAQVK VADALTNAVAHVDDMPNALSALSDLHAHK TYFPHFDLSHGSAQVK VADALTNAVAHVDDMPNALSALSDLHAHK KVADALTNAVAHVDDMPNALSALSDLHAHK LRVDPVNFK TYFPHFDLSHGSAQVK VADALTNAVAHVDDMPNALSALSDLHAHK VADALTNAVAHVDDMPNALSALSDLHAHKLR	1	0.04	18	13	17	17	18	19	10	23	4	20	24	8
	HBA_HUMAN	17	12	50.0 AA STEP	50Step_Domain_p100.0_to_142.0	100	142	42	FLASVSTVLTSK LLSHCLLVTLAAHLPAEFTPAVHASLDK FLASVSTVLTSK LLSHCLLVTLAAHLPAEFTPAVHASLDK FLASVSTVLTSK	FLASVSTVLTSK LLSHCLLVTLAAHLPAEFTPAVHASLDK FLASVSTVLTSK LLSHCLLVTLAAHLPAEFTPAVHASLDK FLASVSTVLTSK LLSHCLLVTLAAHLPAEFTPAVHASLDK	0.1539	-0.119048	11	22	9	15	15	15	6	39	2	17	20	6
	PHB_HUMAN	0	0	50.0 AA STEP	50Step_Domain_p0_to_50	0	50	50			1	0	0	0	0	0	0	0	0	0	0	0	0	0
	PHB_HUMAN	2	2	50.0 AA STEP	50Step_Domain_p50.0_to_100.0	50	100	50	DLQNVNITLR DLQNVNITLR NVPVITGSK DLQNVNITLR NVPVITGSK	DLQNVNITLR NVPVITGSK DLQNVNITLR NVPVITGSK DLQNVNITLR	1	0	1	2	2	2	2	1	1	1	2	2	2	2
	PHB_HUMAN	2	2	50.0 AA STEP	50Step_Domain_p100.0_to_150.0	100	150	50	FDAGELITQR FDAGELITQR IFTSIGEDYDER FDAGELITQR IFTSIGEDYDER	FDAGELITQR IFTSIGEDYDER FDAGELITQR IFTSIGEDYDER FDAGELITQR IFTSIGEDYDER	1	0	2	2	2	2	2	2	2	1	2	2	2	3
	PHB_HUMAN	0	0	50.0 AA STEP	50Step_Domain_p150.0_to_200.0	150	200	50			1	0	0	0	0	0	0	0	0	0	0	0	0	0
	PHB_HUMAN	0	1	50.0 AA STEP	50Step_Domain_p200.0_to_250.0	200	250	50	AAELIANSLATAGDGLIELR	AAELIANSLATAGDGLIELR AAELIANSLATAGDGLIELR AAELIANSLATAGDGLIELR	0.0192	0.02	1	0	2	0	1	1	1	0	2	0	1	2
	PHB_HUMAN	1	1	50.0 AA STEP	50Step_Domain_p250.0_to_272.0	250	272	22	NITYLPAGQSVLLQLPQ NITYLPAGQSVLLQLPQ NITYLPAGQSVLLQLPQ	NITYLPAGQSVLLQLPQ NITYLPAGQSVLLQLPQ NITYLPAGQSVLLQLPQ	1	0	1	2	1	1	1	1	1	1	1	1	1	1
	PML_HUMAN	0	0	50.0 AA STEP	50Step_Domain_p0_to_50	0	50	50			1	0	0	0	0	0	0	0	0	0	0	0	0	0
	PML_HUMAN	0	0	50.0 AA STEP	50Step_Domain_p50.0_to_100.0	50	100	50			1	0	0	0	0	0	0	0	0	0	0	0	0	0
	PML_HUMAN	0	1	50.0 AA STEP	50Step_Domain_p100.0_to_150.0	100	150	50	QIVDAQAVCTR	QIVDAQAVCTR QIVDAQAVCTR QIVDAQAVCTR	0.63	0.02	1	1	1	0	1	0	1	1	1	0	1	0
	PML_HUMAN	0	0	50.0 AA STEP	50Step_Domain_p150.0_to_200.0	150	200	50			1	0	0	0	0	0	0	0	0	0	0	0	0	0
	PML_HUMAN	0	0	50.0 AA STEP	50Step_Domain_p200.0_to_250.0	200	250	50			1	0	0	0	0	0	0	0	0	0	0	0	0	0
	PML_HUMAN	2	1	50.0 AA STEP	50Step_Domain_p250.0_to_300.0	250	300	50	AETEELIR ELLEAVDAR ELLEAVDAR AETEELIR ELLEAVDAR	ELLEAVDAR ELLEAVDAR ELLEAVDAR	0.0414	-0.02	1	2	1	2	1	2	1	2	1	1	1	2
	PML_HUMAN	2	2	50.0 AA STEP	50Step_Domain_p300.0_to_350.0	300	350	50	ELLEAVDAR CYASDQEVLDMHGFLR ELLEAVDAR ELLEAVDAR	CYASDQEVLDMHGFLR ELLEAVDAR CYASDQEVLDMHGFLR DYEEMASR ELLEAVDAR TGSALVQR ELLEAVDAR	0.63	0	1	1	2	5	2	1	1	1	4	2	2	1
	PML_HUMAN	2	2	50.0 AA STEP	50Step_Domain_p350.0_to_400.0	350	400	50	LQDLSSCITQGK CYASDQEVLDMHGFLR LRQEEPQSLQAAVR TDGFDEFK	CYASDQEVLDMHGFLR LQDLSSCITQGK CYASDQEVLDMHGFLR LQDLSSCITQGK LRQEEPQSLQAAVR TDGFDEFK LQDLSSCITQGK LRQEEPQSLQAAVR	1	0	2	1	2	2	2	2	2	1	4	1	2	2
	PML_HUMAN	0	0	50.0 AA STEP	50Step_Domain_p400.0_to_450.0	400	450	50			1	0	0	0	0	0	0	0	0	0	0	0	0	0
	PML_HUMAN	0	0	50.0 AA STEP	50Step_Domain_p450.0_to_500.0	450	500	50			1	0	0	0	0	0	0	0	0	0	0	0	0	0
	PML_HUMAN	0	0	50.0 AA STEP	50Step_Domain_p500.0_to_550.0	500	550	50			1	0	0	0	0	0	0	0	0	0	0	0	0	0
	PML_HUMAN	0	0	50.0 AA STEP	50Step_Domain_p550.0_to_600.0	550	600	50			1	0	0	0	0	0	0	0	0	0	0	0	0	0
	PML_HUMAN	0	0	50.0 AA STEP	50Step_Domain_p600.0_to_650.0	600	650	50			1	0	0	0	0	0	0	0	0	0	0	0	0	0
	PML_HUMAN	0	0	50.0 AA STEP	50Step_Domain_p650.0_to_700.0	650	700	50			1	0	0	0	0	0	0	0	0	0	0	0	0	0
	PML_HUMAN	0	0	50.0 AA STEP	50Step_Domain_p700.0_to_750.0	700	750	50			1	0	0	0	0	0	0	0	0	0	0	0	0	0
	PML_HUMAN	0	0	50.0 AA STEP	50Step_Domain_p750.0_to_800.0	750	800	50			1	0	0	0	0	0	0	0	0	0	0	0	0	0
	PML_HUMAN	0	0	50.0 AA STEP	50Step_Domain_p800.0_to_850.0	800	850	50			1	0	0	0	0	0	0	0	0	0	0	0	0	0
	PML_HUMAN	0	0	50.0 AA STEP	50Step_Domain_p850.0_to_882.0	850	882	32			1	0	0	0	0	0	0	0	0	0	0	0	0	0
	TKT_HUMAN	0	0	50.0 AA STEP	50Step_Domain_p0_to_50	0	50	50			1	0	0	0	0	0	0	0	0	0	0	0	0	0
	TKT_HUMAN	0	0	50.0 AA STEP	50Step_Domain_p50.0_to_100.0	50	100	50			1	0	0	0	0	0	0	0	0	0	0	0	0	0
	TKT_HUMAN	0	0	50.0 AA STEP	50Step_Domain_p100.0_to_150.0	100	150	50	KISSDLDGHPVPK		1	0	0	0	0	0	0	1	0	0	0	0	0	1
	TKT_HUMAN	0	0	50.0 AA STEP	50Step_Domain_p150.0_to_200.0	150	200	50	LGQSDPAPLQHQMDIYQK		1	0	0	0	0	0	0	1	0	0	0	0	0	1
	TKT_HUMAN	1	0	50.0 AA STEP	50Step_Domain_p200.0_to_250.0	200	250	50	HQPTAIIAK HQPTAIIAK LGQSDPAPLQHQMDIYQK		1	-0.02	0	0	0	2	0	1	0	0	0	1	0	2
	TKT_HUMAN	2	1	50.0 AA STEP	50Step_Domain_p250.0_to_300.0	250	300	50	ILATPPQEDAPSVDIANIR ILATPPQEDAPSVDIANIR ILATPPQEDAPSVDIANIR	ILATPPQEDAPSVDIANIR	0.2899	-0.02	0	3	0	2	2	2	0	1	0	1	2	3
	TKT_HUMAN	2	1	50.0 AA STEP	50Step_Domain_p300.0_to_350.0	300	350	50	ILATPPQEDAPSVDIANIR ILATPPQEDAPSVDIANIR ILATPPQEDAPSVDIANIR	ILATPPQEDAPSVDIANIR	0.2899	-0.02	0	3	0	2	2	2	0	1	0	1	2	3
	TKT_HUMAN	0	0	50.0 AA STEP	50Step_Domain_p350.0_to_400.0	350	400	50			1	0	0	0	0	0	0	0	0	0	0	0	0	0
	TKT_HUMAN	1	1	50.0 AA STEP	50Step_Domain_p400.0_to_450.0	400	450	50	SVPTSTVFYPSDGVATEK SVPTSTVFYPSDGVATEK	SVPTSTVFYPSDGVATEK SVPTSTVFYPSDGVATEK	1	0	0	3	2	0	1	1	0	1	1	0	1	2
	TKT_HUMAN	2	1	50.0 AA STEP	50Step_Domain_p450.0_to_500.0	450	500	50	SVPTSTVFYPSDGVATEK SVPTSTVFYPSDGVATEK TSRPENAIIYNNNEDFQVGQAK	AVELAANTK SVPTSTVFYPSDGVATEK SVPTSTVFYPSDGVATEK	1	-0.02	0	3	2	0	2	2	0	1	1	0	2	3
	TKT_HUMAN	1	2	50.0 AA STEP	50Step_Domain_p500.0_to_550.0	500	550	50	VLDPFTIKPLDR KLILDSAR VLDPFTIKPLDR	KLILDSAR VLDPFTIKPLDR KLILDSAR VLDPFTIKPLDR	1	0.02	0	0	4	2	3	2	0	0	2	1	3	3
	TKT_HUMAN	0	0	50.0 AA STEP	50Step_Domain_p550.0_to_600.0	550	600	50			1	0	0	0	0	0	0	0	0	0	0	0	0	0
	TKT_HUMAN	0	0	50.0 AA STEP	50Step_Domain_p600.0_to_623.0	600	623	23	DAIAQAVR		1	0	0	0	0	0	0	1	0	0	0	0	0	1
	TPR_HUMAN	0	0	50.0 AA STEP	50Step_Domain_p0_to_50	0	50	50	FLADQQSEIDGLK		1	0	0	0	0	0	0	1	0	0	0	0	0	1
	TPR_HUMAN	0	0	50.0 AA STEP	50Step_Domain_p50.0_to_100.0	50	100	50			1	0	0	0	0	0	0	0	0	0	0	0	0	0
	TPR_HUMAN	0	0	50.0 AA STEP	50Step_Domain_p100.0_to_150.0	100	150	50			1	0	0	0	0	0	0	0	0	0	0	0	0	0
	TPR_HUMAN	0	0	50.0 AA STEP	50Step_Domain_p150.0_to_200.0	150	200	50		LDELQASDVSVK	1	0	0	0	0	0	1	0	0	0	0	0	1	0
	TPR_HUMAN	0	0	50.0 AA STEP	50Step_Domain_p200.0_to_250.0	200	250	50	TDELLALGR		1	0	0	0	0	0	0	1	0	0	0	0	0	1
	TPR_HUMAN	0	0	50.0 AA STEP	50Step_Domain_p250.0_to_300.0	250	300	50			1	0	0	0	0	0	0	0	0	0	0	0	0	0
	TPR_HUMAN	0	0	50.0 AA STEP	50Step_Domain_p300.0_to_350.0	300	350	50			1	0	0	0	0	0	0	0	0	0	0	0	0	0
	TPR_HUMAN	0	0	50.0 AA STEP	50Step_Domain_p350.0_to_400.0	350	400	50			1	0	0	0	0	0	0	0	0	0	0	0	0	0
	TPR_HUMAN	0	0	50.0 AA STEP	50Step_Domain_p400.0_to_450.0	400	450	50			1	0	0	0	0	0	0	0	0	0	0	0	0	0
	TPR_HUMAN	0	0	50.0 AA STEP	50Step_Domain_p450.0_to_500.0	450	500	50			1	0	0	0	0	0	0	0	0	0	0	0	0	0
	TPR_HUMAN	0	0	50.0 AA STEP	50Step_Domain_p500.0_to_550.0	500	550	50			1	0	0	0	0	0	0	0	0	0	0	0	0	0
	TPR_HUMAN	0	0	50.0 AA STEP	50Step_Domain_p550.0_to_600.0	550	600	50			1	0	0	0	0	0	0	0	0	0	0	0	0	0
	TPR_HUMAN	0	0	50.0 AA STEP	50Step_Domain_p600.0_to_650.0	600	650	50			1	0	0	0	0	0	0	0	0	0	0	0	0	0
	TPR_HUMAN	0	0	50.0 AA STEP	50Step_Domain_p650.0_to_700.0	650	700	50			1	0	0	0	0	0	0	0	0	0	0	0	0	0
	TPR_HUMAN	0	1	50.0 AA STEP	50Step_Domain_p700.0_to_750.0	700	750	50	ISTQLDFASK	ISTQLDFASK ISTQLDFASK	0	0.02	2	0	2	0	0	1	1	0	1	0	0	1
	TPR_HUMAN	0	0	50.0 AA STEP	50Step_Domain_p750.0_to_800.0	750	800	50	QEQIINTMTQDLR		1	0	0	0	0	0	0	1	0	0	0	0	0	1
	TPR_HUMAN	0	0	50.0 AA STEP	50Step_Domain_p800.0_to_850.0	800	850	50			1	0	0	0	0	0	0	0	0	0	0	0	0	0
	TPR_HUMAN	0	0	50.0 AA STEP	50Step_Domain_p850.0_to_900.0	850	900	50	NLDVQLLDTK	NLDVQLLDTK	1	0	0	0	0	0	1	1	0	0	0	0	1	1
	TPR_HUMAN	0	0	50.0 AA STEP	50Step_Domain_p900.0_to_950.0	900	950	50			1	0	0	0	0	0	0	0	0	0	0	0	0	0
	TPR_HUMAN	0	0	50.0 AA STEP	50Step_Domain_p950.0_to_1000.0	950	1000	50			1	0	0	0	0	0	0	0	0	0	0	0	0	0
	TPR_HUMAN	0	0	50.0 AA STEP	50Step_Domain_p1000.0_to_1050.0	1000	1050	50	TLSSVQNEVQEALQR	TLSSVQNEVQEALQR	1	0	0	0	0	0	1	1	0	0	0	0	1	1
	TPR_HUMAN	0	0	50.0 AA STEP	50Step_Domain_p1050.0_to_1100.0	1050	1100	50	TLSSVQNEVQEALQR	TLSSVQNEVQEALQR	1	0	0	0	0	0	1	1	0	0	0	0	1	1
	TPR_HUMAN	0	0	50.0 AA STEP	50Step_Domain_p1100.0_to_1150.0	1100	1150	50			1	0	0	0	0	0	0	0	0	0	0	0	0	0
	TPR_HUMAN	0	0	50.0 AA STEP	50Step_Domain_p1150.0_to_1200.0	1150	1200	50			1	0	0	0	0	0	0	0	0	0	0	0	0	0
	TPR_HUMAN	0	0	50.0 AA STEP	50Step_Domain_p1200.0_to_1250.0	1200	1250	50			1	0	0	0	0	0	0	0	0	0	0	0	0	0
	TPR_HUMAN	0	0	50.0 AA STEP	50Step_Domain_p1250.0_to_1300.0	1250	1300	50			1	0	0	0	0	0	0	0	0	0	0	0	0	0
	TPR_HUMAN	0	0	50.0 AA STEP	50Step_Domain_p1300.0_to_1350.0	1300	1350	50			1	0	0	0	0	0	0	0	0	0	0	0	0	0
	TPR_HUMAN	0	0	50.0 AA STEP	50Step_Domain_p1350.0_to_1400.0	1350	1400	50			1	0	0	0	0	0	0	0	0	0	0	0	0	0
	TPR_HUMAN	0	0	50.0 AA STEP	50Step_Domain_p1400.0_to_1450.0	1400	1450	50			1	0	0	0	0	0	0	0	0	0	0	0	0	0
	TPR_HUMAN	0	2	50.0 AA STEP	50Step_Domain_p1450.0_to_1500.0	1450	1500	50		SLESQVENLQK SLESQVENLQK SLESQVENLQK	0	0.04	2	0	2	0	1	0	1	0	1	0	1	0
	TPR_HUMAN	0	2	50.0 AA STEP	50Step_Domain_p1500.0_to_1550.0	1500	1550	50	NLQEQTVQLQSELSR	SLESQVENLQK SLESQVENLQK SLESQVENLQK	0	0.04	2	0	2	0	1	1	1	0	1	0	1	1
	TPR_HUMAN	0	0	50.0 AA STEP	50Step_Domain_p1550.0_to_1600.0	1550	1600	50			1	0	0	0	0	0	0	0	0	0	0	0	0	0
	TPR_HUMAN	0	0	50.0 AA STEP	50Step_Domain_p1600.0_to_1650.0	1600	1650	50			1	0	0	0	0	0	0	0	0	0	0	0	0	0
	TPR_HUMAN	0	0	50.0 AA STEP	50Step_Domain_p1650.0_to_1700.0	1650	1700	50			1	0	0	0	0	0	0	0	0	0	0	0	0	0
	TPR_HUMAN	0	0	50.0 AA STEP	50Step_Domain_p1700.0_to_1750.0	1700	1750	50			1	0	0	0	0	0	0	0	0	0	0	0	0	0
	TPR_HUMAN	0	0	50.0 AA STEP	50Step_Domain_p1750.0_to_1800.0	1750	1800	50			1	0	0	0	0	0	0	0	0	0	0	0	0	0
	TPR_HUMAN	0	0	50.0 AA STEP	50Step_Domain_p1800.0_to_1850.0	1800	1850	50			1	0	0	0	0	0	0	0	0	0	0	0	0	0
	TPR_HUMAN	0	0	50.0 AA STEP	50Step_Domain_p1850.0_to_1900.0	1850	1900	50			1	0	0	0	0	0	0	0	0	0	0	0	0	0
	TPR_HUMAN	0	0	50.0 AA STEP	50Step_Domain_p1900.0_to_1950.0	1900	1950	50			1	0	0	0	0	0	0	0	0	0	0	0	0	0
	TPR_HUMAN	0	0	50.0 AA STEP	50Step_Domain_p1950.0_to_2000.0	1950	2000	50			1	0	0	0	0	0	0	0	0	0	0	0	0	0
	TPR_HUMAN	0	0	50.0 AA STEP	50Step_Domain_p2000.0_to_2050.0	2000	2050	50			1	0	0	0	0	0	0	0	0	0	0	0	0	0
	TPR_HUMAN	0	0	50.0 AA STEP	50Step_Domain_p2050.0_to_2100.0	2050	2100	50			1	0	0	0	0	0	0	0	0	0	0	0	0	0
	TPR_HUMAN	0	0	50.0 AA STEP	50Step_Domain_p2100.0_to_2150.0	2100	2150	50			1	0	0	0	0	0	0	0	0	0	0	0	0	0
	TPR_HUMAN	0	0	50.0 AA STEP	50Step_Domain_p2150.0_to_2200.0	2150	2200	50			1	0	0	0	0	0	0	0	0	0	0	0	0	0
	TPR_HUMAN	0	0	50.0 AA STEP	50Step_Domain_p2200.0_to_2250.0	2200	2250	50			1	0	0	0	0	0	0	0	0	0	0	0	0	0
	TPR_HUMAN	0	0	50.0 AA STEP	50Step_Domain_p2250.0_to_2300.0	2250	2300	50			1	0	0	0	0	0	0	0	0	0	0	0	0	0
	TPR_HUMAN	0	0	50.0 AA STEP	50Step_Domain_p2300.0_to_2350.0	2300	2350	50			1	0	0	0	0	0	0	0	0	0	0	0	0	0
	TPR_HUMAN	0	0	50.0 AA STEP	50Step_Domain_p2350.0_to_2363.0	2350	2363	13			1	0	0	0	0	0	0	0	0	0	0	0	0	0
	VWF_HUMAN	0	0	50.0 AA STEP	50Step_Domain_p0_to_50	0	50	50			1	0	0	0	0	0	0	0	0	0	0	0	0	0
	VWF_HUMAN	0	0	50.0 AA STEP	50Step_Domain_p50.0_to_100.0	50	100	50			1	0	0	0	0	0	0	0	0	0	0	0	0	0
	VWF_HUMAN	0	0	50.0 AA STEP	50Step_Domain_p100.0_to_150.0	100	150	50			1	0	0	0	0	0	0	0	0	0	0	0	0	0
	VWF_HUMAN	0	0	50.0 AA STEP	50Step_Domain_p150.0_to_200.0	150	200	50			1	0	0	0	0	0	0	0	0	0	0	0	0	0
	VWF_HUMAN	0	0	50.0 AA STEP	50Step_Domain_p200.0_to_250.0	200	250	50		GLWEQCQLLK	1	0	0	0	1	0	0	0	0	0	1	0	0	0
	VWF_HUMAN	0	0	50.0 AA STEP	50Step_Domain_p250.0_to_300.0	250	300	50			1	0	0	0	0	0	0	0	0	0	0	0	0	0
	VWF_HUMAN	0	0	50.0 AA STEP	50Step_Domain_p300.0_to_350.0	300	350	50			1	0	0	0	0	0	0	0	0	0	0	0	0	0
	VWF_HUMAN	0	0	50.0 AA STEP	50Step_Domain_p350.0_to_400.0	350	400	50			1	0	0	0	0	0	0	0	0	0	0	0	0	0
	VWF_HUMAN	0	0	50.0 AA STEP	50Step_Domain_p400.0_to_450.0	400	450	50			1	0	0	0	0	0	0	0	0	0	0	0	0	0
	VWF_HUMAN	0	0	50.0 AA STEP	50Step_Domain_p450.0_to_500.0	450	500	50			1	0	0	0	0	0	0	0	0	0	0	0	0	0
	VWF_HUMAN	0	0	50.0 AA STEP	50Step_Domain_p500.0_to_550.0	500	550	50			1	0	0	0	0	0	0	0	0	0	0	0	0	0
	VWF_HUMAN	0	0	50.0 AA STEP	50Step_Domain_p550.0_to_600.0	550	600	50	FSEEACAVLTSPTFEACHR	FSEEACAVLTSPTFEACHR	1	0	0	0	0	1	1	0	0	0	0	1	1	0
	VWF_HUMAN	0	0	50.0 AA STEP	50Step_Domain_p600.0_to_650.0	600	650	50			1	0	0	0	0	0	0	0	0	0	0	0	0	0
	VWF_HUMAN	0	0	50.0 AA STEP	50Step_Domain_p650.0_to_700.0	650	700	50			1	0	0	0	0	0	0	0	0	0	0	0	0	0
	VWF_HUMAN	0	0	50.0 AA STEP	50Step_Domain_p700.0_to_750.0	700	750	50			1	0	0	0	0	0	0	0	0	0	0	0	0	0
	VWF_HUMAN	0	0	50.0 AA STEP	50Step_Domain_p750.0_to_800.0	750	800	50			1	0	0	0	0	0	0	0	0	0	0	0	0	0
	VWF_HUMAN	0	0	50.0 AA STEP	50Step_Domain_p800.0_to_850.0	800	850	50			1	0	0	0	0	0	0	0	0	0	0	0	0	0
	VWF_HUMAN	0	0	50.0 AA STEP	50Step_Domain_p850.0_to_900.0	850	900	50			1	0	0	0	0	0	0	0	0	0	0	0	0	0
	VWF_HUMAN	0	0	50.0 AA STEP	50Step_Domain_p900.0_to_950.0	900	950	50			1	0	0	0	0	0	0	0	0	0	0	0	0	0
	VWF_HUMAN	0	0	50.0 AA STEP	50Step_Domain_p950.0_to_1000.0	950	1000	50			1	0	0	0	0	0	0	0	0	0	0	0	0	0
	VWF_HUMAN	0	0	50.0 AA STEP	50Step_Domain_p1000.0_to_1050.0	1000	1050	50			1	0	0	0	0	0	0	0	0	0	0	0	0	0
	VWF_HUMAN	1	0	50.0 AA STEP	50Step_Domain_p1050.0_to_1100.0	1050	1100	50	ILTSDVFQDCNK ILTSDVFQDCNK	ILTSDVFQDCNK	1	-0.02	0	2	1	1	0	0	0	1	1	1	0	0
	VWF_HUMAN	0	0	50.0 AA STEP	50Step_Domain_p1100.0_to_1150.0	1100	1150	50			1	0	0	0	0	0	0	0	0	0	0	0	0	0
	VWF_HUMAN	0	0	50.0 AA STEP	50Step_Domain_p1150.0_to_1200.0	1150	1200	50			1	0	0	0	0	0	0	0	0	0	0	0	0	0
	VWF_HUMAN	0	0	50.0 AA STEP	50Step_Domain_p1200.0_to_1250.0	1200	1250	50			1	0	0	0	0	0	0	0	0	0	0	0	0	0
	VWF_HUMAN	3	1	50.0 AA STEP	50Step_Domain_p1250.0_to_1300.0	1250	1300	50	AFVVDMMER AFVVDMMER LSEAEFEVLK AFVVDMMER LSEAEFEVLK	AFVVDMMER LSEAEFEVLK AFVVDMMER AFVVDMMER	0	-0.04	2	2	1	2	1	5	1	1	1	2	2	2
	VWF_HUMAN	2	2	50.0 AA STEP	50Step_Domain_p1300.0_to_1350.0	1300	1350	50	AFVVDMMER AFVVDMMER YAGSQVASTSEVLK AFVVDMMER	AFVVDMMER AFVVDMMER YAGSQVASTSEVLK AFVVDMMER YAGSQVASTSEVLK	1	0	3	2	2	2	1	2	2	1	2	2	1	1
	VWF_HUMAN	0	1	50.0 AA STEP	50Step_Domain_p1350.0_to_1400.0	1350	1400	50	YAGSQVASTSEVLK	YAGSQVASTSEVLK YAGSQVASTSEVLK	1	0.02	2	0	1	1	0	0	1	0	1	1	0	0
	VWF_HUMAN	0	0	50.0 AA STEP	50Step_Domain_p1400.0_to_1450.0	1400	1450	50			1	0	0	0	0	0	0	0	0	0	0	0	0	0
	VWF_HUMAN	0	0	50.0 AA STEP	50Step_Domain_p1450.0_to_1500.0	1450	1500	50			1	0	0	0	0	0	0	0	0	0	0	0	0	0
	VWF_HUMAN	0	0	50.0 AA STEP	50Step_Domain_p1500.0_to_1550.0	1500	1550	50			1	0	0	0	0	0	0	0	0	0	0	0	0	0
	VWF_HUMAN	0	0	50.0 AA STEP	50Step_Domain_p1550.0_to_1600.0	1550	1600	50			1	0	0	0	0	0	0	0	0	0	0	0	0	0
	VWF_HUMAN	0	0	50.0 AA STEP	50Step_Domain_p1600.0_to_1650.0	1600	1650	50			1	0	0	0	0	0	0	0	0	0	0	0	0	0
	VWF_HUMAN	0	1	50.0 AA STEP	50Step_Domain_p1650.0_to_1700.0	1650	1700	50		EAPDLVLQR EAPDLVLQR	0.057	0.02	2	0	0	0	1	0	1	0	0	0	1	0
	VWF_HUMAN	0	0	50.0 AA STEP	50Step_Domain_p1700.0_to_1750.0	1700	1750	50			1	0	0	0	0	0	0	0	0	0	0	0	0	0
	VWF_HUMAN	0	0	50.0 AA STEP	50Step_Domain_p1750.0_to_1800.0	1750	1800	50			1	0	0	0	0	0	0	0	0	0	0	0	0	0
	VWF_HUMAN	1	2	50.0 AA STEP	50Step_Domain_p1800.0_to_1850.0	1800	1850	50	VTVFPIGIGDR VTVFPIGIGDR	ILAGPAGDSNVVK VTVFPIGIGDR VTVFPIGIGDRYDAAQLR VTVFPIGIGDR VTVFPIGIGDR VTVFPIGIGDRYDAAQLR	0.057	0.02	3	2	1	1	2	0	2	1	1	1	3	0
	VWF_HUMAN	0	0	50.0 AA STEP	50Step_Domain_p1850.0_to_1900.0	1850	1900	50			1	0	0	0	0	0	0	0	0	0	0	0	0	0
	VWF_HUMAN	0	0	50.0 AA STEP	50Step_Domain_p1900.0_to_1950.0	1900	1950	50			1	0	0	0	0	0	0	0	0	0	0	0	0	0
	VWF_HUMAN	0	1	50.0 AA STEP	50Step_Domain_p1950.0_to_2000.0	1950	2000	50	EQDLEVILHNGACSPGAR	EQDLEVILHNGACSPGAR EQDLEVILHNGACSPGAR	1	0.02	0	0	1	1	1	0	0	0	1	1	1	0
	VWF_HUMAN	0	0	50.0 AA STEP	50Step_Domain_p2000.0_to_2050.0	2000	2050	50			1	0	0	0	0	0	0	0	0	0	0	0	0	0
	VWF_HUMAN	0	0	50.0 AA STEP	50Step_Domain_p2050.0_to_2100.0	2050	2100	50			1	0	0	0	0	0	0	0	0	0	0	0	0	0
	VWF_HUMAN	0	0	50.0 AA STEP	50Step_Domain_p2100.0_to_2150.0	2100	2150	50			1	0	0	0	0	0	0	0	0	0	0	0	0	0
	VWF_HUMAN	0	0	50.0 AA STEP	50Step_Domain_p2150.0_to_2200.0	2150	2200	50	TNGVCVDWR	TNGVCVDWR	1	0	0	0	0	1	1	0	0	0	0	1	1	0
	VWF_HUMAN	0	0	50.0 AA STEP	50Step_Domain_p2200.0_to_2250.0	2200	2250	50			1	0	0	0	0	0	0	0	0	0	0	0	0	0
	VWF_HUMAN	0	0	50.0 AA STEP	50Step_Domain_p2250.0_to_2300.0	2250	2300	50			1	0	0	0	0	0	0	0	0	0	0	0	0	0
	VWF_HUMAN	0	0	50.0 AA STEP	50Step_Domain_p2300.0_to_2350.0	2300	2350	50			1	0	0	0	0	0	0	0	0	0	0	0	0	0
	VWF_HUMAN	0	0	50.0 AA STEP	50Step_Domain_p2350.0_to_2400.0	2350	2400	50			1	0	0	0	0	0	0	0	0	0	0	0	0	0
	VWF_HUMAN	0	0	50.0 AA STEP	50Step_Domain_p2400.0_to_2450.0	2400	2450	50			1	0	0	0	0	0	0	0	0	0	0	0	0	0
	VWF_HUMAN	0	0	50.0 AA STEP	50Step_Domain_p2450.0_to_2500.0	2450	2500	50	SGFTYVLHEGECCGR	SGFTYVLHEGECCGR	1	0	0	0	0	1	1	0	0	0	0	1	1	0
	VWF_HUMAN	1	0	50.0 AA STEP	50Step_Domain_p2500.0_to_2550.0	2500	2550	50	VKEEVFIQQR VKEEVFIQQR	SVGSQWASPENPCLINECVR VKEEVFIQQR	1	-0.02	0	0	0	1	1	2	0	0	0	1	2	1
	VWF_HUMAN	0	0	50.0 AA STEP	50Step_Domain_p2550.0_to_2600.0	2550	2600	50			1	0	0	0	0	0	0	0	0	0	0	0	0	0
	VWF_HUMAN	0	0	50.0 AA STEP	50Step_Domain_p2600.0_to_2650.0	2600	2650	50			1	0	0	0	0	0	0	0	0	0	0	0	0	0
	VWF_HUMAN	0	0	50.0 AA STEP	50Step_Domain_p2650.0_to_2700.0	2650	2700	50			1	0	0	0	0	0	0	0	0	0	0	0	0	0
	VWF_HUMAN	0	0	50.0 AA STEP	50Step_Domain_p2700.0_to_2750.0	2700	2750	50			1	0	0	0	0	0	0	0	0	0	0	0	0	0
	VWF_HUMAN	0	0	50.0 AA STEP	50Step_Domain_p2750.0_to_2800.0	2750	2800	50			1	0	0	0	0	0	0	0	0	0	0	0	0	0
	VWF_HUMAN	0	0	50.0 AA STEP	50Step_Domain_p2800.0_to_2813.0	2800	2813	13			1	0	0	0	0	0	0	0	0	0	0	0	0	0
	6PGD_HUMAN	0	0	50.0 AA STEP	50Step_Domain_p0_to_50	0	50	50	VDDFLANEAK		1	0	0	0	0	0	0	1	0	0	0	0	0	1
	6PGD_HUMAN	0	0	50.0 AA STEP	50Step_Domain_p50.0_to_100.0	50	100	50	AGQAVDDFIEK		1	0	0	0	0	0	0	1	0	0	0	0	0	1
	6PGD_HUMAN	0	1	50.0 AA STEP	50Step_Domain_p100.0_to_150.0	100	150	50	GILFVGSGVSGGEEGAR YGPSLMPGGNK	GILFVGSGVSGGEEGAR GILFVGSGVSGGEEGAR	1	0.02	1	0	0	0	1	1	1	0	0	0	1	2
	6PGD_HUMAN	0	1	50.0 AA STEP	50Step_Domain_p150.0_to_200.0	150	200	50		VGTGEPCCDWVGDEGAGHFVK VGTGEPCCDWVGDEGAGHFVK	0.049	0.02	1	0	0	0	1	0	1	0	0	0	1	0
	6PGD_HUMAN	0	0	50.0 AA STEP	50Step_Domain_p200.0_to_250.0	200	250	50			1	0	0	0	0	0	0	0	0	0	0	0	0	0
	6PGD_HUMAN	0	0	50.0 AA STEP	50Step_Domain_p250.0_to_300.0	250	300	50			1	0	0	0	0	0	0	0	0	0	0	0	0	0
	6PGD_HUMAN	0	0	50.0 AA STEP	50Step_Domain_p300.0_to_350.0	300	350	50			1	0	0	0	0	0	0	0	0	0	0	0	0	0
	6PGD_HUMAN	0	0	50.0 AA STEP	50Step_Domain_p350.0_to_400.0	350	400	50			1	0	0	0	0	0	0	0	0	0	0	0	0	0
	6PGD_HUMAN	0	0	50.0 AA STEP	50Step_Domain_p400.0_to_450.0	400	450	50			1	0	0	0	0	0	0	0	0	0	0	0	0	0
	6PGD_HUMAN	0	0	50.0 AA STEP	50Step_Domain_p450.0_to_483.0	450	483	33			1	0	0	0	0	0	0	0	0	0	0	0	0	0
	A2MG_HUMAN	0	0	50.0 AA STEP	50Step_Domain_p0_to_50	0	50	50			1	0	0	0	0	0	0	0	0	0	0	0	0	0
	A2MG_HUMAN	0	0	50.0 AA STEP	50Step_Domain_p50.0_to_100.0	50	100	50		SLFTDLEAENDVLHCVAFAVPK	1	0	1	0	0	0	0	0	1	0	0	0	0	0
	A2MG_HUMAN	2	2	50.0 AA STEP	50Step_Domain_p100.0_to_150.0	100	150	50	NEDSLVFVQTDK NEDSLVFVQTDK NEDSLVFVQTDK	NEDSLVFVQTDK SIYKPGQTVK NEDSLVFVQTDK NEDSLVFVQTDK	1	0	1	2	2	2	3	3	2	2	1	2	3	2
	A2MG_HUMAN	1	1	50.0 AA STEP	50Step_Domain_p150.0_to_200.0	150	200	50	QFSFPLSSEPFQGSYK QFSFPLSSEPFQGSYK QFSFPLSSEPFQGSYK	QFSFPLSSEPFQGSYK QFSFPLSSEPFQGSYK	1	0	0	1	2	1	1	1	0	1	1	1	1	1
	A2MG_HUMAN	3	2	50.0 AA STEP	50Step_Domain_p200.0_to_250.0	200	250	50	FEVQVTVPK QFSFPLSSEPFQGSYK TEHPFTVEEFVLPK FEVQVTVPK QFSFPLSSEPFQGSYK TEHPFTVEEFVLPK FEVQVTVPK QFSFPLSSEPFQGSYK	QFSFPLSSEPFQGSYK FEVQVTVPK QFSFPLSSEPFQGSYK TEHPFTVEEFVLPK	0.036	-0.02	1	3	3	3	1	4	2	3	2	3	1	3
	A2MG_HUMAN	0	1	50.0 AA STEP	50Step_Domain_p250.0_to_300.0	250	300	50		KYSDASDCHGEDSQAFCEK KYSDASDCHGEDSQAFCEK	1	0.02	1	0	2	0	0	0	1	0	1	0	0	0
	A2MG_HUMAN	1	1	50.0 AA STEP	50Step_Domain_p300.0_to_350.0	300	350	50	LHTEAQIQEEGTVVELTGR LHTEAQIQEEGTVVELTGR	LHTEAQIQEEGTVVELTGR LHTEAQIQEEGTVVELTGR	1	0	1	1	0	1	1	0	1	1	0	1	1	0
	A2MG_HUMAN	0	0	50.0 AA STEP	50Step_Domain_p350.0_to_400.0	350	400	50		QGIPFFGQVR	1	0	1	0	0	0	0	0	1	0	0	0	0	0
	A2MG_HUMAN	0	0	50.0 AA STEP	50Step_Domain_p400.0_to_450.0	400	450	50			1	0	0	0	0	0	0	0	0	0	0	0	0	0
	A2MG_HUMAN	0	0	50.0 AA STEP	50Step_Domain_p450.0_to_500.0	450	500	50			1	0	0	0	0	0	0	0	0	0	0	0	0	0
	A2MG_HUMAN	2	2	50.0 AA STEP	50Step_Domain_p500.0_to_550.0	500	550	50	GHFSISIPVK LLIYAVLPTGDVIGDSAK LLIYAVLPTGDVIGDSAK TGTHGLLVK TGTHGLLVK	LLIYAVLPTGDVIGDSAK TGTHGLLVK LLIYAVLPTGDVIGDSAK GHFSISIPVK LLIYAVLPTGDVIGDSAK TGTHGLLVK	1	0	2	2	2	2	2	1	3	2	1	2	2	1
	A2MG_HUMAN	3	4	50.0 AA STEP	50Step_Domain_p550.0_to_600.0	550	600	50	LLIYAVLPTGDVIGDSAK VDLSFSPSQSLPASHAHLR VTAAPQSVCALR YDVENCLANK LLIYAVLPTGDVIGDSAK VTAAPQSVCALR YDVENCLANK VDLSFSPSQSLPASHAHLR	LLIYAVLPTGDVIGDSAK VDLSFSPSQSLPASHAHLR VTAAPQSVCALR YDVENCLANK LLIYAVLPTGDVIGDSAK VTAAPQSVCALR YDVENCLANK LLIYAVLPTGDVIGDSAK VTAAPQSVCALR YDVENCLANK	0.258	0.02	2	4	5	3	5	1	3	4	3	3	5	1
	A2MG_HUMAN	0	0	50.0 AA STEP	50Step_Domain_p600.0_to_650.0	600	650	50	HNVYINGITYTPVSSTNEK		1	0	0	0	0	0	0	1	0	0	0	0	0	1
	A2MG_HUMAN	1	2	50.0 AA STEP	50Step_Domain_p650.0_to_700.0	650	700	50	MCPQLQQYEMHGPEGLR MCPQLQQYEMHGPEGLR HNVYINGITYTPVSSTNEK	MCPQLQQYEMHGPEGLR MCPQLQQYEMHGPEGLR MCPQLQQYEMHGPEGLR	1	0.02	1	2	3	1	1	1	2	2	2	1	1	1
	A2MG_HUMAN	4	4	50.0 AA STEP	50Step_Domain_p700.0_to_750.0	700	750	50	LVHVEEPHTETVR MCPQLQQYEMHGPEGLR VGFYESDVMGR LVHVEEPHTETVR MCPQLQQYEMHGPEGLR VGFYESDVMGR LVHVEEPHTETVR VGFYESDVMGR	MCPQLQQYEMHGPEGLR VGFYESDVMGR MCPQLQQYEMHGPEGLR VGFYESDVMGR LVHVEEPHTETVR MCPQLQQYEMHGPEGLR VGFYESDVMGR	1	0	4	5	6	5	2	3	5	6	4	4	2	2
	A2MG_HUMAN	0	0	50.0 AA STEP	50Step_Domain_p750.0_to_800.0	750	800	50			1	0	0	0	0	0	0	0	0	0	0	0	0	0
	A2MG_HUMAN	2	3	50.0 AA STEP	50Step_Domain_p800.0_to_850.0	800	850	50	ATVLNYLPK VSVQLEASPAFLAVPVEK ATVLNYLPK VSVQLEASPAFLAVPVEK ATVLNYLPK VSVQLEASPAFLAVPVEK	ATVLNYLPK VSVQLEASPAFLAVPVEK VSVQLEASPAFLAVPVEK ATVLNYLPK VSVQLEASPAFLAVPVEK	1	0.02	3	2	2	2	4	3	4	2	1	2	4	2
	A2MG_HUMAN	1	1	50.0 AA STEP	50Step_Domain_p850.0_to_900.0	850	900	50	KDTVIKPLLVEPEGLEK KDTVIKPLLVEPEGLEK	DTVIKPLLVEPEGLEK KDTVIKPLLVEPEGLEK	1	0	1	1	0	0	1	1	1	1	0	0	1	1
	A2MG_HUMAN	1	1	50.0 AA STEP	50Step_Domain_p900.0_to_950.0	900	950	50	KDTVIKPLLVEPEGLEK KDTVIKPLLVEPEGLEK	DTVIKPLLVEPEGLEK KDTVIKPLLVEPEGLEK	1	0	1	1	0	0	1	1	1	1	0	0	1	1
	A2MG_HUMAN	0	0	50.0 AA STEP	50Step_Domain_p950.0_to_1000.0	950	1000	50			1	0	0	0	0	0	0	0	0	0	0	0	0	0
	A2MG_HUMAN	2	1	50.0 AA STEP	50Step_Domain_p1000.0_to_1050.0	1000	1050	50	AIGYLNTGYQR HYDGSYSTFGER HYDGSYSTFGER AIGYLNTGYQR HYDGSYSTFGER	HYDGSYSTFGER AIGYLNTGYQR HYDGSYSTFGER	0.258	-0.02	1	2	0	1	1	3	2	2	0	1	1	2
	A2MG_HUMAN	1	1	50.0 AA STEP	50Step_Domain_p1050.0_to_1100.0	1050	1100	50	SSGSLLNNAIK SSGSLLNNAIK	SSGSLLNNAIK SSGSLLNNAIK SSGSLLNNAIK	1	0	1	1	2	1	1	0	1	1	1	1	1	0
	A2MG_HUMAN	0	0	50.0 AA STEP	50Step_Domain_p1100.0_to_1150.0	1100	1150	50			1	0	0	0	0	0	0	0	0	0	0	0	0	0
	A2MG_HUMAN	0	0	50.0 AA STEP	50Step_Domain_p1150.0_to_1200.0	1150	1200	50			1	0	0	0	0	0	0	0	0	0	0	0	0	0
	A2MG_HUMAN	0	0	50.0 AA STEP	50Step_Domain_p1200.0_to_1250.0	1200	1250	50			1	0	0	0	0	0	0	0	0	0	0	0	0	0
	A2MG_HUMAN	0	0	50.0 AA STEP	50Step_Domain_p1250.0_to_1300.0	1250	1300	50			1	0	0	0	0	0	0	0	0	0	0	0	0	0
	A2MG_HUMAN	0	0	50.0 AA STEP	50Step_Domain_p1300.0_to_1350.0	1300	1350	50		YNILPEKEEFPFALGVQTLPQTCDEPK	1	0	1	0	0	0	0	0	1	0	0	0	0	0
	A2MG_HUMAN	2	2	50.0 AA STEP	50Step_Domain_p1350.0_to_1400.0	1350	1400	50	SASNMAIVDVK SASNMAIVDVK MVSGFIPLKPTVK SASNMAIVDVK	SASNMAIVDVK SASNMAIVDVK MVSGFIPLKPTVK SASNMAIVDVK YNILPEKEEFPFALGVQTLPQTCDEPK	1	0	2	1	2	1	1	3	3	1	1	1	1	2
	A2MG_HUMAN	0	1	50.0 AA STEP	50Step_Domain_p1400.0_to_1450.0	1400	1450	50		TEVSSNHVLIYLDK	1	0.02	0	0	0	0	2	0	0	0	0	0	2	0
	A2MG_HUMAN	0	0	50.0 AA STEP	50Step_Domain_p1450.0_to_1474.0	1450	1474	24			1	0	0	0	0	0	0	0	0	0	0	0	0	0
	AACT_HUMAN	0	0	50.0 AA STEP	50Step_Domain_p0_to_50	0	50	50			1	0	0	0	0	0	0	0	0	0	0	0	0	0
	AACT_HUMAN	0	0	50.0 AA STEP	50Step_Domain_p50.0_to_100.0	50	100	50			1	0	0	0	0	0	0	0	0	0	0	0	0	0
	AACT_HUMAN	0	0	50.0 AA STEP	50Step_Domain_p100.0_to_150.0	100	150	50			1	0	0	0	0	0	0	0	0	0	0	0	0	0
	AACT_HUMAN	0	0	50.0 AA STEP	50Step_Domain_p150.0_to_200.0	150	200	50			1	0	0	0	0	0	0	0	0	0	0	0	0	0
	AACT_HUMAN	0	0	50.0 AA STEP	50Step_Domain_p200.0_to_250.0	200	250	50			1	0	0	0	0	0	0	0	0	0	0	0	0	0
	AACT_HUMAN	0	0	50.0 AA STEP	50Step_Domain_p250.0_to_300.0	250	300	50			1	0	0	0	0	0	0	0	0	0	0	0	0	0
	AACT_HUMAN	0	0	50.0 AA STEP	50Step_Domain_p300.0_to_350.0	300	350	50			1	0	0	0	0	0	0	0	0	0	0	0	0	0
	AACT_HUMAN	0	1	50.0 AA STEP	50Step_Domain_p350.0_to_400.0	350	400	50		ITLLSALVETR NLAVSQVVHK ITLLSALVETR NLAVSQVVHK	0	0.02	1	0	1	0	0	0	2	0	2	0	0	0
	AACT_HUMAN	0	0	50.0 AA STEP	50Step_Domain_p400.0_to_423.0	400	423	23			1	0	0	0	0	0	0	0	0	0	0	0	0	0
	ACBP_HUMAN	3	2	50.0 AA STEP	50Step_Domain_p0_to_50	0	50	50	QATVGDINTERPGMLDFTGK TKPSDEEMLFIYGHYK QATVGDINTERPGMLDFTGK TKPSDEEMLFIYGHYK QATVGDINTERPGMLDFTGK TKPSDEEMLFIYGHYK	TKPSDEEMLFIYGHYK TKPSDEEMLFIYGHYK TKPSDEEMLFIYGHYK	0.0948	-0.02	2	3	2	4	2	3	2	3	2	3	1	4
	ACBP_HUMAN	2	2	50.0 AA STEP	50Step_Domain_p50.0_to_87.0	50	87	37	AYINKVEELK QATVGDINTERPGMLDFTGK QATVGDINTERPGMLDFTGK QATVGDINTERPGMLDFTGK WDAWNELKGTSKEDAMK	AYINKVEELK AYINKVEELK WDAWNELKGTSKEDAMK AYINKVEELK	1	0	1	2	2	1	2	2	1	2	2	1	1	3
	ACON_HUMAN	0	0	50.0 AA STEP	50Step_Domain_p0_to_50	0	50	50			1	0	0	0	0	0	0	0	0	0	0	0	0	0
	ACON_HUMAN	1	1	50.0 AA STEP	50Step_Domain_p50.0_to_100.0	50	100	50	IVYGHLDDPASQEIER IVYGHLDDPASQEIER	IVYGHLDDPASQEIER IVYGHLDDPASQEIER IVYGHLDDPASQEIER	1	0	1	2	1	0	1	2	1	1	1	0	2	2
	ACON_HUMAN	0	0	50.0 AA STEP	50Step_Domain_p100.0_to_150.0	100	150	50		VAVPSTIHCDHLIEAQVGGEK	1	0	0	0	0	0	1	0	0	0	0	0	1	0
	ACON_HUMAN	0	0	50.0 AA STEP	50Step_Domain_p150.0_to_200.0	150	200	50			1	0	0	0	0	0	0	0	0	0	0	0	0	0
	ACON_HUMAN	0	0	50.0 AA STEP	50Step_Domain_p200.0_to_250.0	200	250	50			1	0	0	0	0	0	0	0	0	0	0	0	0	0
	ACON_HUMAN	0	0	50.0 AA STEP	50Step_Domain_p250.0_to_300.0	250	300	50			1	0	0	0	0	0	0	0	0	0	0	0	0	0
	ACON_HUMAN	0	0	50.0 AA STEP	50Step_Domain_p300.0_to_350.0	300	350	50			1	0	0	0	0	0	0	0	0	0	0	0	0	0
	ACON_HUMAN	3	2	50.0 AA STEP	50Step_Domain_p350.0_to_400.0	350	400	50	VGLIGSCTNSSYEDMGR EGWPLDIR VGLIGSCTNSSYEDMGR EGWPLDIR	EGWPLDIR VGLIGSCTNSSYEDMGR EGWPLDIR VGLIGSCTNSSYEDMGR VGLIGSCTNSSYEDMGR	0.008	-0.02	1	2	2	6	2	2	1	1	2	2	3	2
	ACON_HUMAN	0	2	50.0 AA STEP	50Step_Domain_p400.0_to_450.0	400	450	50	DGYAQILR	DGYAQILR SQFTITPGSEQIR DGYAQILR DGYAQILR SQFTITPGSEQIR	0.0672	0.04	3	0	1	0	1	1	2	0	1	0	2	1
	ACON_HUMAN	0	0	50.0 AA STEP	50Step_Domain_p450.0_to_500.0	450	500	50			1	0	0	0	0	0	0	0	0	0	0	0	0	0
	ACON_HUMAN	0	0	50.0 AA STEP	50Step_Domain_p500.0_to_550.0	500	550	50	FNPETDYLTGTDGK		1	0	0	0	0	0	0	1	0	0	0	0	0	1
	ACON_HUMAN	0	0	50.0 AA STEP	50Step_Domain_p550.0_to_600.0	550	600	50			1	0	0	0	0	0	0	0	0	0	0	0	0	0
	ACON_HUMAN	1	1	50.0 AA STEP	50Step_Domain_p600.0_to_650.0	600	650	50	NAVTQEFGPVPDTAR NAVTQEFGPVPDTAR	GHLDNISNNLLIGAINIENGK NAVTQEFGPVPDTAR NAVTQEFGPVPDTAR NAVTQEFGPVPDTAR	1	0	1	2	1	0	1	1	1	1	1	0	2	1
	ACON_HUMAN	0	1	50.0 AA STEP	50Step_Domain_p650.0_to_700.0	650	700	50	WVVIGDENYGEGSSR	WVVIGDENYGEGSSR WVVIGDENYGEGSSR	1	0.02	0	0	1	0	1	1	0	0	1	0	1	1
	ACON_HUMAN	0	0	50.0 AA STEP	50Step_Domain_p700.0_to_750.0	700	750	50			1	0	0	0	0	0	0	0	0	0	0	0	0	0
	ACON_HUMAN	0	0	50.0 AA STEP	50Step_Domain_p750.0_to_780.0	750	780	30			1	0	0	0	0	0	0	0	0	0	0	0	0	0
	AHNK_HUMAN	3	5	50.0 AA STEP	50Step_Domain_p0_to_50	0	50	50	DDGVFVQEVTQNSPAAR ELLLPNWQGSGSHGLTIAQR DDGVFVQEVTQNSPAAR DDGVFVQEVTQNSPAAR ELLLPNWQGSGSHGLTIAQR	DDGVFVQEVTQNSPAAR ELLLPNWQGSGSHGLTIAQR DDGVFVQEVTQNSPAAR ELLLPNWQGSGSHGLTIAQR DDGVFVQEVTQNSPAAR ELLLPNWQGSGSHGLTIAQR	1	0.04	4	4	5	3	5	3	4	3	6	2	5	4
	AHNK_HUMAN	0	0	50.0 AA STEP	50Step_Domain_p50.0_to_100.0	50	100	50			1	0	0	0	0	0	0	0	0	0	0	0	0	0
	AHNK_HUMAN	1	3	50.0 AA STEP	50Step_Domain_p100.0_to_150.0	100	150	50	SEDGVEGDLGETQSR LKSEDGVEGDLGETQSR SEDGVEGDLGETQSR	LKSEDGVEGDLGETQSR SEDGVEGDLGETQSR EVFSSCSSEVVLSGDDEEYQR LKSEDGVEGDLGETQSR SEDGVEGDLGETQSR LKSEDGVEGDLGETQSR SEDGVEGDLGETQSR	1	0.04	2	0	4	1	2	2	2	0	4	1	2	3
	AHNK_HUMAN	3	4	50.0 AA STEP	50Step_Domain_p150.0_to_200.0	150	200	50	DIDISSPEFK HELTEISNVDVETQSGK DIDISSPEFK HELTEISNVDVETQSGK DIDISSPEFK EGAKDIDISSPEFK HELTEISNVDVETQSGK	DIDISSPEFK HELTEISNVDVETQSGK DIDISSPEFK EGAKDIDISSPEFK HELTEISNVDVETQSGK DIDISSPEFK EGAKDIDISSPEFK HELTEISNVDVETQSGK	1	0.02	4	2	4	4	3	4	4	2	5	3	3	5
	AHNK_HUMAN	5	6	50.0 AA STEP	50Step_Domain_p200.0_to_250.0	200	250	50	AGAISASGPELQGAGHSK HELTEISNVDVETQSGK LPSGSGAASPTGSAVDIR LQVTMPGIK AGAISASGPELQGAGHSK HELTEISNVDVETQSGK LPSGSGAASPTGSAVDIR LQVTMPGIK AGAISASGPELQGAGHSK HELTEISNVDVETQSGK LPSGSGAASPTGSAVDIR LQVTMPGIK	AGAISASGPELQGAGHSK HELTEISNVDVETQSGK LPSGSGAASPTGSAVDIR LQVTMPGIK AGAISASGPELQGAGHSK HELTEISNVDVETQSGK LPSGSGAASPTGSAVDIR LQVTMPGIK AGAISASGPELQGAGHSK HELTEISNVDVETQSGK LPSGSGAASPTGSAVDIR LQVTMPGIK	1	0.02	6	5	5	6	7	5	6	4	6	5	8	6
	AHNK_HUMAN	5	6	50.0 AA STEP	50Step_Domain_p250.0_to_300.0	250	300	50	AVEVQGPSLESGDHGK LQVTMPGIK AVEVQGPSLESGDHGK GGVQVPAVDISSSLGGR LQVTMPGIK AVEVQGPSLESGDHGK GGVQVPAVDISSSLGGR LQVTMPGIK VGGSGVNVNAK	AVEVQGPSLESGDHGK LQVTMPGIK VGGSGVNVNAK AVEVQGPSLESGDHGK GGVQVPAVDISSSLGGR LQVTMPGIK VGGSGVNVNAK AVEVQGPSLESGDHGK GGVQVPAVDISSSLGGR LQVTMPGIK VGGSGVNVNAK	1	0.02	6	4	7	5	6	5	6	3	8	4	7	6
	AHNK_HUMAN	4	4	50.0 AA STEP	50Step_Domain_p300.0_to_350.0	300	350	50	AVEVQGPSLESGDHGK GGKPGLTIQAPQLEVSVPSANIEGLEGK VSAPEVSVGHK AVEVQGPSLESGDHGK VSAPEVSVGHK AVEVQGPSLESGDHGK VSAPEVSVGHK	AVEVQGPSLESGDHGK VSAPEVSVGHK AVEVQGPSLESGDHGK VSAPEVSVGHK AVEVQGPSLESGDHGK VSAPEVSVGHK	1	0	3	5	4	4	5	3	3	4	4	3	5	4
	AHNK_HUMAN	4	3	50.0 AA STEP	50Step_Domain_p350.0_to_400.0	350	400	50	GGKPGLTIQAPQLEVSVPSANIEGLEGK GPQITGPSLEGDLGLK LKGPQITGPSLEGDLGLK GPQITGPSLEGDLGLK LKGPQITGPSLEGDLGLK GPQITGPSLEGDLGLK LKGPQITGPSLEGDLGLK	GPQITGPSLEGDLGLK LKGPQITGPSLEGDLGLK LKGPQITGPSLEGDLGLK GPQITGPSLEGDLGLK LKGPQITGPSLEGDLGLK	1	-0.02	4	6	2	4	3	2	4	5	2	3	3	3
	AHNK_HUMAN	0	0	50.0 AA STEP	50Step_Domain_p400.0_to_450.0	400	450	50			1	0	0	0	0	0	0	0	0	0	0	0	0	0
	AHNK_HUMAN	0	1	50.0 AA STEP	50Step_Domain_p450.0_to_500.0	450	500	50	ISMQDVDLSLGSPK	ISMQDVDLSLGSPK ISMQDVDLSLGSPK	1	0.02	0	0	1	0	1	1	0	0	1	0	1	1
	AHNK_HUMAN	2	3	50.0 AA STEP	50Step_Domain_p500.0_to_550.0	500	550	50	VSAPGVQGDVK VDIETPNLEGTLTGPR VSAPGVQGDVK ISMQDVDLSLGSPK VDIETPNLEGTLTGPR VSAPGVQGDVK	ISMQDVDLSLGSPK VDIETPNLEGTLTGPR VSAPGVQGDVK ISMQDVDLSLGSPK VDIETPNLEGTLTGPR VSAPGVQGDVK VDIETPNLEGTLTGPR VSAPGVQGDVK	1	0.02	2	1	3	3	3	2	2	1	3	2	3	3
	AHNK_HUMAN	4	5	50.0 AA STEP	50Step_Domain_p550.0_to_600.0	550	600	50	GGVDVTLPR ISMSEVDLNVAAPK GGVDVTLPR ISMSEVDLNVAAPK VDIETPNLEGTLTGPR GGVDVTLPR ISMSEVDLNVAAPK VDIETPNLEGTLTGPR VKVPEVDVR	GGVDVTLPR ISMSEVDLNVAAPK VDIETPNLEGTLTGPR VKVPEVDVR GGVDVTLPR ISMSEVDLNVAAPK VDIETPNLEGTLTGPR VKVPEVDVR GGVDVTLPR ISMSEVDLNVAAPK VDIETPNLEGTLTGPR VKVPEVDVR	1	0.02	4	4	6	5	5	4	4	3	7	4	5	5
	AHNK_HUMAN	2	5	50.0 AA STEP	50Step_Domain_p600.0_to_650.0	600	650	50	GEGPDVHMTLPK VDVSAPDVEAHGPEWNLK VDVSAPDVEAHGPEWNLK VDVSAPDVEAHGPEWNLK VKVPEVDVR	VDVSAPDVEAHGPEWNLK VKVPEVDVR GEGPDVHMTLPK VDVSAPDVEAHGPEWNLK VKVPEVDVR GEGPDVHMTLPK VDVSAPDVEAHGPEWNLK VKVPEVDVR	0.0472	0.06	5	2	6	1	3	2	5	2	7	1	3	2
	AHNK_HUMAN	3	3	50.0 AA STEP	50Step_Domain_p650.0_to_700.0	650	700	50	GDISISGPK GEGPDVHMTLPK VNVEAPDVNLEGLGGK GDISISGPK VNVEAPDVNLEGLGGK GDISISGPK ISMPDVDLHVK VNVEAPDVNLEGLGGK	GDISISGPK VNVEAPDVNLEGLGGK GDISISGPK GEGPDVHMTLPK VNVEAPDVNLEGLGGK GDISISGPK GEGPDVHMTLPK VNVEAPDVNLEGLGGK	1	0	3	4	4	3	2	2	3	3	4	2	2	3
	AHNK_HUMAN	1	1	50.0 AA STEP	50Step_Domain_p700.0_to_750.0	700	750	50	VDIDAPDVDVHGPDWHLK VDIDAPDVDVHGPDWHLK ISMPDVDLHVK	VDIDAPDVDVHGPDWHLK	1	0	0	1	0	1	4	1	0	1	0	1	4	1
	AHNK_HUMAN	5	5	50.0 AA STEP	50Step_Domain_p750.0_to_800.0	750	800	50	ADVDISGPK AEGPEVDVNLPK EVDVNLPK IDVTAPDVSIEEPEGK AEGPEVDVNLPK EVDVNLPK IDVTAPDVSIEEPEGK ADVDISGPK AEGPEVDVNLPK EVDVNLPK IDVTAPDVSIEEPEGK	ADVDISGPK AEGPEVDVNLPK EVDVNLPK IDVTAPDVSIEEPEGK ADVDISGPK AEGPEVDVNLPK EVDVNLPK IDVTAPDVSIEEPEGK ADVDISGPK AEGPEVDVNLPK EVDVNLPK IDVTAPDVSIEEPEGK	1	0	5	6	5	5	6	5	5	5	6	4	7	6
	AHNK_HUMAN	7	4	50.0 AA STEP	50Step_Domain_p800.0_to_850.0	800	850	50	ISMPDVDLHLK VESEIKVPDVELK ISMPDVDLHLK VESEIKVPDVELK ISMPDVDLHLK VESEIKVPDVELK	ISMPDVDLHLK VESEIKVPDVELK VESEIKVPDVELK ISMPDVDLHLK VESEIKVPDVELK	0.177	-0.06	4	6	3	6	6	9	4	5	3	5	6	11
	AHNK_HUMAN	8	8	50.0 AA STEP	50Step_Domain_p850.0_to_900.0	850	900	50	AEGPEVDVNLPK EVDVNLPK MDIDVPDVEVQGPDWHLK VESEIKVPDVELK AEGPEVDVNLPK EVDVNLPK MDIDVPDVEVQGPDWHLK VESEIKVPDVELK AEGPEVDVNLPK EVDVNLPK MDIDVPDVEVQGPDWHLK VESEIKVPDVELK	AEGPEVDVNLPK EVDVNLPK MDIDVPDVEVQGPDWHLK VESEIKVPDVELK AEGPEVDVNLPK EVDVNLPK FSMPGFKAEGPEVDVNLPK MDIDVPDVEVQGPDWHLK VESEIKVPDVELK AEGPEVDVNLPK EVDVNLPK MDIDVPDVEVQGPDWHLK VESEIKVPDVELK	1	0	7	7	8	9	8	7	7	6	9	7	9	8
	AHNK_HUMAN	5	7	50.0 AA STEP	50Step_Domain_p900.0_to_950.0	900	950	50	ADVDISGPK AEGPEVDVNLPK EVDVNLPK VGVEVPDVNIEGPEGK AEGPEVDVNLPK EVDVNLPK VGVEVPDVNIEGPEGK ADVDISGPK AEGPEVDVNLPK EVDVNLPK ISMPDVDLHMK VGVEVPDVNIEGPEGK	ADVDISGPK AEGPEVDVNLPK EVDVNLPK VGVEVPDVNIEGPEGK ADVDISGPK ADVDISGPKVGVEVPDVNIEGPEGK AEGPEVDVNLPK EVDVNLPK FSMPGFKAEGPEVDVNLPK VGVEVPDVNIEGPEGK ADVDISGPK AEGPEVDVNLPK EVDVNLPK ISMPDVDLHMK VGVEVPDVNIEGPEGK	1	0.04	7	6	7	5	6	5	7	5	8	4	7	6
	AHNK_HUMAN	1	2	50.0 AA STEP	50Step_Domain_p950.0_to_1000.0	950	1000	50	VDVSAPDVEMQGPDWNLK VDVSAPDVEMQGPDWNLK ISMPDVDLHMK VDVSAPDVEMQGPDWNLK	VDVSAPDVEMQGPDWNLK VDVSAPDVEMQGPDWNLK ISMPDVDLHMK VDVSAPDVEMQGPDWNLK	1	0.02	3	1	1	1	1	2	3	1	1	1	1	2
	AHNK_HUMAN	3	3	50.0 AA STEP	50Step_Domain_p1000.0_to_1050.0	1000	1050	50	ANVDISAPKVDTNAPDLSLEGPEGK GEGPEFDVNLSK VDTNAPDLSLEGPEGK ANVDISAPK GEGPEFDVNLSK VDTNAPDLSLEGPEGK ANVDISAPK GEGPEFDVNLSK VDTNAPDLSLEGPEGK	ANVDISAPK GEGPEFDVNLSK VDTNAPDLSLEGPEGK ANVDISAPK GEGPEFDVNLSK VDTNAPDLSLEGPEGK GEGPEFDVNLSK VDTNAPDLSLEGPEGK	1	0	2	4	4	4	3	2	2	3	4	3	3	3
	AHNK_HUMAN	5	5	50.0 AA STEP	50Step_Domain_p1050.0_to_1100.0	1050	1100	50	GNVDISAPK IEGEMQVPDVDIR MSLPDVDLDLKGPK GNVDISAPK IEGEMQVPDVDIR MSLPDVDLDLKGPK GNVDISAPK IEGEMQVPDVDIR MSLPDVDLDLKGPK	GNVDISAPK IEGEMQVPDVDIR MSLPDVDLDLKGPK GNVDISAPK IEGEMQVPDVDIR IEGEMQVPDVDIRGPK MSLPDVDLDLKGPK GNVDISAPK IEGEMQVPDVDIR IEGEMQVPDVDIRGPK MSLPDVDLDLKGPK	1	0	5	5	5	6	5	5	5	4	6	5	5	6
	AHNK_HUMAN	6	6	50.0 AA STEP	50Step_Domain_p1100.0_to_1150.0	1100	1150	50	EVDVNLPK FSMPSLKGEGPEVDVNLPK GEGPEVDVNLPK IEGEMQVPDVDIR EVDVNLPK FSMPSLKGEGPEVDVNLPK GEGPEVDVNLPK IEGEMQVPDVDIR EVDVNLPK FSMPSLKGEGPEVDVNLPK GEGPEVDVNLPK IEGEMQVPDVDIR	EVDVNLPK FSMPSLKGEGPEVDVNLPK GEGPEVDVNLPK IEGEMQVPDVDIR EVDVNLPK FSMPSLKGEGPEVDVNLPK GEGPEVDVNLPK IEGEMQVPDVDIR IEGEMQVPDVDIRGPK EVDVNLPK FSMPSLKGEGPEVDVNLPK GEGPEVDVNLPK IEGEMQVPDVDIR IEGEMQVPDVDIRGPK	1	0	5	5	6	6	6	6	5	4	7	5	6	7
	AHNK_HUMAN	9	6	50.0 AA STEP	50Step_Domain_p1150.0_to_1200.0	1150	1200	50	EVDVNLPK FSMPSLKGEGPEVDVNLPK GEGPEVDVNLPK ISMPDVDLHLK VDIEAPDVSLEGPEGK EVDVNLPK FSMPSLKGEGPEVDVNLPK GEGPEVDVNLPK ISMPDVDLHLK VDIEAPDVSLEGPEGK ADVVVSGPK EVDVNLPK FSMPSLKGEGPEVDVNLPK GEGPEVDVNLPK ISMPDVDLHLK VDIEAPDVSLEGPEGK	EVDVNLPK FSMPSLKGEGPEVDVNLPK GEGPEVDVNLPK ISMPDVDLHLK VDIEAPDVSLEGPEGK EVDVNLPK FSMPSLKGEGPEVDVNLPK GEGPEVDVNLPK VDIEAPDVSLEGPEGK EVDVNLPK FSMPSLKGEGPEVDVNLPK GEGPEVDVNLPK ISMPDVDLHLK VDIEAPDVSLEGPEGK	0	-0.06	6	9	4	8	7	11	6	8	5	6	8	14
	AHNK_HUMAN	5	2	50.0 AA STEP	50Step_Domain_p1200.0_to_1250.0	1200	1250	50	ISMPDVDLHLK MDIDAPDVEVQGPDWHLK ISMPDVDLHLK MDIDAPDVEVQGPDWHLK ISMPDVDLHLK MDIDAPDVEVQGPDWHLK	ISMPDVDLHLK MDIDAPDVEVQGPDWHLK VKGDVDVSVPK MDIDAPDVEVQGPDWHLK ISMPDVDLHLK	0.0472	-0.06	1	5	2	4	4	7	1	4	2	3	4	9
	AHNK_HUMAN	4	3	50.0 AA STEP	50Step_Domain_p1250.0_to_1300.0	1250	1300	50	ADIDVSGPKVDVEVPDVSLEGPEGK EVDVNLPK MDIDAPDVEVQGPDWHLK VDVEVPDVSLEGPEGK EVDVNLPK MDIDAPDVEVQGPDWHLK EVDVNLPK MDIDAPDVEVQGPDWHLK VDVEVPDVSLEGPEGK	EVDVNLPK MDIDAPDVEVQGPDWHLK VDVEVPDVSLEGPEGK EVDVNLPK MDIDAPDVEVQGPDWHLK VDVEVPDVSLEGPEGK EVDVNLPK VDVEVPDVSLEGPEGK	1	-0.02	2	5	4	3	4	3	2	4	4	2	4	4
	AHNK_HUMAN	1	2	50.0 AA STEP	50Step_Domain_p1300.0_to_1350.0	1300	1350	50	ADIDVSGPKVDVEVPDVSLEGPEGK VDVEVPDVSLEGPEGK VDVEVPDVSLEGPEGK VEGEMKVPDVDIK	VDVEVPDVSLEGPEGK ISMPDVDLNLKGPK VDVEVPDVSLEGPEGK ISMPDVDLNLKGPK VDVEVPDVSLEGPEGK	1	0.02	2	2	2	0	2	2	2	2	2	0	2	2
	AHNK_HUMAN	1	3	50.0 AA STEP	50Step_Domain_p1350.0_to_1400.0	1350	1400	50	VDISAPDVDVHGPDWHLK GEGPEVDVK VEGEMKVPDVDIK	GEGPEVDVK GEGPEVDVK VDISAPDVDVHGPDWHLK GEGPEVDVK VDISAPDVDVHGPDWHLK	1	0.04	4	2	3	0	1	2	4	2	3	0	1	2
	AHNK_HUMAN	2	3	50.0 AA STEP	50Step_Domain_p1400.0_to_1450.0	1400	1450	50	ADVDVSGPKMDAEVPDVNIEGPDAK MDAEVPDVNIEGPDAK MDAEVPDVNIEGPDAK ADVDVSGPKMDAEVPDVNIEGPDAK GEGPEVDVK MDAEVPDVNIEGPDAK	GEGPEVDVK MDAEVPDVNIEGPDAK ADVDVSGPKMDAEVPDVNIEGPDAK GEGPEVDVK MDAEVPDVNIEGPDAK GEGPEVDVK MDAEVPDVNIEGPDAK	1	0.02	2	2	4	1	3	2	2	2	4	1	3	3
	AHNK_HUMAN	3	4	50.0 AA STEP	50Step_Domain_p1450.0_to_1500.0	1450	1500	50	ISIPDVGLHLK VDINAPDVEVHGPDWHLK ISIPDVGLHLK VDINAPDVEVHGPDWHLK ISIPDVGLHLK VDINAPDVEVHGPDWHLK	ISIPDVGLHLK VDINAPDVEVHGPDWHLK ISIPDVGLHLK VDINAPDVEVHGPDWHLK ISIPDVGLHLK VDINAPDVEVHGPDWHLK	1	0.02	4	2	2	4	5	3	4	2	2	3	5	4
	AHNK_HUMAN	2	2	50.0 AA STEP	50Step_Domain_p1500.0_to_1550.0	1500	1550	50	ADLGVSGPKVDIDVPDVNLEAPEGK VDINAPDVEVHGPDWHLK ADLGVSGPKVDIDVPDVNLEAPEGK VDINAPDVEVHGPDWHLK VDIDVPDVNLEAPEGK VDINAPDVEVHGPDWHLK	VDIDVPDVNLEAPEGK VDINAPDVEVHGPDWHLK VDINAPDVEVHGPDWHLK ADLGVSGPKVDIDVPDVNLEAPEGK VDINAPDVEVHGPDWHLK	1	0	3	2	1	3	3	2	3	2	1	2	3	2
	AHNK_HUMAN	2	2	50.0 AA STEP	50Step_Domain_p1550.0_to_1600.0	1550	1600	50	ADLGVSGPKVDIDVPDVNLEAPEGK ISMPDVGLNLK ADLGVSGPKVDIDVPDVNLEAPEGK ISMPDVGLNLK ISMPDVGLNLK VDIDVPDVNLEAPEGK	ISMPDVGLNLK LKTDVDVSLPK VDIDVPDVNLEAPEGK ISMPDVGLNLK ADLGVSGPKVDIDVPDVNLEAPEGK LKTDVDVSLPK	1	0	2	2	1	3	3	2	2	2	1	2	3	2
	AHNK_HUMAN	0	1	50.0 AA STEP	50Step_Domain_p1600.0_to_1650.0	1600	1650	50		LKTDVDVSLPK LKTDVDVSLPK	1	0.02	1	0	0	0	1	0	1	0	0	0	1	0
	AHNK_HUMAN	6	2	50.0 AA STEP	50Step_Domain_p1650.0_to_1700.0	1650	1700	50	ISMPDVDLHLK VDIDAPDVEVHDPDWHLK ISMPDVDLHLK VDIDAPDVEVHDPDWHLK ISMPDVDLHLK VDIDAPDVEVHDPDWHLK VEGEMKVPDVDIK	ISMPDVDLHLK VKGDMDVSVPK ISMPDVDLHLK VDIDAPDVEVHDPDWHLK	0	-0.08	3	6	1	4	2	7	3	5	1	3	2	9
	AHNK_HUMAN	5	5	50.0 AA STEP	50Step_Domain_p1700.0_to_1750.0	1700	1750	50	AEGPEVDVNLPK EVDVNLPK VDIDAPDVEVHDPDWHLK AEGPEVDVNLPK EVDVNLPK VDIDAPDVEVHDPDWHLK AEGPEVDVNLPK EVDVNLPK VDIDAPDVEVHDPDWHLK	ADIDVSGPSVDTDAPDLDIEGPEGK AEGPEVDVNLPK EVDVNLPK AEGPEVDVNLPK EVDVNLPK FSMPGFKAEGPEVDVNLPK ADIDVSGPSVDTDAPDLDIEGPEGK AEGPEVDVNLPK EVDVNLPK VDIDAPDVEVHDPDWHLK	1	0	6	6	4	5	5	3	6	5	5	4	5	4
	AHNK_HUMAN	2	3	50.0 AA STEP	50Step_Domain_p1750.0_to_1800.0	1750	1800	50	VSMPDVDLNLK VSMPDVDLNLKGPK VSMPDVDLNLK VSMPDVDLNLK VSMPDVDLNLKGPK	ADIDVSGPSVDTDAPDLDIEGPEGK VSMPDVDLNLK VSMPDVDLNLK VSMPDVDLNLKGPK ADIDVSGPSVDTDAPDLDIEGPEGK VSMPDVDLNLK VSMPDVDLNLKGPK	1	0.02	4	2	3	1	2	2	4	2	3	1	2	2
	AHNK_HUMAN	0	1	50.0 AA STEP	50Step_Domain_p1800.0_to_1850.0	1800	1850	50	GPFVEAEVPDVDLECPDAK	GPFVEAEVPDVDLECPDAK GPFVEAEVPDVDLECPDAK	1	0.02	0	1	1	0	1	0	0	1	1	0	1	0
	AHNK_HUMAN	5	1	50.0 AA STEP	50Step_Domain_p1850.0_to_1900.0	1850	1900	50	ISMPDVDLHLK VKGDADVSVPKLEGDLTGPSVGVEVPDVELECPDAK ISMPDVDLHLK ISMPDVDLHLK	ISMPDVDLHLK ISMPDVDLHLK VKGDADVSVPKLEGDLTGPSVGVEVPDVELECPDAK	0.0118	-0.08	2	5	0	3	2	6	2	4	0	2	2	7
	AHNK_HUMAN	5	2	50.0 AA STEP	50Step_Domain_p1900.0_to_1950.0	1900	1950	50	ISMPDVDLHLK VKGDADVSVPKLEGDLTGPSVGVEVPDVELECPDAK VKGDVDVSVPKLEGDLTGPSVGVEVPDVELECPDAK ISMPDVDLHLK ISMPDVDLHLK	ISMPDVDLHLK VKGDVDVSVPK VKGDVDVSVPKLEGDLTGPSVGVEVPDVELECPDAK ISMPDVDLHLK VKGDADVSVPKLEGDLTGPSVGVEVPDVELECPDAK	0.0472	-0.06	2	6	1	3	3	6	2	5	1	2	3	7
	AHNK_HUMAN	5	1	50.0 AA STEP	50Step_Domain_p1950.0_to_2000.0	1950	2000	50	ISMPDVDLHLK VKGDVDVSVPKLEGDLTGPSVGVEVPDVELECPDAK ISMPDVDLHLK ISMPDVDLHLK	ISMPDVDLHLK VKGDVDVSVPKLEGDLTGPSVGVEVPDVELECPDAK ISMPDVDLHLK	0.0118	-0.08	1	5	1	3	2	6	1	4	1	2	2	7
	AHNK_HUMAN	1	3	50.0 AA STEP	50Step_Domain_p2000.0_to_2050.0	2000	2050	50	MDIDAPDVDVHGPDWHLK MDIDAPDVDVHGPDWHLK MDIDAPDVDVHGPDWHLK VEGEMKVPDVDIK	MDIDAPDVDVHGPDWHLK MDIDAPDVDVHGPDWHLK VKGDMDVSVPK MDIDAPDVDVHGPDWHLK	1	0.04	1	1	4	1	3	2	1	1	4	1	3	2
	AHNK_HUMAN	5	5	50.0 AA STEP	50Step_Domain_p2050.0_to_2100.0	2050	2100	50	AEGPEVDVNLPK EVDVNLPK VDVEVPDVSLEGPEGK ADVVVSGPKVDVEVPDVSLEGPEGK AEGPEVDVNLPK EVDVNLPK ADVVVSGPK ADVVVSGPKVDVEVPDVSLEGPEGK AEGPEVDVNLPK EVDVNLPK VDVEVPDVSLEGPEGK	ADVVVSGPKVDVEVPDVSLEGPEGK AEGPEVDVNLPK EVDVNLPK VDVEVPDVSLEGPEGK ADVVVSGPKVDVEVPDVSLEGPEGK AEGPEVDVNLPK EVDVNLPK FSMPGFKAEGPEVDVNLPK VDVEVPDVSLEGPEGK AEGPEVDVNLPK EVDVNLPK VDVEVPDVSLEGPEGK	1	0	4	5	6	5	6	5	4	4	7	4	7	6
	AHNK_HUMAN	7	3	50.0 AA STEP	50Step_Domain_p2100.0_to_2150.0	2100	2150	50	ISMPDVDLHLK VKGDVDVSLPK ISMPDVDLHLK VKGDVDVSLPK ISMPDVDLHLK VKGDVDVSLPK	ISMPDVDLHLK VKGDVDVSLPK VKGDVDVSLPK ISMPDVDLHLK VKGDVDVSLPK	0	-0.08	3	6	2	6	4	8	3	5	2	5	4	10
	AHNK_HUMAN	4	3	50.0 AA STEP	50Step_Domain_p2150.0_to_2200.0	2150	2200	50	ISMPDVNLNLK ISMPDVNLNLK ISMPDVNLNLK	ISMPDVNLNLK ISMPDVNLNLK VKGDMDVSVPK ISMPDVNLNLK	1	-0.02	3	5	4	4	3	3	3	4	5	3	3	4
	AHNK_HUMAN	1	2	50.0 AA STEP	50Step_Domain_p2200.0_to_2250.0	2200	2250	50	VDIDAPDVDVHGPDWHLK VDIDAPDVDVHGPDWHLK	VDIDAPDVDVHGPDWHLK VKGDMDVSVPK	1	0.02	0	1	1	1	4	0	0	1	1	1	4	0
	AHNK_HUMAN	4	5	50.0 AA STEP	50Step_Domain_p2250.0_to_2300.0	2250	2300	50	EVDVNLPK GEGPEVDVNLPK VDVEVPDVSLEGPEGK EVDVNLPK GEGPEVDVNLPK EVDVNLPK FSMPGFKGEGPEVDVNLPK GEGPEVDVNLPK VDVEVPDVSLEGPEGK	EVDVNLPK FSMPGFKGEGPEVDVNLPK GEGPEVDVNLPK VDVEVPDVSLEGPEGK ADVDVSGPKVDVEVPDVSLEGPEGK EVDVNLPK GEGPEVDVNLPK VDVEVPDVSLEGPEGK EVDVNLPK FSMPGFKGEGPEVDVNLPK GEGPEVDVNLPK VDVEVPDVSLEGPEGK	1	0.02	4	4	4	3	6	4	4	3	4	2	6	5
	AHNK_HUMAN	1	0	50.0 AA STEP	50Step_Domain_p2300.0_to_2350.0	2300	2350	50	LEGELKGPELDVK IKGDVDVSAPK ISMPDVDFNLK		1	-0.02	0	1	0	0	0	2	0	1	0	0	0	2
	AHNK_HUMAN	1	1	50.0 AA STEP	50Step_Domain_p2350.0_to_2400.0	2350	2400	50	ISMPDLDLHLK ISMPDLDLHLK ISMPDLDLHLK LDADMPEVAVEGPNGK	ISMPDLDLHLK ISMPDLDLHLK	1	0	0	1	1	1	1	2	0	1	1	1	1	2
	AHNK_HUMAN	0	0	50.0 AA STEP	50Step_Domain_p2400.0_to_2450.0	2400	2450	50	GPHVDVSGPDIDIEGPEGK		1	0	0	0	0	0	0	1	0	0	0	0	0	1
	AHNK_HUMAN	4	4	50.0 AA STEP	50Step_Domain_p2450.0_to_2500.0	2450	2500	50	IKGDVDVSVPEVEGKLEVPDMNIR LEVPDMNIR VDVNAPDVQAPDWHLK LEVPDMNIR VDVNAPDVQAPDWHLK LEVPDMNIR VDVNAPDVQAPDWHLK	LEVPDMNIR VDVNAPDVQAPDWHLK IKGDVDVSVPEVEGKLEVPDMNIR ISMPDVDLNLKGPK VDVNAPDVQAPDWHLK ISMPDVDLNLKGPK LEVPDMNIR VDVNAPDVQAPDWHLK	1	0	4	5	4	5	4	2	4	4	5	4	4	3
	AHNK_HUMAN	7	7	50.0 AA STEP	50Step_Domain_p2500.0_to_2550.0	2500	2550	50	ADVDISGPK AEGPEVDVNLPK EVDVNLPK VDVNAPDVQAPDWHLK AEGPEVDVNLPK EVDVNLPK VDVNAPDVQAPDWHLK ADVDISGPK AEGPEVDVNLPK EVDVNLPK VDIEGPDVNIEGPEGK VDVNAPDVQAPDWHLK	ADVDISGPK AEGPEVDVNLPK EVDVNLPK VDVNAPDVQAPDWHLK ADVDISGPK AEGPEVDVNLPK EVDVNLPK FSMPGFKAEGPEVDVNLPK VDVNAPDVQAPDWHLK ADVDISGPK AEGPEVDVNLPK EVDVNLPK VDIEGPDVNIEGPEGK VDVNAPDVQAPDWHLK	1	0	7	7	7	8	7	6	7	6	8	6	8	7
	AHNK_HUMAN	6	5	50.0 AA STEP	50Step_Domain_p2550.0_to_2600.0	2550	2600	50	ISMPDFDLHLK VKGDVDVSLPK ISMPDFDLHLK VKGDVDVSLPK ISMPDFDLHLK VDIEGPDVNIEGPEGK VKGDVDVSLPK	ISMPDFDLHLK VKGDVDVSLPK ISMPDFDLHLK VKGDVDVSLPK ISMPDFDLHLK VDIEGPDVNIEGPEGK VKGDVDVSLPK	1	-0.02	6	6	4	6	5	6	6	5	5	5	5	7
	AHNK_HUMAN	7	4	50.0 AA STEP	50Step_Domain_p2600.0_to_2650.0	2600	2650	50	VDINAPDVGVQGPDWHLK VEGDLKGPEVDIK VEGDLKGPEVDIKGPK VKGDVDVSLPK VEGDLKGPEVDIKGPK VKGDVDVSLPK VDINAPDVGVQGPDWHLK VEGDLKGPEVDIK VEGDLKGPEVDIKGPK VKGDVDVSLPK	VDINAPDVGVQGPDWHLK VEGDLKGPEVDIKGPK VKGDVDVSLPK VEGDLKGPEVDIK VEGDLKGPEVDIKGPK VKGDVDVSLPK VDINAPDVGVQGPDWHLK VKGDVDVSLPK	0.0472	-0.06	3	8	5	6	5	8	3	7	6	5	5	10
	AHNK_HUMAN	0	1	50.0 AA STEP	50Step_Domain_p2650.0_to_2700.0	2650	2700	50	VDIEGPDVNIEGPEGK	GEGPDGDVKLPK GEGPDGDVKLPK VDIEGPDVNIEGPEGK	1	0.02	1	0	1	0	1	1	1	0	1	0	1	1
	AHNK_HUMAN	11	8	50.0 AA STEP	50Step_Domain_p2700.0_to_2750.0	2700	2750	50	ISMPDIDLNLKGPK VDIDAPDVDVHGPDWHLK VEGDLKGPEVDIK VEGDLKGPEVDIKGPK VKGDVDVSLPK ISMPDIDLNLKGPK VDIDAPDVDVHGPDWHLK VEGDLKGPEVDIKGPK VKGDVDVSLPK ISMPDIDLNLK ISMPDIDLNLKGPK VEGDLKGPEVDIK VEGDLKGPEVDIKGPK VKGDVDVSLPK	ISMPDIDLNLKGPK VDIDAPDVDVHGPDWHLK VEGDLKGPEVDIKGPK VKGDVDVSLPK ISMPDIDLNLKGPK VEGDLKGPEVDIK VEGDLKGPEVDIKGPK VKGDVDVSLPK ISMPDIDLNLKGPK VKGDVDVSLPK	0.177	-0.06	6	11	9	10	9	11	6	9	10	8	10	13
	AHNK_HUMAN	4	4	50.0 AA STEP	50Step_Domain_p2750.0_to_2800.0	2750	2800	50	GEGPDVDVNLPK ISMPGFKGEGPDVDVNLPK VDIDAPDVDVHGPDWHLK ADIDVSGPKVDVECPDVNIEGPEGK GEGPDVDVNLPK ISMPGFKGEGPDVDVNLPK VDIDAPDVDVHGPDWHLK GEGPDVDVNLPK ISMPGFKGEGPDVDVNLPK	ADIDVSGPKVDVECPDVNIEGPEGK GEGPDVDVNLPK VDIDAPDVDVHGPDWHLK ADIDVSGPKVDVECPDVNIEGPEGK GEGPDVDVNLPK ISMPGFKGEGPDVDVNLPK ADIDVSGPKVDVECPDVNIEGPEGK GEGPDVDVNLPK	1	0	2	5	4	6	6	2	2	4	4	5	7	3
	AHNK_HUMAN	2	3	50.0 AA STEP	50Step_Domain_p2800.0_to_2850.0	2800	2850	50	ISMPDIDLNLTGPK ADIDVSGPKVDVECPDVNIEGPEGK ISMPDIDLNLTGPK VDVECPDVNIEGPEGK IKGDVDVTGPK ISMPDIDLNLTGPK	ADIDVSGPKVDVECPDVNIEGPEGK IKGDVDVTGPK ISMPDIDLNLTGPK VDVECPDVNIEGPEGK ADIDVSGPKVDVECPDVNIEGPEGK ISMPDIDLNLTGPK ADIDVSGPKVDVECPDVNIEGPEGK ISMPDIDLNLTGPK VDVECPDVNIEGPEGK	1	0.02	3	1	2	4	4	2	3	1	2	3	4	2
	AHNK_HUMAN	2	3	50.0 AA STEP	50Step_Domain_p2850.0_to_2900.0	2850	2900	50	VDIDVPDVNVQGPDWHLK VDIDVPDVNVQGPDWHLK IKGDVDVTGPK VDIDVPDVNVQGPDWHLK	IKGDVDVTGPK VDIDVPDVNVQGPDWHLK VDIDVPDVNVQGPDWHLK VDIDVPDVNVQGPDWHLK	1	0.02	2	2	2	3	4	2	2	2	2	2	4	3
	AHNK_HUMAN	4	4	50.0 AA STEP	50Step_Domain_p2900.0_to_2950.0	2900	2950	50	AEGPEVDVNLPK EVDVNLPK AEGPEVDVNLPK EVDVNLPK AEGPEVDVNLPK EVDVNLPK VDVEGPDVNIEGPEGK	AEGPEVDVNLPK EVDVNLPK AEGPEVDVNLPK EVDVNLPK FSMPGFKAEGPEVDVNLPK AEGPEVDVNLPK EVDVNLPK	1	0	3	4	4	4	4	3	3	3	5	3	4	4
	AHNK_HUMAN	2	1	50.0 AA STEP	50Step_Domain_p2950.0_to_3000.0	2950	3000	50	GDVDISLPK GDVDISLPK GDVDISLPK VKGDVDISLPK	GDVDISLPK VKGDVDISLPK GDVDISLPK	1	-0.02	1	1	0	1	3	3	1	1	0	1	3	4
	AHNK_HUMAN	3	2	50.0 AA STEP	50Step_Domain_p3000.0_to_3050.0	3000	3050	50	FSMPGFKGEGPDVDVNLPK GEGPDVDVNLPK FSMPGFKGEGPDVDVNLPK GEGPDVDVNLPK FSMPGFKGEGPDVDVNLPK GEGPDVDVNLPK	GEGPDVDVNLPK GEGPDVDVNLPK FSMPGFKGEGPDVDVNLPK GEGPDVDVNLPK	1	-0.02	2	4	2	4	2	2	2	3	2	3	2	3
	AHNK_HUMAN	4	4	50.0 AA STEP	50Step_Domain_p3050.0_to_3100.0	3050	3100	50	ISMPDIDLNLKGPK VDIDVPDVNIEGPEGK ISMPDIDLNLKGPK VDIDVPDVNIEGPEGK ISMPDIDLNLK ISMPDIDLNLKGPK VDIDVPDVNIEGPEGK	ISMPDIDLNLKGPK VDIDVPDVNIEGPEGK ISMPDIDLNLKGPK VDIDVPDVNIEGPEGK ISMPDIDLNLKGPK VDIDVPDVNIEGPEGK	1	0	5	4	4	4	3	5	5	3	5	3	3	6
	AHNK_HUMAN	5	5	50.0 AA STEP	50Step_Domain_p3100.0_to_3150.0	3100	3150	50	ISMPDIDLNLKGPK VDINAPDVDVQGPDWHLK ISMPDIDLNLKGPK VDINAPDVDVQGPDWHLK GDMDVSLPK ISMPDIDLNLK ISMPDIDLNLKGPK VDINAPDVDVQGPDWHLK VKGDMDVSLPK	ISMPDIDLNLKGPK VDINAPDVDVQGPDWHLK GDMDVSLPK ISMPDIDLNLKGPK VDINAPDVDVQGPDWHLK ISMPDIDLNLKGPK VDINAPDVDVQGPDWHLK	1	0	5	5	6	5	4	6	5	4	7	4	4	7
	AHNK_HUMAN	6	4	50.0 AA STEP	50Step_Domain_p3150.0_to_3200.0	3150	3200	50	ADLDVSGPKVDVDVPDVNIEGPDAK EVDVNLPK GEGPEVDVNLPK VDVDVPDVNIEGPDAK ADLDVSGPKVDVDVPDVNIEGPDAK EVDVNLPK GEGPEVDVNLPK VDVDVPDVNIEGPDAK ADLDVSGPKVDVDVPDVNIEGPDAK EVDVNLPK GEGPEVDVNLPK ISMPGFKGEGPEVDVNLPK VDVDVPDVNIEGPDAK	ADLDVSGPKVDVDVPDVNIEGPDAK EVDVNLPK GEGPEVDVNLPK VDVDVPDVNIEGPDAK EVDVNLPK GEGPEVDVNLPK ISMPGFKGEGPEVDVNLPK VDVDVPDVNIEGPDAK EVDVNLPK GEGPEVDVNLPK VDVDVPDVNIEGPDAK	1	-0.04	3	6	4	6	6	7	3	5	4	5	6	9
	AHNK_HUMAN	4	2	50.0 AA STEP	50Step_Domain_p3200.0_to_3250.0	3200	3250	50	ADLDVSGPKVDVDVPDVNIEGPDAK VDVDVPDVNIEGPDAK ADLDVSGPKVDVDVPDVNIEGPDAK VDVDVPDVNIEGPDAK ADLDVSGPKVDVDVPDVNIEGPDAK VDVDVPDVNIEGPDAK	ADLDVSGPKVDVDVPDVNIEGPDAK VDVDVPDVNIEGPDAK VDVDVPDVNIEGPDAK VDVDVPDVNIEGPDAK	0.6254	-0.04	1	4	1	4	3	4	1	3	1	3	3	5
	AHNK_HUMAN	4	4	50.0 AA STEP	50Step_Domain_p3250.0_to_3300.0	3250	3300	50	IDVDAPDIDIHGPDAK ISMPEIDLNLK IDVDAPDIDIHGPDAK ISMPEIDLNLK IDVDAPDIDIHGPDAK	IDVDAPDIDIHGPDAK IDVDAPDIDIHGPDAK ISMPEIDLNLK IDVDAPDIDIHGPDAK	1	0	3	4	4	4	4	3	3	3	5	3	4	4
	AHNK_HUMAN	1	0	50.0 AA STEP	50Step_Domain_p3300.0_to_3350.0	3300	3350	50	ISMPEIDLNLK ISMPEIDLNLK APSLDIKGPEVDVSGPK	ISMPEIDLNLK	1	-0.02	0	1	1	1	0	1	0	1	1	1	0	1
	AHNK_HUMAN	1	1	50.0 AA STEP	50Step_Domain_p3350.0_to_3400.0	3350	3400	50	VDINAPDVEVQGK VDINAPDVEVQGK VDINAPDVEVQGK	VDINAPDVEVQGK VDINAPDVEVQGK VDINAPDVEVQGK	1	0	1	1	1	1	1	1	1	1	1	1	1	1
	AHNK_HUMAN	3	4	50.0 AA STEP	50Step_Domain_p3400.0_to_3450.0	3400	3450	50	GDLDIAGPNLEGDFKGPK VKGDLDIAGPNLEGDFKGPK VSMPDVELNLK GDLDIAGPNLEGDFKGPK VSMPDVELNLK GDLDIAGPNLEGDFKGPK VKGDLDIAGPNLEGDFK VKGDLDIAGPNLEGDFKGPK	GDLDIAGPNLEGDFKGPK VSMPDVELNLK GDLDIAGPNLEGDFKGPK VKGDLDIAGPNLEGDFKGPK VSMPDVELNLK GDLDIAGPNLEGDFKGPK VKGDLDIAGPNLEGDFKGPK	1	0.02	3	4	6	3	4	3	3	3	7	2	4	4
	AHNK_HUMAN	1	2	50.0 AA STEP	50Step_Domain_p3450.0_to_3500.0	3450	3500	50	APEVNLNAPDVDVHGPDWNLK APEVNLNAPDVDVHGPDWNLK APEVNLNAPDVDVHGPDWNLK	AEGPDVAVDLPK APEVNLNAPDVDVHGPDWNLK APEVNLNAPDVDVHGPDWNLK APEVNLNAPDVDVHGPDWNLK	1	0.02	1	2	2	1	3	1	1	2	2	1	3	1
	AHNK_HUMAN	3	3	50.0 AA STEP	50Step_Domain_p3500.0_to_3550.0	3500	3550	50	ISMPDIDLNLKGPK ISMPDIDLNLKGPK ISMPDIDLNLK ISMPDIDLNLKGPK	ISMPDIDLNLKGPK ISMPDIDLNLKGPK ISMPDIDLNLKGPK	1	0	4	2	4	3	2	3	4	2	4	2	2	4
	AHNK_HUMAN	6	6	50.0 AA STEP	50Step_Domain_p3550.0_to_3600.0	3550	3600	50	GDVDISLPK ISMPDIDLNLKGPK GDVDISLPK ISMPDIDLNLKGPK GDVDISLPK ISMPDIDLNLK ISMPDIDLNLKGPK VDINAPDVDVHGPDWHLK VKGDVDISLPK	GDVDISLPK ISMPDIDLNLKGPK VKGDVDISLPK ISMPDIDLNLKGPK VDINAPDVDVHGPDWHLK GDVDISLPK ISMPDIDLNLKGPK VDINAPDVDVHGPDWHLK	1	0	9	4	5	4	5	11	8	3	6	3	5	13
	AHNK_HUMAN	4	4	50.0 AA STEP	50Step_Domain_p3600.0_to_3650.0	3600	3650	50	GEGPEVDVTLPK VDVDVPDVNIEGPDAK GEGPEVDVTLPK VDVDVPDVNIEGPDAK FSMPGFKGEGPEVDVTLPK GEGPEVDVTLPK VDINAPDVDVHGPDWHLK VDVDVPDVNIEGPDAK	GEGPEVDVTLPK VDVDVPDVNIEGPDAK GEGPEVDVTLPK VDINAPDVDVHGPDWHLK VDVDVPDVNIEGPDAK GEGPEVDVTLPK VDINAPDVDVHGPDWHLK VDVDVPDVNIEGPDAK	1	0	5	2	4	3	3	7	5	2	4	2	3	8
	AHNK_HUMAN	6	4	50.0 AA STEP	50Step_Domain_p3650.0_to_3700.0	3650	3700	50	GDVVVSLPK VDVDVPDVNIEGPDAK VEGDLKGPEVDIK VEGDLKGPEVDIKGPK GDVVVSLPK VDVDVPDVNIEGPDAK VEGDLKGPEVDIKGPK ISMPDFDLNLK VDVDVPDVNIEGPDAK VEGDLKGPEVDIK VEGDLKGPEVDIKGPK	GDVVVSLPK VDVDVPDVNIEGPDAK VEGDLKGPEVDIKGPK ISMPDFDLNLK VDVDVPDVNIEGPDAK VEGDLKGPEVDIK VEGDLKGPEVDIKGPK GDVVVSLPK VDVDVPDVNIEGPDAK	0.177	-0.04	2	7	5	5	4	7	2	6	6	4	4	8
	AHNK_HUMAN	8	7	50.0 AA STEP	50Step_Domain_p3700.0_to_3750.0	3700	3750	50	ISMPDIDLNLKGPK VDIDTPDINIEGSEGK VEGDLKGPEVDIK VEGDLKGPEVDIKGPK ISMPDIDLNLKGPK VDIDTPDINIEGSEGK VEGDLKGPEVDIKGPK ISMPDIDLNLK ISMPDIDLNLKGPK VDIDTPDINIEGSEGK VEGDLKGPEVDIK VEGDLKGPEVDIKGPK	ISMPDIDLNLKGPK VDIDTPDINIEGSEGK VEGDLKGPEVDIKGPK ISMPDIDLNLKGPK VDIDTPDINIEGSEGK VEGDLKGPEVDIK VEGDLKGPEVDIKGPK ISMPDIDLNLKGPK VDIDTPDINIEGSEGK	1	-0.02	5	8	9	6	6	10	5	7	10	5	6	12
	AHNK_HUMAN	8	7	50.0 AA STEP	50Step_Domain_p3750.0_to_3800.0	3750	3800	50	ISMPDIDLNLKGPK VDINAPDVDVQGPDWHLK VKGDVDVSLPK ISMPDIDLNLKGPK VDINAPDVDVQGPDWHLK VKGDVDVSLPK ISMPDIDLNLK ISMPDIDLNLKGPK MEGDLKGPEVDIK MEGDLKGPEVDIKGPK VDINAPDVDVQGPDWHLK VKGDVDVSLPK	ISMPDIDLNLKGPK VDINAPDVDVQGPDWHLK VKGDVDVSLPK ISMPDIDLNLKGPK MEGDLKGPEVDIKGPK VDINAPDVDVQGPDWHLK VKGDVDVSLPK ISMPDIDLNLKGPK VDINAPDVDVQGPDWHLK VKGDVDVSLPK	1	-0.02	7	7	8	9	6	8	7	6	9	7	6	10
	AHNK_HUMAN	7	4	50.0 AA STEP	50Step_Domain_p3800.0_to_3850.0	3800	3850	50	FSMPGFKGEGPDVDVNLPK GEGPDVDVNLPK VDIDVPDVNIEGPEGK VDINAPDVDVQGPDWHLK FSMPGFKGEGPDVDVNLPK GEGPDVDVNLPK VDIDVPDVNIEGPEGK VDINAPDVDVQGPDWHLK FSMPGFKGEGPDVDVNLPK GEGPDVDVNLPK VDIDVPDVNIEGPEGK VDINAPDVDVQGPDWHLK	GEGPDVDVNLPK VDIDVPDVNIEGPEGK VDINAPDVDVQGPDWHLK GEGPDVDVNLPK VDIDVPDVNIEGPEGK VDINAPDVDVQGPDWHLK FSMPGFKGEGPDVDVNLPK GEGPDVDVNLPK VDIDVPDVNIEGPEGK VDINAPDVDVQGPDWHLK	0.6254	-0.06	4	7	4	8	5	5	4	6	5	6	5	6
	AHNK_HUMAN	5	4	50.0 AA STEP	50Step_Domain_p3850.0_to_3900.0	3850	3900	50	ISMPDIDLNLKGPK VDIDVPDVNIEGPEGK VEGDMQVPDLDIKGPK ISMPDIDLNLKGPK VDIDVPDVNIEGPEGK GDMDVSLPK ISMPDIDLNLK ISMPDIDLNLKGPK VDIDVPDVNIEGPEGK VEGDMQVPDLDIKGPK VKGDMDVSLPK	ISMPDIDLNLKGPK VDIDVPDVNIEGPEGK GDMDVSLPK ISMPDIDLNLKGPK VDIDVPDVNIEGPEGK ISMPDIDLNLKGPK VDIDVPDVNIEGPEGK	1	-0.02	5	5	5	4	3	7	5	4	6	3	3	9
	AHNK_HUMAN	4	3	50.0 AA STEP	50Step_Domain_p3900.0_to_3950.0	3900	3950	50	GEGPEVDVNLPK VDINAPDVDVR VEGDMQVPDLDIKGPK GEGPEVDVNLPK VDINAPDVDVR GEGPEVDVNLPK ISMPGFKGEGPEVDVNLPK VDINAPDVDVR VEGDMQVPDLDIKGPK	GEGPEVDVNLPK VDINAPDVDVR GEGPEVDVNLPK ISMPGFKGEGPEVDVNLPK VDINAPDVDVR GEGPEVDVNLPK VDINAPDVDVR	1	-0.02	2	4	3	3	3	4	2	3	3	2	3	5
	AHNK_HUMAN	6	4	50.0 AA STEP	50Step_Domain_p3950.0_to_4000.0	3950	4000	50	ADLDVSGPKVDVDVPDVNIEGPDAK EVDVNLPK GEGPEVDVNLPK VDVDVPDVNIEGPDAK ADLDVSGPKVDVDVPDVNIEGPDAK EVDVNLPK GEGPEVDVNLPK VDVDVPDVNIEGPDAK ADLDVSGPKVDVDVPDVNIEGPDAK EVDVNLPK GEGPEVDVNLPK ISMPGFKGEGPEVDVNLPK VDVDVPDVNIEGPDAK	ADLDVSGPKVDVDVPDVNIEGPDAK EVDVNLPK GEGPEVDVNLPK VDVDVPDVNIEGPDAK EVDVNLPK GEGPEVDVNLPK ISMPGFKGEGPEVDVNLPK VDVDVPDVNIEGPDAK EVDVNLPK GEGPEVDVNLPK VDVDVPDVNIEGPDAK	1	-0.04	3	6	4	6	6	7	3	5	4	5	6	9
	AHNK_HUMAN	7	6	50.0 AA STEP	50Step_Domain_p4000.0_to_4050.0	4000	4050	50	ISMPDFDLHLK VDIDAPDVDVHGPDWHLK VKGDVDVSLPK ISMPDFDLHLK VDIDAPDVDVHGPDWHLK VKGDVDVSLPK ISMPDFDLHLK MEGDLKAPEVDIKGPK VKGDVDVSLPK	ISMPDFDLHLK VDIDAPDVDVHGPDWHLK VKGDVDVSLPK ISMPDFDLHLK VKGDVDVSLPK ISMPDFDLHLK VKGDVDVSLPK	1	-0.02	5	7	4	8	8	6	5	6	5	6	9	7
	AHNK_HUMAN	4	5	50.0 AA STEP	50Step_Domain_p4050.0_to_4100.0	4050	4100	50	EVDVNLPK GEGPEVDVNLPK VDIDAPDVDVHGPDWHLK EVDVNLPK GEGPEVDVNLPK VDIDAPDVDVHGPDWHLK EVDVNLPK FSMPGFKGEGPEVDVNLPK GEGPEVDVNLPK VDIDTPDIDIHGPEGK	EVDVNLPK FSMPGFKGEGPEVDVNLPK GEGPEVDVNLPK VDIDAPDVDVHGPDWHLK VDIDTPDIDIHGPEGK EVDVNLPK GEGPEVDVNLPK EVDVNLPK FSMPGFKGEGPEVDVNLPK GEGPEVDVNLPK VDIDTPDIDIHGPEGK	1	0.02	4	4	2	4	8	5	4	3	2	3	9	6
	AHNK_HUMAN	1	2	50.0 AA STEP	50Step_Domain_p4100.0_to_4150.0	4100	4150	50	ISMPEVDLNLK ISMPEVDLNLK ISMPEVDLNLK VDIDTPDIDIHGPEGK	ISMPEVDLNLK VDIDTPDIDIHGPEGK ISMPEVDLNLK ISMPEVDLNLK VDIDTPDIDIHGPEGK	1	0.02	2	1	2	1	2	2	2	1	2	1	2	3
	AHNK_HUMAN	5	2	50.0 AA STEP	50Step_Domain_p4150.0_to_4200.0	4150	4200	50	FSMPGFKGEGPDVDVNLPK VEGDLKGPEVDIK VEGDLKGPEVDIKGPK FSMPGFKGEGPDVDVNLPK VEGDLKGPEVDIKGPK FSMPGFKGEGPDVDVNLPK VEGDLKGPEVDIK VEGDLKGPEVDIKGPK	VEGDLKGPEVDIKGPK VEGDLKGPEVDIK VEGDLKGPEVDIKGPK FSMPGFKGEGPDVDVNLPK	0.0472	-0.06	1	6	4	4	2	6	1	5	4	3	2	7
	AHNK_HUMAN	4	3	50.0 AA STEP	50Step_Domain_p4200.0_to_4250.0	4200	4250	50	ADLDVSGPKVDIDVPDVNIEGPDAK FSMPGFKGEGPDVDVNLPK GEGPDVDVNLPK ADLDVSGPKVDIDVPDVNIEGPDAK FSMPGFKGEGPDVDVNLPK GEGPDVDVNLPK ADLDVSGPKVDIDVPDVNIEGPDAK FSMPGFKGEGPDVDVNLPK GEGPDVDVNLPK	GEGPDVDVNLPK VDIDVPDVNIEGPDAK ADLDVSGPKVDIDVPDVNIEGPDAK GEGPDVDVNLPK FSMPGFKGEGPDVDVNLPK GEGPDVDVNLPK VDIDVPDVNIEGPDAK	1	-0.02	3	5	3	5	3	3	3	4	3	4	3	4
	AHNK_HUMAN	11	8	50.0 AA STEP	50Step_Domain_p4250.0_to_4300.0	4250	4300	50	ISMPDFDLHLK VDIDAPDVDVHGPDWHLK VEGDLKGPEVDIK VEGDLKGPEVDIKGPK VKGDVDVSLPK ISMPDFDLHLK VDIDAPDVDVHGPDWHLK VEGDLKGPEVDIKGPK VKGDVDVSLPK ISMPDFDLHLK VEGDLKGPEVDIK VEGDLKGPEVDIKGPK VKGDVDVSLPK	ISMPDFDLHLK VDIDAPDVDVHGPDWHLK VEGDLKGPEVDIKGPK VKGDVDVSLPK ISMPDFDLHLK VEGDLKGPEVDIK VEGDLKGPEVDIKGPK VKGDVDVSLPK ISMPDFDLHLK VKGDVDVSLPK	0.0472	-0.06	5	12	8	10	10	10	5	10	9	8	11	12
	AHNK_HUMAN	3	3	50.0 AA STEP	50Step_Domain_p4300.0_to_4350.0	4300	4350	50	FSMPGFKGEGPDVDVTLPK GEGPDVDVTLPK VDIDAPDVDVHGPDWHLK FSMPGFKGEGPDVDVTLPK VDIDAPDVDVHGPDWHLK FSMPGFKGEGPDVDVTLPK	FSMPGFKGEGPDVDVTLPK GEGPDVDVTLPK VDIDAPDVDVHGPDWHLK FSMPGFKGEGPDVDVTLPK GEGPDVDVTLPK FSMPGFKGEGPDVDVTLPK GEGPDVDVTLPK	1	0	2	4	2	3	6	1	2	3	2	2	6	1
	AHNK_HUMAN	5	3	50.0 AA STEP	50Step_Domain_p4350.0_to_4400.0	4350	4400	50	ISMPDIDFNLK VDIDAPDVSIEGPDAK VKGDVDVSLPK ISMPDIDFNLK VDIDAPDVSIEGPDAK VKGDVDVSLPK ISMPDIDFNLK VDIDAPDVSIEGPDAK VKGDVDVSLPK	ISMPDIDFNLK VDIDAPDVSIEGPDAK VKGDVDVSLPK ISMPDIDFNLK VKGDVDVSLPK ISMPDIDFNLK VKGDVDVSLPK	1	-0.04	3	5	3	6	4	4	3	4	3	5	4	5
	AHNK_HUMAN	3	2	50.0 AA STEP	50Step_Domain_p4400.0_to_4450.0	4400	4450	50	VKGDVDVSLPK VKGDVDVSLPK VKGDVDVSLPK	VKGDVDVSLPK VKGDVDVSLPK VKGDVDVSLPK	1	-0.02	2	2	2	4	2	2	2	2	2	3	2	3
	AHNK_HUMAN	6	5	50.0 AA STEP	50Step_Domain_p4450.0_to_4500.0	4450	4500	50	ISMPDFDLHLK VKGDVDVSLPK ISMPDFDLHLK VKGDVDVSLPK ISMPDFDLHLK VESDLKGPEVDIEGPEGK VKGDVDVSLPK	ISMPDFDLHLK VESDLKGPEVDIEGPEGK VKGDVDVSLPK ISMPDFDLHLK VKGDVDVSLPK ISMPDFDLHLK VESDLKGPEVDIEGPEGK VKGDVDVSLPK	1	-0.02	6	6	4	6	6	6	6	5	5	5	7	7
	AHNK_HUMAN	1	1	50.0 AA STEP	50Step_Domain_p4500.0_to_4550.0	4500	4550	50	GDMDISVPK GDMDISVPK GDMDISVPK VESDLKGPEVDIEGPEGK	VESDLKGPEVDIEGPEGK GDMDISVPK VESDLKGPEVDIEGPEGK	1	0	1	1	1	1	2	2	1	1	1	1	2	2
	AHNK_HUMAN	2	4	50.0 AA STEP	50Step_Domain_p4550.0_to_4600.0	4550	4600	50	ISMPEVDLNLK ISMPEVDLNLK VGIDTPDIDIHGPEGK ISMPEVDLNLK VGIDTPDIDIHGPEGK	ISMPEVDLNLK VGIDTPDIDIHGPEGK ISMPEVDLNLK VGIDTPDIDIHGPEGK ISMPEVDLNLK VGIDTPDIDIHGPEGK	1	0.04	3	1	4	3	4	3	3	1	5	2	4	4
	AHNK_HUMAN	1	1	50.0 AA STEP	50Step_Domain_p4600.0_to_4650.0	4600	4650	50	ISMPEVDLNLK ISMPEVDLNLK ISMPEVDLNLK	ISMPEVDLNLK ISMPEVDLNLK ISMPEVDLNLK	1	0	1	1	2	1	1	1	1	1	2	1	1	1
	AHNK_HUMAN	4	3	50.0 AA STEP	50Step_Domain_p4650.0_to_4700.0	4650	4700	50	FSMPGFKGEGPDVDVNLPK GEGPDVDVNLPK VDVDVPDVNIEGPDAK FSMPGFKGEGPDVDVNLPK GEGPDVDVNLPK VDVDVPDVNIEGPDAK FSMPGFKGEGPDVDVNLPK GEGPDVDVNLPK VDVDVPDVNIEGPDAK	GEGPDVDVNLPK VDVDVPDVNIEGPDAK GEGPDVDVNLPK VDVDVPDVNIEGPDAK FSMPGFKGEGPDVDVNLPK GEGPDVDVNLPK VDVDVPDVNIEGPDAK	1	-0.02	3	5	3	5	3	3	3	4	3	4	3	4
	AHNK_HUMAN	5	5	50.0 AA STEP	50Step_Domain_p4700.0_to_4750.0	4700	4750	50	GDVDVTLPK ISMPDIDLNLKGPK VDVDVPDVNIEGPDAK GDVDVTLPK ISMPDIDLNLKGPK VDVDVPDVNIEGPDAK VEGDLKGPEADIKGPK ISMPDIDLNLK ISMPDIDLNLKGPK VDVDVPDVNIEGPDAK VEGDLKGPEADIKGPK	ISMPDIDLNLKGPK VDVDVPDVNIEGPDAK VEGDLKGPEADIKGPK ISMPDIDLNLKGPK VDVDVPDVNIEGPDAK VEGDLKGPEADIKGPK ISMPDIDLNLKGPK VDVDVPDVNIEGPDAK VEGDLKGPEADIKGPK	1	0	6	5	5	6	4	5	6	4	6	5	4	6
	AHNK_HUMAN	4	4	50.0 AA STEP	50Step_Domain_p4750.0_to_4800.0	4750	4800	50	FSMPGFKGEGPDVDVSLPK GEGPDVDVSLPK VDINTPDVDVHGPDWHLK FSMPGFKGEGPDVDVSLPK VDINTPDVDVHGPDWHLK VEGDLKGPEADIKGPK GEGPDVDVSLPK VDINTPDVDVHGPDWHLK VEGDLKGPEADIKGPK	GEGPDVDVSLPK VDINTPDVDVHGPDWHLK VEGDLKGPEADIKGPK FSMPGFKGEGPDVDVSLPK GEGPDVDVSLPK VDINTPDVDVHGPDWHLK VEGDLKGPEADIKGPK GEGPDVDVSLPK VDINTPDVDVHGPDWHLK VEGDLKGPEADIKGPK	1	0	4	4	4	4	5	5	4	3	5	3	5	6
	AHNK_HUMAN	5	6	50.0 AA STEP	50Step_Domain_p4800.0_to_4850.0	4800	4850	50	FSMPGFKGEGPDVDVSLPK GEGPDVDVSLPK ISIPDVDLDLKGPK FSMPGFKGEGPDVDVSLPK ISIPDVDLDLKGPK GEGPDVDVSLPK ISIPDVDLDLK ISIPDVDLDLKGPK	ADIDVSGPKVDVDIPDVNIEGPDAK GEGPDVDVSLPK ISIPDVDLDLKGPK VDVDIPDVNIEGPDAK FSMPGFKGEGPDVDVSLPK GEGPDVDVSLPK ISIPDVDLDLK ISIPDVDLDLKGPK GEGPDVDVSLPK ISIPDVDLDLK ISIPDVDLDLKGPK	1	0.02	5	6	6	5	6	4	5	5	7	4	6	5
	AHNK_HUMAN	5	4	50.0 AA STEP	50Step_Domain_p4850.0_to_4900.0	4850	4900	50	ISIPDVDLDLKGPK LDFEGPDAK ISIPDVDLDLKGPK LDFEGPDAK GDFDVSVPK ISIPDVDLDLK ISIPDVDLDLKGPK LDFEGPDAK	ISIPDVDLDLKGPK LDFEGPDAK ISIPDVDLDLK ISIPDVDLDLKGPK LDFEGPDAK GDFDVSVPK ISIPDVDLDLK ISIPDVDLDLKGPK LDFEGPDAK	1	-0.02	6	5	4	5	3	4	6	4	5	4	3	5
	AHNK_HUMAN	3	3	50.0 AA STEP	50Step_Domain_p4900.0_to_4950.0	4900	4950	50	VEAPSLDVHMDSPDINIEGPDVK VTAPDVDLHLK LEGGEVDLK VTAPDVDLHLK VEAPSLDVHMDSPDINIEGPDVK VTAPDVDLHLK	LEGGEVDLKGPK VTAPDVDLHLK LEGGEVDLKGPK VTAPDVDLHLK VTAPDVDLHLK	1	0	2	4	3	4	3	2	2	3	3	3	3	3
	AHNK_HUMAN	1	0	50.0 AA STEP	50Step_Domain_p4950.0_to_5000.0	4950	5000	50	VEAPSLDVHMDSPDINIEGPDVK VEAPSLDVHMDSPDINIEGPDVK		1	-0.02	0	1	0	0	0	1	0	1	0	0	0	1
	AHNK_HUMAN	0	0	50.0 AA STEP	50Step_Domain_p5000.0_to_5050.0	5000	5050	50			1	0	0	0	0	0	0	0	0	0	0	0	0	0
	AHNK_HUMAN	0	0	50.0 AA STEP	50Step_Domain_p5050.0_to_5100.0	5050	5100	50			1	0	0	0	0	0	0	0	0	0	0	0	0	0
	AHNK_HUMAN	0	0	50.0 AA STEP	50Step_Domain_p5100.0_to_5150.0	5100	5150	50			1	0	0	0	0	0	0	0	0	0	0	0	0	0
	AHNK_HUMAN	1	1	50.0 AA STEP	50Step_Domain_p5150.0_to_5200.0	5150	5200	50	VQANLGAPDINIEGLDAK VQANLGAPDINIEGLDAK VQANLGAPDINIEGLDAK	VQANLGAPDINIEGLDAK VQANLGAPDINIEGLDAK	1	0	1	1	1	1	0	1	1	1	1	1	0	1
	AHNK_HUMAN	1	1	50.0 AA STEP	50Step_Domain_p5200.0_to_5250.0	5200	5250	50	GDVPSVGLEGPDVDLQGPEAK IKGDVPSVGLEGPDVDLQGPEAK	GDVPSVGLEGPDVDLQGPEAK GDVPSVGLEGPDVDLQGPEAK	1	0	1	0	0	1	1	1	1	0	0	1	1	1
	AHNK_HUMAN	1	2	50.0 AA STEP	50Step_Domain_p5250.0_to_5300.0	5250	5300	50	VSGPDLDLNLK VSGPDLDLNLK	LEGPDVSLK VSGPDLDLNLK VSGPDLDLNLK VSGPDLDLNLK	1	0.02	2	2	2	0	3	2	2	2	2	0	3	2
	AHNK_HUMAN	6	5	50.0 AA STEP	50Step_Domain_p5300.0_to_5350.0	5300	5350	50	GDLDASVPSMK VHAPGLNLSGVGGK VSGPDLDLNLK GDLDASVPSMK VHAPGLNLSGVGGK GDLDASVPSMK VHAPGLNLSGVGGK VSGPDLDLNLK	GDLDASVPSMK VHAPGLNLSGVGGK VSGPDLDLNLK GDLDASVPSMK VHAPGLNLSGVGGK VSGPDLDLNLK GDLDASVPSMK VHAPGLNLSGVGGK VSGPDLDLNLK	1	-0.02	5	6	5	5	6	6	5	5	6	4	6	7
	AHNK_HUMAN	4	3	50.0 AA STEP	50Step_Domain_p5350.0_to_5400.0	5350	5400	50	LNVGAPDVTLR VSVGAPDLSLEASEGSIK VSVGAPDLSLEASEGSIKLPK LNVGAPDVTLR VSVGAPDLSLEASEGSIK VSVGAPDLSLEASEGSIKLPK LNVGAPDVTLR VSVGAPDLSLEASEGSIK VSVGAPDLSLEASEGSIKLPK	LNVGAPDVTLR VSVGAPDLSLEASEGSIK VSVGAPDLSLEASEGSIKLPK LNVGAPDVTLR VSVGAPDLSLEASEGSIKLPK VSVGAPDLSLEASEGSIK VSVGAPDLSLEASEGSIKLPK	1	-0.02	4	5	3	4	3	3	4	4	3	3	3	4
	AHNK_HUMAN	3	3	50.0 AA STEP	50Step_Domain_p5400.0_to_5450.0	5400	5450	50	VSVGAPDLSLEASEGSIK VSVGAPDLSLEASEGSIKLPK VSVGAPDLSLEASEGSIK VSVGAPDLSLEASEGSIKLPK VSVGAPDLSLEASEGSIK VSVGAPDLSLEASEGSIKLPK	VSVGAPDLSLEASEGSIK VSVGAPDLSLEASEGSIKLPK VSVGAPDLSLEASEGSIKLPK LPQFGISTPGSDLHVNAK VSVGAPDLSLEASEGSIK VSVGAPDLSLEASEGSIKLPK	1	0	5	4	2	3	2	2	5	3	2	2	2	3
	AHNK_HUMAN	1	2	50.0 AA STEP	50Step_Domain_p5450.0_to_5500.0	5450	5500	50	SSGCDVNLPGVNVK SSGCDVNLPGVNVK	GPTVGGGLPGIGVQGLEGNLQMPGIK SSGCDVNLPGVNVK SSGCDVNLPGVNVK SSGCDVNLPGVNVK	1	0.02	2	1	2	1	3	0	2	1	2	1	3	0
	AHNK_HUMAN	3	4	50.0 AA STEP	50Step_Domain_p5500.0_to_5550.0	5500	5550	50	GSEVGFHGAAPDISVK SSGCDVNLPGVNVK GSEVGFHGAAPDISVK SSGCDVNLPGVNVK GSEVGFHGAAPDISVK LPTGQISGPEIK	GSEVGFHGAAPDISVK SSGCDVNLPGVNVK GSEVGFHGAAPDISVK SSGCDVNLPGVNVK GSEVGFHGAAPDISVK LPTGQISGPEIK SSGCDVNLPGVNVK	1	0.02	5	4	4	4	3	2	5	3	4	3	3	3
	AHNK_HUMAN	0	0	50.0 AA STEP	50Step_Domain_p5550.0_to_5600.0	5550	5600	50	GGADVSGGVSAPDISLGEGHLSVK	GGADVSGGVSAPDISLGEGHLSVK	1	0	0	0	1	1	0	0	0	0	1	1	0	0
	AHNK_HUMAN	1	2	50.0 AA STEP	50Step_Domain_p5600.0_to_5650.0	5600	5650	50	GGQIGLQAPGLSVSGPQGHLESGSGK GGQIGLQAPGLSVSGPQGHLESGSGK GGQIGLQAPGLSVSGPQGHLESGSGK	GGQIGLQAPGLSVSGPQGHLESGSGK GGQIGLQAPGLSVSGPQGHLESGSGK GGQIGLQAPGLSVSGPQGHLESGSGK	1	0.02	2	1	1	1	2	2	2	1	1	1	2	2
	AHNK_HUMAN	2	2	50.0 AA STEP	50Step_Domain_p5650.0_to_5700.0	5650	5700	50	GGQIGLQAPGLSVSGPQGHLESGSGK EMGVDVHFPK GGQIGLQAPGLSVSGPQGHLESGSGK EMGVDVHFPK GGQIGLQAPGLSVSGPQGHLESGSGK	GGQIGLQAPGLSVSGPQGHLESGSGK EMGVDVHFPK GGQIGLQAPGLSVSGPQGHLESGSGK GGQIGLQAPGLSVSGPQGHLESGSGK	1	0	2	1	2	3	2	2	2	1	2	2	2	3
	AHNK_HUMAN	1	1	50.0 AA STEP	50Step_Domain_p5700.0_to_5750.0	5700	5750	50	ASLGSLEGEAEAEASSPK ASLGSLEGEAEAEASSPK	ASLGSLEGEAEAEASSPK ASLGSLEGEAEAEASSPK ASLGSLEGEAEAEASSPK	1	0	1	1	1	1	1	0	1	1	1	1	1	0
	AHNK_HUMAN	1	1	50.0 AA STEP	50Step_Domain_p5750.0_to_5800.0	5750	5800	50	ASLGSLEGEAEAEASSPK ASLGSLEGEAEAEASSPK	ASLGSLEGEAEAEASSPK ASLGSLEGEAEAEASSPK ASLGSLEGEAEAEASSPK	1	0	1	1	1	1	1	0	1	1	1	1	1	0
	AHNK_HUMAN	0	0	50.0 AA STEP	50Step_Domain_p5800.0_to_5850.0	5800	5850	50		FGTFGGLGSK	1	0	0	0	1	0	0	0	0	0	1	0	0	0
	AHNK_HUMAN	0	0	50.0 AA STEP	50Step_Domain_p5850.0_to_5890.0	5850	5890	40			1	0	0	0	0	0	0	0	0	0	0	0	0	0
	AMPN_HUMAN	0	0	50.0 AA STEP	50Step_Domain_p0_to_50	0	50	50			1	0	0	0	0	0	0	0	0	0	0	0	0	0
	AMPN_HUMAN	0	0	50.0 AA STEP	50Step_Domain_p50.0_to_100.0	50	100	50			1	0	0	0	0	0	0	0	0	0	0	0	0	0
	AMPN_HUMAN	0	1	50.0 AA STEP	50Step_Domain_p100.0_to_150.0	100	150	50		GVGGSQPPDIDKTELVEPTEYLVVHLK GVGGSQPPDIDKTELVEPTEYLVVHLK GVGGSQPPDIDKTELVEPTEYLVVHLK	0	0.02	1	0	1	0	1	0	1	0	1	0	1	0
	AMPN_HUMAN	0	1	50.0 AA STEP	50Step_Domain_p150.0_to_200.0	150	200	50		GVGGSQPPDIDKTELVEPTEYLVVHLK GVGGSQPPDIDKTELVEPTEYLVVHLK GVGGSQPPDIDKTELVEPTEYLVVHLK	0	0.02	1	0	1	0	1	0	1	0	1	0	1	0
	AMPN_HUMAN	0	0	50.0 AA STEP	50Step_Domain_p200.0_to_250.0	200	250	50			1	0	0	0	0	0	0	0	0	0	0	0	0	0
	AMPN_HUMAN	0	0	50.0 AA STEP	50Step_Domain_p250.0_to_300.0	250	300	50			1	0	0	0	0	0	0	0	0	0	0	0	0	0
	AMPN_HUMAN	0	0	50.0 AA STEP	50Step_Domain_p300.0_to_350.0	300	350	50			1	0	0	0	0	0	0	0	0	0	0	0	0	0
	AMPN_HUMAN	0	0	50.0 AA STEP	50Step_Domain_p350.0_to_400.0	350	400	50			1	0	0	0	0	0	0	0	0	0	0	0	0	0
	AMPN_HUMAN	0	0	50.0 AA STEP	50Step_Domain_p400.0_to_450.0	400	450	50			1	0	0	0	0	0	0	0	0	0	0	0	0	0
	AMPN_HUMAN	0	0	50.0 AA STEP	50Step_Domain_p450.0_to_500.0	450	500	50			1	0	0	0	0	0	0	0	0	0	0	0	0	0
	AMPN_HUMAN	0	0	50.0 AA STEP	50Step_Domain_p500.0_to_550.0	500	550	50			1	0	0	0	0	0	0	0	0	0	0	0	0	0
	AMPN_HUMAN	0	0	50.0 AA STEP	50Step_Domain_p550.0_to_600.0	550	600	50			1	0	0	0	0	0	0	0	0	0	0	0	0	0
	AMPN_HUMAN	0	0	50.0 AA STEP	50Step_Domain_p600.0_to_650.0	600	650	50			1	0	0	0	0	0	0	0	0	0	0	0	0	0
	AMPN_HUMAN	0	0	50.0 AA STEP	50Step_Domain_p650.0_to_700.0	650	700	50	AQIINDAFNLASAHK	AQIINDAFNLASAHK	1	0	0	0	0	1	1	0	0	0	0	1	1	0
	AMPN_HUMAN	0	0	50.0 AA STEP	50Step_Domain_p700.0_to_750.0	700	750	50			1	0	0	0	0	0	0	0	0	0	0	0	0	0
	AMPN_HUMAN	0	0	50.0 AA STEP	50Step_Domain_p750.0_to_800.0	750	800	50			1	0	0	0	0	0	0	0	0	0	0	0	0	0
	AMPN_HUMAN	0	0	50.0 AA STEP	50Step_Domain_p800.0_to_850.0	800	850	50			1	0	0	0	0	0	0	0	0	0	0	0	0	0
	AMPN_HUMAN	0	0	50.0 AA STEP	50Step_Domain_p850.0_to_900.0	850	900	50			1	0	0	0	0	0	0	0	0	0	0	0	0	0
	AMPN_HUMAN	0	1	50.0 AA STEP	50Step_Domain_p900.0_to_950.0	900	950	50		ALEQALEK ALEQALEK	0.006	0.02	1	0	0	0	1	0	1	0	0	0	1	0
	AMPN_HUMAN	0	1	50.0 AA STEP	50Step_Domain_p950.0_to_967.0	950	967	17	EVVLQWFTENSK	EVVLQWFTENSK EVVLQWFTENSK EVVLQWFTENSK	0.006	0.0588235	1	0	1	1	1	0	1	0	1	1	1	0
	ANK1_HUMAN	1	0	50.0 AA STEP	50Step_Domain_p0_to_50	0	50	50	EADAATSFLR EADAATSFLR	EADAATSFLR	1	-0.02	0	1	0	1	1	0	0	1	0	1	1	0
	ANK1_HUMAN	1	0	50.0 AA STEP	50Step_Domain_p50.0_to_100.0	50	100	50	EIILETTTK KGNTALHIAALAGQDEVVR ELVNYGANVNAQSQK	KGNTALHIAALAGQDEVVR	1	-0.02	0	1	0	1	1	0	0	2	0	1	1	0
	ANK1_HUMAN	1	0	50.0 AA STEP	50Step_Domain_p100.0_to_150.0	100	150	50	GFTPLYMAAQENHLEVVK ELVNYGANVNAQSQK	GFTPLYMAAQENHLEVVK	1	-0.02	0	1	0	1	1	0	0	1	0	1	1	0
	ANK1_HUMAN	1	0	50.0 AA STEP	50Step_Domain_p150.0_to_200.0	150	200	50	TAAVLLQNDPNPDVLSK TAAVLLQNDPNPDVLSK	TAAVLLQNDPNPDVLSK	1	-0.02	0	1	0	1	1	0	0	1	0	1	1	0
	ANK1_HUMAN	1	0	50.0 AA STEP	50Step_Domain_p200.0_to_250.0	200	250	50	TAAVLLQNDPNPDVLSK TAAVLLQNDPNPDVLSK	TAAVLLQNDPNPDVLSK	1	-0.02	0	1	0	1	1	0	0	1	0	1	1	0
	ANK1_HUMAN	1	0	50.0 AA STEP	50Step_Domain_p250.0_to_300.0	250	300	50	ISEILLDHGAPIQAK TKDELTPLHCAAR ISEILLDHGAPIQAK	ISEILLDHGAPIQAK	0.684	-0.02	0	2	0	1	1	0	0	3	0	1	1	0
	ANK1_HUMAN	1	0	50.0 AA STEP	50Step_Domain_p300.0_to_350.0	300	350	50	ISEILLDHGAPIQAK NGLSPIHMAAQGDHLDCVR ISEILLDHGAPIQAK	ISEILLDHGAPIQAK	0.684	-0.02	0	2	0	1	1	0	0	4	0	1	1	0
	ANK1_HUMAN	0	0	50.0 AA STEP	50Step_Domain_p350.0_to_400.0	350	400	50			1	0	0	0	0	0	0	0	0	0	0	0	0	0
	ANK1_HUMAN	0	0	50.0 AA STEP	50Step_Domain_p400.0_to_450.0	400	450	50			1	0	0	0	0	0	0	0	0	0	0	0	0	0
	ANK1_HUMAN	0	0	50.0 AA STEP	50Step_Domain_p450.0_to_500.0	450	500	50	LLLENNANPNLATTAGHTPLHIAAR		1	0	0	1	0	0	0	0	0	2	0	0	0	0
	ANK1_HUMAN	2	1	50.0 AA STEP	50Step_Domain_p500.0_to_550.0	500	550	50	EGHVETVLALLEK LLLENNANPNLATTAGHTPLHIAAR EGHVETVLALLEK	EGHVETVLALLEK	0.019	-0.02	0	2	0	3	2	0	0	4	0	2	2	0
	ANK1_HUMAN	0	0	50.0 AA STEP	50Step_Domain_p550.0_to_600.0	550	600	50	VAELLLER	VAELLLER	1	0	0	1	0	0	1	0	0	1	0	0	1	0
	ANK1_HUMAN	0	0	50.0 AA STEP	50Step_Domain_p600.0_to_650.0	600	650	50			1	0	0	0	0	0	0	0	0	0	0	0	0	0
	ANK1_HUMAN	0	0	50.0 AA STEP	50Step_Domain_p650.0_to_700.0	650	700	50	HGVMVDATTR SGLTPLHLVAQEGHVPVADVLIK		1	0	0	1	0	0	0	0	0	2	0	0	0	0
	ANK1_HUMAN	0	0	50.0 AA STEP	50Step_Domain_p700.0_to_750.0	700	750	50			1	0	0	0	0	0	0	0	0	0	0	0	0	0
	ANK1_HUMAN	1	1	50.0 AA STEP	50Step_Domain_p750.0_to_800.0	750	800	50	LGYISVTDVLK LGYISVTDVLK	LGYISVTDVLK VVTDETSFVLVSDK	1	0	0	1	0	1	2	0	0	1	0	1	2	0
	ANK1_HUMAN	0	0	50.0 AA STEP	50Step_Domain_p800.0_to_850.0	800	850	50		VVTDETSFVLVSDK	1	0	0	0	0	0	1	0	0	0	0	0	1	0
	ANK1_HUMAN	0	0	50.0 AA STEP	50Step_Domain_p850.0_to_900.0	850	900	50			1	0	0	0	0	0	0	0	0	0	0	0	0	0
	ANK1_HUMAN	0	0	50.0 AA STEP	50Step_Domain_p900.0_to_950.0	900	950	50			1	0	0	0	0	0	0	0	0	0	0	0	0	0
	ANK1_HUMAN	0	0	50.0 AA STEP	50Step_Domain_p950.0_to_1000.0	950	1000	50	LSTPPPLAEEEGLASR		1	0	0	1	0	0	0	0	0	1	0	0	0	0
	ANK1_HUMAN	0	0	50.0 AA STEP	50Step_Domain_p1000.0_to_1050.0	1000	1050	50			1	0	0	0	0	0	0	0	0	0	0	0	0	0
	ANK1_HUMAN	1	0	50.0 AA STEP	50Step_Domain_p1050.0_to_1100.0	1050	1100	50	LCQDYDTIGPEGGSLK LVPLVQATFPENAVTK LVPLVQATFPENAVTK	LVPLVQATFPENAVTK	1	-0.02	0	1	0	1	1	0	0	2	0	1	1	0
	ANK1_HUMAN	1	0	50.0 AA STEP	50Step_Domain_p1100.0_to_1150.0	1100	1150	50	LLGNQATFSPIVTVEPR LVPLVQATFPENAVTK LVPLVQATFPENAVTK	LVPLVQATFPENAVTK	1	-0.02	0	1	0	1	1	0	0	2	0	1	1	0
	ANK1_HUMAN	0	0	50.0 AA STEP	50Step_Domain_p1150.0_to_1200.0	1150	1200	50			1	0	0	0	0	0	0	0	0	0	0	0	0	0
	ANK1_HUMAN	0	0	50.0 AA STEP	50Step_Domain_p1200.0_to_1250.0	1200	1250	50			1	0	0	0	0	0	0	0	0	0	0	0	0	0
	ANK1_HUMAN	0	0	50.0 AA STEP	50Step_Domain_p1250.0_to_1300.0	1250	1300	50	TLEQHENFVEVAR		1	0	0	1	0	0	0	0	0	1	0	0	0	0
	ANK1_HUMAN	0	0	50.0 AA STEP	50Step_Domain_p1300.0_to_1350.0	1300	1350	50			1	0	0	0	0	0	0	0	0	0	0	0	0	0
	ANK1_HUMAN	0	0	50.0 AA STEP	50Step_Domain_p1350.0_to_1400.0	1350	1400	50			1	0	0	0	0	0	0	0	0	0	0	0	0	0
	ANK1_HUMAN	0	0	50.0 AA STEP	50Step_Domain_p1400.0_to_1450.0	1400	1450	50			1	0	0	0	0	0	0	0	0	0	0	0	0	0
	ANK1_HUMAN	0	0	50.0 AA STEP	50Step_Domain_p1450.0_to_1500.0	1450	1500	50			1	0	0	0	0	0	0	0	0	0	0	0	0	0
	ANK1_HUMAN	0	0	50.0 AA STEP	50Step_Domain_p1500.0_to_1550.0	1500	1550	50			1	0	0	0	0	0	0	0	0	0	0	0	0	0
	ANK1_HUMAN	0	0	50.0 AA STEP	50Step_Domain_p1550.0_to_1600.0	1550	1600	50			1	0	0	0	0	0	0	0	0	0	0	0	0	0
	ANK1_HUMAN	0	0	50.0 AA STEP	50Step_Domain_p1600.0_to_1650.0	1600	1650	50			1	0	0	0	0	0	0	0	0	0	0	0	0	0
	ANK1_HUMAN	0	0	50.0 AA STEP	50Step_Domain_p1650.0_to_1700.0	1650	1700	50			1	0	0	0	0	0	0	0	0	0	0	0	0	0
	ANK1_HUMAN	0	0	50.0 AA STEP	50Step_Domain_p1700.0_to_1750.0	1700	1750	50			1	0	0	0	0	0	0	0	0	0	0	0	0	0
	ANK1_HUMAN	0	0	50.0 AA STEP	50Step_Domain_p1750.0_to_1800.0	1750	1800	50			1	0	0	0	0	0	0	0	0	0	0	0	0	0
	ANK1_HUMAN	0	0	50.0 AA STEP	50Step_Domain_p1800.0_to_1850.0	1800	1850	50			1	0	0	0	0	0	0	0	0	0	0	0	0	0
	ANK1_HUMAN	0	0	50.0 AA STEP	50Step_Domain_p1850.0_to_1881.0	1850	1881	31			1	0	0	0	0	0	0	0	0	0	0	0	0	0
	ANK2_HUMAN	0	0	50.0 AA STEP	50Step_Domain_p0_to_50	0	50	50			1	0	0	0	0	0	0	0	0	0	0	0	0	0
	ANK2_HUMAN	0	0	50.0 AA STEP	50Step_Domain_p50.0_to_100.0	50	100	50		GNTALHIASLAGQAEVVK	0	0	0	0	0	0	1	0	0	0	0	0	1	0
	ANK2_HUMAN	0	0	50.0 AA STEP	50Step_Domain_p100.0_to_150.0	100	150	50		GNTALHIASLAGQAEVVK	0	0	0	0	0	0	1	0	0	0	0	0	1	0
	ANK2_HUMAN	0	0	50.0 AA STEP	50Step_Domain_p150.0_to_200.0	150	200	50			1	0	0	0	0	0	0	0	0	0	0	0	0	0
	ANK2_HUMAN	0	0	50.0 AA STEP	50Step_Domain_p200.0_to_250.0	200	250	50			1	0	0	0	0	0	0	0	0	0	0	0	0	0
	ANK2_HUMAN	0	0	50.0 AA STEP	50Step_Domain_p250.0_to_300.0	250	300	50			1	0	0	0	0	0	0	0	0	0	0	0	0	0
	ANK2_HUMAN	0	0	50.0 AA STEP	50Step_Domain_p300.0_to_350.0	300	350	50			1	0	0	0	0	0	0	0	0	0	0	0	0	0
	ANK2_HUMAN	0	0	50.0 AA STEP	50Step_Domain_p350.0_to_400.0	350	400	50			1	0	0	0	0	0	0	0	0	0	0	0	0	0
	ANK2_HUMAN	0	0	50.0 AA STEP	50Step_Domain_p400.0_to_450.0	400	450	50			1	0	0	0	0	0	0	0	0	0	0	0	0	0
	ANK2_HUMAN	0	0	50.0 AA STEP	50Step_Domain_p450.0_to_500.0	450	500	50			1	0	0	0	0	0	0	0	0	0	0	0	0	0
	ANK2_HUMAN	0	0	50.0 AA STEP	50Step_Domain_p500.0_to_550.0	500	550	50			1	0	0	0	0	0	0	0	0	0	0	0	0	0
	ANK2_HUMAN	0	0	50.0 AA STEP	50Step_Domain_p550.0_to_600.0	550	600	50			1	0	0	0	0	0	0	0	0	0	0	0	0	0
	ANK2_HUMAN	0	0	50.0 AA STEP	50Step_Domain_p600.0_to_650.0	600	650	50			1	0	0	0	0	0	0	0	0	0	0	0	0	0
	ANK2_HUMAN	0	0	50.0 AA STEP	50Step_Domain_p650.0_to_700.0	650	700	50			1	0	0	0	0	0	0	0	0	0	0	0	0	0
	ANK2_HUMAN	0	0	50.0 AA STEP	50Step_Domain_p700.0_to_750.0	700	750	50			1	0	0	0	0	0	0	0	0	0	0	0	0	0
	ANK2_HUMAN	0	0	50.0 AA STEP	50Step_Domain_p750.0_to_800.0	750	800	50			1	0	0	0	0	0	0	0	0	0	0	0	0	0
	ANK2_HUMAN	0	0	50.0 AA STEP	50Step_Domain_p800.0_to_850.0	800	850	50			1	0	0	0	0	0	0	0	0	0	0	0	0	0
	ANK2_HUMAN	0	0	50.0 AA STEP	50Step_Domain_p850.0_to_900.0	850	900	50			1	0	0	0	0	0	0	0	0	0	0	0	0	0
	ANK2_HUMAN	0	0	50.0 AA STEP	50Step_Domain_p900.0_to_950.0	900	950	50			1	0	0	0	0	0	0	0	0	0	0	0	0	0
	ANK2_HUMAN	0	0	50.0 AA STEP	50Step_Domain_p950.0_to_1000.0	950	1000	50			1	0	0	0	0	0	0	0	0	0	0	0	0	0
	ANK2_HUMAN	0	0	50.0 AA STEP	50Step_Domain_p1000.0_to_1050.0	1000	1050	50			1	0	0	0	0	0	0	0	0	0	0	0	0	0
	ANK2_HUMAN	0	0	50.0 AA STEP	50Step_Domain_p1050.0_to_1100.0	1050	1100	50			1	0	0	0	0	0	0	0	0	0	0	0	0	0
	ANK2_HUMAN	0	0	50.0 AA STEP	50Step_Domain_p1100.0_to_1150.0	1100	1150	50			1	0	0	0	0	0	0	0	0	0	0	0	0	0
	ANK2_HUMAN	0	0	50.0 AA STEP	50Step_Domain_p1150.0_to_1200.0	1150	1200	50			1	0	0	0	0	0	0	0	0	0	0	0	0	0
	ANK2_HUMAN	0	0	50.0 AA STEP	50Step_Domain_p1200.0_to_1250.0	1200	1250	50			1	0	0	0	0	0	0	0	0	0	0	0	0	0
	ANK2_HUMAN	0	0	50.0 AA STEP	50Step_Domain_p1250.0_to_1300.0	1250	1300	50			1	0	0	0	0	0	0	0	0	0	0	0	0	0
	ANK2_HUMAN	0	0	50.0 AA STEP	50Step_Domain_p1300.0_to_1350.0	1300	1350	50			1	0	0	0	0	0	0	0	0	0	0	0	0	0
	ANK2_HUMAN	0	0	50.0 AA STEP	50Step_Domain_p1350.0_to_1400.0	1350	1400	50		TLEQQENFAEVAR	0	0	0	0	0	0	1	0	0	0	0	0	1	0
	ANK2_HUMAN	0	0	50.0 AA STEP	50Step_Domain_p1400.0_to_1450.0	1400	1450	50			1	0	0	0	0	0	0	0	0	0	0	0	0	0
	ANK2_HUMAN	0	0	50.0 AA STEP	50Step_Domain_p1450.0_to_1500.0	1450	1500	50			1	0	0	0	0	0	0	0	0	0	0	0	0	0
	ANK2_HUMAN	0	0	50.0 AA STEP	50Step_Domain_p1500.0_to_1550.0	1500	1550	50			1	0	0	0	0	0	0	0	0	0	0	0	0	0
	ANK2_HUMAN	0	0	50.0 AA STEP	50Step_Domain_p1550.0_to_1600.0	1550	1600	50			1	0	0	0	0	0	0	0	0	0	0	0	0	0
	ANK2_HUMAN	0	0	50.0 AA STEP	50Step_Domain_p1600.0_to_1650.0	1600	1650	50			1	0	0	0	0	0	0	0	0	0	0	0	0	0
	ANK2_HUMAN	0	0	50.0 AA STEP	50Step_Domain_p1650.0_to_1700.0	1650	1700	50			1	0	0	0	0	0	0	0	0	0	0	0	0	0
	ANK2_HUMAN	0	0	50.0 AA STEP	50Step_Domain_p1700.0_to_1750.0	1700	1750	50			1	0	0	0	0	0	0	0	0	0	0	0	0	0
	ANK2_HUMAN	0	0	50.0 AA STEP	50Step_Domain_p1750.0_to_1800.0	1750	1800	50			1	0	0	0	0	0	0	0	0	0	0	0	0	0
	ANK2_HUMAN	0	0	50.0 AA STEP	50Step_Domain_p1800.0_to_1850.0	1800	1850	50			1	0	0	0	0	0	0	0	0	0	0	0	0	0
	ANK2_HUMAN	0	0	50.0 AA STEP	50Step_Domain_p1850.0_to_1900.0	1850	1900	50			1	0	0	0	0	0	0	0	0	0	0	0	0	0
	ANK2_HUMAN	0	0	50.0 AA STEP	50Step_Domain_p1900.0_to_1950.0	1900	1950	50			1	0	0	0	0	0	0	0	0	0	0	0	0	0
	ANK2_HUMAN	0	0	50.0 AA STEP	50Step_Domain_p1950.0_to_2000.0	1950	2000	50			1	0	0	0	0	0	0	0	0	0	0	0	0	0
	ANK2_HUMAN	0	0	50.0 AA STEP	50Step_Domain_p2000.0_to_2050.0	2000	2050	50			1	0	0	0	0	0	0	0	0	0	0	0	0	0
	ANK2_HUMAN	0	0	50.0 AA STEP	50Step_Domain_p2050.0_to_2100.0	2050	2100	50			1	0	0	0	0	0	0	0	0	0	0	0	0	0
	ANK2_HUMAN	0	0	50.0 AA STEP	50Step_Domain_p2100.0_to_2150.0	2100	2150	50			1	0	0	0	0	0	0	0	0	0	0	0	0	0
	ANK2_HUMAN	0	0	50.0 AA STEP	50Step_Domain_p2150.0_to_2200.0	2150	2200	50			1	0	0	0	0	0	0	0	0	0	0	0	0	0
	ANK2_HUMAN	0	0	50.0 AA STEP	50Step_Domain_p2200.0_to_2250.0	2200	2250	50			1	0	0	0	0	0	0	0	0	0	0	0	0	0
	ANK2_HUMAN	0	0	50.0 AA STEP	50Step_Domain_p2250.0_to_2300.0	2250	2300	50			1	0	0	0	0	0	0	0	0	0	0	0	0	0
	ANK2_HUMAN	0	0	50.0 AA STEP	50Step_Domain_p2300.0_to_2350.0	2300	2350	50			1	0	0	0	0	0	0	0	0	0	0	0	0	0
	ANK2_HUMAN	0	0	50.0 AA STEP	50Step_Domain_p2350.0_to_2400.0	2350	2400	50			1	0	0	0	0	0	0	0	0	0	0	0	0	0
	ANK2_HUMAN	0	0	50.0 AA STEP	50Step_Domain_p2400.0_to_2450.0	2400	2450	50			1	0	0	0	0	0	0	0	0	0	0	0	0	0
	ANK2_HUMAN	0	0	50.0 AA STEP	50Step_Domain_p2450.0_to_2500.0	2450	2500	50			1	0	0	0	0	0	0	0	0	0	0	0	0	0
	ANK2_HUMAN	0	0	50.0 AA STEP	50Step_Domain_p2500.0_to_2550.0	2500	2550	50			1	0	0	0	0	0	0	0	0	0	0	0	0	0
	ANK2_HUMAN	0	0	50.0 AA STEP	50Step_Domain_p2550.0_to_2600.0	2550	2600	50			1	0	0	0	0	0	0	0	0	0	0	0	0	0
	ANK2_HUMAN	0	0	50.0 AA STEP	50Step_Domain_p2600.0_to_2650.0	2600	2650	50			1	0	0	0	0	0	0	0	0	0	0	0	0	0
	ANK2_HUMAN	0	0	50.0 AA STEP	50Step_Domain_p2650.0_to_2700.0	2650	2700	50			1	0	0	0	0	0	0	0	0	0	0	0	0	0
	ANK2_HUMAN	0	0	50.0 AA STEP	50Step_Domain_p2700.0_to_2750.0	2700	2750	50			1	0	0	0	0	0	0	0	0	0	0	0	0	0
	ANK2_HUMAN	0	0	50.0 AA STEP	50Step_Domain_p2750.0_to_2800.0	2750	2800	50			1	0	0	0	0	0	0	0	0	0	0	0	0	0
	ANK2_HUMAN	0	0	50.0 AA STEP	50Step_Domain_p2800.0_to_2850.0	2800	2850	50			1	0	0	0	0	0	0	0	0	0	0	0	0	0
	ANK2_HUMAN	0	0	50.0 AA STEP	50Step_Domain_p2850.0_to_2900.0	2850	2900	50			1	0	0	0	0	0	0	0	0	0	0	0	0	0
	ANK2_HUMAN	0	0	50.0 AA STEP	50Step_Domain_p2900.0_to_2950.0	2900	2950	50			1	0	0	0	0	0	0	0	0	0	0	0	0	0
	ANK2_HUMAN	0	0	50.0 AA STEP	50Step_Domain_p2950.0_to_3000.0	2950	3000	50			1	0	0	0	0	0	0	0	0	0	0	0	0	0
	ANK2_HUMAN	0	0	50.0 AA STEP	50Step_Domain_p3000.0_to_3050.0	3000	3050	50			1	0	0	0	0	0	0	0	0	0	0	0	0	0
	ANK2_HUMAN	0	0	50.0 AA STEP	50Step_Domain_p3050.0_to_3100.0	3050	3100	50			1	0	0	0	0	0	0	0	0	0	0	0	0	0
	ANK2_HUMAN	0	0	50.0 AA STEP	50Step_Domain_p3100.0_to_3150.0	3100	3150	50			1	0	0	0	0	0	0	0	0	0	0	0	0	0
	ANK2_HUMAN	0	0	50.0 AA STEP	50Step_Domain_p3150.0_to_3200.0	3150	3200	50			1	0	0	0	0	0	0	0	0	0	0	0	0	0
	ANK2_HUMAN	0	0	50.0 AA STEP	50Step_Domain_p3200.0_to_3250.0	3200	3250	50			1	0	0	0	0	0	0	0	0	0	0	0	0	0
	ANK2_HUMAN	0	0	50.0 AA STEP	50Step_Domain_p3250.0_to_3300.0	3250	3300	50			1	0	0	0	0	0	0	0	0	0	0	0	0	0
	ANK2_HUMAN	0	0	50.0 AA STEP	50Step_Domain_p3300.0_to_3350.0	3300	3350	50			1	0	0	0	0	0	0	0	0	0	0	0	0	0
	ANK2_HUMAN	0	0	50.0 AA STEP	50Step_Domain_p3350.0_to_3400.0	3350	3400	50			1	0	0	0	0	0	0	0	0	0	0	0	0	0
	ANK2_HUMAN	0	0	50.0 AA STEP	50Step_Domain_p3400.0_to_3450.0	3400	3450	50			1	0	0	0	0	0	0	0	0	0	0	0	0	0
	ANK2_HUMAN	0	0	50.0 AA STEP	50Step_Domain_p3450.0_to_3500.0	3450	3500	50			1	0	0	0	0	0	0	0	0	0	0	0	0	0
	ANK2_HUMAN	0	0	50.0 AA STEP	50Step_Domain_p3500.0_to_3550.0	3500	3550	50			1	0	0	0	0	0	0	0	0	0	0	0	0	0
	ANK2_HUMAN	0	0	50.0 AA STEP	50Step_Domain_p3550.0_to_3600.0	3550	3600	50			1	0	0	0	0	0	0	0	0	0	0	0	0	0
	ANK2_HUMAN	0	0	50.0 AA STEP	50Step_Domain_p3600.0_to_3650.0	3600	3650	50			1	0	0	0	0	0	0	0	0	0	0	0	0	0
	ANK2_HUMAN	0	0	50.0 AA STEP	50Step_Domain_p3650.0_to_3700.0	3650	3700	50			1	0	0	0	0	0	0	0	0	0	0	0	0	0
	ANK2_HUMAN	0	0	50.0 AA STEP	50Step_Domain_p3700.0_to_3750.0	3700	3750	50			1	0	0	0	0	0	0	0	0	0	0	0	0	0
	ANK2_HUMAN	0	0	50.0 AA STEP	50Step_Domain_p3750.0_to_3800.0	3750	3800	50			1	0	0	0	0	0	0	0	0	0	0	0	0	0
	ANK2_HUMAN	0	0	50.0 AA STEP	50Step_Domain_p3800.0_to_3850.0	3800	3850	50			1	0	0	0	0	0	0	0	0	0	0	0	0	0
	ANK2_HUMAN	0	0	50.0 AA STEP	50Step_Domain_p3850.0_to_3900.0	3850	3900	50			1	0	0	0	0	0	0	0	0	0	0	0	0	0
	ANK2_HUMAN	0	0	50.0 AA STEP	50Step_Domain_p3900.0_to_3950.0	3900	3950	50			1	0	0	0	0	0	0	0	0	0	0	0	0	0
	ANK2_HUMAN	0	0	50.0 AA STEP	50Step_Domain_p3950.0_to_3957.0	3950	3957	7			1	0	0	0	0	0	0	0	0	0	0	0	0	0
	AOC3_HUMAN	0	0	50.0 AA STEP	50Step_Domain_p0_to_50	0	50	50			1	0	0	0	0	0	0	0	0	0	0	0	0	0
	AOC3_HUMAN	0	0	50.0 AA STEP	50Step_Domain_p50.0_to_100.0	50	100	50			1	0	0	0	0	0	0	0	0	0	0	0	0	0
	AOC3_HUMAN	0	1	50.0 AA STEP	50Step_Domain_p100.0_to_150.0	100	150	50		AAALAHLDR AAALAHLDR	0.0064	0.02	1	0	0	0	1	0	1	0	0	0	1	0
	AOC3_HUMAN	0	0	50.0 AA STEP	50Step_Domain_p150.0_to_200.0	150	200	50			1	0	0	0	0	0	0	0	0	0	0	0	0	0
	AOC3_HUMAN	0	0	50.0 AA STEP	50Step_Domain_p200.0_to_250.0	200	250	50			1	0	0	0	0	0	0	0	0	0	0	0	0	0
	AOC3_HUMAN	0	0	50.0 AA STEP	50Step_Domain_p250.0_to_300.0	250	300	50			1	0	0	0	0	0	0	0	0	0	0	0	0	0
	AOC3_HUMAN	0	0	50.0 AA STEP	50Step_Domain_p300.0_to_350.0	300	350	50			1	0	0	0	0	0	0	0	0	0	0	0	0	0
	AOC3_HUMAN	0	1	50.0 AA STEP	50Step_Domain_p350.0_to_400.0	350	400	50		YVDGGFGMGK YVDGGFGMGK	0.0064	0.02	1	0	0	0	1	0	1	0	0	0	1	0
	AOC3_HUMAN	0	0	50.0 AA STEP	50Step_Domain_p400.0_to_450.0	400	450	50		DAFCVFEQNQGLPLR	0.864	0	0	0	0	0	1	0	0	0	0	0	1	0
	AOC3_HUMAN	0	0	50.0 AA STEP	50Step_Domain_p450.0_to_500.0	450	500	50			1	0	0	0	0	0	0	0	0	0	0	0	0	0
	AOC3_HUMAN	0	0	50.0 AA STEP	50Step_Domain_p500.0_to_550.0	500	550	50			1	0	0	0	0	0	0	0	0	0	0	0	0	0
	AOC3_HUMAN	0	0	50.0 AA STEP	50Step_Domain_p550.0_to_600.0	550	600	50			1	0	0	0	0	0	0	0	0	0	0	0	0	0
	AOC3_HUMAN	0	1	50.0 AA STEP	50Step_Domain_p600.0_to_650.0	600	650	50		YQLAVTQR YQLAVTQR	0.0064	0.02	1	0	0	0	1	0	1	0	0	0	1	0
	AOC3_HUMAN	0	0	50.0 AA STEP	50Step_Domain_p650.0_to_700.0	650	700	50			1	0	0	0	0	0	0	0	0	0	0	0	0	0
	AOC3_HUMAN	0	0	50.0 AA STEP	50Step_Domain_p700.0_to_750.0	700	750	50			1	0	0	0	0	0	0	0	0	0	0	0	0	0
	AOC3_HUMAN	0	0	50.0 AA STEP	50Step_Domain_p750.0_to_763.0	750	763	13			1	0	0	0	0	0	0	0	0	0	0	0	0	0
	AOFA_HUMAN	0	0	50.0 AA STEP	50Step_Domain_p0_to_50	0	50	50			1	0	0	0	0	0	0	0	0	0	0	0	0	0
	AOFA_HUMAN	0	0	50.0 AA STEP	50Step_Domain_p50.0_to_100.0	50	100	50			1	0	0	0	0	0	0	0	0	0	0	0	0	0
	AOFA_HUMAN	0	0	50.0 AA STEP	50Step_Domain_p100.0_to_150.0	100	150	50			1	0	0	0	0	0	0	0	0	0	0	0	0	0
	AOFA_HUMAN	0	0	50.0 AA STEP	50Step_Domain_p150.0_to_200.0	150	200	50			1	0	0	0	0	0	0	0	0	0	0	0	0	0
	AOFA_HUMAN	0	0	50.0 AA STEP	50Step_Domain_p200.0_to_250.0	200	250	50	FVGGSGQVSER IMDLLGDQVK		0.0341	0	0	0	0	0	0	1	0	0	0	0	0	2
	AOFA_HUMAN	0	0	50.0 AA STEP	50Step_Domain_p250.0_to_300.0	250	300	50			1	0	0	0	0	0	0	0	0	0	0	0	0	0
	AOFA_HUMAN	0	0	50.0 AA STEP	50Step_Domain_p300.0_to_350.0	300	350	50			1	0	0	0	0	0	0	0	0	0	0	0	0	0
	AOFA_HUMAN	0	0	50.0 AA STEP	50Step_Domain_p350.0_to_400.0	350	400	50			1	0	0	0	0	0	0	0	0	0	0	0	0	0
	AOFA_HUMAN	0	0	50.0 AA STEP	50Step_Domain_p400.0_to_450.0	400	450	50			1	0	0	0	0	0	0	0	0	0	0	0	0	0
	AOFA_HUMAN	0	0	50.0 AA STEP	50Step_Domain_p450.0_to_500.0	450	500	50			1	0	0	0	0	0	0	0	0	0	0	0	0	0
	AOFA_HUMAN	0	0	50.0 AA STEP	50Step_Domain_p500.0_to_527.0	500	527	27			1	0	0	0	0	0	0	0	0	0	0	0	0	0
	APOB_HUMAN	0	0	50.0 AA STEP	50Step_Domain_p0_to_50	0	50	50			1	0	0	0	0	0	0	0	0	0	0	0	0	0
	APOB_HUMAN	0	1	50.0 AA STEP	50Step_Domain_p50.0_to_100.0	50	100	50	KYTYNYEAESSSGVPGTADSR	KYTYNYEAESSSGVPGTADSR	1	0.02	0	1	3	0	0	0	0	1	1	0	0	0
	APOB_HUMAN	2	2	50.0 AA STEP	50Step_Domain_p100.0_to_150.0	100	150	50	NSEEFAAAMSR QVFLYPEKDEPTYILNIK EVYGFNPEGK NSEEFAAAMSR QVFLYPEKDEPTYILNIK QVFLYPEKDEPTYILNIK	QVFLYPEKDEPTYILNIK QVFLYPEKDEPTYILNIK	1	0	0	2	3	2	3	1	0	2	1	3	1	1
	APOB_HUMAN	2	2	50.0 AA STEP	50Step_Domain_p150.0_to_200.0	150	200	50	QVFLYPEKDEPTYILNIK KGNVATEISTER QVFLYPEKDEPTYILNIK KGNVATEISTER QVFLYPEKDEPTYILNIK	QVFLYPEKDEPTYILNIK QVFLYPEKDEPTYILNIK	1	0	0	1	3	1	3	3	0	1	1	2	1	2
	APOB_HUMAN	1	0	50.0 AA STEP	50Step_Domain_p200.0_to_250.0	200	250	50	KGNVATEISTER KGNVATEISTER		1	-0.02	0	0	0	1	0	1	0	0	0	1	0	1
	APOB_HUMAN	0	0	50.0 AA STEP	50Step_Domain_p250.0_to_300.0	250	300	50			1	0	0	0	0	0	0	0	0	0	0	0	0	0
	APOB_HUMAN	1	0	50.0 AA STEP	50Step_Domain_p300.0_to_350.0	300	350	50	MGLAFESTK KLTISEQNIQR MGLAFESTK MGLAFESTK		0.0276	-0.02	0	1	0	1	0	1	0	1	0	2	0	1
	APOB_HUMAN	0	0	50.0 AA STEP	50Step_Domain_p350.0_to_400.0	350	400	50			1	0	0	0	0	0	0	0	0	0	0	0	0	0
	APOB_HUMAN	0	0	50.0 AA STEP	50Step_Domain_p400.0_to_450.0	400	450	50			1	0	0	0	0	0	0	0	0	0	0	0	0	0
	APOB_HUMAN	1	0	50.0 AA STEP	50Step_Domain_p450.0_to_500.0	450	500	50	VIGNMGQTMEQLTPELK VIGNMGQTMEQLTPELK VIGNMGQTMEQLTPELK		0.0276	-0.02	0	1	0	1	0	1	0	1	0	1	0	1
	APOB_HUMAN	1	0	50.0 AA STEP	50Step_Domain_p500.0_to_550.0	500	550	50	VIGNMGQTMEQLTPELK VIGNMGQTMEQLTPELK VIGNMGQTMEQLTPELK		0.0276	-0.02	0	1	0	1	0	1	0	1	0	1	0	1
	APOB_HUMAN	0	0	50.0 AA STEP	50Step_Domain_p550.0_to_600.0	550	600	50	IVQILPWEQNEQVK		1	0	0	0	0	1	0	0	0	0	0	1	0	0
	APOB_HUMAN	0	0	50.0 AA STEP	50Step_Domain_p600.0_to_650.0	600	650	50			1	0	0	0	0	0	0	0	0	0	0	0	0	0
	APOB_HUMAN	0	0	50.0 AA STEP	50Step_Domain_p650.0_to_700.0	650	700	50			1	0	0	0	0	0	0	0	0	0	0	0	0	0
	APOB_HUMAN	0	0	50.0 AA STEP	50Step_Domain_p700.0_to_750.0	700	750	50			1	0	0	0	0	0	0	0	0	0	0	0	0	0
	APOB_HUMAN	0	0	50.0 AA STEP	50Step_Domain_p750.0_to_800.0	750	800	50			1	0	0	0	0	0	0	0	0	0	0	0	0	0
	APOB_HUMAN	0	0	50.0 AA STEP	50Step_Domain_p800.0_to_850.0	800	850	50			1	0	0	0	0	0	0	0	0	0	0	0	0	0
	APOB_HUMAN	0	0	50.0 AA STEP	50Step_Domain_p850.0_to_900.0	850	900	50			1	0	0	0	0	0	0	0	0	0	0	0	0	0
	APOB_HUMAN	1	1	50.0 AA STEP	50Step_Domain_p900.0_to_950.0	900	950	50	TEVIPPLIENR TEVIPPLIENR	TEVIPPLIENR	1	0	0	1	0	1	3	0	0	1	0	1	1	0
	APOB_HUMAN	1	1	50.0 AA STEP	50Step_Domain_p950.0_to_1000.0	950	1000	50	TEVIPPLIENR TEVIPPLIENR	TEVIPPLIENR	1	0	0	1	0	1	3	0	0	1	0	1	1	0
	APOB_HUMAN	0	0	50.0 AA STEP	50Step_Domain_p1000.0_to_1050.0	1000	1050	50			1	0	0	0	0	0	0	0	0	0	0	0	0	0
	APOB_HUMAN	0	0	50.0 AA STEP	50Step_Domain_p1050.0_to_1100.0	1050	1100	50			1	0	0	0	0	0	0	0	0	0	0	0	0	0
	APOB_HUMAN	0	0	50.0 AA STEP	50Step_Domain_p1100.0_to_1150.0	1100	1150	50			1	0	0	0	0	0	0	0	0	0	0	0	0	0
	APOB_HUMAN	0	0	50.0 AA STEP	50Step_Domain_p1150.0_to_1200.0	1150	1200	50			1	0	0	0	0	0	0	0	0	0	0	0	0	0
	APOB_HUMAN	0	0	50.0 AA STEP	50Step_Domain_p1200.0_to_1250.0	1200	1250	50			1	0	0	0	0	0	0	0	0	0	0	0	0	0
	APOB_HUMAN	0	0	50.0 AA STEP	50Step_Domain_p1250.0_to_1300.0	1250	1300	50			1	0	0	0	0	0	0	0	0	0	0	0	0	0
	APOB_HUMAN	0	0	50.0 AA STEP	50Step_Domain_p1300.0_to_1350.0	1300	1350	50			1	0	0	0	0	0	0	0	0	0	0	0	0	0
	APOB_HUMAN	0	0	50.0 AA STEP	50Step_Domain_p1350.0_to_1400.0	1350	1400	50			1	0	0	0	0	0	0	0	0	0	0	0	0	0
	APOB_HUMAN	0	0	50.0 AA STEP	50Step_Domain_p1400.0_to_1450.0	1400	1450	50			1	0	0	0	0	0	0	0	0	0	0	0	0	0
	APOB_HUMAN	0	0	50.0 AA STEP	50Step_Domain_p1450.0_to_1500.0	1450	1500	50			1	0	0	0	0	0	0	0	0	0	0	0	0	0
	APOB_HUMAN	0	0	50.0 AA STEP	50Step_Domain_p1500.0_to_1550.0	1500	1550	50			1	0	0	0	0	0	0	0	0	0	0	0	0	0
	APOB_HUMAN	0	0	50.0 AA STEP	50Step_Domain_p1550.0_to_1600.0	1550	1600	50			1	0	0	0	0	0	0	0	0	0	0	0	0	0
	APOB_HUMAN	0	0	50.0 AA STEP	50Step_Domain_p1600.0_to_1650.0	1600	1650	50			1	0	0	0	0	0	0	0	0	0	0	0	0	0
	APOB_HUMAN	0	0	50.0 AA STEP	50Step_Domain_p1650.0_to_1700.0	1650	1700	50			1	0	0	0	0	0	0	0	0	0	0	0	0	0
	APOB_HUMAN	0	0	50.0 AA STEP	50Step_Domain_p1700.0_to_1750.0	1700	1750	50			1	0	0	0	0	0	0	0	0	0	0	0	0	0
	APOB_HUMAN	0	0	50.0 AA STEP	50Step_Domain_p1750.0_to_1800.0	1750	1800	50			1	0	0	0	0	0	0	0	0	0	0	0	0	0
	APOB_HUMAN	0	0	50.0 AA STEP	50Step_Domain_p1800.0_to_1850.0	1800	1850	50			1	0	0	0	0	0	0	0	0	0	0	0	0	0
	APOB_HUMAN	0	0	50.0 AA STEP	50Step_Domain_p1850.0_to_1900.0	1850	1900	50			1	0	0	0	0	0	0	0	0	0	0	0	0	0
	APOB_HUMAN	0	0	50.0 AA STEP	50Step_Domain_p1900.0_to_1950.0	1900	1950	50			1	0	0	0	0	0	0	0	0	0	0	0	0	0
	APOB_HUMAN	0	0	50.0 AA STEP	50Step_Domain_p1950.0_to_2000.0	1950	2000	50			1	0	0	0	0	0	0	0	0	0	0	0	0	0
	APOB_HUMAN	0	0	50.0 AA STEP	50Step_Domain_p2000.0_to_2050.0	2000	2050	50			1	0	0	0	0	0	0	0	0	0	0	0	0	0
	APOB_HUMAN	0	0	50.0 AA STEP	50Step_Domain_p2050.0_to_2100.0	2050	2100	50			1	0	0	0	0	0	0	0	0	0	0	0	0	0
	APOB_HUMAN	0	0	50.0 AA STEP	50Step_Domain_p2100.0_to_2150.0	2100	2150	50			1	0	0	0	0	0	0	0	0	0	0	0	0	0
	APOB_HUMAN	0	0	50.0 AA STEP	50Step_Domain_p2150.0_to_2200.0	2150	2200	50			1	0	0	0	0	0	0	0	0	0	0	0	0	0
	APOB_HUMAN	0	0	50.0 AA STEP	50Step_Domain_p2200.0_to_2250.0	2200	2250	50			1	0	0	0	0	0	0	0	0	0	0	0	0	0
	APOB_HUMAN	0	0	50.0 AA STEP	50Step_Domain_p2250.0_to_2300.0	2250	2300	50			1	0	0	0	0	0	0	0	0	0	0	0	0	0
	APOB_HUMAN	0	0	50.0 AA STEP	50Step_Domain_p2300.0_to_2350.0	2300	2350	50			1	0	0	0	0	0	0	0	0	0	0	0	0	0
	APOB_HUMAN	0	0	50.0 AA STEP	50Step_Domain_p2350.0_to_2400.0	2350	2400	50			1	0	0	0	0	0	0	0	0	0	0	0	0	0
	APOB_HUMAN	0	0	50.0 AA STEP	50Step_Domain_p2400.0_to_2450.0	2400	2450	50			1	0	0	0	0	0	0	0	0	0	0	0	0	0
	APOB_HUMAN	0	0	50.0 AA STEP	50Step_Domain_p2450.0_to_2500.0	2450	2500	50			1	0	0	0	0	0	0	0	0	0	0	0	0	0
	APOB_HUMAN	0	0	50.0 AA STEP	50Step_Domain_p2500.0_to_2550.0	2500	2550	50			1	0	0	0	0	0	0	0	0	0	0	0	0	0
	APOB_HUMAN	0	0	50.0 AA STEP	50Step_Domain_p2550.0_to_2600.0	2550	2600	50			1	0	0	0	0	0	0	0	0	0	0	0	0	0
	APOB_HUMAN	0	0	50.0 AA STEP	50Step_Domain_p2600.0_to_2650.0	2600	2650	50			1	0	0	0	0	0	0	0	0	0	0	0	0	0
	APOB_HUMAN	0	0	50.0 AA STEP	50Step_Domain_p2650.0_to_2700.0	2650	2700	50			1	0	0	0	0	0	0	0	0	0	0	0	0	0
	APOB_HUMAN	0	0	50.0 AA STEP	50Step_Domain_p2700.0_to_2750.0	2700	2750	50			1	0	0	0	0	0	0	0	0	0	0	0	0	0
	APOB_HUMAN	0	0	50.0 AA STEP	50Step_Domain_p2750.0_to_2800.0	2750	2800	50			1	0	0	0	0	0	0	0	0	0	0	0	0	0
	APOB_HUMAN	0	0	50.0 AA STEP	50Step_Domain_p2800.0_to_2850.0	2800	2850	50			1	0	0	0	0	0	0	0	0	0	0	0	0	0
	APOB_HUMAN	0	0	50.0 AA STEP	50Step_Domain_p2850.0_to_2900.0	2850	2900	50			1	0	0	0	0	0	0	0	0	0	0	0	0	0
	APOB_HUMAN	0	0	50.0 AA STEP	50Step_Domain_p2900.0_to_2950.0	2900	2950	50			1	0	0	0	0	0	0	0	0	0	0	0	0	0
	APOB_HUMAN	0	0	50.0 AA STEP	50Step_Domain_p2950.0_to_3000.0	2950	3000	50			1	0	0	0	0	0	0	0	0	0	0	0	0	0
	APOB_HUMAN	0	0	50.0 AA STEP	50Step_Domain_p3000.0_to_3050.0	3000	3050	50			1	0	0	0	0	0	0	0	0	0	0	0	0	0
	APOB_HUMAN	0	0	50.0 AA STEP	50Step_Domain_p3050.0_to_3100.0	3050	3100	50			1	0	0	0	0	0	0	0	0	0	0	0	0	0
	APOB_HUMAN	0	0	50.0 AA STEP	50Step_Domain_p3100.0_to_3150.0	3100	3150	50			1	0	0	0	0	0	0	0	0	0	0	0	0	0
	APOB_HUMAN	0	0	50.0 AA STEP	50Step_Domain_p3150.0_to_3200.0	3150	3200	50			1	0	0	0	0	0	0	0	0	0	0	0	0	0
	APOB_HUMAN	0	0	50.0 AA STEP	50Step_Domain_p3200.0_to_3250.0	3200	3250	50			1	0	0	0	0	0	0	0	0	0	0	0	0	0
	APOB_HUMAN	0	0	50.0 AA STEP	50Step_Domain_p3250.0_to_3300.0	3250	3300	50			1	0	0	0	0	0	0	0	0	0	0	0	0	0
	APOB_HUMAN	0	0	50.0 AA STEP	50Step_Domain_p3300.0_to_3350.0	3300	3350	50			1	0	0	0	0	0	0	0	0	0	0	0	0	0
	APOB_HUMAN	0	0	50.0 AA STEP	50Step_Domain_p3350.0_to_3400.0	3350	3400	50			1	0	0	0	0	0	0	0	0	0	0	0	0	0
	APOB_HUMAN	0	0	50.0 AA STEP	50Step_Domain_p3400.0_to_3450.0	3400	3450	50			1	0	0	0	0	0	0	0	0	0	0	0	0	0
	APOB_HUMAN	0	0	50.0 AA STEP	50Step_Domain_p3450.0_to_3500.0	3450	3500	50			1	0	0	0	0	0	0	0	0	0	0	0	0	0
	APOB_HUMAN	0	0	50.0 AA STEP	50Step_Domain_p3500.0_to_3550.0	3500	3550	50	EYSGTIASEANTYLNSK		1	0	0	0	0	1	0	0	0	0	0	1	0	0
	APOB_HUMAN	0	0	50.0 AA STEP	50Step_Domain_p3550.0_to_3600.0	3550	3600	50			1	0	0	0	0	0	0	0	0	0	0	0	0	0
	APOB_HUMAN	0	0	50.0 AA STEP	50Step_Domain_p3600.0_to_3650.0	3600	3650	50			1	0	0	0	0	0	0	0	0	0	0	0	0	0
	APOB_HUMAN	0	0	50.0 AA STEP	50Step_Domain_p3650.0_to_3700.0	3650	3700	50			1	0	0	0	0	0	0	0	0	0	0	0	0	0
	APOB_HUMAN	0	0	50.0 AA STEP	50Step_Domain_p3700.0_to_3750.0	3700	3750	50			1	0	0	0	0	0	0	0	0	0	0	0	0	0
	APOB_HUMAN	0	0	50.0 AA STEP	50Step_Domain_p3750.0_to_3800.0	3750	3800	50			1	0	0	0	0	0	0	0	0	0	0	0	0	0
	APOB_HUMAN	0	0	50.0 AA STEP	50Step_Domain_p3800.0_to_3850.0	3800	3850	50			1	0	0	0	0	0	0	0	0	0	0	0	0	0
	APOB_HUMAN	0	0	50.0 AA STEP	50Step_Domain_p3850.0_to_3900.0	3850	3900	50			1	0	0	0	0	0	0	0	0	0	0	0	0	0
	APOB_HUMAN	0	0	50.0 AA STEP	50Step_Domain_p3900.0_to_3950.0	3900	3950	50			1	0	0	0	0	0	0	0	0	0	0	0	0	0
	APOB_HUMAN	0	0	50.0 AA STEP	50Step_Domain_p3950.0_to_4000.0	3950	4000	50			1	0	0	0	0	0	0	0	0	0	0	0	0	0
	APOB_HUMAN	0	0	50.0 AA STEP	50Step_Domain_p4000.0_to_4050.0	4000	4050	50			1	0	0	0	0	0	0	0	0	0	0	0	0	0
	APOB_HUMAN	1	0	50.0 AA STEP	50Step_Domain_p4050.0_to_4100.0	4050	4100	50	ATGVLYDYVNK ATGVLYDYVNK		1	-0.02	0	1	0	1	0	0	0	1	0	1	0	0
	APOB_HUMAN	0	0	50.0 AA STEP	50Step_Domain_p4100.0_to_4150.0	4100	4150	50			1	0	0	0	0	0	0	0	0	0	0	0	0	0
	APOB_HUMAN	0	0	50.0 AA STEP	50Step_Domain_p4150.0_to_4200.0	4150	4200	50			1	0	0	0	0	0	0	0	0	0	0	0	0	0
	APOB_HUMAN	0	0	50.0 AA STEP	50Step_Domain_p4200.0_to_4250.0	4200	4250	50			1	0	0	0	0	0	0	0	0	0	0	0	0	0
	APOB_HUMAN	0	0	50.0 AA STEP	50Step_Domain_p4250.0_to_4300.0	4250	4300	50			1	0	0	0	0	0	0	0	0	0	0	0	0	0
	APOB_HUMAN	0	0	50.0 AA STEP	50Step_Domain_p4300.0_to_4350.0	4300	4350	50			1	0	0	0	0	0	0	0	0	0	0	0	0	0
	APOB_HUMAN	0	0	50.0 AA STEP	50Step_Domain_p4350.0_to_4400.0	4350	4400	50			1	0	0	0	0	0	0	0	0	0	0	0	0	0
	APOB_HUMAN	0	0	50.0 AA STEP	50Step_Domain_p4400.0_to_4450.0	4400	4450	50			1	0	0	0	0	0	0	0	0	0	0	0	0	0
	APOB_HUMAN	0	0	50.0 AA STEP	50Step_Domain_p4450.0_to_4500.0	4450	4500	50			1	0	0	0	0	0	0	0	0	0	0	0	0	0
	APOB_HUMAN	0	0	50.0 AA STEP	50Step_Domain_p4500.0_to_4550.0	4500	4550	50			1	0	0	0	0	0	0	0	0	0	0	0	0	0
	APOB_HUMAN	0	0	50.0 AA STEP	50Step_Domain_p4550.0_to_4563.0	4550	4563	13			1	0	0	0	0	0	0	0	0	0	0	0	0	0
	ASPN_HUMAN	0	0	50.0 AA STEP	50Step_Domain_p0_to_50	0	50	50			1	0	0	0	0	0	0	0	0	0	0	0	0	0
	ASPN_HUMAN	1	1	50.0 AA STEP	50Step_Domain_p50.0_to_100.0	50	100	50	VVHCSDLGLTSVPTNIPFDTR	VVHCSDLGLTSVPTNIPFDTR VVHCSDLGLTSVPTNIPFDTR VVHCSDLGLTSVPTNIPFDTR	0.8592	0	1	0	2	2	1	0	1	0	1	1	1	0
	ASPN_HUMAN	1	1	50.0 AA STEP	50Step_Domain_p100.0_to_150.0	100	150	50	VVHCSDLGLTSVPTNIPFDTR	VVHCSDLGLTSVPTNIPFDTR VVHCSDLGLTSVPTNIPFDTR VVHCSDLGLTSVPTNIPFDTR	0.8592	0	1	0	2	2	1	0	1	0	1	1	1	0
	ASPN_HUMAN	0	0	50.0 AA STEP	50Step_Domain_p150.0_to_200.0	150	200	50	LYLSHNQLSEIPLNLPK		1	0	0	1	0	0	0	0	0	1	0	0	0	0
	ASPN_HUMAN	1	0	50.0 AA STEP	50Step_Domain_p200.0_to_250.0	200	250	50	GLPPTLLELHLDYNK GLPPTLLELHLDYNK		0.8592	-0.02	0	1	0	0	0	1	0	1	0	0	0	1
	ASPN_HUMAN	3	2	50.0 AA STEP	50Step_Domain_p250.0_to_300.0	250	300	50	GLPPTLLELHLDYNK ISTVELEDFKR ISTVELEDFKR EIHLENNK GLPPTLLELHLDYNK ISTVELEDFK ISTVELEDFKR	ISTVELEDFK ISTVELEDFKR ISTVELEDFKR ISTVELEDFKR	0.168	-0.02	1	3	2	2	2	3	1	2	1	1	3	5
	ASPN_HUMAN	1	2	50.0 AA STEP	50Step_Domain_p300.0_to_350.0	300	350	50	VGVNDFCPTVPK VGVNDFCPTVPK KIPSGLPELK	KIPSGLPELK VGVNDFCPTVPK VGVNDFCPTVPK KIPSGLPELK	0.168	0.02	3	1	2	2	2	1	2	1	1	1	3	2
	ASPN_HUMAN	0	0	50.0 AA STEP	50Step_Domain_p350.0_to_380.0	350	380	30	MSVQLGNFGM		1	0	0	0	0	0	0	1	0	0	0	0	0	1
	ATPB_HUMAN	0	0	50.0 AA STEP	50Step_Domain_p0_to_50	0	50	50			1	0	0	0	0	0	0	0	0	0	0	0	0	0
	ATPB_HUMAN	5	5	50.0 AA STEP	50Step_Domain_p50.0_to_100.0	50	100	50	LVLEVAQHLGESTVR LVLEVAQHLGESTVR LVLEVAQHLGESTVR	LVLEVAQHLGESTVR LVLEVAQHLGESTVR LVLEVAQHLGESTVR	1	0	5	6	4	4	6	4	4	5	4	3	4	5
	ATPB_HUMAN	11	14	50.0 AA STEP	50Step_Domain_p100.0_to_150.0	100	150	50	IMNVIGEPIDER IMNVIGEPIDERGPIK IPVGPETLGR LVLEVAQHLGESTVR TIAMDGTEGLVR VLDSGAPIKIPVGPETLGR IMNVIGEPIDER LVLEVAQHLGESTVR VLDSGAPIKIPVGPETLGR IMNVIGEPIDER IPVGPETLGR LVLEVAQHLGESTVR TIAMDGTEGLVR VLDSGAPIKIPVGPETLGR	IMNVIGEPIDER IPVGPETLGR LVLEVAQHLGESTVR VLDSGAPIKIPVGPETLGR IMNVIGEPIDER IMNVIGEPIDERGPIK LVLEVAQHLGESTVR TIAMDGTEGLVR VLDSGAPIKIPVGPETLGR IMNVIGEPIDER LVLEVAQHLGESTVR TIAMDGTEGLVR VLDSGAPIKIPVGPETLGR	0.0033	0.06	15	12	13	9	14	11	12	11	13	7	10	15
	ATPB_HUMAN	5	6	50.0 AA STEP	50Step_Domain_p150.0_to_200.0	150	200	50	IMNVIGEPIDER IMNVIGEPIDERGPIK VVDLLAPYAK IMNVIGEPIDER QFAPIHAEAPEFMEMSVEQEILVTGIK VVDLLAPYAK IMNVIGEPIDER VVDLLAPYAK	IMNVIGEPIDER VVDLLAPYAK IMNVIGEPIDER IMNVIGEPIDERGPIK QFAPIHAEAPEFMEMSVEQEILVTGIK VVDLLAPYAK IMNVIGEPIDER VVDLLAPYAK	0.462	0.02	5	4	8	5	6	5	4	4	8	4	4	6
	ATPB_HUMAN	8	7	50.0 AA STEP	50Step_Domain_p200.0_to_250.0	200	250	50	EGNDLYHEMIESGVINLK IGLFGGAGVGK TREGNDLYHEMIESGVINLK TVLIMELINNVAK EGNDLYHEMIESGVINLK IGLFGGAGVGK TREGNDLYHEMIESGVINLK TVLIMELINNVAK EGNDLYHEMIESGVINLK IGLFGGAGVGK TREGNDLYHEMIESGVINLK TVLIMELINNVAK	EGNDLYHEMIESGVINLK IGLFGGAGVGK TREGNDLYHEMIESGVINLK TVLIMELINNVAK EGNDLYHEMIESGVINLK IGLFGGAGVGK TREGNDLYHEMIESGVINLK TVLIMELINNVAK EGNDLYHEMIESGVINLK IGLFGGAGVGK TREGNDLYHEMIESGVINLK TVLIMELINNVAK	1	-0.02	6	8	6	9	9	6	5	7	6	7	6	8
	ATPB_HUMAN	10	9	50.0 AA STEP	50Step_Domain_p250.0_to_300.0	250	300	50	DQEGQDVLLFIDNIFR EGNDLYHEMIESGVINLK TREGNDLYHEMIESGVINLK VALTGLTVAEYFR VALVYGQMNEPPGAR EGNDLYHEMIESGVINLK TREGNDLYHEMIESGVINLK VALTGLTVAEYFR VALVYGQMNEPPGAR EGNDLYHEMIESGVINLK TREGNDLYHEMIESGVINLK VALTGLTVAEYFR VALVYGQMNEPPGAR	EGNDLYHEMIESGVINLK TREGNDLYHEMIESGVINLK VALTGLTVAEYFR VALVYGQMNEPPGAR DQEGQDVLLFIDNIFR EGNDLYHEMIESGVINLK TREGNDLYHEMIESGVINLK VALTGLTVAEYFR VALVYGQMNEPPGAR EGNDLYHEMIESGVINLK TREGNDLYHEMIESGVINLK VALTGLTVAEYFR VALVYGQMNEPPGAR	1	-0.02	9	11	11	10	7	10	7	10	11	8	5	13
	ATPB_HUMAN	5	3	50.0 AA STEP	50Step_Domain_p300.0_to_350.0	300	350	50	DQEGQDVLLFIDNIFR FTQAGSEVSALLGR IPSAVGYQPTLATDMGTMQER FTQAGSEVSALLGR IPSAVGYQPTLATDMGTMQER FTQAGSEVSALLGR IPSAVGYQPTLATDMGTMQER	FTQAGSEVSALLGR IPSAVGYQPTLATDMGTMQER DQEGQDVLLFIDNIFR FTQAGSEVSALLGR IPSAVGYQPTLATDMGTMQER FTQAGSEVSALLGR IPSAVGYQPTLATDMGTMQER	0.1837	-0.04	2	4	4	6	3	5	2	4	4	5	2	6
	ATPB_HUMAN	3	3	50.0 AA STEP	50Step_Domain_p350.0_to_400.0	350	400	50	AIAELGIYPAVDPLDSTSR GSITSVQAIYVPADDLTDPAPATTFAHLDATTVLSR AIAELGIYPAVDPLDSTSR AIAELGIYPAVDPLDSTSR KGSITSVQAIYVPADDLTDPAPATTFAHLDATTVLSR	AIAELGIYPAVDPLDSTSR GSITSVQAIYVPADDLTDPAPATTFAHLDATTVLSR AIAELGIYPAVDPLDSTSR GSITSVQAIYVPADDLTDPAPATTFAHLDATTVLSR AIAELGIYPAVDPLDSTSR	1	0	2	2	3	3	3	3	2	2	3	2	2	4
	ATPB_HUMAN	5	5	50.0 AA STEP	50Step_Domain_p400.0_to_450.0	400	450	50	AIAELGIYPAVDPLDSTSR IMDPNIVGSEHYDVAR AIAELGIYPAVDPLDSTSR IMDPNIVGSEHYDVAR AIAELGIYPAVDPLDSTSR IMDPNIVGSEHYDVAR	AIAELGIYPAVDPLDSTSR IMDPNIVGSEHYDVAR AIAELGIYPAVDPLDSTSR IMDPNIVGSEHYDVAR AIAELGIYPAVDPLDSTSR IMDPNIVGSEHYDVAR	1	0	6	4	5	5	4	5	5	4	5	4	3	6
	ATPB_HUMAN	1	1	50.0 AA STEP	50Step_Domain_p450.0_to_500.0	450	500	50	FLSQPFQVAEVFTGHMGK FLSQPFQVAEVFTGHMGK LVPLKETIK	FLSQPFQVAEVFTGHMGK FLSQPFQVAEVFTGHMGK	1	0	0	1	1	0	1	2	0	1	1	0	1	3
	ATPB_HUMAN	0	0	50.0 AA STEP	50Step_Domain_p500.0_to_529.0	500	529	29		ADKLAEEHSS	1	0	1	0	0	0	0	0	1	0	0	0	0	0
	ATPG_HUMAN	0	0	50.0 AA STEP	50Step_Domain_p0_to_50	0	50	50			1	0	0	0	0	0	0	0	0	0	0	0	0	0
	ATPG_HUMAN	0	0	50.0 AA STEP	50Step_Domain_p50.0_to_100.0	50	100	50			1	0	0	0	0	0	0	0	0	0	0	0	0	0
	ATPG_HUMAN	2	0	50.0 AA STEP	50Step_Domain_p100.0_to_150.0	100	150	50	EVMLVGIGDK THSDQFLVAFK EVMLVGIGDK THSDQFLVAFK EVMLVGIGDK THSDQFLVAFK		0	-0.04	0	3	0	2	0	2	0	2	0	3	0	4
	ATPG_HUMAN	1	0	50.0 AA STEP	50Step_Domain_p150.0_to_200.0	150	200	50	THSDQFLVAFK THSDQFLVAFK THSDQFLVAFK		0.0012	-0.02	0	1	0	1	0	1	0	1	0	1	0	2
	ATPG_HUMAN	0	0	50.0 AA STEP	50Step_Domain_p200.0_to_250.0	200	250	50			1	0	0	0	0	0	0	0	0	0	0	0	0	0
	ATPG_HUMAN	1	0	50.0 AA STEP	50Step_Domain_p250.0_to_298.0	250	298	48	MTAMDNASK MTAMDNASK		0.0282	-0.0208333	0	0	0	1	0	1	0	0	0	1	0	1
	B3AT_HUMAN	0	0	50.0 AA STEP	50Step_Domain_p0_to_50	0	50	50			1	0	0	0	0	0	0	0	0	0	0	0	0	0
	B3AT_HUMAN	0	1	50.0 AA STEP	50Step_Domain_p50.0_to_100.0	50	100	50	VYVELQELVMDEKNQELR	VYVELQELVMDEKNQELR	1	0.02	0	0	0	1	2	0	0	0	0	1	1	0
	B3AT_HUMAN	0	0	50.0 AA STEP	50Step_Domain_p100.0_to_150.0	100	150	50			1	0	0	0	0	0	0	0	0	0	0	0	0	0
	B3AT_HUMAN	1	0	50.0 AA STEP	50Step_Domain_p150.0_to_200.0	150	200	50	HSHAGELEALGGVKPAVLTR HSHAGELEALGGVKPAVLTR		1	-0.02	0	1	0	1	0	0	0	2	0	1	0	0
	B3AT_HUMAN	1	1	50.0 AA STEP	50Step_Domain_p200.0_to_250.0	200	250	50	ADFLEQPVLGFVR LQEAAELEAVELPVPIR ADFLEQPVLGFVR LQEAAELEAVELPVPIR	LQEAAELEAVELPVPIR	1	0	0	1	0	1	2	0	0	2	0	2	1	0
	B3AT_HUMAN	1	1	50.0 AA STEP	50Step_Domain_p250.0_to_300.0	250	300	50	IDAYMAQSR LQEAAELEAVELPVPIR AAATLMSER IDAYMAQSR LQEAAELEAVELPVPIR	LQEAAELEAVELPVPIR	1	0	0	1	0	2	2	0	0	2	0	3	1	0
	B3AT_HUMAN	1	0	50.0 AA STEP	50Step_Domain_p300.0_to_350.0	300	350	50	IDAYMAQSR YQSSPAKPDSSFYK IDAYMAQSR YQSSPAKPDSSFYK		1	-0.02	0	1	0	1	0	0	0	2	0	2	0	0
	B3AT_HUMAN	1	0	50.0 AA STEP	50Step_Domain_p350.0_to_400.0	350	400	50	YQSSPAKPDSSFYK YQSSPAKPDSSFYK		1	-0.02	0	1	0	1	0	0	0	1	0	1	0	0
	B3AT_HUMAN	0	0	50.0 AA STEP	50Step_Domain_p400.0_to_450.0	400	450	50			1	0	0	0	0	0	0	0	0	0	0	0	0	0
	B3AT_HUMAN	0	0	50.0 AA STEP	50Step_Domain_p450.0_to_500.0	450	500	50			1	0	0	0	0	0	0	0	0	0	0	0	0	0
	B3AT_HUMAN	0	0	50.0 AA STEP	50Step_Domain_p500.0_to_550.0	500	550	50			1	0	0	0	0	0	0	0	0	0	0	0	0	0
	B3AT_HUMAN	0	0	50.0 AA STEP	50Step_Domain_p550.0_to_600.0	550	600	50			1	0	0	0	0	0	0	0	0	0	0	0	0	0
	B3AT_HUMAN	0	0	50.0 AA STEP	50Step_Domain_p600.0_to_650.0	600	650	50			1	0	0	0	0	0	0	0	0	0	0	0	0	0
	B3AT_HUMAN	0	0	50.0 AA STEP	50Step_Domain_p650.0_to_700.0	650	700	50			1	0	0	0	0	0	0	0	0	0	0	0	0	0
	B3AT_HUMAN	0	0	50.0 AA STEP	50Step_Domain_p700.0_to_750.0	700	750	50			1	0	0	0	0	0	0	0	0	0	0	0	0	0
	B3AT_HUMAN	0	0	50.0 AA STEP	50Step_Domain_p750.0_to_800.0	750	800	50			1	0	0	0	0	0	0	0	0	0	0	0	0	0
	B3AT_HUMAN	0	0	50.0 AA STEP	50Step_Domain_p800.0_to_850.0	800	850	50			1	0	0	0	0	0	0	0	0	0	0	0	0	0
	B3AT_HUMAN	0	0	50.0 AA STEP	50Step_Domain_p850.0_to_900.0	850	900	50			1	0	0	0	0	0	0	0	0	0	0	0	0	0
	B3AT_HUMAN	0	0	50.0 AA STEP	50Step_Domain_p900.0_to_911.0	900	911	11			1	0	0	0	0	0	0	0	0	0	0	0	0	0
	BGH3_HUMAN	1	1	50.0 AA STEP	50Step_Domain_p0_to_50	0	50	50	QHGPNVCAVQK QHGPNVCAVQK	QHGPNVCAVQK QHGPNVCAVQK QHGPNVCAVQK	1	0	1	1	1	1	1	0	1	1	1	1	1	0
	BGH3_HUMAN	2	3	50.0 AA STEP	50Step_Domain_p50.0_to_100.0	50	100	50	QHGPNVCAVQK STVISYECCPGYEK STVISYECCPGYEKVPGEK GCPAALPLSNLYETLGVVGSTTTQLYTDRTEK QHGPNVCAVQK STVISYECCPGYEKVPGEK	QHGPNVCAVQK STVISYECCPGYEK QHGPNVCAVQK STVISYECCPGYEK STVISYECCPGYEKVPGEK QHGPNVCAVQK STVISYECCPGYEK STVISYECCPGYEKVPGEK	1	0.02	3	4	3	3	2	0	3	3	3	3	2	0
	BGH3_HUMAN	0	0	50.0 AA STEP	50Step_Domain_p100.0_to_150.0	100	150	50	GCPAALPLSNLYETLGVVGSTTTQLYTDRTEK		1	0	0	0	0	1	0	0	0	0	0	1	0	0
	BGH3_HUMAN	1	1	50.0 AA STEP	50Step_Domain_p150.0_to_200.0	150	200	50	RVLTDELK RVLTDELK	RVLTDELK RVLTDELK	1	0	1	0	0	1	1	1	1	0	0	1	1	1
	BGH3_HUMAN	1	0	50.0 AA STEP	50Step_Domain_p200.0_to_250.0	200	250	50	ADHHATNGVVHLIDK	ADHHATNGVVHLIDK	1	-0.02	1	0	0	0	0	3	1	0	0	0	0	3
	BGH3_HUMAN	2	1	50.0 AA STEP	50Step_Domain_p250.0_to_300.0	250	300	50	ILGDPEALR ILGDPEALR AAVAASGLNTMLEGNGQYTLLAPTNEAFEK ILGDPEALR	ILGDPEALR ILGDPEALR ILGDPEALR	1	-0.02	2	1	1	2	1	3	2	1	1	2	1	3
	BGH3_HUMAN	3	2	50.0 AA STEP	50Step_Domain_p300.0_to_350.0	300	350	50	DLLNNHILK ILGDPEALR DLLNNHILK ILGDPEALR DLLNNHILK ILGDPEALR	DLLNNHILK ILGDPEALR ILGDPEALR DLLNNHILK ILGDPEALR	1	-0.02	3	2	1	3	2	3	3	2	1	3	2	3
	BGH3_HUMAN	1	1	50.0 AA STEP	50Step_Domain_p350.0_to_400.0	350	400	50	QAGLGNHLSGSER QAGLGNHLSGSER QAGLGNHLSGSER	QAGLGNHLSGSER QAGLGNHLSGSER	1	0	1	1	0	1	1	2	1	1	0	1	1	2
	BGH3_HUMAN	8	6	50.0 AA STEP	50Step_Domain_p400.0_to_450.0	400	450	50	LTLLAPLNSVFK QAGLGNHLSGSER YLYHGQTLETLGGK DGTPPIDAHTR LTLLAPLNSVFK QAGLGNHLSGSER YLYHGQTLETLGGK DGTPPIDAHTR LTLLAPLNSVFK QAGLGNHLSGSER YLYHGQTLETLGGK	DGTPPIDAHTR LTLLAPLNSVFK QAGLGNHLSGSER YLYHGQTLETLGGK LTLLAPLNSVFK NHIIKDQLASK YLYHGQTLETLGGK LTLLAPLNSVFK QAGLGNHLSGSER YLYHGQTLETLGGK	0.112	-0.04	5	7	5	7	7	10	6	6	5	7	6	10
	BGH3_HUMAN	7	9	50.0 AA STEP	50Step_Domain_p450.0_to_500.0	450	500	50	NSLCIENSCIAAHDK NSLCIENSCIAAHDKR VLTPPMGTVMDVLK YLYHGQTLETLGGK NSLCIENSCIAAHDK NSLCIENSCIAAHDKR VLTPPMGTVMDVLK YLYHGQTLETLGGK VLTPPMGTVMDVLK YLYHGQTLETLGGK	NSLCIENSCIAAHDK NSLCIENSCIAAHDKR VLTPPMGTVMDVLK YLYHGQTLETLGGK NSLCIENSCIAAHDK NSLCIENSCIAAHDKR VLTPPMGTVMDVLK YLYHGQTLETLGGK NSLCIENSCIAAHDK NSLCIENSCIAAHDKR VLTPPMGTVMDVLK YLYHGQTLETLGGK	0.0406	0.04	9	8	11	7	8	5	10	7	10	7	7	5
	BGH3_HUMAN	2	4	50.0 AA STEP	50Step_Domain_p500.0_to_550.0	500	550	50	VLTPPMGTVMDVLK EGVYTVFAPTNEAFR VLTPPMGTVMDVLK EGVYTVFAPTNEAFR VLTPPMGTVMDVLK	EGVYTVFAPTNEAFR VLTPPMGTVMDVLK EGVYTVFAPTNEAFR VLTPPMGTVMDVLK EGVYTVFAPTNEAFR VLTPPMGTVMDVLK	1	0.04	3	1	5	3	3	3	3	1	5	3	3	3
	BGH3_HUMAN	4	4	50.0 AA STEP	50Step_Domain_p550.0_to_600.0	550	600	50	SLQGDKLEVSLK SLQGDKLEVSLK YHIGDEILVSGGIGALVR SLQGDKLEVSLK YHIGDEILVSGGIGALVR	SLQGDKLEVSLK YHIGDEILVSGGIGALVR SLQGDKLEVSLK SLQGDKLEVSLK YHIGDEILVSGGIGALVR	1	0	4	5	3	4	4	3	5	4	3	4	4	3
	BGH3_HUMAN	4	4	50.0 AA STEP	50Step_Domain_p600.0_to_650.0	600	650	50	GDELADSALEIFK SLQGDKLEVSLK GDELADSALEIFK SLQGDKLEVSLK GDELADSALEIFK SLQGDKLEVSLK	GDELADSALEIFK SLQGDKLEVSLK GDELADSALEIFK SLQGDKLEVSLK GDELADSALEIFK SLQGDKLEVSLK	1	0	4	6	4	4	4	3	5	5	4	4	4	3
	BGH3_HUMAN	1	1	50.0 AA STEP	50Step_Domain_p650.0_to_683.0	650	683	33	GDELADSALEIFK GDELADSALEIFK GDELADSALEIFK	GDELADSALEIFK GDELADSALEIFK GDELADSALEIFK	1	0	1	1	1	1	1	1	1	1	1	1	1	1
	CAN1_HUMAN	1	1	50.0 AA STEP	50Step_Domain_p0_to_50	0	50	50	YLGQDYEQLR YLGQDYEQLR	YLGQDYEQLR YLGQDYEQLR YLGQDYEQLR	0.9345	0	1	1	1	0	1	1	1	1	1	0	1	1
	CAN1_HUMAN	0	0	50.0 AA STEP	50Step_Domain_p50.0_to_100.0	50	100	50			1	0	0	0	0	0	0	0	0	0	0	0	0	0
	CAN1_HUMAN	0	0	50.0 AA STEP	50Step_Domain_p100.0_to_150.0	100	150	50			1	0	0	0	0	0	0	0	0	0	0	0	0	0
	CAN1_HUMAN	0	0	50.0 AA STEP	50Step_Domain_p150.0_to_200.0	150	200	50			1	0	0	0	0	0	0	0	0	0	0	0	0	0
	CAN1_HUMAN	0	0	50.0 AA STEP	50Step_Domain_p200.0_to_250.0	200	250	50			1	0	0	0	0	0	0	0	0	0	0	0	0	0
	CAN1_HUMAN	0	0	50.0 AA STEP	50Step_Domain_p250.0_to_300.0	250	300	50			1	0	0	0	0	0	0	0	0	0	0	0	0	0
	CAN1_HUMAN	0	1	50.0 AA STEP	50Step_Domain_p300.0_to_350.0	300	350	50		LEICNLTPDALK LEICNLTPDALK	0.0075	0.02	1	0	0	0	1	0	1	0	0	0	1	0
	CAN1_HUMAN	0	1	50.0 AA STEP	50Step_Domain_p350.0_to_400.0	350	400	50		LEICNLTPDALK LEICNLTPDALK	0.0075	0.02	1	0	0	0	1	0	1	0	0	0	1	0
	CAN1_HUMAN	0	0	50.0 AA STEP	50Step_Domain_p400.0_to_450.0	400	450	50			1	0	0	0	0	0	0	0	0	0	0	0	0	0
	CAN1_HUMAN	1	1	50.0 AA STEP	50Step_Domain_p450.0_to_500.0	450	500	50	SEQFINLR DFFLANASR	SEQFINLR SEQFINLR SEQFINLR	0.9345	0	1	1	1	0	1	1	1	1	1	0	1	1
	CAN1_HUMAN	0	0	50.0 AA STEP	50Step_Domain_p500.0_to_550.0	500	550	50			1	0	0	0	0	0	0	0	0	0	0	0	0	0
	CAN1_HUMAN	0	0	50.0 AA STEP	50Step_Domain_p550.0_to_600.0	550	600	50			1	0	0	0	0	0	0	0	0	0	0	0	0	0
	CAN1_HUMAN	0	0	50.0 AA STEP	50Step_Domain_p600.0_to_650.0	600	650	50			1	0	0	0	0	0	0	0	0	0	0	0	0	0
	CAN1_HUMAN	0	0	50.0 AA STEP	50Step_Domain_p650.0_to_700.0	650	700	50			1	0	0	0	0	0	0	0	0	0	0	0	0	0
	CAN1_HUMAN	0	0	50.0 AA STEP	50Step_Domain_p700.0_to_714.0	700	714	14			1	0	0	0	0	0	0	0	0	0	0	0	0	0
	CATB_HUMAN	0	0	50.0 AA STEP	50Step_Domain_p0_to_50	0	50	50			1	0	0	0	0	0	0	0	0	0	0	0	0	0
	CATB_HUMAN	0	1	50.0 AA STEP	50Step_Domain_p50.0_to_100.0	50	100	50		EQWPQCPTIK EQWPQCPTIK	0.3402	0.02	1	0	1	0	0	0	1	0	1	0	0	0
	CATB_HUMAN	0	0	50.0 AA STEP	50Step_Domain_p100.0_to_150.0	100	150	50			1	0	0	0	0	0	0	0	0	0	0	0	0	0
	CATB_HUMAN	0	0	50.0 AA STEP	50Step_Domain_p150.0_to_200.0	150	200	50			1	0	0	0	0	0	0	0	0	0	0	0	0	0
	CATB_HUMAN	1	0	50.0 AA STEP	50Step_Domain_p200.0_to_250.0	200	250	50	DIMAEIYK DIMAEIYK		0.3402	-0.02	0	1	0	0	0	1	0	1	0	0	0	1
	CATB_HUMAN	1	1	50.0 AA STEP	50Step_Domain_p250.0_to_300.0	250	300	50	SGVYQHVTGEMMGGHAIR SGVYQHVTGEMMGGHAIR SGVYQHVTGEMMGGHAIR	SGVYQHVTGEMMGGHAIR SGVYQHVTGEMMGGHAIR	1	0	1	1	1	1	0	1	1	1	1	1	0	1
	CATB_HUMAN	1	1	50.0 AA STEP	50Step_Domain_p300.0_to_339.0	300	339	39	GQDHCGIESEVVAGIPR GQDHCGIESEVVAGIPR	GQDHCGIESEVVAGIPR GQDHCGIESEVVAGIPR	1	0	1	1	1	1	0	0	1	1	1	1	0	0
	CBR1_HUMAN	2	2	50.0 AA STEP	50Step_Domain_p0_to_50	0	50	50	GIGLAIVR GQAAVQQLQAEGLSPR GIGLAIVR GQAAVQQLQAEGLSPR	GIGLAIVR GQAAVQQLQAEGLSPR GQAAVQQLQAEGLSPR	0.4122	0	2	0	3	3	2	2	1	0	2	2	1	4
	CBR1_HUMAN	2	3	50.0 AA STEP	50Step_Domain_p50.0_to_100.0	50	100	50	FHQLDIDDLQSIR GQAAVQQLQAEGLSPR FHQLDIDDLQSIR GQAAVQQLQAEGLSPR	FHQLDIDDLQSIR FHQLDIDDLQSIR GQAAVQQLQAEGLSPR FHQLDIDDLQSIR GQAAVQQLQAEGLSPR	0.0108	0.02	4	0	4	3	2	3	2	0	3	2	1	5
	CBR1_HUMAN	0	0	50.0 AA STEP	50Step_Domain_p100.0_to_150.0	100	150	50			1	0	0	0	0	0	0	0	0	0	0	0	0	0
	CBR1_HUMAN	0	0	50.0 AA STEP	50Step_Domain_p150.0_to_200.0	150	200	50	FRSETITEEELVGLMNK SETITEEELVGLMNK		1	0	0	0	0	0	0	1	0	0	0	0	0	2
	CBR1_HUMAN	0	0	50.0 AA STEP	50Step_Domain_p200.0_to_250.0	200	250	50			1	0	0	0	0	0	0	0	0	0	0	0	0	0
	CBR1_HUMAN	0	0	50.0 AA STEP	50Step_Domain_p250.0_to_277.0	250	277	27			1	0	0	0	0	0	0	0	0	0	0	0	0	0
	CERU_HUMAN	1	2	50.0 AA STEP	50Step_Domain_p0_to_50	0	50	50	HYYIGIIETTWDYASDHGEK LISVDTEHSNIYLQNGPDR HYYIGIIETTWDYASDHGEK HYYIGIIETTWDYASDHGEK	HYYIGIIETTWDYASDHGEK KLISVDTEHSNIYLQNGPDR LISVDTEHSNIYLQNGPDR HYYIGIIETTWDYASDHGEK LISVDTEHSNIYLQNGPDR HYYIGIIETTWDYASDHGEK LISVDTEHSNIYLQNGPDR	0.3344	0.02	2	2	2	1	3	1	2	2	2	1	3	1
	CERU_HUMAN	1	1	50.0 AA STEP	50Step_Domain_p50.0_to_100.0	50	100	50	LISVDTEHSNIYLQNGPDR ALYLQYTDETFR TTIEKPVWLGFLGPIIK	KLISVDTEHSNIYLQNGPDR LISVDTEHSNIYLQNGPDR LISVDTEHSNIYLQNGPDR LISVDTEHSNIYLQNGPDR	1	0	1	1	1	0	2	2	1	1	1	0	2	2
	CERU_HUMAN	0	0	50.0 AA STEP	50Step_Domain_p100.0_to_150.0	100	150	50			1	0	0	0	0	0	0	0	0	0	0	0	0	0
	CERU_HUMAN	2	3	50.0 AA STEP	50Step_Domain_p150.0_to_200.0	150	200	50	DIASGLIGPLIICK DIASGLIGPLIICK IYHSHIDAPK IYHSHIDAPK	DIASGLIGPLIICK IYHSHIDAPK DIASGLIGPLIICK IYHSHIDAPK DIASGLIGPLIICK IYHSHIDAPK	0.3344	0.02	3	2	3	3	3	1	3	2	3	3	3	1
	CERU_HUMAN	2	3	50.0 AA STEP	50Step_Domain_p200.0_to_250.0	200	250	50	DIASGLIGPLIICK TYCSEPEKVDKDNEDFQESNR DIASGLIGPLIICK	DIASGLIGPLIICK TYCSEPEKVDKDNEDFQESNR DIASGLIGPLIICK TYCSEPEKVDKDNEDFQESNR DIASGLIGPLIICK	0.3344	0.02	2	3	3	2	3	0	2	3	3	2	3	0
	CERU_HUMAN	0	1	50.0 AA STEP	50Step_Domain_p250.0_to_300.0	250	300	50	TYCSEPEKVDKDNEDFQESNR	TYCSEPEKVDKDNEDFQESNR TYCSEPEKVDKDNEDFQESNR	1	0.02	0	1	1	0	1	0	0	1	1	0	1	0
	CERU_HUMAN	0	0	50.0 AA STEP	50Step_Domain_p300.0_to_350.0	300	350	50			1	0	0	0	0	0	0	0	0	0	0	0	0	0
	CERU_HUMAN	0	0	50.0 AA STEP	50Step_Domain_p350.0_to_400.0	350	400	50			1	0	0	0	0	0	0	0	0	0	0	0	0	0
	CERU_HUMAN	1	1	50.0 AA STEP	50Step_Domain_p400.0_to_450.0	400	450	50	EYTDASFTNR EYTDASFTNR	EYTDASFTNR EYTDASFTNR EYTDASFTNR	1	0	1	0	1	1	1	1	1	0	1	1	1	1
[truncated: 3,577 more rows]

## Sheet: Forearm-3 16 22 20 vs 18 24 26
Dermis Forearm Test 3 ; MPLF intragroup variation test of 3 vs 3 samples within forearm group selected based on closest clustering in PCA analysis (Fig. S3); Samples no. 16 22 20 vs 18 24 26 tested
[truncated: 3,823 more rows]

[truncated: 5 more sheets: Forearm-4 18 24 22 vs 28 16 20, Buttock-1 21 23 25 vs 15 17 19, Buttock-2 15 17 19 vs 27 25 23, Buttock-3 25 15 23 vs 19 17 27, Buttock-4 15 17 25 vs 21 23 19]
