# Supplementary material for: Peptide location fingerprinting reveals modification‐associated biomarker candidates of ageing in human tissue proteomes
Source: Aging Cell. 2021 Apr 8;20(5):e13355. doi: 10.1111/acel.13355 (PMC8135079; doi:10.1111/acel.13355)
Supplement: Supplementary file 5 — Tab S4 [file ACEL-20-e13355-s010.xlsx]

## Sheet: Forearm-1 2 4 6 vs 8 10 12
Epidermis Forearm Test 1 ; MPLF intragroup variation test of randomly selected 3 vs 3 samples within forearm group ; Samples no. 2 4 6 vs 8 10 12 tested
2 4 6	GeneAC	8 10 12	Domain Type	Domain_Name	Domain_Start	Domain_Finish	Domain_Length	Peptides 2 4 6	Peptides 8 10 12	p: 2 4 6 vs 8 10 12	Diff 2 4 6 vs 8 10 12	20180601_SherrattM_MO_02.raw (Full_Skin_2)	20180601_SherrattM_MO_04.raw (Full_Skin_4)	20180601_SherrattM_MO_06.raw (Full_Skin_6)	20180601_SherrattM_MO_08.raw (Full_Skin_8)	20180601_SherrattM_MO_10.raw (Full_Skin_10)	20180601_SherrattM_MO_12.raw (Full_Skin_12)	Original_20180601_SherrattM_MO_02.raw (Full_Skin_2)	Original_20180601_SherrattM_MO_04.raw (Full_Skin_4)	Original_20180601_SherrattM_MO_06.raw (Full_Skin_6)	Original_20180601_SherrattM_MO_08.raw (Full_Skin_8)	Original_20180601_SherrattM_MO_10.raw (Full_Skin_10)	Original_20180601_SherrattM_MO_12.raw (Full_Skin_12)
0	CDD_HUMAN	0	50.0 AA STEP	50Step_Domain_p0_to_50	0	50	50			1	0	0	0	0	0	0	0	0	0	0	0	0	0
1	CDD_HUMAN	0	50.0 AA STEP	50Step_Domain_p50.0_to_100.0	50	100	50	AVSEGYKDFR GCNIENACYPLGICAER AVSEGYKDFR GCNIENACYPLGICAER AVSEGYKDFR GCNIENACYPLGICAER	AVSEGYKDFR GCNIENACYPLGICAER	0.0402	-0.02	1	1	1	1	0	0	2	2	2	2	0	0
0	CDD_HUMAN	0	50.0 AA STEP	50Step_Domain_p100.0_to_146.0	100	146	46			1	0	0	0	0	0	0	0	0	0	0	0	0	0
0	CO3_HUMAN	0	50.0 AA STEP	50Step_Domain_p0_to_50	0	50	50			1	0	0	0	0	0	0	0	0	0	0	0	0	0
0	CO3_HUMAN	0	50.0 AA STEP	50Step_Domain_p50.0_to_100.0	50	100	50			1	0	0	0	0	0	0	0	0	0	0	0	0	0
0	CO3_HUMAN	0	50.0 AA STEP	50Step_Domain_p100.0_to_150.0	100	150	50			1	0	0	0	0	0	0	0	0	0	0	0	0	0
0	CO3_HUMAN	0	50.0 AA STEP	50Step_Domain_p150.0_to_200.0	150	200	50			1	0	0	0	0	0	0	0	0	0	0	0	0	0
0	CO3_HUMAN	0	50.0 AA STEP	50Step_Domain_p200.0_to_250.0	200	250	50			1	0	0	0	0	0	0	0	0	0	0	0	0	0
0	CO3_HUMAN	0	50.0 AA STEP	50Step_Domain_p250.0_to_300.0	250	300	50	RIPIEDGSGEVVLSR		0.6834	0	0	0	1	0	0	0	0	0	1	0	0	0
0	CO3_HUMAN	0	50.0 AA STEP	50Step_Domain_p300.0_to_350.0	300	350	50	RIPIEDGSGEVVLSR		0.6834	0	0	0	1	0	0	0	0	0	1	0	0	0
0	CO3_HUMAN	0	50.0 AA STEP	50Step_Domain_p350.0_to_400.0	350	400	50	VPVAVQGEDTVQSLTQGDGVAK		0.6834	0	0	0	1	0	0	0	0	0	1	0	0	0
0	CO3_HUMAN	0	50.0 AA STEP	50Step_Domain_p400.0_to_450.0	400	450	50	VPVAVQGEDTVQSLTQGDGVAK		0.6834	0	0	0	1	0	0	0	0	0	1	0	0	0
0	CO3_HUMAN	0	50.0 AA STEP	50Step_Domain_p450.0_to_500.0	450	500	50			1	0	0	0	0	0	0	0	0	0	0	0	0	0
0	CO3_HUMAN	0	50.0 AA STEP	50Step_Domain_p500.0_to_550.0	500	550	50			1	0	0	0	0	0	0	0	0	0	0	0	0	0
0	CO3_HUMAN	0	50.0 AA STEP	50Step_Domain_p550.0_to_600.0	550	600	50			1	0	0	0	0	0	0	0	0	0	0	0	0	0
0	CO3_HUMAN	0	50.0 AA STEP	50Step_Domain_p600.0_to_650.0	600	650	50			1	0	0	0	0	0	0	0	0	0	0	0	0	0
0	CO3_HUMAN	0	50.0 AA STEP	50Step_Domain_p650.0_to_700.0	650	700	50			1	0	0	0	0	0	0	0	0	0	0	0	0	0
1	CO3_HUMAN	0	50.0 AA STEP	50Step_Domain_p700.0_to_750.0	700	750	50	FISLGEACK FISLGEACK		0	-0.02	0	1	1	0	0	0	0	1	1	0	0	0
0	CO3_HUMAN	0	50.0 AA STEP	50Step_Domain_p750.0_to_800.0	750	800	50			1	0	0	0	0	0	0	0	0	0	0	0	0	0
0	CO3_HUMAN	0	50.0 AA STEP	50Step_Domain_p800.0_to_850.0	800	850	50			1	0	0	0	0	0	0	0	0	0	0	0	0	0
0	CO3_HUMAN	0	50.0 AA STEP	50Step_Domain_p850.0_to_900.0	850	900	50			1	0	0	0	0	0	0	0	0	0	0	0	0	0
0	CO3_HUMAN	0	50.0 AA STEP	50Step_Domain_p900.0_to_950.0	900	950	50			1	0	0	0	0	0	0	0	0	0	0	0	0	0
0	CO3_HUMAN	0	50.0 AA STEP	50Step_Domain_p950.0_to_1000.0	950	1000	50			1	0	0	0	0	0	0	0	0	0	0	0	0	0
0	CO3_HUMAN	0	50.0 AA STEP	50Step_Domain_p1000.0_to_1050.0	1000	1050	50			1	0	0	0	0	0	0	0	0	0	0	0	0	0
0	CO3_HUMAN	0	50.0 AA STEP	50Step_Domain_p1050.0_to_1100.0	1050	1100	50			1	0	0	0	0	0	0	0	0	0	0	0	0	0
0	CO3_HUMAN	0	50.0 AA STEP	50Step_Domain_p1100.0_to_1150.0	1100	1150	50			1	0	0	0	0	0	0	0	0	0	0	0	0	0
0	CO3_HUMAN	0	50.0 AA STEP	50Step_Domain_p1150.0_to_1200.0	1150	1200	50			1	0	0	0	0	0	0	0	0	0	0	0	0	0
0	CO3_HUMAN	0	50.0 AA STEP	50Step_Domain_p1200.0_to_1250.0	1200	1250	50			1	0	0	0	0	0	0	0	0	0	0	0	0	0
0	CO3_HUMAN	0	50.0 AA STEP	50Step_Domain_p1250.0_to_1300.0	1250	1300	50			1	0	0	0	0	0	0	0	0	0	0	0	0	0
0	CO3_HUMAN	0	50.0 AA STEP	50Step_Domain_p1300.0_to_1350.0	1300	1350	50			1	0	0	0	0	0	0	0	0	0	0	0	0	0
0	CO3_HUMAN	0	50.0 AA STEP	50Step_Domain_p1350.0_to_1400.0	1350	1400	50			1	0	0	0	0	0	0	0	0	0	0	0	0	0
1	CO3_HUMAN	0	50.0 AA STEP	50Step_Domain_p1400.0_to_1450.0	1400	1450	50	NTLIIYLDK NTLIIYLDK		0	-0.02	0	1	1	0	0	0	0	1	1	0	0	0
0	CO3_HUMAN	0	50.0 AA STEP	50Step_Domain_p1450.0_to_1500.0	1450	1500	50			1	0	0	0	0	0	0	0	0	0	0	0	0	0
0	CO3_HUMAN	0	50.0 AA STEP	50Step_Domain_p1500.0_to_1550.0	1500	1550	50			1	0	0	0	0	0	0	0	0	0	0	0	0	0
0	CO3_HUMAN	0	50.0 AA STEP	50Step_Domain_p1550.0_to_1600.0	1550	1600	50			1	0	0	0	0	0	0	0	0	0	0	0	0	0
0	CO3_HUMAN	0	50.0 AA STEP	50Step_Domain_p1600.0_to_1650.0	1600	1650	50			1	0	0	0	0	0	0	0	0	0	0	0	0	0
0	CO3_HUMAN	0	50.0 AA STEP	50Step_Domain_p1650.0_to_1663.0	1650	1663	13			1	0	0	0	0	0	0	0	0	0	0	0	0	0
2	EF2_HUMAN	1	50.0 AA STEP	50Step_Domain_p0_to_50	0	50	50	STLTDSLVCK VNFTVDQIR VNFTVDQIR VNFTVDQIR	STLTDSLVCK VNFTVDQIR VNFTVDQIR STLTDSLVCK VNFTVDQIR	0.0054	-0.02	2	3	2	1	1	1	2	1	1	2	1	2
0	EF2_HUMAN	0	50.0 AA STEP	50Step_Domain_p50.0_to_100.0	50	100	50			1	0	0	0	0	0	0	0	0	0	0	0	0	0
0	EF2_HUMAN	0	50.0 AA STEP	50Step_Domain_p100.0_to_150.0	100	150	50			1	0	0	0	0	0	0	0	0	0	0	0	0	0
0	EF2_HUMAN	0	50.0 AA STEP	50Step_Domain_p150.0_to_200.0	150	200	50			1	0	0	0	0	0	0	0	0	0	0	0	0	0
0	EF2_HUMAN	1	50.0 AA STEP	50Step_Domain_p200.0_to_250.0	200	250	50		GEGQLGPAER GEGQLGPAER	0.9558	0.02	0	0	0	0	1	1	0	0	0	0	1	1
0	EF2_HUMAN	1	50.0 AA STEP	50Step_Domain_p250.0_to_300.0	250	300	50	VFDAIMNFK	VFDAIMNFK VFDAIMNFK VFDAIMNFK	0.9558	0.02	1	0	0	1	1	1	1	0	0	1	1	1
0	EF2_HUMAN	1	50.0 AA STEP	50Step_Domain_p300.0_to_350.0	300	350	50	VFDAIMNFK	VFDAIMNFK VFDAIMNFK VFDAIMNFK	0.9558	0.02	1	0	0	1	1	1	1	0	0	1	1	1
0	EF2_HUMAN	0	50.0 AA STEP	50Step_Domain_p350.0_to_400.0	350	400	50			1	0	0	0	0	0	0	0	0	0	0	0	0	0
1	EF2_HUMAN	1	50.0 AA STEP	50Step_Domain_p400.0_to_450.0	400	450	50	KEDLYLKPIQR KEDLYLKPIQR	KEDLYLKPIQR VFSGLVSTGLK KEDLYLKPIQR KEDLYLKPIQR	1	0	1	0	2	1	1	1	1	0	1	2	1	1
0	EF2_HUMAN	0	50.0 AA STEP	50Step_Domain_p450.0_to_500.0	450	500	50		FSVSPVVR	1	0	0	0	0	0	1	0	0	0	0	0	1	0
0	EF2_HUMAN	0	50.0 AA STEP	50Step_Domain_p500.0_to_550.0	500	550	50		FSVSPVVR	1	0	0	0	0	0	1	0	0	0	0	0	1	0
2	EF2_HUMAN	1	50.0 AA STEP	50Step_Domain_p550.0_to_600.0	550	600	50	ETVSEESNVLCLSK ETVSEESNVLCLSK ETVSEESNVLCLSK	ETVSEESNVLCLSK ETVSEESNVLCLSK ETVSEESNVLCLSK	0.0882	-0.02	1	3	2	1	1	1	1	1	1	1	1	1
0	EF2_HUMAN	1	50.0 AA STEP	50Step_Domain_p600.0_to_650.0	600	650	50		YEWDVAEAR YLAEKYEWDVAEAR YEWDVAEAR YEWDVAEAR	0.0882	0.02	0	0	0	1	1	1	0	0	0	2	1	1
1	EF2_HUMAN	1	50.0 AA STEP	50Step_Domain_p650.0_to_700.0	650	700	50	EGALCEENMR EGALCEENMR	EGALCEENMR EGALCEENMR EGALCEENMR	1	0	1	0	2	1	1	1	1	0	1	1	1	1
0	EF2_HUMAN	0	50.0 AA STEP	50Step_Domain_p700.0_to_750.0	700	750	50			1	0	0	0	0	0	0	0	0	0	0	0	0	0
0	EF2_HUMAN	1	50.0 AA STEP	50Step_Domain_p750.0_to_800.0	750	800	50		GHVFEESQVAGTPMFVVK GHVFEESQVAGTPMFVVK	0.9558	0.02	0	0	0	0	1	1	0	0	0	0	1	1
0	EF2_HUMAN	0	50.0 AA STEP	50Step_Domain_p800.0_to_850.0	800	850	50		EGIPALDNFLDK	1	0	0	0	0	0	0	1	0	0	0	0	0	1
0	EF2_HUMAN	0	50.0 AA STEP	50Step_Domain_p850.0_to_858.0	850	858	8		EGIPALDNFLDK	1	0	0	0	0	0	0	1	0	0	0	0	0	1
0	GAN_HUMAN	0	50.0 AA STEP	50Step_Domain_p0_to_50	0	50	50	FCDAHLVLDGEEIPVQK		0.024	0	0	0	1	0	0	0	0	0	1	0	0	0
0	GAN_HUMAN	0	50.0 AA STEP	50Step_Domain_p50.0_to_100.0	50	100	50			1	0	0	0	0	0	0	0	0	0	0	0	0	0
0	GAN_HUMAN	0	50.0 AA STEP	50Step_Domain_p100.0_to_150.0	100	150	50			1	0	0	0	0	0	0	0	0	0	0	0	0	0
0	GAN_HUMAN	0	50.0 AA STEP	50Step_Domain_p150.0_to_200.0	150	200	50			1	0	0	0	0	0	0	0	0	0	0	0	0	0
0	GAN_HUMAN	0	50.0 AA STEP	50Step_Domain_p200.0_to_250.0	200	250	50			1	0	0	0	0	0	0	0	0	0	0	0	0	0
1	GAN_HUMAN	1	50.0 AA STEP	50Step_Domain_p250.0_to_300.0	250	300	50	GYSECIVTVGGEER GYSECIVTVGGEER GYSECIVTVGGEER	GYSECIVTVGGEER GYSECIVTVGGEER GYSECIVTVGGEER	1	0	1	1	1	1	1	1	1	1	1	1	1	1
0	GAN_HUMAN	0	50.0 AA STEP	50Step_Domain_p300.0_to_350.0	300	350	50			1	0	0	0	0	0	0	0	0	0	0	0	0	0
0	GAN_HUMAN	0	50.0 AA STEP	50Step_Domain_p350.0_to_400.0	350	400	50			1	0	0	0	0	0	0	0	0	0	0	0	0	0
0	GAN_HUMAN	0	50.0 AA STEP	50Step_Domain_p400.0_to_450.0	400	450	50			1	0	0	0	0	0	0	0	0	0	0	0	0	0
0	GAN_HUMAN	0	50.0 AA STEP	50Step_Domain_p450.0_to_500.0	450	500	50			1	0	0	0	0	0	0	0	0	0	0	0	0	0
0	GAN_HUMAN	0	50.0 AA STEP	50Step_Domain_p500.0_to_550.0	500	550	50			1	0	0	0	0	0	0	0	0	0	0	0	0	0
1	GAN_HUMAN	1	50.0 AA STEP	50Step_Domain_p550.0_to_597.0	550	597	47	LQLQQGLFR LQLQQGLFR LQLQQGLFR	LQLQQGLFR LQLQQGLFR LQLQQGLFR	1	0	1	1	1	1	1	1	1	1	1	1	1	1
3	H14_HUMAN	10	50.0 AA STEP	50Step_Domain_p0_to_50	0	50	50	ASGPPVSELITK KASGPPVSELITK SETAPAAPAAPAPAEK ASGPPVSELITK KASGPPVSELITK	ASGPPVSELITK KASGPPVSELITK ASGPPVSELITK KASGPPVSELITK SETAPAAPAAPAPAEK ASGPPVSELITK KASGPPVSELITK SETAPAAPAAPAPAEK	0.0085	0.14	7	0	3	7	11	12	8	0	5	4	7	5
4	H14_HUMAN	7	50.0 AA STEP	50Step_Domain_p50.0_to_100.0	50	100	50	ALAAAGYDVEK GTGASGSFK KALAAAGYDVEK SGVSLAALK ALAAAGYDVEK GTGASGSFK ALAAAGYDVEK GTGASGSFK KALAAAGYDVEK SGVSLAALK	ALAAAGYDVEK GTGASGSFK KALAAAGYDVEK SGVSLAALK ALAAAGYDVEK KALAAAGYDVEK SGVSLAALK ALAAAGYDVEK	0.299	0.06	6	2	3	10	6	5	6	2	5	6	4	2
1	H14_HUMAN	1	50.0 AA STEP	50Step_Domain_p100.0_to_150.0	100	150	50	GTGASGSFK GTGASGSFK GTGASGSFK	GTGASGSFK	1	0	1	1	1	2	0	0	1	1	1	1	0	0
0	H14_HUMAN	0	50.0 AA STEP	50Step_Domain_p150.0_to_200.0	150	200	50			1	0	0	0	0	0	0	0	0	0	0	0	0	0
0	H14_HUMAN	0	50.0 AA STEP	50Step_Domain_p200.0_to_219.0	200	219	19			1	0	0	0	0	0	0	0	0	0	0	0	0	0
0	IDE_HUMAN	0	50.0 AA STEP	50Step_Domain_p0_to_50	0	50	50			1	0	0	0	0	0	0	0	0	0	0	0	0	0
0	IDE_HUMAN	0	50.0 AA STEP	50Step_Domain_p50.0_to_100.0	50	100	50			1	0	0	0	0	0	0	0	0	0	0	0	0	0
0	IDE_HUMAN	0	50.0 AA STEP	50Step_Domain_p100.0_to_150.0	100	150	50			1	0	0	0	0	0	0	0	0	0	0	0	0	0
0	IDE_HUMAN	0	50.0 AA STEP	50Step_Domain_p150.0_to_200.0	150	200	50	NVMNDAWR	NVMNDAWR	1	0	0	0	1	0	1	0	0	0	1	0	1	0
0	IDE_HUMAN	0	50.0 AA STEP	50Step_Domain_p200.0_to_250.0	200	250	50			1	0	0	0	0	0	0	0	0	0	0	0	0	0
0	IDE_HUMAN	0	50.0 AA STEP	50Step_Domain_p250.0_to_300.0	250	300	50	LFSEVENK	LFSEVENK	1	0	0	0	1	0	0	1	0	0	1	0	0	1
0	IDE_HUMAN	0	50.0 AA STEP	50Step_Domain_p300.0_to_350.0	300	350	50			1	0	0	0	0	0	0	0	0	0	0	0	0	0
1	IDE_HUMAN	0	50.0 AA STEP	50Step_Domain_p350.0_to_400.0	350	400	50	GWVNTLVGGQK GWVNTLVGGQK		0.0483	-0.02	1	0	1	0	0	0	1	0	1	0	0	0
1	IDE_HUMAN	1	50.0 AA STEP	50Step_Domain_p400.0_to_450.0	400	450	50	DLNAVAFR DLNAVAFR DLNAVAFR	DLNAVAFR DLNAVAFR DLNAVAFR	1	0	1	2	1	2	1	1	1	1	1	1	1	1
0	IDE_HUMAN	0	50.0 AA STEP	50Step_Domain_p450.0_to_500.0	450	500	50			1	0	0	0	0	0	0	0	0	0	0	0	0	0
1	IDE_HUMAN	1	50.0 AA STEP	50Step_Domain_p500.0_to_550.0	500	550	50	NEFIPTNFEILPLEK NEFIPTNFEILPLEK	NEFIPTNFEILPLEK NEFIPTNFEILPLEK NEFIPTNFEILPLEK	0.0483	0	1	0	1	2	1	1	1	0	1	1	1	1
0	IDE_HUMAN	0	50.0 AA STEP	50Step_Domain_p550.0_to_600.0	550	600	50			1	0	0	0	0	0	0	0	0	0	0	0	0	0
0	IDE_HUMAN	0	50.0 AA STEP	50Step_Domain_p600.0_to_650.0	600	650	50			1	0	0	0	0	0	0	0	0	0	0	0	0	0
0	IDE_HUMAN	0	50.0 AA STEP	50Step_Domain_p650.0_to_700.0	650	700	50			1	0	0	0	0	0	0	0	0	0	0	0	0	0
0	IDE_HUMAN	0	50.0 AA STEP	50Step_Domain_p700.0_to_750.0	700	750	50			1	0	0	0	0	0	0	0	0	0	0	0	0	0
0	IDE_HUMAN	0	50.0 AA STEP	50Step_Domain_p750.0_to_800.0	750	800	50			1	0	0	0	0	0	0	0	0	0	0	0	0	0
0	IDE_HUMAN	0	50.0 AA STEP	50Step_Domain_p800.0_to_850.0	800	850	50			1	0	0	0	0	0	0	0	0	0	0	0	0	0
1	IDE_HUMAN	0	50.0 AA STEP	50Step_Domain_p850.0_to_900.0	850	900	50	SIEDMTEEAFQK SIEDMTEEAFQK SIEDMTEEAFQK	SIEDMTEEAFQK	0	-0.02	1	2	1	0	1	0	1	1	1	0	1	0
2	IDE_HUMAN	2	50.0 AA STEP	50Step_Domain_p900.0_to_950.0	900	950	50	DNTEVAYLK EMLAVDAPR EMLAVDAPR DNTEVAYLK EMLAVDAPR	DNTEVAYLK DNTEVAYLK EMLAVDAPR DNTEVAYLK	1	0	2	2	1	2	2	1	2	1	2	1	2	1
0	IDE_HUMAN	0	50.0 AA STEP	50Step_Domain_p950.0_to_1000.0	950	1000	50			1	0	0	0	0	0	0	0	0	0	0	0	0	0
0	IDE_HUMAN	0	50.0 AA STEP	50Step_Domain_p1000.0_to_1019.0	1000	1019	19			1	0	0	0	0	0	0	0	0	0	0	0	0	0
0	PHB_HUMAN	0	50.0 AA STEP	50Step_Domain_p0_to_50	0	50	50			1	0	0	0	0	0	0	0	0	0	0	0	0	0
1	PHB_HUMAN	1	50.0 AA STEP	50Step_Domain_p50.0_to_100.0	50	100	50	DLQNVNITLR DLQNVNITLR DLQNVNITLR	DLQNVNITLR NVPVITGSK DLQNVNITLR DLQNVNITLR	0.6534	0	1	1	1	2	1	1	1	1	1	2	1	1
3	PHB_HUMAN	4	50.0 AA STEP	50Step_Domain_p100.0_to_150.0	100	150	50	FDAGELITQR IFTSIGEDYDER VLPSITTEILK FDAGELITQR IFTSIGEDYDER VLPSITTEILK FDAGELITQR IFTSIGEDYDER VLPSITTEILK	FDAGELITQR IFTSIGEDYDER VLPSITTEILK FDAGELITQR IFTSIGEDYDER VLPSITTEILK FDAGELITQR IFTSIGEDYDER VLPSITTEILK	0.0282	0.02	3	3	3	3	4	4	3	4	4	3	4	3
0	PHB_HUMAN	0	50.0 AA STEP	50Step_Domain_p150.0_to_200.0	150	200	50			1	0	0	0	0	0	0	0	0	0	0	0	0	0
1	PHB_HUMAN	0	50.0 AA STEP	50Step_Domain_p200.0_to_250.0	200	250	50	KLEAAEDIAYQLSR KLEAAEDIAYQLSR KLEAAEDIAYQLSR		0.0012	-0.02	1	1	1	0	0	0	1	1	1	0	0	0
2	PHB_HUMAN	1	50.0 AA STEP	50Step_Domain_p250.0_to_272.0	250	272	22	KLEAAEDIAYQLSR NITYLPAGQSVLLQLPQ KLEAAEDIAYQLSR NITYLPAGQSVLLQLPQ KLEAAEDIAYQLSR NITYLPAGQSVLLQLPQ	NITYLPAGQSVLLQLPQ NITYLPAGQSVLLQLPQ NITYLPAGQSVLLQLPQ	0.0012	-0.0454545	2	2	2	1	1	1	2	2	2	1	1	1
0	RL6_HUMAN	0	50.0 AA STEP	50Step_Domain_p0_to_50	0	50	50			1	0	0	0	0	0	0	0	0	0	0	0	0	0
0	RL6_HUMAN	1	50.0 AA STEP	50Step_Domain_p50.0_to_100.0	50	100	50		VLATVTKPVGGDK VLATVTKPVGGDK VLATVTKPVGGDK	0.0066	0.02	0	0	0	1	1	1	0	0	0	1	1	1
1	RL6_HUMAN	1	50.0 AA STEP	50Step_Domain_p100.0_to_150.0	100	150	50	YYPTEDVPR YYPTEDVPR	YYPTEDVPR YYPTEDVPR YYPTEDVPR	1	0	1	0	1	1	1	1	1	0	1	1	1	1
0	RL6_HUMAN	0	50.0 AA STEP	50Step_Domain_p150.0_to_200.0	150	200	50			1	0	0	0	0	0	0	0	0	0	0	0	0	0
0	RL6_HUMAN	0	50.0 AA STEP	50Step_Domain_p200.0_to_250.0	200	250	50		HQEGEIFDTEKEKYEITEQR	1	0	0	0	0	0	0	1	0	0	0	0	0	1
1	RL6_HUMAN	1	50.0 AA STEP	50Step_Domain_p250.0_to_288.0	250	288	38	AIPQLQGYLR AIPQLQGYLR	AIPQLQGYLR AIPQLQGYLR AIPQLQGYLR	1	0	1	0	1	1	1	1	2	0	1	2	1	1
0	TPR_HUMAN	0	50.0 AA STEP	50Step_Domain_p0_to_50	0	50	50			1	0	0	0	0	0	0	0	0	0	0	0	0	0
0	TPR_HUMAN	0	50.0 AA STEP	50Step_Domain_p50.0_to_100.0	50	100	50			1	0	0	0	0	0	0	0	0	0	0	0	0	0
0	TPR_HUMAN	0	50.0 AA STEP	50Step_Domain_p100.0_to_150.0	100	150	50			1	0	0	0	0	0	0	0	0	0	0	0	0	0
0	TPR_HUMAN	0	50.0 AA STEP	50Step_Domain_p150.0_to_200.0	150	200	50			1	0	0	0	0	0	0	0	0	0	0	0	0	0
1	TPR_HUMAN	0	50.0 AA STEP	50Step_Domain_p200.0_to_250.0	200	250	50	TDELLALGR TDELLALGR		0	-0.02	1	0	1	0	0	0	1	0	1	0	0	0
0	TPR_HUMAN	0	50.0 AA STEP	50Step_Domain_p250.0_to_300.0	250	300	50			1	0	0	0	0	0	0	0	0	0	0	0	0	0
0	TPR_HUMAN	0	50.0 AA STEP	50Step_Domain_p300.0_to_350.0	300	350	50			1	0	0	0	0	0	0	0	0	0	0	0	0	0
0	TPR_HUMAN	0	50.0 AA STEP	50Step_Domain_p350.0_to_400.0	350	400	50			1	0	0	0	0	0	0	0	0	0	0	0	0	0
0	TPR_HUMAN	0	50.0 AA STEP	50Step_Domain_p400.0_to_450.0	400	450	50			1	0	0	0	0	0	0	0	0	0	0	0	0	0
0	TPR_HUMAN	0	50.0 AA STEP	50Step_Domain_p450.0_to_500.0	450	500	50			1	0	0	0	0	0	0	0	0	0	0	0	0	0
0	TPR_HUMAN	0	50.0 AA STEP	50Step_Domain_p500.0_to_550.0	500	550	50			1	0	0	0	0	0	0	0	0	0	0	0	0	0
0	TPR_HUMAN	0	50.0 AA STEP	50Step_Domain_p550.0_to_600.0	550	600	50			1	0	0	0	0	0	0	0	0	0	0	0	0	0
0	TPR_HUMAN	0	50.0 AA STEP	50Step_Domain_p600.0_to_650.0	600	650	50			1	0	0	0	0	0	0	0	0	0	0	0	0	0
0	TPR_HUMAN	0	50.0 AA STEP	50Step_Domain_p650.0_to_700.0	650	700	50			1	0	0	0	0	0	0	0	0	0	0	0	0	0
0	TPR_HUMAN	0	50.0 AA STEP	50Step_Domain_p700.0_to_750.0	700	750	50			1	0	0	0	0	0	0	0	0	0	0	0	0	0
0	TPR_HUMAN	0	50.0 AA STEP	50Step_Domain_p750.0_to_800.0	750	800	50			1	0	0	0	0	0	0	0	0	0	0	0	0	0
0	TPR_HUMAN	0	50.0 AA STEP	50Step_Domain_p800.0_to_850.0	800	850	50			1	0	0	0	0	0	0	0	0	0	0	0	0	0
0	TPR_HUMAN	0	50.0 AA STEP	50Step_Domain_p850.0_to_900.0	850	900	50			1	0	0	0	0	0	0	0	0	0	0	0	0	0
0	TPR_HUMAN	0	50.0 AA STEP	50Step_Domain_p900.0_to_950.0	900	950	50			1	0	0	0	0	0	0	0	0	0	0	0	0	0
0	TPR_HUMAN	0	50.0 AA STEP	50Step_Domain_p950.0_to_1000.0	950	1000	50			1	0	0	0	0	0	0	0	0	0	0	0	0	0
0	TPR_HUMAN	0	50.0 AA STEP	50Step_Domain_p1000.0_to_1050.0	1000	1050	50			1	0	0	0	0	0	0	0	0	0	0	0	0	0
0	TPR_HUMAN	0	50.0 AA STEP	50Step_Domain_p1050.0_to_1100.0	1050	1100	50			1	0	0	0	0	0	0	0	0	0	0	0	0	0
0	TPR_HUMAN	0	50.0 AA STEP	50Step_Domain_p1100.0_to_1150.0	1100	1150	50			1	0	0	0	0	0	0	0	0	0	0	0	0	0
0	TPR_HUMAN	0	50.0 AA STEP	50Step_Domain_p1150.0_to_1200.0	1150	1200	50			1	0	0	0	0	0	0	0	0	0	0	0	0	0
0	TPR_HUMAN	0	50.0 AA STEP	50Step_Domain_p1200.0_to_1250.0	1200	1250	50			1	0	0	0	0	0	0	0	0	0	0	0	0	0
0	TPR_HUMAN	0	50.0 AA STEP	50Step_Domain_p1250.0_to_1300.0	1250	1300	50			1	0	0	0	0	0	0	0	0	0	0	0	0	0
0	TPR_HUMAN	0	50.0 AA STEP	50Step_Domain_p1300.0_to_1350.0	1300	1350	50			1	0	0	0	0	0	0	0	0	0	0	0	0	0
0	TPR_HUMAN	0	50.0 AA STEP	50Step_Domain_p1350.0_to_1400.0	1350	1400	50			1	0	0	0	0	0	0	0	0	0	0	0	0	0
0	TPR_HUMAN	0	50.0 AA STEP	50Step_Domain_p1400.0_to_1450.0	1400	1450	50			1	0	0	0	0	0	0	0	0	0	0	0	0	0
1	TPR_HUMAN	0	50.0 AA STEP	50Step_Domain_p1450.0_to_1500.0	1450	1500	50	SLESQVENLQK SLESQVENLQK		0	-0.02	1	0	1	0	0	0	1	0	1	0	0	0
1	TPR_HUMAN	0	50.0 AA STEP	50Step_Domain_p1500.0_to_1550.0	1500	1550	50	SLESQVENLQK SLESQVENLQK		0	-0.02	1	0	1	0	0	0	1	0	1	0	0	0
0	TPR_HUMAN	0	50.0 AA STEP	50Step_Domain_p1550.0_to_1600.0	1550	1600	50			1	0	0	0	0	0	0	0	0	0	0	0	0	0
0	TPR_HUMAN	0	50.0 AA STEP	50Step_Domain_p1600.0_to_1650.0	1600	1650	50			1	0	0	0	0	0	0	0	0	0	0	0	0	0
0	TPR_HUMAN	0	50.0 AA STEP	50Step_Domain_p1650.0_to_1700.0	1650	1700	50			1	0	0	0	0	0	0	0	0	0	0	0	0	0
0	TPR_HUMAN	0	50.0 AA STEP	50Step_Domain_p1700.0_to_1750.0	1700	1750	50			1	0	0	0	0	0	0	0	0	0	0	0	0	0
0	TPR_HUMAN	0	50.0 AA STEP	50Step_Domain_p1750.0_to_1800.0	1750	1800	50			1	0	0	0	0	0	0	0	0	0	0	0	0	0
0	TPR_HUMAN	0	50.0 AA STEP	50Step_Domain_p1800.0_to_1850.0	1800	1850	50			1	0	0	0	0	0	0	0	0	0	0	0	0	0
0	TPR_HUMAN	0	50.0 AA STEP	50Step_Domain_p1850.0_to_1900.0	1850	1900	50			1	0	0	0	0	0	0	0	0	0	0	0	0	0
0	TPR_HUMAN	0	50.0 AA STEP	50Step_Domain_p1900.0_to_1950.0	1900	1950	50			1	0	0	0	0	0	0	0	0	0	0	0	0	0
0	TPR_HUMAN	0	50.0 AA STEP	50Step_Domain_p1950.0_to_2000.0	1950	2000	50			1	0	0	0	0	0	0	0	0	0	0	0	0	0
0	TPR_HUMAN	0	50.0 AA STEP	50Step_Domain_p2000.0_to_2050.0	2000	2050	50			1	0	0	0	0	0	0	0	0	0	0	0	0	0
0	TPR_HUMAN	0	50.0 AA STEP	50Step_Domain_p2050.0_to_2100.0	2050	2100	50			1	0	0	0	0	0	0	0	0	0	0	0	0	0
0	TPR_HUMAN	0	50.0 AA STEP	50Step_Domain_p2100.0_to_2150.0	2100	2150	50			1	0	0	0	0	0	0	0	0	0	0	0	0	0
0	TPR_HUMAN	0	50.0 AA STEP	50Step_Domain_p2150.0_to_2200.0	2150	2200	50			1	0	0	0	0	0	0	0	0	0	0	0	0	0
0	TPR_HUMAN	0	50.0 AA STEP	50Step_Domain_p2200.0_to_2250.0	2200	2250	50			1	0	0	0	0	0	0	0	0	0	0	0	0	0
0	TPR_HUMAN	0	50.0 AA STEP	50Step_Domain_p2250.0_to_2300.0	2250	2300	50			1	0	0	0	0	0	0	0	0	0	0	0	0	0
0	TPR_HUMAN	0	50.0 AA STEP	50Step_Domain_p2300.0_to_2350.0	2300	2350	50			1	0	0	0	0	0	0	0	0	0	0	0	0	0
0	TPR_HUMAN	0	50.0 AA STEP	50Step_Domain_p2350.0_to_2363.0	2350	2363	13			1	0	0	0	0	0	0	0	0	0	0	0	0	0
0	A1AT_HUMAN	0	50.0 AA STEP	50Step_Domain_p0_to_50	0	50	50			1	0	0	0	0	0	0	0	0	0	0	0	0	0
0	A1AT_HUMAN	0	50.0 AA STEP	50Step_Domain_p50.0_to_100.0	50	100	50			1	0	0	0	0	0	0	0	0	0	0	0	0	0
0	A1AT_HUMAN	0	50.0 AA STEP	50Step_Domain_p100.0_to_150.0	100	150	50			1	0	0	0	0	0	0	0	0	0	0	0	0	0
0	A1AT_HUMAN	0	50.0 AA STEP	50Step_Domain_p150.0_to_200.0	150	200	50	KQINDYVEK		1	0	0	0	1	0	0	0	0	0	1	0	0	0
0	A1AT_HUMAN	0	50.0 AA STEP	50Step_Domain_p200.0_to_250.0	200	250	50			1	0	0	0	0	0	0	0	0	0	0	0	0	0
0	A1AT_HUMAN	0	50.0 AA STEP	50Step_Domain_p250.0_to_300.0	250	300	50			1	0	0	0	0	0	0	0	0	0	0	0	0	0
2	A1AT_HUMAN	1	50.0 AA STEP	50Step_Domain_p300.0_to_350.0	300	350	50	SVLGQLGITK VFSNGADLSGVTEEAPLK SVLGQLGITK VFSNGADLSGVTEEAPLK SVLGQLGITK VFSNGADLSGVTEEAPLK	SVLGQLGITK VFSNGADLSGVTEEAPLK	0.1278	-0.02	2	2	1	0	0	2	2	2	2	0	0	2
1	A1AT_HUMAN	0	50.0 AA STEP	50Step_Domain_p350.0_to_400.0	350	400	50	VFSNGADLSGVTEEAPLK VFSNGADLSGVTEEAPLK AVLTIDEK VFSNGADLSGVTEEAPLK	VFSNGADLSGVTEEAPLK	0.7848	-0.02	1	1	1	0	0	1	1	1	2	0	0	1
0	A1AT_HUMAN	0	50.0 AA STEP	50Step_Domain_p400.0_to_418.0	400	418	18			1	0	0	0	0	0	0	0	0	0	0	0	0	0
0	AATM_HUMAN	0	50.0 AA STEP	50Step_Domain_p0_to_50	0	50	50			1	0	0	0	0	0	0	0	0	0	0	0	0	0
0	AATM_HUMAN	0	50.0 AA STEP	50Step_Domain_p50.0_to_100.0	50	100	50			1	0	0	0	0	0	0	0	0	0	0	0	0	0
1	AATM_HUMAN	0	50.0 AA STEP	50Step_Domain_p100.0_to_150.0	100	150	50	FVTVQTISGTGALR FVTVQTISGTGALR		0.0045	-0.02	1	0	1	0	0	0	1	0	1	0	0	0
1	AATM_HUMAN	0	50.0 AA STEP	50Step_Domain_p150.0_to_200.0	150	200	50	DAGMQLQGYR DAGMQLQGYR		0.0045	-0.02	1	0	1	0	0	0	1	0	1	0	0	0
0	AATM_HUMAN	0	50.0 AA STEP	50Step_Domain_p200.0_to_250.0	200	250	50			1	0	0	0	0	0	0	0	0	0	0	0	0	0
0	AATM_HUMAN	0	50.0 AA STEP	50Step_Domain_p250.0_to_300.0	250	300	50			1	0	0	0	0	0	0	0	0	0	0	0	0	0
0	AATM_HUMAN	0	50.0 AA STEP	50Step_Domain_p300.0_to_350.0	300	350	50			1	0	0	0	0	0	0	0	0	0	0	0	0	0
0	AATM_HUMAN	0	50.0 AA STEP	50Step_Domain_p350.0_to_400.0	350	400	50			1	0	0	0	0	0	0	0	0	0	0	0	0	0
0	AATM_HUMAN	0	50.0 AA STEP	50Step_Domain_p400.0_to_430.0	400	430	30			1	0	0	0	0	0	0	0	0	0	0	0	0	0
0	ACON_HUMAN	0	50.0 AA STEP	50Step_Domain_p0_to_50	0	50	50			1	0	0	0	0	0	0	0	0	0	0	0	0	0
1	ACON_HUMAN	0	50.0 AA STEP	50Step_Domain_p50.0_to_100.0	50	100	50	IVYGHLDDPASQEIER IVYGHLDDPASQEIER		0.0016	-0.02	1	0	1	0	0	0	1	0	1	0	0	0
0	ACON_HUMAN	0	50.0 AA STEP	50Step_Domain_p100.0_to_150.0	100	150	50			1	0	0	0	0	0	0	0	0	0	0	0	0	0
0	ACON_HUMAN	0	50.0 AA STEP	50Step_Domain_p150.0_to_200.0	150	200	50			1	0	0	0	0	0	0	0	0	0	0	0	0	0
0	ACON_HUMAN	0	50.0 AA STEP	50Step_Domain_p200.0_to_250.0	200	250	50			1	0	0	0	0	0	0	0	0	0	0	0	0	0
0	ACON_HUMAN	0	50.0 AA STEP	50Step_Domain_p250.0_to_300.0	250	300	50			1	0	0	0	0	0	0	0	0	0	0	0	0	0
0	ACON_HUMAN	0	50.0 AA STEP	50Step_Domain_p300.0_to_350.0	300	350	50			1	0	0	0	0	0	0	0	0	0	0	0	0	0
1	ACON_HUMAN	1	50.0 AA STEP	50Step_Domain_p350.0_to_400.0	350	400	50	EGWPLDIR VGLIGSCTNSSYEDMGR EGWPLDIR	VGLIGSCTNSSYEDMGR EGWPLDIR	1	0	1	0	1	1	0	1	2	0	1	1	0	1
0	ACON_HUMAN	1	50.0 AA STEP	50Step_Domain_p400.0_to_450.0	400	450	50	DGYAQILR	DGYAQILR DGYAQILR DGYAQILR	0.0016	0.02	0	0	1	1	1	1	0	0	1	1	1	1
0	ACON_HUMAN	0	50.0 AA STEP	50Step_Domain_p450.0_to_500.0	450	500	50			1	0	0	0	0	0	0	0	0	0	0	0	0	0
0	ACON_HUMAN	0	50.0 AA STEP	50Step_Domain_p500.0_to_550.0	500	550	50			1	0	0	0	0	0	0	0	0	0	0	0	0	0
0	ACON_HUMAN	0	50.0 AA STEP	50Step_Domain_p550.0_to_600.0	550	600	50			1	0	0	0	0	0	0	0	0	0	0	0	0	0
0	ACON_HUMAN	1	50.0 AA STEP	50Step_Domain_p600.0_to_650.0	600	650	50	NAVTQEFGPVPDTAR	NAVTQEFGPVPDTAR NAVTQEFGPVPDTAR NAVTQEFGPVPDTAR	0.0016	0.02	1	0	0	1	1	1	1	0	0	1	1	1
0	ACON_HUMAN	0	50.0 AA STEP	50Step_Domain_p650.0_to_700.0	650	700	50			1	0	0	0	0	0	0	0	0	0	0	0	0	0
0	ACON_HUMAN	0	50.0 AA STEP	50Step_Domain_p700.0_to_750.0	700	750	50			1	0	0	0	0	0	0	0	0	0	0	0	0	0
0	ACON_HUMAN	0	50.0 AA STEP	50Step_Domain_p750.0_to_780.0	750	780	30			1	0	0	0	0	0	0	0	0	0	0	0	0	0
4	AHNK_HUMAN	3	50.0 AA STEP	50Step_Domain_p0_to_50	0	50	50	DDGVFVQEVTQNSPAAR ELLLPNWQGSGSHGLTIAQR DDGVFVQEVTQNSPAAR ELLLPNWQGSGSHGLTIAQR DDGVFVQEVTQNSPAAR ELLLPNWQGSGSHGLTIAQR	DDGVFVQEVTQNSPAAR ELLLPNWQGSGSHGLTIAQR DDGVFVQEVTQNSPAAR ELLLPNWQGSGSHGLTIAQR DDGVFVQEVTQNSPAAR ELLLPNWQGSGSHGLTIAQR	1	-0.02	4	5	3	4	2	3	3	3	3	3	3	3
0	AHNK_HUMAN	0	50.0 AA STEP	50Step_Domain_p50.0_to_100.0	50	100	50			1	0	0	0	0	0	0	0	0	0	0	0	0	0
1	AHNK_HUMAN	1	50.0 AA STEP	50Step_Domain_p100.0_to_150.0	100	150	50	LKSEDGVEGDLGETQSR LKSEDGVEGDLGETQSR LKSEDGVEGDLGETQSR	LKSEDGVEGDLGETQSR LKSEDGVEGDLGETQSR SEDGVEGDLGETQSR	1	0	1	2	1	0	1	2	1	1	1	0	2	2
3	AHNK_HUMAN	2	50.0 AA STEP	50Step_Domain_p150.0_to_200.0	150	200	50	DIDISSPEFK HELTEISNVDVETQSGK VTAYTVDVTGR DIDISSPEFK VTAYTVDVTGR DIDISSPEFK HELTEISNVDVETQSGK VTAYTVDVTGR	DIDISSPEFK DIDISSPEFK HELTEISNVDVETQSGK VTAYTVDVTGR DIDISSPEFK VTAYTVDVTGR	1	-0.02	4	3	3	1	2	3	3	2	3	1	3	3
4	AHNK_HUMAN	4	50.0 AA STEP	50Step_Domain_p200.0_to_250.0	200	250	50	HELTEISNVDVETQSGK LPSGSGAASPTGSAVDIR LQVTMPGIK LPSGSGAASPTGSAVDIR LQVTMPGIK AGAISASGPELQGAGHSK HELTEISNVDVETQSGK LPSGSGAASPTGSAVDIR LQVTMPGIK	AGAISASGPELQGAGHSK LPSGSGAASPTGSAVDIR LQVTMPGIK AGAISASGPELQGAGHSK HELTEISNVDVETQSGK LPSGSGAASPTGSAVDIR LQVTMPGIK LPSGSGAASPTGSAVDIR LQVTMPGIK	1	0	4	3	5	6	4	3	3	2	6	5	6	3
4	AHNK_HUMAN	2	50.0 AA STEP	50Step_Domain_p250.0_to_300.0	250	300	50	GGVQVPAVDISSSLGGR LQVTMPGIK GGVQVPAVDISSSLGGR LQVTMPGIK AVEVQGPSLESGDHGK GGVQVPAVDISSSLGGR LQVTMPGIK	GGVQVPAVDISSSLGGR LQVTMPGIK GGVQVPAVDISSSLGGR LQVTMPGIK LQVTMPGIK	0.0944	-0.04	4	5	3	2	2	1	3	3	4	2	3	1
0	AHNK_HUMAN	0	50.0 AA STEP	50Step_Domain_p300.0_to_350.0	300	350	50	AVEVQGPSLESGDHGK		1	0	0	0	1	0	0	0	0	0	1	0	0	0
0	AHNK_HUMAN	1	50.0 AA STEP	50Step_Domain_p350.0_to_400.0	350	400	50		GPQITGPSLEGDLGLK GPQITGPSLEGDLGLK	1	0.02	0	0	0	1	1	0	0	0	0	1	1	0
0	AHNK_HUMAN	0	50.0 AA STEP	50Step_Domain_p400.0_to_450.0	400	450	50			1	0	0	0	0	0	0	0	0	0	0	0	0	0
1	AHNK_HUMAN	1	50.0 AA STEP	50Step_Domain_p450.0_to_500.0	450	500	50	ISMQDVDLSLGSPK ISMQDVDLSLGSPK	ISMQDVDLSLGSPK ISMQDVDLSLGSPK ISMQDVDLSLGSPK	1	0	1	2	0	1	1	1	1	1	0	1	1	1
4	AHNK_HUMAN	3	50.0 AA STEP	50Step_Domain_p500.0_to_550.0	500	550	50	ISMQDVDLSLGSPK VDIETPNLEGTLTGPR VSAPGVQGDVK ISMQDVDLSLGSPK VDIETPNLEGTLTGPR VSAPGVQGDVK VDIETPNLEGTLTGPR VSAPGVQGDVK	ISMQDVDLSLGSPK VDIETPNLEGTLTGPR VSAPGVQGDVK ISMQDVDLSLGSPK VDIETPNLEGTLTGPR VSAPGVQGDVK ISMQDVDLSLGSPK VSAPGVQGDVK	1	-0.02	4	5	2	4	2	2	3	3	2	3	3	2
4	AHNK_HUMAN	3	50.0 AA STEP	50Step_Domain_p550.0_to_600.0	550	600	50	GGVDVTLPR ISMSEVDLNVAAPK VDIETPNLEGTLTGPR GGVDVTLPR ISMSEVDLNVAAPK VDIETPNLEGTLTGPR GGVDVTLPR ISMSEVDLNVAAPK VDIETPNLEGTLTGPR	GGVDVTLPR ISMSEVDLNVAAPK VDIETPNLEGTLTGPR VKVPEVDVR GGVDVTLPR ISMSEVDLNVAAPK VDIETPNLEGTLTGPR GGVDVTLPR ISMSEVDLNVAAPK	1	-0.02	4	5	3	5	2	2	3	3	3	4	3	2
0	AHNK_HUMAN	0	50.0 AA STEP	50Step_Domain_p600.0_to_650.0	600	650	50		VKVPEVDVR	1	0	0	0	0	1	0	0	0	0	0	1	0	0
0	AHNK_HUMAN	1	50.0 AA STEP	50Step_Domain_p650.0_to_700.0	650	700	50	VNVEAPDVNLEGLGGK	VNVEAPDVNLEGLGGK VNVEAPDVNLEGLGGK GDISISGPK VNVEAPDVNLEGLGGK	1	0.02	0	0	1	1	1	2	0	0	1	1	1	2
1	AHNK_HUMAN	0	50.0 AA STEP	50Step_Domain_p700.0_to_750.0	700	750	50	VDIDAPDVDVHGPDWHLK VDIDAPDVDVHGPDWHLK		1	-0.02	1	2	0	0	0	0	1	1	0	0	0	0
2	AHNK_HUMAN	2	50.0 AA STEP	50Step_Domain_p750.0_to_800.0	750	800	50	IDVTAPDVSIEEPEGK AEGPEVDVNLPK AEGPEVDVNLPK IDVTAPDVSIEEPEGK	AEGPEVDVNLPK IDVTAPDVSIEEPEGK AEGPEVDVNLPK IDVTAPDVSIEEPEGK AEGPEVDVNLPK IDVTAPDVSIEEPEGK	1	0	1	2	2	2	2	3	1	1	2	2	3	3
3	AHNK_HUMAN	2	50.0 AA STEP	50Step_Domain_p800.0_to_850.0	800	850	50	ISMPDVDLHLK ISMPDVDLHLK FKMPEMNIK ISMPDVDLHLK	ISMPDVDLHLK FKMPEMNIK ISMPDVDLHLK ISMPDVDLHLK	1	-0.02	2	3	3	2	3	2	2	2	3	2	4	2
2	AHNK_HUMAN	2	50.0 AA STEP	50Step_Domain_p850.0_to_900.0	850	900	50	MDIDVPDVEVQGPDWHLK AEGPEVDVNLPK MDIDVPDVEVQGPDWHLK AEGPEVDVNLPK MDIDVPDVEVQGPDWHLK	AEGPEVDVNLPK MDIDVPDVEVQGPDWHLK AEGPEVDVNLPK MDIDVPDVEVQGPDWHLK AEGPEVDVNLPK MDIDVPDVEVQGPDWHLK	1	0	1	3	2	2	2	3	1	2	2	2	3	3
2	AHNK_HUMAN	2	50.0 AA STEP	50Step_Domain_p900.0_to_950.0	900	950	50	ISMPDVDLHMK AEGPEVDVNLPK AEGPEVDVNLPK FKMPEMNIK ISMPDVDLHMK VGVEVPDVNIEGPEGK	AEGPEVDVNLPK AEGPEVDVNLPK FKMPEMNIK ISMPDVDLHMK VGVEVPDVNIEGPEGK AEGPEVDVNLPK	1	0	1	2	3	1	4	2	1	1	4	1	6	2
1	AHNK_HUMAN	0	50.0 AA STEP	50Step_Domain_p950.0_to_1000.0	950	1000	50	ISMPDVDLHMK ISMPDVDLHMK	ISMPDVDLHMK	1	-0.02	1	0	1	0	1	0	1	0	1	0	1	0
3	AHNK_HUMAN	2	50.0 AA STEP	50Step_Domain_p1000.0_to_1050.0	1000	1050	50	GEGPEFDVNLSK VDTNAPDLSLEGPEGK GEGPEFDVNLSK VDTNAPDLSLEGPEGK FSMPSLKGEGPEFDVNLSK GEGPEFDVNLSK VDTNAPDLSLEGPEGK	ANVDISAPK GEGPEFDVNLSK VDTNAPDLSLEGPEGK ANVDISAPKVDTNAPDLSLEGPEGK GEGPEFDVNLSK GEGPEFDVNLSK VDTNAPDLSLEGPEGK	1	-0.02	2	3	3	4	1	2	2	2	4	3	2	2
2	AHNK_HUMAN	2	50.0 AA STEP	50Step_Domain_p1050.0_to_1100.0	1050	1100	50	MSLPDVDLDLKGPK MSLPDVDLDLKGPK MSLPDVDLDLKGPK	MSLPDVDLDLKGPK GNVDISAPK MSLPDVDLDLKGPK MSLPDVDLDLKGPK	1	0	1	2	2	2	2	1	1	1	2	2	3	1
2	AHNK_HUMAN	1	50.0 AA STEP	50Step_Domain_p1100.0_to_1150.0	1100	1150	50	GEGPEVDVNLPK GEGPEVDVNLPK APDVEGQGLDWSLK FSMPSLKGEGPEVDVNLPK GEGPEVDVNLPK	GEGPEVDVNLPK APDVEGQGLDWSLK GEGPEVDVNLPK GEGPEVDVNLPK	1	-0.02	1	2	3	1	2	1	1	1	3	1	3	1
6	AHNK_HUMAN	4	50.0 AA STEP	50Step_Domain_p1150.0_to_1200.0	1150	1200	50	GEGPEVDVNLPK ISMPDVDLHLK VDIEAPDVSLEGPEGK ADVVVSGPKVDIEAPDVSLEGPEGK GEGPEVDVNLPK ISMPDVDLHLK VDIEAPDVSLEGPEGK FSMPSLKGEGPEVDVNLPK GEGPEVDVNLPK ISMPDVDLHLK VDIEAPDVSLEGPEGK	GEGPEVDVNLPK ISMPDVDLHLK GEGPEVDVNLPK ISMPDVDLHLK VDIEAPDVSLEGPEGK GEGPEVDVNLPK ISMPDVDLHLK VDIEAPDVSLEGPEGK	1	-0.04	5	8	4	4	4	4	4	5	5	3	5	4
3	AHNK_HUMAN	3	50.0 AA STEP	50Step_Domain_p1200.0_to_1250.0	1200	1250	50	ISMPDVDLHLK MDIDAPDVEVQGPDWHLK ISMPDVDLHLK ISMPDVDLHLK MDIDAPDVEVQGPDWHLK	ISMPDVDLHLK MDIDAPDVEVQGPDWHLK ISMPDVDLHLK MDIDAPDVEVQGPDWHLK GDVDVSVPK ISMPDVDLHLK MDIDAPDVEVQGPDWHLK	1	0	4	3	3	4	2	4	3	2	3	3	3	4
2	AHNK_HUMAN	2	50.0 AA STEP	50Step_Domain_p1250.0_to_1300.0	1250	1300	50	MDIDAPDVEVQGPDWHLK VDVEVPDVSLEGPEGK VDVEVPDVSLEGPEGK MDIDAPDVEVQGPDWHLK VDVEVPDVSLEGPEGK	MDIDAPDVEVQGPDWHLK VDVEVPDVSLEGPEGK MDIDAPDVEVQGPDWHLK VDVEVPDVSLEGPEGK ADIDVSGPK MDIDAPDVEVQGPDWHLK VDVEVPDVSLEGPEGK	1	0	2	2	2	2	1	4	2	1	2	2	2	4
2	AHNK_HUMAN	2	50.0 AA STEP	50Step_Domain_p1300.0_to_1350.0	1300	1350	50	ISMPDVDLNLKGPK VDVEVPDVSLEGPEGK VDVEVPDVSLEGPEGK VDVEVPDVSLEGPEGK	ISMPDVDLNLK ISMPDVDLNLKGPK VDVEVPDVSLEGPEGK ISMPDVDLNLKGPK VDVEVPDVSLEGPEGK VDVEVPDVSLEGPEGK	1	0	2	2	1	4	1	1	2	1	1	3	2	1
0	AHNK_HUMAN	1	50.0 AA STEP	50Step_Domain_p1350.0_to_1400.0	1350	1400	50	VDISAPDVDVHGPDWHLK	VDISAPDVDVHGPDWHLK VDISAPDVDVHGPDWHLK	1	0.02	1	0	0	1	0	1	1	0	0	1	0	1
2	AHNK_HUMAN	1	50.0 AA STEP	50Step_Domain_p1400.0_to_1450.0	1400	1450	50	ADVDVSGPKMDAEVPDVNIEGPDAK MDAEVPDVNIEGPDAK MDAEVPDVNIEGPDAK MDAEVPDVNIEGPDAK	MDAEVPDVNIEGPDAK MDAEVPDVNIEGPDAK	1	-0.02	2	2	1	0	1	1	2	1	1	0	1	1
2	AHNK_HUMAN	2	50.0 AA STEP	50Step_Domain_p1450.0_to_1500.0	1450	1500	50	ISIPDVGLHLK ISIPDVGLHLK ISIPDVGLHLK VDINAPDVEVHGPDWHLK	ISIPDVGLHLK VDINAPDVEVHGPDWHLK ISIPDVGLHLK VDINAPDVEVHGPDWHLK ISIPDVGLHLK	1	0	1	3	3	2	3	1	1	2	3	2	4	1
1	AHNK_HUMAN	1	50.0 AA STEP	50Step_Domain_p1500.0_to_1550.0	1500	1550	50	ADLGVSGPKVDIDVPDVNLEAPEGK ADLGVSGPKVDIDVPDVNLEAPEGK VDINAPDVEVHGPDWHLK	ADLGVSGPKVDIDVPDVNLEAPEGK VDINAPDVEVHGPDWHLK ADLGVSGPKVDIDVPDVNLEAPEGK VDINAPDVEVHGPDWHLK	1	0	1	0	2	2	2	0	1	0	2	2	3	0
1	AHNK_HUMAN	2	50.0 AA STEP	50Step_Domain_p1550.0_to_1600.0	1550	1600	50	ADLGVSGPKVDIDVPDVNLEAPEGK ISMPDVGLNLK ADLGVSGPKVDIDVPDVNLEAPEGK ISMPDVGLNLK	ADLGVSGPKVDIDVPDVNLEAPEGK ISMPDVGLNLK ADLGVSGPKVDIDVPDVNLEAPEGK ISMPDVGLNLK ISMPDVGLNLK	1	0.02	2	0	2	2	2	1	2	0	2	2	3	1
1	AHNK_HUMAN	1	50.0 AA STEP	50Step_Domain_p1600.0_to_1650.0	1600	1650	50	MDVNVGDIDIEGPEGK MDVNVGDIDIEGPEGK MDVNVGDIDIEGPEGK	MDVNVGDIDIEGPEGK MDVNVGDIDIEGPEGK	1	0	1	2	1	1	1	0	1	1	1	1	1	0
2	AHNK_HUMAN	2	50.0 AA STEP	50Step_Domain_p1650.0_to_1700.0	1650	1700	50	ISMPDVDLHLK ISMPDVDLHLK ISMPDVDLHLK	ISMPDVDLHLK ISMPDVDLHLK ISMPDVDLHLK VDIDAPDVEVHDPDWHLK	1	0	2	3	2	2	1	3	2	2	2	2	2	3
1	AHNK_HUMAN	2	50.0 AA STEP	50Step_Domain_p1700.0_to_1750.0	1700	1750	50	AEGPEVDVNLPK AEGPEVDVNLPK	AEGPEVDVNLPK AEGPEVDVNLPK AEGPEVDVNLPK VDIDAPDVEVHDPDWHLK	1	0.02	0	2	1	1	1	3	0	1	1	1	2	3
1	AHNK_HUMAN	1	50.0 AA STEP	50Step_Domain_p1750.0_to_1800.0	1750	1800	50	VSMPDVDLNLK VSMPDVDLNLK	VSMPDVDLNLK VSMPDVDLNLK	1	0	1	2	0	0	1	1	1	1	0	0	1	1
0	AHNK_HUMAN	0	50.0 AA STEP	50Step_Domain_p1800.0_to_1850.0	1800	1850	50			1	0	0	0	0	0	0	0	0	0	0	0	0	0
2	AHNK_HUMAN	2	50.0 AA STEP	50Step_Domain_p1850.0_to_1900.0	1850	1900	50	ISMPDVDLHLK ISMPDVDLHLK ISMPDVDLHLK	ISMPDVDLHLK ISMPDVDLHLK ISMPDVDLHLK	1	0	2	3	2	2	1	2	2	2	2	2	2	2
2	AHNK_HUMAN	2	50.0 AA STEP	50Step_Domain_p1900.0_to_1950.0	1900	1950	50	ISMPDVDLHLK ISMPDVDLHLK ISMPDVDLHLK	ISMPDVDLHLK ISMPDVDLHLK GDVDVSVPK ISMPDVDLHLK	1	0	2	3	2	2	1	3	2	2	2	2	2	3
2	AHNK_HUMAN	2	50.0 AA STEP	50Step_Domain_p1950.0_to_2000.0	1950	2000	50	ISMPDVDLHLK ISMPDVDLHLK ISMPDVDLHLK	ISMPDVDLHLK ISMPDVDLHLK ISMPDVDLHLK	1	0	2	3	2	2	1	2	2	2	2	2	2	2
0	AHNK_HUMAN	0	50.0 AA STEP	50Step_Domain_p2000.0_to_2050.0	2000	2050	50			1	0	0	0	0	0	0	0	0	0	0	0	0	0
2	AHNK_HUMAN	2	50.0 AA STEP	50Step_Domain_p2050.0_to_2100.0	2050	2100	50	VDVEVPDVSLEGPEGK AEGPEVDVNLPK VDVEVPDVSLEGPEGK AEGPEVDVNLPK VDVEVPDVSLEGPEGK	AEGPEVDVNLPK VDVEVPDVSLEGPEGK AEGPEVDVNLPK VDVEVPDVSLEGPEGK AEGPEVDVNLPK VDVEVPDVSLEGPEGK	1	0	1	3	2	2	2	3	1	2	2	2	3	3
3	AHNK_HUMAN	3	50.0 AA STEP	50Step_Domain_p2100.0_to_2150.0	2100	2150	50	ISMPDVDLHLK ISMPDVDLHLK ISMPDVDLHLK VKGDVDVSLPK	ISMPDVDLHLK ISMPDVDLHLK VKGDVDVSLPK ISMPDVDLHLK VKGDVDVSLPK	1	0	2	3	3	2	3	4	2	2	3	2	4	4
2	AHNK_HUMAN	1	50.0 AA STEP	50Step_Domain_p2150.0_to_2200.0	2150	2200	50	ISMPDVNLNLK ISMPDVNLNLK ISMPDVNLNLK	ISMPDVNLNLK ISMPDVNLNLK	1	-0.02	2	3	2	0	1	2	2	2	2	0	2	2
1	AHNK_HUMAN	0	50.0 AA STEP	50Step_Domain_p2200.0_to_2250.0	2200	2250	50	VDIDAPDVDVHGPDWHLK VDIDAPDVDVHGPDWHLK		1	-0.02	1	2	0	0	0	0	1	1	0	0	0	0
3	AHNK_HUMAN	3	50.0 AA STEP	50Step_Domain_p2250.0_to_2300.0	2250	2300	50	FSMPGFKGEGPEVDVNLPK GEGPEVDVNLPK VDVEVPDVSLEGPEGK GEGPEVDVNLPK VDVEVPDVSLEGPEGK FSMPGFKGEGPEVDVNLPK GEGPEVDVNLPK VDVEVPDVSLEGPEGK	FSMPGFKGEGPEVDVNLPK GEGPEVDVNLPK VDVEVPDVSLEGPEGK FSMPGFKGEGPEVDVNLPK GEGPEVDVNLPK VDVEVPDVSLEGPEGK GEGPEVDVNLPK VDVEVPDVSLEGPEGK	1	0	4	3	3	4	3	2	3	2	3	3	4	2
0	AHNK_HUMAN	0	50.0 AA STEP	50Step_Domain_p2300.0_to_2350.0	2300	2350	50			1	0	0	0	0	0	0	0	0	0	0	0	0	0
1	AHNK_HUMAN	1	50.0 AA STEP	50Step_Domain_p2350.0_to_2400.0	2350	2400	50	ISMPDLDLHLK ISMPDLDLHLK	ISMPDLDLHLK ISMPDLDLHLK ISMPDLDLHLK	1	0	2	0	1	1	1	1	2	0	1	1	2	1
0	AHNK_HUMAN	0	50.0 AA STEP	50Step_Domain_p2400.0_to_2450.0	2400	2450	50		APNISMPDVDLNLK	1	0	0	0	0	0	1	0	0	0	0	0	1	0
2	AHNK_HUMAN	2	50.0 AA STEP	50Step_Domain_p2450.0_to_2500.0	2450	2500	50	ISMPDVDLNLKGPK LEVPDMNIR LEVPDMNIR LEVPDMNIR VDVNAPDVQAPDWHLK	ISMPDVDLNLK ISMPDVDLNLKGPK APNISMPDVDLNLK ISMPDVDLNLKGPK LEVPDMNIR VDVNAPDVQAPDWHLK LEVPDMNIR	1	0	2	2	2	2	4	1	2	1	2	2	5	1
1	AHNK_HUMAN	2	50.0 AA STEP	50Step_Domain_p2500.0_to_2550.0	2500	2550	50	AEGPEVDVNLPK AEGPEVDVNLPK VDVNAPDVQAPDWHLK	AEGPEVDVNLPK AEGPEVDVNLPK VDVNAPDVQAPDWHLK AEGPEVDVNLPK	1	0.02	0	2	2	1	3	2	0	1	2	1	4	2
4	AHNK_HUMAN	4	50.0 AA STEP	50Step_Domain_p2550.0_to_2600.0	2550	2600	50	ISMPDFDLHLK ISMPDFDLHLK ISMPDFDLHLK VKGDVDVSLPK	ISMPDFDLHLK ISMPDFDLHLK VKGDVDVSLPK ISMPDFDLHLK VKGDVDVSLPK	1	0	4	5	3	4	4	5	3	3	4	3	5	5
3	AHNK_HUMAN	4	50.0 AA STEP	50Step_Domain_p2600.0_to_2650.0	2600	2650	50	VDINAPDVGVQGPDWHLK VEGDLKGPEVDIK VEGDLKGPEVDIK VDINAPDVGVQGPDWHLK VEGDLKGPEVDIK VKGDVDVSLPK	VDINAPDVGVQGPDWHLK VEGDLKGPEVDIK VDINAPDVGVQGPDWHLK VEGDLKGPEVDIK VKGDVDVSLPK VDINAPDVGVQGPDWHLK VEGDLKGPEVDIK VKGDVDVSLPK	1	0.02	4	3	3	4	4	5	3	2	4	3	5	5
0	AHNK_HUMAN	1	50.0 AA STEP	50Step_Domain_p2650.0_to_2700.0	2650	2700	50	FKMPEMNIK	FKMPEMNIK ADIDVSGPK	1	0.02	0	0	1	0	1	2	0	0	1	0	2	2
8	AHNK_HUMAN	7	50.0 AA STEP	50Step_Domain_p2700.0_to_2750.0	2700	2750	50	ISMPDIDLNLKGPK VDIDAPDVDVHGPDWHLK VEGDLKGPEVDIK ISMPDIDLNLKGPK VDIDAPDVDVHGPDWHLK VEGDLKGPEVDIK FKMPEMNIK ISMPDIDLNLKGPK VEGDLKGPEVDIK VKGDVDVSLPK	ISMPDIDLNLK ISMPDIDLNLKGPK VEGDLKGPEVDIK FKMPEMNIK ISMPDIDLNLK ISMPDIDLNLKGPK VEGDLKGPEVDIK VKGDVDVSLPK ISMPDIDLNLKGPK VEGDLKGPEVDIK VKGDVDVSLPK	1	-0.02	8	8	7	7	9	6	7	5	8	6	12	6
3	AHNK_HUMAN	2	50.0 AA STEP	50Step_Domain_p2750.0_to_2800.0	2750	2800	50	ADIDVSGPKVDVECPDVNIEGPEGK GEGPDVDVNLPK VDIDAPDVDVHGPDWHLK GEGPDVDVNLPK VDIDAPDVDVHGPDWHLK ADIDVSGPKVDVECPDVNIEGPEGK GEGPDVDVNLPK	GEGPDVDVNLPK GEGPDVDVNLPK ADIDVSGPK GEGPDVDVNLPK	1	-0.02	4	3	3	2	1	4	3	2	3	2	1	4
2	AHNK_HUMAN	1	50.0 AA STEP	50Step_Domain_p2800.0_to_2850.0	2800	2850	50	ADIDVSGPKVDVECPDVNIEGPEGK ISMPDIDLNLTGPK ISMPDIDLNLTGPK ADIDVSGPKVDVECPDVNIEGPEGK ISMPDIDLNLTGPK	ISMPDIDLNLTGPK ISMPDIDLNLTGPK ADIDVSGPK	1	-0.02	2	2	2	1	1	2	2	1	2	1	1	2
2	AHNK_HUMAN	1	50.0 AA STEP	50Step_Domain_p2850.0_to_2900.0	2850	2900	50	VDIDVPDVNVQGPDWHLK VDIDVPDVNVQGPDWHLK VDIDVPDVNVQGPDWHLK	VDIDVPDVNVQGPDWHLK VDIDVPDVNVQGPDWHLK VDIDVPDVNVQGPDWHLK	1	-0.02	1	2	2	1	1	1	1	1	2	1	2	1
1	AHNK_HUMAN	1	50.0 AA STEP	50Step_Domain_p2900.0_to_2950.0	2900	2950	50	AEGPEVDVNLPK AEGPEVDVNLPK	AEGPEVDVNLPK AEGPEVDVNLPK AEGPEVDVNLPK	1	0	0	2	1	1	1	2	0	1	1	1	2	2
1	AHNK_HUMAN	1	50.0 AA STEP	50Step_Domain_p2950.0_to_3000.0	2950	3000	50	IPMPDFDLHLK FKMPEMNIK IPMPDFDLHLK	FKMPEMNIK IPMPDFDLHLK GDVDISLPK IPMPDFDLHLK	1	0	1	0	2	0	2	2	1	0	2	0	3	2
2	AHNK_HUMAN	2	50.0 AA STEP	50Step_Domain_p3000.0_to_3050.0	3000	3050	50	GEGPDVDVNLPK GEGPDVDVNLPK FSMPGFKGEGPDVDVNLPK GEGPDVDVNLPK	GEGPDVDVNLPK GEGPDVDVNLPK GEGPDVDVNLPK	1	0	1	2	3	2	1	2	1	1	3	2	1	2
4	AHNK_HUMAN	4	50.0 AA STEP	50Step_Domain_p3050.0_to_3100.0	3050	3100	50	ISMPDIDLNLKGPK ISMPDIDLNLKGPK FKMPEMNIK ISMPDIDLNLKGPK	ISMPDIDLNLK ISMPDIDLNLKGPK FKMPEMNIK ISMPDIDLNLK ISMPDIDLNLKGPK ISMPDIDLNLKGPK	1	0	5	3	4	5	6	2	4	2	5	4	8	2
5	AHNK_HUMAN	5	50.0 AA STEP	50Step_Domain_p3100.0_to_3150.0	3100	3150	50	ISMPDIDLNLKGPK VDINAPDVDVQGPDWHLK ISMPDIDLNLKGPK VDINAPDVDVQGPDWHLK ISMPDIDLNLKGPK VDINAPDVDVQGPDWHLK	ISMPDIDLNLK ISMPDIDLNLKGPK VDINAPDVDVQGPDWHLK ISMPDIDLNLK ISMPDIDLNLKGPK VDINAPDVDVQGPDWHLK ISMPDIDLNLKGPK VDINAPDVDVQGPDWHLK	1	0	6	5	5	6	6	4	5	3	6	5	8	4
2	AHNK_HUMAN	2	50.0 AA STEP	50Step_Domain_p3150.0_to_3200.0	3150	3200	50	GEGPEVDVNLPK GEGPEVDVNLPK ADLDVSGPKVDVDVPDVNIEGPDAK GEGPEVDVNLPK ISMPGFKGEGPEVDVNLPK	GEGPEVDVNLPK GEGPEVDVNLPK ISMPGFKGEGPEVDVNLPK VDVDVPDVNIEGPDAK GEGPEVDVNLPK	1	0	1	2	3	1	3	1	1	1	4	1	4	1
1	AHNK_HUMAN	1	50.0 AA STEP	50Step_Domain_p3200.0_to_3250.0	3200	3250	50	ADLDVSGPKVDVDVPDVNIEGPDAK FKMPEMNIK	FKMPEMNIK VDVDVPDVNIEGPDAK	1	0	0	0	3	0	2	0	0	0	3	0	3	0
2	AHNK_HUMAN	1	50.0 AA STEP	50Step_Domain_p3250.0_to_3300.0	3250	3300	50	IDVDAPDIDIHGPDAK IDVDAPDIDIHGPDAK IDVDAPDIDIHGPDAK	IDVDAPDIDIHGPDAK IDVDAPDIDIHGPDAK IDVDAPDIDIHGPDAK	1	-0.02	1	2	2	1	1	1	1	1	2	1	2	1
0	AHNK_HUMAN	0	50.0 AA STEP	50Step_Domain_p3300.0_to_3350.0	3300	3350	50			1	0	0	0	0	0	0	0	0	0	0	0	0	0
0	AHNK_HUMAN	0	50.0 AA STEP	50Step_Domain_p3350.0_to_3400.0	3350	3400	50			1	0	0	0	0	0	0	0	0	0	0	0	0	0
1	AHNK_HUMAN	0	50.0 AA STEP	50Step_Domain_p3400.0_to_3450.0	3400	3450	50	VSMPDVELNLK VSMPDVELNLK VSMPDVELNLK	GDLDIAGPNLEGDFKGPK	1	-0.02	1	2	1	0	1	0	1	1	1	0	1	0
0	AHNK_HUMAN	1	50.0 AA STEP	50Step_Domain_p3450.0_to_3500.0	3450	3500	50	APEVNLNAPDVDVHGPDWNLK	APEVNLNAPDVDVHGPDWNLK APEVNLNAPDVDVHGPDWNLK	1	0.02	0	0	1	1	0	1	0	0	1	1	0	1
4	AHNK_HUMAN	4	50.0 AA STEP	50Step_Domain_p3500.0_to_3550.0	3500	3550	50	ISMPDIDLNLKGPK ISMPDIDLNLKGPK ISMPDIDLNLKGPK	ISMPDIDLNLK ISMPDIDLNLKGPK ISMPDIDLNLK ISMPDIDLNLKGPK ISMPDIDLNLKGPK	1	0	5	3	3	5	4	2	4	2	4	4	6	2
4	AHNK_HUMAN	7	50.0 AA STEP	50Step_Domain_p3550.0_to_3600.0	3550	3600	50	ISMPDIDLNLKGPK ISMPDIDLNLKGPK ISMPDIDLNLKGPK VDINAPDVDVHGPDWHLK	ISMPDIDLNLK ISMPDIDLNLKGPK VDINAPDVDVHGPDWHLK ISMPDIDLNLK ISMPDIDLNLKGPK VDINAPDVDVHGPDWHLK GDVDISLPK ISMPDIDLNLKGPK VDINAPDVDVHGPDWHLK	0	0.06	5	3	5	8	7	7	4	2	6	7	10	7
1	AHNK_HUMAN	4	50.0 AA STEP	50Step_Domain_p3600.0_to_3650.0	3600	3650	50	VDINAPDVDVHGPDWHLK	VDINAPDVDVHGPDWHLK VDINAPDVDVHGPDWHLK VDVDVPDVNIEGPDAK VDINAPDVDVHGPDWHLK	0	0.06	0	0	2	4	4	4	0	0	2	3	5	4
3	AHNK_HUMAN	3	50.0 AA STEP	50Step_Domain_p3650.0_to_3700.0	3650	3700	50	VEGDLKGPEVDIK VEGDLKGPEVDIK FKMPEMNIK GDVVVSLPK VEGDLKGPEVDIK	VEGDLKGPEVDIK FKMPEMNIK ISMPDFDLNLK VDVDVPDVNIEGPDAK VEGDLKGPEVDIK ISMPDFDLNLK VEGDLKGPEVDIK	1	0	2	3	3	2	4	3	2	2	4	2	6	3
7	AHNK_HUMAN	6	50.0 AA STEP	50Step_Domain_p3700.0_to_3750.0	3700	3750	50	ISMPDIDLNLKGPK VDIDTPDINIEGSEGK VEGDLKGPEVDIK ISMPDIDLNLKGPK VDIDTPDINIEGSEGK VEGDLKGPEVDIK ISMPDIDLNLKGPK VDIDTPDINIEGSEGK VEGDLKGPEVDIK	ISMPDIDLNLK ISMPDIDLNLKGPK VEGDLKGPEVDIK ISMPDIDLNLK ISMPDIDLNLKGPK VDIDTPDINIEGSEGK VEGDLKGPEVDIK ISMPDIDLNLKGPK VDIDTPDINIEGSEGK VEGDLKGPEVDIK	1	-0.02	8	8	6	7	7	5	7	5	7	6	9	5
6	AHNK_HUMAN	6	50.0 AA STEP	50Step_Domain_p3750.0_to_3800.0	3750	3800	50	ISMPDIDLNLKGPK VDINAPDVDVQGPDWHLK ISMPDIDLNLKGPK VDINAPDVDVQGPDWHLK ISMPDIDLNLKGPK VDINAPDVDVQGPDWHLK VKGDVDVSLPK	ISMPDIDLNLK ISMPDIDLNLKGPK VDINAPDVDVQGPDWHLK ISMPDIDLNLK ISMPDIDLNLKGPK VDINAPDVDVQGPDWHLK VKGDVDVSLPK ISMPDIDLNLKGPK VDINAPDVDVQGPDWHLK VKGDVDVSLPK	1	0	6	5	6	6	7	6	5	3	7	5	10	6
3	AHNK_HUMAN	3	50.0 AA STEP	50Step_Domain_p3800.0_to_3850.0	3800	3850	50	GEGPDVDVNLPK VDINAPDVDVQGPDWHLK GEGPDVDVNLPK VDINAPDVDVQGPDWHLK FSMPGFKGEGPDVDVNLPK GEGPDVDVNLPK VDINAPDVDVQGPDWHLK	GEGPDVDVNLPK VDINAPDVDVQGPDWHLK GEGPDVDVNLPK VDINAPDVDVQGPDWHLK GEGPDVDVNLPK VDINAPDVDVQGPDWHLK	1	0	2	3	4	4	2	4	2	2	5	3	3	4
4	AHNK_HUMAN	4	50.0 AA STEP	50Step_Domain_p3850.0_to_3900.0	3850	3900	50	ISMPDIDLNLKGPK ISMPDIDLNLKGPK FKMPEMNIK ISMPDIDLNLKGPK	ISMPDIDLNLK ISMPDIDLNLKGPK FKMPEMNIK ISMPDIDLNLK ISMPDIDLNLKGPK ISMPDIDLNLKGPK	1	0	5	3	4	5	6	2	4	2	5	4	8	2
2	AHNK_HUMAN	2	50.0 AA STEP	50Step_Domain_p3900.0_to_3950.0	3900	3950	50	GEGPEVDVNLPK GEGPEVDVNLPK GEGPEVDVNLPK ISMPGFKGEGPEVDVNLPK VDINAPDVDVR	GEGPEVDVNLPK GEGPEVDVNLPK ISMPGFKGEGPEVDVNLPK VDINAPDVDVR GEGPEVDVNLPK VDINAPDVDVR	1	0	1	2	3	1	3	2	1	1	3	1	4	2
2	AHNK_HUMAN	2	50.0 AA STEP	50Step_Domain_p3950.0_to_4000.0	3950	4000	50	GEGPEVDVNLPK GEGPEVDVNLPK ADLDVSGPKVDVDVPDVNIEGPDAK FKMPEMNIK GEGPEVDVNLPK ISMPGFKGEGPEVDVNLPK	GEGPEVDVNLPK FKMPEMNIK GEGPEVDVNLPK ISMPGFKGEGPEVDVNLPK VDVDVPDVNIEGPDAK GEGPEVDVNLPK	1	0	1	2	4	1	4	1	1	1	5	1	6	1
5	AHNK_HUMAN	4	50.0 AA STEP	50Step_Domain_p4000.0_to_4050.0	4000	4050	50	ISMPDFDLHLK VDIDAPDVDVHGPDWHLK ISMPDFDLHLK VDIDAPDVDVHGPDWHLK ISMPDFDLHLK VKGDVDVSLPK	ISMPDFDLHLK ISMPDFDLHLK VKGDVDVSLPK ISMPDFDLHLK VKGDVDVSLPK	1	-0.02	5	6	3	4	4	5	4	4	4	3	5	5
3	AHNK_HUMAN	2	50.0 AA STEP	50Step_Domain_p4050.0_to_4100.0	4050	4100	50	FSMPGFKGEGPEVDVNLPK GEGPEVDVNLPK VDIDAPDVDVHGPDWHLK GEGPEVDVNLPK VDIDAPDVDVHGPDWHLK FSMPGFKGEGPEVDVNLPK GEGPEVDVNLPK	FSMPGFKGEGPEVDVNLPK GEGPEVDVNLPK FSMPGFKGEGPEVDVNLPK GEGPEVDVNLPK ADIDVSGPK GEGPEVDVNLPK	1	-0.02	4	3	2	2	2	3	3	2	2	2	3	3
1	AHNK_HUMAN	1	50.0 AA STEP	50Step_Domain_p4100.0_to_4150.0	4100	4150	50	ISMPEVDLNLK ISMPEVDLNLK ISMPEVDLNLK	ISMPEVDLNLK ISMPEVDLNLK ISMPEVDLNLK	1	0	1	2	1	2	1	1	1	1	1	2	2	1
3	AHNK_HUMAN	2	50.0 AA STEP	50Step_Domain_p4150.0_to_4200.0	4150	4200	50	VEGDLKGPEVDIK VEGDLKGPEVDIK FSMPGFKGEGPDVDVNLPK VEGDLKGPEVDIK	VEGDLKGPEVDIK VEGDLKGPEVDIK VEGDLKGPEVDIK	1	-0.02	2	3	3	2	1	2	2	2	3	2	2	2
2	AHNK_HUMAN	2	50.0 AA STEP	50Step_Domain_p4200.0_to_4250.0	4200	4250	50	GEGPDVDVNLPK GEGPDVDVNLPK FKMPEMNIK FSMPGFKGEGPDVDVNLPK GEGPDVDVNLPK	GEGPDVDVNLPK FKMPEMNIK GEGPDVDVNLPK GEGPDVDVNLPK VDIDVPDVNIEGPDAK	1	0	1	2	3	2	2	3	1	1	4	2	3	3
7	AHNK_HUMAN	7	50.0 AA STEP	50Step_Domain_p4250.0_to_4300.0	4250	4300	50	ISMPDFDLHLK VDIDAPDVDVHGPDWHLK VEGDLKGPEVDIK ISMPDFDLHLK VDIDAPDVDVHGPDWHLK VEGDLKGPEVDIK FKMPEMNIK ISMPDFDLHLK VEGDLKGPEVDIK VKGDVDVSLPK	ISMPDFDLHLK VEGDLKGPEVDIK FKMPEMNIK ISMPDFDLHLK VEGDLKGPEVDIK VKGDVDVSLPK ISMPDFDLHLK VEGDLKGPEVDIK VKGDVDVSLPK	1	0	7	9	6	6	7	7	6	6	7	5	9	7
1	AHNK_HUMAN	0	50.0 AA STEP	50Step_Domain_p4300.0_to_4350.0	4300	4350	50	VDIDAPDVDVHGPDWHLK VDIDAPDVDVHGPDWHLK	FSMPGFKGEGPDVDVTLPK	1	-0.02	1	2	0	0	1	0	1	1	0	0	1	0
1	AHNK_HUMAN	2	50.0 AA STEP	50Step_Domain_p4350.0_to_4400.0	4350	4400	50	FKMPEMNIK VKGDVDVSLPK	ISMPDIDFNLK FKMPEMNIK ISMPDIDFNLK VKGDVDVSLPK VKGDVDVSLPK	1	0.02	0	0	2	1	4	2	0	0	2	1	5	2
1	AHNK_HUMAN	2	50.0 AA STEP	50Step_Domain_p4400.0_to_4450.0	4400	4450	50	FKMPEMNIK VKGDVDVSLPK	FKMPEMNIK VKGDVDVSLPK VKGDVDVSLPK	1	0.02	0	0	2	0	3	2	0	0	2	0	4	2
4	AHNK_HUMAN	5	50.0 AA STEP	50Step_Domain_p4450.0_to_4500.0	4450	4500	50	ISMPDFDLHLK ISMPDFDLHLK FKMPEMNIK ISMPDFDLHLK VKGDVDVSLPK	ISMPDFDLHLK FKMPEMNIK ISMPDFDLHLK VKGDVDVSLPK ISMPDFDLHLK VKGDVDVSLPK	1	0.02	4	5	4	4	5	5	3	3	5	3	7	5
1	AHNK_HUMAN	1	50.0 AA STEP	50Step_Domain_p4500.0_to_4550.0	4500	4550	50	SPQISMSDIDLNLK SPQISMSDIDLNLK	SPQISMSDIDLNLK SPQISMSDIDLNLK SPQISMSDIDLNLKGPK	1	0	1	0	1	1	1	0	1	0	1	1	2	0
1	AHNK_HUMAN	2	50.0 AA STEP	50Step_Domain_p4550.0_to_4600.0	4550	4600	50	ISMPEVDLNLK ISMPEVDLNLK ISMPEVDLNLK	ISMPEVDLNLK ISMPEVDLNLK VGIDTPDIDIHGPEGK ISMPEVDLNLK	1	0.02	1	2	1	2	2	1	1	1	1	2	3	1
1	AHNK_HUMAN	1	50.0 AA STEP	50Step_Domain_p4600.0_to_4650.0	4600	4650	50	ISMPEVDLNLK ISMPEVDLNLK ISMPEVDLNLK	ISMPEVDLNLK ISMPEVDLNLK ISMPEVDLNLK	1	0	1	2	1	2	1	1	1	1	1	2	2	1
2	AHNK_HUMAN	2	50.0 AA STEP	50Step_Domain_p4650.0_to_4700.0	4650	4700	50	GEGPDVDVNLPK GEGPDVDVNLPK FSMPGFKGEGPDVDVNLPK GEGPDVDVNLPK	GEGPDVDVNLPK GEGPDVDVNLPK VDVDVPDVNIEGPDAK ADIDVSGPK GEGPDVDVNLPK	1	0	1	2	3	2	1	4	1	1	3	2	2	4
4	AHNK_HUMAN	4	50.0 AA STEP	50Step_Domain_p4700.0_to_4750.0	4700	4750	50	ISMPDIDLNLKGPK ISMPDIDLNLKGPK ISMPDIDLNLKGPK	ISMPDIDLNLK ISMPDIDLNLKGPK ISMPDIDLNLK ISMPDIDLNLKGPK VDVDVPDVNIEGPDAK GDVDVTLPK ISMPDIDLNLKGPK	1	0	5	3	3	5	5	3	4	2	4	4	7	3
1	AHNK_HUMAN	1	50.0 AA STEP	50Step_Domain_p4750.0_to_4800.0	4750	4800	50	FSMPGFKGEGPDVDVSLPK VDINTPDVDVHGPDWHLK	VDINTPDVDVHGPDWHLK FSMPGFKGEGPDVDVSLPK GEGPDVDVSLPK	1	0	0	0	2	1	1	1	0	0	2	1	1	1
1	AHNK_HUMAN	3	50.0 AA STEP	50Step_Domain_p4800.0_to_4850.0	4800	4850	50	ISIPDVDLDLKGPK FSMPGFKGEGPDVDVSLPK ISIPDVDLDLKGPK	ISIPDVDLDLKGPK ADIDVSGPKVDVDIPDVNIEGPDAK FSMPGFKGEGPDVDVSLPK ISIPDVDLDLKGPK ADIDVSGPK GEGPDVDVSLPK ISIPDVDLDLK	0.4602	0.04	1	0	2	2	3	4	1	0	2	2	4	4
3	AHNK_HUMAN	2	50.0 AA STEP	50Step_Domain_p4850.0_to_4900.0	4850	4900	50	GDFDVSVPK ISIPDVDLDLKGPK LDFEGPDAK GDFDVSVPK LDFEGPDAK ISIPDVDLDLKGPK LDFEGPDAK	ISIPDVDLDLKGPK ISIPDVDLDLKGPK LDFEGPDAK GDFDVSVPK ISIPDVDLDLK LDFEGPDAK	1	-0.02	4	3	2	2	2	3	3	2	2	2	3	3
0	AHNK_HUMAN	0	50.0 AA STEP	50Step_Domain_p4900.0_to_4950.0	4900	4950	50		LEGGEVDLK	1	0	0	0	0	0	0	1	0	0	0	0	0	1
0	AHNK_HUMAN	0	50.0 AA STEP	50Step_Domain_p4950.0_to_5000.0	4950	5000	50			1	0	0	0	0	0	0	0	0	0	0	0	0	0
0	AHNK_HUMAN	0	50.0 AA STEP	50Step_Domain_p5000.0_to_5050.0	5000	5050	50			1	0	0	0	0	0	0	0	0	0	0	0	0	0
0	AHNK_HUMAN	0	50.0 AA STEP	50Step_Domain_p5050.0_to_5100.0	5050	5100	50			1	0	0	0	0	0	0	0	0	0	0	0	0	0
0	AHNK_HUMAN	0	50.0 AA STEP	50Step_Domain_p5100.0_to_5150.0	5100	5150	50	MPDVDISVPK		1	0	0	0	1	0	0	0	0	0	1	0	0	0
2	AHNK_HUMAN	0	50.0 AA STEP	50Step_Domain_p5150.0_to_5200.0	5150	5200	50	VQANLGAPDINIEGLDAK VQANLGAPDINIEGLDAK MPDVDISVPK VQANLGAPDINIEGLDAK	VQANLGAPDINIEGLDAK	1	-0.04	1	2	2	0	0	1	1	1	2	0	0	1
1	AHNK_HUMAN	0	50.0 AA STEP	50Step_Domain_p5200.0_to_5250.0	5200	5250	50	IKGDVPSVGLEGPDVDLQGPEAK IKGDVPSVGLEGPDVDLQGPEAK IKGDVPSVGLEGPDVDLQGPEAK	IKGDVPSVGLEGPDVDLQGPEAK	1	-0.02	1	2	1	1	0	0	1	1	1	1	0	0
0	AHNK_HUMAN	0	50.0 AA STEP	50Step_Domain_p5250.0_to_5300.0	5250	5300	50			1	0	0	0	0	0	0	0	0	0	0	0	0	0
2	AHNK_HUMAN	1	50.0 AA STEP	50Step_Domain_p5300.0_to_5350.0	5300	5350	50	VHAPGLNLSGVGGK VHAPGLNLSGVGGK VHAPGLNLSGVGGK VPGIDATTK	VHAPGLNLSGVGGK VHAPGLNLSGVGGK	1	-0.02	1	2	3	1	1	0	1	1	3	1	2	0
1	AHNK_HUMAN	1	50.0 AA STEP	50Step_Domain_p5350.0_to_5400.0	5350	5400	50	VSVGAPDLSLEASEGSIKLPK LNVGAPDVTLR VPGIDATTK VSVGAPDLSLEASEGSIKLPK	LNVGAPDVTLR LNVGAPDVTLR VSVGAPDLSLEASEGSIKLPK LNVGAPDVTLR VSVGAPDLSLEASEGSIK	1	0	1	0	3	1	1	2	1	0	3	1	2	2
1	AHNK_HUMAN	1	50.0 AA STEP	50Step_Domain_p5400.0_to_5450.0	5400	5450	50	VSVGAPDLSLEASEGSIKLPK VSVGAPDLSLEASEGSIKLPK	VSVGAPDLSLEASEGSIKLPK VSVGAPDLSLEASEGSIK	1	0	1	0	1	0	1	1	1	0	1	0	1	1
1	AHNK_HUMAN	1	50.0 AA STEP	50Step_Domain_p5450.0_to_5500.0	5450	5500	50	SSGCDVNLPGVNVK SSGCDVNLPGVNVK	SSGCDVNLPGVNVK SSGCDVNLPGVNVK	1	0	0	2	1	1	1	0	0	1	1	1	1	0
3	AHNK_HUMAN	2	50.0 AA STEP	50Step_Domain_p5500.0_to_5550.0	5500	5550	50	LPTGQISGPEIK GSEVGFHGAAPDISVK LPTGQISGPEIK SSGCDVNLPGVNVK GSEVGFHGAAPDISVK LPTGQISGPEIK SSGCDVNLPGVNVK	LPTGQISGPEIK SSGCDVNLPGVNVK GSEVGFHGAAPDISVK LPTGQISGPEIK SSGCDVNLPGVNVK LPTGQISGPEIK	1	-0.02	1	5	3	2	2	1	1	3	4	2	3	1
0	AHNK_HUMAN	0	50.0 AA STEP	50Step_Domain_p5550.0_to_5600.0	5550	5600	50			1	0	0	0	0	0	0	0	0	0	0	0	0	0
0	AHNK_HUMAN	0	50.0 AA STEP	50Step_Domain_p5600.0_to_5650.0	5600	5650	50			1	0	0	0	0	0	0	0	0	0	0	0	0	0
0	AHNK_HUMAN	0	50.0 AA STEP	50Step_Domain_p5650.0_to_5700.0	5650	5700	50			1	0	0	0	0	0	0	0	0	0	0	0	0	0
0	AHNK_HUMAN	1	50.0 AA STEP	50Step_Domain_p5700.0_to_5750.0	5700	5750	50		ASLGSLEGEAEAEASSPK ASLGSLEGEAEAEASSPK	1	0.02	0	0	0	0	1	1	0	0	0	0	1	1
0	AHNK_HUMAN	1	50.0 AA STEP	50Step_Domain_p5750.0_to_5800.0	5750	5800	50		ASLGSLEGEAEAEASSPK ASLGSLEGEAEAEASSPK	1	0.02	0	0	0	0	1	1	0	0	0	0	1	1
0	AHNK_HUMAN	1	50.0 AA STEP	50Step_Domain_p5800.0_to_5850.0	5800	5850	50		FGTFGGLGSK FGTFGGLGSK FGTFGGLGSK	1	0.02	0	0	0	1	1	1	0	0	0	1	1	1
0	AHNK_HUMAN	0	50.0 AA STEP	50Step_Domain_p5850.0_to_5890.0	5850	5890	40			1	0	0	0	0	0	0	0	0	0	0	0	0	0
1	CAN1_HUMAN	2	50.0 AA STEP	50Step_Domain_p0_to_50	0	50	50	YLGQDYEQLR YLGQDYEQLR YLGQDYEQLR	YLGQDYEQLR YLGQDYEQLR YLGQDYEQLR	0.306	0.02	1	1	1	1	2	2	1	1	1	1	1	1
1	CAN1_HUMAN	0	50.0 AA STEP	50Step_Domain_p50.0_to_100.0	50	100	50	RPTELLSNPQFIVDGATR RPTELLSNPQFIVDGATR	RPTELLSNPQFIVDGATR	1	-0.02	1	1	0	1	0	0	1	1	0	1	0	0
1	CAN1_HUMAN	0	50.0 AA STEP	50Step_Domain_p100.0_to_150.0	100	150	50	RPTELLSNPQFIVDGATR RPTELLSNPQFIVDGATR	RPTELLSNPQFIVDGATR	1	-0.02	1	1	0	1	0	0	1	1	0	1	0	0
0	CAN1_HUMAN	0	50.0 AA STEP	50Step_Domain_p150.0_to_200.0	150	200	50	LVFVHSAEGNEFWSALLEK		1	0	1	0	0	0	0	0	1	0	0	0	0	0
0	CAN1_HUMAN	0	50.0 AA STEP	50Step_Domain_p200.0_to_250.0	200	250	50			1	0	0	0	0	0	0	0	0	0	0	0	0	0
0	CAN1_HUMAN	0	50.0 AA STEP	50Step_Domain_p250.0_to_300.0	250	300	50	GQVVSLIR		1	0	1	0	0	0	0	0	1	0	0	0	0	0
0	CAN1_HUMAN	0	50.0 AA STEP	50Step_Domain_p300.0_to_350.0	300	350	50			1	0	0	0	0	0	0	0	0	0	0	0	0	0
1	CAN1_HUMAN	0	50.0 AA STEP	50Step_Domain_p350.0_to_400.0	350	400	50	WNTTLYEGTWR WNTTLYEGTWR WNTTLYEGTWR	WNTTLYEGTWR	0.306	-0.02	1	1	1	1	0	0	1	1	1	1	0	0
0	CAN1_HUMAN	0	50.0 AA STEP	50Step_Domain_p400.0_to_450.0	400	450	50			1	0	0	0	0	0	0	0	0	0	0	0	0	0
1	CAN1_HUMAN	2	50.0 AA STEP	50Step_Domain_p450.0_to_500.0	450	500	50	DFFLANASR SEQFINLR SEQFINLR DFFLANASR SEQFINLR	SEQFINLR DFFLANASR SEQFINLR SEQFINLR	0.306	0.02	1	1	2	1	3	2	2	1	2	1	2	1
0	CAN1_HUMAN	0	50.0 AA STEP	50Step_Domain_p500.0_to_550.0	500	550	50			1	0	0	0	0	0	0	0	0	0	0	0	0	0
1	CAN1_HUMAN	0	50.0 AA STEP	50Step_Domain_p550.0_to_600.0	550	600	50	QLAGEDMEISVK QLAGEDMEISVK QLAGEDMEISVK		0.0135	-0.02	1	1	1	0	0	0	1	1	1	0	0	0
0	CAN1_HUMAN	0	50.0 AA STEP	50Step_Domain_p600.0_to_650.0	600	650	50			1	0	0	0	0	0	0	0	0	0	0	0	0	0
0	CAN1_HUMAN	0	50.0 AA STEP	50Step_Domain_p650.0_to_700.0	650	700	50			1	0	0	0	0	0	0	0	0	0	0	0	0	0
0	CAN1_HUMAN	0	50.0 AA STEP	50Step_Domain_p700.0_to_714.0	700	714	14			1	0	0	0	0	0	0	0	0	0	0	0	0	0
0	CATD_HUMAN	0	50.0 AA STEP	50Step_Domain_p0_to_50	0	50	50			1	0	0	0	0	0	0	0	0	0	0	0	0	0
0	CATD_HUMAN	0	50.0 AA STEP	50Step_Domain_p50.0_to_100.0	50	100	50			1	0	0	0	0	0	0	0	0	0	0	0	0	0
0	CATD_HUMAN	0	50.0 AA STEP	50Step_Domain_p100.0_to_150.0	100	150	50			1	0	0	0	0	0	0	0	0	0	0	0	0	0
2	CATD_HUMAN	2	50.0 AA STEP	50Step_Domain_p150.0_to_200.0	150	200	50	FDGILGMAYPR QVFGEATK FDGILGMAYPR QVFGEATK FDGILGMAYPR QVFGEATK	FDGILGMAYPR QVFGEATK FDGILGMAYPR QVFGEATK FDGILGMAYPR QVFGEATK	1	0	2	3	2	2	2	2	2	2	2	2	2	2
2	CATD_HUMAN	2	50.0 AA STEP	50Step_Domain_p200.0_to_250.0	200	250	50	DPDAQPGGELMLGGTDSK FDGILGMAYPR FDGILGMAYPR FDGILGMAYPR ISVNNVLPVFDNLMQQK	DPDAQPGGELMLGGTDSK FDGILGMAYPR DPDAQPGGELMLGGTDSK FDGILGMAYPR DPDAQPGGELMLGGTDSK FDGILGMAYPR	1	0	2	2	2	2	2	2	2	1	2	2	2	2
0	CATD_HUMAN	1	50.0 AA STEP	50Step_Domain_p250.0_to_300.0	250	300	50	DPDAQPGGELMLGGTDSK	DPDAQPGGELMLGGTDSK DPDAQPGGELMLGGTDSK DPDAQPGGELMLGGTDSK	0.0693	0.02	1	0	0	1	1	1	1	0	0	1	1	1
3	CATD_HUMAN	3	50.0 AA STEP	50Step_Domain_p300.0_to_350.0	300	350	50	LSPEDYTLK VSTLPAITLK LSPEDYTLK VSTLPAITLK AIGAVPLIQGEYMIPCEK LSPEDYTLK VSTLPAITLK	AIGAVPLIQGEYMIPCEK LSPEDYTLK VSTLPAITLK AIGAVPLIQGEYMIPCEK LSPEDYTLK VSTLPAITLK AIGAVPLIQGEYMIPCEK LSPEDYTLK VSTLPAITLK	1	0	3	3	3	3	3	3	3	2	3	4	3	4
1	CATD_HUMAN	1	50.0 AA STEP	50Step_Domain_p350.0_to_400.0	350	400	50	LSPEDYTLK LSPEDYTLK LSPEDYTLK	LSPEDYTLK LSPEDYTLK LSPEDYTLK	1	0	1	2	1	1	1	1	1	1	1	1	1	1
1	CATD_HUMAN	1	50.0 AA STEP	50Step_Domain_p400.0_to_412.0	400	412	12	VGFAEAAR VGFAEAAR	VGFAEAAR VGFAEAAR VGFAEAAR	1	0	1	0	1	1	1	1	1	0	1	1	1	1
0	CH60_HUMAN	0	50.0 AA STEP	50Step_Domain_p0_to_50	0	50	50			1	0	0	0	0	0	0	0	0	0	0	0	0	0
2	CH60_HUMAN	1	50.0 AA STEP	50Step_Domain_p50.0_to_100.0	50	100	50	TVIIEQSWGSPK LVQDVANNTNEEAGDGTTTATVLAR TVIIEQSWGSPK LVQDVANNTNEEAGDGTTTATVLAR TVIIEQSWGSPK	LVQDVANNTNEEAGDGTTTATVLAR LVQDVANNTNEEAGDGTTTATVLAR TVIIEQSWGSPK	0.264	-0.02	1	2	2	1	0	2	1	2	2	1	0	2
1	CH60_HUMAN	1	50.0 AA STEP	50Step_Domain_p100.0_to_150.0	100	150	50	GANPVEIR LVQDVANNTNEEAGDGTTTATVLAR GANPVEIR LVQDVANNTNEEAGDGTTTATVLAR	LVQDVANNTNEEAGDGTTTATVLAR GANPVEIR LVQDVANNTNEEAGDGTTTATVLAR	1	0	1	1	2	1	1	1	1	1	2	1	1	1
0	CH60_HUMAN	0	50.0 AA STEP	50Step_Domain_p150.0_to_200.0	150	200	50			1	0	0	0	0	0	0	0	0	0	0	0	0	0
1	CH60_HUMAN	0	50.0 AA STEP	50Step_Domain_p200.0_to_250.0	200	250	50	TLNDELEIIEGMKFDR TLNDELEIIEGMKFDR		0.264	-0.02	1	0	1	0	0	0	1	0	1	0	0	0
1	CH60_HUMAN	1	50.0 AA STEP	50Step_Domain_p250.0_to_300.0	250	300	50	VGLQVVAVK VGLQVVAVK VGLQVVAVK	VGLQVVAVK VGLQVVAVK VGLQVVAVK	1	0	1	1	1	1	1	1	1	1	1	1	1	1
2	CH60_HUMAN	2	50.0 AA STEP	50Step_Domain_p300.0_to_350.0	300	350	50	VGEVIVTKDDAMLLK VGLQVVAVK VGEVIVTKDDAMLLK VGLQVVAVK VGEVIVTKDDAMLLK VGLQVVAVK	VGEVIVTKDDAMLLK VGLQVVAVK VGLQVVAVK VGEVIVTKDDAMLLK VGLQVVAVK	1	0	2	2	2	2	1	2	2	2	2	2	1	2
2	CH60_HUMAN	2	50.0 AA STEP	50Step_Domain_p350.0_to_400.0	350	400	50	LSDGVAVLK VGEVIVTKDDAMLLK LSDGVAVLK VGEVIVTKDDAMLLK LSDGVAVLK VGEVIVTKDDAMLLK	LSDGVAVLK VGEVIVTKDDAMLLK LSDGVAVLK LSDGVAVLK VGEVIVTKDDAMLLK	1	0	2	2	2	2	1	2	2	2	2	2	1	2
3	CH60_HUMAN	4	50.0 AA STEP	50Step_Domain_p400.0_to_450.0	400	450	50	AAVEEGIVLGGGCALLR LSDGVAVLK VTDALNATR AAVEEGIVLGGGCALLR LSDGVAVLK VTDALNATR AAVEEGIVLGGGCALLR LSDGVAVLK VTDALNATR	AAVEEGIVLGGGCALLR LSDGVAVLK VTDALNATR AAVEEGIVLGGGCALLR LSDGVAVLK VTDALNATR AAVEEGIVLGGGCALLR LSDGVAVLK VTDALNATR	0.0144	0.02	3	3	2	4	4	3	3	3	3	3	3	3
0	CH60_HUMAN	0	50.0 AA STEP	50Step_Domain_p450.0_to_500.0	450	500	50			1	0	0	0	0	0	0	0	0	0	0	0	0	0
0	CH60_HUMAN	0	50.0 AA STEP	50Step_Domain_p500.0_to_550.0	500	550	50			1	0	0	0	0	0	0	0	0	0	0	0	0	0
0	CH60_HUMAN	0	50.0 AA STEP	50Step_Domain_p550.0_to_573.0	550	573	23			1	0	0	0	0	0	0	0	0	0	0	0	0	0
0	CISY_HUMAN	0	50.0 AA STEP	50Step_Domain_p0_to_50	0	50	50			1	0	0	0	0	0	0	0	0	0	0	0	0	0
0	CISY_HUMAN	1	50.0 AA STEP	50Step_Domain_p50.0_to_100.0	50	100	50		GLVYETSVLDPDEGIR GLVYETSVLDPDEGIR	0.016	0.02	0	0	0	1	0	1	0	0	0	1	0	1
0	CISY_HUMAN	0	50.0 AA STEP	50Step_Domain_p100.0_to_150.0	100	150	50			1	0	0	0	0	0	0	0	0	0	0	0	0	0
0	CISY_HUMAN	0	50.0 AA STEP	50Step_Domain_p150.0_to_200.0	150	200	50			1	0	0	0	0	0	0	0	0	0	0	0	0	0
0	CISY_HUMAN	0	50.0 AA STEP	50Step_Domain_p200.0_to_250.0	200	250	50			1	0	0	0	0	0	0	0	0	0	0	0	0	0
0	CISY_HUMAN	0	50.0 AA STEP	50Step_Domain_p250.0_to_300.0	250	300	50			1	0	0	0	0	0	0	0	0	0	0	0	0	0
0	CISY_HUMAN	0	50.0 AA STEP	50Step_Domain_p300.0_to_350.0	300	350	50	VVPGYGHAVLR		0.829	0	0	0	1	0	0	0	0	0	1	0	0	0
0	CISY_HUMAN	1	50.0 AA STEP	50Step_Domain_p350.0_to_400.0	350	400	50	IVPNVLLEQGK VVPGYGHAVLR	IVPNVLLEQGK IVPNVLLEQGK	0.829	0.02	0	0	1	1	0	1	0	0	2	1	0	1
0	CISY_HUMAN	0	50.0 AA STEP	50Step_Domain_p400.0_to_450.0	400	450	50			1	0	0	0	0	0	0	0	0	0	0	0	0	0
0	CISY_HUMAN	0	50.0 AA STEP	50Step_Domain_p450.0_to_466.0	450	466	16			1	0	0	0	0	0	0	0	0	0	0	0	0	0
0	CLH1_HUMAN	0	50.0 AA STEP	50Step_Domain_p0_to_50	0	50	50			1	0	0	0	0	0	0	0	0	0	0	0	0	0
1	CLH1_HUMAN	1	50.0 AA STEP	50Step_Domain_p50.0_to_100.0	50	100	50	TLQIFNIEMK TLQIFNIEMK RPISADSAIMNPASK TLQIFNIEMK	TLQIFNIEMK TLQIFNIEMK	1	0	1	1	2	1	1	0	1	1	2	1	1	0
0	CLH1_HUMAN	0	50.0 AA STEP	50Step_Domain_p100.0_to_150.0	100	150	50	AHTMTDDVTFWK	AHTMTDDVTFWK	1	0	0	0	1	0	1	0	0	0	1	0	1	0
0	CLH1_HUMAN	0	50.0 AA STEP	50Step_Domain_p150.0_to_200.0	150	200	50			1	0	0	0	0	0	0	0	0	0	0	0	0	0
1	CLH1_HUMAN	1	50.0 AA STEP	50Step_Domain_p200.0_to_250.0	200	250	50	LHIIEVGTPPTGNQPFPK LHIIEVGTPPTGNQPFPK LHIIEVGTPPTGNQPFPK	LHIIEVGTPPTGNQPFPK LHIIEVGTPPTGNQPFPK LHIIEVGTPPTGNQPFPK	1	0	1	1	2	1	1	1	1	1	2	1	1	1
1	CLH1_HUMAN	0	50.0 AA STEP	50Step_Domain_p250.0_to_300.0	250	300	50	ISGETIFVTAPHEATAGIIGVNR ISGETIFVTAPHEATAGIIGVNR	ISGETIFVTAPHEATAGIIGVNR	1	-0.02	1	0	1	0	1	0	1	0	1	0	1	0
1	CLH1_HUMAN	0	50.0 AA STEP	50Step_Domain_p300.0_to_350.0	300	350	50	ISGETIFVTAPHEATAGIIGVNR ISGETIFVTAPHEATAGIIGVNR	ISGETIFVTAPHEATAGIIGVNR	1	-0.02	1	0	1	0	1	0	1	0	1	0	1	0
2	CLH1_HUMAN	1	50.0 AA STEP	50Step_Domain_p350.0_to_400.0	350	400	50	FNALFAQGNYSEAAK NNLAGAEELFAR FNALFAQGNYSEAAK NNLAGAEELFAR FNALFAQGNYSEAAK	NNLAGAEELFAR NNLAGAEELFAR	0.799	-0.02	2	2	1	1	0	1	2	2	1	1	0	1
0	CLH1_HUMAN	0	50.0 AA STEP	50Step_Domain_p400.0_to_450.0	400	450	50			1	0	0	0	0	0	0	0	0	0	0	0	0	0
2	CLH1_HUMAN	1	50.0 AA STEP	50Step_Domain_p450.0_to_500.0	450	500	50	VIQCFAETGQVQK WLKEDKLECSEELGDLVK VIQCFAETGQVQK WLKEDKLECSEELGDLVK WLKEDKLECSEELGDLVK	VIQCFAETGQVQK VIQCFAETGQVQK WLKEDKLECSEELGDLVK	1	-0.02	2	2	1	1	2	0	2	2	1	1	2	0
0	CLH1_HUMAN	0	50.0 AA STEP	50Step_Domain_p500.0_to_550.0	500	550	50			1	0	0	0	0	0	0	0	0	0	0	0	0	0
0	CLH1_HUMAN	0	50.0 AA STEP	50Step_Domain_p550.0_to_600.0	550	600	50			1	0	0	0	0	0	0	0	0	0	0	0	0	0
1	CLH1_HUMAN	1	50.0 AA STEP	50Step_Domain_p600.0_to_650.0	600	650	50	ALEHFTDLYDIK ALEHFTDLYDIK ALEHFTDLYDIK	ALEHFTDLYDIK ALEHFTDLYDIK	1	0	1	1	1	0	1	1	1	1	1	0	1	1
0	CLH1_HUMAN	0	50.0 AA STEP	50Step_Domain_p650.0_to_700.0	650	700	50			1	0	0	0	0	0	0	0	0	0	0	0	0	0
0	CLH1_HUMAN	0	50.0 AA STEP	50Step_Domain_p700.0_to_750.0	700	750	50			1	0	0	0	0	0	0	0	0	0	0	0	0	0
0	CLH1_HUMAN	0	50.0 AA STEP	50Step_Domain_p750.0_to_800.0	750	800	50			1	0	0	0	0	0	0	0	0	0	0	0	0	0
1	CLH1_HUMAN	1	50.0 AA STEP	50Step_Domain_p800.0_to_850.0	800	850	50	GQFSTDELVAEVEK GQFSTDELVAEVEKR GQFSTDELVAEVEKR	GQFSTDELVAEVEKR GQFSTDELVAEVEK GQFSTDELVAEVEK GQFSTDELVAEVEKR	1	0	2	1	0	1	1	2	2	1	0	1	1	2
4	CLH1_HUMAN	5	50.0 AA STEP	50Step_Domain_p850.0_to_900.0	850	900	50	ENPYYDSR GQFSTDELVAEVEK GQFSTDELVAEVEKR IYIDSNNNPER LLLPWLEAR ENPYYDSR GQFSTDELVAEVEKR IYIDSNNNPER LLLPWLEAR ENPYYDSR IHEGCEEPATHNALAK IYIDSNNNPER LLLPWLEAR	GQFSTDELVAEVEKR IHEGCEEPATHNALAK IYIDSNNNPER LLLPWLEAR ENPYYDSR GQFSTDELVAEVEK IHEGCEEPATHNALAK IYIDSNNNPER LLLPWLEAR ENPYYDSR GQFSTDELVAEVEK GQFSTDELVAEVEKR IYIDSNNNPER LLLPWLEAR	0.799	0.02	5	4	3	4	5	6	5	4	4	4	5	5
1	CLH1_HUMAN	1	50.0 AA STEP	50Step_Domain_p900.0_to_950.0	900	950	50	ENPYYDSR ENPYYDSR ENPYYDSR GQCDLELINVCNENSLFK	ENPYYDSR ENPYYDSR	1	0	1	1	2	0	1	1	1	1	2	0	1	1
0	CLH1_HUMAN	0	50.0 AA STEP	50Step_Domain_p950.0_to_1000.0	950	1000	50	KDPELWGSVLLESNPYR	KDPELWGSVLLESNPYR	1	0	0	0	1	1	0	0	0	0	1	1	0	0
1	CLH1_HUMAN	2	50.0 AA STEP	50Step_Domain_p1000.0_to_1050.0	1000	1050	50	IVLDNSVFSEHR IVLDNSVFSEHR IVLDNSVFSEHR NLQNLLILTAIK	IVLDNSVFSEHR IVLDNSVFSEHR NLQNLLILTAIK IVLDNSVFSEHR NLQNLLILTAIK	0.799	0.02	1	1	2	1	2	4	1	1	2	1	2	3
0	CLH1_HUMAN	1	50.0 AA STEP	50Step_Domain_p1050.0_to_1100.0	1050	1100	50		KFDVNTSAVQVLIEHIGNLDR KFDVNTSAVQVLIEHIGNLDR	1	0.02	0	0	0	1	1	0	0	0	0	1	1	0
1	CLH1_HUMAN	1	50.0 AA STEP	50Step_Domain_p1100.0_to_1150.0	1100	1150	50	EAIDSYIK EAIDSYIK EAIDSYIK	EAIDSYIK EAIDSYIK EAIDSYIK	1	0	1	1	1	1	1	1	1	1	1	1	1	1
1	CLH1_HUMAN	1	50.0 AA STEP	50Step_Domain_p1150.0_to_1200.0	1150	1200	50	LAELEEFINGPNNAHIQQVGDR LAELEEFINGPNNAHIQQVGDR	LAELEEFINGPNNAHIQQVGDR LAELEEFINGPNNAHIQQVGDR	1	0	1	1	0	1	1	0	1	1	0	1	1	0
2	CLH1_HUMAN	2	50.0 AA STEP	50Step_Domain_p1200.0_to_1250.0	1200	1250	50	LAELEEFINGPNNAHIQQVGDR LASTLVHLGEYQAAVDGAR LAELEEFINGPNNAHIQQVGDR LASTLVHLGEYQAAVDGAR LASTLVHLGEYQAAVDGAR	LAELEEFINGPNNAHIQQVGDR LASTLVHLGEYQAAVDGAR LAELEEFINGPNNAHIQQVGDR LASTLVHLGEYQAAVDGAR LASTLVHLGEYQAAVDGAR	1	0	2	2	1	2	2	1	2	2	1	2	2	1
0	CLH1_HUMAN	0	50.0 AA STEP	50Step_Domain_p1250.0_to_1300.0	1250	1300	50			1	0	0	0	0	0	0	0	0	0	0	0	0	0
0	CLH1_HUMAN	0	50.0 AA STEP	50Step_Domain_p1300.0_to_1350.0	1300	1350	50			1	0	0	0	0	0	0	0	0	0	0	0	0	0
1	CLH1_HUMAN	1	50.0 AA STEP	50Step_Domain_p1350.0_to_1400.0	1350	1400	50	VANVELYYR VANVELYYR VANVELYYR	VANVELYYR VANVELYYR VANVELYYR	1	0	1	1	1	1	1	1	1	1	1	1	1	1
1	CLH1_HUMAN	1	50.0 AA STEP	50Step_Domain_p1400.0_to_1450.0	1400	1450	50	VANVELYYR VANVELYYR VANVELYYR	VANVELYYR VANVELYYR VANVELYYR	1	0	1	1	1	1	1	1	1	1	1	1	1	1
1	CLH1_HUMAN	1	50.0 AA STEP	50Step_Domain_p1450.0_to_1500.0	1450	1500	50	TSIDAYDNFDNISLAQR TSIDAYDNFDNISLAQR	LEKHELIEFR SVNESLNNLFITEEDYQALR TSIDAYDNFDNISLAQR	1	0	0	1	1	2	0	1	0	1	1	2	0	1
0	CLH1_HUMAN	0	50.0 AA STEP	50Step_Domain_p1500.0_to_1550.0	1500	1550	50		LEKHELIEFR	1	0	0	0	0	1	0	0	0	0	0	1	0	0
0	CLH1_HUMAN	0	50.0 AA STEP	50Step_Domain_p1550.0_to_1600.0	1550	1600	50			1	0	0	0	0	0	0	0	0	0	0	0	0	0
1	CLH1_HUMAN	1	50.0 AA STEP	50Step_Domain_p1600.0_to_1650.0	1600	1650	50	VDKLDASESLR VDKLDASESLR	VDKLDASESLR VDKLDASESLR VDKLDASESLR	1	0	1	0	1	1	1	1	1	0	1	1	1	1
0	CLH1_HUMAN	0	50.0 AA STEP	50Step_Domain_p1650.0_to_1675.0	1650	1675	25			1	0	0	0	0	0	0	0	0	0	0	0	0	0
6	CYTA_HUMAN	6	50.0 AA STEP	50Step_Domain_p0_to_50	0	50	50	IPGGLSEAKPATPEIQEIVDK TNETYGKLEAVQYK VKPQLEEK IPGGLSEAKPATPEIQEIVDK TNETYGKLEAVQYK VKPQLEEK IPGGLSEAKPATPEIQEIVDK IPGGLSEAKPATPEIQEIVDKVKPQLEEK TNETYGKLEAVQYK VKPQLEEK	IPGGLSEAKPATPEIQEIVDK TNETYGKLEAVQYK VKPQLEEK IPGGLSEAKPATPEIQEIVDK TNETYGKLEAVQYK VKPQLEEK IPGGLSEAKPATPEIQEIVDK TQVVAGTNYYIK VKPQLEEK	0.2322	0	6	7	6	5	6	6	6	6	6	6	5	6
1	CYTA_HUMAN	3	50.0 AA STEP	50Step_Domain_p50.0_to_98.0	50	98	48	SLPGQNEDLVLTGYQVDK SLPGQNEDLVLTGYQVDK SLPGQNEDLVLTGYQVDK	NKDDELTGF SLPGQNEDLVLTGYQVDK SLPGQNEDLVLTGYQVDK SLPGQNEDLVLTGYQVDK TQVVAGTNYYIK	0.0322	0.0416667	2	1	1	3	2	3	2	1	1	3	2	3
0	DDX1_HUMAN	0	50.0 AA STEP	50Step_Domain_p0_to_50	0	50	50			1	0	0	0	0	0	0	0	0	0	0	0	0	0
0	DDX1_HUMAN	1	50.0 AA STEP	50Step_Domain_p50.0_to_100.0	50	100	50		GSAFAIGSDGLCCQSR GSAFAIGSDGLCCQSR	0.0015	0.02	0	0	0	1	1	0	0	0	0	1	1	0
0	DDX1_HUMAN	1	50.0 AA STEP	50Step_Domain_p100.0_to_150.0	100	150	50		GSAFAIGSDGLCCQSR GSAFAIGSDGLCCQSR	0.0015	0.02	0	0	0	1	1	0	0	0	0	1	1	0
0	DDX1_HUMAN	0	50.0 AA STEP	50Step_Domain_p150.0_to_200.0	150	200	50			1	0	0	0	0	0	0	0	0	0	0	0	0	0
0	DDX1_HUMAN	0	50.0 AA STEP	50Step_Domain_p200.0_to_250.0	200	250	50			1	0	0	0	0	0	0	0	0	0	0	0	0	0
0	DDX1_HUMAN	0	50.0 AA STEP	50Step_Domain_p250.0_to_300.0	250	300	50			1	0	0	0	0	0	0	0	0	0	0	0	0	0
0	DDX1_HUMAN	1	50.0 AA STEP	50Step_Domain_p300.0_to_350.0	300	350	50		ELLIIGGVAAR ELLIIGGVAAR	0.0015	0.02	0	0	0	1	1	0	0	0	0	1	1	0
0	DDX1_HUMAN	0	50.0 AA STEP	50Step_Domain_p350.0_to_400.0	350	400	50			1	0	0	0	0	0	0	0	0	0	0	0	0	0
0	DDX1_HUMAN	0	50.0 AA STEP	50Step_Domain_p400.0_to_450.0	400	450	50			1	0	0	0	0	0	0	0	0	0	0	0	0	0
0	DDX1_HUMAN	0	50.0 AA STEP	50Step_Domain_p450.0_to_500.0	450	500	50			1	0	0	0	0	0	0	0	0	0	0	0	0	0
0	DDX1_HUMAN	0	50.0 AA STEP	50Step_Domain_p500.0_to_550.0	500	550	50			1	0	0	0	0	0	0	0	0	0	0	0	0	0
0	DDX1_HUMAN	0	50.0 AA STEP	50Step_Domain_p550.0_to_600.0	550	600	50			1	0	0	0	0	0	0	0	0	0	0	0	0	0
0	DDX1_HUMAN	0	50.0 AA STEP	50Step_Domain_p600.0_to_650.0	600	650	50			1	0	0	0	0	0	0	0	0	0	0	0	0	0
0	DDX1_HUMAN	0	50.0 AA STEP	50Step_Domain_p650.0_to_700.0	650	700	50			1	0	0	0	0	0	0	0	0	0	0	0	0	0
0	DDX1_HUMAN	0	50.0 AA STEP	50Step_Domain_p700.0_to_740.0	700	740	40			1	0	0	0	0	0	0	0	0	0	0	0	0	0
0	ECM1_HUMAN	0	50.0 AA STEP	50Step_Domain_p0_to_50	0	50	50			1	0	0	0	0	0	0	0	0	0	0	0	0	0
0	ECM1_HUMAN	0	50.0 AA STEP	50Step_Domain_p50.0_to_100.0	50	100	50			1	0	0	0	0	0	0	0	0	0	0	0	0	0
0	ECM1_HUMAN	0	50.0 AA STEP	50Step_Domain_p100.0_to_150.0	100	150	50			1	0	0	0	0	0	0	0	0	0	0	0	0	0
0	ECM1_HUMAN	0	50.0 AA STEP	50Step_Domain_p150.0_to_200.0	150	200	50			1	0	0	0	0	0	0	0	0	0	0	0	0	0
0	ECM1_HUMAN	0	50.0 AA STEP	50Step_Domain_p200.0_to_250.0	200	250	50			1	0	0	0	0	0	0	0	0	0	0	0	0	0
1	ECM1_HUMAN	0	50.0 AA STEP	50Step_Domain_p250.0_to_300.0	250	300	50	FSCFQEEAPQPHYQLR FSCFQEEAPQPHYQLR		0.0099	-0.02	0	1	1	0	0	0	0	1	1	0	0	0
0	ECM1_HUMAN	0	50.0 AA STEP	50Step_Domain_p300.0_to_350.0	300	350	50			1	0	0	0	0	0	0	0	0	0	0	0	0	0
0	ECM1_HUMAN	0	50.0 AA STEP	50Step_Domain_p350.0_to_400.0	350	400	50			1	0	0	0	0	0	0	0	0	0	0	0	0	0
1	ECM1_HUMAN	1	50.0 AA STEP	50Step_Domain_p400.0_to_450.0	400	450	50	DILTIDIGR DILTIDIGR DILTIDIGR	DILTIDIGR DILTIDIGR DILTIDIGR	1	0	1	1	1	1	1	1	1	1	1	1	1	1
1	ECM1_HUMAN	0	50.0 AA STEP	50Step_Domain_p450.0_to_500.0	450	500	50	LTFINDLCGPR LTFINDLCGPR		0.0099	-0.02	1	0	1	0	0	0	1	0	1	0	0	0
1	ECM1_HUMAN	1	50.0 AA STEP	50Step_Domain_p500.0_to_540.0	500	540	40	NVALVSGDTENAK NVALVSGDTENAK	NVALVSGDTENAK NVALVSGDTENAK NVALVSGDTENAK	0.7546	0	1	1	0	1	1	1	1	1	0	1	1	1
0	EEA1_HUMAN	0	50.0 AA STEP	50Step_Domain_p0_to_50	0	50	50			1	0	0	0	0	0	0	0	0	0	0	0	0	0
0	EEA1_HUMAN	0	50.0 AA STEP	50Step_Domain_p50.0_to_100.0	50	100	50			1	0	0	0	0	0	0	0	0	0	0	0	0	0
0	EEA1_HUMAN	0	50.0 AA STEP	50Step_Domain_p100.0_to_150.0	100	150	50			1	0	0	0	0	0	0	0	0	0	0	0	0	0
0	EEA1_HUMAN	0	50.0 AA STEP	50Step_Domain_p150.0_to_200.0	150	200	50			1	0	0	0	0	0	0	0	0	0	0	0	0	0
0	EEA1_HUMAN	0	50.0 AA STEP	50Step_Domain_p200.0_to_250.0	200	250	50			1	0	0	0	0	0	0	0	0	0	0	0	0	0
0	EEA1_HUMAN	0	50.0 AA STEP	50Step_Domain_p250.0_to_300.0	250	300	50			1	0	0	0	0	0	0	0	0	0	0	0	0	0
0	EEA1_HUMAN	0	50.0 AA STEP	50Step_Domain_p300.0_to_350.0	300	350	50			1	0	0	0	0	0	0	0	0	0	0	0	0	0
0	EEA1_HUMAN	0	50.0 AA STEP	50Step_Domain_p350.0_to_400.0	350	400	50			1	0	0	0	0	0	0	0	0	0	0	0	0	0
0	EEA1_HUMAN	0	50.0 AA STEP	50Step_Domain_p400.0_to_450.0	400	450	50			1	0	0	0	0	0	0	0	0	0	0	0	0	0
0	EEA1_HUMAN	0	50.0 AA STEP	50Step_Domain_p450.0_to_500.0	450	500	50			1	0	0	0	0	0	0	0	0	0	0	0	0	0
0	EEA1_HUMAN	0	50.0 AA STEP	50Step_Domain_p500.0_to_550.0	500	550	50		IQNLEALLQK	0.0087	0	0	0	0	0	1	0	0	0	0	0	1	0
0	EEA1_HUMAN	0	50.0 AA STEP	50Step_Domain_p550.0_to_600.0	550	600	50			1	0	0	0	0	0	0	0	0	0	0	0	0	0
0	EEA1_HUMAN	0	50.0 AA STEP	50Step_Domain_p600.0_to_650.0	600	650	50			1	0	0	0	0	0	0	0	0	0	0	0	0	0
0	EEA1_HUMAN	0	50.0 AA STEP	50Step_Domain_p650.0_to_700.0	650	700	50			1	0	0	0	0	0	0	0	0	0	0	0	0	0
0	EEA1_HUMAN	0	50.0 AA STEP	50Step_Domain_p700.0_to_750.0	700	750	50			1	0	0	0	0	0	0	0	0	0	0	0	0	0
0	EEA1_HUMAN	0	50.0 AA STEP	50Step_Domain_p750.0_to_800.0	750	800	50			1	0	0	0	0	0	0	0	0	0	0	0	0	0
0	EEA1_HUMAN	0	50.0 AA STEP	50Step_Domain_p800.0_to_850.0	800	850	50		IQTTVTELQK	0.0087	0	0	0	0	0	1	0	0	0	0	0	1	0
0	EEA1_HUMAN	0	50.0 AA STEP	50Step_Domain_p850.0_to_900.0	850	900	50			1	0	0	0	0	0	0	0	0	0	0	0	0	0
0	EEA1_HUMAN	0	50.0 AA STEP	50Step_Domain_p900.0_to_950.0	900	950	50			1	0	0	0	0	0	0	0	0	0	0	0	0	0
0	EEA1_HUMAN	0	50.0 AA STEP	50Step_Domain_p950.0_to_1000.0	950	1000	50			1	0	0	0	0	0	0	0	0	0	0	0	0	0
0	EEA1_HUMAN	0	50.0 AA STEP	50Step_Domain_p1000.0_to_1050.0	1000	1050	50			1	0	0	0	0	0	0	0	0	0	0	0	0	0
0	EEA1_HUMAN	0	50.0 AA STEP	50Step_Domain_p1050.0_to_1100.0	1050	1100	50			1	0	0	0	0	0	0	0	0	0	0	0	0	0
0	EEA1_HUMAN	0	50.0 AA STEP	50Step_Domain_p1100.0_to_1150.0	1100	1150	50			1	0	0	0	0	0	0	0	0	0	0	0	0	0
0	EEA1_HUMAN	0	50.0 AA STEP	50Step_Domain_p1150.0_to_1200.0	1150	1200	50			1	0	0	0	0	0	0	0	0	0	0	0	0	0
0	EEA1_HUMAN	0	50.0 AA STEP	50Step_Domain_p1200.0_to_1250.0	1200	1250	50			1	0	0	0	0	0	0	0	0	0	0	0	0	0
0	EEA1_HUMAN	0	50.0 AA STEP	50Step_Domain_p1250.0_to_1300.0	1250	1300	50			1	0	0	0	0	0	0	0	0	0	0	0	0	0
0	EEA1_HUMAN	0	50.0 AA STEP	50Step_Domain_p1300.0_to_1350.0	1300	1350	50			1	0	0	0	0	0	0	0	0	0	0	0	0	0
0	EEA1_HUMAN	0	50.0 AA STEP	50Step_Domain_p1350.0_to_1400.0	1350	1400	50			1	0	0	0	0	0	0	0	0	0	0	0	0	0
0	EEA1_HUMAN	0	50.0 AA STEP	50Step_Domain_p1400.0_to_1411.0	1400	1411	11			1	0	0	0	0	0	0	0	0	0	0	0	0	0
1	EF1D_HUMAN	1	50.0 AA STEP	50Step_Domain_p0_to_50	0	50	50	FYEQMNGPVAGASR FYEQMNGPVAGASR FYEQMNGPVAGASR	FYEQMNGPVAGASR FYEQMNGPVAGASR FYEQMNGPVAGASR	1	0	1	1	1	1	1	1	1	1	1	1	1	1
1	EF1D_HUMAN	2	50.0 AA STEP	50Step_Domain_p50.0_to_100.0	50	100	50	GVVQELQQAISK GVVQELQQAISK GVVQELQQAISK SLAGSSGPGASSGTSGDHGELVVR	GVVQELQQAISK SLAGSSGPGASSGTSGDHGELVVR GVVQELQQAISK SLAGSSGPGASSGTSGDHGELVVR GVVQELQQAISK SLAGSSGPGASSGTSGDHGELVVR	0.0024	0.02	1	1	2	2	2	2	1	1	2	2	2	2
1	EF1D_HUMAN	1	50.0 AA STEP	50Step_Domain_p100.0_to_150.0	100	150	50	GVVQELQQAISK GVVQELQQAISK GVVQELQQAISK	GVVQELQQAISK GVVQELQQAISK GVVQELQQAISK	1	0	1	1	1	1	1	1	1	1	1	1	1	1
0	EF1D_HUMAN	0	50.0 AA STEP	50Step_Domain_p150.0_to_200.0	150	200	50			1	0	0	0	0	0	0	0	0	0	0	0	0	0
0	EF1D_HUMAN	0	50.0 AA STEP	50Step_Domain_p200.0_to_250.0	200	250	50			1	0	0	0	0	0	0	0	0	0	0	0	0	0
0	EF1D_HUMAN	0	50.0 AA STEP	50Step_Domain_p250.0_to_281.0	250	281	31			1	0	0	0	0	0	0	0	0	0	0	0	0	0
0	EFTU_HUMAN	0	50.0 AA STEP	50Step_Domain_p0_to_50	0	50	50			1	0	0	0	0	0	0	0	0	0	0	0	0	0
0	EFTU_HUMAN	1	50.0 AA STEP	50Step_Domain_p50.0_to_100.0	50	100	50		TTLTAAITK ILAEGGGAK TTLTAAITK TTLTAAITK	0	0.02	0	0	0	1	1	1	0	0	0	1	2	1
0	EFTU_HUMAN	0	50.0 AA STEP	50Step_Domain_p100.0_to_150.0	100	150	50			1	0	0	0	0	0	0	0	0	0	0	0	0	0
0	EFTU_HUMAN	0	50.0 AA STEP	50Step_Domain_p150.0_to_200.0	150	200	50			1	0	0	0	0	0	0	0	0	0	0	0	0	0
1	EFTU_HUMAN	1	50.0 AA STEP	50Step_Domain_p200.0_to_250.0	200	250	50	LLDAVDTYIPVPAR LLDAVDTYIPVPAR	LLDAVDTYIPVPAR LLDAVDTYIPVPAR LLDAVDTYIPVPAR	0.829	0	1	0	1	1	1	1	1	0	1	1	1	1
1	EFTU_HUMAN	1	50.0 AA STEP	50Step_Domain_p250.0_to_300.0	250	300	50	LLDAVDTYIPVPAR LLDAVDTYIPVPAR	GTVVTGTLER LLDAVDTYIPVPAR LLDAVDTYIPVPAR LLDAVDTYIPVPAR	0.829	0	1	0	1	1	1	1	1	0	1	2	1	1
0	EFTU_HUMAN	0	50.0 AA STEP	50Step_Domain_p300.0_to_350.0	300	350	50			1	0	0	0	0	0	0	0	0	0	0	0	0	0
0	EFTU_HUMAN	0	50.0 AA STEP	50Step_Domain_p350.0_to_400.0	350	400	50			1	0	0	0	0	0	0	0	0	0	0	0	0	0
1	EFTU_HUMAN	1	50.0 AA STEP	50Step_Domain_p400.0_to_450.0	400	450	50	TIGTGLVTNTLAMTEEEK TIGTGLVTNTLAMTEEEK	TIGTGLVTNTLAMTEEEK TIGTGLVTNTLAMTEEEKNIK TIGTGLVTNTLAMTEEEK	0.829	0	1	0	1	1	1	1	1	0	1	1	1	1
0	EFTU_HUMAN	0	50.0 AA STEP	50Step_Domain_p450.0_to_452.0	450	452	2			1	0	0	0	0	0	0	0	0	0	0	0	0	0
0	FBRL_HUMAN	0	50.0 AA STEP	50Step_Domain_p0_to_50	0	50	50			1	0	0	0	0	0	0	0	0	0	0	0	0	0
0	FBRL_HUMAN	0	50.0 AA STEP	50Step_Domain_p50.0_to_100.0	50	100	50			1	0	0	0	0	0	0	0	0	0	0	0	0	0
0	FBRL_HUMAN	1	50.0 AA STEP	50Step_Domain_p100.0_to_150.0	100	150	50	GKEDALVTK VSISEGDDKIEYR	GKEDALVTK NLVPGESVYGEK VSISEGDDKIEYR	1	0.02	0	0	1	2	1	0	0	0	2	2	1	0
0	FBRL_HUMAN	0	50.0 AA STEP	50Step_Domain_p150.0_to_200.0	150	200	50			1	0	0	0	0	0	0	0	0	0	0	0	0	0
1	FBRL_HUMAN	0	50.0 AA STEP	50Step_Domain_p200.0_to_250.0	200	250	50	TNIIPVIEDAR TNIIPVIEDAR	TNIIPVIEDAR	1	-0.02	1	0	1	0	1	0	1	0	1	0	1	0
1	FBRL_HUMAN	0	50.0 AA STEP	50Step_Domain_p250.0_to_300.0	250	300	50	MQQENMKPQEQLTLEPYER MQQENMKPQEQLTLEPYER		1	-0.02	1	0	1	0	0	0	1	0	1	0	0	0
1	FBRL_HUMAN	0	50.0 AA STEP	50Step_Domain_p300.0_to_321.0	300	321	21	MQQENMKPQEQLTLEPYER MQQENMKPQEQLTLEPYER		1	-0.047619	1	0	1	0	0	0	1	0	1	0	0	0
0	FILA_HUMAN	0	50.0 AA STEP	50Step_Domain_p0_to_50	0	50	50			1	0	0	0	0	0	0	0	0	0	0	0	0	0
0	FILA_HUMAN	0	50.0 AA STEP	50Step_Domain_p50.0_to_100.0	50	100	50			1	0	0	0	0	0	0	0	0	0	0	0	0	0
0	FILA_HUMAN	0	50.0 AA STEP	50Step_Domain_p100.0_to_150.0	100	150	50			1	0	0	0	0	0	0	0	0	0	0	0	0	0
0	FILA_HUMAN	0	50.0 AA STEP	50Step_Domain_p150.0_to_200.0	150	200	50			1	0	0	0	0	0	0	0	0	0	0	0	0	0
0	FILA_HUMAN	0	50.0 AA STEP	50Step_Domain_p200.0_to_250.0	200	250	50			1	0	0	0	0	0	0	0	0	0	0	0	0	0
0	FILA_HUMAN	0	50.0 AA STEP	50Step_Domain_p250.0_to_300.0	250	300	50			1	0	0	0	0	0	0	0	0	0	0	0	0	0
0	FILA_HUMAN	0	50.0 AA STEP	50Step_Domain_p300.0_to_350.0	300	350	50			1	0	0	0	0	0	0	0	0	0	0	0	0	0
0	FILA_HUMAN	0	50.0 AA STEP	50Step_Domain_p350.0_to_400.0	350	400	50			1	0	0	0	0	0	0	0	0	0	0	0	0	0
0	FILA_HUMAN	0	50.0 AA STEP	50Step_Domain_p400.0_to_450.0	400	450	50			1	0	0	0	0	0	0	0	0	0	0	0	0	0
0	FILA_HUMAN	0	50.0 AA STEP	50Step_Domain_p450.0_to_500.0	450	500	50			1	0	0	0	0	0	0	0	0	0	0	0	0	0
0	FILA_HUMAN	0	50.0 AA STEP	50Step_Domain_p500.0_to_550.0	500	550	50			1	0	0	0	0	0	0	0	0	0	0	0	0	0
0	FILA_HUMAN	0	50.0 AA STEP	50Step_Domain_p550.0_to_600.0	550	600	50			1	0	0	0	0	0	0	0	0	0	0	0	0	0
0	FILA_HUMAN	0	50.0 AA STEP	50Step_Domain_p600.0_to_650.0	600	650	50			1	0	0	0	0	0	0	0	0	0	0	0	0	0
0	FILA_HUMAN	0	50.0 AA STEP	50Step_Domain_p650.0_to_700.0	650	700	50			1	0	0	0	0	0	0	0	0	0	0	0	0	0
0	FILA_HUMAN	0	50.0 AA STEP	50Step_Domain_p700.0_to_750.0	700	750	50			1	0	0	0	0	0	0	0	0	0	0	0	0	0
0	FILA_HUMAN	0	50.0 AA STEP	50Step_Domain_p750.0_to_800.0	750	800	50			1	0	0	0	0	0	0	0	0	0	0	0	0	0
0	FILA_HUMAN	0	50.0 AA STEP	50Step_Domain_p800.0_to_850.0	800	850	50			1	0	0	0	0	0	0	0	0	0	0	0	0	0
0	FILA_HUMAN	0	50.0 AA STEP	50Step_Domain_p850.0_to_900.0	850	900	50			1	0	0	0	0	0	0	0	0	0	0	0	0	0
0	FILA_HUMAN	0	50.0 AA STEP	50Step_Domain_p900.0_to_950.0	900	950	50			1	0	0	0	0	0	0	0	0	0	0	0	0	0
0	FILA_HUMAN	0	50.0 AA STEP	50Step_Domain_p950.0_to_1000.0	950	1000	50			1	0	0	0	0	0	0	0	0	0	0	0	0	0
0	FILA_HUMAN	0	50.0 AA STEP	50Step_Domain_p1000.0_to_1050.0	1000	1050	50			1	0	0	0	0	0	0	0	0	0	0	0	0	0
0	FILA_HUMAN	0	50.0 AA STEP	50Step_Domain_p1050.0_to_1100.0	1050	1100	50			1	0	0	0	0	0	0	0	0	0	0	0	0	0
0	FILA_HUMAN	0	50.0 AA STEP	50Step_Domain_p1100.0_to_1150.0	1100	1150	50			1	0	0	0	0	0	0	0	0	0	0	0	0	0
0	FILA_HUMAN	0	50.0 AA STEP	50Step_Domain_p1150.0_to_1200.0	1150	1200	50			1	0	0	0	0	0	0	0	0	0	0	0	0	0
0	FILA_HUMAN	0	50.0 AA STEP	50Step_Domain_p1200.0_to_1250.0	1200	1250	50			1	0	0	0	0	0	0	0	0	0	0	0	0	0
0	FILA_HUMAN	0	50.0 AA STEP	50Step_Domain_p1250.0_to_1300.0	1250	1300	50			1	0	0	0	0	0	0	0	0	0	0	0	0	0
0	FILA_HUMAN	0	50.0 AA STEP	50Step_Domain_p1300.0_to_1350.0	1300	1350	50			1	0	0	0	0	0	0	0	0	0	0	0	0	0
0	FILA_HUMAN	0	50.0 AA STEP	50Step_Domain_p1350.0_to_1400.0	1350	1400	50			1	0	0	0	0	0	0	0	0	0	0	0	0	0
0	FILA_HUMAN	0	50.0 AA STEP	50Step_Domain_p1400.0_to_1450.0	1400	1450	50			1	0	0	0	0	0	0	0	0	0	0	0	0	0
0	FILA_HUMAN	0	50.0 AA STEP	50Step_Domain_p1450.0_to_1500.0	1450	1500	50			1	0	0	0	0	0	0	0	0	0	0	0	0	0
0	FILA_HUMAN	0	50.0 AA STEP	50Step_Domain_p1500.0_to_1550.0	1500	1550	50			1	0	0	0	0	0	0	0	0	0	0	0	0	0
0	FILA_HUMAN	0	50.0 AA STEP	50Step_Domain_p1550.0_to_1600.0	1550	1600	50			1	0	0	0	0	0	0	0	0	0	0	0	0	0
0	FILA_HUMAN	0	50.0 AA STEP	50Step_Domain_p1600.0_to_1650.0	1600	1650	50			1	0	0	0	0	0	0	0	0	0	0	0	0	0
0	FILA_HUMAN	0	50.0 AA STEP	50Step_Domain_p1650.0_to_1700.0	1650	1700	50			1	0	0	0	0	0	0	0	0	0	0	0	0	0
0	FILA_HUMAN	0	50.0 AA STEP	50Step_Domain_p1700.0_to_1750.0	1700	1750	50			1	0	0	0	0	0	0	0	0	0	0	0	0	0
0	FILA_HUMAN	0	50.0 AA STEP	50Step_Domain_p1750.0_to_1800.0	1750	1800	50			1	0	0	0	0	0	0	0	0	0	0	0	0	0
0	FILA_HUMAN	0	50.0 AA STEP	50Step_Domain_p1800.0_to_1850.0	1800	1850	50			1	0	0	0	0	0	0	0	0	0	0	0	0	0
0	FILA_HUMAN	0	50.0 AA STEP	50Step_Domain_p1850.0_to_1900.0	1850	1900	50			1	0	0	0	0	0	0	0	0	0	0	0	0	0
0	FILA_HUMAN	0	50.0 AA STEP	50Step_Domain_p1900.0_to_1950.0	1900	1950	50			1	0	0	0	0	0	0	0	0	0	0	0	0	0
0	FILA_HUMAN	0	50.0 AA STEP	50Step_Domain_p1950.0_to_2000.0	1950	2000	50			1	0	0	0	0	0	0	0	0	0	0	0	0	0
0	FILA_HUMAN	0	50.0 AA STEP	50Step_Domain_p2000.0_to_2050.0	2000	2050	50			1	0	0	0	0	0	0	0	0	0	0	0	0	0
0	FILA_HUMAN	0	50.0 AA STEP	50Step_Domain_p2050.0_to_2100.0	2050	2100	50			1	0	0	0	0	0	0	0	0	0	0	0	0	0
0	FILA_HUMAN	0	50.0 AA STEP	50Step_Domain_p2100.0_to_2150.0	2100	2150	50			1	0	0	0	0	0	0	0	0	0	0	0	0	0
0	FILA_HUMAN	0	50.0 AA STEP	50Step_Domain_p2150.0_to_2200.0	2150	2200	50			1	0	0	0	0	0	0	0	0	0	0	0	0	0
0	FILA_HUMAN	0	50.0 AA STEP	50Step_Domain_p2200.0_to_2250.0	2200	2250	50			1	0	0	0	0	0	0	0	0	0	0	0	0	0
0	FILA_HUMAN	0	50.0 AA STEP	50Step_Domain_p2250.0_to_2300.0	2250	2300	50			1	0	0	0	0	0	0	0	0	0	0	0	0	0
0	FILA_HUMAN	0	50.0 AA STEP	50Step_Domain_p2300.0_to_2350.0	2300	2350	50			1	0	0	0	0	0	0	0	0	0	0	0	0	0
0	FILA_HUMAN	0	50.0 AA STEP	50Step_Domain_p2350.0_to_2400.0	2350	2400	50			1	0	0	0	0	0	0	0	0	0	0	0	0	0
0	FILA_HUMAN	0	50.0 AA STEP	50Step_Domain_p2400.0_to_2450.0	2400	2450	50			1	0	0	0	0	0	0	0	0	0	0	0	0	0
0	FILA_HUMAN	0	50.0 AA STEP	50Step_Domain_p2450.0_to_2500.0	2450	2500	50			1	0	0	0	0	0	0	0	0	0	0	0	0	0
0	FILA_HUMAN	0	50.0 AA STEP	50Step_Domain_p2500.0_to_2550.0	2500	2550	50			1	0	0	0	0	0	0	0	0	0	0	0	0	0
0	FILA_HUMAN	0	50.0 AA STEP	50Step_Domain_p2550.0_to_2600.0	2550	2600	50			1	0	0	0	0	0	0	0	0	0	0	0	0	0
0	FILA_HUMAN	0	50.0 AA STEP	50Step_Domain_p2600.0_to_2650.0	2600	2650	50			1	0	0	0	0	0	0	0	0	0	0	0	0	0
0	FILA_HUMAN	0	50.0 AA STEP	50Step_Domain_p2650.0_to_2700.0	2650	2700	50			1	0	0	0	0	0	0	0	0	0	0	0	0	0
0	FILA_HUMAN	0	50.0 AA STEP	50Step_Domain_p2700.0_to_2750.0	2700	2750	50			1	0	0	0	0	0	0	0	0	0	0	0	0	0
0	FILA_HUMAN	0	50.0 AA STEP	50Step_Domain_p2750.0_to_2800.0	2750	2800	50			1	0	0	0	0	0	0	0	0	0	0	0	0	0
0	FILA_HUMAN	0	50.0 AA STEP	50Step_Domain_p2800.0_to_2850.0	2800	2850	50			1	0	0	0	0	0	0	0	0	0	0	0	0	0
0	FILA_HUMAN	0	50.0 AA STEP	50Step_Domain_p2850.0_to_2900.0	2850	2900	50			1	0	0	0	0	0	0	0	0	0	0	0	0	0
0	FILA_HUMAN	0	50.0 AA STEP	50Step_Domain_p2900.0_to_2950.0	2900	2950	50			1	0	0	0	0	0	0	0	0	0	0	0	0	0
0	FILA_HUMAN	0	50.0 AA STEP	50Step_Domain_p2950.0_to_3000.0	2950	3000	50			1	0	0	0	0	0	0	0	0	0	0	0	0	0
0	FILA_HUMAN	0	50.0 AA STEP	50Step_Domain_p3000.0_to_3050.0	3000	3050	50			1	0	0	0	0	0	0	0	0	0	0	0	0	0
0	FILA_HUMAN	0	50.0 AA STEP	50Step_Domain_p3050.0_to_3100.0	3050	3100	50			1	0	0	0	0	0	0	0	0	0	0	0	0	0
0	FILA_HUMAN	0	50.0 AA STEP	50Step_Domain_p3100.0_to_3150.0	3100	3150	50			1	0	0	0	0	0	0	0	0	0	0	0	0	0
0	FILA_HUMAN	0	50.0 AA STEP	50Step_Domain_p3150.0_to_3200.0	3150	3200	50			1	0	0	0	0	0	0	0	0	0	0	0	0	0
0	FILA_HUMAN	0	50.0 AA STEP	50Step_Domain_p3200.0_to_3250.0	3200	3250	50			1	0	0	0	0	0	0	0	0	0	0	0	0	0
0	FILA_HUMAN	0	50.0 AA STEP	50Step_Domain_p3250.0_to_3300.0	3250	3300	50			1	0	0	0	0	0	0	0	0	0	0	0	0	0
0	FILA_HUMAN	0	50.0 AA STEP	50Step_Domain_p3300.0_to_3350.0	3300	3350	50			1	0	0	0	0	0	0	0	0	0	0	0	0	0
0	FILA_HUMAN	0	50.0 AA STEP	50Step_Domain_p3350.0_to_3400.0	3350	3400	50			1	0	0	0	0	0	0	0	0	0	0	0	0	0
0	FILA_HUMAN	0	50.0 AA STEP	50Step_Domain_p3400.0_to_3450.0	3400	3450	50			1	0	0	0	0	0	0	0	0	0	0	0	0	0
0	FILA_HUMAN	0	50.0 AA STEP	50Step_Domain_p3450.0_to_3500.0	3450	3500	50			1	0	0	0	0	0	0	0	0	0	0	0	0	0
0	FILA_HUMAN	0	50.0 AA STEP	50Step_Domain_p3500.0_to_3550.0	3500	3550	50			1	0	0	0	0	0	0	0	0	0	0	0	0	0
0	FILA_HUMAN	0	50.0 AA STEP	50Step_Domain_p3550.0_to_3600.0	3550	3600	50			1	0	0	0	0	0	0	0	0	0	0	0	0	0
0	FILA_HUMAN	0	50.0 AA STEP	50Step_Domain_p3600.0_to_3650.0	3600	3650	50			1	0	0	0	0	0	0	0	0	0	0	0	0	0
0	FILA_HUMAN	0	50.0 AA STEP	50Step_Domain_p3650.0_to_3700.0	3650	3700	50			1	0	0	0	0	0	0	0	0	0	0	0	0	0
0	FILA_HUMAN	0	50.0 AA STEP	50Step_Domain_p3700.0_to_3750.0	3700	3750	50			1	0	0	0	0	0	0	0	0	0	0	0	0	0
0	FILA_HUMAN	0	50.0 AA STEP	50Step_Domain_p3750.0_to_3800.0	3750	3800	50			1	0	0	0	0	0	0	0	0	0	0	0	0	0
0	FILA_HUMAN	0	50.0 AA STEP	50Step_Domain_p3800.0_to_3850.0	3800	3850	50			1	0	0	0	0	0	0	0	0	0	0	0	0	0
0	FILA_HUMAN	0	50.0 AA STEP	50Step_Domain_p3850.0_to_3900.0	3850	3900	50			1	0	0	0	0	0	0	0	0	0	0	0	0	0
0	FILA_HUMAN	0	50.0 AA STEP	50Step_Domain_p3900.0_to_3950.0	3900	3950	50			1	0	0	0	0	0	0	0	0	0	0	0	0	0
0	FILA_HUMAN	0	50.0 AA STEP	50Step_Domain_p3950.0_to_4000.0	3950	4000	50			1	0	0	0	0	0	0	0	0	0	0	0	0	0
0	FILA_HUMAN	1	50.0 AA STEP	50Step_Domain_p4000.0_to_4050.0	4000	4050	50		DPGLCGHSSDISK QLGFSQSQR DPGLCGHSSDISK QLGFSQSQR	0	0.02	0	0	0	0	1	1	0	0	0	0	2	2
0	FILA_HUMAN	1	50.0 AA STEP	50Step_Domain_p4050.0_to_4061.0	4050	4061	11		QLGFSQSQR QLGFSQSQR	0	0.0909091	0	0	0	0	1	1	0	0	0	0	1	1
1	GSHB_HUMAN	0	50.0 AA STEP	50Step_Domain_p0_to_50	0	50	50	QQLEELAR ALAEGVLLR		0.002	-0.02	1	0	1	0	0	0	1	0	1	0	0	0
0	GSHB_HUMAN	0	50.0 AA STEP	50Step_Domain_p50.0_to_100.0	50	100	50			1	0	0	0	0	0	0	0	0	0	0	0	0	0
0	GSHB_HUMAN	0	50.0 AA STEP	50Step_Domain_p100.0_to_150.0	100	150	50			1	0	0	0	0	0	0	0	0	0	0	0	0	0
0	GSHB_HUMAN	0	50.0 AA STEP	50Step_Domain_p150.0_to_200.0	150	200	50			1	0	0	0	0	0	0	0	0	0	0	0	0	0
1	GSHB_HUMAN	0	50.0 AA STEP	50Step_Domain_p200.0_to_250.0	200	250	50	AIENELLAR AIENELLAR		0.002	-0.02	1	0	1	0	0	0	1	0	1	0	0	0
0	GSHB_HUMAN	0	50.0 AA STEP	50Step_Domain_p250.0_to_300.0	250	300	50			1	0	0	0	0	0	0	0	0	0	0	0	0	0
0	GSHB_HUMAN	0	50.0 AA STEP	50Step_Domain_p300.0_to_350.0	300	350	50			1	0	0	0	0	0	0	0	0	0	0	0	0	0
0	GSHB_HUMAN	0	50.0 AA STEP	50Step_Domain_p350.0_to_400.0	350	400	50			1	0	0	0	0	0	0	0	0	0	0	0	0	0
0	GSHB_HUMAN	0	50.0 AA STEP	50Step_Domain_p400.0_to_450.0	400	450	50			1	0	0	0	0	0	0	0	0	0	0	0	0	0
0	GSHB_HUMAN	0	50.0 AA STEP	50Step_Domain_p450.0_to_474.0	450	474	24			1	0	0	0	0	0	0	0	0	0	0	0	0	0
0	HEXB_HUMAN	0	50.0 AA STEP	50Step_Domain_p0_to_50	0	50	50			1	0	0	0	0	0	0	0	0	0	0	0	0	0
0	HEXB_HUMAN	0	50.0 AA STEP	50Step_Domain_p50.0_to_100.0	50	100	50			1	0	0	0	0	0	0	0	0	0	0	0	0	0
0	HEXB_HUMAN	0	50.0 AA STEP	50Step_Domain_p100.0_to_150.0	100	150	50			1	0	0	0	0	0	0	0	0	0	0	0	0	0
0	HEXB_HUMAN	0	50.0 AA STEP	50Step_Domain_p150.0_to_200.0	150	200	50			1	0	0	0	0	0	0	0	0	0	0	0	0	0
0	HEXB_HUMAN	0	50.0 AA STEP	50Step_Domain_p200.0_to_250.0	200	250	50			1	0	0	0	0	0	0	0	0	0	0	0	0	0
0	HEXB_HUMAN	0	50.0 AA STEP	50Step_Domain_p250.0_to_300.0	250	300	50			1	0	0	0	0	0	0	0	0	0	0	0	0	0
0	HEXB_HUMAN	0	50.0 AA STEP	50Step_Domain_p300.0_to_350.0	300	350	50			1	0	0	0	0	0	0	0	0	0	0	0	0	0
0	HEXB_HUMAN	0	50.0 AA STEP	50Step_Domain_p350.0_to_400.0	350	400	50			1	0	0	0	0	0	0	0	0	0	0	0	0	0
1	HEXB_HUMAN	1	50.0 AA STEP	50Step_Domain_p400.0_to_450.0	400	450	50	GSIVWQEVFDDK LAPGTIVEVWK LAPGTIVEVWK	GSIVWQEVFDDK LAPGTIVEVWK LAPGTIVEVWK GSIVWQEVFDDK LAPGTIVEVWK	0.024	0	1	1	0	1	1	1	2	1	0	2	1	2
0	HEXB_HUMAN	0	50.0 AA STEP	50Step_Domain_p450.0_to_500.0	450	500	50			1	0	0	0	0	0	0	0	0	0	0	0	0	0
0	HEXB_HUMAN	0	50.0 AA STEP	50Step_Domain_p500.0_to_550.0	500	550	50	GIAAQPLYAGYCNHENM	GIAAQPLYAGYCNHENM	1	0	0	1	0	0	1	0	0	1	0	0	1	0
0	HEXB_HUMAN	0	50.0 AA STEP	50Step_Domain_p550.0_to_556.0	550	556	6			1	0	0	0	0	0	0	0	0	0	0	0	0	0
1	HXK1_HUMAN	1	50.0 AA STEP	50Step_Domain_p0_to_50	0	50	50	LSDETLIDIMTR LSDETLIDIMTR LSDETLIDIMTR	LSDETLIDIMTR LSDETLIDIMTR	1	0	1	1	1	1	1	0	1	1	1	1	1	0
0	HXK1_HUMAN	0	50.0 AA STEP	50Step_Domain_p50.0_to_100.0	50	100	50			1	0	0	0	0	0	0	0	0	0	0	0	0	0
0	HXK1_HUMAN	0	50.0 AA STEP	50Step_Domain_p100.0_to_150.0	100	150	50			1	0	0	0	0	0	0	0	0	0	0	0	0	0
0	HXK1_HUMAN	0	50.0 AA STEP	50Step_Domain_p150.0_to_200.0	150	200	50	ASGVEGADVVK		1	0	0	0	1	0	0	0	0	0	1	0	0	0
0	HXK1_HUMAN	1	50.0 AA STEP	50Step_Domain_p200.0_to_250.0	200	250	50		HIDLVEGDEGR	1	0.02	0	0	0	0	0	2	0	0	0	0	0	1
0	HXK1_HUMAN	1	50.0 AA STEP	50Step_Domain_p250.0_to_300.0	250	300	50		HIDLVEGDEGR	1	0.02	0	0	0	0	0	2	0	0	0	0	0	1
2	HXK1_HUMAN	3	50.0 AA STEP	50Step_Domain_p300.0_to_350.0	300	350	50	EGLLFEGR FNTSDVSAIEK ITPELLTR ITPELLTR FNTSDVSAIEK ITPELLTR	EGLLFEGR FNTSDVSAIEK ITPELLTR EGLLFEGR GKFNTSDVSAIEK ITPELLTR FNTSDVSAIEK ITPELLTR	0.019	0.02	2	1	2	3	2	4	3	1	2	3	3	2
0	HXK1_HUMAN	0	50.0 AA STEP	50Step_Domain_p350.0_to_400.0	350	400	50			1	0	0	0	0	0	0	0	0	0	0	0	0	0
0	HXK1_HUMAN	1	50.0 AA STEP	50Step_Domain_p400.0_to_450.0	400	450	50	TTVGVDGSLYK	TTVGVDGSLYK TTVGVDGSLYK	1	0.02	0	1	0	1	1	0	0	1	0	1	1	0
1	HXK1_HUMAN	0	50.0 AA STEP	50Step_Domain_p450.0_to_500.0	450	500	50	AEMELGLR AEMELGLR		1	-0.02	1	0	1	0	0	0	1	0	1	0	0	0
0	HXK1_HUMAN	0	50.0 AA STEP	50Step_Domain_p500.0_to_550.0	500	550	50			1	0	0	0	0	0	0	0	0	0	0	0	0	0
0	HXK1_HUMAN	0	50.0 AA STEP	50Step_Domain_p550.0_to_600.0	550	600	50			1	0	0	0	0	0	0	0	0	0	0	0	0	0
1	HXK1_HUMAN	0	50.0 AA STEP	50Step_Domain_p600.0_to_650.0	600	650	50	ATDCVGHDVVTLLR ATDCVGHDVVTLLR ATDCVGHDVVTLLR	ATDCVGHDVVTLLR	0.2109	-0.02	2	1	1	0	1	0	2	1	1	0	1	0
0	HXK1_HUMAN	0	50.0 AA STEP	50Step_Domain_p650.0_to_700.0	650	700	50			1	0	0	0	0	0	0	0	0	0	0	0	0	0
0	HXK1_HUMAN	0	50.0 AA STEP	50Step_Domain_p700.0_to_750.0	700	750	50	LVDEYSLNAGK	LVDEYSLNAGK	1	0	0	1	0	0	1	0	0	1	0	0	1	0
0	HXK1_HUMAN	0	50.0 AA STEP	50Step_Domain_p750.0_to_800.0	750	800	50			1	0	0	0	0	0	0	0	0	0	0	0	0	0
0	HXK1_HUMAN	0	50.0 AA STEP	50Step_Domain_p800.0_to_850.0	800	850	50			1	0	0	0	0	0	0	0	0	0	0	0	0	0
0	HXK1_HUMAN	1	50.0 AA STEP	50Step_Domain_p850.0_to_900.0	850	900	50	GAALITAVGVR	GAALITAVGVR GAALITAVGVR	1	0.02	0	0	1	1	1	0	0	0	1	1	1	0
0	HXK1_HUMAN	1	50.0 AA STEP	50Step_Domain_p900.0_to_917.0	900	917	17	GAALITAVGVR	GAALITAVGVR GAALITAVGVR	1	0.0588235	0	0	1	1	1	0	0	0	1	1	1	0
0	INVO_HUMAN	0	50.0 AA STEP	50Step_Domain_p0_to_50	0	50	50			1	0	0	0	0	0	0	0	0	0	0	0	0	0
0	INVO_HUMAN	0	50.0 AA STEP	50Step_Domain_p50.0_to_100.0	50	100	50			1	0	0	0	0	0	0	0	0	0	0	0	0	0
1	INVO_HUMAN	1	50.0 AA STEP	50Step_Domain_p100.0_to_150.0	100	150	50	LLDQQLDQELVK KEQLLELPEQQEGHLK LLDQQLDQELVK	LLDQQLDQELVK KEQLLELPEQQEGHLK KEQLLELPEQQEGHLK LLDQQLDQELVK	1	0	1	0	1	1	1	1	1	0	2	1	1	2
0	INVO_HUMAN	1	50.0 AA STEP	50Step_Domain_p150.0_to_200.0	150	200	50	KEQLLELPEQQEGHLK	KEQLLELPEQQEGHLK KEQLLELPEQQEGHLK	1	0.02	0	0	1	0	1	1	0	0	1	0	1	1
0	INVO_HUMAN	0	50.0 AA STEP	50Step_Domain_p200.0_to_250.0	200	250	50			1	0	0	0	0	0	0	0	0	0	0	0	0	0
0	INVO_HUMAN	1	50.0 AA STEP	50Step_Domain_p250.0_to_300.0	250	300	50	YLEQQEGQLK	YLEQQEGQLK YLEQQEGQLK YLEQQEGQLK	0.1116	0.02	0	0	1	1	1	1	0	0	1	1	1	1
0	INVO_HUMAN	0	50.0 AA STEP	50Step_Domain_p300.0_to_350.0	300	350	50			1	0	0	0	0	0	0	0	0	0	0	0	0	0
0	INVO_HUMAN	0	50.0 AA STEP	50Step_Domain_p350.0_to_400.0	350	400	50	HLEEEEGQLK	HLVQQEGQLK	1	0	1	0	0	1	0	0	1	0	0	1	0	0
0	INVO_HUMAN	0	50.0 AA STEP	50Step_Domain_p400.0_to_450.0	400	450	50	QVEHLEQQVGQLK	HLVQQEGQLK	1	0	0	0	1	1	0	0	0	0	1	1	0	0
0	INVO_HUMAN	0	50.0 AA STEP	50Step_Domain_p450.0_to_500.0	450	500	50			1	0	0	0	0	0	0	0	0	0	0	0	0	0
0	INVO_HUMAN	0	50.0 AA STEP	50Step_Domain_p500.0_to_550.0	500	550	50			1	0	0	0	0	0	0	0	0	0	0	0	0	0
0	INVO_HUMAN	0	50.0 AA STEP	50Step_Domain_p550.0_to_585.0	550	585	35			1	0	0	0	0	0	0	0	0	0	0	0	0	0
0	ISK5_HUMAN	0	50.0 AA STEP	50Step_Domain_p0_to_50	0	50	50			1	0	0	0	0	0	0	0	0	0	0	0	0	0
1	ISK5_HUMAN	1	50.0 AA STEP	50Step_Domain_p50.0_to_100.0	50	100	50	ATAPTELNCDDFK ATAPTELNCDDFK ATAPTELNCDDFK	ATAPTELNCDDFK ATAPTELNCDDFK ATAPTELNCDDFK	1	0	1	1	1	1	1	2	1	1	1	1	1	1
1	ISK5_HUMAN	1	50.0 AA STEP	50Step_Domain_p100.0_to_150.0	100	150	50	ATAPTELNCDDFK ATAPTELNCDDFK ATAPTELNCDDFK	ATAPTELNCDDFK ATAPTELNCDDFK ATAPTELNCDDFK	1	0	1	1	1	1	1	2	1	1	1	1	1	1
0	ISK5_HUMAN	0	50.0 AA STEP	50Step_Domain_p150.0_to_200.0	150	200	50	ENDPVLGPDGK	ENDPVLGPDGK	1	0	0	0	1	1	0	0	0	0	1	1	0	0
0	ISK5_HUMAN	0	50.0 AA STEP	50Step_Domain_p200.0_to_250.0	200	250	50			1	0	0	0	0	0	0	0	0	0	0	0	0	0
0	ISK5_HUMAN	0	50.0 AA STEP	50Step_Domain_p250.0_to_300.0	250	300	50			1	0	0	0	0	0	0	0	0	0	0	0	0	0
0	ISK5_HUMAN	0	50.0 AA STEP	50Step_Domain_p300.0_to_350.0	300	350	50			1	0	0	0	0	0	0	0	0	0	0	0	0	0
0	ISK5_HUMAN	0	50.0 AA STEP	50Step_Domain_p350.0_to_400.0	350	400	50			1	0	0	0	0	0	0	0	0	0	0	0	0	0
1	ISK5_HUMAN	0	50.0 AA STEP	50Step_Domain_p400.0_to_450.0	400	450	50	STASFEELCSEYR STASFEELCSEYR STASFEELCSEYR	STASFEELCSEYR	0.3498	-0.02	1	1	1	0	1	0	1	1	1	0	1	0
0	ISK5_HUMAN	0	50.0 AA STEP	50Step_Domain_p450.0_to_500.0	450	500	50			1	0	0	0	0	0	0	0	0	0	0	0	0	0
0	ISK5_HUMAN	0	50.0 AA STEP	50Step_Domain_p500.0_to_550.0	500	550	50			1	0	0	0	0	0	0	0	0	0	0	0	0	0
0	ISK5_HUMAN	0	50.0 AA STEP	50Step_Domain_p550.0_to_600.0	550	600	50			1	0	0	0	0	0	0	0	0	0	0	0	0	0
2	ISK5_HUMAN	1	50.0 AA STEP	50Step_Domain_p600.0_to_650.0	600	650	50	EAEKETCDEFRR EAEKETCDEFRR EAEKETCDEFRR ENDPVRGPDGK	EAEKETCDEFRR EAEKETCDEFRR	0.011	-0.02	2	1	2	1	1	0	2	1	3	1	1	0
0	ISK5_HUMAN	0	50.0 AA STEP	50Step_Domain_p650.0_to_700.0	650	700	50	ENDPVRGPDGK		1	0	0	0	1	0	0	0	0	0	1	0	0	0
0	ISK5_HUMAN	0	50.0 AA STEP	50Step_Domain_p700.0_to_750.0	700	750	50			1	0	0	0	0	0	0	0	0	0	0	0	0	0
0	ISK5_HUMAN	0	50.0 AA STEP	50Step_Domain_p750.0_to_800.0	750	800	50			1	0	0	0	0	0	0	0	0	0	0	0	0	0
0	ISK5_HUMAN	0	50.0 AA STEP	50Step_Domain_p800.0_to_850.0	800	850	50			1	0	0	0	0	0	0	0	0	0	0	0	0	0
0	ISK5_HUMAN	0	50.0 AA STEP	50Step_Domain_p850.0_to_900.0	850	900	50			1	0	0	0	0	0	0	0	0	0	0	0	0	0
1	ISK5_HUMAN	1	50.0 AA STEP	50Step_Domain_p900.0_to_950.0	900	950	50	NNELICPR NNELICPR	NNELICPR	1	0	1	0	1	0	0	2	1	0	1	0	0	1
1	ISK5_HUMAN	1	50.0 AA STEP	50Step_Domain_p950.0_to_1000.0	950	1000	50	AVFLTEALER AVFLTEALER AVFLTEALER	AVFLTEALER AVFLTEALER	1	0	1	1	1	1	1	0	1	1	1	1	1	0
0	ISK5_HUMAN	0	50.0 AA STEP	50Step_Domain_p1000.0_to_1050.0	1000	1050	50			1	0	0	0	0	0	0	0	0	0	0	0	0	0
0	ISK5_HUMAN	0	50.0 AA STEP	50Step_Domain_p1050.0_to_1064.0	1050	1064	14			1	0	0	0	0	0	0	0	0	0	0	0	0	0
0	ITB1_HUMAN	0	50.0 AA STEP	50Step_Domain_p0_to_50	0	50	50			1	0	0	0	0	0	0	0	0	0	0	0	0	0
0	ITB1_HUMAN	0	50.0 AA STEP	50Step_Domain_p50.0_to_100.0	50	100	50			1	0	0	0	0	0	0	0	0	0	0	0	0	0
0	ITB1_HUMAN	0	50.0 AA STEP	50Step_Domain_p100.0_to_150.0	100	150	50			1	0	0	0	0	0	0	0	0	0	0	0	0	0
1	ITB1_HUMAN	0	50.0 AA STEP	50Step_Domain_p150.0_to_200.0	150	200	50	IGFGSFVEK IGFGSFVEK IGFGSFVEK	IGFGSFVEK	0	-0.02	1	1	1	1	0	0	1	1	1	1	0	0
1	ITB1_HUMAN	0	50.0 AA STEP	50Step_Domain_p200.0_to_250.0	200	250	50	GEVFNELVGK GEVFNELVGK GEVFNELVGK	GEVFNELVGK	0	-0.02	1	1	1	1	0	0	1	1	1	1	0	0
0	ITB1_HUMAN	0	50.0 AA STEP	50Step_Domain_p250.0_to_300.0	250	300	50			1	0	0	0	0	0	0	0	0	0	0	0	0	0
0	ITB1_HUMAN	0	50.0 AA STEP	50Step_Domain_p300.0_to_350.0	300	350	50			1	0	0	0	0	0	0	0	0	0	0	0	0	0
0	ITB1_HUMAN	0	50.0 AA STEP	50Step_Domain_p350.0_to_400.0	350	400	50			1	0	0	0	0	0	0	0	0	0	0	0	0	0
0	ITB1_HUMAN	0	50.0 AA STEP	50Step_Domain_p400.0_to_450.0	400	450	50			1	0	0	0	0	0	0	0	0	0	0	0	0	0
0	ITB1_HUMAN	0	50.0 AA STEP	50Step_Domain_p450.0_to_500.0	450	500	50			1	0	0	0	0	0	0	0	0	0	0	0	0	0
0	ITB1_HUMAN	0	50.0 AA STEP	50Step_Domain_p500.0_to_550.0	500	550	50			1	0	0	0	0	0	0	0	0	0	0	0	0	0
0	ITB1_HUMAN	0	50.0 AA STEP	50Step_Domain_p550.0_to_600.0	550	600	50			1	0	0	0	0	0	0	0	0	0	0	0	0	0
0	ITB1_HUMAN	0	50.0 AA STEP	50Step_Domain_p600.0_to_650.0	600	650	50			1	0	0	0	0	0	0	0	0	0	0	0	0	0
0	ITB1_HUMAN	0	50.0 AA STEP	50Step_Domain_p650.0_to_700.0	650	700	50			1	0	0	0	0	0	0	0	0	0	0	0	0	0
0	ITB1_HUMAN	0	50.0 AA STEP	50Step_Domain_p700.0_to_750.0	700	750	50			1	0	0	0	0	0	0	0	0	0	0	0	0	0
0	ITB1_HUMAN	0	50.0 AA STEP	50Step_Domain_p750.0_to_798.0	750	798	48			1	0	0	0	0	0	0	0	0	0	0	0	0	0
13	K22E_HUMAN	15	50.0 AA STEP	50Step_Domain_p0_to_50	0	50	50	GFSSGSAVVSGGSR GGGGGGFR HGGGGGGFGGGGFGSR STSSFSCLSR GFSSGSAVVSGGSR GGGGGGFR HGGGGGGFGGGGFGSR STSSFSCLSR GFSSGSAVVSGGSR GGGGGGFR HGGGGGGFGGGGFGSR STSSFSCLSR	GFSSGSAVVSGGSR GGGGGGFR HGGGGGGFGGGGFGSR STSSFSCLSR GFSSGSAVVSGGSR GGGGGGFR HGGGGGGFGGGGFGSR STSSFSCLSR GFSSGSAVVSGGSR GGGGGGFR HGGGGGGFGGGGFGSR STSSFSCLSR	1	0.04	16	11	12	13	13	19	11	10	14	17	17	16
37	K22E_HUMAN	56	50.0 AA STEP	50Step_Domain_p50.0_to_100.0	50	100	50	GGGFGGGSSFGGGSGFSGGGFGGGGFGGGR HGGGGGGFGGGGFGSR SISISVAGGGGGFGAAGGFGGR SLVGLGGTK GGGFGGGSSFGGGSGFSGGGFGGGGFGGGR HGGGGGGFGGGGFGSR SISISVAGGGGGFGAAGGFGGR SLVGLGGTK GGGFGGGSSFGGGSGFSGGGFGGGGFGGGR HGGGGGGFGGGGFGSR SISISVAGGGGGFGAAGGFGGR SLVGLGGTK	GGGFGGGSSFGGGSGFSGGGFGGGGFGGGR HGGGGGGFGGGGFGSR SISISVAGGGGGFGAAGGFGGR SLVGLGGTK GGGFGGGSSFGGGSGFSGGGFGGGGFGGGR HGGGGGGFGGGGFGSR SISISVAGGGGGFGAAGGFGGR SLVGLGGTK GGGFGGGSSFGGGSGFSGGGFGGGGFGGGR HGGGGGGFGGGGFGSR SISISVAGGGGGFGAAGGFGGR SLVGLGGTK	0.2704	0.38	34	39	38	64	53	51	24	36	46	83	68	44
11	K22E_HUMAN	15	50.0 AA STEP	50Step_Domain_p100.0_to_150.0	100	150	50	FGGFGGPGGVGGLGGPGGFGPGGYPGGIHEVSVNQSLLQPLNVK GGGFGGGSSFGGGSGFSGGGFGGGGFGGGR FGGFGGPGGVGGLGGPGGFGPGGYPGGIHEVSVNQSLLQPLNVK GGGFGGGSSFGGGSGFSGGGFGGGGFGGGR FGGFGGPGGVGGLGGPGGFGPGGYPGGIHEVSVNQSLLQPLNVK GGGFGGGSSFGGGSGFSGGGFGGGGFGGGR	FGGFGGPGGVGGLGGPGGFGPGGYPGGIHEVSVNQSLLQPLNVK GGGFGGGSSFGGGSGFSGGGFGGGGFGGGR FGGFGGPGGVGGLGGPGGFGPGGYPGGIHEVSVNQSLLQPLNVK GGGFGGGSSFGGGSGFSGGGFGGGGFGGGR FGGFGGPGGVGGLGGPGGFGPGGYPGGIHEVSVNQSLLQPLNVK GGGFGGGSSFGGGSGFSGGGFGGGGFGGGR	1	0.08	11	11	12	19	14	13	8	10	14	24	18	11
61	K22E_HUMAN	39	50.0 AA STEP	50Step_Domain_p150.0_to_200.0	150	200	50	FGGFGGPGGVGGLGGPGGFGPGGYPGGIHEVSVNQSLLQPLNVK FLEQQNQVLQTK VDPEIQNVK VRFLEQQNQVLQTK FGGFGGPGGVGGLGGPGGFGPGGYPGGIHEVSVNQSLLQPLNVK FLEQQNQVLQTK VDPEIQNVK VRFLEQQNQVLQTK FGGFGGPGGVGGLGGPGGFGPGGYPGGIHEVSVNQSLLQPLNVK FLEQQNQVLQTK VDPEIQNVK VRFLEQQNQVLQTK	FGGFGGPGGVGGLGGPGGFGPGGYPGGIHEVSVNQSLLQPLNVK FLEQQNQVLQTK VDPEIQNVK VRFLEQQNQVLQTK FGGFGGPGGVGGLGGPGGFGPGGYPGGIHEVSVNQSLLQPLNVK FLEQQNQVLQTK VDPEIQNVK VRFLEQQNQVLQTK FGGFGGPGGVGGLGGPGGFGPGGYPGGIHEVSVNQSLLQPLNVK FLEQQNQVLQTK VDPEIQNVK VRFLEQQNQVLQTK	0.1092	-0.44	72	64	48	33	41	44	51	59	58	43	53	38
73	K22E_HUMAN	54	50.0 AA STEP	50Step_Domain_p200.0_to_250.0	200	250	50	FLEQQNQVLQTK RYLDGLTAER TSQNSELNNMQDLVEDYK TSQNSELNNMQDLVEDYKK VRFLEQQNQVLQTK YLDGLTAER FLEQQNQVLQTK RYLDGLTAER TSQNSELNNMQDLVEDYK TSQNSELNNMQDLVEDYKK TSQNSELNNMQDLVEDYKKK VRFLEQQNQVLQTK YLDGLTAER FLEQQNQVLQTK RYLDGLTAER TSQNSELNNMQDLVEDYK TSQNSELNNMQDLVEDYKK TSQNSELNNMQDLVEDYKKK VRFLEQQNQVLQTK YLDGLTAER	FLEQQNQVLQTK RYLDGLTAER TSQNSELNNMQDLVEDYK TSQNSELNNMQDLVEDYKK TSQNSELNNMQDLVEDYKKK VRFLEQQNQVLQTK YLDGLTAER FLEQQNQVLQTK RYLDGLTAER TSQNSELNNMQDLVEDYK TSQNSELNNMQDLVEDYKK TSQNSELNNMQDLVEDYKKK VRFLEQQNQVLQTK WELLQQMNVGTRPINLEPIFQGYIDSLK YLDGLTAER FLEQQNQVLQTK RYLDGLTAER TSQNSELNNMQDLVEDYK TSQNSELNNMQDLVEDYKK VRFLEQQNQVLQTK YLDGLTAER	0.2704	-0.38	84	76	59	46	58	58	59	70	72	60	74	50
44	K22E_HUMAN	44	50.0 AA STEP	50Step_Domain_p250.0_to_300.0	250	300	50	DVDNAYMIK KDVDNAYMIK KKYEDEINK KYEDEINK KYEDEINKR RTAAENDFVTLK TAAENDFVTLK TAAENDFVTLKK TSQNSELNNMQDLVEDYK TSQNSELNNMQDLVEDYKK DVDNAYMIK KDVDNAYMIK KKYEDEINK KYEDEINK KYEDEINKR RTAAENDFVTLK TAAENDFVTLK TAAENDFVTLKK TSQNSELNNMQDLVEDYK TSQNSELNNMQDLVEDYKK TSQNSELNNMQDLVEDYKKK DVDNAYMIK KDVDNAYMIK KKYEDEINK KYEDEINK KYEDEINKR RTAAENDFVTLK TAAENDFVTLK TAAENDFVTLKK TSQNSELNNMQDLVEDYK TSQNSELNNMQDLVEDY…	DVDNAYMIK KDVDNAYMIK KKYEDEINK KYEDEINK KYEDEINKR RTAAENDFVTLK TAAENDFVTLK TAAENDFVTLKK TSQNSELNNMQDLVEDYK TSQNSELNNMQDLVEDYKK TSQNSELNNMQDLVEDYKKK DVDNAYMIK KDVDNAYMIK KKYEDEINK KYEDEINK KYEDEINKR RTAAENDFVTLK TAAENDFVTLK TAAENDFVTLKK TSQNSELNNMQDLVEDYK TSQNSELNNMQDLVEDYKK TSQNSELNNMQDLVEDYKKK DVDNAYMIK KDVDNAYMIK KKYEDEINK KYEDEINK KYEDEINKR RTAAENDFVTLK TAAENDFVTLK TAAENDFVTLKK TSQNSELNNMQDLVE…	1	0	45	49	39	45	40	47	32	45	48	58	52	40
29	K22E_HUMAN	30	50.0 AA STEP	50Step_Domain_p300.0_to_350.0	300	350	50	NLDLDSIIAEVKAQYEEIAQR VDLLNQEIEFLK VLYDAEISQIHQSVTDTNVILSMDNSR VDLLNQEIEFLK VLYDAEISQIHQSVTDTNVILSMDNSR NLDLDSIIAEVKAQYEEIAQR VDLLNQEIEFLK VLYDAEISQIHQSVTDTNVILSMDNSR	NLDLDSIIAEVKAQYEEIAQR VDLLNQEIEFLK VLYDAEISQIHQSVTDTNVILSMDNSR NLDLDSIIAEVKAQYEEIAQR VDLLNQEIEFLK VLYDAEISQIHQSVTDTNVILSMDNSR VDLLNQEIEFLK VLYDAEISQIHQSVTDTNVILSMDNSR	1	0.02	25	25	36	27	34	29	18	23	44	35	44	25
116	K22E_HUMAN	107	50.0 AA STEP	50Step_Domain_p350.0_to_400.0	350	400	50	AQYEEIAQR EIKIEISELNR HGDSLKEIK HGDSLKEIKIEISELNR IEISELNR NLDLDSIIAEVKAQYEEIAQR SKEEAEALYHSK SKEEAEALYHSKYEELQVTVGR YEELQVTVGR AQYEEIAQR EIKIEISELNR HGDSLKEIK HGDSLKEIKIEISELNR IEISELNR IEISELNRVIQR SKEEAEALYHSK SKEEAEALYHSKYEELQVTVGR YEELQVTVGR AQYEEIAQR EEAEALYHSKYEELQVTVGR HGDSLKEIK HGDSLKEIKIEISELNR IEISELNR IEISELNRVIQR NLDLDSIIAEVKAQYEEIAQR SKEEAEALYHSK SKEEAEALYHSKYEELQVTVGR YEELQVTVGR	AQYEEIAQR EEAEALYHSK EEAEALYHSKYEELQVTVGR EIKIEISELNR HGDSLKEIK IEISELNR NLDLDSIIAEVKAQYEEIAQR SKEEAEALYHSK SKEEAEALYHSKYEELQVTVGR YEELQVTVGR AQYEEIAQR EEAEALYHSKYEELQVTVGR EIKIEISELNR HGDSLKEIK HGDSLKEIKIEISELNR IEISELNR IEISELNRVIQR NLDLDSIIAEVKAQYEEIAQR SKEEAEALYHSK SKEEAEALYHSKYEELQVTVGR YEELQVTVGR AQYEEIAQR EEAEALYHSK HGDSLKEIK IEISELNR IEISELNRVIQR SKEEAEALYHSK SKEEAEALYHSKYEELQVTVGR YEELQV…	1	-0.18	119	121	109	121	100	101	84	111	132	157	129	86
88	K22E_HUMAN	60	50.0 AA STEP	50Step_Domain_p400.0_to_450.0	400	450	50	EIKIEISELNR GEHALKDAR HGDSLKEIKIEISELNR IEISELNR LNDLEEALQQAK LNDLEEALQQAKEDLAR LQGEIAHVK NKLNDLEEALQQAK NKLNDLEEALQQAKEDLAR NVQDAIADAEQR NVQDAIADAEQRGEHALK EIKIEISELNR GEHALKDAR HGDSLKEIKIEISELNR IEISELNR IEISELNRVIQR LNDLEEALQQAK LNDLEEALQQAKEDLAR LQGEIAHVK NKLNDLEEALQQAK NKLNDLEEALQQAKEDLAR NVQDAIADAEQR NVQDAIADAEQRGEHALK NVQDAIADAEQRGEHALKDAR GEHALKDAR HGDSLKEIKIEISELNR IEISELNR IEISELNRVIQR …	EIKIEISELNR GEHALKDAR IEISELNR LNDLEEALQQAK LNDLEEALQQAKEDLAR LQGEIAHVK NKLNDLEEALQQAK NKLNDLEEALQQAKEDLAR NVQDAIADAEQR NVQDAIADAEQRGEHALK EIKIEISELNR GEHALKDAR HGDSLKEIKIEISELNR IEISELNR IEISELNRVIQR LNDLEEALQQAK LNDLEEALQQAKEDLAR LQGEIAHVK NKLNDLEEALQQAK NKLNDLEEALQQAKEDLAR NVQDAIADAEQR NVQDAIADAEQRGEHALK NVQDAIADAEQRGEHALKDAR GEHALKDAR IEISELNR IEISELNRVIQR LNDLEEALQQAK LNDLEEALQQAKEDLAR LQGEI…	0.0143	-0.56	92	90	82	53	53	73	65	82	100	68	68	62
58	K22E_HUMAN	54	50.0 AA STEP	50Step_Domain_p450.0_to_500.0	450	500	50	DYQELMNVK LLRDYQELMNVK LNDLEEALQQAK LNDLEEALQQAKEDLAR MSGDLSSNVTVSVTSSTISSNVASK NKLNDLEEALQQAK NKLNDLEEALQQAKEDLAR DYQELMNVK LLRDYQELMNVK LNDLEEALQQAK LNDLEEALQQAKEDLAR MSGDLSSNVTVSVTSSTISSNVASK NKLNDLEEALQQAK NKLNDLEEALQQAKEDLAR DYQELMNVK LLRDYQELMNVK LNDLEEALQQAK LNDLEEALQQAKEDLAR MSGDLSSNVTVSVTSSTISSNVASK NKLNDLEEALQQAK NKLNDLEEALQQAKEDLAR	DYQELMNVK LLRDYQELMNVK LNDLEEALQQAK LNDLEEALQQAKEDLAR MSGDLSSNVTVSVTSSTISSNVASK NKLNDLEEALQQAK NKLNDLEEALQQAKEDLAR DYQELMNVK LLRDYQELMNVK LNDLEEALQQAK LNDLEEALQQAKEDLAR MSGDLSSNVTVSVTSSTISSNVASK NKLNDLEEALQQAK NKLNDLEEALQQAKEDLAR DYQELMNVK LLRDYQELMNVK LNDLEEALQQAK LNDLEEALQQAKEDLAR MSGDLSSNVTVSVTSSTISSNVASK NKLNDLEEALQQAK NKLNDLEEALQQAKEDLAR	1	-0.08	59	56	58	60	53	49	42	51	70	78	68	42
39	K22E_HUMAN	55	50.0 AA STEP	50Step_Domain_p500.0_to_550.0	500	550	50	AAFGGSGGR GGSGGGGSISGGGYGSGGGSGGR GSSSGGGYSSGSSSYGSGGR MSGDLSSNVTVSVTSSTISSNVASK AAFGGSGGR GGSGGGGSISGGGYGSGGGSGGR GSSSGGGYSSGSSSYGSGGR MSGDLSSNVTVSVTSSTISSNVASK AAFGGSGGR GGSGGGGSISGGGYGSGGGSGGR GSSSGGGYSSGSSSYGSGGR MSGDLSSNVTVSVTSSTISSNVASK	AAFGGSGGR GGSGGGGSISGGGYGSGGGSGGR GSSSGGGYSSGSSSYGSGGR MSGDLSSNVTVSVTSSTISSNVASK AAFGGSGGR GGSGGGGSISGGGYGSGGGSGGR GSSSGGGYSSGSSSYGSGGR MSGDLSSNVTVSVTSSTISSNVASK AAFGGSGGR GGSGGGGSISGGGYGSGGGSGGR GSSSGGGYSSGSSSYGSGGR MSGDLSSNVTVSVTSSTISSNVASK	0.6266	0.32	23	33	61	48	67	50	16	30	74	62	86	43
14	K22E_HUMAN	25	50.0 AA STEP	50Step_Domain_p550.0_to_600.0	550	600	50	GGSGGGGSISGGGYGSGGGSGGR GGSISGGGYGSGGGK GGSGGGGSISGGGYGSGGGSGGR GGSISGGGYGSGGGK GGSGGGGSISGGGYGSGGGSGGR GGSISGGGYGSGGGK YGSGGGSK	GGSGGGGSISGGGYGSGGGSGGR GGSISGGGYGSGGGK YGSGGGSK GGSGGGGSISGGGYGSGGGSGGR GGSISGGGYGSGGGK YGSGGGSK GGSGGGGSISGGGYGSGGGSGGR GGSISGGGYGSGGGK	1	0.22	3	5	35	13	36	26	2	5	42	17	46	22
1	K22E_HUMAN	1	50.0 AA STEP	50Step_Domain_p600.0_to_639.0	600	639	39	GGSSSGGGYGSGGGGSSSVK GGSSSGGGYGSGGGGSSSVK GGSSSGGGYGSGGGGSSSVK	GGSSSGGGYGSGGGGSSSVK GGSSSGGGYGSGGGGSSSVK GGSSSGGGYGSGGGGSSSVK	1	0	1	1	1	1	1	1	1	1	1	1	1	1
160	K2C1_HUMAN	178	50.0 AA STEP	50Step_Domain_p0_to_50	0	50	50	FSSCGGGGGSFGAGGGFGSR SGGGFSSGSAGIINYQR FSSCGGGGGSFGAGGGFGSR SGGGFSSGSAGIINYQR FSSCGGGGGSFGAGGGFGSR SGGGFSSGSAGIINYQR	FSSCGGGGGSFGAGGGFGSR SGGGFSSGSAGIINYQR FSSCGGGGGSFGAGGGFGSR SGGGFSSGSAGIINYQR FSSCGGGGGSFGAGGGFGSR SGGGFSSGSAGIINYQR	0.0052	0.36	162	166	151	188	178	169	152	160	176	160	174	141
161	K2C1_HUMAN	178	50.0 AA STEP	50Step_Domain_p50.0_to_100.0	50	100	50	FSSCGGGGGSFGAGGGFGSR SISISVAR SLVNLGGSK FSSCGGGGGSFGAGGGFGSR SISISVAR SLVNLGGSK FSSCGGGGGSFGAGGGFGSR SISISVAR SLVNLGGSK	FSSCGGGGGSFGAGGGFGSR SISISVAR SLVNLGGSK FSSCGGGGGSFGAGGGFGSR SISISVAR SLVNLGGSK FSSCGGGGGSFGAGGGFGSR SISISVAR SLVNLGGSK	0.0208	0.34	163	167	154	188	171	174	153	161	180	160	167	145
0	K2C1_HUMAN	0	50.0 AA STEP	50Step_Domain_p100.0_to_150.0	100	150	50			1	0	0	0	0	0	0	0	0	0	0	0	0	0
24	K2C1_HUMAN	26	50.0 AA STEP	50Step_Domain_p150.0_to_200.0	150	200	50	FLEQQNQVLQTKWELLQQVDTSTR SLNNQFASFIDK SLNNQFASFIDKVR SLNNQFASFIDK SLNNQFASFIDKVR FLEQQNQVLQTKWELLQQVDTSTR SLNNQFASFIDK SLNNQFASFIDKVR	FLEQQNQVLQTKWELLQQVDTSTR SLNNQFASFIDK SLNNQFASFIDKVR SLNNQFASFIDK SLNNQFASFIDKVR FLEQQNQVLQTKWELLQQVDTSTR SLNNQFASFIDK SLNNQFASFIDKVR	1	0.04	26	23	23	32	22	23	24	22	27	27	21	19
36	K2C1_HUMAN	43	50.0 AA STEP	50Step_Domain_p200.0_to_250.0	200	250	50	FLEQQNQVLQTKWELLQQVDTSTR SDQSRLDSELK SDQSRLDSELKNMQDMVEDYR THNLEPYFESFINNLR WELLQQVDTSTR SDQSRLDSELK SDQSRLDSELKNMQDMVEDYR THNLEPYFESFINNLR WELLQQVDTSTR FLEQQNQVLQTKWELLQQVDTSTR SDQSRLDSELK SDQSRLDSELKNMQDMVEDYR THNLEPYFESFINNLR WELLQQVDTSTR	FLEQQNQVLQTKWELLQQVDTSTR SDQSRLDSELK SDQSRLDSELKNMQDMVEDYR THNLEPYFESFINNLR WELLQQVDTSTR SDQSRLDSELK SDQSRLDSELKNMQDMVEDYR THNLEPYFESFINNLR WELLQQVDTSTR FLEQQNQVLQTKWELLQQVDTSTR SDQSRLDSELK SDQSRLDSELKNMQDMVEDYR THNLEPYFESFINNLR WELLQQVDTSTR	1	0.14	36	32	39	44	38	47	34	31	46	37	37	39
49	K2C1_HUMAN	47	50.0 AA STEP	50Step_Domain_p250.0_to_300.0	250	300	50	DVDGAYMTK KDVDGAYMTK LDSELKNMQDMVEDYR LDSELKNMQDMVEDYRNK NMQDMVEDYR NMQDMVEDYRNK SDQSRLDSELK SDQSRLDSELKNMQDMVEDYR TNAENEFVTIK TNAENEFVTIKK DVDGAYMTK KDVDGAYMTK LDSELKNMQDMVEDYR LDSELKNMQDMVEDYRNK NMQDMVEDYR NMQDMVEDYRNK SDQSRLDSELK SDQSRLDSELKNMQDMVEDYR TNAENEFVTIK TNAENEFVTIKK DVDGAYMTK KDVDGAYMTK LDSELKNMQDMVEDYR LDSELKNMQDMVEDYRNK NMQDMVEDYR NMQDMVEDYRNK NMQDMVEDYRNKYEDEINK SDQSRLDSELK SDQSRL…	DVDGAYMTK KDVDGAYMTK LDSELKNMQDMVEDYR NMQDMVEDYR NMQDMVEDYRNK SDQSRLDSELK SDQSRLDSELKNMQDMVEDYR TNAENEFVTIK TNAENEFVTIKK DVDGAYMTK KDVDGAYMTK LDSELKNMQDMVEDYR NMQDMVEDYR NMQDMVEDYRNK SDQSRLDSELK SDQSRLDSELKNMQDMVEDYR TNAENEFVTIK TNAENEFVTIKK DVDGAYMTK KDVDGAYMTK LDSELKNMQDMVEDYR NMQDMVEDYR NMQDMVEDYRNK SDQSRLDSELK SDQSRLDSELKNMQDMVEDYR TNAENEFVTIK TNAENEFVTIKK	1	-0.04	48	53	45	40	47	55	45	51	53	34	46	46
23	K2C1_HUMAN	24	50.0 AA STEP	50Step_Domain_p300.0_to_350.0	300	350	50	SLDLDSIIAEVK SLDLDSIIAEVKAQYEDIAQK SLDLDSIIAEVK SLDLDSIIAEVKAQYEDIAQK SLDLDSIIAEVK SLDLDSIIAEVKAQYEDIAQK	SLDLDSIIAEVK SLDLDSIIAEVKAQYEDIAQK SLDLDSIIAEVK SLDLDSIIAEVKAQYEDIAQK SLDLDSIIAEVK	1	0.02	21	24	25	25	26	22	20	23	29	21	25	18
99	K2C1_HUMAN	102	50.0 AA STEP	50Step_Domain_p350.0_to_400.0	350	400	50	AEAESLYQSK AEAESLYQSKYEELQITAGR AQYEDIAQK NSKIEISELNR SKAEAESLYQSK SKAEAESLYQSKYEELQITAGR SLDLDSIIAEVK SLDLDSIIAEVKAQYEDIAQK YEELQITAGR AEAESLYQSK AEAESLYQSKYEELQITAGR AQYEDIAQK NSKIEISELNR SKAEAESLYQSK SKAEAESLYQSKYEELQITAGR SLDLDSIIAEVK SLDLDSIIAEVKAQYEDIAQK YEELQITAGR AEAESLYQSK AEAESLYQSKYEELQITAGR AQYEDIAQK NSKIEISELNR SKAEAESLYQSK SKAEAESLYQSKYEELQITAGR SLDLDSIIAEVK SLDLDSIIAEVKAQYEDIAQK YE…	AEAESLYQSK AEAESLYQSKYEELQITAGR AQYEDIAQK NSKIEISELNR SKAEAESLYQSK SKAEAESLYQSKYEELQITAGR SLDLDSIIAEVK SLDLDSIIAEVKAQYEDIAQK YEELQITAGR AEAESLYQSK AEAESLYQSKYEELQITAGR AQYEDIAQK NSKIEISELNR SKAEAESLYQSK SKAEAESLYQSKYEELQITAGR SLDLDSIIAEVK SLDLDSIIAEVKAQYEDIAQK YEELQITAGR AEAESLYQSK AEAESLYQSKYEELQITAGR AQYEDIAQK NSKIEISELNR SKAEAESLYQSK SKAEAESLYQSKYEELQITAGR SLDLDSIIAEVK YEELQITAGR	1	0.06	100	104	93	99	103	103	94	101	108	84	101	86
84	K2C1_HUMAN	62	50.0 AA STEP	50Step_Domain_p400.0_to_450.0	400	450	50	GENALKDAK KQISNLQQSISDAEQR KQISNLQQSISDAEQRGENALK LNDLEDALQQAK LNDLEDALQQAKEDLAR LRSEIDNVK LRSEIDNVKK NKLNDLEDALQQAK NKLNDLEDALQQAKEDLAR NSKIEISELNR QISNLQQSISDAEQR QISNLQQSISDAEQRGENALK QISNLQQSISDAEQRGENALKDAK SEIDNVKK GENALKDAK KQISNLQQSISDAEQR KQISNLQQSISDAEQRGENALK LNDLEDALQQAK LNDLEDALQQAKEDLAR LRSEIDNVK LRSEIDNVKK NKLNDLEDALQQAK NKLNDLEDALQQAKEDLAR NSKIEISELNR QISNLQQSISDAEQR QISNLQQSISDAE…	GENALKDAK KQISNLQQSISDAEQR KQISNLQQSISDAEQRGENALK LNDLEDALQQAK LNDLEDALQQAKEDLAR LRSEIDNVK LRSEIDNVKK NKLNDLEDALQQAK NKLNDLEDALQQAKEDLAR NSKIEISELNR QISNLQQSISDAEQR QISNLQQSISDAEQRGENALK QISNLQQSISDAEQRGENALKDAK SEIDNVKK GENALKDAK KQISNLQQSISDAEQR KQISNLQQSISDAEQRGENALK LNDLEDALQQAK LNDLEDALQQAKEDLAR LRSEIDNVK LRSEIDNVKK NKLNDLEDALQQAK NKLNDLEDALQQAKEDLAR NSKIEISELNR QISNLQQSISDAEQR QISNLQQSISDAE…	0.0013	-0.44	82	77	93	64	55	67	77	74	108	54	54	56
101	K2C1_HUMAN	75	50.0 AA STEP	50Step_Domain_p450.0_to_500.0	450	500	50	DYQELMNTK LALDLEIATYR LLRDYQELMNTK LNDLEDALQQAK LNDLEDALQQAKEDLAR MSGECAPNVSVSVSTSHTTISGGGSR NKLNDLEDALQQAK NKLNDLEDALQQAKEDLAR TLLEGEESR DYQELMNTK LALDLEIATYR LLRDYQELMNTK LNDLEDALQQAK LNDLEDALQQAKEDLAR MSGECAPNVSVSVSTSHTTISGGGSR NKLNDLEDALQQAK NKLNDLEDALQQAKEDLAR TLLEGEESR DYQELMNTK LALDLEIATYR LLRDYQELMNTK LNDLEDALQQAK LNDLEDALQQAKEDLAR MSGECAPNVSVSVSTSHTTISGGGSR NKLNDLEDALQQAK NKLNDLEDALQQAKE…	DYQELMNTK LALDLEIATYR LLRDYQELMNTK LNDLEDALQQAK LNDLEDALQQAKEDLAR MSGECAPNVSVSVSTSHTTISGGGSR NKLNDLEDALQQAK NKLNDLEDALQQAKEDLAR TLLEGEESR DYQELMNTK LALDLEIATYR LLRDYQELMNTK LNDLEDALQQAK LNDLEDALQQAKEDLAR MSGECAPNVSVSVSTSHTTISGGGSR NKLNDLEDALQQAK NKLNDLEDALQQAKEDLAR TLLEGEESR DYQELMNTK LALDLEIATYR LLRDYQELMNTK LNDLEDALQQAK LNDLEDALQQAKEDLAR MSGECAPNVSVSVSTSHTTISGGGSR NKLNDLEDALQQAK NKLNDLEDALQQAKE…	0	-0.52	105	86	112	76	78	70	98	83	131	65	76	58
29	K2C1_HUMAN	28	50.0 AA STEP	50Step_Domain_p500.0_to_550.0	500	550	50	GGGGGGYGSGGSSYGSGGGSYGSGGGGGGGR MSGECAPNVSVSVSTSHTTISGGGSR GGGGGGYGSGGSSYGSGGGSYGSGGGGGGGR GSYGSGGSSYGSGGGSYGSGGGGGGHGSYGSGSSSGGYR MSGECAPNVSVSVSTSHTTISGGGSR GGGGGGYGSGGSSYGSGGGSYGSGGGGGGGR GSYGSGGSSYGSGGGSYGSGGGGGGHGSYGSGSSSGGYR MSGECAPNVSVSVSTSHTTISGGGSR	GGGGGGYGSGGSSYGSGGGSYGSGGGGGGGR MSGECAPNVSVSVSTSHTTISGGGSR GGGGGGYGSGGSSYGSGGGSYGSGGGGGGGR GSYGSGGSSYGSGGGSYGSGGGGGGHGSYGSGSSSGGYR MSGECAPNVSVSVSTSHTTISGGGSR GGGGGGYGSGGSSYGSGGGSYGSGGGGGGGR GSYGSGGSSYGSGGGSYGSGGGGGGHGSYGSGSSSGGYR MSGECAPNVSVSVSTSHTTISGGGSR	1	-0.02	28	26	32	21	40	24	26	25	37	18	39	20
2	K2C1_HUMAN	4	50.0 AA STEP	50Step_Domain_p550.0_to_600.0	550	600	50	GGSGGGGGGSSGGR GSYGSGGSSYGSGGGSYGSGGGGGGHGSYGSGSSSGGYR GGSGGGGGGSSGGR GSYGSGGSSYGSGGGSYGSGGGGGGHGSYGSGSSSGGYR	GGSGGGGGGSSGGR GSYGSGGSSYGSGGGSYGSGGGGGGHGSYGSGSSSGGYR GSYGSGGSSYGSGGGSYGSGGGGGGHGSYGSGSSSGGYR	1	0.04	1	1	4	0	10	1	1	1	5	0	10	1
5	K2C1_HUMAN	5	50.0 AA STEP	50Step_Domain_p600.0_to_644.0	600	644	44	GGSGGGGGGSSGGR GSGGGSSGGSIGGR GSGGGSSGGSIGGR GSSSGGVK SSGGSSSVK GGSGGGGGGSSGGR GSGGGSSGGSIGGR GSSSGGVK SSGGSSSVK	GSGGGSSGGSIGGR GSSSGGVK SSGGSSSVK GGSGGGGGGSSGGR GSGGGSSGGSIGGR GSSSGGVK GSGGGSSGGSIGGR GSSSGGVK SSGGSSSVK	1	0	4	5	5	5	5	5	4	5	6	4	5	4
0	KC1A_HUMAN	0	50.0 AA STEP	50Step_Domain_p0_to_50	0	50	50			1	0	0	0	0	0	0	0	0	0	0	0	0	0
1	KC1A_HUMAN	0	50.0 AA STEP	50Step_Domain_p50.0_to_100.0	50	100	50	HPQLLYESK HPQLLYESK		0.0154	-0.02	1	0	1	0	0	0	1	0	1	0	0	0
0	KC1A_HUMAN	0	50.0 AA STEP	50Step_Domain_p100.0_to_150.0	100	150	50			1	0	0	0	0	0	0	0	0	0	0	0	0	0
0	KC1A_HUMAN	0	50.0 AA STEP	50Step_Domain_p150.0_to_200.0	150	200	50			1	0	0	0	0	0	0	0	0	0	0	0	0	0
1	KC1A_HUMAN	0	50.0 AA STEP	50Step_Domain_p200.0_to_250.0	200	250	50	MSTPVEVLCK MSTPVEVLCK		0.0154	-0.02	1	0	1	0	0	0	1	0	1	0	0	0
0	KC1A_HUMAN	0	50.0 AA STEP	50Step_Domain_p250.0_to_300.0	250	300	50			1	0	0	0	0	0	0	0	0	0	0	0	0	0
0	KC1A_HUMAN	0	50.0 AA STEP	50Step_Domain_p300.0_to_337.0	300	337	37			1	0	0	0	0	0	0	0	0	0	0	0	0	0
0	LCAP_HUMAN	0	50.0 AA STEP	50Step_Domain_p0_to_50	0	50	50			1	0	0	0	0	0	0	0	0	0	0	0	0	0
0	LCAP_HUMAN	0	50.0 AA STEP	50Step_Domain_p50.0_to_100.0	50	100	50			1	0	0	0	0	0	0	0	0	0	0	0	0	0
0	LCAP_HUMAN	0	50.0 AA STEP	50Step_Domain_p100.0_to_150.0	100	150	50			1	0	0	0	0	0	0	0	0	0	0	0	0	0
0	LCAP_HUMAN	0	50.0 AA STEP	50Step_Domain_p150.0_to_200.0	150	200	50			1	0	0	0	0	0	0	0	0	0	0	0	0	0
0	LCAP_HUMAN	0	50.0 AA STEP	50Step_Domain_p200.0_to_250.0	200	250	50			1	0	0	0	0	0	0	0	0	0	0	0	0	0
0	LCAP_HUMAN	0	50.0 AA STEP	50Step_Domain_p250.0_to_300.0	250	300	50			1	0	0	0	0	0	0	0	0	0	0	0	0	0
0	LCAP_HUMAN	1	50.0 AA STEP	50Step_Domain_p300.0_to_350.0	300	350	50		SAFPCFDEPAFK SAFPCFDEPAFK	0.0105	0.02	0	0	0	0	1	1	0	0	0	0	1	1
0	LCAP_HUMAN	0	50.0 AA STEP	50Step_Domain_p350.0_to_400.0	350	400	50			1	0	0	0	0	0	0	0	0	0	0	0	0	0
0	LCAP_HUMAN	0	50.0 AA STEP	50Step_Domain_p400.0_to_450.0	400	450	50			1	0	0	0	0	0	0	0	0	0	0	0	0	0
0	LCAP_HUMAN	0	50.0 AA STEP	50Step_Domain_p450.0_to_500.0	450	500	50			1	0	0	0	0	0	0	0	0	0	0	0	0	0
0	LCAP_HUMAN	0	50.0 AA STEP	50Step_Domain_p500.0_to_550.0	500	550	50		ELSSYEDFLDAR	1	0	0	0	0	0	0	1	0	0	0	0	0	1
0	LCAP_HUMAN	0	50.0 AA STEP	50Step_Domain_p550.0_to_600.0	550	600	50			1	0	0	0	0	0	0	0	0	0	0	0	0	0
0	LCAP_HUMAN	0	50.0 AA STEP	50Step_Domain_p600.0_to_650.0	600	650	50			1	0	0	0	0	0	0	0	0	0	0	0	0	0
0	LCAP_HUMAN	0	50.0 AA STEP	50Step_Domain_p650.0_to_700.0	650	700	50	YQSVSLLDK		1	0	0	0	1	0	0	0	0	0	1	0	0	0
0	LCAP_HUMAN	0	50.0 AA STEP	50Step_Domain_p700.0_to_750.0	700	750	50			1	0	0	0	0	0	0	0	0	0	0	0	0	0
0	LCAP_HUMAN	0	50.0 AA STEP	50Step_Domain_p750.0_to_800.0	750	800	50			1	0	0	0	0	0	0	0	0	0	0	0	0	0
0	LCAP_HUMAN	0	50.0 AA STEP	50Step_Domain_p800.0_to_850.0	800	850	50			1	0	0	0	0	0	0	0	0	0	0	0	0	0
0	LCAP_HUMAN	0	50.0 AA STEP	50Step_Domain_p850.0_to_900.0	850	900	50	YISIGSEAEK	YISIGSEAEK	1	0	0	0	1	0	1	0	0	0	1	0	1	0
0	LCAP_HUMAN	0	50.0 AA STEP	50Step_Domain_p900.0_to_950.0	900	950	50			1	0	0	0	0	0	0	0	0	0	0	0	0	0
0	LCAP_HUMAN	0	50.0 AA STEP	50Step_Domain_p950.0_to_1000.0	950	1000	50			1	0	0	0	0	0	0	0	0	0	0	0	0	0
0	LCAP_HUMAN	0	50.0 AA STEP	50Step_Domain_p1000.0_to_1025.0	1000	1025	25			1	0	0	0	0	0	0	0	0	0	0	0	0	0
3	LMNA_HUMAN	3	50.0 AA STEP	50Step_Domain_p0_to_50	0	50	50	LQEKEDLQELNDR SGAQASSTPLSPTR LQEKEDLQELNDR SGAQASSTPLSPTR LQEKEDLQELNDR SGAQASSTPLSPTR	LQEKEDLQELNDR SGAQASSTPLSPTR LQEKEDLQELNDR SGAQASSTPLSPTR LQEKEDLQELNDR SGAQASSTPLSPTR	1	0	3	3	3	2	3	3	3	3	3	2	3	3
4	LMNA_HUMAN	3	50.0 AA STEP	50Step_Domain_p50.0_to_100.0	50	100	50	AAYEAELGDAR ITESEEVVSR SLETENAGLR AAYEAELGDAR ITESEEVVSR SLETENAGLR AAYEAELGDAR ITESEEVVSR SLETENAGLR	AAYEAELGDAR ITESEEVVSR AAYEAELGDAR ITESEEVVSR SLETENAGLR AAYEAELGDAR ITESEEVVSR SLETENAGLR	0.7168	-0.02	4	4	4	2	3	3	4	4	4	2	3	3
5	LMNA_HUMAN	5	50.0 AA STEP	50Step_Domain_p100.0_to_150.0	100	150	50	DLEALLNSK EAALSTALSEK EGDLIAAQAR KEGDLIAAQAR LKDLEALLNSK DLEALLNSK EAALSTALSEK KEGDLIAAQAR LKDLEALLNSK EAALSTALSEK KEGDLIAAQAR LKDLEALLNSK	DLEALLNSK EAALSTALSEK KEGDLIAAQAR LKDLEALLNSK DLEALLNSK EAALSTALSEK KEGDLIAAQAR LKDLEALLNSK DLEALLNSK EAALSTALSEK KEGDLIAAQAR LKDLEALLNSK	1	0	7	4	5	5	5	5	7	4	5	5	5	5
8	LMNA_HUMAN	7	50.0 AA STEP	50Step_Domain_p150.0_to_200.0	150	200	50	EAALSTALSEK KQLQDEMLR LQTMKEELDFQK RTLEGELHDLR TLEGELHDLR EAALSTALSEK KQLQDEMLR LEAALGEAK LQTMKEELDFQK QLQDEMLR RTLEGELHDLR TLEGELHDLR EAALSTALSEK KQLQDEMLR LEAALGEAK LQTMKEELDFQK QLQDEMLR RTLEGELHDLR TLEGELHDLR	EAALSTALSEK KQLQDEMLR LQTMKEELDFQK QLQDEMLR TLEGELHDLR EAALSTALSEK KQLQDEMLR LEAALGEAK LQTMKEELDFQK QLQDEMLR RTLEGELHDLR TLEGELHDLR EAALSTALSEK LEAALGEAK LQTMKEELDFQK QLQDEMLR RTLEGELHDLR TLEGELHDLR	1	-0.02	7	8	8	5	8	7	7	8	8	5	8	7
3	LMNA_HUMAN	2	50.0 AA STEP	50Step_Domain_p200.0_to_250.0	200	250	50	LADALQELR LQTMKEELDFQK LADALQELR LQTMKEELDFQK NIYSEELRETK LADALQELR LQTMKEELDFQK NIYSEELRETK	LADALQELR LQTMKEELDFQK NIYSEELRETK LQTMKEELDFQK AQHEDQVEQYK LADALQELR LQTMKEELDFQK	1	-0.02	3	3	3	3	1	3	3	3	3	3	1	3
4	LMNA_HUMAN	5	50.0 AA STEP	50Step_Domain_p250.0_to_300.0	250	300	50	IDSLSAQLSQLQK NSNLVGAAHEELQQSR IDSLSAQLSQLQK NSNLVGAAHEELQQSR IDSLSAQLSQLQK NSNLVGAAHEELQQSR	IDSLSAQLSQLQK NSNLVGAAHEELQQSR IDSLSAQLSQLQK NSNLVGAAHEELQQSR AQHEDQVEQYK IDSLSAQLSQLQK NSNLVGAAHEELQQSR	1	0.02	4	3	5	5	3	6	4	3	5	5	3	6
4	LMNA_HUMAN	4	50.0 AA STEP	50Step_Domain_p300.0_to_350.0	300	350	50	DLEDSLAR IDSLSAQLSQLQK LRDLEDSLAR DLEDSLAR IDSLSAQLSQLQK LRDLEDSLAR DLEDSLAR IDSLSAQLSQLQK LRDLEDSLAR	DLEDSLAR IDSLSAQLSQLQK LRDLEDSLAR IDSLSAQLSQLQK LRDLEDSLAR DLEDSLAR IDSLSAQLSQLQK LRDLEDSLAR	1	0	4	4	5	5	3	5	4	4	5	5	3	5
3	LMNA_HUMAN	4	50.0 AA STEP	50Step_Domain_p350.0_to_400.0	350	400	50	KLLEGEEER LLEGEEER LSPSPTSQR MQQQLDEYQELLDIK KLLEGEEER LLEGEEER MQQQLDEYQELLDIK KLLEGEEER MQQQLDEYQELLDIK	KLLEGEEER LLEGEEER LSPSPTSQR MQQQLDEYQELLDIK KLLEGEEER LLEGEEER LSPSPTSQR MQQQLDEYQELLDIK KLLEGEEER LLEGEEER LSPSPTSQR MQQQLDEYQELLDIK	1	0.02	4	3	2	4	4	4	4	3	2	4	4	4
3	LMNA_HUMAN	3	50.0 AA STEP	50Step_Domain_p400.0_to_450.0	400	450	50	VAVEEVDEEGKFVR SSFSQHAR VAVEEVDEEGKFVR SSFSQHAR VAVEEVDEEGKFVR	VAVEEVDEEGKFVR SSFSQHAR VAVEEVDEEGKFVR VAVEEVDEEGK VAVEEVDEEGKFVR	1	0	3	3	2	2	2	4	3	3	2	2	2	4
3	LMNA_HUMAN	3	50.0 AA STEP	50Step_Domain_p450.0_to_500.0	450	500	50	SNEDQSMGNWQIK VAVEEVDEEGKFVR SNEDQSMGNWQIK VAVEEVDEEGKFVR SNEDQSMGNWQIK VAVEEVDEEGKFVR	SNEDQSMGNWQIK VAVEEVDEEGKFVR SNEDQSMGNWQIK VAVEEVDEEGKFVR SNEDQSMGNWQIK VAVEEVDEEGKFVR	1	0	4	3	2	3	3	4	4	3	2	3	3	4
2	LMNA_HUMAN	3	50.0 AA STEP	50Step_Domain_p500.0_to_550.0	500	550	50	AQNTWGCGNSLR TALINSTGEEVAMR AQNTWGCGNSLR AQNTWGCGNSLR TALINSTGEEVAMR	AQNTWGCGNSLR TALINSTGEEVAMR AQNTWGCGNSLR TALINSTGEEVAMR AQNTWGCGNSLR TALINSTGEEVAMR	1	0.02	3	1	3	3	4	2	3	1	3	3	4	2
2	LMNA_HUMAN	3	50.0 AA STEP	50Step_Domain_p550.0_to_600.0	550	600	50	ASASGSGAQVGGPISSGSSASSVTVTR TVLCGTCGQPADK ASASGSGAQVGGPISSGSSASSVTVTR TVLCGTCGQPADK TVLCGTCGQPADK	ASASGSGAQVGGPISSGSSASSVTVTR TVLCGTCGQPADK ASASGSGAQVGGPISSGSSASSVTVTR TVLCGTCGQPADK ASASGSGAQVGGPISSGSSASSVTVTR TVLCGTCGQPADK	0.7168	0.02	2	3	1	3	4	3	2	3	1	3	4	3
1	LMNA_HUMAN	2	50.0 AA STEP	50Step_Domain_p600.0_to_650.0	600	650	50	ASASGSGAQVGGPISSGSSASSVTVTR ASASGSGAQVGGPISSGSSASSVTVTR	ASASGSGAQVGGPISSGSSASSVTVTR ASASGSGAQVGGPISSGSSASSVTVTR ASASGSGAQVGGPISSGSSASSVTVTR	0.7168	0.02	1	2	0	2	3	2	1	2	0	2	3	2
0	LMNA_HUMAN	0	50.0 AA STEP	50Step_Domain_p650.0_to_664.0	650	664	14			1	0	0	0	0	0	0	0	0	0	0	0	0	0
0	MPCP_HUMAN	0	50.0 AA STEP	50Step_Domain_p0_to_50	0	50	50			1	0	0	0	0	0	0	0	0	0	0	0	0	0
0	MPCP_HUMAN	0	50.0 AA STEP	50Step_Domain_p50.0_to_100.0	50	100	50			1	0	0	0	0	0	0	0	0	0	0	0	0	0
0	MPCP_HUMAN	0	50.0 AA STEP	50Step_Domain_p100.0_to_150.0	100	150	50			1	0	0	0	0	0	0	0	0	0	0	0	0	0
0	MPCP_HUMAN	1	50.0 AA STEP	50Step_Domain_p150.0_to_200.0	150	200	50		IQTQPGYANTLR IQTQPGYANTLR	0.1784	0.02	0	0	0	0	1	1	0	0	0	0	2	2
0	MPCP_HUMAN	1	50.0 AA STEP	50Step_Domain_p200.0_to_250.0	200	250	50		IQTQPGYANTLR MYKEEGLK IQTQPGYANTLR MYKEEGLK	0.0008	0.02	0	0	0	0	2	2	0	0	0	0	3	3
0	MPCP_HUMAN	0	50.0 AA STEP	50Step_Domain_p250.0_to_300.0	250	300	50			1	0	0	0	0	0	0	0	0	0	0	0	0	0
0	MPCP_HUMAN	0	50.0 AA STEP	50Step_Domain_p300.0_to_350.0	300	350	50			1	0	0	0	0	0	0	0	0	0	0	0	0	0
0	MPCP_HUMAN	0	50.0 AA STEP	50Step_Domain_p350.0_to_362.0	350	362	12			1	0	0	0	0	0	0	0	0	0	0	0	0	0
0	MYOF_HUMAN	0	50.0 AA STEP	50Step_Domain_p0_to_50	0	50	50			1	0	0	0	0	0	0	0	0	0	0	0	0	0
0	MYOF_HUMAN	0	50.0 AA STEP	50Step_Domain_p50.0_to_100.0	50	100	50			1	0	0	0	0	0	0	0	0	0	0	0	0	0
0	MYOF_HUMAN	0	50.0 AA STEP	50Step_Domain_p100.0_to_150.0	100	150	50			1	0	0	0	0	0	0	0	0	0	0	0	0	0
0	MYOF_HUMAN	0	50.0 AA STEP	50Step_Domain_p150.0_to_200.0	150	200	50			1	0	0	0	0	0	0	0	0	0	0	0	0	0
0	MYOF_HUMAN	0	50.0 AA STEP	50Step_Domain_p200.0_to_250.0	200	250	50			1	0	0	0	0	0	0	0	0	0	0	0	0	0
0	MYOF_HUMAN	0	50.0 AA STEP	50Step_Domain_p250.0_to_300.0	250	300	50			1	0	0	0	0	0	0	0	0	0	0	0	0	0
0	MYOF_HUMAN	0	50.0 AA STEP	50Step_Domain_p300.0_to_350.0	300	350	50			1	0	0	0	0	0	0	0	0	0	0	0	0	0
0	MYOF_HUMAN	0	50.0 AA STEP	50Step_Domain_p350.0_to_400.0	350	400	50			1	0	0	0	0	0	0	0	0	0	0	0	0	0
0	MYOF_HUMAN	0	50.0 AA STEP	50Step_Domain_p400.0_to_450.0	400	450	50	LTIYDWDR		1	0	0	0	1	0	0	0	0	0	1	0	0	0
0	MYOF_HUMAN	0	50.0 AA STEP	50Step_Domain_p450.0_to_500.0	450	500	50			1	0	0	0	0	0	0	0	0	0	0	0	0	0
0	MYOF_HUMAN	0	50.0 AA STEP	50Step_Domain_p500.0_to_550.0	500	550	50			1	0	0	0	0	0	0	0	0	0	0	0	0	0
0	MYOF_HUMAN	0	50.0 AA STEP	50Step_Domain_p550.0_to_600.0	550	600	50			1	0	0	0	0	0	0	0	0	0	0	0	0	0
0	MYOF_HUMAN	0	50.0 AA STEP	50Step_Domain_p600.0_to_650.0	600	650	50			1	0	0	0	0	0	0	0	0	0	0	0	0	0
1	MYOF_HUMAN	0	50.0 AA STEP	50Step_Domain_p650.0_to_700.0	650	700	50	LQTNIEALK IPANQLAELWLK	LQTNIEALK	1	-0.02	1	0	1	0	1	0	1	0	1	0	1	0
1	MYOF_HUMAN	0	50.0 AA STEP	50Step_Domain_p700.0_to_750.0	700	750	50	ANVTVLDTQIR ANVTVLDTQIR	ANVTVLDTQIR	1	-0.02	1	0	1	0	1	0	1	0	1	0	1	0
0	MYOF_HUMAN	0	50.0 AA STEP	50Step_Domain_p750.0_to_800.0	750	800	50			1	0	0	0	0	0	0	0	0	0	0	0	0	0
0	MYOF_HUMAN	0	50.0 AA STEP	50Step_Domain_p800.0_to_850.0	800	850	50			1	0	0	0	0	0	0	0	0	0	0	0	0	0
0	MYOF_HUMAN	0	50.0 AA STEP	50Step_Domain_p850.0_to_900.0	850	900	50			1	0	0	0	0	0	0	0	0	0	0	0	0	0
0	MYOF_HUMAN	0	50.0 AA STEP	50Step_Domain_p900.0_to_950.0	900	950	50			1	0	0	0	0	0	0	0	0	0	0	0	0	0
0	MYOF_HUMAN	0	50.0 AA STEP	50Step_Domain_p950.0_to_1000.0	950	1000	50			1	0	0	0	0	0	0	0	0	0	0	0	0	0
0	MYOF_HUMAN	0	50.0 AA STEP	50Step_Domain_p1000.0_to_1050.0	1000	1050	50			1	0	0	0	0	0	0	0	0	0	0	0	0	0
0	MYOF_HUMAN	0	50.0 AA STEP	50Step_Domain_p1050.0_to_1100.0	1050	1100	50			1	0	0	0	0	0	0	0	0	0	0	0	0	0
0	MYOF_HUMAN	0	50.0 AA STEP	50Step_Domain_p1100.0_to_1150.0	1100	1150	50			1	0	0	0	0	0	0	0	0	0	0	0	0	0
0	MYOF_HUMAN	0	50.0 AA STEP	50Step_Domain_p1150.0_to_1200.0	1150	1200	50			1	0	0	0	0	0	0	0	0	0	0	0	0	0
0	MYOF_HUMAN	0	50.0 AA STEP	50Step_Domain_p1200.0_to_1250.0	1200	1250	50			1	0	0	0	0	0	0	0	0	0	0	0	0	0
0	MYOF_HUMAN	0	50.0 AA STEP	50Step_Domain_p1250.0_to_1300.0	1250	1300	50			1	0	0	0	0	0	0	0	0	0	0	0	0	0
0	MYOF_HUMAN	0	50.0 AA STEP	50Step_Domain_p1300.0_to_1350.0	1300	1350	50			1	0	0	0	0	0	0	0	0	0	0	0	0	0
0	MYOF_HUMAN	0	50.0 AA STEP	50Step_Domain_p1350.0_to_1400.0	1350	1400	50			1	0	0	0	0	0	0	0	0	0	0	0	0	0
0	MYOF_HUMAN	0	50.0 AA STEP	50Step_Domain_p1400.0_to_1450.0	1400	1450	50			1	0	0	0	0	0	0	0	0	0	0	0	0	0
0	MYOF_HUMAN	0	50.0 AA STEP	50Step_Domain_p1450.0_to_1500.0	1450	1500	50			1	0	0	0	0	0	0	0	0	0	0	0	0	0
0	MYOF_HUMAN	0	50.0 AA STEP	50Step_Domain_p1500.0_to_1550.0	1500	1550	50			1	0	0	0	0	0	0	0	0	0	0	0	0	0
1	MYOF_HUMAN	0	50.0 AA STEP	50Step_Domain_p1550.0_to_1600.0	1550	1600	50	DHYIPNTLNPVFGR DHYIPNTLNPVFGR DHYIPNTLNPVFGR		0	-0.02	1	1	1	0	0	0	1	1	1	0	0	0
2	MYOF_HUMAN	0	50.0 AA STEP	50Step_Domain_p1600.0_to_1650.0	1600	1650	50	DHYIPNTLNPVFGR VGETIIDLENR DHYIPNTLNPVFGR ISVYDYDTFTR DHYIPNTLNPVFGR VGETIIDLENR	ISVYDYDTFTR VGETIIDLENR	0	-0.04	1	3	1	0	1	0	2	2	2	0	2	0
0	MYOF_HUMAN	0	50.0 AA STEP	50Step_Domain_p1650.0_to_1700.0	1650	1700	50			1	0	0	0	0	0	0	0	0	0	0	0	0	0
0	MYOF_HUMAN	0	50.0 AA STEP	50Step_Domain_p1700.0_to_1750.0	1700	1750	50			1	0	0	0	0	0	0	0	0	0	0	0	0	0
0	MYOF_HUMAN	0	50.0 AA STEP	50Step_Domain_p1750.0_to_1800.0	1750	1800	50			1	0	0	0	0	0	0	0	0	0	0	0	0	0
0	MYOF_HUMAN	0	50.0 AA STEP	50Step_Domain_p1800.0_to_1850.0	1800	1850	50			1	0	0	0	0	0	0	0	0	0	0	0	0	0
0	MYOF_HUMAN	0	50.0 AA STEP	50Step_Domain_p1850.0_to_1900.0	1850	1900	50			1	0	0	0	0	0	0	0	0	0	0	0	0	0
0	MYOF_HUMAN	0	50.0 AA STEP	50Step_Domain_p1900.0_to_1950.0	1900	1950	50			1	0	0	0	0	0	0	0	0	0	0	0	0	0
0	MYOF_HUMAN	0	50.0 AA STEP	50Step_Domain_p1950.0_to_2000.0	1950	2000	50			1	0	0	0	0	0	0	0	0	0	0	0	0	0
0	MYOF_HUMAN	0	50.0 AA STEP	50Step_Domain_p2000.0_to_2050.0	2000	2050	50			1	0	0	0	0	0	0	0	0	0	0	0	0	0
0	MYOF_HUMAN	0	50.0 AA STEP	50Step_Domain_p2050.0_to_2061.0	2050	2061	11			1	0	0	0	0	0	0	0	0	0	0	0	0	0
0	PHB2_HUMAN	0	50.0 AA STEP	50Step_Domain_p0_to_50	0	50	50			1	0	0	0	0	0	0	0	0	0	0	0	0	0
2	PHB2_HUMAN	1	50.0 AA STEP	50Step_Domain_p50.0_to_100.0	50	100	50	DLQMVNISLR IGGVQQDTILAEGLHFR DLQMVNISLR DLQMVNISLR IGGVQQDTILAEGLHFR	IGGVQQDTILAEGLHFR DLQMVNISLR DLQMVNISLR IGGVQQDTILAEGLHFR	0.8838	-0.02	2	2	2	1	2	1	2	1	2	1	1	2
3	PHB2_HUMAN	2	50.0 AA STEP	50Step_Domain_p100.0_to_150.0	100	150	50	DLQMVNISLR FNASQLITQR DLQMVNISLR FNASQLITQR DLQMVNISLR FNASQLITQR	LGLDYEER DLQMVNISLR FNASQLITQR DLQMVNISLR FNASQLITQR LGLDYEER VLPSIVNEVLK	1	-0.02	2	4	2	1	3	3	2	2	2	1	2	4
2	PHB2_HUMAN	1	50.0 AA STEP	50Step_Domain_p150.0_to_200.0	150	200	50	FNASQLITQR FNASQLITQR AQVSLLIR FNASQLITQR	FNASQLITQR FNASQLITQR	0.8838	-0.02	1	2	2	0	2	1	1	1	2	0	1	1
1	PHB2_HUMAN	2	50.0 AA STEP	50Step_Domain_p200.0_to_250.0	200	250	50	IVQAEGEAEAAK IVQAEGEAEAAK	IVQAEGEAEAAK MLGEALSK MLGEALSK IVQAEGEAEAAK MLGEALSK	0.231	0.02	1	0	1	2	2	1	1	0	1	2	1	2
0	PHB2_HUMAN	0	50.0 AA STEP	50Step_Domain_p250.0_to_299.0	250	299	49		IYLTADNLVLNLQDESFTR	1	0	0	0	0	1	0	0	0	0	0	1	0	0
0	PP1A_HUMAN	1	50.0 AA STEP	50Step_Domain_p0_to_50	0	50	50		LNLDSIIGR LNLDSIIGR	0.0154	0.02	0	0	0	0	1	1	0	0	0	0	1	1
0	PP1A_HUMAN	0	50.0 AA STEP	50Step_Domain_p50.0_to_100.0	50	100	50			1	0	0	0	0	0	0	0	0	0	0	0	0	0
0	PP1A_HUMAN	0	50.0 AA STEP	50Step_Domain_p100.0_to_150.0	100	150	50			1	0	0	0	0	0	0	0	0	0	0	0	0	0
0	PP1A_HUMAN	0	50.0 AA STEP	50Step_Domain_p150.0_to_200.0	150	200	50			1	0	0	0	0	0	0	0	0	0	0	0	0	0
0	PP1A_HUMAN	1	50.0 AA STEP	50Step_Domain_p200.0_to_250.0	200	250	50		HDLDLICR HDLDLICR	0.0154	0.02	0	0	0	0	1	1	0	0	0	0	1	1
0	PP1A_HUMAN	0	50.0 AA STEP	50Step_Domain_p250.0_to_300.0	250	300	50			1	0	0	0	0	0	0	0	0	0	0	0	0	0
0	PP1A_HUMAN	0	50.0 AA STEP	50Step_Domain_p300.0_to_330.0	300	330	30			1	0	0	0	0	0	0	0	0	0	0	0	0	0
1	PSA7_HUMAN	2	50.0 AA STEP	50Step_Domain_p0_to_50	0	50	50	AITVFSPDGHLFQVEYAQEAVK DIVVLGVEK AITVFSPDGHLFQVEYAQEAVK	AITVFSPDGHLFQVEYAQEAVK AITVFSPDGHLFQVEYAQEAVK AITVFSPDGHLFQVEYAQEAVK DIVVLGVEK	0.8345	0.02	1	1	1	2	2	1	1	1	1	1	1	2
0	PSA7_HUMAN	0	50.0 AA STEP	50Step_Domain_p50.0_to_100.0	50	100	50	LTVEDPVTVEYITR	LTVEDPVTVEYITR	1	0	1	0	0	0	0	1	1	0	0	0	0	1
0	PSA7_HUMAN	0	50.0 AA STEP	50Step_Domain_p100.0_to_150.0	100	150	50	LTVEDPVTVEYITR	LTVEDPVTVEYITR	1	0	1	0	0	0	0	1	1	0	0	0	0	1
2	PSA7_HUMAN	2	50.0 AA STEP	50Step_Domain_p150.0_to_200.0	150	200	50	ALLEVVQSGGK NYTDEAIETDDLTIK ALLEVVQSGGK NYTDEAIETDDLTIK ALLEVVQSGGK NYTDEAIETDDLTIK	ALLEVVQSGGK ALLEVVQSGGK ALLEVVQSGGK NYTDEAIETDDLTIK	1	0	2	2	2	2	2	1	3	2	2	1	1	2
1	PSA7_HUMAN	2	50.0 AA STEP	50Step_Domain_p200.0_to_248.0	200	248	48	ALLEVVQSGGK ALLEVVQSGGK ALLEVVQSGGK	ALLEVVQSGGK ALLEVVQSGGK ALLEVVQSGGK	0.8345	0.0208333	1	1	1	2	2	1	2	1	1	1	1	1
0	QCR1_HUMAN	0	50.0 AA STEP	50Step_Domain_p0_to_50	0	50	50			1	0	0	0	0	0	0	0	0	0	0	0	0	0
0	QCR1_HUMAN	0	50.0 AA STEP	50Step_Domain_p50.0_to_100.0	50	100	50			1	0	0	0	0	0	0	0	0	0	0	0	0	0
0	QCR1_HUMAN	0	50.0 AA STEP	50Step_Domain_p100.0_to_150.0	100	150	50		AVELLGDIVQNCSLEDSQIEKER	1	0	0	0	0	1	0	0	0	0	0	1	0	0
0	QCR1_HUMAN	0	50.0 AA STEP	50Step_Domain_p150.0_to_200.0	150	200	50		AVELLGDIVQNCSLEDSQIEKER	1	0	0	0	0	1	0	0	0	0	0	1	0	0
2	QCR1_HUMAN	0	50.0 AA STEP	50Step_Domain_p200.0_to_250.0	200	250	50	ADLTEYLSTHYK MVLAAAGGVEHQQLLDLAQK ADLTEYLSTHYK MVLAAAGGVEHQQLLDLAQK ADLTEYLSTHYK MVLAAAGGVEHQQLLDLAQK	ADLTEYLSTHYK MVLAAAGGVEHQQLLDLAQK	0.004	-0.04	2	2	1	0	1	0	2	2	2	0	2	0
0	QCR1_HUMAN	0	50.0 AA STEP	50Step_Domain_p250.0_to_300.0	250	300	50			1	0	0	0	0	0	0	0	0	0	0	0	0	0
0	QCR1_HUMAN	0	50.0 AA STEP	50Step_Domain_p300.0_to_350.0	300	350	50			1	0	0	0	0	0	0	0	0	0	0	0	0	0
1	QCR1_HUMAN	1	50.0 AA STEP	50Step_Domain_p350.0_to_400.0	350	400	50	NALVSHLDGTTPVCEDIGR NALVSHLDGTTPVCEDIGR LCTSATESEVAR NALVSHLDGTTPVCEDIGR	LCTSATESEVAR NALVSHLDGTTPVCEDIGR NALVSHLDGTTPVCEDIGR	1	0	1	1	1	2	1	0	1	1	2	2	2	0
1	QCR1_HUMAN	1	50.0 AA STEP	50Step_Domain_p400.0_to_450.0	400	450	50	NALVSHLDGTTPVCEDIGR NALVSHLDGTTPVCEDIGR NALVSHLDGTTPVCEDIGR	NALVSHLDGTTPVCEDIGR IPLAEWESR NALVSHLDGTTPVCEDIGR	1	0	1	1	1	1	2	0	1	1	1	1	3	0
0	QCR1_HUMAN	0	50.0 AA STEP	50Step_Domain_p450.0_to_480.0	450	480	30			1	0	0	0	0	0	0	0	0	0	0	0	0	0
1	RL7A_HUMAN	3	50.0 AA STEP	50Step_Domain_p0_to_50	0	50	50	KVVNPLFEK KVVNPLFEK KVVNPLFEK	KVVNPLFEK NFGIGQDIQPK KVVNPLFEK NFGIGQDIQPK KVVNPLFEK NFGIGQDIQPK VVNPLFEK	0.0048	0.04	1	1	1	2	3	4	1	1	1	2	2	3
3	RL7A_HUMAN	2	50.0 AA STEP	50Step_Domain_p50.0_to_100.0	50	100	50	QTATQLLK VPPAINQFTQALDR QTATQLLK VPPAINQFTQALDR QTATQLLK VPPAINQFTQALDR	QTATQLLK VPPAINQFTQALDR QTATQLLK VPPAINQFTQALDR VPPAINQFTQALDR	0.9924	-0.02	3	3	2	2	3	1	2	2	2	2	2	1
1	RL7A_HUMAN	1	50.0 AA STEP	50Step_Domain_p100.0_to_150.0	100	150	50	AGVNTVTTLVENK AGVNTVTTLVENK AGVNTVTTLVENK	AGVNTVTTLVENK AGVNTVTTLVENK AGVNTVTTLVENK	1	0	1	1	1	1	1	1	1	1	1	1	1	1
0	RL7A_HUMAN	0	50.0 AA STEP	50Step_Domain_p150.0_to_200.0	150	200	50			1	0	0	0	0	0	0	0	0	0	0	0	0	0
1	RL7A_HUMAN	1	50.0 AA STEP	50Step_Domain_p200.0_to_250.0	200	250	50	HWGGNVLGPK TNYNDRYDEIR HWGGNVLGPK TNYNDRYDEIR	HWGGNVLGPK TNYNDRYDEIR	0.9924	0	1	1	2	2	0	0	1	1	2	3	0	0
0	RL7A_HUMAN	0	50.0 AA STEP	50Step_Domain_p250.0_to_266.0	250	266	16			1	0	0	0	0	0	0	0	0	0	0	0	0	0
3	RS11_HUMAN	2	50.0 AA STEP	50Step_Domain_p0_to_50	0	50	50	EAIEGTYIDK QPTIFQNK VLLGETGK VLLGETGKEK VLLGETGK VLLGETGKEK EAIEGTYIDK QPTIFQNK VLLGETGK VLLGETGKEK	EAIEGTYIDK VLLGETGK VLLGETGKEK QPTIFQNK VLLGETGK VLLGETGKEK VLLGETGK VLLGETGKEK	0.1112	-0.02	3	3	3	2	2	2	4	2	4	3	3	2
2	RS11_HUMAN	1	50.0 AA STEP	50Step_Domain_p50.0_to_100.0	50	100	50	EAIEGTYIDK ILSGVVTK ILSGVVTK EAIEGTYIDK ILSGVVTK	EAIEGTYIDK ILSGVVTK ILSGVVTK	0.4456	-0.02	2	2	1	2	0	1	2	1	2	2	0	1
1	RS11_HUMAN	2	50.0 AA STEP	50Step_Domain_p100.0_to_150.0	100	150	50	DVQIGDIVTVGECRPLSK DVQIGDIVTVGECRPLSK NMSVHLSPCFR	DVQIGDIVTVGECRPLSK DVQIGDIVTVGECRPLSK NMSVHLSPCFR DVQIGDIVTVGECRPLSK NMSVHLSPCFR	0.0288	0.02	1	0	1	2	2	2	1	0	2	2	3	2
0	RS11_HUMAN	0	50.0 AA STEP	50Step_Domain_p150.0_to_158.0	150	158	8			1	0	0	0	0	0	0	0	0	0	0	0	0	0
0	RS23_HUMAN	1	50.0 AA STEP	50Step_Domain_p0_to_50	0	50	50	AHLGTALK ANPFGGASHAK	AHLGTALK ANPFGGASHAK AHLGTALK ANPFGGASHAK AHLGTALK ANPFGGASHAK	0.0402	0.02	0	0	1	1	1	1	0	0	2	2	2	2
0	RS23_HUMAN	0	50.0 AA STEP	50Step_Domain_p50.0_to_100.0	50	100	50			1	0	0	0	0	0	0	0	0	0	0	0	0	0
0	RS23_HUMAN	0	50.0 AA STEP	50Step_Domain_p100.0_to_143.0	100	143	43			1	0	0	0	0	0	0	0	0	0	0	0	0	0
0	RS4X_HUMAN	0	50.0 AA STEP	50Step_Domain_p0_to_50	0	50	50			1	0	0	0	0	0	0	0	0	0	0	0	0	0
0	RS4X_HUMAN	0	50.0 AA STEP	50Step_Domain_p50.0_to_100.0	50	100	50			1	0	0	0	0	0	0	0	0	0	0	0	0	0
0	RS4X_HUMAN	0	50.0 AA STEP	50Step_Domain_p100.0_to_150.0	100	150	50	GIPHLVTHDAR		1	0	0	0	1	0	0	0	0	0	2	0	0	0
1	RS4X_HUMAN	3	50.0 AA STEP	50Step_Domain_p150.0_to_200.0	150	200	50	FDTGNLCMVTGGANLGR VNDTIQIDLETGK FDTGNLCMVTGGANLGR FDTGNLCMVTGGANLGR VNDTIQIDLETGK	FDTGNLCMVTGGANLGR VNDTIQIDLETGK FDTGNLCMVTGGANLGR VNDTIQIDLETGK FDTGNLCMVTGGANLGR VNDTIQIDLETGK	0	0.04	2	1	1	4	2	4	2	1	2	2	2	2
1	RS4X_HUMAN	1	50.0 AA STEP	50Step_Domain_p200.0_to_250.0	200	250	50	HPGSFDVVHVK DANGNSFATR HPGSFDVVHVK DANGNSFATR	DANGNSFATR HPGSFDVVHVK	0.2934	0	1	2	1	0	2	0	1	2	1	0	2	0
0	RS4X_HUMAN	0	50.0 AA STEP	50Step_Domain_p250.0_to_263.0	250	263	13			1	0	0	0	0	0	0	0	0	0	0	0	0	0
0	RSSA_HUMAN	0	50.0 AA STEP	50Step_Domain_p0_to_50	0	50	50		SDGIYIINLK	1	0	0	0	0	0	0	1	0	0	0	0	0	1
3	RSSA_HUMAN	2	50.0 AA STEP	50Step_Domain_p50.0_to_100.0	50	100	50	AIVAIENPADVSVISSR FAAATGATPIAGR AIVAIENPADVSVISSR FAAATGATPIAGR AIVAIENPADVSVISSR FAAATGATPIAGR	AIVAIENPADVSVISSR FAAATGATPIAGR AIVAIENPADVSVISSR FAAATGATPIAGR AIVAIENPADVSVISSR FAAATGATPIAGR SDGIYIINLK	0.1836	-0.02	3	3	3	2	3	2	2	2	2	2	2	3
2	RSSA_HUMAN	1	50.0 AA STEP	50Step_Domain_p100.0_to_150.0	100	150	50	FAAATGATPIAGR FAAATGATPIAGR FAAATGATPIAGR	FAAATGATPIAGR FAAATGATPIAGR FAAATGATPIAGR	0.1836	-0.02	2	2	2	1	2	1	1	1	1	1	1	1
0	RSSA_HUMAN	1	50.0 AA STEP	50Step_Domain_p150.0_to_200.0	150	200	50		YVDIAIPCNNK YVDIAIPCNNK	0.1836	0.02	0	0	0	1	0	1	0	0	0	1	0	1
0	RSSA_HUMAN	0	50.0 AA STEP	50Step_Domain_p200.0_to_250.0	200	250	50			1	0	0	0	0	0	0	0	0	0	0	0	0	0
0	RSSA_HUMAN	0	50.0 AA STEP	50Step_Domain_p250.0_to_295.0	250	295	45			1	0	0	0	0	0	0	0	0	0	0	0	0	0
0	SDHA_HUMAN	0	50.0 AA STEP	50Step_Domain_p0_to_50	0	50	50			1	0	0	0	0	0	0	0	0	0	0	0	0	0
0	SDHA_HUMAN	0	50.0 AA STEP	50Step_Domain_p50.0_to_100.0	50	100	50			1	0	0	0	0	0	0	0	0	0	0	0	0	0
0	SDHA_HUMAN	0	50.0 AA STEP	50Step_Domain_p100.0_to_150.0	100	150	50			1	0	0	0	0	0	0	0	0	0	0	0	0	0
0	SDHA_HUMAN	0	50.0 AA STEP	50Step_Domain_p150.0_to_200.0	150	200	50			1	0	0	0	0	0	0	0	0	0	0	0	0	0
0	SDHA_HUMAN	0	50.0 AA STEP	50Step_Domain_p200.0_to_250.0	200	250	50			1	0	0	0	0	0	0	0	0	0	0	0	0	0
0	SDHA_HUMAN	0	50.0 AA STEP	50Step_Domain_p250.0_to_300.0	250	300	50			1	0	0	0	0	0	0	0	0	0	0	0	0	0
1	SDHA_HUMAN	0	50.0 AA STEP	50Step_Domain_p300.0_to_350.0	300	350	50	GEGGILINSQGER GEGGILINSQGER	GEGGILINSQGER	1	-0.02	0	1	1	1	0	0	0	1	1	1	0	0
0	SDHA_HUMAN	0	50.0 AA STEP	50Step_Domain_p350.0_to_400.0	350	400	50			1	0	0	0	0	0	0	0	0	0	0	0	0	0
0	SDHA_HUMAN	0	50.0 AA STEP	50Step_Domain_p400.0_to_450.0	400	450	50			1	0	0	0	0	0	0	0	0	0	0	0	0	0
0	SDHA_HUMAN	0	50.0 AA STEP	50Step_Domain_p450.0_to_500.0	450	500	50			1	0	0	0	0	0	0	0	0	0	0	0	0	0
1	SDHA_HUMAN	0	50.0 AA STEP	50Step_Domain_p500.0_to_550.0	500	550	50	VGSVLQEGCGK VGSVLQEGCGK	VGSVLQEGCGK	1	-0.02	1	0	1	1	0	0	1	0	1	1	0	0
0	SDHA_HUMAN	0	50.0 AA STEP	50Step_Domain_p550.0_to_600.0	550	600	50			1	0	0	0	0	0	0	0	0	0	0	0	0	0
1	SDHA_HUMAN	0	50.0 AA STEP	50Step_Domain_p600.0_to_650.0	600	650	50	HTLSYVDVGTGK HTLSYVDVGTGK HTLSYVDVGTGK		0	-0.02	1	1	1	0	0	0	1	1	1	0	0	0
0	SDHA_HUMAN	0	50.0 AA STEP	50Step_Domain_p650.0_to_664.0	650	664	14			1	0	0	0	0	0	0	0	0	0	0	0	0	0
0	SQOR_HUMAN	0	50.0 AA STEP	50Step_Domain_p0_to_50	0	50	50			1	0	0	0	0	0	0	0	0	0	0	0	0	0
0	SQOR_HUMAN	0	50.0 AA STEP	50Step_Domain_p50.0_to_100.0	50	100	50			1	0	0	0	0	0	0	0	0	0	0	0	0	0
0	SQOR_HUMAN	0	50.0 AA STEP	50Step_Domain_p100.0_to_150.0	100	150	50			1	0	0	0	0	0	0	0	0	0	0	0	0	0
0	SQOR_HUMAN	0	50.0 AA STEP	50Step_Domain_p150.0_to_200.0	150	200	50			1	0	0	0	0	0	0	0	0	0	0	0	0	0
0	SQOR_HUMAN	0	50.0 AA STEP	50Step_Domain_p200.0_to_250.0	200	250	50			1	0	0	0	0	0	0	0	0	0	0	0	0	0
0	SQOR_HUMAN	0	50.0 AA STEP	50Step_Domain_p250.0_to_300.0	250	300	50			1	0	0	0	0	0	0	0	0	0	0	0	0	0
1	SQOR_HUMAN	0	50.0 AA STEP	50Step_Domain_p300.0_to_350.0	300	350	50	TAAAVAAQSGILDR TAAAVAAQSGILDR		0.0045	-0.02	1	0	1	0	0	0	1	0	1	0	0	0
1	SQOR_HUMAN	0	50.0 AA STEP	50Step_Domain_p350.0_to_400.0	350	400	50	TAAAVAAQSGILDR VILAEFDYK TAAAVAAQSGILDR VILAEFDYK		0.0045	-0.02	1	0	1	0	0	0	2	0	2	0	0	0
0	SQOR_HUMAN	0	50.0 AA STEP	50Step_Domain_p400.0_to_450.0	400	450	50			1	0	0	0	0	0	0	0	0	0	0	0	0	0
0	SYVC_HUMAN	0	50.0 AA STEP	50Step_Domain_p0_to_50	0	50	50			1	0	0	0	0	0	0	0	0	0	0	0	0	0
0	SYVC_HUMAN	0	50.0 AA STEP	50Step_Domain_p50.0_to_100.0	50	100	50			1	0	0	0	0	0	0	0	0	0	0	0	0	0
0	SYVC_HUMAN	1	50.0 AA STEP	50Step_Domain_p100.0_to_150.0	100	150	50		SSAQDPQAVLGALGR SSAQDPQAVLGALGR	0	0.02	0	0	0	1	0	1	0	0	0	1	0	1
0	SYVC_HUMAN	0	50.0 AA STEP	50Step_Domain_p150.0_to_200.0	150	200	50			1	0	0	0	0	0	0	0	0	0	0	0	0	0
0	SYVC_HUMAN	0	50.0 AA STEP	50Step_Domain_p200.0_to_250.0	200	250	50			1	0	0	0	0	0	0	0	0	0	0	0	0	0
0	SYVC_HUMAN	0	50.0 AA STEP	50Step_Domain_p250.0_to_300.0	250	300	50			1	0	0	0	0	0	0	0	0	0	0	0	0	0
0	SYVC_HUMAN	0	50.0 AA STEP	50Step_Domain_p300.0_to_350.0	300	350	50			1	0	0	0	0	0	0	0	0	0	0	0	0	0
0	SYVC_HUMAN	0	50.0 AA STEP	50Step_Domain_p350.0_to_400.0	350	400	50			1	0	0	0	0	0	0	0	0	0	0	0	0	0
0	SYVC_HUMAN	0	50.0 AA STEP	50Step_Domain_p400.0_to_450.0	400	450	50		EAFLQEVWK	0.1248	0	0	0	0	0	0	1	0	0	0	0	0	1
0	SYVC_HUMAN	0	50.0 AA STEP	50Step_Domain_p450.0_to_500.0	450	500	50		LSAAVTEAFVR	0.1248	0	0	0	0	1	0	0	0	0	0	1	0	0
0	SYVC_HUMAN	0	50.0 AA STEP	50Step_Domain_p500.0_to_550.0	500	550	50			1	0	0	0	0	0	0	0	0	0	0	0	0	0
0	SYVC_HUMAN	0	50.0 AA STEP	50Step_Domain_p550.0_to_600.0	550	600	50			1	0	0	0	0	0	0	0	0	0	0	0	0	0
0	SYVC_HUMAN	0	50.0 AA STEP	50Step_Domain_p600.0_to_650.0	600	650	50			1	0	0	0	0	0	0	0	0	0	0	0	0	0
0	SYVC_HUMAN	0	50.0 AA STEP	50Step_Domain_p650.0_to_700.0	650	700	50			1	0	0	0	0	0	0	0	0	0	0	0	0	0
0	SYVC_HUMAN	0	50.0 AA STEP	50Step_Domain_p700.0_to_750.0	700	750	50			1	0	0	0	0	0	0	0	0	0	0	0	0	0
0	SYVC_HUMAN	0	50.0 AA STEP	50Step_Domain_p750.0_to_800.0	750	800	50			1	0	0	0	0	0	0	0	0	0	0	0	0	0
0	SYVC_HUMAN	0	50.0 AA STEP	50Step_Domain_p800.0_to_850.0	800	850	50			1	0	0	0	0	0	0	0	0	0	0	0	0	0
0	SYVC_HUMAN	0	50.0 AA STEP	50Step_Domain_p850.0_to_900.0	850	900	50			1	0	0	0	0	0	0	0	0	0	0	0	0	0
0	SYVC_HUMAN	0	50.0 AA STEP	50Step_Domain_p900.0_to_950.0	900	950	50			1	0	0	0	0	0	0	0	0	0	0	0	0	0
0	SYVC_HUMAN	0	50.0 AA STEP	50Step_Domain_p950.0_to_1000.0	950	1000	50			1	0	0	0	0	0	0	0	0	0	0	0	0	0
0	SYVC_HUMAN	0	50.0 AA STEP	50Step_Domain_p1000.0_to_1050.0	1000	1050	50			1	0	0	0	0	0	0	0	0	0	0	0	0	0
0	SYVC_HUMAN	0	50.0 AA STEP	50Step_Domain_p1050.0_to_1100.0	1050	1100	50			1	0	0	0	0	0	0	0	0	0	0	0	0	0
0	SYVC_HUMAN	0	50.0 AA STEP	50Step_Domain_p1100.0_to_1150.0	1100	1150	50			1	0	0	0	0	0	0	0	0	0	0	0	0	0
0	SYVC_HUMAN	0	50.0 AA STEP	50Step_Domain_p1150.0_to_1200.0	1150	1200	50			1	0	0	0	0	0	0	0	0	0	0	0	0	0
0	SYVC_HUMAN	0	50.0 AA STEP	50Step_Domain_p1200.0_to_1250.0	1200	1250	50			1	0	0	0	0	0	0	0	0	0	0	0	0	0
0	SYVC_HUMAN	0	50.0 AA STEP	50Step_Domain_p1250.0_to_1264.0	1250	1264	14			1	0	0	0	0	0	0	0	0	0	0	0	0	0
2	TBB5_HUMAN	2	50.0 AA STEP	50Step_Domain_p0_to_50	0	50	50	ISVYYNEATGGK ISVYYNEATGGK FWEVISDEHGIDPTGTYHGDSDLQLDR ISVYYNEATGGK	ISVYYNEATGGK FWEVISDEHGIDPTGTYHGDSDLQLDR ISVYYNEATGGK FWEVISDEHGIDPTGTYHGDSDLQLDR ISVYYNEATGGK	1	0	2	2	3	2	2	3	2	1	3	2	2	4
3	TBB5_HUMAN	2	50.0 AA STEP	50Step_Domain_p50.0_to_100.0	50	100	50	AILVDLEPGTMDSVR ISVYYNEATGGK AILVDLEPGTMDSVR ISVYYNEATGGK AILVDLEPGTMDSVR ISVYYNEATGGK	AILVDLEPGTMDSVR ISVYYNEATGGK AILVDLEPGTMDSVR ISVYYNEATGGK AILVDLEPGTMDSVR ISVYYNEATGGK	0.0045	-0.02	3	3	3	3	2	2	3	2	3	3	2	3
0	TBB5_HUMAN	0	50.0 AA STEP	50Step_Domain_p100.0_to_150.0	100	150	50			1	0	0	0	0	0	0	0	0	0	0	0	0	0
0	TBB5_HUMAN	0	50.0 AA STEP	50Step_Domain_p150.0_to_200.0	150	200	50			1	0	0	0	0	0	0	0	0	0	0	0	0	0
0	TBB5_HUMAN	0	50.0 AA STEP	50Step_Domain_p200.0_to_250.0	200	250	50			1	0	0	0	0	0	0	0	0	0	0	0	0	0
1	TBB5_HUMAN	1	50.0 AA STEP	50Step_Domain_p250.0_to_300.0	250	300	50	ALTVPELTQQVFDAK ALTVPELTQQVFDAK ALTVPELTQQVFDAK	ALTVPELTQQVFDAK ALTVPELTQQVFDAK ALTVPELTQQVFDAK	0.432	0	1	2	1	1	1	1	1	1	1	1	1	1
0	TBB5_HUMAN	0	50.0 AA STEP	50Step_Domain_p300.0_to_350.0	300	350	50			1	0	0	0	0	0	0	0	0	0	0	0	0	0
0	TBB5_HUMAN	0	50.0 AA STEP	50Step_Domain_p350.0_to_400.0	350	400	50			1	0	0	0	0	0	0	0	0	0	0	0	0	0
0	TBB5_HUMAN	0	50.0 AA STEP	50Step_Domain_p400.0_to_444.0	400	444	44			1	0	0	0	0	0	0	0	0	0	0	0	0	0
0	TCPQ_HUMAN	0	50.0 AA STEP	50Step_Domain_p0_to_50	0	50	50			1	0	0	0	0	0	0	0	0	0	0	0	0	0
0	TCPQ_HUMAN	0	50.0 AA STEP	50Step_Domain_p50.0_to_100.0	50	100	50			1	0	0	0	0	0	0	0	0	0	0	0	0	0
0	TCPQ_HUMAN	0	50.0 AA STEP	50Step_Domain_p100.0_to_150.0	100	150	50			1	0	0	0	0	0	0	0	0	0	0	0	0	0
0	TCPQ_HUMAN	0	50.0 AA STEP	50Step_Domain_p150.0_to_200.0	150	200	50	DIDEVSSLLR		1	0	0	0	1	0	0	0	0	0	1	0	0	0
0	TCPQ_HUMAN	0	50.0 AA STEP	50Step_Domain_p200.0_to_250.0	200	250	50			1	0	0	0	0	0	0	0	0	0	0	0	0	0
0	TCPQ_HUMAN	0	50.0 AA STEP	50Step_Domain_p250.0_to_300.0	250	300	50			1	0	0	0	0	0	0	0	0	0	0	0	0	0
0	TCPQ_HUMAN	0	50.0 AA STEP	50Step_Domain_p300.0_to_350.0	300	350	50			1	0	0	0	0	0	0	0	0	0	0	0	0	0
0	TCPQ_HUMAN	0	50.0 AA STEP	50Step_Domain_p350.0_to_400.0	350	400	50		AVDDGVNTFK	1	0	0	0	0	0	0	1	0	0	0	0	0	1
0	TCPQ_HUMAN	1	50.0 AA STEP	50Step_Domain_p400.0_to_450.0	400	450	50	FAEAFEAIPR LVPGGGATEIELAK	FAEAFEAIPR FAEAFEAIPR LVPGGGATEIELAK FAEAFEAIPR	0.0055	0.02	0	0	1	1	2	1	0	0	2	1	2	1
0	TCPQ_HUMAN	0	50.0 AA STEP	50Step_Domain_p450.0_to_500.0	450	500	50			1	0	0	0	0	0	0	0	0	0	0	0	0	0
0	TCPQ_HUMAN	1	50.0 AA STEP	50Step_Domain_p500.0_to_548.0	500	548	48	LATNAAVTVLR	LATNAAVTVLR LATNAAVTVLR	1	0.0208333	0	0	1	1	0	1	0	0	1	1	0	1
2	TERA_HUMAN	1	50.0 AA STEP	50Step_Domain_p0_to_50	0	50	50	MDELQLFR MDELQLFR MDELQLFR	MDELQLFR MDELQLFR LIVDEAINEDNSVVSLSQPK MDELQLFR	0.9486	-0.02	1	4	1	1	1	1	1	1	1	1	1	2
2	TERA_HUMAN	1	50.0 AA STEP	50Step_Domain_p50.0_to_100.0	50	100	50	MDELQLFR MDELQLFR MDELQLFR	MDELQLFR LGDVISIQPCPDVK MDELQLFR LGDVISIQPCPDVK MDELQLFR	0.9486	-0.02	1	4	1	1	1	1	1	1	1	1	2	2
1	TERA_HUMAN	1	50.0 AA STEP	50Step_Domain_p100.0_to_150.0	100	150	50	KGDIFLVR KGDIFLVR	KGDIFLVR KGDIFLVR LGDVISIQPCPDVK KGDIFLVR LGDVISIQPCPDVK	1	0	1	0	1	1	1	1	1	0	1	1	2	2
1	TERA_HUMAN	1	50.0 AA STEP	50Step_Domain_p150.0_to_200.0	150	200	50	KGDIFLVR KGDIFLVR	KGDIFLVR KGDIFLVR KGDIFLVR	1	0	1	0	1	1	1	1	1	0	1	1	1	1
1	TERA_HUMAN	2	50.0 AA STEP	50Step_Domain_p200.0_to_250.0	200	250	50	EMVELPLR GILLYGPPGTGK	EMVELPLR GILLYGPPGTGK EMVELPLR EMVELPLR	0.9486	0.02	2	0	0	3	1	1	2	0	0	2	1	1
0	TERA_HUMAN	1	50.0 AA STEP	50Step_Domain_p250.0_to_300.0	250	300	50	GILLYGPPGTGK	GILLYGPPGTGK LAGESESNLR	1	0.02	1	0	0	1	0	1	1	0	0	1	0	1
0	TERA_HUMAN	0	50.0 AA STEP	50Step_Domain_p300.0_to_350.0	300	350	50			1	0	0	0	0	0	0	0	0	0	0	0	0	0
1	TERA_HUMAN	1	50.0 AA STEP	50Step_Domain_p350.0_to_400.0	350	400	50	EVDIGIPDATGR LEILQIHTK EVDIGIPDATGR LEILQIHTK	EVDIGIPDATGR EVDIGIPDATGR LEILQIHTK EVDIGIPDATGR LEILQIHTK	1	0	2	0	2	1	1	1	2	0	2	1	2	2
0	TERA_HUMAN	0	50.0 AA STEP	50Step_Domain_p400.0_to_450.0	400	450	50			1	0	0	0	0	0	0	0	0	0	0	0	0	0
1	TERA_HUMAN	1	50.0 AA STEP	50Step_Domain_p450.0_to_500.0	450	500	50	WALSQSNPSALR WALSQSNPSALR	ETVVEVPQVTWEDIGGLEDVKR WALSQSNPSALR ETVVEVPQVTWEDIGGLEDVKR WALSQSNPSALR	1	0	1	0	1	0	1	1	1	0	1	0	2	2
0	TERA_HUMAN	0	50.0 AA STEP	50Step_Domain_p500.0_to_550.0	500	550	50			1	0	0	0	0	0	0	0	0	0	0	0	0	0
0	TERA_HUMAN	1	50.0 AA STEP	50Step_Domain_p550.0_to_600.0	550	600	50	VINQILTEMDGMSTK	VINQILTEMDGMSTK VINQILTEMDGMSTK	1	0.02	1	0	0	0	1	1	1	0	0	0	1	1
1	TERA_HUMAN	1	50.0 AA STEP	50Step_Domain_p600.0_to_650.0	600	650	50	VINQILTEMDGMSTK LDQLIYIPLPDEK	VINQILTEMDGMSTK VINQILTEMDGMSTK	1	0	1	0	1	0	1	1	1	0	1	0	1	1
3	TERA_HUMAN	1	50.0 AA STEP	50Step_Domain_p650.0_to_700.0	650	700	50	DVDLEFLAK MTNGFSGADLTEICQR DVDLEFLAK LDQLIYIPLPDEK MTNGFSGADLTEICQR	DVDLEFLAK DVDLEFLAK MTNGFSGADLTEICQR MTNGFSGADLTEICQR	0.0391	-0.04	2	4	2	1	1	1	2	1	2	1	2	1
0	TERA_HUMAN	0	50.0 AA STEP	50Step_Domain_p700.0_to_750.0	700	750	50	DHFEEAMR	DHFEEAMR ESIESEIR	1	0	0	0	1	0	0	1	0	0	1	0	0	2
0	TERA_HUMAN	0	50.0 AA STEP	50Step_Domain_p750.0_to_800.0	750	800	50			1	0	0	0	0	0	0	0	0	0	0	0	0	0
0	TERA_HUMAN	0	50.0 AA STEP	50Step_Domain_p800.0_to_806.0	800	806	6			1	0	0	0	0	0	0	0	0	0	0	0	0	0
0	TRHY_HUMAN	2	50.0 AA STEP	50Step_Domain_p0_to_50	0	50	50		SICDITEIFNQYVSHDCDGAALTK	0.2184	0.04	0	0	0	0	5	0	0	0	0	0	1	0
0	TRHY_HUMAN	0	50.0 AA STEP	50Step_Domain_p50.0_to_100.0	50	100	50			1	0	0	0	0	0	0	0	0	0	0	0	0	0
0	TRHY_HUMAN	0	50.0 AA STEP	50Step_Domain_p100.0_to_150.0	100	150	50			1	0	0	0	0	0	0	0	0	0	0	0	0	0
0	TRHY_HUMAN	0	50.0 AA STEP	50Step_Domain_p150.0_to_200.0	150	200	50			1	0	0	0	0	0	0	0	0	0	0	0	0	0
0	TRHY_HUMAN	0	50.0 AA STEP	50Step_Domain_p200.0_to_250.0	200	250	50		VFQEEEEKEWR	1	0	0	0	0	0	0	1	0	0	0	0	0	1
0	TRHY_HUMAN	0	50.0 AA STEP	50Step_Domain_p250.0_to_300.0	250	300	50		ELQEEEEQLR	1	0	0	0	0	0	0	1	0	0	0	0	0	1
0	TRHY_HUMAN	0	50.0 AA STEP	50Step_Domain_p300.0_to_350.0	300	350	50			1	0	0	0	0	0	0	0	0	0	0	0	0	0
0	TRHY_HUMAN	0	50.0 AA STEP	50Step_Domain_p350.0_to_400.0	350	400	50			1	0	0	0	0	0	0	0	0	0	0	0	0	0
0	TRHY_HUMAN	0	50.0 AA STEP	50Step_Domain_p400.0_to_450.0	400	450	50			1	0	0	0	0	0	0	0	0	0	0	0	0	0
0	TRHY_HUMAN	0	50.0 AA STEP	50Step_Domain_p450.0_to_500.0	450	500	50			1	0	0	0	0	0	0	0	0	0	0	0	0	0
0	TRHY_HUMAN	0	50.0 AA STEP	50Step_Domain_p500.0_to_550.0	500	550	50			1	0	0	0	0	0	0	0	0	0	0	0	0	0
0	TRHY_HUMAN	0	50.0 AA STEP	50Step_Domain_p550.0_to_600.0	550	600	50			1	0	0	0	0	0	0	0	0	0	0	0	0	0
0	TRHY_HUMAN	0	50.0 AA STEP	50Step_Domain_p600.0_to_650.0	600	650	50			1	0	0	0	0	0	0	0	0	0	0	0	0	0
0	TRHY_HUMAN	0	50.0 AA STEP	50Step_Domain_p650.0_to_700.0	650	700	50			1	0	0	0	0	0	0	0	0	0	0	0	0	0
0	TRHY_HUMAN	0	50.0 AA STEP	50Step_Domain_p700.0_to_750.0	700	750	50		ESELQWQEEER	1	0	0	0	0	0	0	1	0	0	0	0	0	1
0	TRHY_HUMAN	0	50.0 AA STEP	50Step_Domain_p750.0_to_800.0	750	800	50		ESELQWQEEER	1	0	0	0	0	0	0	1	0	0	0	0	0	1
0	TRHY_HUMAN	0	50.0 AA STEP	50Step_Domain_p800.0_to_850.0	800	850	50		AQQLQEEEDGLQEDQER FLPEEEEKEQR	1	0	0	0	0	0	0	1	0	0	0	0	0	2
0	TRHY_HUMAN	0	50.0 AA STEP	50Step_Domain_p850.0_to_900.0	850	900	50		AQQLQEEEDGLQEDQER	1	0	0	0	0	0	0	1	0	0	0	0	0	1
0	TRHY_HUMAN	0	50.0 AA STEP	50Step_Domain_p900.0_to_950.0	900	950	50		KEQQLLQEEEEELQREER	1	0	0	0	0	0	0	1	0	0	0	0	0	1
0	TRHY_HUMAN	0	50.0 AA STEP	50Step_Domain_p950.0_to_1000.0	950	1000	50		EEQLLGEEPEK EEQLLGEEPEKR	1	0	0	0	0	0	0	1	0	0	0	0	0	2
0	TRHY_HUMAN	0	50.0 AA STEP	50Step_Domain_p1000.0_to_1050.0	1000	1050	50			1	0	0	0	0	0	0	0	0	0	0	0	0	0
0	TRHY_HUMAN	0	50.0 AA STEP	50Step_Domain_p1050.0_to_1100.0	1050	1100	50			1	0	0	0	0	0	0	0	0	0	0	0	0	0
0	TRHY_HUMAN	0	50.0 AA STEP	50Step_Domain_p1100.0_to_1150.0	1100	1150	50			1	0	0	0	0	0	0	0	0	0	0	0	0	0
0	TRHY_HUMAN	0	50.0 AA STEP	50Step_Domain_p1150.0_to_1200.0	1150	1200	50			1	0	0	0	0	0	0	0	0	0	0	0	0	0
0	TRHY_HUMAN	0	50.0 AA STEP	50Step_Domain_p1200.0_to_1250.0	1200	1250	50			1	0	0	0	0	0	0	0	0	0	0	0	0	0
0	TRHY_HUMAN	0	50.0 AA STEP	50Step_Domain_p1250.0_to_1300.0	1250	1300	50			1	0	0	0	0	0	0	0	0	0	0	0	0	0
0	TRHY_HUMAN	0	50.0 AA STEP	50Step_Domain_p1300.0_to_1350.0	1300	1350	50		FREEEQLLQER	1	0	0	0	0	0	0	1	0	0	0	0	0	1
0	TRHY_HUMAN	0	50.0 AA STEP	50Step_Domain_p1350.0_to_1400.0	1350	1400	50			1	0	0	0	0	0	0	0	0	0	0	0	0	0
0	TRHY_HUMAN	0	50.0 AA STEP	50Step_Domain_p1400.0_to_1450.0	1400	1450	50			1	0	0	0	0	0	0	0	0	0	0	0	0	0
0	TRHY_HUMAN	0	50.0 AA STEP	50Step_Domain_p1450.0_to_1500.0	1450	1500	50		FREEEQLLQER	1	0	0	0	0	0	0	1	0	0	0	0	0	1
0	TRHY_HUMAN	2	50.0 AA STEP	50Step_Domain_p1500.0_to_1550.0	1500	1550	50		FLQEEQQLR FLQEEQQLR KFLQEEQQLR	0.0039	0.04	0	0	0	0	5	2	0	0	0	0	1	3
0	TRHY_HUMAN	2	50.0 AA STEP	50Step_Domain_p1550.0_to_1600.0	1550	1600	50		FMEDEQQLR FMEDEQQLR FREEEQLR	0.039	0.04	0	0	0	0	5	1	0	0	0	0	1	2
0	TRHY_HUMAN	2	50.0 AA STEP	50Step_Domain_p1600.0_to_1650.0	1600	1650	50		FMEDEQQLR FLEEEPQLR FMEDEQQLR	0.039	0.04	0	0	0	0	5	1	0	0	0	0	1	2
0	TRHY_HUMAN	0	50.0 AA STEP	50Step_Domain_p1650.0_to_1700.0	1650	1700	50		FLEEEPQLR KFREEEQLLQEGEEQQLR	1	0	0	0	0	0	0	1	0	0	0	0	0	2
0	TRHY_HUMAN	2	50.0 AA STEP	50Step_Domain_p1700.0_to_1750.0	1700	1750	50		FLQEEQQLR FLQEEQQLR FREEEQLR KFLQEEQQLR	0.0039	0.04	0	0	0	0	5	2	0	0	0	0	1	4
0	TRHY_HUMAN	0	50.0 AA STEP	50Step_Domain_p1750.0_to_1800.0	1750	1800	50		FREEEQLR FREEEQLR	1	0	0	0	0	0	0	1	0	0	0	0	0	2
0	TRHY_HUMAN	0	50.0 AA STEP	50Step_Domain_p1800.0_to_1850.0	1800	1850	50		FREEEQLR YRWEEEQLQLEEQEQR	1	0	0	0	0	0	0	1	0	0	0	0	0	2
0	TRHY_HUMAN	0	50.0 AA STEP	50Step_Domain_p1850.0_to_1900.0	1850	1900	50		REEQELWQEEEQKR	1	0	0	0	0	0	0	1	0	0	0	0	0	1
0	TRHY_HUMAN	0	50.0 AA STEP	50Step_Domain_p1900.0_to_1943.0	1900	1943	43		LLEPGTHQFASVPVR SSPLYEYIQEQR	1	0	0	0	0	0	0	1	0	0	0	0	0	2
0	VIME_HUMAN	0	50.0 AA STEP	50Step_Domain_p0_to_50	0	50	50			1	0	0	0	0	0	0	0	0	0	0	0	0	0
0	VIME_HUMAN	0	50.0 AA STEP	50Step_Domain_p50.0_to_100.0	50	100	50			1	0	0	0	0	0	0	0	0	0	0	0	0	0
7	VIME_HUMAN	7	50.0 AA STEP	50Step_Domain_p100.0_to_150.0	100	150	50	ILLAELEQLK ILLAELEQLKGQGK LGDLYEEEMR LGDLYEEEMRELR VELQELNDR ILLAELEQLK ILLAELEQLKGQGK TNEKVELQELNDR VELQELNDR ILLAELEQLK ILLAELEQLKGQGK LGDLYEEEMRELR TNEKVELQELNDR VELQELNDR	ILLAELEQLK ILLAELEQLKGQGK LGDLYEEEMR TNEKVELQELNDR VELQELNDR ILLAELEQLK ILLAELEQLKGQGK LGDLYEEEMR LGDLYEEEMRELR TNEKVELQELNDR VELQELNDR ILLAELEQLK ILLAELEQLKGQGK LGDLYEEEMR TNEKVELQELNDR VELQELNDR	1	0	7	6	7	7	8	6	6	5	6	8	7	6
5	VIME_HUMAN	4	50.0 AA STEP	50Step_Domain_p150.0_to_200.0	150	200	50	DNLAEDIMR LGDLYEEEMR LGDLYEEEMRELR RQVDQLTNDK VEVERDNLAEDIMR DNLAEDIMR RQVDQLTNDK DNLAEDIMR EEAENTLQSFRQDVDNASLAR LGDLYEEEMRELR RQVDQLTNDK VEVERDNLAEDIMR	DNLAEDIMR EEAENTLQSFRQDVDNASLAR LGDLYEEEMR RQVDQLTNDK VEVERDNLAEDIMR DNLAEDIMR LGDLYEEEMR LGDLYEEEMRELR RQVDQLTNDK DNLAEDIMR EEAENTLQSFRQDVDNASLAR LGDLYEEEMR	1	-0.02	6	2	6	5	4	4	5	2	5	6	4	4
4	VIME_HUMAN	4	50.0 AA STEP	50Step_Domain_p200.0_to_250.0	200	250	50	KVESLQEEIAFLK KVESLQEEIAFLKK KVESLQEEIAFLK VESLQEEIAFLK EEAENTLQSFRQDVDNASLAR KVESLQEEIAFLK	EEAENTLQSFRQDVDNASLAR KVESLQEEIAFLK VESLQEEIAFLK KVESLQEEIAFLK VESLQEEIAFLK EEAENTLQSFRQDVDNASLAR KVESLQEEIAFLK VESLQEEIAFLK	1	0	4	5	3	4	4	5	3	4	3	5	4	5
1	VIME_HUMAN	2	50.0 AA STEP	50Step_Domain_p250.0_to_300.0	250	300	50	NLQEAEEWYK FADLSEAANR NLQEAEEWYK NLQEAEEWYK	FADLSEAANR NLQEAEEWYK QQYESVAAK FADLSEAANR NLQEAEEWYK FADLSEAANR NLQEAEEWYK	1	0.02	1	2	1	3	2	2	1	2	1	3	2	2
2	VIME_HUMAN	2	50.0 AA STEP	50Step_Domain_p300.0_to_350.0	300	350	50	QVQSLTCEVDALKGTNESLER EMEENFAVEAANYQDTIGR FADLSEAANR QVQSLTCEVDALKGTNESLER EMEENFAVEAANYQDTIGR QVQSLTCEVDALKGTNESLER	FADLSEAANR QVQSLTCEVDALKGTNESLER EMEENFAVEAANYQDTIGR FADLSEAANR EMEENFAVEAANYQDTIGR FADLSEAANR QVQSLTCEVDALKGTNESLER	1	0	1	4	2	2	2	3	1	3	2	2	2	3
3	VIME_HUMAN	2	50.0 AA STEP	50Step_Domain_p350.0_to_400.0	350	400	50	EYQDLLNVK LQDEIQNMKEEMAR EMEENFAVEAANYQDTIGR EYQDLLNVK LQDEIQNMKEEMAR EMEENFAVEAANYQDTIGR EYQDLLNVK LQDEIQNMKEEMAR	LQDEIQNMKEEMAR EMEENFAVEAANYQDTIGR LQDEIQNMKEEMAR EMEENFAVEAANYQDTIGR EYQDLLNVK LQDEIQNMKEEMAR	1	-0.02	2	4	3	1	2	3	2	3	3	1	2	3
1	VIME_HUMAN	2	50.0 AA STEP	50Step_Domain_p400.0_to_450.0	400	450	50	LLEGEESR ETNLDSLPLVDTHSK	ETNLDSLPLVDTHSK LLEGEESR LLEGEESR ETNLDSLPLVDTHSK LLEGEESR	0.68	0.02	1	0	1	3	1	2	1	0	1	3	1	2
0	VIME_HUMAN	0	50.0 AA STEP	50Step_Domain_p450.0_to_466.0	450	466	16			1	0	0	0	0	0	0	0	0	0	0	0	0	0
0	VINC_HUMAN	0	50.0 AA STEP	50Step_Domain_p0_to_50	0	50	50			1	0	0	0	0	0	0	0	0	0	0	0	0	0
0	VINC_HUMAN	0	50.0 AA STEP	50Step_Domain_p50.0_to_100.0	50	100	50			1	0	0	0	0	0	0	0	0	0	0	0	0	0
0	VINC_HUMAN	0	50.0 AA STEP	50Step_Domain_p100.0_to_150.0	100	150	50			1	0	0	0	0	0	0	0	0	0	0	0	0	0
0	VINC_HUMAN	0	50.0 AA STEP	50Step_Domain_p150.0_to_200.0	150	200	50			1	0	0	0	0	0	0	0	0	0	0	0	0	0
0	VINC_HUMAN	0	50.0 AA STEP	50Step_Domain_p200.0_to_250.0	200	250	50			1	0	0	0	0	0	0	0	0	0	0	0	0	0
1	VINC_HUMAN	0	50.0 AA STEP	50Step_Domain_p250.0_to_300.0	250	300	50	DPSASPGDAGEQAIR DPSASPGDAGEQAIR		0.0828	-0.02	0	2	1	0	0	0	0	1	1	0	0	0
1	VINC_HUMAN	1	50.0 AA STEP	50Step_Domain_p300.0_to_350.0	300	350	50	MLGQMTDQVADLR MLGQMTDQVADLR	MLGQMTDQVADLR MLGQMTDQVADLR	1	0	2	0	1	0	1	1	1	0	1	0	1	1
2	VINC_HUMAN	1	50.0 AA STEP	50Step_Domain_p350.0_to_400.0	350	400	50	AQQVSQGLDVLTAK AQQVSQGLDVLTAK AQQVSQGLDVLTAK	AQQVSQGLDVLTAK AQQVSQGLDVLTAK AQQVSQGLDVLTAK	1	-0.02	2	2	1	1	1	1	1	1	1	1	1	1
0	VINC_HUMAN	1	50.0 AA STEP	50Step_Domain_p400.0_to_450.0	400	450	50		SLGEISALTSK SLGEISALTSK	1	0.02	0	0	0	1	0	1	0	0	0	1	0	1
0	VINC_HUMAN	0	50.0 AA STEP	50Step_Domain_p450.0_to_500.0	450	500	50			1	0	0	0	0	0	0	0	0	0	0	0	0	0
0	VINC_HUMAN	0	50.0 AA STEP	50Step_Domain_p500.0_to_550.0	500	550	50			1	0	0	0	0	0	0	0	0	0	0	0	0	0
0	VINC_HUMAN	0	50.0 AA STEP	50Step_Domain_p550.0_to_600.0	550	600	50			1	0	0	0	0	0	0	0	0	0	0	0	0	0
0	VINC_HUMAN	0	50.0 AA STEP	50Step_Domain_p600.0_to_650.0	600	650	50			1	0	0	0	0	0	0	0	0	0	0	0	0	0
1	VINC_HUMAN	1	50.0 AA STEP	50Step_Domain_p650.0_to_700.0	650	700	50	NPGNQAAYEHFETMK STVEGIQASVK	STVEGIQASVK STVEGIQASVK	1	0	0	0	2	1	1	0	0	0	2	1	1	0
2	VINC_HUMAN	1	50.0 AA STEP	50Step_Domain_p700.0_to_750.0	700	750	50	MTGLVDEAIDTK MTGLVDEAIDTK MTGLVDEAIDTK	MTGLVDEAIDTK MTGLVDEAIDTK MTGLVDEAIDTK	1	-0.02	2	2	1	1	1	1	1	1	1	1	1	1
0	VINC_HUMAN	0	50.0 AA STEP	50Step_Domain_p750.0_to_800.0	750	800	50			1	0	0	0	0	0	0	0	0	0	0	0	0	0
2	VINC_HUMAN	1	50.0 AA STEP	50Step_Domain_p800.0_to_850.0	800	850	50	SFLDSGYR SFLDSGYR AVAGNISDPGLQK SFLDSGYR	SFLDSGYR SFLDSGYR SFLDSGYR	0.0828	-0.02	2	2	2	1	1	1	1	1	2	1	1	1
0	VINC_HUMAN	0	50.0 AA STEP	50Step_Domain_p850.0_to_900.0	850	900	50			1	0	0	0	0	0	0	0	0	0	0	0	0	0
0	VINC_HUMAN	0	50.0 AA STEP	50Step_Domain_p900.0_to_950.0	900	950	50			1	0	0	0	0	0	0	0	0	0	0	0	0	0
0	VINC_HUMAN	0	50.0 AA STEP	50Step_Domain_p950.0_to_1000.0	950	1000	50			1	0	0	0	0	0	0	0	0	0	0	0	0	0
0	VINC_HUMAN	0	50.0 AA STEP	50Step_Domain_p1000.0_to_1050.0	1000	1050	50			1	0	0	0	0	0	0	0	0	0	0	0	0	0
0	VINC_HUMAN	0	50.0 AA STEP	50Step_Domain_p1050.0_to_1100.0	1050	1100	50			1	0	0	0	0	0	0	0	0	0	0	0	0	0
0	VINC_HUMAN	0	50.0 AA STEP	50Step_Domain_p1100.0_to_1134.0	1100	1134	34			1	0	0	0	0	0	0	0	0	0	0	0	0	0
0	AL3A1_HUMAN	1	50.0 AA STEP	50Step_Domain_p0_to_50	0	50	50		IQQLEALQR IQQLEALQR	0.049	0.02	0	0	0	1	1	0	0	0	0	1	1	0
0	AL3A1_HUMAN	0	50.0 AA STEP	50Step_Domain_p50.0_to_100.0	50	100	50			1	0	0	0	0	0	0	0	0	0	0	0	0	0
0	AL3A1_HUMAN	0	50.0 AA STEP	50Step_Domain_p100.0_to_150.0	100	150	50			1	0	0	0	0	0	0	0	0	0	0	0	0	0
0	AL3A1_HUMAN	0	50.0 AA STEP	50Step_Domain_p150.0_to_200.0	150	200	50		FDHILYTGSTGVGK	1	0	0	0	0	1	0	0	0	0	0	1	0	0
0	AL3A1_HUMAN	0	50.0 AA STEP	50Step_Domain_p200.0_to_250.0	200	250	50			1	0	0	0	0	0	0	0	0	0	0	0	0	0
0	AL3A1_HUMAN	0	50.0 AA STEP	50Step_Domain_p250.0_to_300.0	250	300	50			1	0	0	0	0	0	0	0	0	0	0	0	0	0
0	AL3A1_HUMAN	0	50.0 AA STEP	50Step_Domain_p300.0_to_350.0	300	350	50		VAYGGTGDAATR	1	0	0	0	0	1	0	0	0	0	0	1	0	0
0	AL3A1_HUMAN	0	50.0 AA STEP	50Step_Domain_p350.0_to_400.0	350	400	50			1	0	0	0	0	0	0	0	0	0	0	0	0	0
0	AL3A1_HUMAN	0	50.0 AA STEP	50Step_Domain_p400.0_to_450.0	400	450	50		SCLVRPLMNDEGLK	1	0	0	0	0	0	1	0	0	0	0	0	1	0
0	AL3A1_HUMAN	0	50.0 AA STEP	50Step_Domain_p450.0_to_453.0	450	453	3			1	0	0	0	0	0	0	0	0	0	0	0	0	0
0	AT2A2_HUMAN	0	50.0 AA STEP	50Step_Domain_p0_to_50	0	50	50			1	0	0	0	0	0	0	0	0	0	0	0	0	0
0	AT2A2_HUMAN	0	50.0 AA STEP	50Step_Domain_p50.0_to_100.0	50	100	50			1	0	0	0	0	0	0	0	0	0	0	0	0	0
0	AT2A2_HUMAN	0	50.0 AA STEP	50Step_Domain_p100.0_to_150.0	100	150	50			1	0	0	0	0	0	0	0	0	0	0	0	0	0
2	AT2A2_HUMAN	2	50.0 AA STEP	50Step_Domain_p150.0_to_200.0	150	200	50	VDQSILTGESVSVIK VDQSILTGESVSVIK VDQSILTGESVSVIK	VDQSILTGESVSVIK VDQSILTGESVSVIK VDQSILTGESVSVIK	1	0	2	2	1	2	1	2	1	1	1	1	1	1
0	AT2A2_HUMAN	0	50.0 AA STEP	50Step_Domain_p200.0_to_250.0	200	250	50	NMLFSGTNIAAGK		1	0	0	0	1	0	0	0	0	0	1	0	0	0
0	AT2A2_HUMAN	0	50.0 AA STEP	50Step_Domain_p250.0_to_300.0	250	300	50			1	0	0	0	0	0	0	0	0	0	0	0	0	0
0	AT2A2_HUMAN	0	50.0 AA STEP	50Step_Domain_p300.0_to_350.0	300	350	50			1	0	0	0	0	0	0	0	0	0	0	0	0	0
0	AT2A2_HUMAN	0	50.0 AA STEP	50Step_Domain_p350.0_to_400.0	350	400	50			1	0	0	0	0	0	0	0	0	0	0	0	0	0
0	AT2A2_HUMAN	2	50.0 AA STEP	50Step_Domain_p400.0_to_450.0	400	450	50	VGEATETALTCLVEK	VGEATETALTCLVEK VGEATETALTCLVEK VGEATETALTCLVEK	0	0.04	0	0	1	2	1	2	0	0	1	1	1	1
0	AT2A2_HUMAN	2	50.0 AA STEP	50Step_Domain_p450.0_to_500.0	450	500	50	VGEATETALTCLVEK	VGEATETALTCLVEK VGEATETALTCLVEK VGEATETALTCLVEK	0	0.04	0	0	1	2	1	2	0	0	1	1	1	1
0	AT2A2_HUMAN	0	50.0 AA STEP	50Step_Domain_p500.0_to_550.0	500	550	50			1	0	0	0	0	0	0	0	0	0	0	0	0	0
0	AT2A2_HUMAN	0	50.0 AA STEP	50Step_Domain_p550.0_to_600.0	550	600	50			1	0	0	0	0	0	0	0	0	0	0	0	0	0
2	AT2A2_HUMAN	0	50.0 AA STEP	50Step_Domain_p600.0_to_650.0	600	650	50	IGIFGQDEDVTSK IGIFGQDEDVTSK IGIFGQDEDVTSK	IGIFGQDEDVTSK	0	-0.04	2	2	1	0	1	0	1	1	1	0	1	0
0	AT2A2_HUMAN	0	50.0 AA STEP	50Step_Domain_p650.0_to_700.0	650	700	50			1	0	0	0	0	0	0	0	0	0	0	0	0	0
0	AT2A2_HUMAN	0	50.0 AA STEP	50Step_Domain_p700.0_to_750.0	700	750	50			1	0	0	0	0	0	0	0	0	0	0	0	0	0
0	AT2A2_HUMAN	0	50.0 AA STEP	50Step_Domain_p750.0_to_800.0	750	800	50			1	0	0	0	0	0	0	0	0	0	0	0	0	0
0	AT2A2_HUMAN	0	50.0 AA STEP	50Step_Domain_p800.0_to_850.0	800	850	50			1	0	0	0	0	0	0	0	0	0	0	0	0	0
0	AT2A2_HUMAN	0	50.0 AA STEP	50Step_Domain_p850.0_to_900.0	850	900	50			1	0	0	0	0	0	0	0	0	0	0	0	0	0
0	AT2A2_HUMAN	0	50.0 AA STEP	50Step_Domain_p900.0_to_950.0	900	950	50			1	0	0	0	0	0	0	0	0	0	0	0	0	0
0	AT2A2_HUMAN	0	50.0 AA STEP	50Step_Domain_p950.0_to_1000.0	950	1000	50			1	0	0	0	0	0	0	0	0	0	0	0	0	0
0	AT2A2_HUMAN	0	50.0 AA STEP	50Step_Domain_p1000.0_to_1042.0	1000	1042	42			1	0	0	0	0	0	0	0	0	0	0	0	0	0
0	AT2B4_HUMAN	1	50.0 AA STEP	50Step_Domain_p0_to_50	0	50	50		EGDFGCTVMELR EGDFGCTVMELR EGDFGCTVMELR	0	0.02	0	0	0	1	1	1	0	0	0	1	1	1
1	AT2B4_HUMAN	0	50.0 AA STEP	50Step_Domain_p50.0_to_100.0	50	100	50	TSPVEGLSGNPADLEK TSPVEGLSGNPADLEK		0.01	-0.02	1	1	0	0	0	0	1	1	0	0	0	0
0	AT2B4_HUMAN	0	50.0 AA STEP	50Step_Domain_p100.0_to_150.0	100	150	50			1	0	0	0	0	0	0	0	0	0	0	0	0	0
0	AT2B4_HUMAN	0	50.0 AA STEP	50Step_Domain_p150.0_to_200.0	150	200	50			1	0	0	0	0	0	0	0	0	0	0	0	0	0
0	AT2B4_HUMAN	0	50.0 AA STEP	50Step_Domain_p200.0_to_250.0	200	250	50			1	0	0	0	0	0	0	0	0	0	0	0	0	0
0	AT2B4_HUMAN	0	50.0 AA STEP	50Step_Domain_p250.0_to_300.0	250	300	50			1	0	0	0	0	0	0	0	0	0	0	0	0	0
0	AT2B4_HUMAN	0	50.0 AA STEP	50Step_Domain_p300.0_to_350.0	300	350	50			1	0	0	0	0	0	0	0	0	0	0	0	0	0
0	AT2B4_HUMAN	0	50.0 AA STEP	50Step_Domain_p350.0_to_400.0	350	400	50			1	0	0	0	0	0	0	0	0	0	0	0	0	0
0	AT2B4_HUMAN	0	50.0 AA STEP	50Step_Domain_p400.0_to_450.0	400	450	50			1	0	0	0	0	0	0	0	0	0	0	0	0	0
0	AT2B4_HUMAN	0	50.0 AA STEP	50Step_Domain_p450.0_to_500.0	450	500	50			1	0	0	0	0	0	0	0	0	0	0	0	0	0
0	AT2B4_HUMAN	0	50.0 AA STEP	50Step_Domain_p500.0_to_550.0	500	550	50			1	0	0	0	0	0	0	0	0	0	0	0	0	0
0	AT2B4_HUMAN	0	50.0 AA STEP	50Step_Domain_p550.0_to_600.0	550	600	50			1	0	0	0	0	0	0	0	0	0	0	0	0	0
0	AT2B4_HUMAN	0	50.0 AA STEP	50Step_Domain_p600.0_to_650.0	600	650	50			1	0	0	0	0	0	0	0	0	0	0	0	0	0
1	AT2B4_HUMAN	1	50.0 AA STEP	50Step_Domain_p650.0_to_700.0	650	700	50	MVTGDNINTAR MVTGDNINTAR	MVTGDNINTAR MVTGDNINTAR	1	0	0	1	1	1	1	0	0	1	1	1	1	0
1	AT2B4_HUMAN	1	50.0 AA STEP	50Step_Domain_p700.0_to_750.0	700	750	50	MVTGDNINTAR MVTGDNINTAR	MVTGDNINTAR MVTGDNINTAR	1	0	0	1	1	1	1	0	0	1	1	1	1	0
1	AT2B4_HUMAN	1	50.0 AA STEP	50Step_Domain_p750.0_to_800.0	750	800	50	QVVAVTGDGTNDGPALK QVVAVTGDGTNDGPALK QVVAVTGDGTNDGPALK	QVVAVTGDGTNDGPALK QVVAVTGDGTNDGPALK QVVAVTGDGTNDGPALK	1	0	1	1	1	1	1	1	1	1	1	1	1	1
0	AT2B4_HUMAN	0	50.0 AA STEP	50Step_Domain_p800.0_to_850.0	800	850	50			1	0	0	0	0	0	0	0	0	0	0	0	0	0
0	AT2B4_HUMAN	0	50.0 AA STEP	50Step_Domain_p850.0_to_900.0	850	900	50			1	0	0	0	0	0	0	0	0	0	0	0	0	0
0	AT2B4_HUMAN	0	50.0 AA STEP	50Step_Domain_p900.0_to_950.0	900	950	50			1	0	0	0	0	0	0	0	0	0	0	0	0	0
0	AT2B4_HUMAN	0	50.0 AA STEP	50Step_Domain_p950.0_to_1000.0	950	1000	50			1	0	0	0	0	0	0	0	0	0	0	0	0	0
0	AT2B4_HUMAN	0	50.0 AA STEP	50Step_Domain_p1000.0_to_1050.0	1000	1050	50			1	0	0	0	0	0	0	0	0	0	0	0	0	0
0	AT2B4_HUMAN	0	50.0 AA STEP	50Step_Domain_p1050.0_to_1100.0	1050	1100	50			1	0	0	0	0	0	0	0	0	0	0	0	0	0
0	AT2B4_HUMAN	0	50.0 AA STEP	50Step_Domain_p1100.0_to_1150.0	1100	1150	50			1	0	0	0	0	0	0	0	0	0	0	0	0	0
0	AT2B4_HUMAN	0	50.0 AA STEP	50Step_Domain_p1150.0_to_1200.0	1150	1200	50			1	0	0	0	0	0	0	0	0	0	0	0	0	0
0	AT2B4_HUMAN	0	50.0 AA STEP	50Step_Domain_p1200.0_to_1241.0	1200	1241	41			1	0	0	0	0	0	0	0	0	0	0	0	0	0
0	AT5F1_HUMAN	0	50.0 AA STEP	50Step_Domain_p0_to_50	0	50	50			1	0	0	0	0	0	0	0	0	0	0	0	0	0
0	AT5F1_HUMAN	0	50.0 AA STEP	50Step_Domain_p50.0_to_100.0	50	100	50			1	0	0	0	0	0	0	0	0	0	0	0	0	0
1	AT5F1_HUMAN	0	50.0 AA STEP	50Step_Domain_p100.0_to_150.0	100	150	50	QASIQHIQNAIDTEK QASIQHIQNAIDTEK		0.2934	-0.02	1	0	1	0	0	0	1	0	1	0	0	0
1	AT5F1_HUMAN	0	50.0 AA STEP	50Step_Domain_p150.0_to_200.0	150	200	50	HYLFDVQR QASIQHIQNAIDTEK HYLFDVQR QASIQHIQNAIDTEK		0.039	-0.02	2	0	1	0	0	0	2	0	2	0	0	0
0	AT5F1_HUMAN	0	50.0 AA STEP	50Step_Domain_p200.0_to_250.0	200	250	50	HVVQSISTQQEK		1	0	0	0	1	0	0	0	0	0	1	0	0	0
0	AT5F1_HUMAN	0	50.0 AA STEP	50Step_Domain_p250.0_to_256.0	250	256	6			1	0	0	0	0	0	0	0	0	0	0	0	0	0
0	COX5B_HUMAN	0	50.0 AA STEP	50Step_Domain_p0_to_50	0	50	50			1	0	0	0	0	0	0	0	0	0	0	0	0	0
2	COX5B_HUMAN	1	50.0 AA STEP	50Step_Domain_p50.0_to_100.0	50	100	50	EDPNLVPSISNK GLDPYNVLAPK KGLDPYNVLAPK EDPNLVPSISNK KGLDPYNVLAPK EDPNLVPSISNK GLDPYNVLAPK	EDPNLVPSISNK GLDPYNVLAPK EDPNLVPSISNK	0.0402	-0.02	2	2	2	0	1	1	3	2	3	0	2	1
1	COX5B_HUMAN	1	50.0 AA STEP	50Step_Domain_p100.0_to_129.0	100	129	29	LVPQQLAH LVPQQLAH	LVPQQLAH LVPQQLAH	1	0	1	0	1	0	1	1	1	0	1	0	1	1
0	CTNB1_HUMAN	0	50.0 AA STEP	50Step_Domain_p0_to_50	0	50	50			1	0	0	0	0	0	0	0	0	0	0	0	0	0
0	CTNB1_HUMAN	0	50.0 AA STEP	50Step_Domain_p50.0_to_100.0	50	100	50			1	0	0	0	0	0	0	0	0	0	0	0	0	0
1	CTNB1_HUMAN	1	50.0 AA STEP	50Step_Domain_p100.0_to_150.0	100	150	50	HAVVNLINYQDDAELATR HAVVNLINYQDDAELATR	HAVVNLINYQDDAELATR HAVVNLINYQDDAELATR HAVVNLINYQDDAELATR	0.44	0	0	1	1	1	1	1	0	1	1	1	1	1
2	CTNB1_HUMAN	2	50.0 AA STEP	50Step_Domain_p150.0_to_200.0	150	200	50	LLNDEDQVVVNK HAVVNLINYQDDAELATR LLNDEDQVVVNK HAVVNLINYQDDAELATR LLNDEDQVVVNK	HAVVNLINYQDDAELATR LLNDEDQVVVNK HAVVNLINYQDDAELATR LLNDEDQVVVNK HAVVNLINYQDDAELATR LLNDEDQVVVNK	0.44	0	1	2	2	2	2	2	1	2	2	2	2	2
0	CTNB1_HUMAN	0	50.0 AA STEP	50Step_Domain_p200.0_to_250.0	200	250	50			1	0	0	0	0	0	0	0	0	0	0	0	0	0
0	CTNB1_HUMAN	0	50.0 AA STEP	50Step_Domain_p250.0_to_300.0	250	300	50			1	0	0	0	0	0	0	0	0	0	0	0	0	0
0	CTNB1_HUMAN	0	50.0 AA STEP	50Step_Domain_p300.0_to_350.0	300	350	50			1	0	0	0	0	0	0	0	0	0	0	0	0	0
0	CTNB1_HUMAN	0	50.0 AA STEP	50Step_Domain_p350.0_to_400.0	350	400	50			1	0	0	0	0	0	0	0	0	0	0	0	0	0
0	CTNB1_HUMAN	0	50.0 AA STEP	50Step_Domain_p400.0_to_450.0	400	450	50			1	0	0	0	0	0	0	0	0	0	0	0	0	0
1	CTNB1_HUMAN	0	50.0 AA STEP	50Step_Domain_p450.0_to_500.0	450	500	50	LHYGLPVVVK LHYGLPVVVK HQEAEMAQNAVR	LHYGLPVVVK	0.0016	-0.02	1	1	1	0	1	0	1	1	1	0	1	0
0	CTNB1_HUMAN	0	50.0 AA STEP	50Step_Domain_p500.0_to_550.0	500	550	50			1	0	0	0	0	0	0	0	0	0	0	0	0	0
1	CTNB1_HUMAN	1	50.0 AA STEP	50Step_Domain_p550.0_to_600.0	550	600	50	TSMGGTQQQFVEGVR TSMGGTQQQFVEGVR TSMGGTQQQFVEGVR	TSMGGTQQQFVEGVR TSMGGTQQQFVEGVR TSMGGTQQQFVEGVR	1	0	1	1	1	1	1	1	1	1	1	1	1	1
0	CTNB1_HUMAN	0	50.0 AA STEP	50Step_Domain_p600.0_to_650.0	600	650	50			1	0	0	0	0	0	0	0	0	0	0	0	0	0
0	CTNB1_HUMAN	0	50.0 AA STEP	50Step_Domain_p650.0_to_700.0	650	700	50			1	0	0	0	0	0	0	0	0	0	0	0	0	0
0	CTNB1_HUMAN	0	50.0 AA STEP	50Step_Domain_p700.0_to_750.0	700	750	50			1	0	0	0	0	0	0	0	0	0	0	0	0	0
0	CTNB1_HUMAN	0	50.0 AA STEP	50Step_Domain_p750.0_to_781.0	750	781	31			1	0	0	0	0	0	0	0	0	0	0	0	0	0
1	DYHC1_HUMAN	0	50.0 AA STEP	50Step_Domain_p0_to_50	0	50	50	KLVPLLLEDGGEAPAALEAALEEK KLVPLLLEDGGEAPAALEAALEEK	KLVPLLLEDGGEAPAALEAALEEK	1	-0.02	1	1	0	0	1	0	1	1	0	0	1	0
1	DYHC1_HUMAN	1	50.0 AA STEP	50Step_Domain_p50.0_to_100.0	50	100	50	FLSDPQVHTVLVER KLVPLLLEDGGEAPAALEAALEEK KLVPLLLEDGGEAPAALEAALEEK	FLSDPQVHTVLVER KLVPLLLEDGGEAPAALEAALEEK FLSDPQVHTVLVER	1	0	3	1	0	1	1	1	2	1	0	1	1	1
1	DYHC1_HUMAN	1	50.0 AA STEP	50Step_Domain_p100.0_to_150.0	100	150	50	TPVIDADKPVSSQLR TPVIDADKPVSSQLR	SNSLAFIK TPVIDADKPVSSQLR SNSLAFIK	1	0	0	1	1	1	2	1	0	1	1	1	2	1
0	DYHC1_HUMAN	0	50.0 AA STEP	50Step_Domain_p150.0_to_200.0	150	200	50			1	0	0	0	0	0	0	0	0	0	0	0	0	0
0	DYHC1_HUMAN	0	50.0 AA STEP	50Step_Domain_p200.0_to_250.0	200	250	50			1	0	0	0	0	0	0	0	0	0	0	0	0	0
0	DYHC1_HUMAN	0	50.0 AA STEP	50Step_Domain_p250.0_to_300.0	250	300	50			1	0	0	0	0	0	0	0	0	0	0	0	0	0
0	DYHC1_HUMAN	0	50.0 AA STEP	50Step_Domain_p300.0_to_350.0	300	350	50			1	0	0	0	0	0	0	0	0	0	0	0	0	0
0	DYHC1_HUMAN	0	50.0 AA STEP	50Step_Domain_p350.0_to_400.0	350	400	50			1	0	0	0	0	0	0	0	0	0	0	0	0	0
0	DYHC1_HUMAN	0	50.0 AA STEP	50Step_Domain_p400.0_to_450.0	400	450	50			1	0	0	0	0	0	0	0	0	0	0	0	0	0
0	DYHC1_HUMAN	0	50.0 AA STEP	50Step_Domain_p450.0_to_500.0	450	500	50			1	0	0	0	0	0	0	0	0	0	0	0	0	0
0	DYHC1_HUMAN	0	50.0 AA STEP	50Step_Domain_p500.0_to_550.0	500	550	50			1	0	0	0	0	0	0	0	0	0	0	0	0	0
0	DYHC1_HUMAN	0	50.0 AA STEP	50Step_Domain_p550.0_to_600.0	550	600	50			1	0	0	0	0	0	0	0	0	0	0	0	0	0
0	DYHC1_HUMAN	0	50.0 AA STEP	50Step_Domain_p600.0_to_650.0	600	650	50			1	0	0	0	0	0	0	0	0	0	0	0	0	0
0	DYHC1_HUMAN	0	50.0 AA STEP	50Step_Domain_p650.0_to_700.0	650	700	50			1	0	0	0	0	0	0	0	0	0	0	0	0	0
1	DYHC1_HUMAN	1	50.0 AA STEP	50Step_Domain_p700.0_to_750.0	700	750	50	IFTIESTR IFTIESTR IFTIESTR	IFTIESTR IFTIESTR IFTIESTR	1	0	1	1	1	1	1	1	1	1	1	1	1	1
0	DYHC1_HUMAN	0	50.0 AA STEP	50Step_Domain_p750.0_to_800.0	750	800	50			1	0	0	0	0	0	0	0	0	0	0	0	0	0
0	DYHC1_HUMAN	0	50.0 AA STEP	50Step_Domain_p800.0_to_850.0	800	850	50			1	0	0	0	0	0	0	0	0	0	0	0	0	0
0	DYHC1_HUMAN	0	50.0 AA STEP	50Step_Domain_p850.0_to_900.0	850	900	50			1	0	0	0	0	0	0	0	0	0	0	0	0	0
0	DYHC1_HUMAN	0	50.0 AA STEP	50Step_Domain_p900.0_to_950.0	900	950	50			1	0	0	0	0	0	0	0	0	0	0	0	0	0
0	DYHC1_HUMAN	0	50.0 AA STEP	50Step_Domain_p950.0_to_1000.0	950	1000	50			1	0	0	0	0	0	0	0	0	0	0	0	0	0
0	DYHC1_HUMAN	0	50.0 AA STEP	50Step_Domain_p1000.0_to_1050.0	1000	1050	50			1	0	0	0	0	0	0	0	0	0	0	0	0	0
0	DYHC1_HUMAN	0	50.0 AA STEP	50Step_Domain_p1050.0_to_1100.0	1050	1100	50			1	0	0	0	0	0	0	0	0	0	0	0	0	0
0	DYHC1_HUMAN	0	50.0 AA STEP	50Step_Domain_p1100.0_to_1150.0	1100	1150	50			1	0	0	0	0	0	0	0	0	0	0	0	0	0
0	DYHC1_HUMAN	0	50.0 AA STEP	50Step_Domain_p1150.0_to_1200.0	1150	1200	50			1	0	0	0	0	0	0	0	0	0	0	0	0	0
1	DYHC1_HUMAN	0	50.0 AA STEP	50Step_Domain_p1200.0_to_1250.0	1200	1250	50	DSAIQQQVANLQMK DSAIQQQVANLQMK	DSAIQQQVANLQMK	1	-0.02	1	0	1	0	1	0	1	0	1	0	1	0
0	DYHC1_HUMAN	0	50.0 AA STEP	50Step_Domain_p1250.0_to_1300.0	1250	1300	50			1	0	0	0	0	0	0	0	0	0	0	0	0	0
0	DYHC1_HUMAN	0	50.0 AA STEP	50Step_Domain_p1300.0_to_1350.0	1300	1350	50		VQVALEELQDLK	1	0	0	0	0	0	0	1	0	0	0	0	0	1
0	DYHC1_HUMAN	1	50.0 AA STEP	50Step_Domain_p1350.0_to_1400.0	1350	1400	50	QNLDALLNQLK	QNLDALLNQLK QNLDALLNQLK QNLDALLNQLK	1	0.02	0	1	0	1	1	1	0	1	0	1	1	1
0	DYHC1_HUMAN	0	50.0 AA STEP	50Step_Domain_p1400.0_to_1450.0	1400	1450	50			1	0	0	0	0	0	0	0	0	0	0	0	0	0
0	DYHC1_HUMAN	0	50.0 AA STEP	50Step_Domain_p1450.0_to_1500.0	1450	1500	50	GWDDLFNK		1	0	0	1	0	0	0	0	0	1	0	0	0	0
0	DYHC1_HUMAN	0	50.0 AA STEP	50Step_Domain_p1500.0_to_1550.0	1500	1550	50			1	0	0	0	0	0	0	0	0	0	0	0	0	0
0	DYHC1_HUMAN	0	50.0 AA STEP	50Step_Domain_p1550.0_to_1600.0	1550	1600	50			1	0	0	0	0	0	0	0	0	0	0	0	0	0
0	DYHC1_HUMAN	1	50.0 AA STEP	50Step_Domain_p1600.0_to_1650.0	1600	1650	50	ALGEYLER	ALGEYLER ALGEYLER	1	0.02	1	0	0	0	1	1	1	0	0	0	1	1
0	DYHC1_HUMAN	0	50.0 AA STEP	50Step_Domain_p1650.0_to_1700.0	1650	1700	50			1	0	0	0	0	0	0	0	0	0	0	0	0	0
0	DYHC1_HUMAN	0	50.0 AA STEP	50Step_Domain_p1700.0_to_1750.0	1700	1750	50			1	0	0	0	0	0	0	0	0	0	0	0	0	0
0	DYHC1_HUMAN	0	50.0 AA STEP	50Step_Domain_p1750.0_to_1800.0	1750	1800	50			1	0	0	0	0	0	0	0	0	0	0	0	0	0
0	DYHC1_HUMAN	0	50.0 AA STEP	50Step_Domain_p1800.0_to_1850.0	1800	1850	50			1	0	0	0	0	0	0	0	0	0	0	0	0	0
0	DYHC1_HUMAN	0	50.0 AA STEP	50Step_Domain_p1850.0_to_1900.0	1850	1900	50			1	0	0	0	0	0	0	0	0	0	0	0	0	0
0	DYHC1_HUMAN	0	50.0 AA STEP	50Step_Domain_p1900.0_to_1950.0	1900	1950	50			1	0	0	0	0	0	0	0	0	0	0	0	0	0
0	DYHC1_HUMAN	0	50.0 AA STEP	50Step_Domain_p1950.0_to_2000.0	1950	2000	50			1	0	0	0	0	0	0	0	0	0	0	0	0	0
0	DYHC1_HUMAN	0	50.0 AA STEP	50Step_Domain_p2000.0_to_2050.0	2000	2050	50			1	0	0	0	0	0	0	0	0	0	0	0	0	0
0	DYHC1_HUMAN	0	50.0 AA STEP	50Step_Domain_p2050.0_to_2100.0	2050	2100	50			1	0	0	0	0	0	0	0	0	0	0	0	0	0
0	DYHC1_HUMAN	0	50.0 AA STEP	50Step_Domain_p2100.0_to_2150.0	2100	2150	50			1	0	0	0	0	0	0	0	0	0	0	0	0	0
0	DYHC1_HUMAN	0	50.0 AA STEP	50Step_Domain_p2150.0_to_2200.0	2150	2200	50			1	0	0	0	0	0	0	0	0	0	0	0	0	0
0	DYHC1_HUMAN	0	50.0 AA STEP	50Step_Domain_p2200.0_to_2250.0	2200	2250	50			1	0	0	0	0	0	0	0	0	0	0	0	0	0
0	DYHC1_HUMAN	0	50.0 AA STEP	50Step_Domain_p2250.0_to_2300.0	2250	2300	50			1	0	0	0	0	0	0	0	0	0	0	0	0	0
0	DYHC1_HUMAN	0	50.0 AA STEP	50Step_Domain_p2300.0_to_2350.0	2300	2350	50			1	0	0	0	0	0	0	0	0	0	0	0	0	0
1	DYHC1_HUMAN	1	50.0 AA STEP	50Step_Domain_p2350.0_to_2400.0	2350	2400	50	SIPLDEGEDEAQR SIPLDEGEDEAQR SIPLDEGEDEAQR	SIPLDEGEDEAQR SIPLDEGEDEAQR SIPLDEGEDEAQR	1	0	1	1	1	1	1	1	1	1	1	1	1	1
0	DYHC1_HUMAN	0	50.0 AA STEP	50Step_Domain_p2400.0_to_2450.0	2400	2450	50			1	0	0	0	0	0	0	0	0	0	0	0	0	0
0	DYHC1_HUMAN	0	50.0 AA STEP	50Step_Domain_p2450.0_to_2500.0	2450	2500	50			1	0	0	0	0	0	0	0	0	0	0	0	0	0
0	DYHC1_HUMAN	0	50.0 AA STEP	50Step_Domain_p2500.0_to_2550.0	2500	2550	50			1	0	0	0	0	0	0	0	0	0	0	0	0	0
0	DYHC1_HUMAN	0	50.0 AA STEP	50Step_Domain_p2550.0_to_2600.0	2550	2600	50		VPQIEVETHK	1	0	0	0	0	0	1	0	0	0	0	0	1	0
0	DYHC1_HUMAN	0	50.0 AA STEP	50Step_Domain_p2600.0_to_2650.0	2600	2650	50			1	0	0	0	0	0	0	0	0	0	0	0	0	0
0	DYHC1_HUMAN	0	50.0 AA STEP	50Step_Domain_p2650.0_to_2700.0	2650	2700	50			1	0	0	0	0	0	0	0	0	0	0	0	0	0
0	DYHC1_HUMAN	0	50.0 AA STEP	50Step_Domain_p2700.0_to_2750.0	2700	2750	50	IQFVGACNPPTDPGR		1	0	0	1	0	0	0	0	0	1	0	0	0	0
0	DYHC1_HUMAN	0	50.0 AA STEP	50Step_Domain_p2750.0_to_2800.0	2750	2800	50		FTQDTQPHYIYSPR	1	0	0	0	0	0	1	0	0	0	0	0	1	0
1	DYHC1_HUMAN	1	50.0 AA STEP	50Step_Domain_p2800.0_to_2850.0	2800	2850	50	WTDENIDTVALK WTDENIDTVALK WTDENIDTVALK	WTDENIDTVALK WTDENIDTVALK	1	0	1	1	1	0	1	1	1	1	1	0	1	1
1	DYHC1_HUMAN	1	50.0 AA STEP	50Step_Domain_p2850.0_to_2900.0	2850	2900	50	WTDENIDTVALK WTDENIDTVALK WTDENIDTVALK	WTDENIDTVALK WTDENIDTVALK	1	0	1	1	1	0	1	1	1	1	1	0	1	1
0	DYHC1_HUMAN	0	50.0 AA STEP	50Step_Domain_p2900.0_to_2950.0	2900	2950	50			1	0	0	0	0	0	0	0	0	0	0	0	0	0
0	DYHC1_HUMAN	0	50.0 AA STEP	50Step_Domain_p2950.0_to_3000.0	2950	3000	50			1	0	0	0	0	0	0	0	0	0	0	0	0	0
0	DYHC1_HUMAN	0	50.0 AA STEP	50Step_Domain_p3000.0_to_3050.0	3000	3050	50			1	0	0	0	0	0	0	0	0	0	0	0	0	0
0	DYHC1_HUMAN	0	50.0 AA STEP	50Step_Domain_p3050.0_to_3100.0	3050	3100	50			1	0	0	0	0	0	0	0	0	0	0	0	0	0
0	DYHC1_HUMAN	0	50.0 AA STEP	50Step_Domain_p3100.0_to_3150.0	3100	3150	50			1	0	0	0	0	0	0	0	0	0	0	0	0	0
0	DYHC1_HUMAN	0	50.0 AA STEP	50Step_Domain_p3150.0_to_3200.0	3150	3200	50			1	0	0	0	0	0	0	0	0	0	0	0	0	0
0	DYHC1_HUMAN	0	50.0 AA STEP	50Step_Domain_p3200.0_to_3250.0	3200	3250	50			1	0	0	0	0	0	0	0	0	0	0	0	0	0
0	DYHC1_HUMAN	0	50.0 AA STEP	50Step_Domain_p3250.0_to_3300.0	3250	3300	50			1	0	0	0	0	0	0	0	0	0	0	0	0	0
0	DYHC1_HUMAN	0	50.0 AA STEP	50Step_Domain_p3300.0_to_3350.0	3300	3350	50			1	0	0	0	0	0	0	0	0	0	0	0	0	0
0	DYHC1_HUMAN	0	50.0 AA STEP	50Step_Domain_p3350.0_to_3400.0	3350	3400	50	NYMSNPSYNYEIVNR		1	0	0	0	1	0	0	0	0	0	1	0	0	0
0	DYHC1_HUMAN	1	50.0 AA STEP	50Step_Domain_p3400.0_to_3450.0	3400	3450	50	YKEEYAVLISEAQAIK	YKEEYAVLISEAQAIK ANEVEQMIR	1	0.02	0	0	1	0	1	1	0	0	1	0	1	1
0	DYHC1_HUMAN	0	50.0 AA STEP	50Step_Domain_p3450.0_to_3500.0	3450	3500	50	YKEEYAVLISEAQAIK	YKEEYAVLISEAQAIK	1	0	0	0	1	0	1	0	0	0	1	0	1	0
0	DYHC1_HUMAN	1	50.0 AA STEP	50Step_Domain_p3500.0_to_3550.0	3500	3550	50	TEYLSNADER	TEYLSNADER TEYLSNADER	1	0.02	0	0	1	1	1	0	0	0	1	1	1	0
0	DYHC1_HUMAN	1	50.0 AA STEP	50Step_Domain_p3550.0_to_3600.0	3550	3600	50	TEYLSNADER	TEYLSNADER TEYLSNADER	1	0.02	0	0	1	1	1	0	0	0	1	1	1	0
1	DYHC1_HUMAN	1	50.0 AA STEP	50Step_Domain_p3600.0_to_3650.0	3600	3650	50	TSFLDDAFR TSFLDDAFR TSFLDDAFR	TSFLDDAFR TSFLDDAFR TSFLDDAFR	1	0	1	1	1	1	1	1	1	1	1	1	1	1
0	DYHC1_HUMAN	0	50.0 AA STEP	50Step_Domain_p3650.0_to_3700.0	3650	3700	50			1	0	0	0	0	0	0	0	0	0	0	0	0	0
2	DYHC1_HUMAN	1	50.0 AA STEP	50Step_Domain_p3700.0_to_3750.0	3700	3750	50	SLLQALNEVK SSLQSQCLNEVLK SLLQALNEVK SSLQSQCLNEVLK SLLQALNEVK SSLQSQCLNEVLK	SLLQALNEVK SSLQSQCLNEVLK SLLQALNEVK SSLQSQCLNEVLK	0.0465	-0.02	3	2	2	1	1	2	2	2	2	1	1	2
2	DYHC1_HUMAN	2	50.0 AA STEP	50Step_Domain_p3750.0_to_3800.0	3750	3800	50	ILDDDTIITTLENLKR SLLQALNEVK ILDDDTIITTLENLKR SLLQALNEVK SLLQALNEVK	ILDDDTIITTLENLKR SLLQALNEVK ILDDDTIITTLENLKR ILDDDTIITTLENLKR SLLQALNEVK	1	0	3	2	1	2	1	2	2	2	1	2	1	2
0	DYHC1_HUMAN	0	50.0 AA STEP	50Step_Domain_p3800.0_to_3850.0	3800	3850	50			1	0	0	0	0	0	0	0	0	0	0	0	0	0
0	DYHC1_HUMAN	0	50.0 AA STEP	50Step_Domain_p3850.0_to_3900.0	3850	3900	50	GTVGEPTYDAEFQHFLR		1	0	0	0	1	0	0	0	0	0	1	0	0	0
2	DYHC1_HUMAN	1	50.0 AA STEP	50Step_Domain_p3900.0_to_3950.0	3900	3950	50	IQGLTVEQAEAVVR IQGLTVEQAEAVVR GTVGEPTYDAEFQHFLR IQGLTVEQAEAVVR LSCLPAFK	IQGLTVEQAEAVVR IQGLTVEQAEAVVR IQGLTVEQAEAVVR LSCLPAFK	1	-0.02	1	1	3	1	1	2	1	1	3	1	1	2
0	DYHC1_HUMAN	0	50.0 AA STEP	50Step_Domain_p3950.0_to_4000.0	3950	4000	50			1	0	0	0	0	0	0	0	0	0	0	0	0	0
0	DYHC1_HUMAN	0	50.0 AA STEP	50Step_Domain_p4000.0_to_4050.0	4000	4050	50			1	0	0	0	0	0	0	0	0	0	0	0	0	0
0	DYHC1_HUMAN	0	50.0 AA STEP	50Step_Domain_p4050.0_to_4100.0	4050	4100	50			1	0	0	0	0	0	0	0	0	0	0	0	0	0
0	DYHC1_HUMAN	0	50.0 AA STEP	50Step_Domain_p4100.0_to_4150.0	4100	4150	50	IFVFEPPPGVK	IFVFEPPPGVK	1	0	0	0	1	0	1	0	0	0	1	0	1	0
1	DYHC1_HUMAN	1	50.0 AA STEP	50Step_Domain_p4150.0_to_4200.0	4150	4200	50	IFVFEPPPGVK TFSSIPVSR	IFVFEPPPGVK TFSSIPVSR TFSSIPVSR	1	0	0	0	2	0	2	1	0	0	2	0	2	1
1	DYHC1_HUMAN	1	50.0 AA STEP	50Step_Domain_p4200.0_to_4250.0	4200	4250	50	SACDTVDTWLDDTAK SACDTVDTWLDDTAK SACDTVDTWLDDTAK	SACDTVDTWLDDTAK SACDTVDTWLDDTAK SACDTVDTWLDDTAK	1	0	1	1	1	1	1	1	1	1	1	1	1	1
0	DYHC1_HUMAN	1	50.0 AA STEP	50Step_Domain_p4250.0_to_4300.0	4250	4300	50		LLNTFLER VDNEFDQR	1	0.02	0	0	0	2	0	0	0	0	0	2	0	0
0	DYHC1_HUMAN	1	50.0 AA STEP	50Step_Domain_p4300.0_to_4350.0	4300	4350	50	VLLTTQGVDMISK	VLLTTQGVDMISK VLLTTQGVDMISK	1	0.02	0	0	1	1	1	0	0	0	1	1	1	0
0	DYHC1_HUMAN	0	50.0 AA STEP	50Step_Domain_p4350.0_to_4400.0	4350	4400	50			1	0	0	0	0	0	0	0	0	0	0	0	0	0
0	DYHC1_HUMAN	1	50.0 AA STEP	50Step_Domain_p4400.0_to_4450.0	4400	4450	50	QDLADVVQVCEGK	QDLADVVQVCEGK QDLADVVQVCEGK QDLADVVQVCEGK	1	0.02	0	0	1	1	1	1	0	0	1	1	1	1
0	DYHC1_HUMAN	0	50.0 AA STEP	50Step_Domain_p4450.0_to_4500.0	4450	4500	50			1	0	0	0	0	0	0	0	0	0	0	0	0	0
0	DYHC1_HUMAN	0	50.0 AA STEP	50Step_Domain_p4500.0_to_4550.0	4500	4550	50			1	0	0	0	0	0	0	0	0	0	0	0	0	0
0	DYHC1_HUMAN	0	50.0 AA STEP	50Step_Domain_p4550.0_to_4600.0	4550	4600	50			1	0	0	0	0	0	0	0	0	0	0	0	0	0
0	DYHC1_HUMAN	0	50.0 AA STEP	50Step_Domain_p4600.0_to_4646.0	4600	4646	46			1	0	0	0	0	0	0	0	0	0	0	0	0	0
1	EF1A1_HUMAN	1	50.0 AA STEP	50Step_Domain_p0_to_50	0	50	50	STTTGHLIYK STTTGHLIYK STTTGHLIYK	STTTGHLIYK STTTGHLIYK STTTGHLIYK	1	0	1	1	1	1	1	1	1	1	1	1	1	1
3	EF1A1_HUMAN	3	50.0 AA STEP	50Step_Domain_p50.0_to_100.0	50	100	50	YYVTIIDAPGHR YYVTIIDAPGHR YYVTIIDAPGHR	YYVTIIDAPGHR YYVTIIDAPGHR YYVTIIDAPGHR	1	0	3	3	3	2	3	3	3	3	3	2	3	3
1	EF1A1_HUMAN	1	50.0 AA STEP	50Step_Domain_p100.0_to_150.0	100	150	50	QLIVGVNK QLIVGVNK QLIVGVNK	QLIVGVNK QLIVGVNK EHALLAYTLGVK QLIVGVNK	1	0	1	1	1	1	1	2	1	1	1	1	1	2
2	EF1A1_HUMAN	1	50.0 AA STEP	50Step_Domain_p150.0_to_200.0	150	200	50	QLIVGVNK YEEIVKEVSTYIK QLIVGVNK YEEIVKEVSTYIK QLIVGVNK YEEIVKEVSTYIK	QLIVGVNK QLIVGVNK YEEIVKEVSTYIK QLIVGVNK	0.049	-0.02	2	3	2	1	2	1	2	3	2	1	2	1
3	EF1A1_HUMAN	3	50.0 AA STEP	50Step_Domain_p200.0_to_250.0	200	250	50	KDGNASGTTLLEALDCILPPTRPTDKPLR LPLQDVYK DGNASGTTLLEALDCILPPTRPTDKPLR KDGNASGTTLLEALDCILPPTRPTDKPLR LPLQDVYK KDGNASGTTLLEALDCILPPTRPTDKPLR LPLQDVYK	KDGNASGTTLLEALDCILPPTRPTDKPLR LPLQDVYK LPLQDVYK LPLQDVYK	1	0	3	3	2	4	3	2	3	4	2	3	3	2
4	EF1A1_HUMAN	5	50.0 AA STEP	50Step_Domain_p250.0_to_300.0	250	300	50	IGGIGTVPVGR LPLQDVYK IGGIGTVPVGR LPLQDVYK IGGIGTVPVGR LPLQDVYK VETGVLKPGMVVTFAPVNVTTEVK	IGGIGTVPVGR LPLQDVYK IGGIGTVPVGR LPLQDVYK VETGVLKPGMVVTFAPVNVTTEVK IGGIGTVPVGR LPLQDVYK VETGVLKPGMVVTFAPVNVTTEVK	0	0.02	4	3	4	5	6	5	4	4	5	4	6	5
0	EF1A1_HUMAN	0	50.0 AA STEP	50Step_Domain_p300.0_to_350.0	300	350	50			1	0	0	0	0	0	0	0	0	0	0	0	0	0
0	EF1A1_HUMAN	0	50.0 AA STEP	50Step_Domain_p350.0_to_400.0	350	400	50	SGDAAIVDMVPGKPMCVESFSDYPPLGR		1	0	0	0	1	0	0	0	0	0	1	0	0	0
1	EF1A1_HUMAN	1	50.0 AA STEP	50Step_Domain_p400.0_to_450.0	400	450	50	QTVAVGVIK QTVAVGVIK QTVAVGVIK SGDAAIVDMVPGKPMCVESFSDYPPLGR	QTVAVGVIK QTVAVGVIK QTVAVGVIK	1	0	1	1	2	1	1	1	1	1	2	1	1	1
0	EF1A1_HUMAN	0	50.0 AA STEP	50Step_Domain_p450.0_to_462.0	450	462	12			1	0	0	0	0	0	0	0	0	0	0	0	0	0
1	FA83H_HUMAN	2	50.0 AA STEP	50Step_Domain_p0_to_50	0	50	50	LAVDALAEGGSEAYSR FLATEGAPDFLCPEELEHVSR FLATEGAPDFLCPEELEHVSR LAVDALAEGGSEAYSR	FLATEGAPDFLCPEELEHVSR LAVDALAEGGSEAYSR FLATEGAPDFLCPEELEHVSR LAVDALAEGGSEAYSR FLATEGAPDFLCPEELEHVSR LAVDALAEGGSEAYSR	0.0024	0.02	1	1	2	2	2	2	1	1	2	2	2	2
1	FA83H_HUMAN	1	50.0 AA STEP	50Step_Domain_p50.0_to_100.0	50	100	50	FLATEGAPDFLCPEELEHVSR FLATEGAPDFLCPEELEHVSR	FLATEGAPDFLCPEELEHVSR FLATEGAPDFLCPEELEHVSR FLATEGAPDFLCPEELEHVSR	0.7992	0	0	1	1	1	1	1	0	1	1	1	1	1
0	FA83H_HUMAN	0	50.0 AA STEP	50Step_Domain_p100.0_to_150.0	100	150	50			1	0	0	0	0	0	0	0	0	0	0	0	0	0
0	FA83H_HUMAN	0	50.0 AA STEP	50Step_Domain_p150.0_to_200.0	150	200	50			1	0	0	0	0	0	0	0	0	0	0	0	0	0
0	FA83H_HUMAN	0	50.0 AA STEP	50Step_Domain_p200.0_to_250.0	200	250	50			1	0	0	0	0	0	0	0	0	0	0	0	0	0
0	FA83H_HUMAN	0	50.0 AA STEP	50Step_Domain_p250.0_to_300.0	250	300	50			1	0	0	0	0	0	0	0	0	0	0	0	0	0
0	FA83H_HUMAN	0	50.0 AA STEP	50Step_Domain_p300.0_to_350.0	300	350	50			1	0	0	0	0	0	0	0	0	0	0	0	0	0
0	FA83H_HUMAN	0	50.0 AA STEP	50Step_Domain_p350.0_to_400.0	350	400	50			1	0	0	0	0	0	0	0	0	0	0	0	0	0
0	FA83H_HUMAN	0	50.0 AA STEP	50Step_Domain_p400.0_to_450.0	400	450	50	HSFATEGAGAVENFAAAR		0.7992	0	0	1	0	0	0	0	0	1	0	0	0	0
1	FA83H_HUMAN	1	50.0 AA STEP	50Step_Domain_p450.0_to_500.0	450	500	50	AGFADPDDFTLGAGPR AGFADPDDFTLGAGPR AGFADPDDFTLGAGPR	AGFADPDDFTLGAGPR AGFADPDDFTLGAGPR	0.7992	0	1	1	1	1	0	1	1	1	1	1	0	1
0	FA83H_HUMAN	0	50.0 AA STEP	50Step_Domain_p500.0_to_550.0	500	550	50			1	0	0	0	0	0	0	0	0	0	0	0	0	0
0	FA83H_HUMAN	0	50.0 AA STEP	50Step_Domain_p550.0_to_600.0	550	600	50			1	0	0	0	0	0	0	0	0	0	0	0	0	0
0	FA83H_HUMAN	0	50.0 AA STEP	50Step_Domain_p600.0_to_650.0	600	650	50			1	0	0	0	0	0	0	0	0	0	0	0	0	0
0	FA83H_HUMAN	0	50.0 AA STEP	50Step_Domain_p650.0_to_700.0	650	700	50			1	0	0	0	0	0	0	0	0	0	0	0	0	0
1	FA83H_HUMAN	1	50.0 AA STEP	50Step_Domain_p700.0_to_750.0	700	750	50	EQTVSETLGPGGEAVR EQTVSETLGPGGEAVR EQTVSETLGPGGEAVR	EQTVSETLGPGGEAVR EQTVSETLGPGGEAVR	0.7992	0	1	1	1	1	1	0	1	1	1	1	1	0
0	FA83H_HUMAN	0	50.0 AA STEP	50Step_Domain_p750.0_to_800.0	750	800	50			1	0	0	0	0	0	0	0	0	0	0	0	0	0
0	FA83H_HUMAN	0	50.0 AA STEP	50Step_Domain_p800.0_to_850.0	800	850	50			1	0	0	0	0	0	0	0	0	0	0	0	0	0
0	FA83H_HUMAN	0	50.0 AA STEP	50Step_Domain_p850.0_to_900.0	850	900	50			1	0	0	0	0	0	0	0	0	0	0	0	0	0
0	FA83H_HUMAN	0	50.0 AA STEP	50Step_Domain_p900.0_to_950.0	900	950	50			1	0	0	0	0	0	0	0	0	0	0	0	0	0
0	FA83H_HUMAN	0	50.0 AA STEP	50Step_Domain_p950.0_to_1000.0	950	1000	50			1	0	0	0	0	0	0	0	0	0	0	0	0	0
0	FA83H_HUMAN	0	50.0 AA STEP	50Step_Domain_p1000.0_to_1050.0	1000	1050	50			1	0	0	0	0	0	0	0	0	0	0	0	0	0
0	FA83H_HUMAN	0	50.0 AA STEP	50Step_Domain_p1050.0_to_1100.0	1050	1100	50			1	0	0	0	0	0	0	0	0	0	0	0	0	0
0	FA83H_HUMAN	0	50.0 AA STEP	50Step_Domain_p1100.0_to_1150.0	1100	1150	50			1	0	0	0	0	0	0	0	0	0	0	0	0	0
0	FA83H_HUMAN	0	50.0 AA STEP	50Step_Domain_p1150.0_to_1179.0	1150	1179	29			1	0	0	0	0	0	0	0	0	0	0	0	0	0
0	FBLN1_HUMAN	0	50.0 AA STEP	50Step_Domain_p0_to_50	0	50	50			1	0	0	0	0	0	0	0	0	0	0	0	0	0
0	FBLN1_HUMAN	0	50.0 AA STEP	50Step_Domain_p50.0_to_100.0	50	100	50			1	0	0	0	0	0	0	0	0	0	0	0	0	0
0	FBLN1_HUMAN	0	50.0 AA STEP	50Step_Domain_p100.0_to_150.0	100	150	50			1	0	0	0	0	0	0	0	0	0	0	0	0	0
0	FBLN1_HUMAN	0	50.0 AA STEP	50Step_Domain_p150.0_to_200.0	150	200	50			1	0	0	0	0	0	0	0	0	0	0	0	0	0
0	FBLN1_HUMAN	0	50.0 AA STEP	50Step_Domain_p200.0_to_250.0	200	250	50			1	0	0	0	0	0	0	0	0	0	0	0	0	0
0	FBLN1_HUMAN	0	50.0 AA STEP	50Step_Domain_p250.0_to_300.0	250	300	50			1	0	0	0	0	0	0	0	0	0	0	0	0	0
0	FBLN1_HUMAN	0	50.0 AA STEP	50Step_Domain_p300.0_to_350.0	300	350	50			1	0	0	0	0	0	0	0	0	0	0	0	0	0
1	FBLN1_HUMAN	0	50.0 AA STEP	50Step_Domain_p350.0_to_400.0	350	400	50	MCVDVNECQR TGYYFDGISR TGYYFDGISR		0.0015	-0.02	1	0	1	0	0	0	2	0	1	0	0	0
0	FBLN1_HUMAN	0	50.0 AA STEP	50Step_Domain_p400.0_to_450.0	400	450	50	MCVDVNECQR		0.4935	0	1	0	0	0	0	0	1	0	0	0	0	0
0	FBLN1_HUMAN	0	50.0 AA STEP	50Step_Domain_p450.0_to_500.0	450	500	50			1	0	0	0	0	0	0	0	0	0	0	0	0	0
0	FBLN1_HUMAN	0	50.0 AA STEP	50Step_Domain_p500.0_to_550.0	500	550	50			1	0	0	0	0	0	0	0	0	0	0	0	0	0
0	FBLN1_HUMAN	0	50.0 AA STEP	50Step_Domain_p550.0_to_600.0	550	600	50			1	0	0	0	0	0	0	0	0	0	0	0	0	0
0	FBLN1_HUMAN	0	50.0 AA STEP	50Step_Domain_p600.0_to_650.0	600	650	50	EFTRPEEIIFLR		0.4935	0	0	0	1	0	0	0	0	0	1	0	0	0
0	FBLN1_HUMAN	0	50.0 AA STEP	50Step_Domain_p650.0_to_700.0	650	700	50			1	0	0	0	0	0	0	0	0	0	0	0	0	0
0	FBLN1_HUMAN	0	50.0 AA STEP	50Step_Domain_p700.0_to_703.0	700	703	3			1	0	0	0	0	0	0	0	0	0	0	0	0	0
11	FILA2_HUMAN	10	50.0 AA STEP	50Step_Domain_p0_to_50	0	50	50	ELHPVLKNPDDPDTVDVIMHMLDRDHDR GELKELLEK NPDDPDTVDVIMHMLDR NPDDPDTVDVIMHMLDRDHDR QDGECGTLSK SVVTVIDVFYK YTKQDGECGTLSK ELHPVLKNPDDPDTVDVIMHMLDR GELKELLEK NPDDPDTVDVIMHMLDR NPDDPDTVDVIMHMLDRDHDR QDGECGTLSK QDGECGTLSKGELKELLEK SVVTVIDVFYK YTKQDGECGTLSK ELHPVLKNPDDPDTVDVIMHMLDR ELHPVLKNPDDPDTVDVIMHMLDRDHDR GELKELLEK QDGECGTLSK QDGECGTLSKGELKELLEK SVVTVIDVFYK YTKQDGECGTLSK	ELHPVLKNPDDPDTVDVIMHMLDRDHDR GELKELLEK NPDDPDTVDVIMHMLDR NPDDPDTVDVIMHMLDRDHDR QDGECGTLSK SVVTVIDVFYK YTKQDGECGTLSK ELHPVLKNPDDPDTVDVIMHMLDR ELHPVLKNPDDPDTVDVIMHMLDRDHDR GELKELLEK NPDDPDTVDVIMHMLDR NPDDPDTVDVIMHMLDRDHDR QDGECGTLSK QDGECGTLSKGELKELLEK SVVTVIDVFYK GELKELLEK NPDDPDTVDVIMHMLDR NPDDPDTVDVIMHMLDRDHDR QDGECGTLSK SVVTVIDVFYK	1	-0.02	10	13	10	12	11	8	11	12	11	11	11	7
2	FILA2_HUMAN	3	50.0 AA STEP	50Step_Domain_p50.0_to_100.0	50	100	50	ELHPVLKNPDDPDTVDVIMHMLDRDHDR NPDDPDTVDVIMHMLDR NPDDPDTVDVIMHMLDRDHDR ELHPVLKNPDDPDTVDVIMHMLDR NPDDPDTVDVIMHMLDR NPDDPDTVDVIMHMLDRDHDR ELHPVLKNPDDPDTVDVIMHMLDR ELHPVLKNPDDPDTVDVIMHMLDRDHDR	ELHPVLKNPDDPDTVDVIMHMLDRDHDR NPDDPDTVDVIMHMLDR NPDDPDTVDVIMHMLDRDHDR ELHPVLKNPDDPDTVDVIMHMLDR ELHPVLKNPDDPDTVDVIMHMLDRDHDR NPDDPDTVDVIMHMLDR NPDDPDTVDVIMHMLDRDHDR NPDDPDTVDVIMHMLDR NPDDPDTVDVIMHMLDRDHDR	1	0.02	3	3	1	3	4	2	3	3	1	3	4	2
4	FILA2_HUMAN	2	50.0 AA STEP	50Step_Domain_p100.0_to_150.0	100	150	50	GHRHQEEESETEEDEEDTPGHK HQEEESETEEDEEDTPGHK HQEEESETEEDEEDTPGHKSGYR HSSWSEGEEHGYSSGHSR HSSWSEGEEHGYSSGHSR HQEEESETEEDEEDTPGHK HSSWSEGEEHGYSSGHSR	HSSWSEGEEHGYSSGHSR HSSWSEGEEHGYSSGHSR GHRHQEEESETEEDEEDTPGHK HQEEESETEEDEEDTPGHK HSSWSEGEEHGYSSGHSR	0.0096	-0.04	6	3	4	2	2	3	6	3	4	2	2	3
2	FILA2_HUMAN	2	50.0 AA STEP	50Step_Domain_p150.0_to_200.0	150	200	50	SSCGHSWSGGK HGSSSVELR SSCGHSWSGGK HGSSSVELR SSCGHSWSGGK	HGSSSVELR SSCGHSWSGGK HGSSSVELR SSCGHSWSGGK HGSSSVELR SSCGHSWSGGK	1	0	2	2	2	2	2	2	2	2	2	2	2	2
3	FILA2_HUMAN	3	50.0 AA STEP	50Step_Domain_p200.0_to_250.0	200	250	50	GHGGLSCGLETSGHESNSTQSR KGHGGLSCGLETSGHESNSTQSR GHGGLSCGLETSGHESNSTQSR HGSSSVELR KGHGGLSCGLETSGHESNSTQSR ESGEEYESGSGSNSWER HGSSSVELR KGHGGLSCGLETSGHESNSTQSR	GHGGLSCGLETSGHESNSTQSR HGSSSVELR ESGEEYESGSGSNSWER GHGGLSCGLETSGHESNSTQSR HGSSSVELR KGHGGLSCGLETSGHESNSTQSR ESGEEYESGSGSNSWER GHGGLSCGLETSGHESNSTQSR HGSSSVELR KGHGGLSCGLETSGHESNSTQSR	1	0	2	3	3	2	4	4	2	3	3	2	4	4
2	FILA2_HUMAN	2	50.0 AA STEP	50Step_Domain_p250.0_to_300.0	250	300	50	GHGGLSCGLETSGHESNSTQSR KGHGGLSCGLETSGHESNSTQSR GHGGLSCGLETSGHESNSTQSR KGHGGLSCGLETSGHESNSTQSR KGHGGLSCGLETSGHESNSTQSR	GHGGLSCGLETSGHESNSTQSR GHGGLSCGLETSGHESNSTQSR KGHGGLSCGLETSGHESNSTQSR GHGGLSCGLETSGHESNSTQSR KGHGGLSCGLETSGHESNSTQSR	1	0	2	2	1	1	2	2	2	2	1	1	2	2
1	FILA2_HUMAN	1	50.0 AA STEP	50Step_Domain_p300.0_to_350.0	300	350	50	FGGQGNQFSYIQSGCQSGIK FGGQGNQFSYIQSGCQSGIK FGGQGNQFSYIQSGCQSGIK	FGGQGNQFSYIQSGCQSGIK FGGQGNQFSYIQSGCQSGIK FGGQGNQFSYIQSGCQSGIK	1	0	2	1	1	1	1	1	2	1	1	1	1	1
2	FILA2_HUMAN	3	50.0 AA STEP	50Step_Domain_p350.0_to_400.0	350	400	50	ENGQPQNCGGQWR ENGQPQNCGGQWR ENGQPQNCGGQWR TGSSQSSCCGQYGSGGSQSCSNGQHEYGSCGR	ENGQPQNCGGQWR TGSSQSSCCGQYGSGGSQSCSNGQHEYGSCGR ENGQPQNCGGQWR TGSSQSSCCGQYGSGGSQSCSNGQHEYGSCGR ENGQPQNCGGQWR	0.5568	0.02	2	2	2	4	3	3	2	2	2	4	3	3
1	FILA2_HUMAN	2	50.0 AA STEP	50Step_Domain_p400.0_to_450.0	400	450	50	FSNSSSSNEFSK FSNSSSSNEFSK FSNSSSSNEFSK TGSSQSSCCGQYGSGGSQSCSNGQHEYGSCGR	FSNSSSSNEFSK TGSSQSSCCGQYGSGGSQSCSNGQHEYGSCGR FSNSSSSNEFSK TGSSQSSCCGQYGSGGSQSCSNGQHEYGSCGR FSNSSSSNEFSK	1	0.02	1	1	2	2	2	1	1	1	2	2	2	1
0	FILA2_HUMAN	0	50.0 AA STEP	50Step_Domain_p450.0_to_500.0	450	500	50			1	0	0	0	0	0	0	0	0	0	0	0	0	0
2	FILA2_HUMAN	2	50.0 AA STEP	50Step_Domain_p500.0_to_550.0	500	550	50	QSSYGQHGSGSSQSSGYGQYGSR SSGFGQHESR QSSYGQHGSGSSQSSGYGQYGSR SSGFGQHESR QSSYGQHGSGSSQSSGYGQYGSR SSGFGQHESR	QSSYGQHGSGSSQSSGYGQYGSR SSGFGQHESR SSGFGQHESR QSSYGQHGSGSSQSSGYGQYGSR SSGFGQHESR	1	0	2	2	3	2	1	2	2	2	3	2	1	2
1	FILA2_HUMAN	1	50.0 AA STEP	50Step_Domain_p550.0_to_600.0	550	600	50	QSSYGQHGSGSSQSSGYGQYGSR QSSYGQHGSGSSQSSGYGQYGSR QSSYGQHGSGSSQSSGYGQYGSR	QSSYGQHGSGSSQSSGYGQYGSR QSSYGQHGSGSSQSSGYGQYGSR	1	0	1	1	1	1	0	1	1	1	1	1	0	1
2	FILA2_HUMAN	1	50.0 AA STEP	50Step_Domain_p600.0_to_650.0	600	650	50	SGQSSYGQHSSGSSQSSGYGQHGSR SSGFGQHESR SSGFGQHESR SGQSSYGQHSSGSSQSSGYGQHGSR SSGFGQHESR	SSGFGQHESR SSGFGQHESR SSGFGQHESR	1	-0.02	2	1	3	1	1	1	2	1	3	1	1	1
1	FILA2_HUMAN	1	50.0 AA STEP	50Step_Domain_p650.0_to_700.0	650	700	50	SSGFGQHESR SSGFGQHESR SSGFGQHESR	SSGFGQHESR SSGFGQHESR SSGFGQHESR	1	0	1	1	2	1	1	1	1	1	2	1	1	1
0	FILA2_HUMAN	0	50.0 AA STEP	50Step_Domain_p700.0_to_750.0	700	750	50			1	0	0	0	0	0	0	0	0	0	0	0	0	0
2	FILA2_HUMAN	1	50.0 AA STEP	50Step_Domain_p750.0_to_800.0	750	800	50	SGQSSYGQHSSGSSQSSGYGQHGSR SSGFGQHESR SSGFGQHESR SGQSSYGQHSSGSSQSSGYGQHGSR SSGFGQHESR	SSGFGQHESR SSGFGQHESR SSGFGQHESR	1	-0.02	2	1	3	1	1	1	2	1	3	1	1	1
2	FILA2_HUMAN	1	50.0 AA STEP	50Step_Domain_p800.0_to_850.0	800	850	50	SSGFGQHESR SHQSSYGQHGSGSSQSSGYGQHGSSSGQTSGFGQHR SSGFGQHESR SSGFGQHESR	SSGFGQHESR SSGFGQHESR SSGFGQHESR	1	-0.02	1	2	2	1	1	1	1	2	2	1	1	1
0	FILA2_HUMAN	0	50.0 AA STEP	50Step_Domain_p850.0_to_900.0	850	900	50	SHQSSYGQHGSGSSQSSGYGQHGSSSGQTSGFGQHR		1	0	0	1	0	0	0	0	0	1	0	0	0	0
0	FILA2_HUMAN	0	50.0 AA STEP	50Step_Domain_p900.0_to_950.0	900	950	50			1	0	0	0	0	0	0	0	0	0	0	0	0	0
2	FILA2_HUMAN	1	50.0 AA STEP	50Step_Domain_p950.0_to_1000.0	950	1000	50	SGSGQSSGFGQHGSGSGQSSGFGQHESGSGK SSGFGQHESR SSGFGQHESR SGSGQSSGFGQHGSGSGQSSGFGQHESGSGK SSGFGQHESR	SSGFGQHESR SSGFGQHESR SGSGQSSGFGQHGSGSGQSSGFGQHESGSGK SSGFGQHESR	1	-0.02	2	1	4	1	1	2	2	1	4	1	1	2
0	FILA2_HUMAN	0	50.0 AA STEP	50Step_Domain_p1000.0_to_1050.0	1000	1050	50			1	0	0	0	0	0	0	0	0	0	0	0	0	0
0	FILA2_HUMAN	0	50.0 AA STEP	50Step_Domain_p1050.0_to_1100.0	1050	1100	50			1	0	0	0	0	0	0	0	0	0	0	0	0	0
1	FILA2_HUMAN	1	50.0 AA STEP	50Step_Domain_p1100.0_to_1150.0	1100	1150	50	SSGFAQHEYR SSGFAQHEYR SSGFAQHEYR	SSGFAQHEYR SSGFAQHEYR SSGFAQHEYR	1	0	1	1	1	1	1	1	1	1	1	1	1	1
0	FILA2_HUMAN	0	50.0 AA STEP	50Step_Domain_p1150.0_to_1200.0	1150	1200	50			1	0	0	0	0	0	0	0	0	0	0	0	0	0
2	FILA2_HUMAN	2	50.0 AA STEP	50Step_Domain_p1200.0_to_1250.0	1200	1250	50	QETTHGQTINTTR QETTHGQTINTTR QETTHGQTINTTR	QETTHGQTINTTR QETTHGQTINTTR QETTHGQTINTTR	1	0	1	2	2	2	2	2	1	2	2	2	2	2
2	FILA2_HUMAN	3	50.0 AA STEP	50Step_Domain_p1250.0_to_1300.0	1250	1300	50	HSEHIHTQAGSHYPK HSEHIHTQAGSHYPK HSEHIHTQAGSHYPK	HSEHIHTQAGSHYPK HSEHIHTQAGSHYPK HSEHIHTQAGSHYPK	1	0.02	2	2	2	3	3	2	2	2	2	3	3	2
2	FILA2_HUMAN	3	50.0 AA STEP	50Step_Domain_p1300.0_to_1350.0	1300	1350	50	HSEHIHTQAGSHYPK HSEHIHTQAGSHYPK HSEHIHTQAGSHYPK	HSEHIHTQAGSHYPK HSEHIHTQAGSHYPK HSEHIHTQAGSHYPK	1	0.02	2	2	2	3	3	2	2	2	2	3	3	2
0	FILA2_HUMAN	0	50.0 AA STEP	50Step_Domain_p1350.0_to_1400.0	1350	1400	50	HETTYGQTGEATGHGHSGHGQSTQR	HETTYGQTGEATGHGHSGHGQSTQR	1	0	1	0	0	0	1	0	1	0	0	0	1	0
0	FILA2_HUMAN	0	50.0 AA STEP	50Step_Domain_p1400.0_to_1450.0	1400	1450	50	HETTYGQTGEATGHGHSGHGQSTQR	HETTYGQTGEATGHGHSGHGQSTQR	1	0	1	0	0	0	1	0	1	0	0	0	1	0
1	FILA2_HUMAN	0	50.0 AA STEP	50Step_Domain_p1450.0_to_1500.0	1450	1500	50	HGTTHGQTGDTTR HGTTHGQTGDTTR	HGTTHGQTGDTTR	1	-0.02	1	0	1	1	0	0	1	0	1	1	0	0
1	FILA2_HUMAN	1	50.0 AA STEP	50Step_Domain_p1500.0_to_1550.0	1500	1550	50	ITHGQTGDTTR ITHGQTGDTTR ITHGQTGDTTR	ITHGQTGDTTR ITHGQTGDTTR ITHGQTGDTTR	1	0	1	1	1	1	1	1	1	1	1	1	1	1
4	FILA2_HUMAN	4	50.0 AA STEP	50Step_Domain_p1550.0_to_1600.0	1550	1600	50	HSYSGHEQTTQTGSR ITHGQTGDTTR TSHSESTDSEVHSGGSHRPHSR EHTYGQAGSQHEEPEFTVHER HSYSGHEQTTQTGSR ITHGQTGDTTR TSHSESTDSEVHSGGSHRPHSR EHTYGQAGSQHEEPEFTVHER HSYSGHEQTTQTGSR ITHGQTGDTTR	EHTYGQAGSQHEEPEFTVHER ITHGQTGDTTR TSHSESTDSEVHSGGSHRPHSR EHTYGQAGSQHEEPEFTVHER HSYSGHEQTTQTGSR ITHGQTGDTTR EHTYGQAGSQHEEPEFTVHER ITHGQTGDTTR TSHSESTDSEVHSGGSHRPHSR	1	0	3	4	4	4	4	3	3	4	4	4	4	3
2	FILA2_HUMAN	2	50.0 AA STEP	50Step_Domain_p1600.0_to_1650.0	1600	1650	50	HGTTHGQIGDTTGHSHSGHGQSTQR EHTYGQAGSQHEEPEFTVHER HGTTHGQIGDTTGHSHSGHGQSTQR EHTYGQAGSQHEEPEFTVHER	EHTYGQAGSQHEEPEFTVHER EHTYGQAGSQHEEPEFTVHER HGTTHGQIGDTTGHSHSGHGQSTQR EHTYGQAGSQHEEPEFTVHER	1	0	1	2	2	1	3	1	1	2	2	1	3	1
1	FILA2_HUMAN	0	50.0 AA STEP	50Step_Domain_p1650.0_to_1700.0	1650	1700	50	HGTTHGQTGDTTR HGTTHGQTGDTTR	HGTTHGQTGDTTR	1	-0.02	1	0	1	1	0	0	1	0	1	1	0	0
1	FILA2_HUMAN	1	50.0 AA STEP	50Step_Domain_p1700.0_to_1750.0	1700	1750	50	HGTTHGQTGDTTR GSGHSEYSDSEGYSGVSHTHSGHTHGQAR HGTTHGQTGDTTR	HAHYHHGLTTQTGSR HGTTHGQTGDTTR GSGHSEYSDSEGYSGVSHTHSGHTHGQAR	1	0	1	0	2	2	0	1	1	0	2	2	0	1
3	FILA2_HUMAN	3	50.0 AA STEP	50Step_Domain_p1750.0_to_1800.0	1750	1800	50	HGTIHGQTGDTTR SQHGESESIVHER HGTIHGQTGDTTR SQHGESESIVHER GSGHSEYSDSEGYSGVSHTHSGHTHGQAR HGTIHGQTGDTTR SQHGESESIVHER	HGTIHGQTGDTTR SQHGESESIVHER SQHGESESIVHER GSGHSEYSDSEGYSGVSHTHSGHTHGQAR HGTIHGQTGDTTR SQHGESESIVHER	1	0	3	3	4	3	2	4	3	3	4	3	2	4
1	FILA2_HUMAN	1	50.0 AA STEP	50Step_Domain_p1800.0_to_1850.0	1800	1850	50	GHTHGQAGSQHGESESIVDER GHTHGQAGSQHGESESIVDER GHTHGQAGSQHGESESIVDER	GHTHGQAGSQHGESESIVDER GHTHGQAGSQHGESESIVDER	1	0	2	1	1	0	1	3	2	1	1	0	1	3
0	FILA2_HUMAN	0	50.0 AA STEP	50Step_Domain_p1850.0_to_1900.0	1850	1900	50			1	0	0	0	0	0	0	0	0	0	0	0	0	0
0	FILA2_HUMAN	0	50.0 AA STEP	50Step_Domain_p1900.0_to_1950.0	1900	1950	50		HQTTHGQTGDTTEHGHPSHGQTIQTGSR	1	0	0	0	0	0	1	0	0	0	0	0	1	0
0	FILA2_HUMAN	0	50.0 AA STEP	50Step_Domain_p1950.0_to_2000.0	1950	2000	50			1	0	0	0	0	0	0	0	0	0	0	0	0	0
0	FILA2_HUMAN	0	50.0 AA STEP	50Step_Domain_p2000.0_to_2050.0	2000	2050	50			1	0	0	0	0	0	0	0	0	0	0	0	0	0
1	FILA2_HUMAN	0	50.0 AA STEP	50Step_Domain_p2050.0_to_2100.0	2050	2100	50	HGTTHGQTGDTTR HGTTHGQTGDTTR	HGTTHGQTGDTTR	1	-0.02	1	0	1	1	0	0	1	0	1	1	0	0
1	FILA2_HUMAN	1	50.0 AA STEP	50Step_Domain_p2100.0_to_2150.0	2100	2150	50	GSGHSESSDSEVHSGVSHTHSGHTYGQAR QGTIHGQTGDTTR	GSGHSESSDSEVHSGVSHTHSGHTYGQAR QGTIHGQTGDTTR SQHGESGSAIHGR GSGHSESSDSEVHSGVSHTHSGHTYGQAR	1	0	2	0	0	0	3	1	2	0	0	0	3	1
0	FILA2_HUMAN	0	50.0 AA STEP	50Step_Domain_p2150.0_to_2200.0	2150	2200	50	QGTIHGQTGDTTR	QGTIHGQTGDTTR	1	0	1	0	0	0	1	0	1	0	0	0	1	0
0	FILA2_HUMAN	1	50.0 AA STEP	50Step_Domain_p2200.0_to_2250.0	2200	2250	50	HAHYGYGQSTQR	HAHYGYGQSTQR HAHYGYGQSTQR	1	0.02	0	0	1	1	1	0	0	0	1	1	1	0
1	FILA2_HUMAN	0	50.0 AA STEP	50Step_Domain_p2250.0_to_2300.0	2250	2300	50	LETTHGQTGDTTR LETTHGQTGDTTR		1	-0.02	1	0	1	0	0	0	1	0	1	0	0	0
5	FILA2_HUMAN	5	50.0 AA STEP	50Step_Domain_p2300.0_to_2350.0	2300	2350	50	HGSSQVWK HGSYGPAEYDYGHTGYGPSGGSR LETTHGQTGDTTR ASHFQSHSSER HGSSQVWK HGSYGPAEYDYGHTGYGPSGGSR ASHFQSHSSER HGSSQVWK HGSYGPAEYDYGHTGYGPSGGSR LETTHGQTGDTTR	ASHFQSHSSER HGSSQVWK HGSYGPAEYDYGHTGYGPSGGSR HGSSQVWK HGSYGPAEYDYGHTGYGPSGGSR ASHFQSHSSER HGSSQVWK HGSYGPAEYDYGHTGYGPSGGSR	1	0	5	5	5	5	5	4	5	5	6	5	5	4
5	FILA2_HUMAN	5	50.0 AA STEP	50Step_Domain_p2350.0_to_2391.0	2350	2391	41	HGSYGPAEYDYGHTGYGPSGGSR SISNSHLSWSTDSTANK HGSYGPAEYDYGHTGYGPSGGSR KSISNSHLSWSTDSTANK SISNSHLSWSTDSTANK HGSYGPAEYDYGHTGYGPSGGSR KSISNSHLSWSTDSTANK SISNSHLSWSTDSTANK	HGSYGPAEYDYGHTGYGPSGGSR SISNSHLSWSTDSTANK HGSYGPAEYDYGHTGYGPSGGSR KSISNSHLSWSTDSTANK SISNSHLSWSTDSTANK HGSYGPAEYDYGHTGYGPSGGSR SISNSHLSWSTDSTANK	1	0	5	6	5	5	7	4	5	6	6	5	7	4
0	GSTP1_HUMAN	0	50.0 AA STEP	50Step_Domain_p0_to_50	0	50	50			1	0	0	0	0	0	0	0	0	0	0	0	0	0
0	GSTP1_HUMAN	2	50.0 AA STEP	50Step_Domain_p50.0_to_100.0	50	100	50		FQDGDLTLYQSNTILR TLGLYGKDQQEAALVDMVNDGVEDLR FQDGDLTLYQSNTILR TLGLYGKDQQEAALVDMVNDGVEDLR FQDGDLTLYQSNTILR	0.0005	0.04	0	0	0	2	2	1	0	0	0	2	2	1
0	GSTP1_HUMAN	1	50.0 AA STEP	50Step_Domain_p100.0_to_150.0	100	150	50		TLGLYGKDQQEAALVDMVNDGVEDLR TLGLYGKDQQEAALVDMVNDGVEDLR ALPGQLKPFETLLSQNQGGK	0.0155	0.02	0	0	0	1	1	1	0	0	0	1	1	1
0	GSTP1_HUMAN	0	50.0 AA STEP	50Step_Domain_p150.0_to_200.0	150	200	50		AFLASPEYVNLPINGNGK	1	0	0	0	0	0	0	1	0	0	0	0	0	1
0	GSTP1_HUMAN	0	50.0 AA STEP	50Step_Domain_p200.0_to_210.0	200	210	10		AFLASPEYVNLPINGNGK	1	0	0	0	0	0	0	1	0	0	0	0	0	1
0	HNRPM_HUMAN	0	50.0 AA STEP	50Step_Domain_p0_to_50	0	50	50			1	0	0	0	0	0	0	0	0	0	0	0	0	0
0	HNRPM_HUMAN	0	50.0 AA STEP	50Step_Domain_p50.0_to_100.0	50	100	50			1	0	0	0	0	0	0	0	0	0	0	0	0	0
0	HNRPM_HUMAN	0	50.0 AA STEP	50Step_Domain_p100.0_to_150.0	100	150	50		GCAVVEFK	1	0	0	0	0	1	0	0	0	0	0	1	0	0
0	HNRPM_HUMAN	0	50.0 AA STEP	50Step_Domain_p150.0_to_200.0	150	200	50			1	0	0	0	0	0	0	0	0	0	0	0	0	0
0	HNRPM_HUMAN	0	50.0 AA STEP	50Step_Domain_p200.0_to_250.0	200	250	50			1	0	0	0	0	0	0	0	0	0	0	0	0	0
0	HNRPM_HUMAN	0	50.0 AA STEP	50Step_Domain_p250.0_to_300.0	250	300	50			1	0	0	0	0	0	0	0	0	0	0	0	0	0
0	HNRPM_HUMAN	0	50.0 AA STEP	50Step_Domain_p300.0_to_350.0	300	350	50			1	0	0	0	0	0	0	0	0	0	0	0	0	0
2	HNRPM_HUMAN	1	50.0 AA STEP	50Step_Domain_p350.0_to_400.0	350	400	50	INEILSNALK INEILSNALK INEILSNALK QGGGGGGGSVPGIER	INEILSNALK INEILSNALK	0.033	-0.02	2	2	1	1	1	0	1	1	2	1	1	0
0	HNRPM_HUMAN	0	50.0 AA STEP	50Step_Domain_p400.0_to_450.0	400	450	50	MGAGLGHGMDR QGGGGGGGSVPGIER	MGAGLGHGMDR	1	0	0	0	1	0	1	0	0	0	2	0	1	0
1	HNRPM_HUMAN	1	50.0 AA STEP	50Step_Domain_p450.0_to_500.0	450	500	50	MGAGMGFGLER MGAGMGFGLER MGPLGLDHMASSIER	MGAGMGFGLER MGAGMGFGLER MGPLGLDHMASSIER	1	0	2	0	1	1	1	0	1	0	2	1	2	0
0	HNRPM_HUMAN	0	50.0 AA STEP	50Step_Domain_p500.0_to_550.0	500	550	50			1	0	0	0	0	0	0	0	0	0	0	0	0	0
0	HNRPM_HUMAN	0	50.0 AA STEP	50Step_Domain_p550.0_to_600.0	550	600	50		MGPAMGPALGAGIER	1	0	0	0	0	0	1	0	0	0	0	0	1	0
1	HNRPM_HUMAN	0	50.0 AA STEP	50Step_Domain_p600.0_to_650.0	600	650	50	GNFGGSFAGSFGGAGGHAPGVAR	GNFGGSFAGSFGGAGGHAPGVAR MGPAMGPALGAGIER	1	-0.02	0	2	0	0	1	0	0	1	0	0	2	0
0	HNRPM_HUMAN	0	50.0 AA STEP	50Step_Domain_p650.0_to_700.0	650	700	50	FESPEVAER		1	0	0	0	1	0	0	0	0	0	1	0	0	0
0	HNRPM_HUMAN	0	50.0 AA STEP	50Step_Domain_p700.0_to_730.0	700	730	30	FESPEVAER		1	0	0	0	1	0	0	0	0	0	1	0	0	0
0	HP1B3_HUMAN	0	50.0 AA STEP	50Step_Domain_p0_to_50	0	50	50			1	0	0	0	0	0	0	0	0	0	0	0	0	0
0	HP1B3_HUMAN	0	50.0 AA STEP	50Step_Domain_p50.0_to_100.0	50	100	50			1	0	0	0	0	0	0	0	0	0	0	0	0	0
0	HP1B3_HUMAN	0	50.0 AA STEP	50Step_Domain_p100.0_to_150.0	100	150	50			1	0	0	0	0	0	0	0	0	0	0	0	0	0
1	HP1B3_HUMAN	1	50.0 AA STEP	50Step_Domain_p150.0_to_200.0	150	200	50	MDAILTEAIK MDAILTEAIK MDAILTEAIK	MDAILTEAIK MDAILTEAIK	0.024	0	1	1	1	0	1	1	1	1	1	0	1	1
1	HP1B3_HUMAN	1	50.0 AA STEP	50Step_Domain_p200.0_to_250.0	200	250	50	GASGSFVVVQK GASGSFVVVQK	GASGSFVVVQK GASGSFVVVQK	1	0	1	0	1	1	0	1	1	0	1	1	0	1
0	HP1B3_HUMAN	0	50.0 AA STEP	50Step_Domain_p250.0_to_300.0	250	300	50			1	0	0	0	0	0	0	0	0	0	0	0	0	0
1	HP1B3_HUMAN	1	50.0 AA STEP	50Step_Domain_p300.0_to_350.0	300	350	50	GQLEQITGK GQLEQITGK GQLEQITGK	GQLEQITGK GQLEQITGK GQLEQITGK	1	0	1	1	1	1	1	1	1	1	1	1	1	1
0	HP1B3_HUMAN	0	50.0 AA STEP	50Step_Domain_p350.0_to_400.0	350	400	50			1	0	0	0	0	0	0	0	0	0	0	0	0	0
0	HP1B3_HUMAN	0	50.0 AA STEP	50Step_Domain_p400.0_to_450.0	400	450	50			1	0	0	0	0	0	0	0	0	0	0	0	0	0
0	HP1B3_HUMAN	0	50.0 AA STEP	50Step_Domain_p450.0_to_500.0	450	500	50			1	0	0	0	0	0	0	0	0	0	0	0	0	0
0	HP1B3_HUMAN	0	50.0 AA STEP	50Step_Domain_p500.0_to_550.0	500	550	50			1	0	0	0	0	0	0	0	0	0	0	0	0	0
0	HP1B3_HUMAN	0	50.0 AA STEP	50Step_Domain_p550.0_to_553.0	550	553	3			1	0	0	0	0	0	0	0	0	0	0	0	0	0
0	HS90A_HUMAN	0	50.0 AA STEP	50Step_Domain_p0_to_50	0	50	50	ELISNSSDALDK	ELISNSSDALDK	1	0	1	0	0	0	0	1	1	0	0	0	0	1
2	HS90A_HUMAN	1	50.0 AA STEP	50Step_Domain_p50.0_to_100.0	50	100	50	ELISNSSDALDK TLTIVDTGIGMTK TLTIVDTGIGMTK TLTIVDTGIGMTK	TLTIVDTGIGMTK ELISNSSDALDK TLTIVDTGIGMTK	1	-0.02	2	2	2	0	2	2	3	1	2	0	2	3
1	HS90A_HUMAN	1	50.0 AA STEP	50Step_Domain_p100.0_to_150.0	100	150	50	ADLINNLGTIAK ADLINNLGTIAK ADLINNLGTIAK	ADLINNLGTIAK ADLINNLGTIAK ADLINNLGTIAK	1	0	1	2	1	2	1	1	1	1	1	1	1	1
0	HS90A_HUMAN	0	50.0 AA STEP	50Step_Domain_p150.0_to_200.0	150	200	50			1	0	0	0	0	0	0	0	0	0	0	0	0	0
0	HS90A_HUMAN	0	50.0 AA STEP	50Step_Domain_p200.0_to_250.0	200	250	50			1	0	0	0	0	0	0	0	0	0	0	0	0	0
1	HS90A_HUMAN	1	50.0 AA STEP	50Step_Domain_p250.0_to_300.0	250	300	50	NPDDITNEEYGEFYK NPDDITNEEYGEFYK	NPDDITNEEYGEFYK NPDDITNEEYGEFYK NPDDITNEEYGEFYK	1	0	0	2	1	2	1	1	0	1	1	1	1	1
2	HS90A_HUMAN	2	50.0 AA STEP	50Step_Domain_p300.0_to_350.0	300	350	50	SLTNDWEDHLAVK NPDDITNEEYGEFYK NPDDITNEEYGEFYK SLTNDWEDHLAVK	NPDDITNEEYGEFYK NPDDITNEEYGEFYK SLTNDWEDHLAVK NPDDITNEEYGEFYK SLTNDWEDHLAVK	1	0	1	2	2	2	2	1	1	1	2	1	2	2
0	HS90A_HUMAN	1	50.0 AA STEP	50Step_Domain_p350.0_to_400.0	350	400	50	GVVDSEDLPLNISR	GVVDSEDLPLNISR GVVDSEDLPLNISR	1	0.02	0	0	1	0	1	1	0	0	1	0	1	1
0	HS90A_HUMAN	0	50.0 AA STEP	50Step_Domain_p400.0_to_450.0	400	450	50			1	0	0	0	0	0	0	0	0	0	0	0	0	0
0	HS90A_HUMAN	0	50.0 AA STEP	50Step_Domain_p450.0_to_500.0	450	500	50	HIYYITGETK		1	0	1	0	0	0	0	0	1	0	0	0	0	0
0	HS90A_HUMAN	0	50.0 AA STEP	50Step_Domain_p500.0_to_550.0	500	550	50			1	0	0	0	0	0	0	0	0	0	0	0	0	0
0	HS90A_HUMAN	0	50.0 AA STEP	50Step_Domain_p550.0_to_600.0	550	600	50			1	0	0	0	0	0	0	0	0	0	0	0	0	0
0	HS90A_HUMAN	0	50.0 AA STEP	50Step_Domain_p600.0_to_650.0	600	650	50		HLEINPDHSIIETLR	1	0	0	0	0	0	0	1	0	0	0	0	0	1
0	HS90A_HUMAN	0	50.0 AA STEP	50Step_Domain_p650.0_to_700.0	650	700	50			1	0	0	0	0	0	0	0	0	0	0	0	0	0
0	HS90A_HUMAN	0	50.0 AA STEP	50Step_Domain_p700.0_to_732.0	700	732	32			1	0	0	0	0	0	0	0	0	0	0	0	0	0
0	HSP7C_HUMAN	0	50.0 AA STEP	50Step_Domain_p0_to_50	0	50	50			1	0	0	0	0	0	0	0	0	0	0	0	0	0
2	HSP7C_HUMAN	3	50.0 AA STEP	50Step_Domain_p50.0_to_100.0	50	100	50	NQVAMNPTNTVFDAK NQVAMNPTNTVFDAK RFDDAVVQSDMK NQVAMNPTNTVFDAK RFDDAVVQSDMK	FDDAVVQSDMK NQVAMNPTNTVFDAK RFDDAVVQSDMK NQVAMNPTNTVFDAK RFDDAVVQSDMK NQVAMNPTNTVFDAK RFDDAVVQSDMK	1	0.02	2	2	3	4	2	3	2	2	3	4	2	3
1	HSP7C_HUMAN	1	50.0 AA STEP	50Step_Domain_p100.0_to_150.0	100	150	50	MKEIAEAYLGK MKEIAEAYLGK EIAEAYLGK MKEIAEAYLGK	MKEIAEAYLGK EIAEAYLGK MKEIAEAYLGK TVTNAVVTVPAYFNDSQR	1	0	1	1	2	0	1	3	1	1	2	0	1	3
1	HSP7C_HUMAN	2	50.0 AA STEP	50Step_Domain_p150.0_to_200.0	150	200	50	IINEPTAAAIAYGLDK IINEPTAAAIAYGLDK IINEPTAAAIAYGLDK	DAGTIAGLNVLR IINEPTAAAIAYGLDK DAGTIAGLNVLR IINEPTAAAIAYGLDK DAGTIAGLNVLR IINEPTAAAIAYGLDK TVTNAVVTVPAYFNDSQR	0.0221	0.02	1	1	1	2	2	3	1	1	1	2	2	3
3	HSP7C_HUMAN	2	50.0 AA STEP	50Step_Domain_p200.0_to_250.0	200	250	50	MVNHFIAEFK STAGDTHLGGEDFDNR STAGDTHLGGEDFDNR MVNHFIAEFK STAGDTHLGGEDFDNR	STAGDTHLGGEDFDNR STAGDTHLGGEDFDNR STAGDTHLGGEDFDNR	0.1872	-0.02	3	2	3	1	2	2	3	2	3	1	2	2
2	HSP7C_HUMAN	2	50.0 AA STEP	50Step_Domain_p250.0_to_300.0	250	300	50	ARFEELNADLFR ARFEELNADLFR ARFEELNADLFR	ARFEELNADLFR ARFEELNADLFR ARFEELNADLFR	1	0	2	1	2	2	2	1	2	1	2	2	2	1
5	HSP7C_HUMAN	4	50.0 AA STEP	50Step_Domain_p300.0_to_350.0	300	350	50	ARFEELNADLFR FEELNADLFR LLQDFFNGK SQIHDIVLVGGSTR ARFEELNADLFR FEELNADLFR LLQDFFNGK SQIHDIVLVGGSTR ARFEELNADLFR FEELNADLFR LLQDFFNGK SQIHDIVLVGGSTR	ARFEELNADLFR FEELNADLFR LLQDFFNGK SQIHDIVLVGGSTR ARFEELNADLFR FEELNADLFR LLQDFFNGK SQIHDIVLVGGSTR ARFEELNADLFR FEELNADLFR LLQDFFNGK	1	-0.02	5	5	4	4	5	3	5	4	5	5	5	3
1	HSP7C_HUMAN	1	50.0 AA STEP	50Step_Domain_p350.0_to_400.0	350	400	50	LLQDFFNGK LLQDFFNGK LLQDFFNGK	LLQDFFNGK LLQDFFNGK LLQDFFNGK	1	0	1	1	1	1	1	1	1	1	1	1	1	1
0	HSP7C_HUMAN	0	50.0 AA STEP	50Step_Domain_p400.0_to_450.0	400	450	50		QTQTFTTYSDNQPGVLIQVYEGER	1	0	0	0	0	1	0	0	0	0	0	1	0	0
0	HSP7C_HUMAN	0	50.0 AA STEP	50Step_Domain_p450.0_to_500.0	450	500	50			1	0	0	0	0	0	0	0	0	0	0	0	0	0
1	HSP7C_HUMAN	1	50.0 AA STEP	50Step_Domain_p500.0_to_550.0	500	550	50	NSLESYAFNMK NSLESYAFNMK	NSLESYAFNMK NSLESYAFNMK	1	0	1	1	0	1	1	0	1	1	0	1	1	0
0	HSP7C_HUMAN	0	50.0 AA STEP	50Step_Domain_p550.0_to_600.0	550	600	50			1	0	0	0	0	0	0	0	0	0	0	0	0	0
0	HSP7C_HUMAN	0	50.0 AA STEP	50Step_Domain_p600.0_to_646.0	600	646	46		VCNPIITK	1	0	0	0	0	0	0	1	0	0	0	0	0	1
0	IGHA1_HUMAN	0	50.0 AA STEP	50Step_Domain_p0_to_50	0	50	50			1	0	0	0	0	0	0	0	0	0	0	0	0	0
0	IGHA1_HUMAN	0	50.0 AA STEP	50Step_Domain_p50.0_to_100.0	50	100	50			1	0	0	0	0	0	0	0	0	0	0	0	0	0
0	IGHA1_HUMAN	0	50.0 AA STEP	50Step_Domain_p100.0_to_150.0	100	150	50			1	0	0	0	0	0	0	0	0	0	0	0	0	0
1	IGHA1_HUMAN	0	50.0 AA STEP	50Step_Domain_p150.0_to_200.0	150	200	50	SAVQGPPER SAVQGPPER		0.1784	-0.02	0	1	1	0	0	0	0	1	1	0	0	0
1	IGHA1_HUMAN	0	50.0 AA STEP	50Step_Domain_p200.0_to_250.0	200	250	50	TFTCTAAYPESK TPLTATLSK TFTCTAAYPESK TPLTATLSK		0.0008	-0.02	0	2	2	0	0	0	0	3	3	0	0	0
0	IGHA1_HUMAN	0	50.0 AA STEP	50Step_Domain_p250.0_to_300.0	250	300	50			1	0	0	0	0	0	0	0	0	0	0	0	0	0
0	IGHA1_HUMAN	0	50.0 AA STEP	50Step_Domain_p300.0_to_350.0	300	350	50			1	0	0	0	0	0	0	0	0	0	0	0	0	0
0	IGHA1_HUMAN	0	50.0 AA STEP	50Step_Domain_p350.0_to_353.0	350	353	3			1	0	0	0	0	0	0	0	0	0	0	0	0	0
1	IQGA1_HUMAN	1	50.0 AA STEP	50Step_Domain_p0_to_50	0	50	50	QNVAYEYLCHLEEAK	QNVAYEYLCHLEEAK QNVAYEYLCHLEEAK	1	0	0	2	0	1	1	0	0	1	0	1	1	0
1	IQGA1_HUMAN	1	50.0 AA STEP	50Step_Domain_p50.0_to_100.0	50	100	50	QNVAYEYLCHLEEAK	QNVAYEYLCHLEEAK LGNFFSPK QNVAYEYLCHLEEAK LGNFFSPK	1	0	0	2	0	1	1	1	0	1	0	1	2	1
0	IQGA1_HUMAN	0	50.0 AA STEP	50Step_Domain_p100.0_to_150.0	100	150	50			1	0	0	0	0	0	0	0	0	0	0	0	0	0
0	IQGA1_HUMAN	0	50.0 AA STEP	50Step_Domain_p150.0_to_200.0	150	200	50		LGLAPQIQDLYGK	1	0	0	0	0	0	0	1	0	0	0	0	0	1
0	IQGA1_HUMAN	0	50.0 AA STEP	50Step_Domain_p200.0_to_250.0	200	250	50			1	0	0	0	0	0	0	0	0	0	0	0	0	0
0	IQGA1_HUMAN	0	50.0 AA STEP	50Step_Domain_p250.0_to_300.0	250	300	50			1	0	0	0	0	0	0	0	0	0	0	0	0	0
0	IQGA1_HUMAN	0	50.0 AA STEP	50Step_Domain_p300.0_to_350.0	300	350	50			1	0	0	0	0	0	0	0	0	0	0	0	0	0
1	IQGA1_HUMAN	1	50.0 AA STEP	50Step_Domain_p350.0_to_400.0	350	400	50	QSGQTDPLQKEELQSGVDAANSAAQQYQR	LAAVALINAAIQK LAAVALINAAIQK	1	0	0	2	0	1	0	1	0	1	0	1	0	1
0	IQGA1_HUMAN	1	50.0 AA STEP	50Step_Domain_p400.0_to_450.0	400	450	50		LAAVALINAAIQK LAAVALINAAIQK	1	0.02	0	0	0	1	0	1	0	0	0	1	0	1
2	IQGA1_HUMAN	1	50.0 AA STEP	50Step_Domain_p450.0_to_500.0	450	500	50	ALESGDVNTVWK ALESGDVNTVWK ALESGDVNTVWK	ALESGDVNTVWK ALESGDVNTVWK QLSSSVTGLTNIEEENCQR	0.4726	-0.02	2	2	1	1	1	0	1	1	1	1	2	0
1	IQGA1_HUMAN	1	50.0 AA STEP	50Step_Domain_p500.0_to_550.0	500	550	50	ILAIGLINEALDEGDAQK ILAIGLINEALDEGDAQK	ILAIGLINEALDEGDAQK ILAIGLINEALDEGDAQK	1	0	2	0	1	1	1	0	1	0	1	1	1	0
3	IQGA1_HUMAN	1	50.0 AA STEP	50Step_Domain_p550.0_to_600.0	550	600	50	ILAIGLINEALDEGDAQK LEGVLAEVAQHYQDTLIR LEGVLAEVAQHYQDTLIR ILAIGLINEALDEGDAQK LEGVLAEVAQHYQDTLIR	ILAIGLINEALDEGDAQK ILAIGLINEALDEGDAQK LEGVLAEVAQHYQDTLIR	0	-0.04	4	2	3	1	1	0	2	1	2	1	2	0
0	IQGA1_HUMAN	0	50.0 AA STEP	50Step_Domain_p600.0_to_650.0	600	650	50		SPDVGLYGVIPECGETYHSDLAEAK	1	0	0	0	0	0	1	0	0	0	0	0	1	0
0	IQGA1_HUMAN	0	50.0 AA STEP	50Step_Domain_p650.0_to_700.0	650	700	50		SPDVGLYGVIPECGETYHSDLAEAK	1	0	0	0	0	0	1	0	0	0	0	0	1	0
0	IQGA1_HUMAN	0	50.0 AA STEP	50Step_Domain_p700.0_to_750.0	700	750	50			1	0	0	0	0	0	0	0	0	0	0	0	0	0
0	IQGA1_HUMAN	0	50.0 AA STEP	50Step_Domain_p750.0_to_800.0	750	800	50			1	0	0	0	0	0	0	0	0	0	0	0	0	0
1	IQGA1_HUMAN	1	50.0 AA STEP	50Step_Domain_p800.0_to_850.0	800	850	50	DHINDIIK DHINDIIK	DHINDIIK DHINDIIK	1	0	0	2	1	0	1	1	0	1	1	0	1	1
1	IQGA1_HUMAN	1	50.0 AA STEP	50Step_Domain_p850.0_to_900.0	850	900	50	TLINAEDPPMVVVR TLINAEDPPMVVVR	TLINAEDPPMVVVR TLINAEDPPMVVVR	1	0	2	2	0	1	1	0	1	1	0	1	1	0
1	IQGA1_HUMAN	1	50.0 AA STEP	50Step_Domain_p900.0_to_950.0	900	950	50	ITLQDVVSHSK SNQQLENDLNLMDIK	ITLQDVVSHSK SNQQLENDLNLMDIK ITLQDVVSHSK ITLQDVVSHSK	1	0	0	0	3	2	1	1	0	0	2	2	1	1
0	IQGA1_HUMAN	0	50.0 AA STEP	50Step_Domain_p950.0_to_1000.0	950	1000	50			1	0	0	0	0	0	0	0	0	0	0	0	0	0
0	IQGA1_HUMAN	0	50.0 AA STEP	50Step_Domain_p1000.0_to_1050.0	1000	1050	50			1	0	0	0	0	0	0	0	0	0	0	0	0	0
0	IQGA1_HUMAN	0	50.0 AA STEP	50Step_Domain_p1050.0_to_1100.0	1050	1100	50		TDPVDIYK	1	0	0	0	0	0	1	0	0	0	0	0	1	0
0	IQGA1_HUMAN	0	50.0 AA STEP	50Step_Domain_p1100.0_to_1150.0	1100	1150	50			1	0	0	0	0	0	0	0	0	0	0	0	0	0
0	IQGA1_HUMAN	0	50.0 AA STEP	50Step_Domain_p1150.0_to_1200.0	1150	1200	50			1	0	0	0	0	0	0	0	0	0	0	0	0	0
0	IQGA1_HUMAN	0	50.0 AA STEP	50Step_Domain_p1200.0_to_1250.0	1200	1250	50			1	0	0	0	0	0	0	0	0	0	0	0	0	0
0	IQGA1_HUMAN	0	50.0 AA STEP	50Step_Domain_p1250.0_to_1300.0	1250	1300	50			1	0	0	0	0	0	0	0	0	0	0	0	0	0
0	IQGA1_HUMAN	0	50.0 AA STEP	50Step_Domain_p1300.0_to_1350.0	1300	1350	50			1	0	0	0	0	0	0	0	0	0	0	0	0	0
0	IQGA1_HUMAN	0	50.0 AA STEP	50Step_Domain_p1350.0_to_1400.0	1350	1400	50		FQPGETLTEILETPATSEQEAEHQR	1	0	0	0	0	1	0	0	0	0	0	1	0	0
0	IQGA1_HUMAN	1	50.0 AA STEP	50Step_Domain_p1400.0_to_1450.0	1400	1450	50		FQPGETLTEILETPATSEQEAEHQR SVKEDSNLTLQEK	1	0.02	0	0	0	1	1	0	0	0	0	1	1	0
0	IQGA1_HUMAN	1	50.0 AA STEP	50Step_Domain_p1450.0_to_1500.0	1450	1500	50		SVKEDSNLTLQEK YQELINDIAR YQELINDIAR	1	0.02	0	0	0	0	1	1	0	0	0	0	2	1
0	IQGA1_HUMAN	1	50.0 AA STEP	50Step_Domain_p1500.0_to_1550.0	1500	1550	50	ATFYGEQVDYYK	ATFYGEQVDYYK ATFYGEQVDYYK TCLDNLASK	1	0.02	0	0	1	0	1	2	0	0	1	0	1	2
0	IQGA1_HUMAN	0	50.0 AA STEP	50Step_Domain_p1550.0_to_1600.0	1550	1600	50			1	0	0	0	0	0	0	0	0	0	0	0	0	0
0	IQGA1_HUMAN	0	50.0 AA STEP	50Step_Domain_p1600.0_to_1650.0	1600	1650	50			1	0	0	0	0	0	0	0	0	0	0	0	0	0
0	IQGA1_HUMAN	0	50.0 AA STEP	50Step_Domain_p1650.0_to_1657.0	1650	1657	7			1	0	0	0	0	0	0	0	0	0	0	0	0	0
0	K1C23_HUMAN	0	50.0 AA STEP	50Step_Domain_p0_to_50	0	50	50			1	0	0	0	0	0	0	0	0	0	0	0	0	0
0	K1C23_HUMAN	0	50.0 AA STEP	50Step_Domain_p50.0_to_100.0	50	100	50			1	0	0	0	0	0	0	0	0	0	0	0	0	0
3	K1C23_HUMAN	2	50.0 AA STEP	50Step_Domain_p100.0_to_150.0	100	150	50	KDYSQYEENITHLQEQIVDGK MTNAQIILLIDNAR KDYSQYEENITHLQEQIVDGK MTNAQIILLIDNAR KDYSQYEENITHLQEQIVDGK MTNAQIILLIDNAR	MTNAQIILLIDNAR MTNAQIILLIDNAR KDYSQYEENITHLQEQIVDGK MTNAQIILLIDNAR	1	-0.02	3	2	3	1	3	2	2	2	4	1	2	2
3	K1C23_HUMAN	3	50.0 AA STEP	50Step_Domain_p150.0_to_200.0	150	200	50	MTNAQIILLIDNAR MAVDDFNLK MTNAQIILLIDNAR TLDNLTIVTTDLEQEVEGMRK MAVDDFNLK MAVDDFNLKYENEHSFK MTNAQIILLIDNAR TLDNLTIVTTDLEQEVEGMRK	DLEIEVEGLR MAVDDFNLK MTNAQIILLIDNAR TLDNLTIVTTDLEQEVEGMRK DLEIEVEGLR MTNAQIILLIDNAR DLEIEVEGLR MAVDDFNLK MTNAQIILLIDNAR	1	0	2	3	4	3	4	3	1	3	5	4	3	3
1	K1C23_HUMAN	0	50.0 AA STEP	50Step_Domain_p200.0_to_250.0	200	250	50	TLDNLTIVTTDLEQEVEGMRK TLDNLTIVTTDLEQEVEGMRK	TLDNLTIVTTDLEQEVEGMRK	1	-0.02	0	1	1	1	0	0	0	1	1	1	0	0
0	K1C23_HUMAN	0	50.0 AA STEP	50Step_Domain_p250.0_to_300.0	250	300	50		DLDTWYKEQSAAMSQEAASPATVQSR	1	0	0	0	0	1	0	0	0	0	0	1	0	0
2	K1C23_HUMAN	2	50.0 AA STEP	50Step_Domain_p300.0_to_350.0	300	350	50	QNNEYQVLLGIK SALENMLSETQSR QNNEYQVLLGIK SALENMLSETQSR SALENMLSETQSR	QNNEYQVLLGIK SALENMLSETQSR SALENMLSETQSR QNNEYQVLLGIK SALENMLSETQSR	1	0	3	2	1	2	2	2	2	2	1	2	1	2
1	K1C23_HUMAN	1	50.0 AA STEP	50Step_Domain_p350.0_to_400.0	350	400	50	QNNEYQVLLGIK QNNEYQVLLGIK	QNNEYQVLLGIK QNNEYQVLLGIK	1	0	2	1	0	1	0	1	1	1	0	1	0	1
0	K1C23_HUMAN	0	50.0 AA STEP	50Step_Domain_p400.0_to_422.0	400	422	22			1	0	0	0	0	0	0	0	0	0	0	0	0	0
0	K2C71_HUMAN	0	50.0 AA STEP	50Step_Domain_p0_to_50	0	50	50		GGFSGCSAVLSGGSSSSFR	1	0	0	0	0	0	0	1	0	0	0	0	0	1
0	K2C71_HUMAN	0	50.0 AA STEP	50Step_Domain_p50.0_to_100.0	50	100	50			1	0	0	0	0	0	0	0	0	0	0	0	0	0
12	K2C71_HUMAN	4	50.0 AA STEP	50Step_Domain_p100.0_to_150.0	100	150	50	FLEQQNQVLETK FLEQQNQVLETK FLEQQNQVLETK	FLEQQNQVLETK FLEQQNQVLETK	0	-0.16	9	13	15	0	9	3	5	5	5	0	5	6
13	K2C71_HUMAN	5	50.0 AA STEP	50Step_Domain_p150.0_to_200.0	150	200	50	FLEQQNQVLETK KQLETLSGDR FLEQQNQVLETK FLEQQNQVLETK	FLEQQNQVLETK FLEQQNQVLETK KQLETLSGDR NNLEPILEGYISNLR QLETLSGDR VRLDSELR WELLQQLDLNNCK	0	-0.16	11	13	15	0	9	6	6	5	5	0	5	12
2	K2C71_HUMAN	2	50.0 AA STEP	50Step_Domain_p200.0_to_250.0	200	250	50	TAAENEFVLLK TAAENEFVLLK	TAAENEFVLLK RYEEEINK RYEEEINKR TAAENEFVLLK VRLDSELR	1	0	2	3	0	0	2	3	1	1	0	0	1	5
0	K2C71_HUMAN	0	50.0 AA STEP	50Step_Domain_p250.0_to_300.0	250	300	50		NLDLDSIIDEVR	1	0	0	0	0	0	0	1	0	0	0	0	0	1
4	K2C71_HUMAN	3	50.0 AA STEP	50Step_Domain_p300.0_to_350.0	300	350	50	AEAEALYQTK SKAEAEALYQTK TQYEEIALK AEAEALYQTK AEAEALYQTK	AEAEALYQTK FQELQLAAGR SKAEAEALYQTK FQELQLAAGR NEISELTR NLDLDSIIDEVR SKAEAEALYQTK	1	-0.02	5	3	3	0	5	3	3	1	1	0	3	5
0	K2C71_HUMAN	3	50.0 AA STEP	50Step_Domain_p350.0_to_400.0	350	400	50		AKLDELEGALHQAKEELAR AKLDELEGALHQAK AKLDELEGALHQAKEELAR IRSEIENVK KQASNLETAIADAEQR LDELEGALHQAK NEISELTR QASNLETAIADAEQR QASNLETAIADAEQRGDNALKDAR	0.792	0.06	0	0	0	0	2	6	0	0	0	0	1	11
0	K2C71_HUMAN	2	50.0 AA STEP	50Step_Domain_p400.0_to_450.0	400	450	50		AKLDELEGALHQAKEELAR AKLDELEGALHQAK AKLDELEGALHQAKEELAR KLLESEECR LALDMEIATYR LDELEGALHQAK LLESEECR	1	0.04	0	0	0	0	2	5	0	0	0	0	1	9
0	K2C71_HUMAN	0	50.0 AA STEP	50Step_Domain_p450.0_to_500.0	450	500	50			1	0	0	0	0	0	0	0	0	0	0	0	0	0
0	K2C71_HUMAN	0	50.0 AA STEP	50Step_Domain_p500.0_to_523.0	500	523	23			1	0	0	0	0	0	0	0	0	0	0	0	0	0
0	K2C72_HUMAN	0	50.0 AA STEP	50Step_Domain_p0_to_50	0	50	50			1	0	0	0	0	0	0	0	0	0	0	0	0	0
0	K2C72_HUMAN	0	50.0 AA STEP	50Step_Domain_p50.0_to_100.0	50	100	50			1	0	0	0	0	0	0	0	0	0	0	0	0	0
0	K2C72_HUMAN	0	50.0 AA STEP	50Step_Domain_p100.0_to_150.0	100	150	50			1	0	0	0	0	0	0	0	0	0	0	0	0	0
0	K2C72_HUMAN	0	50.0 AA STEP	50Step_Domain_p150.0_to_200.0	150	200	50			1	0	0	0	0	0	0	0	0	0	0	0	0	0
0	K2C72_HUMAN	1	50.0 AA STEP	50Step_Domain_p200.0_to_250.0	200	250	50		NMQDLVEDYK NMQDLVEDYKK TAAENEFVVLK NMQDLVEDYK TAAENEFVVLK	0	0.02	0	0	0	0	2	2	0	0	0	0	3	2
0	K2C72_HUMAN	0	50.0 AA STEP	50Step_Domain_p250.0_to_300.0	250	300	50			1	0	0	0	0	0	0	0	0	0	0	0	0	0
0	K2C72_HUMAN	0	50.0 AA STEP	50Step_Domain_p300.0_to_350.0	300	350	50			1	0	0	0	0	0	0	0	0	0	0	0	0	0
0	K2C72_HUMAN	0	50.0 AA STEP	50Step_Domain_p350.0_to_400.0	350	400	50			1	0	0	0	0	0	0	0	0	0	0	0	0	0
0	K2C72_HUMAN	0	50.0 AA STEP	50Step_Domain_p400.0_to_450.0	400	450	50			1	0	0	0	0	0	0	0	0	0	0	0	0	0
0	K2C72_HUMAN	0	50.0 AA STEP	50Step_Domain_p450.0_to_500.0	450	500	50			1	0	0	0	0	0	0	0	0	0	0	0	0	0
0	K2C72_HUMAN	0	50.0 AA STEP	50Step_Domain_p500.0_to_511.0	500	511	11			1	0	0	0	0	0	0	0	0	0	0	0	0	0
0	K2C75_HUMAN	1	50.0 AA STEP	50Step_Domain_p0_to_50	0	50	50		FSSVSVAR FSSVSVAR GFSTTSAITPAAGR	1	0.02	0	0	0	0	1	1	0	0	0	0	1	2
0	K2C75_HUMAN	0	50.0 AA STEP	50Step_Domain_p50.0_to_100.0	50	100	50			1	0	0	0	0	0	0	0	0	0	0	0	0	0
0	K2C75_HUMAN	0	50.0 AA STEP	50Step_Domain_p100.0_to_150.0	100	150	50			1	0	0	0	0	0	0	0	0	0	0	0	0	0
0	K2C75_HUMAN	1	50.0 AA STEP	50Step_Domain_p150.0_to_200.0	150	200	50		QNLEPLFDSYTSELR WALLQEQGSR WALLQEQGSR	0.582	0.02	0	0	0	0	2	1	0	0	0	0	2	1
0	K2C75_HUMAN	2	50.0 AA STEP	50Step_Domain_p200.0_to_250.0	200	250	50		GRLEAELR NMQDVVEDFKVR QNLEPLFDSYTSELR TAAENEFVALKK GRLEAELR NMQDVVEDFK NMQDVVEDFKVR QLESITTER TAAENEFVALKK	0.0012	0.04	0	0	0	0	4	3	0	0	0	0	4	5
0	K2C75_HUMAN	1	50.0 AA STEP	50Step_Domain_p250.0_to_300.0	250	300	50		TAAENEFVALKK TAAENEFVALKK	1	0.02	0	0	0	0	1	1	0	0	0	0	1	1
0	K2C75_HUMAN	0	50.0 AA STEP	50Step_Domain_p300.0_to_350.0	300	350	50		AQYEDIANR	1	0	0	0	0	0	0	1	0	0	0	0	0	1
0	K2C75_HUMAN	0	50.0 AA STEP	50Step_Domain_p350.0_to_400.0	350	400	50		QCSSLQTAIADAEQR	1	0	0	0	0	0	0	1	0	0	0	0	0	1
0	K2C75_HUMAN	1	50.0 AA STEP	50Step_Domain_p400.0_to_450.0	400	450	50		LVDLEEALQK EYQELMNIK LVDLEEALQK QCSSLQTAIADAEQR	0.1272	0.02	0	0	0	0	2	2	0	0	0	0	2	4
0	K2C75_HUMAN	0	50.0 AA STEP	50Step_Domain_p450.0_to_500.0	450	500	50			1	0	0	0	0	0	0	0	0	0	0	0	0	0
0	K2C75_HUMAN	0	50.0 AA STEP	50Step_Domain_p500.0_to_550.0	500	550	50		FVSTTSSSQK	1	0	0	0	0	0	0	1	0	0	0	0	0	1
0	K2C75_HUMAN	0	50.0 AA STEP	50Step_Domain_p550.0_to_551.0	550	551	1			1	0	0	0	0	0	0	0	0	0	0	0	0	0
1	K2C78_HUMAN	1	50.0 AA STEP	50Step_Domain_p0_to_50	0	50	50	SLNSFGGCLEGSR SLNSFGGCLEGSR	SLNSFGGCLEGSR SLNSFGGCLEGSR SLNSFGGCLEGSR	1	0	1	1	0	2	1	1	1	1	0	2	1	1
2	K2C78_HUMAN	2	50.0 AA STEP	50Step_Domain_p50.0_to_100.0	50	100	50	IEIDPQFQVVR SLNSFGGCLEGSR IEIDPQFQVVR SLNSFGGCLEGSR IEIDPQFQVVR	IEIDPQFQVVR SLNSFGGCLEGSR IEIDPQFQVVR SLNSFGGCLEGSR IEIDPQFQVVR SLNSFGGCLEGSR	1	0	2	2	2	3	2	2	2	2	2	3	2	2
5	K2C78_HUMAN	4	50.0 AA STEP	50Step_Domain_p100.0_to_150.0	100	150	50	IEIDPQFQVVR TLNNQFASFIDK TQETQEIR IEIDPQFQVVR TLNNQFASFIDK TQETQEIR WHLLQQQGLSGSQQGLEPVFEACLDQLR IEIDPQFQVVR TLNNQFASFIDK TQETQEIR	IEIDPQFQVVR TLNNQFASFIDK TQETQEIR IEIDPQFQVVR TLNNQFASFIDK TQETQEIR IEIDPQFQVVR TLNNQFASFIDK TQETQEIR	0.0242	-0.02	5	6	5	3	4	4	4	5	5	4	4	4
3	K2C78_HUMAN	2	50.0 AA STEP	50Step_Domain_p150.0_to_200.0	150	200	50	DQEEEYKSKYEEEAHR GALDAELK QLEQLQGER GALDAELK QLEQLQGER WHLLQQQGLSGSQQGLEPVFEACLDQLR DQEEEYKSKYEEEAHR GALDAELK QLEQLQGER	DQEEEYKSKYEEEAHR GALDAELK QLEQLQGER GALDAELK QLEQLQGER GALDAELK	0.1243	-0.02	3	4	3	3	2	1	3	3	3	3	2	1
5	K2C78_HUMAN	5	50.0 AA STEP	50Step_Domain_p200.0_to_250.0	200	250	50	ATLENDFVVLK DQEEEYKSKYEEEAHR DVDGVFLSK KDVDGVFLSK ATLENDFVVLK DVDGVFLSK KDVDGVFLSK RATLENDFVVLK ATLENDFVVLK DQEEEYKSKYEEEAHR DVDGVFLSK KDVDGVFLSK RATLENDFVVLK	ATLENDFVVLK DQEEEYKSKYEEEAHR KDVDGVFLSK RATLENDFVVLK ATLENDFVVLK DVDGVFLSK KDVDGVFLSK RATLENDFVVLK ATLENDFVVLK DVDGVFLSK KDVDGVFLSK RATLENDFVVLK	1	0	5	5	5	5	5	4	4	4	5	6	5	4
2	K2C78_HUMAN	2	50.0 AA STEP	50Step_Domain_p250.0_to_300.0	250	300	50	ARYEEIAR YLDFSSIITEVR ARYEEIAR YLDFSSIITEVR ARYEEIAR YLDFSSIITEVR	ARYEEIAR YLDFSSIITEVR YLDFSSIITEVR ARYEEIAR YLDFSSIITEVR	1	0	2	2	2	2	1	2	2	2	2	2	1	2
7	K2C78_HUMAN	7	50.0 AA STEP	50Step_Domain_p300.0_to_350.0	300	350	50	KQNASLQAAITDAEQR LQSQTENLK QNASLQAAITDAEQR VQISQLHQEIQR YQELQVSAQLHGDR KQNASLQAAITDAEQR LQSQTENLK QNASLQAAITDAEQR VQISQLHQEIQR YQELQVSAQLHGDR LQSQTENLK QNASLQAAITDAEQR VQISQLHQEIQR YQELQVSAQLHGDR	KQNASLQAAITDAEQR LQSQTENLK QNASLQAAITDAEQR VQISQLHQEIQR YQELQVSAQLHGDR KQNASLQAAITDAEQR LQSQTENLK QNASLQAAITDAEQR VQISQLHQEIQR YQELQVSAQLHGDR KQNASLQAAITDAEQR LQSQTENLK QNASLQAAITDAEQR VQISQLHQEIQR YQELQVSAQLHGDR	1	0	7	7	6	7	7	8	6	6	6	8	7	7
6	K2C78_HUMAN	7	50.0 AA STEP	50Step_Domain_p350.0_to_400.0	350	400	50	GELALKDAQAKVDELEAALR KQNASLQAAITDAEQR LLCEYQELTSTK QNASLQAAITDAEQR KQNASLQAAITDAEQR LLCEYQELTSTK QNASLQAAITDAEQR LLCEYQELTSTK QNASLQAAITDAEQR VDELEAALR	GELALKDAQAKVDELEAALR KQNASLQAAITDAEQR LLCEYQELTSTK QNASLQAAITDAEQR VDELEAALR KQNASLQAAITDAEQR LLCEYQELTSTK QNASLQAAITDAEQR VDELEAALR KQNASLQAAITDAEQR LLCEYQELTSTK QNASLQAAITDAEQR VDELEAALR	0.0242	0.02	7	5	5	7	7	8	6	4	5	8	7	7
3	K2C78_HUMAN	4	50.0 AA STEP	50Step_Domain_p400.0_to_450.0	400	450	50	LLCEYQELTSTK RLLEGEECR LLCEYQELTSTK RLLEGEECR LLCEYQELTSTK RLLEGEECR	LLCEYQELTSTK RLLEGEECR LLCEYQELTSTK RLLEGEECR LLCEYQELTSTK RLLEGEECR	0.5489	0.02	3	2	3	3	4	4	3	2	3	4	4	4
0	K2C78_HUMAN	0	50.0 AA STEP	50Step_Domain_p450.0_to_500.0	450	500	50			1	0	0	0	0	0	0	0	0	0	0	0	0	0
0	K2C78_HUMAN	0	50.0 AA STEP	50Step_Domain_p500.0_to_520.0	500	520	20			1	0	0	0	0	0	0	0	0	0	0	0	0	0
1	K2C79_HUMAN	3	50.0 AA STEP	50Step_Domain_p0_to_50	0	50	50	GGFSSNSASGGSGSQAR SSGSGGGAHCGPGTGGFGSR TSFSSVTVSR	TSFSSVTVSR TSFSSVTVSR	0.1111	0.04	2	0	0	0	6	4	3	0	0	0	1	1
1	K2C79_HUMAN	0	50.0 AA STEP	50Step_Domain_p50.0_to_100.0	50	100	50	AFMGQGAGR ALGGFGFGSR SSGSGGGAHCGPGTGGFGSR		1	-0.02	2	0	0	0	0	0	3	0	0	0	0	0
0	K2C79_HUMAN	0	50.0 AA STEP	50Step_Domain_p100.0_to_150.0	100	150	50	AFMGQGAGR		1	0	1	0	0	0	0	0	1	0	0	0	0	0
0	K2C79_HUMAN	3	50.0 AA STEP	50Step_Domain_p150.0_to_200.0	150	200	50	NNLEPLFEAYLGSMR WALLQEQGQNLGVTR	WALLQEQGQNLGVTR WALLQEQGQNLGVTR	0.2442	0.06	1	0	0	4	0	4	2	0	0	1	0	1
0	K2C79_HUMAN	0	50.0 AA STEP	50Step_Domain_p200.0_to_250.0	200	250	50	HTAAENEFVVLK NNLEPLFEAYLGSMR		1	0	1	0	0	0	0	0	2	0	0	0	0	0
1	K2C79_HUMAN	0	50.0 AA STEP	50Step_Domain_p250.0_to_300.0	250	300	50	DVDAAYMGR HTAAENEFVVLK KDVDAAYMGR		1	-0.02	2	0	0	0	0	0	3	0	0	0	0	0
0	K2C79_HUMAN	6	50.0 AA STEP	50Step_Domain_p300.0_to_350.0	300	350	50	AEAEAWYQTK AQYELIAQR	AEAEAWYQTK AQYELIAQR AQYELIAQR AQYELIAQR	0	0.12	1	0	0	7	6	4	2	0	0	2	1	1
1	K2C79_HUMAN	0	50.0 AA STEP	50Step_Domain_p350.0_to_400.0	350	400	50	DTKNEIAELTR KQCQQLQTAIAEAEQR NEIAELTR QCQQLQTAIAEAEQR		1	-0.02	2	0	0	0	0	0	4	0	0	0	0	0
1	K2C79_HUMAN	0	50.0 AA STEP	50Step_Domain_p400.0_to_450.0	400	450	50	KLGDLDVALHQAK LGDLDVALHQAK LGDLDVALHQAKEDLTR		1	-0.02	2	0	0	0	0	0	4	0	0	0	0	0
0	K2C79_HUMAN	0	50.0 AA STEP	50Step_Domain_p450.0_to_500.0	450	500	50	GGFSTNVGYSTVK		1	0	1	0	0	0	0	0	1	0	0	0	0	0
0	K2C79_HUMAN	0	50.0 AA STEP	50Step_Domain_p500.0_to_535.0	500	535	35	GGFSTNVGYSTVK GGPVSAGTSILR		1	0	1	0	0	0	0	0	2	0	0	0	0	0
0	K2C80_HUMAN	0	50.0 AA STEP	50Step_Domain_p0_to_50	0	50	50			1	0	0	0	0	0	0	0	0	0	0	0	0	0
2	K2C80_HUMAN	2	50.0 AA STEP	50Step_Domain_p50.0_to_100.0	50	100	50	LDPAVQQLK VTVNPGLLVPLDVK LDPAVQQLK VTVNPGLLVPLDVK LDPAVQQLK VTVNPGLLVPLDVK	LDPAVQQLK VTVNPGLLVPLDVK VTVNPGLLVPLDVK LDPAVQQLK VTVNPGLLVPLDVK	1	0	2	2	2	2	1	2	2	2	2	2	1	2
0	K2C80_HUMAN	0	50.0 AA STEP	50Step_Domain_p100.0_to_150.0	100	150	50			1	0	0	0	0	0	0	0	0	0	0	0	0	0
2	K2C80_HUMAN	3	50.0 AA STEP	50Step_Domain_p150.0_to_200.0	150	200	50	IRYEDEISK TDMEFTFVQLK TDMEFTFVQLK IRYEDEISK TDMEFTFVQLK	IRYEDEISK TDMEFTFVQLK IRYEDEISK TDMEFTFVQLK GQLEANLLQVLEK IRYEDEISK TDMEFTFVQLK	0.011	0.02	2	1	2	3	2	4	2	1	2	3	2	4
2	K2C80_HUMAN	2	50.0 AA STEP	50Step_Domain_p200.0_to_250.0	200	250	50	SLESFVELMK TIYEQELKDLAAQVK SLESFVELMK TIYEQELKDLAAQVK SLESFVELMK TIYEQELKDLAAQVK	SLESFVELMK TIYEQELKDLAAQVK SLESFVELMK TIYEQELKDLAAQVK SLESFVELMK TIYEQELK	1	0	2	2	2	3	2	2	2	2	2	3	2	2
2	K2C80_HUMAN	2	50.0 AA STEP	50Step_Domain_p250.0_to_300.0	250	300	50	SEIADLNVR SQLEEQAAR SAEYGSSLQSSR SEIADLNVR SQLEEQAAR SEIADLNVR	SEIADLNVR AQYDAVAAR SEIADLNVR SEIADLNVR SQLEEQAAR	1	0	2	3	2	1	2	3	2	3	2	1	2	3
3	K2C80_HUMAN	2	50.0 AA STEP	50Step_Domain_p300.0_to_350.0	300	350	50	LEENIKTAEEQGELAFQDAK SEIADLNVR TAEEQGELAFQDAK SEIADLNVR TAEEQGELAFQDAK LEENIKTAEEQGELAFQDAK SEIADLNVR TAEEQGELAFQDAK	SEIADLNVR TAEEQGELAFQDAK SEIADLNVR SEIADLNVR TAEEQGELAFQDAK	0.097	-0.02	3	2	4	2	1	3	3	2	4	2	1	3
1	K2C80_HUMAN	2	50.0 AA STEP	50Step_Domain_p350.0_to_400.0	350	400	50	MDSPSATVVSAVQSR YQELMNVK MDSPSATVVSAVQSR	KYQELMNVK MDSPSATVVSAVQSR KYQELMNVK MDSPSATVVSAVQSR YQELMNVK	0.71	0.02	2	1	0	2	3	0	2	1	0	2	3	0
1	K2C80_HUMAN	1	50.0 AA STEP	50Step_Domain_p400.0_to_450.0	400	450	50	MDSPSATVVSAVQSR MDSPSATVVSAVQSR	MDSPSATVVSAVQSR MDSPSATVVSAVQSR	1	0	1	1	0	1	1	0	1	1	0	1	1	0
0	K2C80_HUMAN	0	50.0 AA STEP	50Step_Domain_p450.0_to_452.0	450	452	2			1	0	0	0	0	0	0	0	0	0	0	0	0	0
0	KRT83_HUMAN	0	50.0 AA STEP	50Step_Domain_p0_to_50	0	50	50			1	0	0	0	0	0	0	0	0	0	0	0	0	0
0	KRT83_HUMAN	0	50.0 AA STEP	50Step_Domain_p50.0_to_100.0	50	100	50			1	0	0	0	0	0	0	0	0	0	0	0	0	0
0	KRT83_HUMAN	0	50.0 AA STEP	50Step_Domain_p100.0_to_150.0	100	150	50			1	0	0	0	0	0	0	0	0	0	0	0	0	0
0	KRT83_HUMAN	0	50.0 AA STEP	50Step_Domain_p150.0_to_200.0	150	200	50			1	0	0	0	0	0	0	0	0	0	0	0	0	0
0	KRT83_HUMAN	0	50.0 AA STEP	50Step_Domain_p200.0_to_250.0	200	250	50			1	0	0	0	0	0	0	0	0	0	0	0	0	0
0	KRT83_HUMAN	0	50.0 AA STEP	50Step_Domain_p250.0_to_300.0	250	300	50	DLNMDCIVAEIK ILQSHISDTSVVVK		0.049	0	1	0	0	0	0	0	2	0	0	0	0	0
0	KRT83_HUMAN	0	50.0 AA STEP	50Step_Domain_p300.0_to_350.0	300	350	50			1	0	0	0	0	0	0	0	0	0	0	0	0	0
0	KRT83_HUMAN	0	50.0 AA STEP	50Step_Domain_p350.0_to_400.0	350	400	50			1	0	0	0	0	0	0	0	0	0	0	0	0	0
0	KRT83_HUMAN	0	50.0 AA STEP	50Step_Domain_p400.0_to_450.0	400	450	50			1	0	0	0	0	0	0	0	0	0	0	0	0	0
0	KRT83_HUMAN	0	50.0 AA STEP	50Step_Domain_p450.0_to_493.0	450	493	43			1	0	0	0	0	0	0	0	0	0	0	0	0	0
0	LMNB1_HUMAN	0	50.0 AA STEP	50Step_Domain_p0_to_50	0	50	50			1	0	0	0	0	0	0	0	0	0	0	0	0	0
0	LMNB1_HUMAN	1	50.0 AA STEP	50Step_Domain_p50.0_to_100.0	50	100	50		ALYETELADAR ALYETELADAR	0.264	0.02	0	0	0	1	0	1	0	0	0	1	0	1
2	LMNB1_HUMAN	1	50.0 AA STEP	50Step_Domain_p100.0_to_150.0	100	150	50	DAALATALGDKK DAALATALGDKK LREYEAALNSK DAALATALGDKK LREYEAALNSK	DAALATALGDKK DAALATALGDKK	0.0144	-0.02	1	2	2	1	1	0	1	2	2	1	1	0
1	LMNB1_HUMAN	1	50.0 AA STEP	50Step_Domain_p150.0_to_200.0	150	200	50	DAALATALGDKK DAALATALGDKK DAALATALGDKK	DAALATALGDKK DAALATALGDKK	1	0	1	1	1	1	1	0	1	1	1	1	1	0
0	LMNB1_HUMAN	0	50.0 AA STEP	50Step_Domain_p200.0_to_250.0	200	250	50			1	0	0	0	0	0	0	0	0	0	0	0	0	0
0	LMNB1_HUMAN	1	50.0 AA STEP	50Step_Domain_p250.0_to_300.0	250	300	50	LYKEELEQTYHAK	LYKEELEQTYHAK LYKEELEQTYHAK	1	0.02	1	0	0	1	0	1	1	0	0	1	0	1
1	LMNB1_HUMAN	1	50.0 AA STEP	50Step_Domain_p300.0_to_350.0	300	350	50	IQELEDLLAK IQELEDLLAK IQELEDLLAK	IQELEDLLAK IQELEDLLAK IQELEDLLAK	1	0	1	1	1	1	1	1	1	1	1	1	1	1
0	LMNB1_HUMAN	0	50.0 AA STEP	50Step_Domain_p350.0_to_400.0	350	400	50			1	0	0	0	0	0	0	0	0	0	0	0	0	0
0	LMNB1_HUMAN	0	50.0 AA STEP	50Step_Domain_p400.0_to_450.0	400	450	50			1	0	0	0	0	0	0	0	0	0	0	0	0	0
0	LMNB1_HUMAN	0	50.0 AA STEP	50Step_Domain_p450.0_to_500.0	450	500	50	IGDTSVSYK		1	0	0	1	0	0	0	0	0	1	0	0	0	0
1	LMNB1_HUMAN	1	50.0 AA STEP	50Step_Domain_p500.0_to_550.0	500	550	50	NQNSWGTGEDVK NQNSWGTGEDVK NQNSWGTGEDVK	NQNSWGTGEDVK NQNSWGTGEDVK	1	0	1	1	1	0	1	1	1	1	1	0	1	1
0	LMNB1_HUMAN	0	50.0 AA STEP	50Step_Domain_p550.0_to_586.0	550	586	36			1	0	0	0	0	0	0	0	0	0	0	0	0	0
0	LMNB2_HUMAN	0	50.0 AA STEP	50Step_Domain_p0_to_50	0	50	50			1	0	0	0	0	0	0	0	0	0	0	0	0	0
1	LMNB2_HUMAN	1	50.0 AA STEP	50Step_Domain_p50.0_to_100.0	50	100	50	ALYESELADAR ALYESELADAR	ALELENDR ALYESELADAR ALELENDR ALYESELADAR	0.0871	0	1	1	0	2	1	1	1	1	0	2	1	1
1	LMNB2_HUMAN	1	50.0 AA STEP	50Step_Domain_p100.0_to_150.0	100	150	50	ALYESELADAR ALYESELADAR	ALYESELADAR ALYESELADAR	1	0	1	1	0	1	0	1	1	1	0	1	0	1
1	LMNB2_HUMAN	1	50.0 AA STEP	50Step_Domain_p150.0_to_200.0	150	200	50	GLESDVAELR GLESDVAELR GLESDVAELR	GLESDVAELR GLESDVAELR GLESDVAELR	1	0	1	1	2	1	1	1	1	1	1	1	1	1
0	LMNB2_HUMAN	0	50.0 AA STEP	50Step_Domain_p200.0_to_250.0	200	250	50			1	0	0	0	0	0	0	0	0	0	0	0	0	0
1	LMNB2_HUMAN	0	50.0 AA STEP	50Step_Domain_p250.0_to_300.0	250	300	50	MAQALEELR MAQALEELR MAQALEELR	MAQALEELR	0.0026	-0.02	1	1	2	0	0	1	1	1	1	0	0	1
0	LMNB2_HUMAN	0	50.0 AA STEP	50Step_Domain_p300.0_to_350.0	300	350	50			1	0	0	0	0	0	0	0	0	0	0	0	0	0
0	LMNB2_HUMAN	0	50.0 AA STEP	50Step_Domain_p350.0_to_400.0	350	400	50			1	0	0	0	0	0	0	0	0	0	0	0	0	0
0	LMNB2_HUMAN	0	50.0 AA STEP	50Step_Domain_p400.0_to_450.0	400	450	50			1	0	0	0	0	0	0	0	0	0	0	0	0	0
0	LMNB2_HUMAN	0	50.0 AA STEP	50Step_Domain_p450.0_to_500.0	450	500	50			1	0	0	0	0	0	0	0	0	0	0	0	0	0
0	LMNB2_HUMAN	0	50.0 AA STEP	50Step_Domain_p500.0_to_550.0	500	550	50			1	0	0	0	0	0	0	0	0	0	0	0	0	0
1	LMNB2_HUMAN	0	50.0 AA STEP	50Step_Domain_p550.0_to_600.0	550	600	50	TVLVNADGEEVAMR TVLVNADGEEVAMR	TVLVNADGEEVAMR	1	-0.02	1	1	0	0	1	0	1	1	0	0	1	0
0	LMNB2_HUMAN	0	50.0 AA STEP	50Step_Domain_p600.0_to_620.0	600	620	20			1	0	0	0	0	0	0	0	0	0	0	0	0	0
0	MY18A_HUMAN	0	50.0 AA STEP	50Step_Domain_p0_to_50	0	50	50			1	0	0	0	0	0	0	0	0	0	0	0	0	0
0	MY18A_HUMAN	0	50.0 AA STEP	50Step_Domain_p50.0_to_100.0	50	100	50			1	0	0	0	0	0	0	0	0	0	0	0	0	0
0	MY18A_HUMAN	0	50.0 AA STEP	50Step_Domain_p100.0_to_150.0	100	150	50			1	0	0	0	0	0	0	0	0	0	0	0	0	0
0	MY18A_HUMAN	0	50.0 AA STEP	50Step_Domain_p150.0_to_200.0	150	200	50			1	0	0	0	0	0	0	0	0	0	0	0	0	0
0	MY18A_HUMAN	0	50.0 AA STEP	50Step_Domain_p200.0_to_250.0	200	250	50			1	0	0	0	0	0	0	0	0	0	0	0	0	0
0	MY18A_HUMAN	0	50.0 AA STEP	50Step_Domain_p250.0_to_300.0	250	300	50			1	0	0	0	0	0	0	0	0	0	0	0	0	0
0	MY18A_HUMAN	0	50.0 AA STEP	50Step_Domain_p300.0_to_350.0	300	350	50			1	0	0	0	0	0	0	0	0	0	0	0	0	0
0	MY18A_HUMAN	0	50.0 AA STEP	50Step_Domain_p350.0_to_400.0	350	400	50			1	0	0	0	0	0	0	0	0	0	0	0	0	0
0	MY18A_HUMAN	0	50.0 AA STEP	50Step_Domain_p400.0_to_450.0	400	450	50			1	0	0	0	0	0	0	0	0	0	0	0	0	0
0	MY18A_HUMAN	0	50.0 AA STEP	50Step_Domain_p450.0_to_500.0	450	500	50			1	0	0	0	0	0	0	0	0	0	0	0	0	0
0	MY18A_HUMAN	0	50.0 AA STEP	50Step_Domain_p500.0_to_550.0	500	550	50			1	0	0	0	0	0	0	0	0	0	0	0	0	0
0	MY18A_HUMAN	0	50.0 AA STEP	50Step_Domain_p550.0_to_600.0	550	600	50			1	0	0	0	0	0	0	0	0	0	0	0	0	0
0	MY18A_HUMAN	0	50.0 AA STEP	50Step_Domain_p600.0_to_650.0	600	650	50			1	0	0	0	0	0	0	0	0	0	0	0	0	0
0	MY18A_HUMAN	0	50.0 AA STEP	50Step_Domain_p650.0_to_700.0	650	700	50			1	0	0	0	0	0	0	0	0	0	0	0	0	0
0	MY18A_HUMAN	0	50.0 AA STEP	50Step_Domain_p700.0_to_750.0	700	750	50			1	0	0	0	0	0	0	0	0	0	0	0	0	0
0	MY18A_HUMAN	0	50.0 AA STEP	50Step_Domain_p750.0_to_800.0	750	800	50			1	0	0	0	0	0	0	0	0	0	0	0	0	0
0	MY18A_HUMAN	0	50.0 AA STEP	50Step_Domain_p800.0_to_850.0	800	850	50	TFVQELER		0.0126	0	0	0	1	0	0	0	0	0	1	0	0	0
0	MY18A_HUMAN	0	50.0 AA STEP	50Step_Domain_p850.0_to_900.0	850	900	50			1	0	0	0	0	0	0	0	0	0	0	0	0	0
0	MY18A_HUMAN	0	50.0 AA STEP	50Step_Domain_p900.0_to_950.0	900	950	50			1	0	0	0	0	0	0	0	0	0	0	0	0	0
0	MY18A_HUMAN	0	50.0 AA STEP	50Step_Domain_p950.0_to_1000.0	950	1000	50			1	0	0	0	0	0	0	0	0	0	0	0	0	0
0	MY18A_HUMAN	0	50.0 AA STEP	50Step_Domain_p1000.0_to_1050.0	1000	1050	50			1	0	0	0	0	0	0	0	0	0	0	0	0	0
0	MY18A_HUMAN	0	50.0 AA STEP	50Step_Domain_p1050.0_to_1100.0	1050	1100	50			1	0	0	0	0	0	0	0	0	0	0	0	0	0
0	MY18A_HUMAN	0	50.0 AA STEP	50Step_Domain_p1100.0_to_1150.0	1100	1150	50			1	0	0	0	0	0	0	0	0	0	0	0	0	0
0	MY18A_HUMAN	0	50.0 AA STEP	50Step_Domain_p1150.0_to_1200.0	1150	1200	50			1	0	0	0	0	0	0	0	0	0	0	0	0	0
0	MY18A_HUMAN	0	50.0 AA STEP	50Step_Domain_p1200.0_to_1250.0	1200	1250	50			1	0	0	0	0	0	0	0	0	0	0	0	0	0
0	MY18A_HUMAN	0	50.0 AA STEP	50Step_Domain_p1250.0_to_1300.0	1250	1300	50			1	0	0	0	0	0	0	0	0	0	0	0	0	0
0	MY18A_HUMAN	0	50.0 AA STEP	50Step_Domain_p1300.0_to_1350.0	1300	1350	50			1	0	0	0	0	0	0	0	0	0	0	0	0	0
0	MY18A_HUMAN	0	50.0 AA STEP	50Step_Domain_p1350.0_to_1400.0	1350	1400	50			1	0	0	0	0	0	0	0	0	0	0	0	0	0
0	MY18A_HUMAN	0	50.0 AA STEP	50Step_Domain_p1400.0_to_1450.0	1400	1450	50			1	0	0	0	0	0	0	0	0	0	0	0	0	0
0	MY18A_HUMAN	0	50.0 AA STEP	50Step_Domain_p1450.0_to_1500.0	1450	1500	50			1	0	0	0	0	0	0	0	0	0	0	0	0	0
0	MY18A_HUMAN	0	50.0 AA STEP	50Step_Domain_p1500.0_to_1550.0	1500	1550	50			1	0	0	0	0	0	0	0	0	0	0	0	0	0
0	MY18A_HUMAN	0	50.0 AA STEP	50Step_Domain_p1550.0_to_1600.0	1550	1600	50			1	0	0	0	0	0	0	0	0	0	0	0	0	0
0	MY18A_HUMAN	0	50.0 AA STEP	50Step_Domain_p1600.0_to_1650.0	1600	1650	50			1	0	0	0	0	0	0	0	0	0	0	0	0	0
0	MY18A_HUMAN	0	50.0 AA STEP	50Step_Domain_p1650.0_to_1700.0	1650	1700	50	NQLEESEFTCAAAVK		0.0126	0	0	0	1	0	0	0	0	0	1	0	0	0
0	MY18A_HUMAN	0	50.0 AA STEP	50Step_Domain_p1700.0_to_1750.0	1700	1750	50	NQLEESEFTCAAAVK		0.0126	0	0	0	1	0	0	0	0	0	1	0	0	0
0	MY18A_HUMAN	0	50.0 AA STEP	50Step_Domain_p1750.0_to_1800.0	1750	1800	50			1	0	0	0	0	0	0	0	0	0	0	0	0	0
0	MY18A_HUMAN	0	50.0 AA STEP	50Step_Domain_p1800.0_to_1850.0	1800	1850	50			1	0	0	0	0	0	0	0	0	0	0	0	0	0
0	MY18A_HUMAN	0	50.0 AA STEP	50Step_Domain_p1850.0_to_1900.0	1850	1900	50			1	0	0	0	0	0	0	0	0	0	0	0	0	0
0	MY18A_HUMAN	0	50.0 AA STEP	50Step_Domain_p1900.0_to_1950.0	1900	1950	50			1	0	0	0	0	0	0	0	0	0	0	0	0	0
0	MY18A_HUMAN	0	50.0 AA STEP	50Step_Domain_p1950.0_to_2000.0	1950	2000	50			1	0	0	0	0	0	0	0	0	0	0	0	0	0
0	MY18A_HUMAN	0	50.0 AA STEP	50Step_Domain_p2000.0_to_2050.0	2000	2050	50			1	0	0	0	0	0	0	0	0	0	0	0	0	0
0	MY18A_HUMAN	0	50.0 AA STEP	50Step_Domain_p2050.0_to_2054.0	2050	2054	4			1	0	0	0	0	0	0	0	0	0	0	0	0	0
0	MYO1C_HUMAN	0	50.0 AA STEP	50Step_Domain_p0_to_50	0	50	50			1	0	0	0	0	0	0	0	0	0	0	0	0	0
0	MYO1C_HUMAN	0	50.0 AA STEP	50Step_Domain_p50.0_to_100.0	50	100	50			1	0	0	0	0	0	0	0	0	0	0	0	0	0
0	MYO1C_HUMAN	0	50.0 AA STEP	50Step_Domain_p100.0_to_150.0	100	150	50			1	0	0	0	0	0	0	0	0	0	0	0	0	0
0	MYO1C_HUMAN	0	50.0 AA STEP	50Step_Domain_p150.0_to_200.0	150	200	50			1	0	0	0	0	0	0	0	0	0	0	0	0	0
0	MYO1C_HUMAN	0	50.0 AA STEP	50Step_Domain_p200.0_to_250.0	200	250	50			1	0	0	0	0	0	0	0	0	0	0	0	0	0
0	MYO1C_HUMAN	0	50.0 AA STEP	50Step_Domain_p250.0_to_300.0	250	300	50			1	0	0	0	0	0	0	0	0	0	0	0	0	0
1	MYO1C_HUMAN	0	50.0 AA STEP	50Step_Domain_p300.0_to_350.0	300	350	50	LLSVEGSTLR LLSVEGSTLR		0.0022	-0.02	1	1	0	0	0	0	1	1	0	0	0	0
0	MYO1C_HUMAN	0	50.0 AA STEP	50Step_Domain_p350.0_to_400.0	350	400	50			1	0	0	0	0	0	0	0	0	0	0	0	0	0
0	MYO1C_HUMAN	0	50.0 AA STEP	50Step_Domain_p400.0_to_450.0	400	450	50			1	0	0	0	0	0	0	0	0	0	0	0	0	0
1	MYO1C_HUMAN	0	50.0 AA STEP	50Step_Domain_p450.0_to_500.0	450	500	50	IICDLVEEK IICDLVEEK		0.0022	-0.02	1	0	1	0	0	0	1	0	1	0	0	0
0	MYO1C_HUMAN	0	50.0 AA STEP	50Step_Domain_p500.0_to_550.0	500	550	50			1	0	0	0	0	0	0	0	0	0	0	0	0	0
0	MYO1C_HUMAN	0	50.0 AA STEP	50Step_Domain_p550.0_to_600.0	550	600	50			1	0	0	0	0	0	0	0	0	0	0	0	0	0
0	MYO1C_HUMAN	0	50.0 AA STEP	50Step_Domain_p600.0_to_650.0	600	650	50			1	0	0	0	0	0	0	0	0	0	0	0	0	0
0	MYO1C_HUMAN	0	50.0 AA STEP	50Step_Domain_p650.0_to_700.0	650	700	50			1	0	0	0	0	0	0	0	0	0	0	0	0	0
1	MYO1C_HUMAN	0	50.0 AA STEP	50Step_Domain_p700.0_to_750.0	700	750	50	TLFATEDALEVR TLFATEDALEVR		0.0022	-0.02	1	1	0	0	0	0	1	1	0	0	0	0
0	MYO1C_HUMAN	0	50.0 AA STEP	50Step_Domain_p750.0_to_800.0	750	800	50			1	0	0	0	0	0	0	0	0	0	0	0	0	0
0	MYO1C_HUMAN	0	50.0 AA STEP	50Step_Domain_p800.0_to_850.0	800	850	50			1	0	0	0	0	0	0	0	0	0	0	0	0	0
1	MYO1C_HUMAN	0	50.0 AA STEP	50Step_Domain_p850.0_to_900.0	850	900	50	AVASEIFK AVASEIFK	AVASEIFK	0.9174	-0.02	0	1	1	0	1	0	0	1	1	0	1	0
1	MYO1C_HUMAN	0	50.0 AA STEP	50Step_Domain_p900.0_to_950.0	900	950	50	LGTDEISPR LGTDEISPR	LGTDEISPR	0.9174	-0.02	0	1	1	0	1	0	0	1	1	0	1	0
0	MYO1C_HUMAN	0	50.0 AA STEP	50Step_Domain_p950.0_to_1000.0	950	1000	50			1	0	0	0	0	0	0	0	0	0	0	0	0	0
0	MYO1C_HUMAN	0	50.0 AA STEP	50Step_Domain_p1000.0_to_1050.0	1000	1050	50			1	0	0	0	0	0	0	0	0	0	0	0	0	0
0	MYO1C_HUMAN	0	50.0 AA STEP	50Step_Domain_p1050.0_to_1063.0	1050	1063	13			1	0	0	0	0	0	0	0	0	0	0	0	0	0
0	NUMA1_HUMAN	0	50.0 AA STEP	50Step_Domain_p0_to_50	0	50	50			1	0	0	0	0	0	0	0	0	0	0	0	0	0
0	NUMA1_HUMAN	0	50.0 AA STEP	50Step_Domain_p50.0_to_100.0	50	100	50			1	0	0	0	0	0	0	0	0	0	0	0	0	0
0	NUMA1_HUMAN	0	50.0 AA STEP	50Step_Domain_p100.0_to_150.0	100	150	50			1	0	0	0	0	0	0	0	0	0	0	0	0	0
0	NUMA1_HUMAN	0	50.0 AA STEP	50Step_Domain_p150.0_to_200.0	150	200	50			1	0	0	0	0	0	0	0	0	0	0	0	0	0
0	NUMA1_HUMAN	0	50.0 AA STEP	50Step_Domain_p200.0_to_250.0	200	250	50			1	0	0	0	0	0	0	0	0	0	0	0	0	0
0	NUMA1_HUMAN	0	50.0 AA STEP	50Step_Domain_p250.0_to_300.0	250	300	50			1	0	0	0	0	0	0	0	0	0	0	0	0	0
0	NUMA1_HUMAN	0	50.0 AA STEP	50Step_Domain_p300.0_to_350.0	300	350	50			1	0	0	0	0	0	0	0	0	0	0	0	0	0
0	NUMA1_HUMAN	0	50.0 AA STEP	50Step_Domain_p350.0_to_400.0	350	400	50			1	0	0	0	0	0	0	0	0	0	0	0	0	0
0	NUMA1_HUMAN	0	50.0 AA STEP	50Step_Domain_p400.0_to_450.0	400	450	50			1	0	0	0	0	0	0	0	0	0	0	0	0	0
0	NUMA1_HUMAN	0	50.0 AA STEP	50Step_Domain_p450.0_to_500.0	450	500	50			1	0	0	0	0	0	0	0	0	0	0	0	0	0
0	NUMA1_HUMAN	0	50.0 AA STEP	50Step_Domain_p500.0_to_550.0	500	550	50			1	0	0	0	0	0	0	0	0	0	0	0	0	0
0	NUMA1_HUMAN	0	50.0 AA STEP	50Step_Domain_p550.0_to_600.0	550	600	50			1	0	0	0	0	0	0	0	0	0	0	0	0	0
1	NUMA1_HUMAN	0	50.0 AA STEP	50Step_Domain_p600.0_to_650.0	600	650	50	LEILQQQLQVANEAR LEILQQQLQVANEAR	LEILQQQLQVANEAR	0.1849	-0.02	1	0	1	1	0	0	1	0	1	1	0	0
0	NUMA1_HUMAN	0	50.0 AA STEP	50Step_Domain_p650.0_to_700.0	650	700	50			1	0	0	0	0	0	0	0	0	0	0	0	0	0
0	NUMA1_HUMAN	0	50.0 AA STEP	50Step_Domain_p700.0_to_750.0	700	750	50			1	0	0	0	0	0	0	0	0	0	0	0	0	0
0	NUMA1_HUMAN	0	50.0 AA STEP	50Step_Domain_p750.0_to_800.0	750	800	50			1	0	0	0	0	0	0	0	0	0	0	0	0	0
0	NUMA1_HUMAN	0	50.0 AA STEP	50Step_Domain_p800.0_to_850.0	800	850	50			1	0	0	0	0	0	0	0	0	0	0	0	0	0
0	NUMA1_HUMAN	0	50.0 AA STEP	50Step_Domain_p850.0_to_900.0	850	900	50		LADDLSTLQEK	0.1849	0	0	0	0	1	0	0	0	0	0	1	0	0
0	NUMA1_HUMAN	0	50.0 AA STEP	50Step_Domain_p900.0_to_950.0	900	950	50		LADDLSTLQEK	0.1849	0	0	0	0	1	0	0	0	0	0	1	0	0
1	NUMA1_HUMAN	0	50.0 AA STEP	50Step_Domain_p950.0_to_1000.0	950	1000	50	QFCSTQAALQAMER QFCSTQAALQAMER		0	-0.02	1	0	1	0	0	0	1	0	1	0	0	0
0	NUMA1_HUMAN	0	50.0 AA STEP	50Step_Domain_p1000.0_to_1050.0	1000	1050	50			1	0	0	0	0	0	0	0	0	0	0	0	0	0
0	NUMA1_HUMAN	0	50.0 AA STEP	50Step_Domain_p1050.0_to_1100.0	1050	1100	50			1	0	0	0	0	0	0	0	0	0	0	0	0	0
0	NUMA1_HUMAN	0	50.0 AA STEP	50Step_Domain_p1100.0_to_1150.0	1100	1150	50			1	0	0	0	0	0	0	0	0	0	0	0	0	0
0	NUMA1_HUMAN	0	50.0 AA STEP	50Step_Domain_p1150.0_to_1200.0	1150	1200	50			1	0	0	0	0	0	0	0	0	0	0	0	0	0
0	NUMA1_HUMAN	0	50.0 AA STEP	50Step_Domain_p1200.0_to_1250.0	1200	1250	50			1	0	0	0	0	0	0	0	0	0	0	0	0	0
0	NUMA1_HUMAN	0	50.0 AA STEP	50Step_Domain_p1250.0_to_1300.0	1250	1300	50			1	0	0	0	0	0	0	0	0	0	0	0	0	0
0	NUMA1_HUMAN	0	50.0 AA STEP	50Step_Domain_p1300.0_to_1350.0	1300	1350	50			1	0	0	0	0	0	0	0	0	0	0	0	0	0
0	NUMA1_HUMAN	0	50.0 AA STEP	50Step_Domain_p1350.0_to_1400.0	1350	1400	50			1	0	0	0	0	0	0	0	0	0	0	0	0	0
0	NUMA1_HUMAN	0	50.0 AA STEP	50Step_Domain_p1400.0_to_1450.0	1400	1450	50	ASYAEQLSMLK		0.1849	0	1	0	0	0	0	0	1	0	0	0	0	0
0	NUMA1_HUMAN	0	50.0 AA STEP	50Step_Domain_p1450.0_to_1500.0	1450	1500	50			1	0	0	0	0	0	0	0	0	0	0	0	0	0
0	NUMA1_HUMAN	0	50.0 AA STEP	50Step_Domain_p1500.0_to_1550.0	1500	1550	50			1	0	0	0	0	0	0	0	0	0	0	0	0	0
0	NUMA1_HUMAN	0	50.0 AA STEP	50Step_Domain_p1550.0_to_1600.0	1550	1600	50			1	0	0	0	0	0	0	0	0	0	0	0	0	0
0	NUMA1_HUMAN	0	50.0 AA STEP	50Step_Domain_p1600.0_to_1650.0	1600	1650	50			1	0	0	0	0	0	0	0	0	0	0	0	0	0
0	NUMA1_HUMAN	0	50.0 AA STEP	50Step_Domain_p1650.0_to_1700.0	1650	1700	50			1	0	0	0	0	0	0	0	0	0	0	0	0	0
0	NUMA1_HUMAN	0	50.0 AA STEP	50Step_Domain_p1700.0_to_1750.0	1700	1750	50			1	0	0	0	0	0	0	0	0	0	0	0	0	0
0	NUMA1_HUMAN	0	50.0 AA STEP	50Step_Domain_p1750.0_to_1800.0	1750	1800	50			1	0	0	0	0	0	0	0	0	0	0	0	0	0
0	NUMA1_HUMAN	0	50.0 AA STEP	50Step_Domain_p1800.0_to_1850.0	1800	1850	50			1	0	0	0	0	0	0	0	0	0	0	0	0	0
0	NUMA1_HUMAN	0	50.0 AA STEP	50Step_Domain_p1850.0_to_1900.0	1850	1900	50			1	0	0	0	0	0	0	0	0	0	0	0	0	0
0	NUMA1_HUMAN	0	50.0 AA STEP	50Step_Domain_p1900.0_to_1950.0	1900	1950	50			1	0	0	0	0	0	0	0	0	0	0	0	0	0
0	NUMA1_HUMAN	0	50.0 AA STEP	50Step_Domain_p1950.0_to_2000.0	1950	2000	50			1	0	0	0	0	0	0	0	0	0	0	0	0	0
0	NUMA1_HUMAN	0	50.0 AA STEP	50Step_Domain_p2000.0_to_2050.0	2000	2050	50			1	0	0	0	0	0	0	0	0	0	0	0	0	0
0	NUMA1_HUMAN	0	50.0 AA STEP	50Step_Domain_p2050.0_to_2100.0	2050	2100	50			1	0	0	0	0	0	0	0	0	0	0	0	0	0
0	NUMA1_HUMAN	0	50.0 AA STEP	50Step_Domain_p2100.0_to_2115.0	2100	2115	15			1	0	0	0	0	0	0	0	0	0	0	0	0	0
0	PRKDC_HUMAN	0	50.0 AA STEP	50Step_Domain_p0_to_50	0	50	50			1	0	0	0	0	0	0	0	0	0	0	0	0	0
0	PRKDC_HUMAN	0	50.0 AA STEP	50Step_Domain_p50.0_to_100.0	50	100	50			1	0	0	0	0	0	0	0	0	0	0	0	0	0
0	PRKDC_HUMAN	0	50.0 AA STEP	50Step_Domain_p100.0_to_150.0	100	150	50			1	0	0	0	0	0	0	0	0	0	0	0	0	0
0	PRKDC_HUMAN	0	50.0 AA STEP	50Step_Domain_p150.0_to_200.0	150	200	50			1	0	0	0	0	0	0	0	0	0	0	0	0	0
0	PRKDC_HUMAN	0	50.0 AA STEP	50Step_Domain_p200.0_to_250.0	200	250	50			1	0	0	0	0	0	0	0	0	0	0	0	0	0
0	PRKDC_HUMAN	0	50.0 AA STEP	50Step_Domain_p250.0_to_300.0	250	300	50			1	0	0	0	0	0	0	0	0	0	0	0	0	0
0	PRKDC_HUMAN	0	50.0 AA STEP	50Step_Domain_p300.0_to_350.0	300	350	50			1	0	0	0	0	0	0	0	0	0	0	0	0	0
0	PRKDC_HUMAN	0	50.0 AA STEP	50Step_Domain_p350.0_to_400.0	350	400	50			1	0	0	0	0	0	0	0	0	0	0	0	0	0
0	PRKDC_HUMAN	0	50.0 AA STEP	50Step_Domain_p400.0_to_450.0	400	450	50			1	0	0	0	0	0	0	0	0	0	0	0	0	0
0	PRKDC_HUMAN	0	50.0 AA STEP	50Step_Domain_p450.0_to_500.0	450	500	50			1	0	0	0	0	0	0	0	0	0	0	0	0	0
0	PRKDC_HUMAN	0	50.0 AA STEP	50Step_Domain_p500.0_to_550.0	500	550	50			1	0	0	0	0	0	0	0	0	0	0	0	0	0
0	PRKDC_HUMAN	0	50.0 AA STEP	50Step_Domain_p550.0_to_600.0	550	600	50			1	0	0	0	0	0	0	0	0	0	0	0	0	0
0	PRKDC_HUMAN	0	50.0 AA STEP	50Step_Domain_p600.0_to_650.0	600	650	50			1	0	0	0	0	0	0	0	0	0	0	0	0	0
0	PRKDC_HUMAN	0	50.0 AA STEP	50Step_Domain_p650.0_to_700.0	650	700	50			1	0	0	0	0	0	0	0	0	0	0	0	0	0
0	PRKDC_HUMAN	0	50.0 AA STEP	50Step_Domain_p700.0_to_750.0	700	750	50			1	0	0	0	0	0	0	0	0	0	0	0	0	0
0	PRKDC_HUMAN	0	50.0 AA STEP	50Step_Domain_p750.0_to_800.0	750	800	50			1	0	0	0	0	0	0	0	0	0	0	0	0	0
0	PRKDC_HUMAN	0	50.0 AA STEP	50Step_Domain_p800.0_to_850.0	800	850	50		NLSSNEAISLEEIR	0	0	0	0	0	0	1	0	0	0	0	0	1	0
0	PRKDC_HUMAN	0	50.0 AA STEP	50Step_Domain_p850.0_to_900.0	850	900	50		NLSSNEAISLEEIR	0	0	0	0	0	0	1	0	0	0	0	0	1	0
0	PRKDC_HUMAN	0	50.0 AA STEP	50Step_Domain_p900.0_to_950.0	900	950	50			1	0	0	0	0	0	0	0	0	0	0	0	0	0
0	PRKDC_HUMAN	0	50.0 AA STEP	50Step_Domain_p950.0_to_1000.0	950	1000	50			1	0	0	0	0	0	0	0	0	0	0	0	0	0
0	PRKDC_HUMAN	0	50.0 AA STEP	50Step_Domain_p1000.0_to_1050.0	1000	1050	50			1	0	0	0	0	0	0	0	0	0	0	0	0	0
0	PRKDC_HUMAN	0	50.0 AA STEP	50Step_Domain_p1050.0_to_1100.0	1050	1100	50			1	0	0	0	0	0	0	0	0	0	0	0	0	0
0	PRKDC_HUMAN	0	50.0 AA STEP	50Step_Domain_p1100.0_to_1150.0	1100	1150	50			1	0	0	0	0	0	0	0	0	0	0	0	0	0
0	PRKDC_HUMAN	0	50.0 AA STEP	50Step_Domain_p1150.0_to_1200.0	1150	1200	50			1	0	0	0	0	0	0	0	0	0	0	0	0	0
0	PRKDC_HUMAN	0	50.0 AA STEP	50Step_Domain_p1200.0_to_1250.0	1200	1250	50			1	0	0	0	0	0	0	0	0	0	0	0	0	0
0	PRKDC_HUMAN	0	50.0 AA STEP	50Step_Domain_p1250.0_to_1300.0	1250	1300	50			1	0	0	0	0	0	0	0	0	0	0	0	0	0
0	PRKDC_HUMAN	0	50.0 AA STEP	50Step_Domain_p1300.0_to_1350.0	1300	1350	50			1	0	0	0	0	0	0	0	0	0	0	0	0	0
0	PRKDC_HUMAN	0	50.0 AA STEP	50Step_Domain_p1350.0_to_1400.0	1350	1400	50			1	0	0	0	0	0	0	0	0	0	0	0	0	0
0	PRKDC_HUMAN	0	50.0 AA STEP	50Step_Domain_p1400.0_to_1450.0	1400	1450	50			1	0	0	0	0	0	0	0	0	0	0	0	0	0
0	PRKDC_HUMAN	0	50.0 AA STEP	50Step_Domain_p1450.0_to_1500.0	1450	1500	50			1	0	0	0	0	0	0	0	0	0	0	0	0	0
0	PRKDC_HUMAN	0	50.0 AA STEP	50Step_Domain_p1500.0_to_1550.0	1500	1550	50			1	0	0	0	0	0	0	0	0	0	0	0	0	0
0	PRKDC_HUMAN	0	50.0 AA STEP	50Step_Domain_p1550.0_to_1600.0	1550	1600	50			1	0	0	0	0	0	0	0	0	0	0	0	0	0
0	PRKDC_HUMAN	0	50.0 AA STEP	50Step_Domain_p1600.0_to_1650.0	1600	1650	50			1	0	0	0	0	0	0	0	0	0	0	0	0	0
0	PRKDC_HUMAN	0	50.0 AA STEP	50Step_Domain_p1650.0_to_1700.0	1650	1700	50			1	0	0	0	0	0	0	0	0	0	0	0	0	0
0	PRKDC_HUMAN	0	50.0 AA STEP	50Step_Domain_p1700.0_to_1750.0	1700	1750	50			1	0	0	0	0	0	0	0	0	0	0	0	0	0
0	PRKDC_HUMAN	0	50.0 AA STEP	50Step_Domain_p1750.0_to_1800.0	1750	1800	50			1	0	0	0	0	0	0	0	0	0	0	0	0	0
0	PRKDC_HUMAN	0	50.0 AA STEP	50Step_Domain_p1800.0_to_1850.0	1800	1850	50			1	0	0	0	0	0	0	0	0	0	0	0	0	0
0	PRKDC_HUMAN	0	50.0 AA STEP	50Step_Domain_p1850.0_to_1900.0	1850	1900	50			1	0	0	0	0	0	0	0	0	0	0	0	0	0
0	PRKDC_HUMAN	0	50.0 AA STEP	50Step_Domain_p1900.0_to_1950.0	1900	1950	50			1	0	0	0	0	0	0	0	0	0	0	0	0	0
0	PRKDC_HUMAN	0	50.0 AA STEP	50Step_Domain_p1950.0_to_2000.0	1950	2000	50			1	0	0	0	0	0	0	0	0	0	0	0	0	0
0	PRKDC_HUMAN	0	50.0 AA STEP	50Step_Domain_p2000.0_to_2050.0	2000	2050	50			1	0	0	0	0	0	0	0	0	0	0	0	0	0
0	PRKDC_HUMAN	0	50.0 AA STEP	50Step_Domain_p2050.0_to_2100.0	2050	2100	50			1	0	0	0	0	0	0	0	0	0	0	0	0	0
0	PRKDC_HUMAN	0	50.0 AA STEP	50Step_Domain_p2100.0_to_2150.0	2100	2150	50			1	0	0	0	0	0	0	0	0	0	0	0	0	0
0	PRKDC_HUMAN	0	50.0 AA STEP	50Step_Domain_p2150.0_to_2200.0	2150	2200	50			1	0	0	0	0	0	0	0	0	0	0	0	0	0
0	PRKDC_HUMAN	0	50.0 AA STEP	50Step_Domain_p2200.0_to_2250.0	2200	2250	50			1	0	0	0	0	0	0	0	0	0	0	0	0	0
0	PRKDC_HUMAN	0	50.0 AA STEP	50Step_Domain_p2250.0_to_2300.0	2250	2300	50			1	0	0	0	0	0	0	0	0	0	0	0	0	0
0	PRKDC_HUMAN	0	50.0 AA STEP	50Step_Domain_p2300.0_to_2350.0	2300	2350	50			1	0	0	0	0	0	0	0	0	0	0	0	0	0
0	PRKDC_HUMAN	0	50.0 AA STEP	50Step_Domain_p2350.0_to_2400.0	2350	2400	50			1	0	0	0	0	0	0	0	0	0	0	0	0	0
0	PRKDC_HUMAN	0	50.0 AA STEP	50Step_Domain_p2400.0_to_2450.0	2400	2450	50			1	0	0	0	0	0	0	0	0	0	0	0	0	0
0	PRKDC_HUMAN	0	50.0 AA STEP	50Step_Domain_p2450.0_to_2500.0	2450	2500	50			1	0	0	0	0	0	0	0	0	0	0	0	0	0
0	PRKDC_HUMAN	0	50.0 AA STEP	50Step_Domain_p2500.0_to_2550.0	2500	2550	50			1	0	0	0	0	0	0	0	0	0	0	0	0	0
0	PRKDC_HUMAN	0	50.0 AA STEP	50Step_Domain_p2550.0_to_2600.0	2550	2600	50			1	0	0	0	0	0	0	0	0	0	0	0	0	0
0	PRKDC_HUMAN	0	50.0 AA STEP	50Step_Domain_p2600.0_to_2650.0	2600	2650	50		ATQQQHDFTLTQTADGR	0	0	0	0	0	0	1	0	0	0	0	0	1	0
0	PRKDC_HUMAN	0	50.0 AA STEP	50Step_Domain_p2650.0_to_2700.0	2650	2700	50		ATQQQHDFTLTQTADGR	0	0	0	0	0	0	1	0	0	0	0	0	1	0
0	PRKDC_HUMAN	0	50.0 AA STEP	50Step_Domain_p2700.0_to_2750.0	2700	2750	50			1	0	0	0	0	0	0	0	0	0	0	0	0	0
0	PRKDC_HUMAN	0	50.0 AA STEP	50Step_Domain_p2750.0_to_2800.0	2750	2800	50			1	0	0	0	0	0	0	0	0	0	0	0	0	0
0	PRKDC_HUMAN	0	50.0 AA STEP	50Step_Domain_p2800.0_to_2850.0	2800	2850	50			1	0	0	0	0	0	0	0	0	0	0	0	0	0
0	PRKDC_HUMAN	0	50.0 AA STEP	50Step_Domain_p2850.0_to_2900.0	2850	2900	50			1	0	0	0	0	0	0	0	0	0	0	0	0	0
0	PRKDC_HUMAN	0	50.0 AA STEP	50Step_Domain_p2900.0_to_2950.0	2900	2950	50			1	0	0	0	0	0	0	0	0	0	0	0	0	0
0	PRKDC_HUMAN	0	50.0 AA STEP	50Step_Domain_p2950.0_to_3000.0	2950	3000	50			1	0	0	0	0	0	0	0	0	0	0	0	0	0
0	PRKDC_HUMAN	0	50.0 AA STEP	50Step_Domain_p3000.0_to_3050.0	3000	3050	50			1	0	0	0	0	0	0	0	0	0	0	0	0	0
0	PRKDC_HUMAN	0	50.0 AA STEP	50Step_Domain_p3050.0_to_3100.0	3050	3100	50			1	0	0	0	0	0	0	0	0	0	0	0	0	0
0	PRKDC_HUMAN	0	50.0 AA STEP	50Step_Domain_p3100.0_to_3150.0	3100	3150	50			1	0	0	0	0	0	0	0	0	0	0	0	0	0
0	PRKDC_HUMAN	0	50.0 AA STEP	50Step_Domain_p3150.0_to_3200.0	3150	3200	50			1	0	0	0	0	0	0	0	0	0	0	0	0	0
0	PRKDC_HUMAN	0	50.0 AA STEP	50Step_Domain_p3200.0_to_3250.0	3200	3250	50			1	0	0	0	0	0	0	0	0	0	0	0	0	0
0	PRKDC_HUMAN	0	50.0 AA STEP	50Step_Domain_p3250.0_to_3300.0	3250	3300	50			1	0	0	0	0	0	0	0	0	0	0	0	0	0
0	PRKDC_HUMAN	0	50.0 AA STEP	50Step_Domain_p3300.0_to_3350.0	3300	3350	50			1	0	0	0	0	0	0	0	0	0	0	0	0	0
0	PRKDC_HUMAN	0	50.0 AA STEP	50Step_Domain_p3350.0_to_3400.0	3350	3400	50			1	0	0	0	0	0	0	0	0	0	0	0	0	0
0	PRKDC_HUMAN	0	50.0 AA STEP	50Step_Domain_p3400.0_to_3450.0	3400	3450	50			1	0	0	0	0	0	0	0	0	0	0	0	0	0
0	PRKDC_HUMAN	0	50.0 AA STEP	50Step_Domain_p3450.0_to_3500.0	3450	3500	50			1	0	0	0	0	0	0	0	0	0	0	0	0	0
0	PRKDC_HUMAN	0	50.0 AA STEP	50Step_Domain_p3500.0_to_3550.0	3500	3550	50			1	0	0	0	0	0	0	0	0	0	0	0	0	0
0	PRKDC_HUMAN	0	50.0 AA STEP	50Step_Domain_p3550.0_to_3600.0	3550	3600	50			1	0	0	0	0	0	0	0	0	0	0	0	0	0
0	PRKDC_HUMAN	0	50.0 AA STEP	50Step_Domain_p3600.0_to_3650.0	3600	3650	50			1	0	0	0	0	0	0	0	0	0	0	0	0	0
0	PRKDC_HUMAN	0	50.0 AA STEP	50Step_Domain_p3650.0_to_3700.0	3650	3700	50			1	0	0	0	0	0	0	0	0	0	0	0	0	0
0	PRKDC_HUMAN	0	50.0 AA STEP	50Step_Domain_p3700.0_to_3750.0	3700	3750	50			1	0	0	0	0	0	0	0	0	0	0	0	0	0
0	PRKDC_HUMAN	0	50.0 AA STEP	50Step_Domain_p3750.0_to_3800.0	3750	3800	50			1	0	0	0	0	0	0	0	0	0	0	0	0	0
0	PRKDC_HUMAN	0	50.0 AA STEP	50Step_Domain_p3800.0_to_3850.0	3800	3850	50			1	0	0	0	0	0	0	0	0	0	0	0	0	0
0	PRKDC_HUMAN	0	50.0 AA STEP	50Step_Domain_p3850.0_to_3900.0	3850	3900	50			1	0	0	0	0	0	0	0	0	0	0	0	0	0
0	PRKDC_HUMAN	0	50.0 AA STEP	50Step_Domain_p3900.0_to_3950.0	3900	3950	50			1	0	0	0	0	0	0	0	0	0	0	0	0	0
0	PRKDC_HUMAN	0	50.0 AA STEP	50Step_Domain_p3950.0_to_4000.0	3950	4000	50			1	0	0	0	0	0	0	0	0	0	0	0	0	0
0	PRKDC_HUMAN	0	50.0 AA STEP	50Step_Domain_p4000.0_to_4050.0	4000	4050	50			1	0	0	0	0	0	0	0	0	0	0	0	0	0
0	PRKDC_HUMAN	0	50.0 AA STEP	50Step_Domain_p4050.0_to_4100.0	4050	4100	50			1	0	0	0	0	0	0	0	0	0	0	0	0	0
0	PRKDC_HUMAN	0	50.0 AA STEP	50Step_Domain_p4100.0_to_4128.0	4100	4128	28			1	0	0	0	0	0	0	0	0	0	0	0	0	0
0	RAB1A_HUMAN	0	50.0 AA STEP	50Step_Domain_p0_to_50	0	50	50			1	0	0	0	0	0	0	0	0	0	0	0	0	0
0	RAB1A_HUMAN	0	50.0 AA STEP	50Step_Domain_p50.0_to_100.0	50	100	50			1	0	0	0	0	0	0	0	0	0	0	0	0	0
0	RAB1A_HUMAN	1	50.0 AA STEP	50Step_Domain_p100.0_to_150.0	100	150	50	EFADSLGIPFLETSAK QWLQEIDR	EFADSLGIPFLETSAK QWLQEIDR EFADSLGIPFLETSAK QWLQEIDR EFADSLGIPFLETSAK QWLQEIDR	0.0505	0.02	0	1	0	1	1	1	0	2	0	2	2	2
0	RAB1A_HUMAN	1	50.0 AA STEP	50Step_Domain_p150.0_to_200.0	150	200	50	EFADSLGIPFLETSAK	EFADSLGIPFLETSAK EFADSLGIPFLETSAK EFADSLGIPFLETSAK	0.0505	0.02	0	1	0	1	1	1	0	1	0	1	1	1
0	RAB1A_HUMAN	0	50.0 AA STEP	50Step_Domain_p200.0_to_205.0	200	205	5			1	0	0	0	0	0	0	0	0	0	0	0	0	0
0	SAPL1_HUMAN	0	50.0 AA STEP	50Step_Domain_p0_to_50	0	50	50			1	0	0	0	0	0	0	0	0	0	0	0	0	0
0	SAPL1_HUMAN	0	50.0 AA STEP	50Step_Domain_p50.0_to_100.0	50	100	50			1	0	0	0	0	0	0	0	0	0	0	0	0	0
0	SAPL1_HUMAN	0	50.0 AA STEP	50Step_Domain_p100.0_to_150.0	100	150	50			1	0	0	0	0	0	0	0	0	0	0	0	0	0
0	SAPL1_HUMAN	0	50.0 AA STEP	50Step_Domain_p150.0_to_200.0	150	200	50			1	0	0	0	0	0	0	0	0	0	0	0	0	0
0	SAPL1_HUMAN	0	50.0 AA STEP	50Step_Domain_p200.0_to_250.0	200	250	50			1	0	0	0	0	0	0	0	0	0	0	0	0	0
0	SAPL1_HUMAN	0	50.0 AA STEP	50Step_Domain_p250.0_to_300.0	250	300	50			1	0	0	0	0	0	0	0	0	0	0	0	0	0
1	SAPL1_HUMAN	1	50.0 AA STEP	50Step_Domain_p300.0_to_350.0	300	350	50	VCSVMPASITK VCSVMPASITK VCSVMPASITK	ECIILVDTYSPSLVQLVAK VCSVMPASITK ECIILVDTYSPSLVQLVAK VCSVMPASITK	0.7546	0	1	1	1	1	0	1	1	1	1	2	0	2
0	SAPL1_HUMAN	1	50.0 AA STEP	50Step_Domain_p350.0_to_400.0	350	400	50		ECIILVDTYSPSLVQLVAK ECIILVDTYSPSLVQLVAK	0.0099	0.02	0	0	0	1	0	1	0	0	0	1	0	1
1	SAPL1_HUMAN	1	50.0 AA STEP	50Step_Domain_p400.0_to_450.0	400	450	50	RDILVAFK RDILVAFK LLTVSSHNLESK RDILVAFK	LLTVSSHNLESK RDILVAFK LLTVSSHNLESK RDILVAFK	0.7546	0	1	1	1	1	0	1	1	1	2	2	0	2
0	SAPL1_HUMAN	0	50.0 AA STEP	50Step_Domain_p450.0_to_500.0	450	500	50			1	0	0	0	0	0	0	0	0	0	0	0	0	0
0	SAPL1_HUMAN	0	50.0 AA STEP	50Step_Domain_p500.0_to_521.0	500	521	21			1	0	0	0	0	0	0	0	0	0	0	0	0	0
0	SPTN2_HUMAN	0	50.0 AA STEP	50Step_Domain_p0_to_50	0	50	50			1	0	0	0	0	0	0	0	0	0	0	0	0	0
1	SPTN2_HUMAN	1	50.0 AA STEP	50Step_Domain_p50.0_to_100.0	50	100	50	VGDLYSDLR VGDLYSDLR VGDLYSDLR	VGDLYSDLR	1	0	1	1	1	0	0	2	1	1	1	0	0	1
0	SPTN2_HUMAN	0	50.0 AA STEP	50Step_Domain_p100.0_to_150.0	100	150	50	IHCLENVDK		1	0	1	0	0	0	0	0	1	0	0	0	0	0
0	SPTN2_HUMAN	0	50.0 AA STEP	50Step_Domain_p150.0_to_200.0	150	200	50			1	0	0	0	0	0	0	0	0	0	0	0	0	0
0	SPTN2_HUMAN	0	50.0 AA STEP	50Step_Domain_p200.0_to_250.0	200	250	50	DGLAFNAIVHK		1	0	1	0	0	0	0	0	1	0	0	0	0	0
1	SPTN2_HUMAN	1	50.0 AA STEP	50Step_Domain_p250.0_to_300.0	250	300	50	LLDPEDVNVDQPDEK LLDPEDVNVDQPDEK	LLDPEDVNVDQPDEK LLDPEDVNVDQPDEK	1	0	2	0	1	1	1	0	2	0	2	1	1	0
0	SPTN2_HUMAN	0	50.0 AA STEP	50Step_Domain_p300.0_to_350.0	300	350	50			1	0	0	0	0	0	0	0	0	0	0	0	0	0
0	SPTN2_HUMAN	0	50.0 AA STEP	50Step_Domain_p350.0_to_400.0	350	400	50			1	0	0	0	0	0	0	0	0	0	0	0	0	0
0	SPTN2_HUMAN	0	50.0 AA STEP	50Step_Domain_p400.0_to_450.0	400	450	50	ETWLSENQR	ETWLSENQR	1	0	0	0	1	1	0	0	0	0	1	1	0	0
2	SPTN2_HUMAN	2	50.0 AA STEP	50Step_Domain_p450.0_to_500.0	450	500	50	VQAVDAVAAELAAER VQAVDAVAAELAAER VQAVDAVAAELAAER	VQAVDAVAAELAAER VQAVDAVAAELAAER VQAVDAVAAELAAER	1	0	2	2	1	2	2	3	2	2	1	2	2	2
1	SPTN2_HUMAN	0	50.0 AA STEP	50Step_Domain_p500.0_to_550.0	500	550	50	LLLNLELQK LLLNLELQK	LLLNLELQK	1	-0.02	1	0	1	0	1	0	1	0	1	0	1	0
0	SPTN2_HUMAN	0	50.0 AA STEP	50Step_Domain_p550.0_to_600.0	550	600	50			1	0	0	0	0	0	0	0	0	0	0	0	0	0
0	SPTN2_HUMAN	0	50.0 AA STEP	50Step_Domain_p600.0_to_650.0	600	650	50	EYRPCDPQLVSER		1	0	0	1	0	0	0	0	0	1	0	0	0	0
1	SPTN2_HUMAN	0	50.0 AA STEP	50Step_Domain_p650.0_to_700.0	650	700	50	LTLEQGQQLVAEGHPGASQASAR EQQHLLASADTGR LTLEQGQQLVAEGHPGASQASAR LTLEQGQQLVAEGHPGASQASAR		0.1392	-0.02	1	2	1	0	0	0	1	2	1	0	0	0
1	SPTN2_HUMAN	0	50.0 AA STEP	50Step_Domain_p700.0_to_750.0	700	750	50	LTLEQGQQLVAEGHPGASQASAR LTLEQGQQLVAEGHPGASQASAR LTLEQGQQLVAEGHPGASQASAR		1	-0.02	1	1	1	0	0	0	1	1	1	0	0	0
1	SPTN2_HUMAN	1	50.0 AA STEP	50Step_Domain_p750.0_to_800.0	750	800	50	LVSSPELGHDEFSTQALAR LVSSPELGHDEFSTQALAR LVSSPELGHDEFSTQALAR	LVSSPELGHDEFSTQALAR LVSSPELGHDEFSTQALAR	1	0	1	1	1	0	1	2	1	1	1	0	1	1
0	SPTN2_HUMAN	0	50.0 AA STEP	50Step_Domain_p800.0_to_850.0	800	850	50	HYEELQAR		1	0	0	1	0	0	0	0	0	1	0	0	0	0
0	SPTN2_HUMAN	0	50.0 AA STEP	50Step_Domain_p850.0_to_900.0	850	900	50			1	0	0	0	0	0	0	0	0	0	0	0	0	0
0	SPTN2_HUMAN	0	50.0 AA STEP	50Step_Domain_p900.0_to_950.0	900	950	50		IVNTQEQLNHR	1	0	0	0	0	0	1	0	0	0	0	0	1	0
0	SPTN2_HUMAN	0	50.0 AA STEP	50Step_Domain_p950.0_to_1000.0	950	1000	50			1	0	0	0	0	0	0	0	0	0	0	0	0	0
1	SPTN2_HUMAN	2	50.0 AA STEP	50Step_Domain_p1000.0_to_1050.0	1000	1050	50	EVQTGWEDLR LREVQTGWEDLR EVQTGWEDLR LREVQTGWEDLR	LREVQTGWEDLR EANALAAGHPAQAVAINAR EVQTGWEDLR EVQTGWEDLR	1	0.02	2	0	1	1	2	2	2	0	2	1	2	1
2	SPTN2_HUMAN	2	50.0 AA STEP	50Step_Domain_p1050.0_to_1100.0	1050	1100	50	EVQTGWEDLR LREVQTGWEDLR SLDDFQAWLGR SLDDFQAWLGR EVQTGWEDLR LREVQTGWEDLR SLDDFQAWLGR	LREVQTGWEDLR SLDDFQAWLGR EVQTGWEDLR SLDDFQAWLGR EVQTGWEDLR	1	0	2	1	2	2	2	2	3	1	3	2	2	1
2	SPTN2_HUMAN	2	50.0 AA STEP	50Step_Domain_p1100.0_to_1150.0	1100	1150	50	DQADPQCLFLR LEALGTGWEELGR DQADPQCLFLR LEALGTGWEELGR DQADPQCLFLR LEALGTGWEELGR	DQADPQCLFLR LEALGTGWEELGR DQADPQCLFLR LEALGTGWEELGR DQADPQCLFLR	1	0	2	2	1	2	2	2	2	2	2	2	2	1
1	SPTN2_HUMAN	1	50.0 AA STEP	50Step_Domain_p1150.0_to_1200.0	1150	1200	50	LEALGTGWEELGR LAQAHGFQGFLR LEALGTGWEELGR LAQAHGFQGFLR LEALGTGWEELGR	LEALGTGWEELGR LEALGTGWEELGR	1	0	1	2	1	1	1	0	1	2	2	1	1	0
2	SPTN2_HUMAN	1	50.0 AA STEP	50Step_Domain_p1200.0_to_1250.0	1200	1250	50	IHGLLEAGR IHGLLEAGR IHGLLEAGR KLEDFMSTMDANGER	IHGLLEAGR IHGLLEAGR KLEDFMSTMDANGER	1	-0.02	2	2	2	2	2	0	2	2	3	2	2	0
1	SPTN2_HUMAN	1	50.0 AA STEP	50Step_Domain_p1250.0_to_1300.0	1250	1300	50	MLTAQDVSYDEAR NQDAAQQFLGR EQQHFLQDCHELK MLTAQDVSYDEAR NQDAAQQFLGR	EQQHFLQDCHELK EQQHFLQDCHELK MLTAQDVSYDEAR	1	0	0	2	2	1	0	3	0	2	3	1	0	2
1	SPTN2_HUMAN	1	50.0 AA STEP	50Step_Domain_p1300.0_to_1350.0	1300	1350	50	MLTAQDVSYDEAR MLTAQDVSYDEAR	MLTAQDVSYDEAR	1	0	0	1	1	0	0	2	0	1	1	0	0	1
0	SPTN2_HUMAN	1	50.0 AA STEP	50Step_Domain_p1350.0_to_1400.0	1350	1400	50		WDELETTTQAK RWDELETTTQAK WDELETTTQAK	1	0.02	0	0	0	1	2	0	0	0	0	1	2	0
0	SPTN2_HUMAN	0	50.0 AA STEP	50Step_Domain_p1400.0_to_1450.0	1400	1450	50			1	0	0	0	0	0	0	0	0	0	0	0	0	0
0	SPTN2_HUMAN	1	50.0 AA STEP	50Step_Domain_p1450.0_to_1500.0	1450	1500	50	DVEDEILWVTER	DVEDEILWVTER DVEDEILWVTER	1	0.02	0	0	1	0	1	2	0	0	1	0	1	1
0	SPTN2_HUMAN	1	50.0 AA STEP	50Step_Domain_p1500.0_to_1550.0	1500	1550	50	DVEDEILWVTER	DLPSVQLLMK DVEDEILWVTER DVEDEILWVTER	1	0.02	0	0	1	0	2	2	0	0	1	0	2	1
0	SPTN2_HUMAN	1	50.0 AA STEP	50Step_Domain_p1550.0_to_1600.0	1550	1600	50	LGHELELR	LGHELELR LGHELELR	1	0.02	1	0	0	1	0	2	1	0	0	1	0	1
0	SPTN2_HUMAN	0	50.0 AA STEP	50Step_Domain_p1600.0_to_1650.0	1600	1650	50			1	0	0	0	0	0	0	0	0	0	0	0	0	0
0	SPTN2_HUMAN	0	50.0 AA STEP	50Step_Domain_p1650.0_to_1700.0	1650	1700	50			1	0	0	0	0	0	0	0	0	0	0	0	0	0
1	SPTN2_HUMAN	0	50.0 AA STEP	50Step_Domain_p1700.0_to_1750.0	1700	1750	50	EVVAASHELGQDYEHVTMLR EVVAASHELGQDYEHVTMLR EVVAASHELGQDYEHVTMLR	EVVAASHELGQDYEHVTMLR	1	-0.02	1	1	1	0	1	0	1	1	1	0	1	0
1	SPTN2_HUMAN	0	50.0 AA STEP	50Step_Domain_p1750.0_to_1800.0	1750	1800	50	VDSANALANGLIAGGHAAR VDSANALANGLIAGGHAAR	VDSANALANGLIAGGHAAR	1	-0.02	1	0	1	1	0	0	1	0	1	1	0	0
0	SPTN2_HUMAN	1	50.0 AA STEP	50Step_Domain_p1800.0_to_1850.0	1800	1850	50		DLNAAEALQR DLNAAEALQR	1	0.02	0	0	0	1	0	2	0	0	0	1	0	1
0	SPTN2_HUMAN	0	50.0 AA STEP	50Step_Domain_p1850.0_to_1900.0	1850	1900	50			1	0	0	0	0	0	0	0	0	0	0	0	0	0
1	SPTN2_HUMAN	1	50.0 AA STEP	50Step_Domain_p1900.0_to_1950.0	1900	1950	50	DVSSADLVIK QLLLDTTDKFR DVSSADLVIK DVSSADLVIK QLLLDTTDKFR	DVSSADLVIK DVSSADLVIK	1	0	2	1	1	0	1	2	2	1	2	0	1	1
0	SPTN2_HUMAN	0	50.0 AA STEP	50Step_Domain_p1950.0_to_2000.0	1950	2000	50		FSSCIDMGK	1	0	0	0	0	1	0	0	0	0	0	1	0	0
0	SPTN2_HUMAN	0	50.0 AA STEP	50Step_Domain_p2000.0_to_2050.0	2000	2050	50			1	0	0	0	0	0	0	0	0	0	0	0	0	0
0	SPTN2_HUMAN	0	50.0 AA STEP	50Step_Domain_p2050.0_to_2100.0	2050	2100	50			1	0	0	0	0	0	0	0	0	0	0	0	0	0
0	SPTN2_HUMAN	0	50.0 AA STEP	50Step_Domain_p2100.0_to_2150.0	2100	2150	50			1	0	0	0	0	0	0	0	0	0	0	0	0	0
0	SPTN2_HUMAN	0	50.0 AA STEP	50Step_Domain_p2150.0_to_2200.0	2150	2200	50			1	0	0	0	0	0	0	0	0	0	0	0	0	0
0	SPTN2_HUMAN	0	50.0 AA STEP	50Step_Domain_p2200.0_to_2250.0	2200	2250	50			1	0	0	0	0	0	0	0	0	0	0	0	0	0
1	SPTN2_HUMAN	0	50.0 AA STEP	50Step_Domain_p2250.0_to_2300.0	2250	2300	50	AASAGVPYHGEVPVSLAR AASAGVPYHGEVPVSLAR		1	-0.02	1	0	1	0	0	0	1	0	1	0	0	0
0	SPTN2_HUMAN	0	50.0 AA STEP	50Step_Domain_p2300.0_to_2350.0	2300	2350	50	VVNAAIATASSASGEPEEPVVPSTTR	VVNAAIATASSASGEPEEPVVPSTTR	1	0	1	0	0	0	1	0	1	0	0	0	1	0
0	SPTN2_HUMAN	0	50.0 AA STEP	50Step_Domain_p2350.0_to_2390.0	2350	2390	40			1	0	0	0	0	0	0	0	0	0	0	0	0	0
0	TACD2_HUMAN	0	50.0 AA STEP	50Step_Domain_p0_to_50	0	50	50			1	0	0	0	0	0	0	0	0	0	0	0	0	0
1	TACD2_HUMAN	1	50.0 AA STEP	50Step_Domain_p50.0_to_100.0	50	100	50	TLVRPSEHALVDNDGLYDPDCDPEGR TLVRPSEHALVDNDGLYDPDCDPEGR	ALGSGMAVDCSTLTSK ALGSGMAVDCSTLTSK TLVRPSEHALVDNDGLYDPDCDPEGR	1	0	1	0	1	1	1	0	1	0	1	1	2	0
1	TACD2_HUMAN	0	50.0 AA STEP	50Step_Domain_p100.0_to_150.0	100	150	50	TLVRPSEHALVDNDGLYDPDCDPEGR TLVRPSEHALVDNDGLYDPDCDPEGR	TLVRPSEHALVDNDGLYDPDCDPEGR	1	-0.02	1	0	1	0	1	0	1	0	1	0	1	0
0	TACD2_HUMAN	1	50.0 AA STEP	50Step_Domain_p150.0_to_200.0	150	200	50	THHILIDLR	THHILIDLR THHILIDLR	1	0.02	0	0	1	1	1	0	0	0	1	1	2	0
3	TACD2_HUMAN	1	50.0 AA STEP	50Step_Domain_p200.0_to_250.0	200	250	50	AAGDVDIGDAAYYFER VRGEPLQVER AAGDVDIGDAAYYFER VRGEPLQVER AAGDVDIGDAAYYFER DIKGESLFQGR VRGEPLQVER	VRGEPLQVER DIKGESLFQGR GESLFQGR VRGEPLQVER	0.0175	-0.04	2	4	2	1	2	0	2	2	3	1	3	0
1	TACD2_HUMAN	1	50.0 AA STEP	50Step_Domain_p250.0_to_300.0	250	300	50	VRGEPLQVER VRGEPLQVER VRGEPLQVER	VRGEPLQVER VRGEPLQVER	1	0	1	2	1	1	1	0	1	1	1	1	1	0
0	TACD2_HUMAN	0	50.0 AA STEP	50Step_Domain_p300.0_to_323.0	300	323	23			1	0	0	0	0	0	0	0	0	0	0	0	0	0
0	TB182_HUMAN	0	50.0 AA STEP	50Step_Domain_p0_to_50	0	50	50			1	0	0	0	0	0	0	0	0	0	0	0	0	0
0	TB182_HUMAN	0	50.0 AA STEP	50Step_Domain_p50.0_to_100.0	50	100	50			1	0	0	0	0	0	0	0	0	0	0	0	0	0
0	TB182_HUMAN	0	50.0 AA STEP	50Step_Domain_p100.0_to_150.0	100	150	50			1	0	0	0	0	0	0	0	0	0	0	0	0	0
0	TB182_HUMAN	0	50.0 AA STEP	50Step_Domain_p150.0_to_200.0	150	200	50	FAATTVEEILAK		0.0035	0	0	0	1	0	0	0	0	0	1	0	0	0
0	TB182_HUMAN	0	50.0 AA STEP	50Step_Domain_p200.0_to_250.0	200	250	50			1	0	0	0	0	0	0	0	0	0	0	0	0	0
0	TB182_HUMAN	0	50.0 AA STEP	50Step_Domain_p250.0_to_300.0	250	300	50			1	0	0	0	0	0	0	0	0	0	0	0	0	0
0	TB182_HUMAN	0	50.0 AA STEP	50Step_Domain_p300.0_to_350.0	300	350	50			1	0	0	0	0	0	0	0	0	0	0	0	0	0
0	TB182_HUMAN	0	50.0 AA STEP	50Step_Domain_p350.0_to_400.0	350	400	50			1	0	0	0	0	0	0	0	0	0	0	0	0	0
0	TB182_HUMAN	0	50.0 AA STEP	50Step_Domain_p400.0_to_450.0	400	450	50			1	0	0	0	0	0	0	0	0	0	0	0	0	0
0	TB182_HUMAN	0	50.0 AA STEP	50Step_Domain_p450.0_to_500.0	450	500	50			1	0	0	0	0	0	0	0	0	0	0	0	0	0
0	TB182_HUMAN	0	50.0 AA STEP	50Step_Domain_p500.0_to_550.0	500	550	50			1	0	0	0	0	0	0	0	0	0	0	0	0	0
0	TB182_HUMAN	0	50.0 AA STEP	50Step_Domain_p550.0_to_600.0	550	600	50			1	0	0	0	0	0	0	0	0	0	0	0	0	0
0	TB182_HUMAN	0	50.0 AA STEP	50Step_Domain_p600.0_to_650.0	600	650	50			1	0	0	0	0	0	0	0	0	0	0	0	0	0
0	TB182_HUMAN	0	50.0 AA STEP	50Step_Domain_p650.0_to_700.0	650	700	50			1	0	0	0	0	0	0	0	0	0	0	0	0	0
0	TB182_HUMAN	0	50.0 AA STEP	50Step_Domain_p700.0_to_750.0	700	750	50			1	0	0	0	0	0	0	0	0	0	0	0	0	0
0	TB182_HUMAN	0	50.0 AA STEP	50Step_Domain_p750.0_to_800.0	750	800	50			1	0	0	0	0	0	0	0	0	0	0	0	0	0
0	TB182_HUMAN	0	50.0 AA STEP	50Step_Domain_p800.0_to_850.0	800	850	50			1	0	0	0	0	0	0	0	0	0	0	0	0	0
0	TB182_HUMAN	0	50.0 AA STEP	50Step_Domain_p850.0_to_900.0	850	900	50			1	0	0	0	0	0	0	0	0	0	0	0	0	0
0	TB182_HUMAN	0	50.0 AA STEP	50Step_Domain_p900.0_to_950.0	900	950	50			1	0	0	0	0	0	0	0	0	0	0	0	0	0
0	TB182_HUMAN	0	50.0 AA STEP	50Step_Domain_p950.0_to_1000.0	950	1000	50			1	0	0	0	0	0	0	0	0	0	0	0	0	0
0	TB182_HUMAN	0	50.0 AA STEP	50Step_Domain_p1000.0_to_1050.0	1000	1050	50			1	0	0	0	0	0	0	0	0	0	0	0	0	0
0	TB182_HUMAN	0	50.0 AA STEP	50Step_Domain_p1050.0_to_1100.0	1050	1100	50			1	0	0	0	0	0	0	0	0	0	0	0	0	0
0	TB182_HUMAN	0	50.0 AA STEP	50Step_Domain_p1100.0_to_1150.0	1100	1150	50	SYQFGIIGNDR		0.0035	0	0	0	1	0	0	0	0	0	1	0	0	0
0	TB182_HUMAN	0	50.0 AA STEP	50Step_Domain_p1150.0_to_1200.0	1150	1200	50			1	0	0	0	0	0	0	0	0	0	0	0	0	0
0	TB182_HUMAN	0	50.0 AA STEP	50Step_Domain_p1200.0_to_1250.0	1200	1250	50			1	0	0	0	0	0	0	0	0	0	0	0	0	0
0	TB182_HUMAN	0	50.0 AA STEP	50Step_Domain_p1250.0_to_1300.0	1250	1300	50			1	0	0	0	0	0	0	0	0	0	0	0	0	0
0	TB182_HUMAN	0	50.0 AA STEP	50Step_Domain_p1300.0_to_1350.0	1300	1350	50			1	0	0	0	0	0	0	0	0	0	0	0	0	0
0	TB182_HUMAN	0	50.0 AA STEP	50Step_Domain_p1350.0_to_1400.0	1350	1400	50			1	0	0	0	0	0	0	0	0	0	0	0	0	0
0	TB182_HUMAN	0	50.0 AA STEP	50Step_Domain_p1400.0_to_1450.0	1400	1450	50			1	0	0	0	0	0	0	0	0	0	0	0	0	0
0	TB182_HUMAN	0	50.0 AA STEP	50Step_Domain_p1450.0_to_1500.0	1450	1500	50			1	0	0	0	0	0	0	0	0	0	0	0	0	0
0	TB182_HUMAN	0	50.0 AA STEP	50Step_Domain_p1500.0_to_1550.0	1500	1550	50			1	0	0	0	0	0	0	0	0	0	0	0	0	0
0	TB182_HUMAN	0	50.0 AA STEP	50Step_Domain_p1550.0_to_1600.0	1550	1600	50			1	0	0	0	0	0	0	0	0	0	0	0	0	0
0	TB182_HUMAN	0	50.0 AA STEP	50Step_Domain_p1600.0_to_1650.0	1600	1650	50			1	0	0	0	0	0	0	0	0	0	0	0	0	0
0	TB182_HUMAN	0	50.0 AA STEP	50Step_Domain_p1650.0_to_1700.0	1650	1700	50			1	0	0	0	0	0	0	0	0	0	0	0	0	0
0	TB182_HUMAN	0	50.0 AA STEP	50Step_Domain_p1700.0_to_1729.0	1700	1729	29			1	0	0	0	0	0	0	0	0	0	0	0	0	0
0	VATB2_HUMAN	0	50.0 AA STEP	50Step_Domain_p0_to_50	0	50	50			1	0	0	0	0	0	0	0	0	0	0	0	0	0
1	VATB2_HUMAN	0	50.0 AA STEP	50Step_Domain_p50.0_to_100.0	50	100	50	AVVQVFEGTSGIDAK AVVQVFEGTSGIDAK		0.0011	-0.02	1	0	1	0	0	0	1	0	1	0	0	0
1	VATB2_HUMAN	0	50.0 AA STEP	50Step_Domain_p100.0_to_150.0	100	150	50	AVVQVFEGTSGIDAK TSCEFTGDILR AVVQVFEGTSGIDAK TSCEFTGDILR		0.0011	-0.02	1	0	1	0	0	0	2	0	2	0	0	0
0	VATB2_HUMAN	0	50.0 AA STEP	50Step_Domain_p150.0_to_200.0	150	200	50			1	0	0	0	0	0	0	0	0	0	0	0	0	0
0	VATB2_HUMAN	0	50.0 AA STEP	50Step_Domain_p200.0_to_250.0	200	250	50			1	0	0	0	0	0	0	0	0	0	0	0	0	0
0	VATB2_HUMAN	0	50.0 AA STEP	50Step_Domain_p250.0_to_300.0	250	300	50			1	0	0	0	0	0	0	0	0	0	0	0	0	0
0	VATB2_HUMAN	0	50.0 AA STEP	50Step_Domain_p300.0_to_350.0	300	350	50			1	0	0	0	0	0	0	0	0	0	0	0	0	0
0	VATB2_HUMAN	0	50.0 AA STEP	50Step_Domain_p350.0_to_400.0	350	400	50			1	0	0	0	0	0	0	0	0	0	0	0	0	0
0	VATB2_HUMAN	0	50.0 AA STEP	50Step_Domain_p400.0_to_450.0	400	450	50			1	0	0	0	0	0	0	0	0	0	0	0	0	0
0	VATB2_HUMAN	0	50.0 AA STEP	50Step_Domain_p450.0_to_500.0	450	500	50			1	0	0	0	0	0	0	0	0	0	0	0	0	0
0	VATB2_HUMAN	0	50.0 AA STEP	50Step_Domain_p500.0_to_511.0	500	511	11			1	0	0	0	0	0	0	0	0	0	0	0	0	0
3	A8K9I2_HUMAN	1	50.0 AA STEP	50Step_Domain_p0_to_50	0	50	50	GMTSSQWFK IQHMQPSPQACNSAMK IQHMQPSPQACNSAMK GMTSSQWFK IQHMQPSPQACNSAMK	IQHMQPSPQACNSAMK GMTSSQWFK IQHMQPSPQACNSAMK IQHMQPSPQACNSAMK	0.1988	-0.04	2	2	4	1	2	1	2	1	3	1	2	1
2	A8K9I2_HUMAN	1	50.0 AA STEP	50Step_Domain_p50.0_to_100.0	50	100	50	DLNTFLHEPFSSVAATCQTPK IQHMQPSPQACNSAMK NCHQSHGPVSLTMCK DLNTFLHEPFSSVAATCQTPK IQHMQPSPQACNSAMK IQHMQPSPQACNSAMK	IQHMQPSPQACNSAMK IQHMQPSPQACNSAMK DLNTFLHEPFSSVAATCQTPK IQHMQPSPQACNSAMK	0.486	-0.02	2	3	2	1	1	2	3	2	2	1	1	2
3	A8K9I2_HUMAN	4	50.0 AA STEP	50Step_Domain_p100.0_to_150.0	100	150	50	DSQQFHLVPVHLDR NCHQSHGPVSLTMCK SYVVACKPPQK DSQQFHLVPVHLDR SYVVACKPPQK SYVVACKPPQK	DSQQFHLVPVHLDR SYVVACKPPQK DSQQFHLVPVHLDR SYVVACKPPQK DSQQFHLVPVHLDR SYVVACKPPQK	0.1988	0.02	4	3	2	5	4	4	5	2	2	4	4	3
1	A8K9I2_HUMAN	2	50.0 AA STEP	50Step_Domain_p150.0_to_156.0	150	156	6	DSQQFHLVPVHLDR DSQQFHLVPVHLDR	DSQQFHLVPVHLDR DSQQFHLVPVHLDR DSQQFHLVPVHLDR	1	0.166667	2	2	0	2	2	1	2	1	0	2	2	1
0	B4E1T1_HUMAN	0	50.0 AA STEP	50Step_Domain_p0_to_50	0	50	50			1	0	0	0	0	0	0	0	0	0	0	0	0	0
0	B4E1T1_HUMAN	0	50.0 AA STEP	50Step_Domain_p50.0_to_100.0	50	100	50			1	0	0	0	0	0	0	0	0	0	0	0	0	0
0	B4E1T1_HUMAN	0	50.0 AA STEP	50Step_Domain_p100.0_to_150.0	100	150	50			1	0	0	0	0	0	0	0	0	0	0	0	0	0
0	B4E1T1_HUMAN	0	50.0 AA STEP	50Step_Domain_p150.0_to_200.0	150	200	50			1	0	0	0	0	0	0	0	0	0	0	0	0	0
0	B4E1T1_HUMAN	0	50.0 AA STEP	50Step_Domain_p200.0_to_250.0	200	250	50	NMQDLVEDLK NMQDLVEDLKNK		0.024	0	1	0	0	0	0	0	2	0	0	0	0	0
0	B4E1T1_HUMAN	0	50.0 AA STEP	50Step_Domain_p250.0_to_300.0	250	300	50			1	0	0	0	0	0	0	0	0	0	0	0	0	0
0	B4E1T1_HUMAN	0	50.0 AA STEP	50Step_Domain_p300.0_to_350.0	300	350	50			1	0	0	0	0	0	0	0	0	0	0	0	0	0
0	B4E1T1_HUMAN	0	50.0 AA STEP	50Step_Domain_p350.0_to_400.0	350	400	50			1	0	0	0	0	0	0	0	0	0	0	0	0	0
0	B4E1T1_HUMAN	0	50.0 AA STEP	50Step_Domain_p400.0_to_450.0	400	450	50			1	0	0	0	0	0	0	0	0	0	0	0	0	0
0	B4E1T1_HUMAN	0	50.0 AA STEP	50Step_Domain_p450.0_to_500.0	450	500	50			1	0	0	0	0	0	0	0	0	0	0	0	0	0
0	B4E1T1_HUMAN	0	50.0 AA STEP	50Step_Domain_p500.0_to_550.0	500	550	50			1	0	0	0	0	0	0	0	0	0	0	0	0	0
0	B4E1T1_HUMAN	0	50.0 AA STEP	50Step_Domain_p550.0_to_555.0	550	555	5			1	0	0	0	0	0	0	0	0	0	0	0	0	0
0	B7Z992_HUMAN	1	50.0 AA STEP	50Step_Domain_p0_to_50	0	50	50		EPGLQIWR EPGLQIWR	0.4935	0.02	0	0	0	0	1	1	0	0	0	0	1	1
0	B7Z992_HUMAN	0	50.0 AA STEP	50Step_Domain_p50.0_to_100.0	50	100	50			1	0	0	0	0	0	0	0	0	0	0	0	0	0
2	B7Z992_HUMAN	2	50.0 AA STEP	50Step_Domain_p100.0_to_150.0	100	150	50	HVVPNEVVVQR HVVPNEVVVQR HVVPNEVVVQR	HVVPNEVVVQR HVVPNEVVVQR HVVPNEVVVQR	0.4935	0	2	3	2	2	2	1	2	2	2	2	2	1
0	B7Z992_HUMAN	0	50.0 AA STEP	50Step_Domain_p150.0_to_200.0	150	200	50			1	0	0	0	0	0	0	0	0	0	0	0	0	0
0	B7Z992_HUMAN	0	50.0 AA STEP	50Step_Domain_p200.0_to_250.0	200	250	50			1	0	0	0	0	0	0	0	0	0	0	0	0	0
2	B7Z992_HUMAN	2	50.0 AA STEP	50Step_Domain_p250.0_to_300.0	250	300	50	SEDCFILDHGKDGK TASDFITK SEDCFILDHGKDGK SEDCFILDHGKDGK	TASDFITK SEDCFILDHGKDGK TASDFITK SEDCFILDHGK SEDCFILDHGKDGK TASDFITK	1	0	2	2	1	1	2	2	2	1	1	1	2	3
1	B7Z992_HUMAN	3	50.0 AA STEP	50Step_Domain_p300.0_to_350.0	300	350	50	NWRDPDQTDGLGLSYLSSHIANVER QTQVSVLPEGGETPLFK TASDFITK QTQVSVLPEGGETPLFK	NWRDPDQTDGLGLSYLSSHIANVER QTQVSVLPEGGETPLFK TASDFITK QTQVSVLPEGGETPLFK TASDFITK NWRDPDQTDGLGLSYLSSHIANVER QTQVSVLPEGGETPLFK TASDFITK	0.0015	0.04	3	0	1	4	2	2	3	0	1	4	2	3
0	B7Z992_HUMAN	1	50.0 AA STEP	50Step_Domain_p350.0_to_400.0	350	400	50	NWRDPDQTDGLGLSYLSSHIANVER	NWRDPDQTDGLGLSYLSSHIANVER NWRDPDQTDGLGLSYLSSHIANVER	0.4935	0.02	1	0	0	2	0	1	1	0	0	2	0	1
0	B7Z992_HUMAN	0	50.0 AA STEP	50Step_Domain_p400.0_to_450.0	400	450	50			1	0	0	0	0	0	0	0	0	0	0	0	0	0
0	B7Z992_HUMAN	0	50.0 AA STEP	50Step_Domain_p450.0_to_500.0	450	500	50			1	0	0	0	0	0	0	0	0	0	0	0	0	0
2	B7Z992_HUMAN	1	50.0 AA STEP	50Step_Domain_p500.0_to_550.0	500	550	50	AGALNSNDAFVLK TPSAAYLWVGTGASEAEK AGALNSNDAFVLK AGALNSNDAFVLK TPSAAYLWVGTGASEAEK	AGALNSNDAFVLK AGALNSNDAFVLK TPSAAYLWVGTGASEAEK AGALNSNDAFVLK	0.4935	-0.02	2	2	2	1	2	1	2	1	2	1	2	1
0	B7Z992_HUMAN	0	50.0 AA STEP	50Step_Domain_p550.0_to_600.0	550	600	50			1	0	0	0	0	0	0	0	0	0	0	0	0	0
0	B7Z992_HUMAN	0	50.0 AA STEP	50Step_Domain_p600.0_to_650.0	600	650	50		DSQEEEKTEALTSAK	1	0	0	0	0	0	0	1	0	0	0	0	0	1
1	B7Z992_HUMAN	1	50.0 AA STEP	50Step_Domain_p650.0_to_700.0	650	700	50	RTPITVVK RTPITVVK RTPITVVK	RTPITVVK RTPITVVK DSQEEEKTEALTSAK RTPITVVK YIETDPANR	1	0	1	2	1	1	1	2	1	1	1	1	1	3
0	B7Z992_HUMAN	0	50.0 AA STEP	50Step_Domain_p700.0_to_715.0	700	715	15			1	0	0	0	0	0	0	0	0	0	0	0	0	0
0	D3DSQ1_HUMAN	0	50.0 AA STEP	50Step_Domain_p0_to_50	0	50	50			1	0	0	0	0	0	0	0	0	0	0	0	0	0
0	D3DSQ1_HUMAN	0	50.0 AA STEP	50Step_Domain_p50.0_to_100.0	50	100	50			1	0	0	0	0	0	0	0	0	0	0	0	0	0
0	D3DSQ1_HUMAN	0	50.0 AA STEP	50Step_Domain_p100.0_to_150.0	100	150	50			1	0	0	0	0	0	0	0	0	0	0	0	0	0
0	D3DSQ1_HUMAN	0	50.0 AA STEP	50Step_Domain_p150.0_to_200.0	150	200	50			1	0	0	0	0	0	0	0	0	0	0	0	0	0
0	D3DSQ1_HUMAN	0	50.0 AA STEP	50Step_Domain_p200.0_to_250.0	200	250	50			1	0	0	0	0	0	0	0	0	0	0	0	0	0
0	D3DSQ1_HUMAN	0	50.0 AA STEP	50Step_Domain_p250.0_to_300.0	250	300	50			1	0	0	0	0	0	0	0	0	0	0	0	0	0
0	D3DSQ1_HUMAN	0	50.0 AA STEP	50Step_Domain_p300.0_to_350.0	300	350	50			1	0	0	0	0	0	0	0	0	0	0	0	0	0
0	D3DSQ1_HUMAN	0	50.0 AA STEP	50Step_Domain_p350.0_to_400.0	350	400	50			1	0	0	0	0	0	0	0	0	0	0	0	0	0
0	D3DSQ1_HUMAN	0	50.0 AA STEP	50Step_Domain_p400.0_to_450.0	400	450	50		KESLDVYELDAK	0.7546	0	0	0	0	1	0	0	0	0	0	1	0	0
1	D3DSQ1_HUMAN	2	50.0 AA STEP	50Step_Domain_p450.0_to_500.0	450	500	50	WYVVQTNYDR TSQENISFETMYDVLSTKPVLNK TSQENISFETMYDVLSTKPVLNK	KESLDVYELDAK TSQENISFETMYDVLSTKPVLNK WYVVQTNYDR TSQENISFETMYDVLSTKPVLNK WYVVQTNYDR	0.0099	0.02	1	1	1	1	2	2	1	1	1	1	2	2
2	D3DSQ1_HUMAN	2	50.0 AA STEP	50Step_Domain_p500.0_to_546.0	500	546	46	DCPDPCIGW LTVYTTLIDVTK LTVYTTLIDVTK TSQENISFETMYDVLSTKPVLNK GQFETYLR LTVYTTLIDVTK TSQENISFETMYDVLSTKPVLNK	LTVYTTLIDVTK LTVYTTLIDVTK TSQENISFETMYDVLSTKPVLNK LTVYTTLIDVTK TSQENISFETMYDVLSTKPVLNK	0.7546	0	2	2	2	1	2	2	2	2	3	1	2	2
0	H3BPE1_HUMAN	0	50.0 AA STEP	50Step_Domain_p0_to_50	0	50	50			1	0	0	0	0	0	0	0	0	0	0	0	0	0
0	H3BPE1_HUMAN	0	50.0 AA STEP	50Step_Domain_p50.0_to_100.0	50	100	50			1	0	0	0	0	0	0	0	0	0	0	0	0	0
0	H3BPE1_HUMAN	0	50.0 AA STEP	50Step_Domain_p100.0_to_150.0	100	150	50			1	0	0	0	0	0	0	0	0	0	0	0	0	0
0	H3BPE1_HUMAN	0	50.0 AA STEP	50Step_Domain_p150.0_to_200.0	150	200	50			1	0	0	0	0	0	0	0	0	0	0	0	0	0
0	H3BPE1_HUMAN	0	50.0 AA STEP	50Step_Domain_p200.0_to_250.0	200	250	50			1	0	0	0	0	0	0	0	0	0	0	0	0	0
0	H3BPE1_HUMAN	0	50.0 AA STEP	50Step_Domain_p250.0_to_300.0	250	300	50			1	0	0	0	0	0	0	0	0	0	0	0	0	0
0	H3BPE1_HUMAN	0	50.0 AA STEP	50Step_Domain_p300.0_to_350.0	300	350	50			1	0	0	0	0	0	0	0	0	0	0	0	0	0
0	H3BPE1_HUMAN	0	50.0 AA STEP	50Step_Domain_p350.0_to_400.0	350	400	50			1	0	0	0	0	0	0	0	0	0	0	0	0	0
0	H3BPE1_HUMAN	0	50.0 AA STEP	50Step_Domain_p400.0_to_450.0	400	450	50			1	0	0	0	0	0	0	0	0	0	0	0	0	0
0	H3BPE1_HUMAN	0	50.0 AA STEP	50Step_Domain_p450.0_to_500.0	450	500	50			1	0	0	0	0	0	0	0	0	0	0	0	0	0
0	H3BPE1_HUMAN	0	50.0 AA STEP	50Step_Domain_p500.0_to_550.0	500	550	50			1	0	0	0	0	0	0	0	0	0	0	0	0	0
0	H3BPE1_HUMAN	1	50.0 AA STEP	50Step_Domain_p550.0_to_600.0	550	600	50		AELVAISSSEDEGNLR AELVAISSSEDEGNLR	0	0.02	0	0	0	0	1	1	0	0	0	0	1	1
0	H3BPE1_HUMAN	0	50.0 AA STEP	50Step_Domain_p600.0_to_650.0	600	650	50			1	0	0	0	0	0	0	0	0	0	0	0	0	0
0	H3BPE1_HUMAN	0	50.0 AA STEP	50Step_Domain_p650.0_to_700.0	650	700	50			1	0	0	0	0	0	0	0	0	0	0	0	0	0
0	H3BPE1_HUMAN	0	50.0 AA STEP	50Step_Domain_p700.0_to_750.0	700	750	50			1	0	0	0	0	0	0	0	0	0	0	0	0	0
0	H3BPE1_HUMAN	0	50.0 AA STEP	50Step_Domain_p750.0_to_800.0	750	800	50			1	0	0	0	0	0	0	0	0	0	0	0	0	0
0	H3BPE1_HUMAN	0	50.0 AA STEP	50Step_Domain_p800.0_to_850.0	800	850	50		LEDLLQDSMDEKEQLIQSK	0.0608	0	0	0	0	0	1	0	0	0	0	0	1	0
0	H3BPE1_HUMAN	0	50.0 AA STEP	50Step_Domain_p850.0_to_900.0	850	900	50			1	0	0	0	0	0	0	0	0	0	0	0	0	0
0	H3BPE1_HUMAN	0	50.0 AA STEP	50Step_Domain_p900.0_to_950.0	900	950	50			1	0	0	0	0	0	0	0	0	0	0	0	0	0
0	H3BPE1_HUMAN	0	50.0 AA STEP	50Step_Domain_p950.0_to_1000.0	950	1000	50			1	0	0	0	0	0	0	0	0	0	0	0	0	0
0	H3BPE1_HUMAN	0	50.0 AA STEP	50Step_Domain_p1000.0_to_1050.0	1000	1050	50			1	0	0	0	0	0	0	0	0	0	0	0	0	0
0	H3BPE1_HUMAN	0	50.0 AA STEP	50Step_Domain_p1050.0_to_1100.0	1050	1100	50			1	0	0	0	0	0	0	0	0	0	0	0	0	0
0	H3BPE1_HUMAN	0	50.0 AA STEP	50Step_Domain_p1100.0_to_1150.0	1100	1150	50	SELNLLVEK		0.0608	0	1	0	0	0	0	0	1	0	0	0	0	0
0	H3BPE1_HUMAN	0	50.0 AA STEP	50Step_Domain_p1150.0_to_1200.0	1150	1200	50			1	0	0	0	0	0	0	0	0	0	0	0	0	0
0	H3BPE1_HUMAN	0	50.0 AA STEP	50Step_Domain_p1200.0_to_1250.0	1200	1250	50			1	0	0	0	0	0	0	0	0	0	0	0	0	0
0	H3BPE1_HUMAN	0	50.0 AA STEP	50Step_Domain_p1250.0_to_1300.0	1250	1300	50			1	0	0	0	0	0	0	0	0	0	0	0	0	0
0	H3BPE1_HUMAN	0	50.0 AA STEP	50Step_Domain_p1300.0_to_1350.0	1300	1350	50			1	0	0	0	0	0	0	0	0	0	0	0	0	0
0	H3BPE1_HUMAN	0	50.0 AA STEP	50Step_Domain_p1350.0_to_1400.0	1350	1400	50			1	0	0	0	0	0	0	0	0	0	0	0	0	0
0	H3BPE1_HUMAN	0	50.0 AA STEP	50Step_Domain_p1400.0_to_1450.0	1400	1450	50			1	0	0	0	0	0	0	0	0	0	0	0	0	0
0	H3BPE1_HUMAN	0	50.0 AA STEP	50Step_Domain_p1450.0_to_1500.0	1450	1500	50			1	0	0	0	0	0	0	0	0	0	0	0	0	0
0	H3BPE1_HUMAN	0	50.0 AA STEP	50Step_Domain_p1500.0_to_1550.0	1500	1550	50			1	0	0	0	0	0	0	0	0	0	0	0	0	0
0	H3BPE1_HUMAN	0	50.0 AA STEP	50Step_Domain_p1550.0_to_1600.0	1550	1600	50			1	0	0	0	0	0	0	0	0	0	0	0	0	0
0	H3BPE1_HUMAN	0	50.0 AA STEP	50Step_Domain_p1600.0_to_1650.0	1600	1650	50			1	0	0	0	0	0	0	0	0	0	0	0	0	0
0	H3BPE1_HUMAN	0	50.0 AA STEP	50Step_Domain_p1650.0_to_1700.0	1650	1700	50			1	0	0	0	0	0	0	0	0	0	0	0	0	0
0	H3BPE1_HUMAN	0	50.0 AA STEP	50Step_Domain_p1700.0_to_1750.0	1700	1750	50			1	0	0	0	0	0	0	0	0	0	0	0	0	0
0	H3BPE1_HUMAN	0	50.0 AA STEP	50Step_Domain_p1750.0_to_1800.0	1750	1800	50			1	0	0	0	0	0	0	0	0	0	0	0	0	0
0	H3BPE1_HUMAN	0	50.0 AA STEP	50Step_Domain_p1800.0_to_1850.0	1800	1850	50			1	0	0	0	0	0	0	0	0	0	0	0	0	0
0	H3BPE1_HUMAN	0	50.0 AA STEP	50Step_Domain_p1850.0_to_1900.0	1850	1900	50			1	0	0	0	0	0	0	0	0	0	0	0	0	0
0	H3BPE1_HUMAN	0	50.0 AA STEP	50Step_Domain_p1900.0_to_1950.0	1900	1950	50			1	0	0	0	0	0	0	0	0	0	0	0	0	0
0	H3BPE1_HUMAN	0	50.0 AA STEP	50Step_Domain_p1950.0_to_2000.0	1950	2000	50			1	0	0	0	0	0	0	0	0	0	0	0	0	0
0	H3BPE1_HUMAN	0	50.0 AA STEP	50Step_Domain_p2000.0_to_2050.0	2000	2050	50			1	0	0	0	0	0	0	0	0	0	0	0	0	0
0	H3BPE1_HUMAN	0	50.0 AA STEP	50Step_Domain_p2050.0_to_2100.0	2050	2100	50			1	0	0	0	0	0	0	0	0	0	0	0	0	0
0	H3BPE1_HUMAN	0	50.0 AA STEP	50Step_Domain_p2100.0_to_2150.0	2100	2150	50			1	0	0	0	0	0	0	0	0	0	0	0	0	0
0	H3BPE1_HUMAN	0	50.0 AA STEP	50Step_Domain_p2150.0_to_2200.0	2150	2200	50			1	0	0	0	0	0	0	0	0	0	0	0	0	0
0	H3BPE1_HUMAN	0	50.0 AA STEP	50Step_Domain_p2200.0_to_2250.0	2200	2250	50			1	0	0	0	0	0	0	0	0	0	0	0	0	0
0	H3BPE1_HUMAN	0	50.0 AA STEP	50Step_Domain_p2250.0_to_2300.0	2250	2300	50			1	0	0	0	0	0	0	0	0	0	0	0	0	0
0	H3BPE1_HUMAN	0	50.0 AA STEP	50Step_Domain_p2300.0_to_2350.0	2300	2350	50			1	0	0	0	0	0	0	0	0	0	0	0	0	0
0	H3BPE1_HUMAN	0	50.0 AA STEP	50Step_Domain_p2350.0_to_2400.0	2350	2400	50			1	0	0	0	0	0	0	0	0	0	0	0	0	0
0	H3BPE1_HUMAN	0	50.0 AA STEP	50Step_Domain_p2400.0_to_2450.0	2400	2450	50			1	0	0	0	0	0	0	0	0	0	0	0	0	0
0	H3BPE1_HUMAN	0	50.0 AA STEP	50Step_Domain_p2450.0_to_2500.0	2450	2500	50			1	0	0	0	0	0	0	0	0	0	0	0	0	0
0	H3BPE1_HUMAN	0	50.0 AA STEP	50Step_Domain_p2500.0_to_2550.0	2500	2550	50			1	0	0	0	0	0	0	0	0	0	0	0	0	0
0	H3BPE1_HUMAN	0	50.0 AA STEP	50Step_Domain_p2550.0_to_2600.0	2550	2600	50			1	0	0	0	0	0	0	0	0	0	0	0	0	0
0	H3BPE1_HUMAN	0	50.0 AA STEP	50Step_Domain_p2600.0_to_2650.0	2600	2650	50			1	0	0	0	0	0	0	0	0	0	0	0	0	0
0	H3BPE1_HUMAN	0	50.0 AA STEP	50Step_Domain_p2650.0_to_2700.0	2650	2700	50			1	0	0	0	0	0	0	0	0	0	0	0	0	0
0	H3BPE1_HUMAN	0	50.0 AA STEP	50Step_Domain_p2700.0_to_2750.0	2700	2750	50			1	0	0	0	0	0	0	0	0	0	0	0	0	0
0	H3BPE1_HUMAN	0	50.0 AA STEP	50Step_Domain_p2750.0_to_2800.0	2750	2800	50			1	0	0	0	0	0	0	0	0	0	0	0	0	0
0	H3BPE1_HUMAN	0	50.0 AA STEP	50Step_Domain_p2800.0_to_2850.0	2800	2850	50			1	0	0	0	0	0	0	0	0	0	0	0	0	0
0	H3BPE1_HUMAN	0	50.0 AA STEP	50Step_Domain_p2850.0_to_2900.0	2850	2900	50			1	0	0	0	0	0	0	0	0	0	0	0	0	0
0	H3BPE1_HUMAN	0	50.0 AA STEP	50Step_Domain_p2900.0_to_2950.0	2900	2950	50			1	0	0	0	0	0	0	0	0	0	0	0	0	0
0	H3BPE1_HUMAN	0	50.0 AA STEP	50Step_Domain_p2950.0_to_3000.0	2950	3000	50			1	0	0	0	0	0	0	0	0	0	0	0	0	0
0	H3BPE1_HUMAN	0	50.0 AA STEP	50Step_Domain_p3000.0_to_3050.0	3000	3050	50			1	0	0	0	0	0	0	0	0	0	0	0	0	0
0	H3BPE1_HUMAN	0	50.0 AA STEP	50Step_Domain_p3050.0_to_3100.0	3050	3100	50			1	0	0	0	0	0	0	0	0	0	0	0	0	0
0	H3BPE1_HUMAN	0	50.0 AA STEP	50Step_Domain_p3100.0_to_3150.0	3100	3150	50			1	0	0	0	0	0	0	0	0	0	0	0	0	0
0	H3BPE1_HUMAN	0	50.0 AA STEP	50Step_Domain_p3150.0_to_3200.0	3150	3200	50			1	0	0	0	0	0	0	0	0	0	0	0	0	0
0	H3BPE1_HUMAN	0	50.0 AA STEP	50Step_Domain_p3200.0_to_3250.0	3200	3250	50			1	0	0	0	0	0	0	0	0	0	0	0	0	0
0	H3BPE1_HUMAN	0	50.0 AA STEP	50Step_Domain_p3250.0_to_3300.0	3250	3300	50			1	0	0	0	0	0	0	0	0	0	0	0	0	0
0	H3BPE1_HUMAN	0	50.0 AA STEP	50Step_Domain_p3300.0_to_3350.0	3300	3350	50			1	0	0	0	0	0	0	0	0	0	0	0	0	0
0	H3BPE1_HUMAN	0	50.0 AA STEP	50Step_Domain_p3350.0_to_3400.0	3350	3400	50			1	0	0	0	0	0	0	0	0	0	0	0	0	0
0	H3BPE1_HUMAN	0	50.0 AA STEP	50Step_Domain_p3400.0_to_3450.0	3400	3450	50			1	0	0	0	0	0	0	0	0	0	0	0	0	0
0	H3BPE1_HUMAN	0	50.0 AA STEP	50Step_Domain_p3450.0_to_3500.0	3450	3500	50			1	0	0	0	0	0	0	0	0	0	0	0	0	0
0	H3BPE1_HUMAN	0	50.0 AA STEP	50Step_Domain_p3500.0_to_3550.0	3500	3550	50			1	0	0	0	0	0	0	0	0	0	0	0	0	0
0	H3BPE1_HUMAN	0	50.0 AA STEP	50Step_Domain_p3550.0_to_3600.0	3550	3600	50			1	0	0	0	0	0	0	0	0	0	0	0	0	0
0	H3BPE1_HUMAN	0	50.0 AA STEP	50Step_Domain_p3600.0_to_3650.0	3600	3650	50			1	0	0	0	0	0	0	0	0	0	0	0	0	0
0	H3BPE1_HUMAN	0	50.0 AA STEP	50Step_Domain_p3650.0_to_3700.0	3650	3700	50			1	0	0	0	0	0	0	0	0	0	0	0	0	0
0	H3BPE1_HUMAN	0	50.0 AA STEP	50Step_Domain_p3700.0_to_3750.0	3700	3750	50			1	0	0	0	0	0	0	0	0	0	0	0	0	0
0	H3BPE1_HUMAN	0	50.0 AA STEP	50Step_Domain_p3750.0_to_3800.0	3750	3800	50			1	0	0	0	0	0	0	0	0	0	0	0	0	0
0	H3BPE1_HUMAN	0	50.0 AA STEP	50Step_Domain_p3800.0_to_3850.0	3800	3850	50			1	0	0	0	0	0	0	0	0	0	0	0	0	0
0	H3BPE1_HUMAN	0	50.0 AA STEP	50Step_Domain_p3850.0_to_3900.0	3850	3900	50			1	0	0	0	0	0	0	0	0	0	0	0	0	0
0	H3BPE1_HUMAN	0	50.0 AA STEP	50Step_Domain_p3900.0_to_3950.0	3900	3950	50			1	0	0	0	0	0	0	0	0	0	0	0	0	0
0	H3BPE1_HUMAN	0	50.0 AA STEP	50Step_Domain_p3950.0_to_4000.0	3950	4000	50			1	0	0	0	0	0	0	0	0	0	0	0	0	0
0	H3BPE1_HUMAN	0	50.0 AA STEP	50Step_Domain_p4000.0_to_4050.0	4000	4050	50			1	0	0	0	0	0	0	0	0	0	0	0	0	0
0	H3BPE1_HUMAN	0	50.0 AA STEP	50Step_Domain_p4050.0_to_4100.0	4050	4100	50			1	0	0	0	0	0	0	0	0	0	0	0	0	0
0	H3BPE1_HUMAN	0	50.0 AA STEP	50Step_Domain_p4100.0_to_4150.0	4100	4150	50			1	0	0	0	0	0	0	0	0	0	0	0	0	0
0	H3BPE1_HUMAN	0	50.0 AA STEP	50Step_Domain_p4150.0_to_4200.0	4150	4200	50			1	0	0	0	0	0	0	0	0	0	0	0	0	0
0	H3BPE1_HUMAN	0	50.0 AA STEP	50Step_Domain_p4200.0_to_4250.0	4200	4250	50			1	0	0	0	0	0	0	0	0	0	0	0	0	0
0	H3BPE1_HUMAN	0	50.0 AA STEP	50Step_Domain_p4250.0_to_4300.0	4250	4300	50			1	0	0	0	0	0	0	0	0	0	0	0	0	0
0	H3BPE1_HUMAN	0	50.0 AA STEP	50Step_Domain_p4300.0_to_4350.0	4300	4350	50			1	0	0	0	0	0	0	0	0	0	0	0	0	0
0	H3BPE1_HUMAN	0	50.0 AA STEP	50Step_Domain_p4350.0_to_4400.0	4350	4400	50			1	0	0	0	0	0	0	0	0	0	0	0	0	0
0	H3BPE1_HUMAN	0	50.0 AA STEP	50Step_Domain_p4400.0_to_4450.0	4400	4450	50			1	0	0	0	0	0	0	0	0	0	0	0	0	0
0	H3BPE1_HUMAN	0	50.0 AA STEP	50Step_Domain_p4450.0_to_4500.0	4450	4500	50			1	0	0	0	0	0	0	0	0	0	0	0	0	0
0	H3BPE1_HUMAN	0	50.0 AA STEP	50Step_Domain_p4500.0_to_4550.0	4500	4550	50			1	0	0	0	0	0	0	0	0	0	0	0	0	0
0	H3BPE1_HUMAN	0	50.0 AA STEP	50Step_Domain_p4550.0_to_4600.0	4550	4600	50			1	0	0	0	0	0	0	0	0	0	0	0	0	0
0	H3BPE1_HUMAN	0	50.0 AA STEP	50Step_Domain_p4600.0_to_4650.0	4600	4650	50			1	0	0	0	0	0	0	0	0	0	0	0	0	0
0	H3BPE1_HUMAN	0	50.0 AA STEP	50Step_Domain_p4650.0_to_4700.0	4650	4700	50			1	0	0	0	0	0	0	0	0	0	0	0	0	0
0	H3BPE1_HUMAN	0	50.0 AA STEP	50Step_Domain_p4700.0_to_4750.0	4700	4750	50			1	0	0	0	0	0	0	0	0	0	0	0	0	0
0	H3BPE1_HUMAN	0	50.0 AA STEP	50Step_Domain_p4750.0_to_4800.0	4750	4800	50			1	0	0	0	0	0	0	0	0	0	0	0	0	0
0	H3BPE1_HUMAN	0	50.0 AA STEP	50Step_Domain_p4800.0_to_4850.0	4800	4850	50			1	0	0	0	0	0	0	0	0	0	0	0	0	0
0	H3BPE1_HUMAN	0	50.0 AA STEP	50Step_Domain_p4850.0_to_4900.0	4850	4900	50			1	0	0	0	0	0	0	0	0	0	0	0	0	0
0	H3BPE1_HUMAN	0	50.0 AA STEP	50Step_Domain_p4900.0_to_4950.0	4900	4950	50			1	0	0	0	0	0	0	0	0	0	0	0	0	0
0	H3BPE1_HUMAN	0	50.0 AA STEP	50Step_Domain_p4950.0_to_5000.0	4950	5000	50			1	0	0	0	0	0	0	0	0	0	0	0	0	0
0	H3BPE1_HUMAN	0	50.0 AA STEP	50Step_Domain_p5000.0_to_5050.0	5000	5050	50			1	0	0	0	0	0	0	0	0	0	0	0	0	0
0	H3BPE1_HUMAN	0	50.0 AA STEP	50Step_Domain_p5050.0_to_5100.0	5050	5100	50			1	0	0	0	0	0	0	0	0	0	0	0	0	0
0	H3BPE1_HUMAN	0	50.0 AA STEP	50Step_Domain_p5100.0_to_5150.0	5100	5150	50			1	0	0	0	0	0	0	0	0	0	0	0	0	0
0	H3BPE1_HUMAN	0	50.0 AA STEP	50Step_Domain_p5150.0_to_5200.0	5150	5200	50			1	0	0	0	0	0	0	0	0	0	0	0	0	0
0	H3BPE1_HUMAN	0	50.0 AA STEP	50Step_Domain_p5200.0_to_5250.0	5200	5250	50			1	0	0	0	0	0	0	0	0	0	0	0	0	0
0	H3BPE1_HUMAN	0	50.0 AA STEP	50Step_Domain_p5250.0_to_5300.0	5250	5300	50			1	0	0	0	0	0	0	0	0	0	0	0	0	0
0	H3BPE1_HUMAN	0	50.0 AA STEP	50Step_Domain_p5300.0_to_5350.0	5300	5350	50		IAQLQEALLHCGK	0.0608	0	0	0	0	0	1	0	0	0	0	0	1	0
0	H3BPE1_HUMAN	0	50.0 AA STEP	50Step_Domain_p5350.0_to_5400.0	5350	5400	50			1	0	0	0	0	0	0	0	0	0	0	0	0	0
0	H3BPE1_HUMAN	0	50.0 AA STEP	50Step_Domain_p5400.0_to_5450.0	5400	5450	50			1	0	0	0	0	0	0	0	0	0	0	0	0	0
0	H3BPE1_HUMAN	0	50.0 AA STEP	50Step_Domain_p5450.0_to_5500.0	5450	5500	50			1	0	0	0	0	0	0	0	0	0	0	0	0	0
0	H3BPE1_HUMAN	0	50.0 AA STEP	50Step_Domain_p5500.0_to_5550.0	5500	5550	50			1	0	0	0	0	0	0	0	0	0	0	0	0	0
0	H3BPE1_HUMAN	0	50.0 AA STEP	50Step_Domain_p5550.0_to_5600.0	5550	5600	50			1	0	0	0	0	0	0	0	0	0	0	0	0	0
0	H3BPE1_HUMAN	0	50.0 AA STEP	50Step_Domain_p5600.0_to_5650.0	5600	5650	50			1	0	0	0	0	0	0	0	0	0	0	0	0	0
0	H3BPE1_HUMAN	0	50.0 AA STEP	50Step_Domain_p5650.0_to_5700.0	5650	5700	50			1	0	0	0	0	0	0	0	0	0	0	0	0	0
0	H3BPE1_HUMAN	1	50.0 AA STEP	50Step_Domain_p5700.0_to_5750.0	5700	5750	50	LVLDTVNEVSR	LVLDTVNEVSR LVLDTVNEVSR	0.0608	0.02	1	0	0	0	1	1	1	0	0	0	1	1
0	H3BPE1_HUMAN	1	50.0 AA STEP	50Step_Domain_p5750.0_to_5800.0	5750	5800	50		VDEIDAAIQR VDEIDAAIQR	0	0.02	0	0	0	0	1	1	0	0	0	0	1	1
0	H3BPE1_HUMAN	0	50.0 AA STEP	50Step_Domain_p5800.0_to_5850.0	5800	5850	50		AFSIDIIR	0.0608	0	0	0	0	0	0	1	0	0	0	0	0	1
0	H3BPE1_HUMAN	0	50.0 AA STEP	50Step_Domain_p5850.0_to_5900.0	5850	5900	50			1	0	0	0	0	0	0	0	0	0	0	0	0	0
0	H3BPE1_HUMAN	0	50.0 AA STEP	50Step_Domain_p5900.0_to_5950.0	5900	5950	50			1	0	0	0	0	0	0	0	0	0	0	0	0	0
0	H3BPE1_HUMAN	0	50.0 AA STEP	50Step_Domain_p5950.0_to_6000.0	5950	6000	50			1	0	0	0	0	0	0	0	0	0	0	0	0	0
0	H3BPE1_HUMAN	0	50.0 AA STEP	50Step_Domain_p6000.0_to_6050.0	6000	6050	50			1	0	0	0	0	0	0	0	0	0	0	0	0	0
0	H3BPE1_HUMAN	0	50.0 AA STEP	50Step_Domain_p6050.0_to_6100.0	6050	6100	50			1	0	0	0	0	0	0	0	0	0	0	0	0	0
0	H3BPE1_HUMAN	0	50.0 AA STEP	50Step_Domain_p6100.0_to_6150.0	6100	6150	50			1	0	0	0	0	0	0	0	0	0	0	0	0	0
0	H3BPE1_HUMAN	0	50.0 AA STEP	50Step_Domain_p6150.0_to_6200.0	6150	6200	50			1	0	0	0	0	0	0	0	0	0	0	0	0	0
0	H3BPE1_HUMAN	0	50.0 AA STEP	50Step_Domain_p6200.0_to_6250.0	6200	6250	50			1	0	0	0	0	0	0	0	0	0	0	0	0	0
0	H3BPE1_HUMAN	0	50.0 AA STEP	50Step_Domain_p6250.0_to_6300.0	6250	6300	50			1	0	0	0	0	0	0	0	0	0	0	0	0	0
0	H3BPE1_HUMAN	0	50.0 AA STEP	50Step_Domain_p6300.0_to_6350.0	6300	6350	50			1	0	0	0	0	0	0	0	0	0	0	0	0	0
0	H3BPE1_HUMAN	0	50.0 AA STEP	50Step_Domain_p6350.0_to_6400.0	6350	6400	50	AGNELLESSAGDDASSLR		0.0608	0	1	0	0	0	0	0	1	0	0	0	0	0
0	H3BPE1_HUMAN	0	50.0 AA STEP	50Step_Domain_p6400.0_to_6450.0	6400	6450	50	AGNELLESSAGDDASSLR		0.0608	0	1	0	0	0	0	0	1	0	0	0	0	0
0	H3BPE1_HUMAN	0	50.0 AA STEP	50Step_Domain_p6450.0_to_6500.0	6450	6500	50			1	0	0	0	0	0	0	0	0	0	0	0	0	0
0	H3BPE1_HUMAN	0	50.0 AA STEP	50Step_Domain_p6500.0_to_6550.0	6500	6550	50			1	0	0	0	0	0	0	0	0	0	0	0	0	0
0	H3BPE1_HUMAN	0	50.0 AA STEP	50Step_Domain_p6550.0_to_6600.0	6550	6600	50			1	0	0	0	0	0	0	0	0	0	0	0	0	0
0	H3BPE1_HUMAN	0	50.0 AA STEP	50Step_Domain_p6600.0_to_6650.0	6600	6650	50			1	0	0	0	0	0	0	0	0	0	0	0	0	0
0	H3BPE1_HUMAN	0	50.0 AA STEP	50Step_Domain_p6650.0_to_6700.0	6650	6700	50			1	0	0	0	0	0	0	0	0	0	0	0	0	0
0	H3BPE1_HUMAN	0	50.0 AA STEP	50Step_Domain_p6700.0_to_6750.0	6700	6750	50			1	0	0	0	0	0	0	0	0	0	0	0	0	0
0	H3BPE1_HUMAN	0	50.0 AA STEP	50Step_Domain_p6750.0_to_6800.0	6750	6800	50			1	0	0	0	0	0	0	0	0	0	0	0	0	0
0	H3BPE1_HUMAN	0	50.0 AA STEP	50Step_Domain_p6800.0_to_6850.0	6800	6850	50			1	0	0	0	0	0	0	0	0	0	0	0	0	0
0	H3BPE1_HUMAN	0	50.0 AA STEP	50Step_Domain_p6850.0_to_6900.0	6850	6900	50			1	0	0	0	0	0	0	0	0	0	0	0	0	0
0	H3BPE1_HUMAN	0	50.0 AA STEP	50Step_Domain_p6900.0_to_6950.0	6900	6950	50			1	0	0	0	0	0	0	0	0	0	0	0	0	0
0	H3BPE1_HUMAN	0	50.0 AA STEP	50Step_Domain_p6950.0_to_7000.0	6950	7000	50			1	0	0	0	0	0	0	0	0	0	0	0	0	0
0	H3BPE1_HUMAN	0	50.0 AA STEP	50Step_Domain_p7000.0_to_7050.0	7000	7050	50			1	0	0	0	0	0	0	0	0	0	0	0	0	0
0	H3BPE1_HUMAN	0	50.0 AA STEP	50Step_Domain_p7050.0_to_7100.0	7050	7100	50			1	0	0	0	0	0	0	0	0	0	0	0	0	0
0	H3BPE1_HUMAN	0	50.0 AA STEP	50Step_Domain_p7100.0_to_7150.0	7100	7150	50			1	0	0	0	0	0	0	0	0	0	0	0	0	0
0	H3BPE1_HUMAN	0	50.0 AA STEP	50Step_Domain_p7150.0_to_7200.0	7150	7200	50			1	0	0	0	0	0	0	0	0	0	0	0	0	0
0	H3BPE1_HUMAN	0	50.0 AA STEP	50Step_Domain_p7200.0_to_7250.0	7200	7250	50			1	0	0	0	0	0	0	0	0	0	0	0	0	0
0	H3BPE1_HUMAN	0	50.0 AA STEP	50Step_Domain_p7250.0_to_7300.0	7250	7300	50			1	0	0	0	0	0	0	0	0	0	0	0	0	0
0	H3BPE1_HUMAN	0	50.0 AA STEP	50Step_Domain_p7300.0_to_7350.0	7300	7350	50			1	0	0	0	0	0	0	0	0	0	0	0	0	0
0	H3BPE1_HUMAN	0	50.0 AA STEP	50Step_Domain_p7350.0_to_7400.0	7350	7400	50			1	0	0	0	0	0	0	0	0	0	0	0	0	0
0	H3BPE1_HUMAN	0	50.0 AA STEP	50Step_Domain_p7400.0_to_7450.0	7400	7450	50			1	0	0	0	0	0	0	0	0	0	0	0	0	0
0	H3BPE1_HUMAN	0	50.0 AA STEP	50Step_Domain_p7450.0_to_7500.0	7450	7500	50			1	0	0	0	0	0	0	0	0	0	0	0	0	0
0	H3BPE1_HUMAN	0	50.0 AA STEP	50Step_Domain_p7500.0_to_7550.0	7500	7550	50			1	0	0	0	0	0	0	0	0	0	0	0	0	0
0	H3BPE1_HUMAN	0	50.0 AA STEP	50Step_Domain_p7550.0_to_7555.0	7550	7555	5			1	0	0	0	0	0	0	0	0	0	0	0	0	0
0	Q4W4Y1_HUMAN	0	50.0 AA STEP	50Step_Domain_p0_to_50	0	50	50		TSEVDLAKPLVK	1	0	0	0	0	0	1	0	0	0	0	0	1	0
0	Q4W4Y1_HUMAN	0	50.0 AA STEP	50Step_Domain_p50.0_to_100.0	50	100	50			1	0	0	0	0	0	0	0	0	0	0	0	0	0
0	Q4W4Y1_HUMAN	0	50.0 AA STEP	50Step_Domain_p100.0_to_150.0	100	150	50			1	0	0	0	0	0	0	0	0	0	0	0	0	0
0	Q4W4Y1_HUMAN	0	50.0 AA STEP	50Step_Domain_p150.0_to_200.0	150	200	50			1	0	0	0	0	0	0	0	0	0	0	0	0	0
1	Q4W4Y1_HUMAN	1	50.0 AA STEP	50Step_Domain_p200.0_to_250.0	200	250	50	LANQAADYFGDAFK LANQAADYFGDAFK	LANQAADYFGDAFK LANQAADYFGDAFK	1	0	1	0	1	0	1	1	1	0	1	0	1	1
0	Q4W4Y1_HUMAN	0	50.0 AA STEP	50Step_Domain_p250.0_to_300.0	250	300	50			1	0	0	0	0	0	0	0	0	0	0	0	0	0
0	Q4W4Y1_HUMAN	0	50.0 AA STEP	50Step_Domain_p300.0_to_350.0	300	350	50			1	0	0	0	0	0	0	0	0	0	0	0	0	0
0	Q4W4Y1_HUMAN	0	50.0 AA STEP	50Step_Domain_p350.0_to_400.0	350	400	50			1	0	0	0	0	0	0	0	0	0	0	0	0	0
0	Q4W4Y1_HUMAN	1	50.0 AA STEP	50Step_Domain_p400.0_to_450.0	400	450	50	SVIEQGGIQTVDQLIK	ELPELLQR SVIEQGGIQTVDQLIK ELPELLQR SVIEQGGIQTVDQLIK SVIEQGGIQTVDQLIK	0.0018	0.02	0	0	1	2	1	1	0	0	1	2	2	1
0	Q4W4Y1_HUMAN	0	50.0 AA STEP	50Step_Domain_p450.0_to_500.0	450	500	50	LLDEEEATDNDLR		1	0	0	0	1	0	0	0	0	0	1	0	0	0
0	Q4W4Y1_HUMAN	0	50.0 AA STEP	50Step_Domain_p500.0_to_550.0	500	550	50			1	0	0	0	0	0	0	0	0	0	0	0	0	0
0	Q4W4Y1_HUMAN	0	50.0 AA STEP	50Step_Domain_p550.0_to_600.0	550	600	50			1	0	0	0	0	0	0	0	0	0	0	0	0	0
0	Q4W4Y1_HUMAN	0	50.0 AA STEP	50Step_Domain_p600.0_to_650.0	600	650	50			1	0	0	0	0	0	0	0	0	0	0	0	0	0
1	Q4W4Y1_HUMAN	1	50.0 AA STEP	50Step_Domain_p650.0_to_700.0	650	700	50	FYNELTEILVR FYNELTEILVR	FYNELTEILVR FYNELTEILVR FYNELTEILVR	1	0	1	0	1	1	1	1	1	0	1	1	1	1
0	Q4W4Y1_HUMAN	0	50.0 AA STEP	50Step_Domain_p700.0_to_750.0	700	750	50			1	0	0	0	0	0	0	0	0	0	0	0	0	0
0	Q4W4Y1_HUMAN	0	50.0 AA STEP	50Step_Domain_p750.0_to_800.0	750	800	50			1	0	0	0	0	0	0	0	0	0	0	0	0	0
0	Q4W4Y1_HUMAN	0	50.0 AA STEP	50Step_Domain_p800.0_to_850.0	800	850	50			1	0	0	0	0	0	0	0	0	0	0	0	0	0
0	Q4W4Y1_HUMAN	0	50.0 AA STEP	50Step_Domain_p850.0_to_868.0	850	868	18			1	0	0	0	0	0	0	0	0	0	0	0	0	0
0	Q6N093_HUMAN	0	50.0 AA STEP	50Step_Domain_p0_to_50	0	50	50			1	0	0	0	0	0	0	0	0	0	0	0	0	0
0	Q6N093_HUMAN	0	50.0 AA STEP	50Step_Domain_p50.0_to_100.0	50	100	50			1	0	0	0	0	0	0	0	0	0	0	0	0	0
2	Q6N093_HUMAN	2	50.0 AA STEP	50Step_Domain_p100.0_to_150.0	100	150	50	STSESTAALGCLVK STSESTAALGCLVK STSESTAALGCLVK	STSESTAALGCLVK STSESTAALGCLVK STSESTAALGCLVK	0.432	0	1	2	2	2	2	2	1	1	1	1	1	2
0	Q6N093_HUMAN	0	50.0 AA STEP	50Step_Domain_p150.0_to_200.0	150	200	50			1	0	0	0	0	0	0	0	0	0	0	0	0	0
0	Q6N093_HUMAN	0	50.0 AA STEP	50Step_Domain_p200.0_to_250.0	200	250	50			1	0	0	0	0	0	0	0	0	0	0	0	0	0
2	Q6N093_HUMAN	2	50.0 AA STEP	50Step_Domain_p250.0_to_300.0	250	300	50	GLPAPIEK VVSVLTVVHQDWLNGK GLPAPIEK GLPAPIEK	VVSVLTVVHQDWLNGK VVSVLTVVHQDWLNGK GLPAPIEK VVSVLTVVHQDWLNGK	1	0	2	2	2	2	2	2	2	1	1	1	1	2
2	Q6N093_HUMAN	0	50.0 AA STEP	50Step_Domain_p300.0_to_350.0	300	350	50	GLPAPIEK GLPAPIEK GLPAPIEK	GLPAPIEK	0	-0.04	1	2	2	0	0	1	1	1	1	0	0	1
0	Q6N093_HUMAN	0	50.0 AA STEP	50Step_Domain_p350.0_to_400.0	350	400	50			1	0	0	0	0	0	0	0	0	0	0	0	0	0
0	Q6N093_HUMAN	0	50.0 AA STEP	50Step_Domain_p400.0_to_417.0	400	417	17			1	0	0	0	0	0	0	0	0	0	0	0	0	0
0	A0A024R7S3_HUMAN	0	50.0 AA STEP	50Step_Domain_p0_to_50	0	50	50			1	0	0	0	0	0	0	0	0	0	0	0	0	0
0	A0A024R7S3_HUMAN	0	50.0 AA STEP	50Step_Domain_p50.0_to_100.0	50	100	50			1	0	0	0	0	0	0	0	0	0	0	0	0	0
1	A0A024R7S3_HUMAN	2	50.0 AA STEP	50Step_Domain_p100.0_to_150.0	100	150	50	DLEEWNQR DLEEWNQR DLEEWNQR KDLEEWNQR	DLEEWNQR LQELDAASK DLEEWNQR LQELDAASK DLEEWNQR LQELDAASK	0.0505	0.02	1	1	2	2	2	2	1	1	2	2	2	2
2	A0A024R7S3_HUMAN	1	50.0 AA STEP	50Step_Domain_p150.0_to_200.0	150	200	50	ASEEAFVKESKEETPGTEWEK VAQLCDFNPK ASEEAFVKESKEETPGTEWEK VAQLCDFNPK VAQLCDFNPK	VAQLCDFNPK VAQLCDFNPK VAQLCDFNPK	0.0505	-0.02	2	2	1	1	1	1	2	2	1	1	1	1
0	A0A024R7S3_HUMAN	0	50.0 AA STEP	50Step_Domain_p200.0_to_211.0	200	211	11			1	0	0	0	0	0	0	0	0	0	0	0	0	0
1	A0A0D9SGF6_HUMAN	1	50.0 AA STEP	50Step_Domain_p0_to_50	0	50	50	VLETAEDIQER VLETAEDIQER	VLETAEDIQER VLETAEDIQER VLETAEDIQER	1	0	1	1	0	1	1	1	1	1	0	1	1	1
1	A0A0D9SGF6_HUMAN	1	50.0 AA STEP	50Step_Domain_p50.0_to_100.0	50	100	50	DAEELEKWIQEK LQIASDENYKDPTNLQGK DAEELEKWIQEK	LQIASDENYKDPTNLQGK DAEELEKWIQEK LQIASDENYKDPTNLQGK LQIASDENYKDPTNLQGK	1	0	2	1	0	1	2	1	2	1	0	1	2	1
1	A0A0D9SGF6_HUMAN	1	50.0 AA STEP	50Step_Domain_p100.0_to_150.0	100	150	50	QWELLLEK QWELLLEK QWELLLEK	QWELLLEK QWELLLEK	1	0	1	1	1	0	1	1	1	1	1	0	1	1
0	A0A0D9SGF6_HUMAN	1	50.0 AA STEP	50Step_Domain_p150.0_to_200.0	150	200	50		KFEEFQTDMAAHEER KFEEFQTDMAAHEER	1	0.02	0	0	0	0	1	1	0	0	0	0	1	1
1	A0A0D9SGF6_HUMAN	3	50.0 AA STEP	50Step_Domain_p200.0_to_250.0	200	250	50	QDEVNAAWQR VNEVNQFAAK QDEVNAAWQR VNEVNQFAAK	KFEEFQTDMAAHEER LIQEQHPEEELIK QDEVNAAWQR VNEVNQFAAK KFEEFQTDMAAHEER LIQEQHPEEELIK QDEVNAAWQR VNEVNQFAAK	0.53	0.04	2	1	1	0	4	4	2	1	1	0	4	4
2	A0A0D9SGF6_HUMAN	2	50.0 AA STEP	50Step_Domain_p250.0_to_300.0	250	300	50	DLASVQALLR LFGAAEVQR DLASVQALLR LFGAAEVQR DLASVQALLR LFGAAEVQR	DLASVQALLR DLASVQALLR LFGAAEVQR DLASVQALLR LFGAAEVQR	1	0	2	2	2	1	2	2	2	2	2	1	2	2
0	A0A0D9SGF6_HUMAN	0	50.0 AA STEP	50Step_Domain_p300.0_to_350.0	300	350	50		DLAALEDKVK	1	0	0	0	0	1	0	0	0	0	0	1	0	0
1	A0A0D9SGF6_HUMAN	1	50.0 AA STEP	50Step_Domain_p350.0_to_400.0	350	400	50	DLTSWVTEMK DLTSWVTEMK DLTSWVTEMK	DLTSWVTEMK DLTSWVTEMK DLTSWVTEMK	1	0	1	1	1	1	1	1	1	1	1	1	1	1
1	A0A0D9SGF6_HUMAN	1	50.0 AA STEP	50Step_Domain_p400.0_to_450.0	400	450	50	LTVLSEER LTVLSEER LTVLSEER	AALLELWELR LTVLSEER LTVLSEER LTVLSEER	1	0	1	1	1	2	1	1	1	1	1	2	1	1
0	A0A0D9SGF6_HUMAN	0	50.0 AA STEP	50Step_Domain_p450.0_to_500.0	450	500	50		AALLELWELR	1	0	0	0	0	1	0	0	0	0	0	1	0	0
1	A0A0D9SGF6_HUMAN	0	50.0 AA STEP	50Step_Domain_p500.0_to_550.0	500	550	50	LIQNNHYAMEDVATR LIQNNHYAMEDVATR SLSAQEEKITALDEFATK LIQNNHYAMEDVATR		0.53	-0.02	1	2	1	0	0	0	1	2	1	0	0	0
2	A0A0D9SGF6_HUMAN	1	50.0 AA STEP	50Step_Domain_p550.0_to_600.0	550	600	50	DSDELKSWVNEK TATDEAYKDPSNLQGK DSDELKSWVNEK TATDEAYKDPSNLQGK DSDELKSWVNEK TATDEAYKDPSNLQGK	DSDELKSWVNEK TATDEAYKDPSNLQGK TATDEAYKDPSNLQGK	1	-0.02	2	2	2	0	2	1	2	2	2	0	2	1
2	A0A0D9SGF6_HUMAN	1	50.0 AA STEP	50Step_Domain_p600.0_to_650.0	600	650	50	TATDEAYKDPSNLQGK TATDEAYKDPSNLQGK HQAFEAELSANQSR LIDVNHYAK TATDEAYKDPSNLQGK	LIDVNHYAK TATDEAYKDPSNLQGK TATDEAYKDPSNLQGK	1	-0.02	1	1	4	0	3	1	1	1	4	0	3	1
2	A0A0D9SGF6_HUMAN	2	50.0 AA STEP	50Step_Domain_p650.0_to_700.0	650	700	50	MNEVISLWK LLEATELK MNEVISLWK KLLEATELK LLEATELK MNEVISLWK	LLEATELK MNEVISLWK KLLEATELK MNEVISLWK LLEATELK MNEVISLWK	1	0	1	2	3	2	2	2	1	2	3	2	2	2
1	A0A0D9SGF6_HUMAN	1	50.0 AA STEP	50Step_Domain_p700.0_to_750.0	700	750	50	IDGITIQAR IDGITIQAR IDGITIQAR	IDGITIQAR IDGITIQAR HALLEADVAAHQDR IDGITIQAR	1	0	1	1	1	1	1	2	1	1	1	1	1	2
[truncated: 35 more rows]

## Sheet: Forearm-2 4 6 2 vs 14 12 8
Epidermis Forearm Test 2 ; MPLF intragroup variation test of randomly selected 3 vs 3 samples within forearm group ; Samples no. 4 6 2 vs 14 12 8 tested
	4 6 2	GeneAC	14 12 8	Domain Type	Domain_Name	Domain_Start	Domain_Finish	Domain_Length	Peptides 4 6 2	Peptides 14 12 8	p: 4 6 2 vs 14 12 8	Diff 4 6 2 vs 14 12 8	20180601_SherrattM_MO_02.raw (Full_Skin_2)	20180601_SherrattM_MO_04.raw (Full_Skin_4)	20180601_SherrattM_MO_06.raw (Full_Skin_6)	20180601_SherrattM_MO_08.raw (Full_Skin_8)	20180601_SherrattM_MO_12.raw (Full_Skin_12)	20180601_SherrattM_MO_14.raw (Full_Skin_14)	Original_20180601_SherrattM_MO_02.raw (Full_Skin_2)	Original_20180601_SherrattM_MO_04.raw (Full_Skin_4)	Original_20180601_SherrattM_MO_06.raw (Full_Skin_6)	Original_20180601_SherrattM_MO_08.raw (Full_Skin_8)	Original_20180601_SherrattM_MO_12.raw (Full_Skin_12)	Original_20180601_SherrattM_MO_14.raw (Full_Skin_14)
	0	CDD_HUMAN	0	50.0 AA STEP	50Step_Domain_p0_to_50	0	50	50			1	0	0	0	0	0	0	0	0	0	0	0	0	0
	1	CDD_HUMAN	0	50.0 AA STEP	50Step_Domain_p50.0_to_100.0	50	100	50	AVSEGYKDFR GCNIENACYPLGICAER AVSEGYKDFR GCNIENACYPLGICAER AVSEGYKDFR GCNIENACYPLGICAER	AVSEGYKDFR GCNIENACYPLGICAER	0.0402	-0.02	1	1	1	1	0	0	2	2	2	2	0	0
	0	CDD_HUMAN	0	50.0 AA STEP	50Step_Domain_p100.0_to_146.0	100	146	46			1	0	0	0	0	0	0	0	0	0	0	0	0	0
	0	CO3_HUMAN	0	50.0 AA STEP	50Step_Domain_p0_to_50	0	50	50			1	0	0	0	0	0	0	0	0	0	0	0	0	0
	0	CO3_HUMAN	0	50.0 AA STEP	50Step_Domain_p50.0_to_100.0	50	100	50			1	0	0	0	0	0	0	0	0	0	0	0	0	0
	0	CO3_HUMAN	0	50.0 AA STEP	50Step_Domain_p100.0_to_150.0	100	150	50			1	0	0	0	0	0	0	0	0	0	0	0	0	0
	0	CO3_HUMAN	0	50.0 AA STEP	50Step_Domain_p150.0_to_200.0	150	200	50			1	0	0	0	0	0	0	0	0	0	0	0	0	0
	0	CO3_HUMAN	0	50.0 AA STEP	50Step_Domain_p200.0_to_250.0	200	250	50			1	0	0	0	0	0	0	0	0	0	0	0	0	0
	0	CO3_HUMAN	0	50.0 AA STEP	50Step_Domain_p250.0_to_300.0	250	300	50	RIPIEDGSGEVVLSR	ISLPESLK	1	0	0	0	1	0	0	1	0	0	1	0	0	1
	0	CO3_HUMAN	0	50.0 AA STEP	50Step_Domain_p300.0_to_350.0	300	350	50	RIPIEDGSGEVVLSR		1	0	0	0	1	0	0	0	0	0	1	0	0	0
	0	CO3_HUMAN	0	50.0 AA STEP	50Step_Domain_p350.0_to_400.0	350	400	50	VPVAVQGEDTVQSLTQGDGVAK		1	0	0	0	1	0	0	0	0	0	1	0	0	0
	0	CO3_HUMAN	0	50.0 AA STEP	50Step_Domain_p400.0_to_450.0	400	450	50	VPVAVQGEDTVQSLTQGDGVAK		1	0	0	0	1	0	0	0	0	0	1	0	0	0
	0	CO3_HUMAN	0	50.0 AA STEP	50Step_Domain_p450.0_to_500.0	450	500	50			1	0	0	0	0	0	0	0	0	0	0	0	0	0
	0	CO3_HUMAN	0	50.0 AA STEP	50Step_Domain_p500.0_to_550.0	500	550	50			1	0	0	0	0	0	0	0	0	0	0	0	0	0
	0	CO3_HUMAN	0	50.0 AA STEP	50Step_Domain_p550.0_to_600.0	550	600	50			1	0	0	0	0	0	0	0	0	0	0	0	0	0
	0	CO3_HUMAN	0	50.0 AA STEP	50Step_Domain_p600.0_to_650.0	600	650	50			1	0	0	0	0	0	0	0	0	0	0	0	0	0
	0	CO3_HUMAN	0	50.0 AA STEP	50Step_Domain_p650.0_to_700.0	650	700	50			1	0	0	0	0	0	0	0	0	0	0	0	0	0
	1	CO3_HUMAN	0	50.0 AA STEP	50Step_Domain_p700.0_to_750.0	700	750	50	FISLGEACK FISLGEACK	FISLGEACK	1	-0.02	0	1	1	0	0	1	0	1	1	0	0	1
	0	CO3_HUMAN	0	50.0 AA STEP	50Step_Domain_p750.0_to_800.0	750	800	50			1	0	0	0	0	0	0	0	0	0	0	0	0	0
	0	CO3_HUMAN	0	50.0 AA STEP	50Step_Domain_p800.0_to_850.0	800	850	50			1	0	0	0	0	0	0	0	0	0	0	0	0	0
	0	CO3_HUMAN	0	50.0 AA STEP	50Step_Domain_p850.0_to_900.0	850	900	50			1	0	0	0	0	0	0	0	0	0	0	0	0	0
	0	CO3_HUMAN	0	50.0 AA STEP	50Step_Domain_p900.0_to_950.0	900	950	50			1	0	0	0	0	0	0	0	0	0	0	0	0	0
	0	CO3_HUMAN	0	50.0 AA STEP	50Step_Domain_p950.0_to_1000.0	950	1000	50			1	0	0	0	0	0	0	0	0	0	0	0	0	0
	0	CO3_HUMAN	0	50.0 AA STEP	50Step_Domain_p1000.0_to_1050.0	1000	1050	50		QGALELIK	1	0	0	0	0	0	0	1	0	0	0	0	0	1
	0	CO3_HUMAN	0	50.0 AA STEP	50Step_Domain_p1050.0_to_1100.0	1050	1100	50			1	0	0	0	0	0	0	0	0	0	0	0	0	0
	0	CO3_HUMAN	0	50.0 AA STEP	50Step_Domain_p1100.0_to_1150.0	1100	1150	50			1	0	0	0	0	0	0	0	0	0	0	0	0	0
	0	CO3_HUMAN	0	50.0 AA STEP	50Step_Domain_p1150.0_to_1200.0	1150	1200	50			1	0	0	0	0	0	0	0	0	0	0	0	0	0
	0	CO3_HUMAN	0	50.0 AA STEP	50Step_Domain_p1200.0_to_1250.0	1200	1250	50			1	0	0	0	0	0	0	0	0	0	0	0	0	0
	0	CO3_HUMAN	0	50.0 AA STEP	50Step_Domain_p1250.0_to_1300.0	1250	1300	50			1	0	0	0	0	0	0	0	0	0	0	0	0	0
	0	CO3_HUMAN	0	50.0 AA STEP	50Step_Domain_p1300.0_to_1350.0	1300	1350	50			1	0	0	0	0	0	0	0	0	0	0	0	0	0
	0	CO3_HUMAN	0	50.0 AA STEP	50Step_Domain_p1350.0_to_1400.0	1350	1400	50			1	0	0	0	0	0	0	0	0	0	0	0	0	0
	1	CO3_HUMAN	0	50.0 AA STEP	50Step_Domain_p1400.0_to_1450.0	1400	1450	50	NTLIIYLDK NTLIIYLDK		0.0068	-0.02	0	1	1	0	0	0	0	1	1	0	0	0
	0	CO3_HUMAN	0	50.0 AA STEP	50Step_Domain_p1450.0_to_1500.0	1450	1500	50			1	0	0	0	0	0	0	0	0	0	0	0	0	0
	0	CO3_HUMAN	0	50.0 AA STEP	50Step_Domain_p1500.0_to_1550.0	1500	1550	50			1	0	0	0	0	0	0	0	0	0	0	0	0	0
	0	CO3_HUMAN	0	50.0 AA STEP	50Step_Domain_p1550.0_to_1600.0	1550	1600	50			1	0	0	0	0	0	0	0	0	0	0	0	0	0
	0	CO3_HUMAN	0	50.0 AA STEP	50Step_Domain_p1600.0_to_1650.0	1600	1650	50			1	0	0	0	0	0	0	0	0	0	0	0	0	0
	0	CO3_HUMAN	0	50.0 AA STEP	50Step_Domain_p1650.0_to_1663.0	1650	1663	13			1	0	0	0	0	0	0	0	0	0	0	0	0	0
	0	G3P_HUMAN	0	50.0 AA STEP	50Step_Domain_p0_to_50	0	50	50			1	0	0	0	0	0	0	0	0	0	0	0	0	0
	3	G3P_HUMAN	3	50.0 AA STEP	50Step_Domain_p50.0_to_100.0	50	100	50	LVINGNPITIFQER LVINGNPITIFQERDPSK WGDAGAEYVVESTGVFTTMEK LVINGNPITIFQER LVINGNPITIFQERDPSK WGDAGAEYVVESTGVFTTMEK IKWGDAGAEYVVESTGVFTTMEK LVINGNPITIFQER LVINGNPITIFQERDPSK WGDAGAEYVVESTGVFTTMEK	LVINGNPITIFQER WGDAGAEYVVESTGVFTTMEK LVINGNPITIFQER LVINGNPITIFQERDPSK WGDAGAEYVVESTGVFTTMEK IKWGDAGAEYVVESTGVFTTMEK LVINGNPITIFQER LVINGNPITIFQERDPSK	1	0	4	3	3	3	5	2	4	3	3	3	4	2
	5	G3P_HUMAN	3	50.0 AA STEP	50Step_Domain_p100.0_to_150.0	100	150	50	AGAHLQGGAK IISNASCTTNCLAPLAK VIISAPSADAPMFVMGVNHEK WGDAGAEYVVESTGVFTTMEK AGAHLQGGAK IISNASCTTNCLAPLAK VIISAPSADAPMFVMGVNHEK WGDAGAEYVVESTGVFTTMEK AGAHLQGGAK IISNASCTTNCLAPLAK IKWGDAGAEYVVESTGVFTTMEK RVIISAPSADAPMFVMGVNHEK VIISAPSADAPMFVMGVNHEK WGDAGAEYVVESTGVFTTMEK	IISNASCTTNCLAPLAK WGDAGAEYVVESTGVFTTMEK IISNASCTTNCLAPLAK WGDAGAEYVVESTGVFTTMEK AGAHLQGGAK IISNASCTTNCLAPLAK IKWGDAGAEYVVESTGVFTTMEK VIISAPSADAPMFVMGVNHEK	0.0028	-0.04	6	4	5	4	3	2	7	4	5	4	3	2
	3	G3P_HUMAN	2	50.0 AA STEP	50Step_Domain_p150.0_to_200.0	150	200	50	IISNASCTTNCLAPLAK VIHDNFGIVEGLMTTVHAITATQK IISNASCTTNCLAPLAK VIHDNFGIVEGLMTTVHAITATQK IISNASCTTNCLAPLAK VIHDNFGIVEGLMTTVHAITATQK	IISNASCTTNCLAPLAK VIHDNFGIVEGLMTTVHAITATQK IISNASCTTNCLAPLAK VIHDNFGIVEGLMTTVHAITATQK IISNASCTTNCLAPLAK VIHDNFGIVEGLMTTVHAITATQK	0.266	-0.02	4	3	3	3	2	2	4	3	3	3	2	2
	7	G3P_HUMAN	8	50.0 AA STEP	50Step_Domain_p200.0_to_250.0	200	250	50	GALQNIIPASTGAAK VIPELNGK VPTANVSVVDLTCR GALQNIIPASTGAAK VIPELNGK VPTANVSVVDLTCR GALQNIIPASTGAAK VPTANVSVVDLTCR	GALQNIIPASTGAAK VIPELNGK VPTANVSVVDLTCR GALQNIIPASTGAAK VIPELNGK VPTANVSVVDLTCR GALQNIIPASTGAAK VPTANVSVVDLTCR	1	0.02	6	8	8	7	8	9	7	8	8	6	7	8
	0	G3P_HUMAN	1	50.0 AA STEP	50Step_Domain_p250.0_to_300.0	250	300	50	QASEGPLK	QASEGPLK QASEGPLK	1	0.02	1	0	0	1	0	1	1	0	0	1	0	1
	2	G3P_HUMAN	3	50.0 AA STEP	50Step_Domain_p300.0_to_335.0	300	335	35	VVDLMAHMASK VVDLMAHMASKE VVDLMAHMASK VVDLMAHMASKE VVDLMAHMASK VVDLMAHMASKE	VVDLMAHMASK VVDLMAHMASKE VVDLMAHMASK VVDLMAHMASKE VVDLMAHMASK VVDLMAHMASKE	1	0.0285714	2	2	3	2	3	3	2	2	3	2	3	3
	3	H14_HUMAN	8	50.0 AA STEP	50Step_Domain_p0_to_50	0	50	50	ASGPPVSELITK KASGPPVSELITK ASGPPVSELITK KASGPPVSELITK SETAPAAPAAPAPAEK	ASGPPVSELITK KASGPPVSELITK SETAPAAPAAPAPAEK ASGPPVSELITK KASGPPVSELITK SETAPAAPAAPAPAEK ASGPPVSELITK KASGPPVSELITK	0.0165	0.1	7	0	3	7	12	5	8	0	5	4	5	5
	4	H14_HUMAN	7	50.0 AA STEP	50Step_Domain_p50.0_to_100.0	50	100	50	ALAAAGYDVEK GTGASGSFK ALAAAGYDVEK GTGASGSFK KALAAAGYDVEK SGVSLAALK ALAAAGYDVEK GTGASGSFK KALAAAGYDVEK SGVSLAALK	ALAAAGYDVEK GTGASGSFK KALAAAGYDVEK SGVSLAALK ALAAAGYDVEK ALAAAGYDVEK GTGASGSFK KALAAAGYDVEK SGVSLAALK	0.169	0.06	6	2	3	10	5	5	6	2	5	6	2	5
	1	H14_HUMAN	1	50.0 AA STEP	50Step_Domain_p100.0_to_150.0	100	150	50	GTGASGSFK GTGASGSFK GTGASGSFK	GTGASGSFK GTGASGSFK	1	0	1	1	1	2	0	1	1	1	1	1	0	1
	0	H14_HUMAN	0	50.0 AA STEP	50Step_Domain_p150.0_to_200.0	150	200	50			1	0	0	0	0	0	0	0	0	0	0	0	0	0
	0	H14_HUMAN	0	50.0 AA STEP	50Step_Domain_p200.0_to_219.0	200	219	19			1	0	0	0	0	0	0	0	0	0	0	0	0	0
	0	IDE_HUMAN	0	50.0 AA STEP	50Step_Domain_p0_to_50	0	50	50			1	0	0	0	0	0	0	0	0	0	0	0	0	0
	0	IDE_HUMAN	0	50.0 AA STEP	50Step_Domain_p50.0_to_100.0	50	100	50			1	0	0	0	0	0	0	0	0	0	0	0	0	0
	0	IDE_HUMAN	0	50.0 AA STEP	50Step_Domain_p100.0_to_150.0	100	150	50			1	0	0	0	0	0	0	0	0	0	0	0	0	0
	0	IDE_HUMAN	0	50.0 AA STEP	50Step_Domain_p150.0_to_200.0	150	200	50	NVMNDAWR		0.9807	0	0	0	1	0	0	0	0	0	1	0	0	0
	0	IDE_HUMAN	0	50.0 AA STEP	50Step_Domain_p200.0_to_250.0	200	250	50			1	0	0	0	0	0	0	0	0	0	0	0	0	0
	0	IDE_HUMAN	0	50.0 AA STEP	50Step_Domain_p250.0_to_300.0	250	300	50	LFSEVENK	LFSEVENK	1	0	0	0	1	0	1	0	0	0	1	0	1	0
	0	IDE_HUMAN	0	50.0 AA STEP	50Step_Domain_p300.0_to_350.0	300	350	50			1	0	0	0	0	0	0	0	0	0	0	0	0	0
	1	IDE_HUMAN	0	50.0 AA STEP	50Step_Domain_p350.0_to_400.0	350	400	50	GWVNTLVGGQK GWVNTLVGGQK		0.0042	-0.02	1	0	1	0	0	0	1	0	1	0	0	0
	1	IDE_HUMAN	2	50.0 AA STEP	50Step_Domain_p400.0_to_450.0	400	450	50	DLNAVAFR DLNAVAFR DLNAVAFR	DLNAVAFR DLNAVAFR DLNAVAFR	0.9807	0.02	1	2	1	2	1	2	1	1	1	1	1	1
	0	IDE_HUMAN	0	50.0 AA STEP	50Step_Domain_p450.0_to_500.0	450	500	50			1	0	0	0	0	0	0	0	0	0	0	0	0	0
	1	IDE_HUMAN	1	50.0 AA STEP	50Step_Domain_p500.0_to_550.0	500	550	50	NEFIPTNFEILPLEK NEFIPTNFEILPLEK	NEFIPTNFEILPLEK NEFIPTNFEILPLEK	0.9807	0	1	0	1	2	1	0	1	0	1	1	1	0
	0	IDE_HUMAN	0	50.0 AA STEP	50Step_Domain_p550.0_to_600.0	550	600	50			1	0	0	0	0	0	0	0	0	0	0	0	0	0
	0	IDE_HUMAN	0	50.0 AA STEP	50Step_Domain_p600.0_to_650.0	600	650	50			1	0	0	0	0	0	0	0	0	0	0	0	0	0
	0	IDE_HUMAN	0	50.0 AA STEP	50Step_Domain_p650.0_to_700.0	650	700	50			1	0	0	0	0	0	0	0	0	0	0	0	0	0
	0	IDE_HUMAN	0	50.0 AA STEP	50Step_Domain_p700.0_to_750.0	700	750	50			1	0	0	0	0	0	0	0	0	0	0	0	0	0
	0	IDE_HUMAN	0	50.0 AA STEP	50Step_Domain_p750.0_to_800.0	750	800	50			1	0	0	0	0	0	0	0	0	0	0	0	0	0
	0	IDE_HUMAN	0	50.0 AA STEP	50Step_Domain_p800.0_to_850.0	800	850	50			1	0	0	0	0	0	0	0	0	0	0	0	0	0
	1	IDE_HUMAN	0	50.0 AA STEP	50Step_Domain_p850.0_to_900.0	850	900	50	SIEDMTEEAFQK SIEDMTEEAFQK SIEDMTEEAFQK		0	-0.02	1	2	1	0	0	0	1	1	1	0	0	0
	2	IDE_HUMAN	2	50.0 AA STEP	50Step_Domain_p900.0_to_950.0	900	950	50	EMLAVDAPR DNTEVAYLK EMLAVDAPR DNTEVAYLK EMLAVDAPR	DNTEVAYLK DNTEVAYLK DNTEVAYLK	1	0	2	2	1	2	1	2	2	1	2	1	1	1
	0	IDE_HUMAN	0	50.0 AA STEP	50Step_Domain_p950.0_to_1000.0	950	1000	50			1	0	0	0	0	0	0	0	0	0	0	0	0	0
	0	IDE_HUMAN	0	50.0 AA STEP	50Step_Domain_p1000.0_to_1019.0	1000	1019	19			1	0	0	0	0	0	0	0	0	0	0	0	0	0
	0	RS2_HUMAN	0	50.0 AA STEP	50Step_Domain_p0_to_50	0	50	50			1	0	0	0	0	0	0	0	0	0	0	0	0	0
	0	RS2_HUMAN	0	50.0 AA STEP	50Step_Domain_p50.0_to_100.0	50	100	50			1	0	0	0	0	0	0	0	0	0	0	0	0	0
	0	RS2_HUMAN	0	50.0 AA STEP	50Step_Domain_p100.0_to_150.0	100	150	50			1	0	0	0	0	0	0	0	0	0	0	0	0	0
	0	RS2_HUMAN	0	50.0 AA STEP	50Step_Domain_p150.0_to_200.0	150	200	50			1	0	0	0	0	0	0	0	0	0	0	0	0	0
	3	RS2_HUMAN	2	50.0 AA STEP	50Step_Domain_p200.0_to_250.0	200	250	50	GTGIVSAPVPK TYSYLTPDLWK GCTATLGNFAK GTGIVSAPVPK TYSYLTPDLWK GCTATLGNFAK GTGIVSAPVPK TYSYLTPDLWK	GCTATLGNFAK TYSYLTPDLWK GTGIVSAPVPK GTGIVSAPVPK TYSYLTPDLWK	0.6534	-0.02	3	3	2	3	2	2	3	2	3	2	1	2
	3	RS2_HUMAN	3	50.0 AA STEP	50Step_Domain_p250.0_to_293.0	250	293	43	SPYQEFTDHLVK TYSYLTPDLWK SPYQEFTDHLVK TYSYLTPDLWK SPYQEFTDHLVK TYSYLTPDLWK	SPYQEFTDHLVK TYSYLTPDLWK SPYQEFTDHLVK SPYQEFTDHLVK TYSYLTPDLWK	0.0282	0	2	3	3	3	3	4	2	2	4	2	2	4
	0	TPR_HUMAN	0	50.0 AA STEP	50Step_Domain_p0_to_50	0	50	50			1	0	0	0	0	0	0	0	0	0	0	0	0	0
	0	TPR_HUMAN	0	50.0 AA STEP	50Step_Domain_p50.0_to_100.0	50	100	50			1	0	0	0	0	0	0	0	0	0	0	0	0	0
	0	TPR_HUMAN	0	50.0 AA STEP	50Step_Domain_p100.0_to_150.0	100	150	50			1	0	0	0	0	0	0	0	0	0	0	0	0	0
	0	TPR_HUMAN	0	50.0 AA STEP	50Step_Domain_p150.0_to_200.0	150	200	50			1	0	0	0	0	0	0	0	0	0	0	0	0	0
	1	TPR_HUMAN	0	50.0 AA STEP	50Step_Domain_p200.0_to_250.0	200	250	50	TDELLALGR TDELLALGR		0	-0.02	1	0	1	0	0	0	1	0	1	0	0	0
	0	TPR_HUMAN	0	50.0 AA STEP	50Step_Domain_p250.0_to_300.0	250	300	50			1	0	0	0	0	0	0	0	0	0	0	0	0	0
	0	TPR_HUMAN	0	50.0 AA STEP	50Step_Domain_p300.0_to_350.0	300	350	50			1	0	0	0	0	0	0	0	0	0	0	0	0	0
	0	TPR_HUMAN	0	50.0 AA STEP	50Step_Domain_p350.0_to_400.0	350	400	50			1	0	0	0	0	0	0	0	0	0	0	0	0	0
	0	TPR_HUMAN	0	50.0 AA STEP	50Step_Domain_p400.0_to_450.0	400	450	50			1	0	0	0	0	0	0	0	0	0	0	0	0	0
	0	TPR_HUMAN	0	50.0 AA STEP	50Step_Domain_p450.0_to_500.0	450	500	50			1	0	0	0	0	0	0	0	0	0	0	0	0	0
	0	TPR_HUMAN	0	50.0 AA STEP	50Step_Domain_p500.0_to_550.0	500	550	50			1	0	0	0	0	0	0	0	0	0	0	0	0	0
	0	TPR_HUMAN	0	50.0 AA STEP	50Step_Domain_p550.0_to_600.0	550	600	50			1	0	0	0	0	0	0	0	0	0	0	0	0	0
	0	TPR_HUMAN	0	50.0 AA STEP	50Step_Domain_p600.0_to_650.0	600	650	50			1	0	0	0	0	0	0	0	0	0	0	0	0	0
	0	TPR_HUMAN	0	50.0 AA STEP	50Step_Domain_p650.0_to_700.0	650	700	50			1	0	0	0	0	0	0	0	0	0	0	0	0	0
	0	TPR_HUMAN	0	50.0 AA STEP	50Step_Domain_p700.0_to_750.0	700	750	50			1	0	0	0	0	0	0	0	0	0	0	0	0	0
	0	TPR_HUMAN	0	50.0 AA STEP	50Step_Domain_p750.0_to_800.0	750	800	50			1	0	0	0	0	0	0	0	0	0	0	0	0	0
	0	TPR_HUMAN	0	50.0 AA STEP	50Step_Domain_p800.0_to_850.0	800	850	50			1	0	0	0	0	0	0	0	0	0	0	0	0	0
	0	TPR_HUMAN	0	50.0 AA STEP	50Step_Domain_p850.0_to_900.0	850	900	50			1	0	0	0	0	0	0	0	0	0	0	0	0	0
	0	TPR_HUMAN	0	50.0 AA STEP	50Step_Domain_p900.0_to_950.0	900	950	50			1	0	0	0	0	0	0	0	0	0	0	0	0	0
	0	TPR_HUMAN	0	50.0 AA STEP	50Step_Domain_p950.0_to_1000.0	950	1000	50			1	0	0	0	0	0	0	0	0	0	0	0	0	0
	0	TPR_HUMAN	0	50.0 AA STEP	50Step_Domain_p1000.0_to_1050.0	1000	1050	50			1	0	0	0	0	0	0	0	0	0	0	0	0	0
	0	TPR_HUMAN	0	50.0 AA STEP	50Step_Domain_p1050.0_to_1100.0	1050	1100	50			1	0	0	0	0	0	0	0	0	0	0	0	0	0
	0	TPR_HUMAN	0	50.0 AA STEP	50Step_Domain_p1100.0_to_1150.0	1100	1150	50			1	0	0	0	0	0	0	0	0	0	0	0	0	0
	0	TPR_HUMAN	0	50.0 AA STEP	50Step_Domain_p1150.0_to_1200.0	1150	1200	50			1	0	0	0	0	0	0	0	0	0	0	0	0	0
	0	TPR_HUMAN	0	50.0 AA STEP	50Step_Domain_p1200.0_to_1250.0	1200	1250	50			1	0	0	0	0	0	0	0	0	0	0	0	0	0
	0	TPR_HUMAN	0	50.0 AA STEP	50Step_Domain_p1250.0_to_1300.0	1250	1300	50			1	0	0	0	0	0	0	0	0	0	0	0	0	0
	0	TPR_HUMAN	0	50.0 AA STEP	50Step_Domain_p1300.0_to_1350.0	1300	1350	50			1	0	0	0	0	0	0	0	0	0	0	0	0	0
	0	TPR_HUMAN	0	50.0 AA STEP	50Step_Domain_p1350.0_to_1400.0	1350	1400	50			1	0	0	0	0	0	0	0	0	0	0	0	0	0
	0	TPR_HUMAN	0	50.0 AA STEP	50Step_Domain_p1400.0_to_1450.0	1400	1450	50			1	0	0	0	0	0	0	0	0	0	0	0	0	0
	1	TPR_HUMAN	0	50.0 AA STEP	50Step_Domain_p1450.0_to_1500.0	1450	1500	50	SLESQVENLQK SLESQVENLQK		0	-0.02	1	0	1	0	0	0	1	0	1	0	0	0
	1	TPR_HUMAN	0	50.0 AA STEP	50Step_Domain_p1500.0_to_1550.0	1500	1550	50	SLESQVENLQK SLESQVENLQK		0	-0.02	1	0	1	0	0	0	1	0	1	0	0	0
	0	TPR_HUMAN	0	50.0 AA STEP	50Step_Domain_p1550.0_to_1600.0	1550	1600	50			1	0	0	0	0	0	0	0	0	0	0	0	0	0
	0	TPR_HUMAN	0	50.0 AA STEP	50Step_Domain_p1600.0_to_1650.0	1600	1650	50			1	0	0	0	0	0	0	0	0	0	0	0	0	0
	0	TPR_HUMAN	0	50.0 AA STEP	50Step_Domain_p1650.0_to_1700.0	1650	1700	50			1	0	0	0	0	0	0	0	0	0	0	0	0	0
	0	TPR_HUMAN	0	50.0 AA STEP	50Step_Domain_p1700.0_to_1750.0	1700	1750	50			1	0	0	0	0	0	0	0	0	0	0	0	0	0
	0	TPR_HUMAN	0	50.0 AA STEP	50Step_Domain_p1750.0_to_1800.0	1750	1800	50			1	0	0	0	0	0	0	0	0	0	0	0	0	0
	0	TPR_HUMAN	0	50.0 AA STEP	50Step_Domain_p1800.0_to_1850.0	1800	1850	50			1	0	0	0	0	0	0	0	0	0	0	0	0	0
	0	TPR_HUMAN	0	50.0 AA STEP	50Step_Domain_p1850.0_to_1900.0	1850	1900	50			1	0	0	0	0	0	0	0	0	0	0	0	0	0
	0	TPR_HUMAN	0	50.0 AA STEP	50Step_Domain_p1900.0_to_1950.0	1900	1950	50			1	0	0	0	0	0	0	0	0	0	0	0	0	0
	0	TPR_HUMAN	0	50.0 AA STEP	50Step_Domain_p1950.0_to_2000.0	1950	2000	50			1	0	0	0	0	0	0	0	0	0	0	0	0	0
	0	TPR_HUMAN	0	50.0 AA STEP	50Step_Domain_p2000.0_to_2050.0	2000	2050	50			1	0	0	0	0	0	0	0	0	0	0	0	0	0
	0	TPR_HUMAN	0	50.0 AA STEP	50Step_Domain_p2050.0_to_2100.0	2050	2100	50			1	0	0	0	0	0	0	0	0	0	0	0	0	0
	0	TPR_HUMAN	0	50.0 AA STEP	50Step_Domain_p2100.0_to_2150.0	2100	2150	50			1	0	0	0	0	0	0	0	0	0	0	0	0	0
	0	TPR_HUMAN	0	50.0 AA STEP	50Step_Domain_p2150.0_to_2200.0	2150	2200	50			1	0	0	0	0	0	0	0	0	0	0	0	0	0
	0	TPR_HUMAN	0	50.0 AA STEP	50Step_Domain_p2200.0_to_2250.0	2200	2250	50			1	0	0	0	0	0	0	0	0	0	0	0	0	0
	0	TPR_HUMAN	0	50.0 AA STEP	50Step_Domain_p2250.0_to_2300.0	2250	2300	50			1	0	0	0	0	0	0	0	0	0	0	0	0	0
	0	TPR_HUMAN	0	50.0 AA STEP	50Step_Domain_p2300.0_to_2350.0	2300	2350	50			1	0	0	0	0	0	0	0	0	0	0	0	0	0
	0	TPR_HUMAN	0	50.0 AA STEP	50Step_Domain_p2350.0_to_2363.0	2350	2363	13			1	0	0	0	0	0	0	0	0	0	0	0	0	0
	3	AHNK_HUMAN	3	50.0 AA STEP	50Step_Domain_p0_to_50	0	50	50	DDGVFVQEVTQNSPAAR ELLLPNWQGSGSHGLTIAQR DDGVFVQEVTQNSPAAR ELLLPNWQGSGSHGLTIAQR DDGVFVQEVTQNSPAAR ELLLPNWQGSGSHGLTIAQR	DDGVFVQEVTQNSPAAR ELLLPNWQGSGSHGLTIAQR DDGVFVQEVTQNSPAAR ELLLPNWQGSGSHGLTIAQR DDGVFVQEVTQNSPAAR ELLLPNWQGSGSHGLTIAQR	1	0	3	4	2	3	3	3	3	3	3	3	3	4
	0	AHNK_HUMAN	0	50.0 AA STEP	50Step_Domain_p50.0_to_100.0	50	100	50			1	0	0	0	0	0	0	0	0	0	0	0	0	0
	1	AHNK_HUMAN	1	50.0 AA STEP	50Step_Domain_p100.0_to_150.0	100	150	50	LKSEDGVEGDLGETQSR LKSEDGVEGDLGETQSR LKSEDGVEGDLGETQSR	LKSEDGVEGDLGETQSR LKSEDGVEGDLGETQSR SEDGVEGDLGETQSR	1	0	1	1	1	0	2	2	1	1	1	0	2	2
	3	AHNK_HUMAN	2	50.0 AA STEP	50Step_Domain_p150.0_to_200.0	150	200	50	DIDISSPEFK VTAYTVDVTGR DIDISSPEFK HELTEISNVDVETQSGK VTAYTVDVTGR DIDISSPEFK HELTEISNVDVETQSGK VTAYTVDVTGR	DIDISSPEFK HELTEISNVDVETQSGK DIDISSPEFK VTAYTVDVTGR DIDISSPEFK	1	-0.02	3	3	2	1	3	2	3	2	3	1	3	2
	4	AHNK_HUMAN	4	50.0 AA STEP	50Step_Domain_p200.0_to_250.0	200	250	50	LPSGSGAASPTGSAVDIR LQVTMPGIK AGAISASGPELQGAGHSK HELTEISNVDVETQSGK LPSGSGAASPTGSAVDIR LQVTMPGIK HELTEISNVDVETQSGK LPSGSGAASPTGSAVDIR LQVTMPGIK	AGAISASGPELQGAGHSK HELTEISNVDVETQSGK LPSGSGAASPTGSAVDIR LQVTMPGIK LPSGSGAASPTGSAVDIR LQVTMPGIK AGAISASGPELQGAGHSK LPSGSGAASPTGSAVDIR LQVTMPGIK	1	0	3	3	5	5	3	5	3	2	6	5	3	6
	3	AHNK_HUMAN	2	50.0 AA STEP	50Step_Domain_p250.0_to_300.0	250	300	50	GGVQVPAVDISSSLGGR LQVTMPGIK AVEVQGPSLESGDHGK GGVQVPAVDISSSLGGR LQVTMPGIK GGVQVPAVDISSSLGGR LQVTMPGIK	GGVQVPAVDISSSLGGR LQVTMPGIK LQVTMPGIK GGVQVPAVDISSSLGGR LQVTMPGIK	0.3068	-0.02	3	4	3	2	1	2	3	3	4	2	1	2
	0	AHNK_HUMAN	0	50.0 AA STEP	50Step_Domain_p300.0_to_350.0	300	350	50	AVEVQGPSLESGDHGK		1	0	0	0	1	0	0	0	0	0	1	0	0	0
	0	AHNK_HUMAN	0	50.0 AA STEP	50Step_Domain_p350.0_to_400.0	350	400	50		GPQITGPSLEGDLGLK	1	0	0	0	0	1	0	0	0	0	0	1	0	0
	0	AHNK_HUMAN	0	50.0 AA STEP	50Step_Domain_p400.0_to_450.0	400	450	50			1	0	0	0	0	0	0	0	0	0	0	0	0	0
	1	AHNK_HUMAN	1	50.0 AA STEP	50Step_Domain_p450.0_to_500.0	450	500	50	ISMQDVDLSLGSPK ISMQDVDLSLGSPK	ISMQDVDLSLGSPK ISMQDVDLSLGSPK ISMQDVDLSLGSPK	1	0	1	1	0	1	1	1	1	1	0	1	1	1
	3	AHNK_HUMAN	2	50.0 AA STEP	50Step_Domain_p500.0_to_550.0	500	550	50	ISMQDVDLSLGSPK VDIETPNLEGTLTGPR VSAPGVQGDVK VDIETPNLEGTLTGPR VSAPGVQGDVK ISMQDVDLSLGSPK VDIETPNLEGTLTGPR VSAPGVQGDVK	ISMQDVDLSLGSPK VSAPGVQGDVK ISMQDVDLSLGSPK VSAPGVQGDVK ISMQDVDLSLGSPK VDIETPNLEGTLTGPR VSAPGVQGDVK	1	-0.02	3	4	2	3	2	2	3	3	2	3	2	2
	3	AHNK_HUMAN	3	50.0 AA STEP	50Step_Domain_p550.0_to_600.0	550	600	50	GGVDVTLPR ISMSEVDLNVAAPK VDIETPNLEGTLTGPR GGVDVTLPR ISMSEVDLNVAAPK VDIETPNLEGTLTGPR GGVDVTLPR ISMSEVDLNVAAPK VDIETPNLEGTLTGPR	GGVDVTLPR ISMSEVDLNVAAPK GGVDVTLPR ISMSEVDLNVAAPK GGVDVTLPR ISMSEVDLNVAAPK VDIETPNLEGTLTGPR VKVPEVDVR	1	0	3	4	2	4	2	3	3	3	3	4	2	3
	0	AHNK_HUMAN	1	50.0 AA STEP	50Step_Domain_p600.0_to_650.0	600	650	50		VDVSAPDVEAHGPEWNLK VKVPEVDVR	1	0.02	0	0	0	1	0	1	0	0	0	1	0	1
	0	AHNK_HUMAN	1	50.0 AA STEP	50Step_Domain_p650.0_to_700.0	650	700	50	VNVEAPDVNLEGLGGK	VNVEAPDVNLEGLGGK GDISISGPK VNVEAPDVNLEGLGGK VNVEAPDVNLEGLGGK	1	0.02	0	0	1	1	2	1	0	0	1	1	2	1
	1	AHNK_HUMAN	0	50.0 AA STEP	50Step_Domain_p700.0_to_750.0	700	750	50	VDIDAPDVDVHGPDWHLK VDIDAPDVDVHGPDWHLK	VKGEYDVTVPK	1	-0.02	1	1	0	0	0	1	1	1	0	0	0	1
	1	AHNK_HUMAN	3	50.0 AA STEP	50Step_Domain_p750.0_to_800.0	750	800	50	AEGPEVDVNLPK AEGPEVDVNLPK IDVTAPDVSIEEPEGK IDVTAPDVSIEEPEGK	AEGPEVDVNLPK IDVTAPDVSIEEPEGK AEGPEVDVNLPK IDVTAPDVSIEEPEGK AEGPEVDVNLPK IDVTAPDVSIEEPEGK	1	0.04	1	1	2	2	3	3	1	1	2	2	3	3
	2	AHNK_HUMAN	2	50.0 AA STEP	50Step_Domain_p800.0_to_850.0	800	850	50	ISMPDVDLHLK FKMPEMNIK ISMPDVDLHLK ISMPDVDLHLK	ISMPDVDLHLK VESEIKVPDVELK ISMPDVDLHLK ISMPDVDLHLK	1	0	2	3	2	2	2	3	2	2	3	2	2	3
	2	AHNK_HUMAN	3	50.0 AA STEP	50Step_Domain_p850.0_to_900.0	850	900	50	AEGPEVDVNLPK MDIDVPDVEVQGPDWHLK AEGPEVDVNLPK MDIDVPDVEVQGPDWHLK MDIDVPDVEVQGPDWHLK	AEGPEVDVNLPK MDIDVPDVEVQGPDWHLK VESEIKVPDVELK AEGPEVDVNLPK MDIDVPDVEVQGPDWHLK AEGPEVDVNLPK MDIDVPDVEVQGPDWHLK	1	0.02	1	3	2	2	3	3	1	2	2	2	3	4
	2	AHNK_HUMAN	2	50.0 AA STEP	50Step_Domain_p900.0_to_950.0	900	950	50	AEGPEVDVNLPK AEGPEVDVNLPK FKMPEMNIK ISMPDVDLHMK VGVEVPDVNIEGPEGK ISMPDVDLHMK	AEGPEVDVNLPK ISMPDVDLHMK VGVEVPDVNIEGPEGK AEGPEVDVNLPK AEGPEVDVNLPK	1	0	1	1	3	1	2	3	1	1	4	1	2	4
	1	AHNK_HUMAN	0	50.0 AA STEP	50Step_Domain_p950.0_to_1000.0	950	1000	50	ISMPDVDLHMK ISMPDVDLHMK	ISMPDVDLHMK	1	-0.02	1	0	1	0	0	1	1	0	1	0	0	1
	3	AHNK_HUMAN	3	50.0 AA STEP	50Step_Domain_p1000.0_to_1050.0	1000	1050	50	GEGPEFDVNLSK VDTNAPDLSLEGPEGK FSMPSLKGEGPEFDVNLSK GEGPEFDVNLSK VDTNAPDLSLEGPEGK GEGPEFDVNLSK VDTNAPDLSLEGPEGK	GEGPEFDVNLSK VDTNAPDLSLEGPEGK GEGPEFDVNLSK VDTNAPDLSLEGPEGK ANVDISAPK GEGPEFDVNLSK VDTNAPDLSLEGPEGK	1	0	2	3	3	3	2	3	2	2	4	3	2	3
	1	AHNK_HUMAN	1	50.0 AA STEP	50Step_Domain_p1050.0_to_1100.0	1050	1100	50	MSLPDVDLDLKGPK MSLPDVDLDLKGPK MSLPDVDLDLKGPK	MSLPDVDLDLKGPK MSLPDVDLDLKGPK MSLPDVDLDLKGPK	1	0	1	1	2	2	1	1	1	1	2	2	1	1
	1	AHNK_HUMAN	2	50.0 AA STEP	50Step_Domain_p1100.0_to_1150.0	1100	1150	50	GEGPEVDVNLPK APDVEGQGLDWSLK FSMPSLKGEGPEVDVNLPK GEGPEVDVNLPK GEGPEVDVNLPK	APDVEGQGLDWSLK GEGPEVDVNLPK GEGPEVDVNLPK GEGPEVDVNLPK	1	0.02	1	1	2	1	1	3	1	1	3	1	1	3
	5	AHNK_HUMAN	4	50.0 AA STEP	50Step_Domain_p1150.0_to_1200.0	1150	1200	50	ADVVVSGPKVDIEAPDVSLEGPEGK GEGPEVDVNLPK ISMPDVDLHLK VDIEAPDVSLEGPEGK FSMPSLKGEGPEVDVNLPK GEGPEVDVNLPK ISMPDVDLHLK VDIEAPDVSLEGPEGK GEGPEVDVNLPK ISMPDVDLHLK VDIEAPDVSLEGPEGK	GEGPEVDVNLPK ISMPDVDLHLK VDIEAPDVSLEGPEGK GEGPEVDVNLPK ISMPDVDLHLK VDIEAPDVSLEGPEGK GEGPEVDVNLPK ISMPDVDLHLK	1	-0.02	4	7	4	3	4	4	4	5	5	3	4	5
	3	AHNK_HUMAN	3	50.0 AA STEP	50Step_Domain_p1200.0_to_1250.0	1200	1250	50	ISMPDVDLHLK ISMPDVDLHLK MDIDAPDVEVQGPDWHLK ISMPDVDLHLK MDIDAPDVEVQGPDWHLK	GDVDVSVPK ISMPDVDLHLK MDIDAPDVEVQGPDWHLK GDVDVSVPK ISMPDVDLHLK MDIDAPDVEVQGPDWHLK ISMPDVDLHLK MDIDAPDVEVQGPDWHLK	1	0	3	3	2	3	4	3	3	2	3	3	4	4
	2	AHNK_HUMAN	3	50.0 AA STEP	50Step_Domain_p1250.0_to_1300.0	1250	1300	50	VDVEVPDVSLEGPEGK MDIDAPDVEVQGPDWHLK VDVEVPDVSLEGPEGK MDIDAPDVEVQGPDWHLK VDVEVPDVSLEGPEGK	MDIDAPDVEVQGPDWHLK VDVEVPDVSLEGPEGK ADIDVSGPK MDIDAPDVEVQGPDWHLK VDVEVPDVSLEGPEGK MDIDAPDVEVQGPDWHLK VDVEVPDVSLEGPEGK	1	0.02	2	1	2	2	4	2	2	1	2	2	4	2
	1	AHNK_HUMAN	2	50.0 AA STEP	50Step_Domain_p1300.0_to_1350.0	1300	1350	50	VDVEVPDVSLEGPEGK VDVEVPDVSLEGPEGK ISMPDVDLNLKGPK VDVEVPDVSLEGPEGK	VDVEVPDVSLEGPEGK VDVEVPDVSLEGPEGK ISMPDVDLNLK ISMPDVDLNLKGPK VDVEVPDVSLEGPEGK	1	0.02	2	1	1	3	1	1	2	1	1	3	1	1
	0	AHNK_HUMAN	1	50.0 AA STEP	50Step_Domain_p1350.0_to_1400.0	1350	1400	50	VDISAPDVDVHGPDWHLK	VDISAPDVDVHGPDWHLK VDISAPDVDVHGPDWHLK	1	0.02	1	0	0	1	1	0	1	0	0	1	1	0
	1	AHNK_HUMAN	0	50.0 AA STEP	50Step_Domain_p1400.0_to_1450.0	1400	1450	50	MDAEVPDVNIEGPDAK MDAEVPDVNIEGPDAK ADVDVSGPKMDAEVPDVNIEGPDAK MDAEVPDVNIEGPDAK	MDAEVPDVNIEGPDAK	1	-0.02	2	1	1	0	1	0	2	1	1	0	1	0
	2	AHNK_HUMAN	1	50.0 AA STEP	50Step_Domain_p1450.0_to_1500.0	1450	1500	50	ISIPDVGLHLK ISIPDVGLHLK VDINAPDVEVHGPDWHLK ISIPDVGLHLK	ISIPDVGLHLK ISIPDVGLHLK ISIPDVGLHLK VDINAPDVEVHGPDWHLK	1	-0.02	1	3	2	2	1	1	1	2	3	2	1	1
	1	AHNK_HUMAN	1	50.0 AA STEP	50Step_Domain_p1500.0_to_1550.0	1500	1550	50	ADLGVSGPKVDIDVPDVNLEAPEGK VDINAPDVEVHGPDWHLK ADLGVSGPKVDIDVPDVNLEAPEGK	ADLGVSGPKVDIDVPDVNLEAPEGK ADLGVSGPKVDIDVPDVNLEAPEGK VDINAPDVEVHGPDWHLK	1	0	1	0	2	2	0	1	1	0	2	2	0	1
	1	AHNK_HUMAN	1	50.0 AA STEP	50Step_Domain_p1550.0_to_1600.0	1550	1600	50	ADLGVSGPKVDIDVPDVNLEAPEGK ISMPDVGLNLK ADLGVSGPKVDIDVPDVNLEAPEGK ISMPDVGLNLK	ADLGVSGPKVDIDVPDVNLEAPEGK ISMPDVGLNLK ADLGVSGPKVDIDVPDVNLEAPEGK ISMPDVGLNLK	1	0	2	0	2	2	1	1	2	0	2	2	1	1
	1	AHNK_HUMAN	1	50.0 AA STEP	50Step_Domain_p1600.0_to_1650.0	1600	1650	50	MDVNVGDIDIEGPEGK MDVNVGDIDIEGPEGK MDVNVGDIDIEGPEGK	MDVNVGDIDIEGPEGK MDVNVGDIDIEGPEGK	1	0	1	1	1	1	0	1	1	1	1	1	0	1
	2	AHNK_HUMAN	3	50.0 AA STEP	50Step_Domain_p1650.0_to_1700.0	1650	1700	50	ISMPDVDLHLK ISMPDVDLHLK ISMPDVDLHLK	ISMPDVDLHLK VDIDAPDVEVHDPDWHLK ISMPDVDLHLK VDIDAPDVEVHDPDWHLK ISMPDVDLHLK	1	0.02	2	3	2	2	3	3	2	2	2	2	3	3
	1	AHNK_HUMAN	2	50.0 AA STEP	50Step_Domain_p1700.0_to_1750.0	1700	1750	50	AEGPEVDVNLPK AEGPEVDVNLPK	AEGPEVDVNLPK VDIDAPDVEVHDPDWHLK AEGPEVDVNLPK VDIDAPDVEVHDPDWHLK AEGPEVDVNLPK	0.3068	0.02	0	1	1	1	3	3	0	1	1	1	3	3
	1	AHNK_HUMAN	0	50.0 AA STEP	50Step_Domain_p1750.0_to_1800.0	1750	1800	50	VSMPDVDLNLK VSMPDVDLNLK	VSMPDVDLNLK	1	-0.02	1	1	0	0	1	0	1	1	0	0	1	0
	0	AHNK_HUMAN	0	50.0 AA STEP	50Step_Domain_p1800.0_to_1850.0	1800	1850	50			1	0	0	0	0	0	0	0	0	0	0	0	0	0
	2	AHNK_HUMAN	2	50.0 AA STEP	50Step_Domain_p1850.0_to_1900.0	1850	1900	50	ISMPDVDLHLK ISMPDVDLHLK ISMPDVDLHLK	ISMPDVDLHLK ISMPDVDLHLK ISMPDVDLHLK	1	0	2	3	2	2	2	2	2	2	2	2	2	2
	2	AHNK_HUMAN	3	50.0 AA STEP	50Step_Domain_p1900.0_to_1950.0	1900	1950	50	ISMPDVDLHLK ISMPDVDLHLK ISMPDVDLHLK	GDVDVSVPK ISMPDVDLHLK GDVDVSVPK ISMPDVDLHLK ISMPDVDLHLK	1	0.02	2	3	2	2	3	3	2	2	2	2	3	3
	2	AHNK_HUMAN	2	50.0 AA STEP	50Step_Domain_p1950.0_to_2000.0	1950	2000	50	ISMPDVDLHLK ISMPDVDLHLK ISMPDVDLHLK	ISMPDVDLHLK ISMPDVDLHLK ISMPDVDLHLK	1	0	2	3	2	2	2	2	2	2	2	2	2	2
	0	AHNK_HUMAN	0	50.0 AA STEP	50Step_Domain_p2000.0_to_2050.0	2000	2050	50			1	0	0	0	0	0	0	0	0	0	0	0	0	0
	2	AHNK_HUMAN	3	50.0 AA STEP	50Step_Domain_p2050.0_to_2100.0	2050	2100	50	AEGPEVDVNLPK VDVEVPDVSLEGPEGK AEGPEVDVNLPK VDVEVPDVSLEGPEGK VDVEVPDVSLEGPEGK	AEGPEVDVNLPK VDVEVPDVSLEGPEGK AEGPEVDVNLPK VDVEVPDVSLEGPEGK AEGPEVDVNLPK VDVEVPDVSLEGPEGK	1	0.02	1	3	2	2	3	3	1	2	2	2	3	3
	2	AHNK_HUMAN	3	50.0 AA STEP	50Step_Domain_p2100.0_to_2150.0	2100	2150	50	ISMPDVDLHLK ISMPDVDLHLK VKGDVDVSLPK ISMPDVDLHLK	ISMPDVDLHLK VKGDVDVSLPK ISMPDVDLHLK VKGDVDVSLPK ISMPDVDLHLK	1	0.02	2	3	2	2	4	3	2	2	3	2	4	4
	2	AHNK_HUMAN	1	50.0 AA STEP	50Step_Domain_p2150.0_to_2200.0	2150	2200	50	ISMPDVNLNLK ISMPDVNLNLK ISMPDVNLNLK	ISMPDVNLNLK ISMPDVNLNLK	1	-0.02	2	3	2	0	2	2	2	2	2	0	2	2
	1	AHNK_HUMAN	0	50.0 AA STEP	50Step_Domain_p2200.0_to_2250.0	2200	2250	50	VDIDAPDVDVHGPDWHLK VDIDAPDVDVHGPDWHLK		1	-0.02	1	1	0	0	0	0	1	1	0	0	0	0
	3	AHNK_HUMAN	3	50.0 AA STEP	50Step_Domain_p2250.0_to_2300.0	2250	2300	50	GEGPEVDVNLPK VDVEVPDVSLEGPEGK FSMPGFKGEGPEVDVNLPK GEGPEVDVNLPK VDVEVPDVSLEGPEGK FSMPGFKGEGPEVDVNLPK GEGPEVDVNLPK VDVEVPDVSLEGPEGK	GEGPEVDVNLPK VDVEVPDVSLEGPEGK GEGPEVDVNLPK VDVEVPDVSLEGPEGK FSMPGFKGEGPEVDVNLPK GEGPEVDVNLPK VDVEVPDVSLEGPEGK	1	0	3	3	2	3	2	3	3	2	3	3	2	3
	0	AHNK_HUMAN	0	50.0 AA STEP	50Step_Domain_p2300.0_to_2350.0	2300	2350	50			1	0	0	0	0	0	0	0	0	0	0	0	0	0
	1	AHNK_HUMAN	1	50.0 AA STEP	50Step_Domain_p2350.0_to_2400.0	2350	2400	50	ISMPDLDLHLK ISMPDLDLHLK	ISMPDLDLHLK ISMPDLDLHLK ISMPDLDLHLK	1	0	2	0	1	1	1	1	2	0	1	1	1	1
	0	AHNK_HUMAN	0	50.0 AA STEP	50Step_Domain_p2400.0_to_2450.0	2400	2450	50			1	0	0	0	0	0	0	0	0	0	0	0	0	0
	2	AHNK_HUMAN	2	50.0 AA STEP	50Step_Domain_p2450.0_to_2500.0	2450	2500	50	LEVPDMNIR LEVPDMNIR VDVNAPDVQAPDWHLK ISMPDVDLNLKGPK LEVPDMNIR	LEVPDMNIR VDVNAPDVQAPDWHLK LEVPDMNIR ISMPDVDLNLK ISMPDVDLNLKGPK	1	0	2	1	2	2	1	3	2	1	2	2	1	3
	1	AHNK_HUMAN	2	50.0 AA STEP	50Step_Domain_p2500.0_to_2550.0	2500	2550	50	AEGPEVDVNLPK AEGPEVDVNLPK VDVNAPDVQAPDWHLK	AEGPEVDVNLPK VDIEGPDVNIEGPEGK VDVNAPDVQAPDWHLK AEGPEVDVNLPK AEGPEVDVNLPK	1	0.02	0	1	2	1	2	4	0	1	2	1	2	5
	3	AHNK_HUMAN	4	50.0 AA STEP	50Step_Domain_p2550.0_to_2600.0	2550	2600	50	ISMPDFDLHLK ISMPDFDLHLK VKGDVDVSLPK ISMPDFDLHLK	ISMPDFDLHLK VDIEGPDVNIEGPEGK VKGDVDVSLPK ISMPDFDLHLK VKGDVDVSLPK ISMPDFDLHLK	1	0.02	3	4	3	3	5	5	3	3	4	3	5	6
	3	AHNK_HUMAN	4	50.0 AA STEP	50Step_Domain_p2600.0_to_2650.0	2600	2650	50	VEGDLKGPEVDIK VDINAPDVGVQGPDWHLK VEGDLKGPEVDIK VKGDVDVSLPK VDINAPDVGVQGPDWHLK VEGDLKGPEVDIK	VDINAPDVGVQGPDWHLK VEGDLKGPEVDIK VKGDVDVSLPK VDINAPDVGVQGPDWHLK VEGDLKGPEVDIK VKGDVDVSLPK VDINAPDVGVQGPDWHLK VEGDLKGPEVDIK	1	0.02	3	3	3	3	5	4	3	2	4	3	5	5
	0	AHNK_HUMAN	1	50.0 AA STEP	50Step_Domain_p2650.0_to_2700.0	2650	2700	50	FKMPEMNIK	VDIEGPDVNIEGPEGK ADIDVSGPK	1	0.02	0	0	1	0	2	1	0	0	1	0	2	1
	7	AHNK_HUMAN	6	50.0 AA STEP	50Step_Domain_p2700.0_to_2750.0	2700	2750	50	ISMPDIDLNLKGPK VDIDAPDVDVHGPDWHLK VEGDLKGPEVDIK FKMPEMNIK ISMPDIDLNLKGPK VEGDLKGPEVDIK VKGDVDVSLPK ISMPDIDLNLKGPK VDIDAPDVDVHGPDWHLK VEGDLKGPEVDIK	ISMPDIDLNLKGPK VEGDLKGPEVDIK VKGDVDVSLPK ISMPDIDLNLKGPK VEGDLKGPEVDIK VKGDVDVSLPK ISMPDIDLNLK ISMPDIDLNLKGPK VEGDLKGPEVDIK	1	-0.02	8	7	6	6	6	5	7	5	8	6	6	6
	3	AHNK_HUMAN	3	50.0 AA STEP	50Step_Domain_p2750.0_to_2800.0	2750	2800	50	GEGPDVDVNLPK VDIDAPDVDVHGPDWHLK ADIDVSGPKVDVECPDVNIEGPEGK GEGPDVDVNLPK ADIDVSGPKVDVECPDVNIEGPEGK GEGPDVDVNLPK VDIDAPDVDVHGPDWHLK	ADIDVSGPKVDVECPDVNIEGPEGK GEGPDVDVNLPK ADIDVSGPK GEGPDVDVNLPK GEGPDVDVNLPK	1	0	3	3	2	2	4	2	3	2	3	2	4	2
	2	AHNK_HUMAN	1	50.0 AA STEP	50Step_Domain_p2800.0_to_2850.0	2800	2850	50	ISMPDIDLNLTGPK ADIDVSGPKVDVECPDVNIEGPEGK ISMPDIDLNLTGPK ADIDVSGPKVDVECPDVNIEGPEGK ISMPDIDLNLTGPK	ADIDVSGPKVDVECPDVNIEGPEGK ADIDVSGPK ISMPDIDLNLTGPK	1	-0.02	2	1	2	1	2	1	2	1	2	1	2	1
	1	AHNK_HUMAN	1	50.0 AA STEP	50Step_Domain_p2850.0_to_2900.0	2850	2900	50	VDIDVPDVNVQGPDWHLK VDIDVPDVNVQGPDWHLK VDIDVPDVNVQGPDWHLK	VDIDVPDVNVQGPDWHLK VDIDVPDVNVQGPDWHLK VDIDVPDVNVQGPDWHLK	1	0	1	1	2	1	1	2	1	1	2	1	1	2
	1	AHNK_HUMAN	2	50.0 AA STEP	50Step_Domain_p2900.0_to_2950.0	2900	2950	50	AEGPEVDVNLPK AEGPEVDVNLPK	AEGPEVDVNLPK AEGPEVDVNLPK AEGPEVDVNLPK	1	0.02	0	1	1	1	2	2	0	1	1	1	2	2
	1	AHNK_HUMAN	1	50.0 AA STEP	50Step_Domain_p2950.0_to_3000.0	2950	3000	50	FKMPEMNIK IPMPDFDLHLK IPMPDFDLHLK	GDVDISLPK IPMPDFDLHLK GDVDISLPK IPMPDFDLHLK	1	0	1	0	2	0	2	2	1	0	2	0	2	2
	1	AHNK_HUMAN	2	50.0 AA STEP	50Step_Domain_p3000.0_to_3050.0	3000	3050	50	GEGPDVDVNLPK FSMPGFKGEGPDVDVNLPK GEGPDVDVNLPK GEGPDVDVNLPK	GEGPDVDVNLPK GEGPDVDVNLPK GEGPDVDVNLPK	1	0.02	1	1	2	2	2	1	1	1	3	2	2	1
	4	AHNK_HUMAN	3	50.0 AA STEP	50Step_Domain_p3050.0_to_3100.0	3050	3100	50	ISMPDIDLNLKGPK FKMPEMNIK ISMPDIDLNLKGPK ISMPDIDLNLKGPK	ISMPDIDLNLKGPK VDIDVPDVNIEGPEGK ISMPDIDLNLKGPK ISMPDIDLNLK ISMPDIDLNLKGPK	1	-0.02	4	3	4	4	2	3	4	2	5	4	2	3
	5	AHNK_HUMAN	4	50.0 AA STEP	50Step_Domain_p3100.0_to_3150.0	3100	3150	50	ISMPDIDLNLKGPK VDINAPDVDVQGPDWHLK ISMPDIDLNLKGPK VDINAPDVDVQGPDWHLK ISMPDIDLNLKGPK VDINAPDVDVQGPDWHLK	ISMPDIDLNLKGPK VDINAPDVDVQGPDWHLK ISMPDIDLNLKGPK VDINAPDVDVQGPDWHLK ISMPDIDLNLK ISMPDIDLNLKGPK VDINAPDVDVQGPDWHLK	1	-0.02	6	4	5	5	4	3	5	3	6	5	4	4
	2	AHNK_HUMAN	1	50.0 AA STEP	50Step_Domain_p3150.0_to_3200.0	3150	3200	50	GEGPEVDVNLPK ADLDVSGPKVDVDVPDVNIEGPDAK GEGPEVDVNLPK ISMPGFKGEGPEVDVNLPK GEGPEVDVNLPK	GEGPEVDVNLPK GEGPEVDVNLPK GEGPEVDVNLPK	1	-0.02	1	1	3	1	1	2	1	1	4	1	1	2
	1	AHNK_HUMAN	0	50.0 AA STEP	50Step_Domain_p3200.0_to_3250.0	3200	3250	50	ADLDVSGPKVDVDVPDVNIEGPDAK FKMPEMNIK		1	-0.02	0	0	2	0	0	0	0	0	3	0	0	0
	1	AHNK_HUMAN	1	50.0 AA STEP	50Step_Domain_p3250.0_to_3300.0	3250	3300	50	IDVDAPDIDIHGPDAK IDVDAPDIDIHGPDAK IDVDAPDIDIHGPDAK	IDVDAPDIDIHGPDAK IDVDAPDIDIHGPDAK IDVDAPDIDIHGPDAK	1	0	1	1	2	1	1	2	1	1	2	1	1	2
	0	AHNK_HUMAN	0	50.0 AA STEP	50Step_Domain_p3300.0_to_3350.0	3300	3350	50			1	0	0	0	0	0	0	0	0	0	0	0	0	0
	0	AHNK_HUMAN	0	50.0 AA STEP	50Step_Domain_p3350.0_to_3400.0	3350	3400	50			1	0	0	0	0	0	0	0	0	0	0	0	0	0
	1	AHNK_HUMAN	0	50.0 AA STEP	50Step_Domain_p3400.0_to_3450.0	3400	3450	50	VSMPDVELNLK VSMPDVELNLK VSMPDVELNLK	VSMPDVELNLK	1	-0.02	1	1	1	0	0	1	1	1	1	0	0	1
	0	AHNK_HUMAN	1	50.0 AA STEP	50Step_Domain_p3450.0_to_3500.0	3450	3500	50	APEVNLNAPDVDVHGPDWNLK	APEVNLNAPDVDVHGPDWNLK APEVNLNAPDVDVHGPDWNLK	1	0.02	0	0	1	1	1	0	0	0	1	1	1	0
	3	AHNK_HUMAN	3	50.0 AA STEP	50Step_Domain_p3500.0_to_3550.0	3500	3550	50	ISMPDIDLNLKGPK ISMPDIDLNLKGPK ISMPDIDLNLKGPK	ISMPDIDLNLKGPK ISMPDIDLNLKGPK ISMPDIDLNLK ISMPDIDLNLKGPK	1	0	4	3	3	4	2	2	4	2	4	4	2	2
	4	AHNK_HUMAN	7	50.0 AA STEP	50Step_Domain_p3550.0_to_3600.0	3550	3600	50	ISMPDIDLNLKGPK ISMPDIDLNLKGPK VDINAPDVDVHGPDWHLK ISMPDIDLNLKGPK	GDVDISLPK ISMPDIDLNLKGPK VDINAPDVDVHGPDWHLK GDVDISLPK ISMPDIDLNLKGPK VDINAPDVDVHGPDWHLK ISMPDIDLNLK ISMPDIDLNLKGPK VDINAPDVDVHGPDWHLK	0	0.06	4	3	5	8	7	5	4	2	6	7	7	6
	1	AHNK_HUMAN	3	50.0 AA STEP	50Step_Domain_p3600.0_to_3650.0	3600	3650	50	VDINAPDVDVHGPDWHLK	VDINAPDVDVHGPDWHLK VDINAPDVDVHGPDWHLK VDINAPDVDVHGPDWHLK	0	0.04	0	0	2	3	4	3	0	0	2	3	4	3
	3	AHNK_HUMAN	2	50.0 AA STEP	50Step_Domain_p3650.0_to_3700.0	3650	3700	50	VEGDLKGPEVDIK FKMPEMNIK GDVVVSLPK VEGDLKGPEVDIK VEGDLKGPEVDIK	VEGDLKGPEVDIK ISMPDFDLNLK VEGDLKGPEVDIK VEGDLKGPEVDIK	1	-0.02	2	3	3	2	3	2	2	2	4	2	3	2
	7	AHNK_HUMAN	5	50.0 AA STEP	50Step_Domain_p3700.0_to_3750.0	3700	3750	50	ISMPDIDLNLKGPK VDIDTPDINIEGSEGK VEGDLKGPEVDIK ISMPDIDLNLKGPK VDIDTPDINIEGSEGK VEGDLKGPEVDIK ISMPDIDLNLKGPK VDIDTPDINIEGSEGK VEGDLKGPEVDIK	ISMPDIDLNLKGPK VDIDTPDINIEGSEGK VEGDLKGPEVDIK ISMPDIDLNLKGPK VDIDTPDINIEGSEGK VEGDLKGPEVDIK ISMPDIDLNLK ISMPDIDLNLKGPK VEGDLKGPEVDIK	0.3068	-0.04	8	7	5	6	5	4	7	5	7	6	5	5
	5	AHNK_HUMAN	5	50.0 AA STEP	50Step_Domain_p3750.0_to_3800.0	3750	3800	50	ISMPDIDLNLKGPK VDINAPDVDVQGPDWHLK ISMPDIDLNLKGPK VDINAPDVDVQGPDWHLK VKGDVDVSLPK ISMPDIDLNLKGPK VDINAPDVDVQGPDWHLK	ISMPDIDLNLKGPK VDINAPDVDVQGPDWHLK VKGDVDVSLPK ISMPDIDLNLKGPK VDINAPDVDVQGPDWHLK VKGDVDVSLPK ISMPDIDLNLK ISMPDIDLNLKGPK VDINAPDVDVQGPDWHLK	1	0	6	4	5	5	6	5	5	3	7	5	6	6
	3	AHNK_HUMAN	3	50.0 AA STEP	50Step_Domain_p3800.0_to_3850.0	3800	3850	50	GEGPDVDVNLPK VDINAPDVDVQGPDWHLK FSMPGFKGEGPDVDVNLPK GEGPDVDVNLPK VDINAPDVDVQGPDWHLK GEGPDVDVNLPK VDINAPDVDVQGPDWHLK	GEGPDVDVNLPK VDIDVPDVNIEGPEGK VDINAPDVDVQGPDWHLK GEGPDVDVNLPK VDINAPDVDVQGPDWHLK GEGPDVDVNLPK VDINAPDVDVQGPDWHLK	1	0	2	3	4	3	4	3	2	2	5	3	4	4
	4	AHNK_HUMAN	3	50.0 AA STEP	50Step_Domain_p3850.0_to_3900.0	3850	3900	50	ISMPDIDLNLKGPK FKMPEMNIK ISMPDIDLNLKGPK ISMPDIDLNLKGPK	ISMPDIDLNLKGPK VDIDVPDVNIEGPEGK ISMPDIDLNLKGPK ISMPDIDLNLK ISMPDIDLNLKGPK	1	-0.02	4	3	4	4	2	3	4	2	5	4	2	3
	1	AHNK_HUMAN	2	50.0 AA STEP	50Step_Domain_p3900.0_to_3950.0	3900	3950	50	GEGPEVDVNLPK GEGPEVDVNLPK ISMPGFKGEGPEVDVNLPK VDINAPDVDVR GEGPEVDVNLPK	GEGPEVDVNLPK GEGPEVDVNLPK VDINAPDVDVR GEGPEVDVNLPK	1	0.02	1	1	2	1	2	2	1	1	3	1	2	2
	2	AHNK_HUMAN	1	50.0 AA STEP	50Step_Domain_p3950.0_to_4000.0	3950	4000	50	GEGPEVDVNLPK ADLDVSGPKVDVDVPDVNIEGPDAK FKMPEMNIK GEGPEVDVNLPK ISMPGFKGEGPEVDVNLPK GEGPEVDVNLPK	GEGPEVDVNLPK GEGPEVDVNLPK GEGPEVDVNLPK	1	-0.02	1	1	4	1	1	2	1	1	5	1	1	2
	4	AHNK_HUMAN	4	50.0 AA STEP	50Step_Domain_p4000.0_to_4050.0	4000	4050	50	ISMPDFDLHLK VDIDAPDVDVHGPDWHLK ISMPDFDLHLK VKGDVDVSLPK ISMPDFDLHLK VDIDAPDVDVHGPDWHLK	ISMPDFDLHLK VKGDVDVSLPK ISMPDFDLHLK VKGDVDVSLPK ISMPDFDLHLK	1	0	4	6	3	3	5	4	4	4	4	3	5	5
	3	AHNK_HUMAN	3	50.0 AA STEP	50Step_Domain_p4050.0_to_4100.0	4050	4100	50	GEGPEVDVNLPK VDIDAPDVDVHGPDWHLK FSMPGFKGEGPEVDVNLPK GEGPEVDVNLPK FSMPGFKGEGPEVDVNLPK GEGPEVDVNLPK VDIDAPDVDVHGPDWHLK	GEGPEVDVNLPK VDIDTPDIDIHGPEGK ADIDVSGPK GEGPEVDVNLPK FSMPGFKGEGPEVDVNLPK GEGPEVDVNLPK	1	0	3	3	2	2	3	3	3	2	2	2	3	3
	1	AHNK_HUMAN	2	50.0 AA STEP	50Step_Domain_p4100.0_to_4150.0	4100	4150	50	ISMPEVDLNLK ISMPEVDLNLK ISMPEVDLNLK	ISMPEVDLNLK VDIDTPDIDIHGPEGK ISMPEVDLNLK ISMPEVDLNLK	1	0.02	1	1	1	2	1	3	1	1	1	2	1	3
	2	AHNK_HUMAN	2	50.0 AA STEP	50Step_Domain_p4150.0_to_4200.0	4150	4200	50	VEGDLKGPEVDIK FSMPGFKGEGPDVDVNLPK VEGDLKGPEVDIK VEGDLKGPEVDIK	VEGDLKGPEVDIK VEGDLKGPEVDIK VEGDLKGPEVDIK	1	0	2	3	2	2	2	2	2	2	3	2	2	2
	2	AHNK_HUMAN	2	50.0 AA STEP	50Step_Domain_p4200.0_to_4250.0	4200	4250	50	GEGPDVDVNLPK FKMPEMNIK FSMPGFKGEGPDVDVNLPK GEGPDVDVNLPK GEGPDVDVNLPK	GEGPDVDVNLPK GEGPDVDVNLPK VDIDVPDVNIEGPDAK GEGPDVDVNLPK	1	0	1	1	3	2	3	1	1	1	4	2	3	1
	7	AHNK_HUMAN	6	50.0 AA STEP	50Step_Domain_p4250.0_to_4300.0	4250	4300	50	ISMPDFDLHLK VDIDAPDVDVHGPDWHLK VEGDLKGPEVDIK FKMPEMNIK ISMPDFDLHLK VEGDLKGPEVDIK VKGDVDVSLPK ISMPDFDLHLK VDIDAPDVDVHGPDWHLK VEGDLKGPEVDIK	ISMPDFDLHLK VEGDLKGPEVDIK VKGDVDVSLPK ISMPDFDLHLK VEGDLKGPEVDIK VKGDVDVSLPK ISMPDFDLHLK VEGDLKGPEVDIK	1	-0.02	7	8	5	5	7	6	6	6	7	5	7	7
	1	AHNK_HUMAN	0	50.0 AA STEP	50Step_Domain_p4300.0_to_4350.0	4300	4350	50	VDIDAPDVDVHGPDWHLK VDIDAPDVDVHGPDWHLK		1	-0.02	1	1	0	0	0	0	1	1	0	0	0	0
	1	AHNK_HUMAN	2	50.0 AA STEP	50Step_Domain_p4350.0_to_4400.0	4350	4400	50	FKMPEMNIK VKGDVDVSLPK	VKGDVDVSLPK VKGDVDVSLPK ISMPDIDFNLK	1	0.02	0	0	2	1	2	2	0	0	2	1	2	2
	1	AHNK_HUMAN	1	50.0 AA STEP	50Step_Domain_p4400.0_to_4450.0	4400	4450	50	FKMPEMNIK VKGDVDVSLPK	VKGDVDVSLPK VKGDVDVSLPK	1	0	0	0	2	0	2	2	0	0	2	0	2	2
	4	AHNK_HUMAN	4	50.0 AA STEP	50Step_Domain_p4450.0_to_4500.0	4450	4500	50	ISMPDFDLHLK FKMPEMNIK ISMPDFDLHLK VKGDVDVSLPK ISMPDFDLHLK	ISMPDFDLHLK VKGDVDVSLPK ISMPDFDLHLK VKGDVDVSLPK ISMPDFDLHLK	1	0	3	4	4	3	5	4	3	3	5	3	5	5
	1	AHNK_HUMAN	1	50.0 AA STEP	50Step_Domain_p4500.0_to_4550.0	4500	4550	50	SPQISMSDIDLNLK SPQISMSDIDLNLK	SPQISMSDIDLNLK SPQISMSDIDLNLK	1	0	1	0	1	1	0	1	1	0	1	1	0	1
	1	AHNK_HUMAN	2	50.0 AA STEP	50Step_Domain_p4550.0_to_4600.0	4550	4600	50	ISMPEVDLNLK ISMPEVDLNLK ISMPEVDLNLK	ISMPEVDLNLK ISMPEVDLNLK ISMPEVDLNLK	1	0.02	1	1	1	2	1	2	1	1	1	2	1	2
	1	AHNK_HUMAN	2	50.0 AA STEP	50Step_Domain_p4600.0_to_4650.0	4600	4650	50	ISMPEVDLNLK ISMPEVDLNLK ISMPEVDLNLK	ISMPEVDLNLK ISMPEVDLNLK ISMPEVDLNLK	1	0.02	1	1	1	2	1	2	1	1	1	2	1	2
	1	AHNK_HUMAN	2	50.0 AA STEP	50Step_Domain_p4650.0_to_4700.0	4650	4700	50	GEGPDVDVNLPK FSMPGFKGEGPDVDVNLPK GEGPDVDVNLPK GEGPDVDVNLPK	GEGPDVDVNLPK ADIDVSGPK GEGPDVDVNLPK GEGPDVDVNLPK	1	0.02	1	1	2	2	4	1	1	1	3	2	4	1
	3	AHNK_HUMAN	3	50.0 AA STEP	50Step_Domain_p4700.0_to_4750.0	4700	4750	50	ISMPDIDLNLKGPK ISMPDIDLNLKGPK ISMPDIDLNLKGPK	ISMPDIDLNLKGPK GDVDVTLPK ISMPDIDLNLKGPK ISMPDIDLNLK ISMPDIDLNLKGPK	1	0	4	3	3	4	3	2	4	2	4	4	3	2
	1	AHNK_HUMAN	1	50.0 AA STEP	50Step_Domain_p4750.0_to_4800.0	4750	4800	50	FSMPGFKGEGPDVDVSLPK VDINTPDVDVHGPDWHLK	GEGPDVDVSLPK GEGPDVDVSLPK VDINTPDVDVHGPDWHLK	1	0	0	0	2	1	1	1	0	0	2	1	1	1
	1	AHNK_HUMAN	3	50.0 AA STEP	50Step_Domain_p4800.0_to_4850.0	4800	4850	50	FSMPGFKGEGPDVDVSLPK ISIPDVDLDLKGPK ISIPDVDLDLKGPK	GEGPDVDVSLPK ISIPDVDLDLKGPK ADIDVSGPK GEGPDVDVSLPK ISIPDVDLDLK ISIPDVDLDLKGPK	0.3068	0.04	1	0	2	2	4	2	1	0	2	2	4	2
	3	AHNK_HUMAN	2	50.0 AA STEP	50Step_Domain_p4850.0_to_4900.0	4850	4900	50	GDFDVSVPK LDFEGPDAK ISIPDVDLDLKGPK LDFEGPDAK GDFDVSVPK ISIPDVDLDLKGPK LDFEGPDAK	ISIPDVDLDLKGPK LDFEGPDAK GDFDVSVPK ISIPDVDLDLK LDFEGPDAK ISIPDVDLDLKGPK	1	-0.02	3	3	2	2	3	2	3	2	2	2	3	2
	0	AHNK_HUMAN	1	50.0 AA STEP	50Step_Domain_p4900.0_to_4950.0	4900	4950	50		LEGGEVDLK LEGGEVDLK	1	0.02	0	0	0	0	1	1	0	0	0	0	1	1
	0	AHNK_HUMAN	0	50.0 AA STEP	50Step_Domain_p4950.0_to_5000.0	4950	5000	50			1	0	0	0	0	0	0	0	0	0	0	0	0	0
	0	AHNK_HUMAN	0	50.0 AA STEP	50Step_Domain_p5000.0_to_5050.0	5000	5050	50			1	0	0	0	0	0	0	0	0	0	0	0	0	0
	0	AHNK_HUMAN	0	50.0 AA STEP	50Step_Domain_p5050.0_to_5100.0	5050	5100	50			1	0	0	0	0	0	0	0	0	0	0	0	0	0
	0	AHNK_HUMAN	0	50.0 AA STEP	50Step_Domain_p5100.0_to_5150.0	5100	5150	50	MPDVDISVPK		1	0	0	0	1	0	0	0	0	0	1	0	0	0
	1	AHNK_HUMAN	1	50.0 AA STEP	50Step_Domain_p5150.0_to_5200.0	5150	5200	50	VQANLGAPDINIEGLDAK MPDVDISVPK VQANLGAPDINIEGLDAK VQANLGAPDINIEGLDAK	VQANLGAPDINIEGLDAK VQANLGAPDINIEGLDAK	1	0	1	1	2	0	1	1	1	1	2	0	1	1
	1	AHNK_HUMAN	1	50.0 AA STEP	50Step_Domain_p5200.0_to_5250.0	5200	5250	50	IKGDVPSVGLEGPDVDLQGPEAK IKGDVPSVGLEGPDVDLQGPEAK IKGDVPSVGLEGPDVDLQGPEAK	IKGDVPSVGLEGPDVDLQGPEAK IKGDVPSVGLEGPDVDLQGPEAK	1	0	1	1	1	1	0	1	1	1	1	1	0	1
	0	AHNK_HUMAN	0	50.0 AA STEP	50Step_Domain_p5250.0_to_5300.0	5250	5300	50			1	0	0	0	0	0	0	0	0	0	0	0	0	0
	1	AHNK_HUMAN	1	50.0 AA STEP	50Step_Domain_p5300.0_to_5350.0	5300	5350	50	VHAPGLNLSGVGGK VHAPGLNLSGVGGK VPGIDATTK VHAPGLNLSGVGGK	VHAPGLNLSGVGGK VHAPGLNLSGVGGK	1	0	1	1	2	1	0	1	1	1	3	1	0	1
	1	AHNK_HUMAN	1	50.0 AA STEP	50Step_Domain_p5350.0_to_5400.0	5350	5400	50	LNVGAPDVTLR VPGIDATTK VSVGAPDLSLEASEGSIKLPK VSVGAPDLSLEASEGSIKLPK	LNVGAPDVTLR LNVGAPDVTLR VSVGAPDLSLEASEGSIK LNVGAPDVTLR	1	0	1	0	2	1	2	1	1	0	3	1	2	1
	1	AHNK_HUMAN	0	50.0 AA STEP	50Step_Domain_p5400.0_to_5450.0	5400	5450	50	VSVGAPDLSLEASEGSIKLPK VSVGAPDLSLEASEGSIKLPK	VSVGAPDLSLEASEGSIK	1	-0.02	1	0	1	0	1	0	1	0	1	0	1	0
	1	AHNK_HUMAN	1	50.0 AA STEP	50Step_Domain_p5450.0_to_5500.0	5450	5500	50	SSGCDVNLPGVNVK SSGCDVNLPGVNVK	SSGCDVNLPGVNVK SSGCDVNLPGVNVK	1	0	0	1	1	1	0	1	0	1	1	1	0	1
	3	AHNK_HUMAN	2	50.0 AA STEP	50Step_Domain_p5500.0_to_5550.0	5500	5550	50	GSEVGFHGAAPDISVK LPTGQISGPEIK SSGCDVNLPGVNVK GSEVGFHGAAPDISVK LPTGQISGPEIK SSGCDVNLPGVNVK LPTGQISGPEIK	GSEVGFHGAAPDISVK LPTGQISGPEIK SSGCDVNLPGVNVK LPTGQISGPEIK LPTGQISGPEIK SSGCDVNLPGVNVK	1	-0.02	1	4	3	2	1	3	1	3	4	2	1	3
	0	AHNK_HUMAN	0	50.0 AA STEP	50Step_Domain_p5550.0_to_5600.0	5550	5600	50			1	0	0	0	0	0	0	0	0	0	0	0	0	0
	0	AHNK_HUMAN	0	50.0 AA STEP	50Step_Domain_p5600.0_to_5650.0	5600	5650	50			1	0	0	0	0	0	0	0	0	0	0	0	0	0
	0	AHNK_HUMAN	0	50.0 AA STEP	50Step_Domain_p5650.0_to_5700.0	5650	5700	50			1	0	0	0	0	0	0	0	0	0	0	0	0	0
	0	AHNK_HUMAN	0	50.0 AA STEP	50Step_Domain_p5700.0_to_5750.0	5700	5750	50		ASLGSLEGEAEAEASSPK	1	0	0	0	0	0	1	0	0	0	0	0	1	0
	0	AHNK_HUMAN	0	50.0 AA STEP	50Step_Domain_p5750.0_to_5800.0	5750	5800	50		ASLGSLEGEAEAEASSPK	1	0	0	0	0	0	1	0	0	0	0	0	1	0
	0	AHNK_HUMAN	1	50.0 AA STEP	50Step_Domain_p5800.0_to_5850.0	5800	5850	50		FGTFGGLGSK FGTFGGLGSK FGTFGGLGSK	1	0.02	0	0	0	1	1	1	0	0	0	1	1	1
	0	AHNK_HUMAN	0	50.0 AA STEP	50Step_Domain_p5850.0_to_5890.0	5850	5890	40			1	0	0	0	0	0	0	0	0	0	0	0	0	0
	0	APOH_HUMAN	2	50.0 AA STEP	50Step_Domain_p0_to_50	0	50	50	TCPKPDDLPFSTVVPLK	TCPKPDDLPFSTVVPLK TCPKPDDLPFSTVVPLK TCPKPDDLPFSTVVPLK	0.0336	0.04	0	0	1	2	2	1	0	0	2	1	1	2
	0	APOH_HUMAN	0	50.0 AA STEP	50Step_Domain_p50.0_to_100.0	50	100	50			1	0	0	0	0	0	0	0	0	0	0	0	0	0
	0	APOH_HUMAN	0	50.0 AA STEP	50Step_Domain_p100.0_to_150.0	100	150	50			1	0	0	0	0	0	0	0	0	0	0	0	0	0
	0	APOH_HUMAN	0	50.0 AA STEP	50Step_Domain_p150.0_to_200.0	150	200	50			1	0	0	0	0	0	0	0	0	0	0	0	0	0
	0	APOH_HUMAN	1	50.0 AA STEP	50Step_Domain_p200.0_to_250.0	200	250	50	ATFGCHDGYSLDGPEEIECTK	ATFGCHDGYSLDGPEEIECTK ATFGCHDGYSLDGPEEIECTK	0.8155	0.02	0	0	1	0	2	1	0	0	2	0	1	2
	0	APOH_HUMAN	0	50.0 AA STEP	50Step_Domain_p250.0_to_300.0	250	300	50	ATVVYQGER		1	0	0	0	1	0	0	0	0	0	1	0	0	0
	0	APOH_HUMAN	1	50.0 AA STEP	50Step_Domain_p300.0_to_345.0	300	345	45	KCSYTEDAQCIDGTIEVPK	KCSYTEDAQCIDGTIEVPK KCSYTEDAQCIDGTIEVPK	0.8155	0.0222222	0	0	1	2	0	1	0	0	1	1	0	1
	5	CATA_HUMAN	5	50.0 AA STEP	50Step_Domain_p0_to_50	0	50	50	ADVLTTGAGNPVGDK ADVLTTGAGNPVGDKLNVITVGPR DPASDQMQHWK LNVITVGPR ADVLTTGAGNPVGDK ADVLTTGAGNPVGDKLNVITVGPR DPASDQMQHWK LNVITVGPR ADVLTTGAGNPVGDK ADVLTTGAGNPVGDKLNVITVGPR DPASDQMQHWK LNVITVGPR	ADVLTTGAGNPVGDK LNVITVGPR ADVLTTGAGNPVGDK ADVLTTGAGNPVGDKLNVITVGPR LNVITVGPR ADVLTTGAGNPVGDK ADVLTTGAGNPVGDKLNVITVGPR GPLLVQDVVFTDEMAHFDRER LNVITVGPR	1	0	5	4	5	5	5	5	5	5	6	7	4	3
	1	CATA_HUMAN	3	50.0 AA STEP	50Step_Domain_p50.0_to_100.0	50	100	50	GAGAFGYFEVTHDITK GAGAFGYFEVTHDITK GAGAFGYFEVTHDITK	GAGAFGYFEVTHDITK GAGAFGYFEVTHDITK GAGAFGYFEVTHDITK GPLLVQDVVFTDEMAHFDRER	0.011	0.04	1	1	2	3	3	3	1	1	2	4	2	2
	0	CATA_HUMAN	1	50.0 AA STEP	50Step_Domain_p100.0_to_150.0	100	150	50		FSTVAGESGSADTVR	1	0.02	0	0	0	0	0	2	0	0	0	0	0	1
	1	CATA_HUMAN	0	50.0 AA STEP	50Step_Domain_p150.0_to_200.0	150	200	50	DPILFPSFIHSQK DPILFPSFIHSQK DPILFPSFIHSQK	DPILFPSFIHSQK	1	-0.02	1	1	1	1	0	0	1	1	1	1	0	0
	0	CATA_HUMAN	0	50.0 AA STEP	50Step_Domain_p200.0_to_250.0	200	250	50			1	0	0	0	0	0	0	0	0	0	0	0	0	0
	0	CATA_HUMAN	0	50.0 AA STEP	50Step_Domain_p250.0_to_300.0	250	300	50	LSQEDPDYGIRDLFNAIATGK	LSQEDPDYGIR	1	0	0	1	0	1	0	0	0	1	0	1	0	0
	0	CATA_HUMAN	0	50.0 AA STEP	50Step_Domain_p300.0_to_350.0	300	350	50			1	0	0	0	0	0	0	0	0	0	0	0	0	0
	2	CATA_HUMAN	2	50.0 AA STEP	50Step_Domain_p350.0_to_400.0	350	400	50	LFAYPDTHR LFAYPDTHR LGPNYLHIPVNCPYR LFAYPDTHR LGPNYLHIPVNCPYR	LFAYPDTHR LGPNYLHIPVNCPYR LFAYPDTHR LGPNYLHIPVNCPYR	1	0	2	2	3	2	3	0	2	2	3	3	2	0
	2	CATA_HUMAN	2	50.0 AA STEP	50Step_Domain_p400.0_to_450.0	400	450	50	AFYVNVLNEEQR FNTANDDNVTQVR AFYVNVLNEEQR FNTANDDNVTQVR AFYVNVLNEEQR FNTANDDNVTQVR	AFYVNVLNEEQR FNTANDDNVTQVR AFYVNVLNEEQR FNTANDDNVTQVR AFYVNVLNEEQR FNTANDDNVTQVR	1	0	2	2	2	1	3	3	2	2	2	2	2	2
	3	CATA_HUMAN	3	50.0 AA STEP	50Step_Domain_p450.0_to_500.0	450	500	50	AFYVNVLNEEQR DAQIFIQK LCENIAGHLK AFYVNVLNEEQR LCENIAGHLK NFTEVHPDYGSHIQALLDK AFYVNVLNEEQR LCENIAGHLK	AFYVNVLNEEQR LCENIAGHLK AFYVNVLNEEQR LCENIAGHLK AFYVNVLNEEQR DAQIFIQK LCENIAGHLK	1	0	3	4	3	3	3	3	3	5	3	4	2	2
	0	CATA_HUMAN	0	50.0 AA STEP	50Step_Domain_p500.0_to_527.0	500	527	27			1	0	0	0	0	0	0	0	0	0	0	0	0	0
	0	CATD_HUMAN	0	50.0 AA STEP	50Step_Domain_p0_to_50	0	50	50			1	0	0	0	0	0	0	0	0	0	0	0	0	0
	0	CATD_HUMAN	0	50.0 AA STEP	50Step_Domain_p50.0_to_100.0	50	100	50			1	0	0	0	0	0	0	0	0	0	0	0	0	0
	0	CATD_HUMAN	0	50.0 AA STEP	50Step_Domain_p100.0_to_150.0	100	150	50			1	0	0	0	0	0	0	0	0	0	0	0	0	0
	2	CATD_HUMAN	2	50.0 AA STEP	50Step_Domain_p150.0_to_200.0	150	200	50	FDGILGMAYPR QVFGEATK FDGILGMAYPR QVFGEATK FDGILGMAYPR QVFGEATK	FDGILGMAYPR QVFGEATK FDGILGMAYPR QVFGEATK FDGILGMAYPR QVFGEATK	1	0	2	3	2	2	2	2	2	2	2	2	2	2
	2	CATD_HUMAN	2	50.0 AA STEP	50Step_Domain_p200.0_to_250.0	200	250	50	FDGILGMAYPR FDGILGMAYPR ISVNNVLPVFDNLMQQK DPDAQPGGELMLGGTDSK FDGILGMAYPR	FDGILGMAYPR DPDAQPGGELMLGGTDSK FDGILGMAYPR DPDAQPGGELMLGGTDSK FDGILGMAYPR	1	0	2	2	2	2	2	1	2	1	2	2	2	1
	0	CATD_HUMAN	1	50.0 AA STEP	50Step_Domain_p250.0_to_300.0	250	300	50	DPDAQPGGELMLGGTDSK	DPDAQPGGELMLGGTDSK DPDAQPGGELMLGGTDSK	1	0.02	1	0	0	1	1	0	1	0	0	1	1	0
	3	CATD_HUMAN	3	50.0 AA STEP	50Step_Domain_p300.0_to_350.0	300	350	50	LSPEDYTLK VSTLPAITLK AIGAVPLIQGEYMIPCEK LSPEDYTLK VSTLPAITLK LSPEDYTLK VSTLPAITLK	AIGAVPLIQGEYMIPCEK LSPEDYTLK VSTLPAITLK AIGAVPLIQGEYMIPCEK LSPEDYTLK VSTLPAITLK AIGAVPLIQGEYMIPCEK LSPEDYTLK VSTLPAITLK	1	0	3	3	3	3	3	4	3	2	3	4	4	5
	1	CATD_HUMAN	1	50.0 AA STEP	50Step_Domain_p350.0_to_400.0	350	400	50	LSPEDYTLK LSPEDYTLK LSPEDYTLK	LSPEDYTLK LSPEDYTLK LSPEDYTLK	1	0	1	2	1	1	1	2	1	1	1	1	1	2
	1	CATD_HUMAN	1	50.0 AA STEP	50Step_Domain_p400.0_to_412.0	400	412	12	VGFAEAAR VGFAEAAR	VGFAEAAR VGFAEAAR VGFAEAAR	1	0	1	0	1	1	1	1	1	0	1	1	1	1
	2	CH10_HUMAN	1	50.0 AA STEP	50Step_Domain_p0_to_50	0	50	50	VLQATVVAVGSGSK VLQATVVAVGSGSK VLQATVVAVGSGSK	VLQATVVAVGSGSK VLQATVVAVGSGSK VLQATVVAVGSGSK	0.0402	-0.02	1	2	2	1	1	1	1	1	1	1	1	1
	4	CH10_HUMAN	4	50.0 AA STEP	50Step_Domain_p50.0_to_100.0	50	100	50	VLLPEYGGTK VLQATVVAVGSGSK VLQATVVAVGSGSK VVLDDKDYFLFR GGEIQPVSVK VLLPEYGGTK VLQATVVAVGSGSK VVLDDKDYFLFR	VLLPEYGGTK VLQATVVAVGSGSK VVLDDKDYFLFR GGEIQPVSVK VLLPEYGGTK VLQATVVAVGSGSK GGEIQPVSVK VLLPEYGGTK VLQATVVAVGSGSK VVLDDKDYFLFR	1	0	4	4	4	4	4	4	4	2	2	5	3	3
	0	CH10_HUMAN	0	50.0 AA STEP	50Step_Domain_p100.0_to_102.0	100	102	2			1	0	0	0	0	0	0	0	0	0	0	0	0	0
	0	CH60_HUMAN	0	50.0 AA STEP	50Step_Domain_p0_to_50	0	50	50			1	0	0	0	0	0	0	0	0	0	0	0	0	0
	2	CH60_HUMAN	1	50.0 AA STEP	50Step_Domain_p50.0_to_100.0	50	100	50	LVQDVANNTNEEAGDGTTTATVLAR TVIIEQSWGSPK LVQDVANNTNEEAGDGTTTATVLAR TVIIEQSWGSPK TVIIEQSWGSPK	LVQDVANNTNEEAGDGTTTATVLAR LVQDVANNTNEEAGDGTTTATVLAR TVIIEQSWGSPK LVQDVANNTNEEAGDGTTTATVLAR	1	-0.02	1	2	2	1	2	1	1	2	2	1	2	1
	1	CH60_HUMAN	1	50.0 AA STEP	50Step_Domain_p100.0_to_150.0	100	150	50	LVQDVANNTNEEAGDGTTTATVLAR GANPVEIR LVQDVANNTNEEAGDGTTTATVLAR GANPVEIR	LVQDVANNTNEEAGDGTTTATVLAR LVQDVANNTNEEAGDGTTTATVLAR LVQDVANNTNEEAGDGTTTATVLAR	1	0	1	1	2	1	1	1	1	1	2	1	1	1
	0	CH60_HUMAN	0	50.0 AA STEP	50Step_Domain_p150.0_to_200.0	150	200	50			1	0	0	0	0	0	0	0	0	0	0	0	0	0
	1	CH60_HUMAN	0	50.0 AA STEP	50Step_Domain_p200.0_to_250.0	200	250	50	TLNDELEIIEGMKFDR TLNDELEIIEGMKFDR		0.0588	-0.02	1	0	1	0	0	0	1	0	1	0	0	0
	1	CH60_HUMAN	1	50.0 AA STEP	50Step_Domain_p250.0_to_300.0	250	300	50	VGLQVVAVK VGLQVVAVK VGLQVVAVK	VGLQVVAVK VGLQVVAVK VGLQVVAVK	1	0	1	1	1	1	1	1	1	1	1	1	1	1
	2	CH60_HUMAN	2	50.0 AA STEP	50Step_Domain_p300.0_to_350.0	300	350	50	VGEVIVTKDDAMLLK VGLQVVAVK VGEVIVTKDDAMLLK VGLQVVAVK VGEVIVTKDDAMLLK VGLQVVAVK	VGEVIVTKDDAMLLK VGLQVVAVK VGEVIVTKDDAMLLK VGLQVVAVK VGEVIVTKDDAMLLK VGLQVVAVK	1	0	2	2	2	2	2	2	2	2	2	2	2	2
	2	CH60_HUMAN	2	50.0 AA STEP	50Step_Domain_p350.0_to_400.0	350	400	50	LSDGVAVLK VGEVIVTKDDAMLLK LSDGVAVLK VGEVIVTKDDAMLLK LSDGVAVLK VGEVIVTKDDAMLLK	LSDGVAVLK VGEVIVTKDDAMLLK LSDGVAVLK VGEVIVTKDDAMLLK LSDGVAVLK VGEVIVTKDDAMLLK	1	0	2	2	2	2	2	2	2	2	2	2	2	2
	3	CH60_HUMAN	3	50.0 AA STEP	50Step_Domain_p400.0_to_450.0	400	450	50	AAVEEGIVLGGGCALLR LSDGVAVLK VTDALNATR AAVEEGIVLGGGCALLR LSDGVAVLK VTDALNATR AAVEEGIVLGGGCALLR LSDGVAVLK VTDALNATR	AAVEEGIVLGGGCALLR LSDGVAVLK VTDALNATR AAVEEGIVLGGGCALLR LSDGVAVLK VTDALNATR AAVEEGIVLGGGCALLR LSDGVAVLK VTDALNATR	0.0588	0	3	3	2	4	3	3	3	3	3	3	3	3
	0	CH60_HUMAN	0	50.0 AA STEP	50Step_Domain_p450.0_to_500.0	450	500	50		NAGVEGSLIVEK	1	0	0	0	0	0	0	1	0	0	0	0	0	1
	0	CH60_HUMAN	0	50.0 AA STEP	50Step_Domain_p500.0_to_550.0	500	550	50			1	0	0	0	0	0	0	0	0	0	0	0	0	0
	0	CH60_HUMAN	0	50.0 AA STEP	50Step_Domain_p550.0_to_573.0	550	573	23			1	0	0	0	0	0	0	0	0	0	0	0	0	0
	0	CISY_HUMAN	0	50.0 AA STEP	50Step_Domain_p0_to_50	0	50	50			1	0	0	0	0	0	0	0	0	0	0	0	0	0
	0	CISY_HUMAN	1	50.0 AA STEP	50Step_Domain_p50.0_to_100.0	50	100	50		GLVYETSVLDPDEGIR GLVYETSVLDPDEGIR GLVYETSVLDPDEGIR	0	0.02	0	0	0	1	1	1	0	0	0	1	1	1
	0	CISY_HUMAN	0	50.0 AA STEP	50Step_Domain_p100.0_to_150.0	100	150	50			1	0	0	0	0	0	0	0	0	0	0	0	0	0
	0	CISY_HUMAN	0	50.0 AA STEP	50Step_Domain_p150.0_to_200.0	150	200	50		AYAQGISR	0.829	0	0	0	0	0	0	1	0	0	0	0	0	1
	0	CISY_HUMAN	0	50.0 AA STEP	50Step_Domain_p200.0_to_250.0	200	250	50			1	0	0	0	0	0	0	0	0	0	0	0	0	0
	0	CISY_HUMAN	0	50.0 AA STEP	50Step_Domain_p250.0_to_300.0	250	300	50			1	0	0	0	0	0	0	0	0	0	0	0	0	0
	0	CISY_HUMAN	0	50.0 AA STEP	50Step_Domain_p300.0_to_350.0	300	350	50	VVPGYGHAVLR		0.829	0	0	0	1	0	0	0	0	0	1	0	0	0
	0	CISY_HUMAN	1	50.0 AA STEP	50Step_Domain_p350.0_to_400.0	350	400	50	IVPNVLLEQGK VVPGYGHAVLR	IVPNVLLEQGK IVPNVLLEQGK	0.829	0.02	0	0	1	1	1	0	0	0	2	1	1	0
	0	CISY_HUMAN	0	50.0 AA STEP	50Step_Domain_p400.0_to_450.0	400	450	50			1	0	0	0	0	0	0	0	0	0	0	0	0	0
	0	CISY_HUMAN	0	50.0 AA STEP	50Step_Domain_p450.0_to_466.0	450	466	16			1	0	0	0	0	0	0	0	0	0	0	0	0	0
	0	CLH1_HUMAN	0	50.0 AA STEP	50Step_Domain_p0_to_50	0	50	50			1	0	0	0	0	0	0	0	0	0	0	0	0	0
	1	CLH1_HUMAN	0	50.0 AA STEP	50Step_Domain_p50.0_to_100.0	50	100	50	TLQIFNIEMK RPISADSAIMNPASK TLQIFNIEMK TLQIFNIEMK	TLQIFNIEMK	0.2992	-0.02	1	1	2	1	0	0	1	1	2	1	0	0
	0	CLH1_HUMAN	0	50.0 AA STEP	50Step_Domain_p100.0_to_150.0	100	150	50	AHTMTDDVTFWK		1	0	0	0	1	0	0	0	0	0	1	0	0	0
	0	CLH1_HUMAN	0	50.0 AA STEP	50Step_Domain_p150.0_to_200.0	150	200	50			1	0	0	0	0	0	0	0	0	0	0	0	0	0
	1	CLH1_HUMAN	1	50.0 AA STEP	50Step_Domain_p200.0_to_250.0	200	250	50	LHIIEVGTPPTGNQPFPK LHIIEVGTPPTGNQPFPK LHIIEVGTPPTGNQPFPK	LHIIEVGTPPTGNQPFPK LHIIEVGTPPTGNQPFPK	1	0	1	1	2	1	1	0	1	1	2	1	1	0
	1	CLH1_HUMAN	0	50.0 AA STEP	50Step_Domain_p250.0_to_300.0	250	300	50	ISGETIFVTAPHEATAGIIGVNR ISGETIFVTAPHEATAGIIGVNR		1	-0.02	1	0	1	0	0	0	1	0	1	0	0	0
	1	CLH1_HUMAN	0	50.0 AA STEP	50Step_Domain_p300.0_to_350.0	300	350	50	ISGETIFVTAPHEATAGIIGVNR ISGETIFVTAPHEATAGIIGVNR		1	-0.02	1	0	1	0	0	0	1	0	1	0	0	0
	2	CLH1_HUMAN	1	50.0 AA STEP	50Step_Domain_p350.0_to_400.0	350	400	50	FNALFAQGNYSEAAK NNLAGAEELFAR FNALFAQGNYSEAAK FNALFAQGNYSEAAK NNLAGAEELFAR	FNALFAQGNYSEAAK NNLAGAEELFAR NNLAGAEELFAR NNLAGAEELFAR	1	-0.02	2	2	1	1	1	2	2	2	1	1	1	2
	0	CLH1_HUMAN	0	50.0 AA STEP	50Step_Domain_p400.0_to_450.0	400	450	50			1	0	0	0	0	0	0	0	0	0	0	0	0	0
	2	CLH1_HUMAN	0	50.0 AA STEP	50Step_Domain_p450.0_to_500.0	450	500	50	VIQCFAETGQVQK WLKEDKLECSEELGDLVK WLKEDKLECSEELGDLVK VIQCFAETGQVQK WLKEDKLECSEELGDLVK	VIQCFAETGQVQK	0.0204	-0.04	2	2	1	1	0	0	2	2	1	1	0	0
	0	CLH1_HUMAN	0	50.0 AA STEP	50Step_Domain_p500.0_to_550.0	500	550	50			1	0	0	0	0	0	0	0	0	0	0	0	0	0
	0	CLH1_HUMAN	0	50.0 AA STEP	50Step_Domain_p550.0_to_600.0	550	600	50			1	0	0	0	0	0	0	0	0	0	0	0	0	0
	1	CLH1_HUMAN	0	50.0 AA STEP	50Step_Domain_p600.0_to_650.0	600	650	50	ALEHFTDLYDIK ALEHFTDLYDIK ALEHFTDLYDIK	ALEHFTDLYDIK	1	-0.02	1	1	1	0	1	0	1	1	1	0	1	0
	0	CLH1_HUMAN	0	50.0 AA STEP	50Step_Domain_p650.0_to_700.0	650	700	50			1	0	0	0	0	0	0	0	0	0	0	0	0	0
	0	CLH1_HUMAN	0	50.0 AA STEP	50Step_Domain_p700.0_to_750.0	700	750	50			1	0	0	0	0	0	0	0	0	0	0	0	0	0
	0	CLH1_HUMAN	0	50.0 AA STEP	50Step_Domain_p750.0_to_800.0	750	800	50			1	0	0	0	0	0	0	0	0	0	0	0	0	0
	1	CLH1_HUMAN	1	50.0 AA STEP	50Step_Domain_p800.0_to_850.0	800	850	50	GQFSTDELVAEVEKR GQFSTDELVAEVEK GQFSTDELVAEVEKR	GQFSTDELVAEVEKR GQFSTDELVAEVEK GQFSTDELVAEVEKR GQFSTDELVAEVEKR	1	0	2	1	0	1	2	1	2	1	0	1	2	1
	4	CLH1_HUMAN	5	50.0 AA STEP	50Step_Domain_p850.0_to_900.0	850	900	50	ENPYYDSR GQFSTDELVAEVEKR IYIDSNNNPER LLLPWLEAR ENPYYDSR IHEGCEEPATHNALAK IYIDSNNNPER LLLPWLEAR ENPYYDSR GQFSTDELVAEVEK GQFSTDELVAEVEKR IYIDSNNNPER LLLPWLEAR	ENPYYDSR GQFSTDELVAEVEKR IHEGCEEPATHNALAK IYIDSNNNPER LLLPWLEAR ENPYYDSR GQFSTDELVAEVEK GQFSTDELVAEVEKR IYIDSNNNPER LLLPWLEAR GQFSTDELVAEVEKR IHEGCEEPATHNALAK IYIDSNNNPER LLLPWLEAR	0.0204	0.02	5	4	3	4	6	6	5	4	4	4	5	5
	1	CLH1_HUMAN	1	50.0 AA STEP	50Step_Domain_p900.0_to_950.0	900	950	50	ENPYYDSR ENPYYDSR GQCDLELINVCNENSLFK ENPYYDSR	ENPYYDSR ENPYYDSR	1	0	1	1	2	0	1	1	1	1	2	0	1	1
	0	CLH1_HUMAN	0	50.0 AA STEP	50Step_Domain_p950.0_to_1000.0	950	1000	50	KDPELWGSVLLESNPYR	KDPELWGSVLLESNPYR	1	0	0	0	1	1	0	0	0	0	1	1	0	0
	1	CLH1_HUMAN	2	50.0 AA STEP	50Step_Domain_p1000.0_to_1050.0	1000	1050	50	IVLDNSVFSEHR IVLDNSVFSEHR NLQNLLILTAIK IVLDNSVFSEHR	IVLDNSVFSEHR NLQNLLILTAIK IVLDNSVFSEHR NLQNLLILTAIK IVLDNSVFSEHR	1	0.02	1	1	2	1	3	2	1	1	2	1	3	2
	0	CLH1_HUMAN	0	50.0 AA STEP	50Step_Domain_p1050.0_to_1100.0	1050	1100	50		KFDVNTSAVQVLIEHIGNLDR	1	0	0	0	0	1	0	0	0	0	0	1	0	0
	1	CLH1_HUMAN	1	50.0 AA STEP	50Step_Domain_p1100.0_to_1150.0	1100	1150	50	EAIDSYIK EAIDSYIK EAIDSYIK	EAIDSYIK EAIDSYIK EAIDSYIK	1	0	1	1	1	1	1	1	1	1	1	1	1	1
	1	CLH1_HUMAN	1	50.0 AA STEP	50Step_Domain_p1150.0_to_1200.0	1150	1200	50	LAELEEFINGPNNAHIQQVGDR LAELEEFINGPNNAHIQQVGDR	LAELEEFINGPNNAHIQQVGDR LAELEEFINGPNNAHIQQVGDR	1	0	1	1	0	1	0	1	1	1	0	1	0	1
	2	CLH1_HUMAN	2	50.0 AA STEP	50Step_Domain_p1200.0_to_1250.0	1200	1250	50	LAELEEFINGPNNAHIQQVGDR LASTLVHLGEYQAAVDGAR LASTLVHLGEYQAAVDGAR LAELEEFINGPNNAHIQQVGDR LASTLVHLGEYQAAVDGAR	LAELEEFINGPNNAHIQQVGDR LASTLVHLGEYQAAVDGAR LASTLVHLGEYQAAVDGAR LAELEEFINGPNNAHIQQVGDR LASTLVHLGEYQAAVDGAR	1	0	2	2	1	2	1	2	2	2	1	2	1	2
	0	CLH1_HUMAN	0	50.0 AA STEP	50Step_Domain_p1250.0_to_1300.0	1250	1300	50			1	0	0	0	0	0	0	0	0	0	0	0	0	0
	0	CLH1_HUMAN	0	50.0 AA STEP	50Step_Domain_p1300.0_to_1350.0	1300	1350	50			1	0	0	0	0	0	0	0	0	0	0	0	0	0
	1	CLH1_HUMAN	1	50.0 AA STEP	50Step_Domain_p1350.0_to_1400.0	1350	1400	50	VANVELYYR VANVELYYR VANVELYYR	VANVELYYR VANVELYYR VANVELYYR	1	0	1	1	1	1	1	1	1	1	1	1	1	1
	1	CLH1_HUMAN	1	50.0 AA STEP	50Step_Domain_p1400.0_to_1450.0	1400	1450	50	VANVELYYR VANVELYYR VANVELYYR	VANVELYYR VANVELYYR VANVELYYR	1	0	1	1	1	1	1	1	1	1	1	1	1	1
	1	CLH1_HUMAN	1	50.0 AA STEP	50Step_Domain_p1450.0_to_1500.0	1450	1500	50	TSIDAYDNFDNISLAQR TSIDAYDNFDNISLAQR	TSIDAYDNFDNISLAQR TSIDAYDNFDNISLAQR LEKHELIEFR SVNESLNNLFITEEDYQALR	1	0	0	1	1	2	1	1	0	1	1	2	1	1
	0	CLH1_HUMAN	0	50.0 AA STEP	50Step_Domain_p1500.0_to_1550.0	1500	1550	50		LEKHELIEFR	1	0	0	0	0	1	0	0	0	0	0	1	0	0
	0	CLH1_HUMAN	0	50.0 AA STEP	50Step_Domain_p1550.0_to_1600.0	1550	1600	50			1	0	0	0	0	0	0	0	0	0	0	0	0	0
	1	CLH1_HUMAN	1	50.0 AA STEP	50Step_Domain_p1600.0_to_1650.0	1600	1650	50	VDKLDASESLR VDKLDASESLR	VDKLDASESLR VDKLDASESLR VDKLDASESLR	1	0	1	0	1	1	1	1	1	0	1	1	1	1
	0	CLH1_HUMAN	0	50.0 AA STEP	50Step_Domain_p1650.0_to_1675.0	1650	1675	25			1	0	0	0	0	0	0	0	0	0	0	0	0	0
	0	COF1_HUMAN	0	50.0 AA STEP	50Step_Domain_p0_to_50	0	50	50	NIILEEGKEILVGDVGQTVDDPYATFVK		1	0	0	1	0	0	0	0	0	1	0	0	0	0
	2	COF1_HUMAN	0	50.0 AA STEP	50Step_Domain_p50.0_to_100.0	50	100	50	NIILEEGKEILVGDVGQTVDDPYATFVK YALYDATYETK KEDLVFIFWAPESAPLK YALYDATYETK KEDLVFIFWAPESAPLK YALYDATYETK	KEDLVFIFWAPESAPLK YALYDATYETK	0.0456	-0.04	2	2	1	0	1	0	2	2	2	0	2	0
	1	COF1_HUMAN	0	50.0 AA STEP	50Step_Domain_p100.0_to_150.0	100	150	50	KEDLVFIFWAPESAPLK KEDLVFIFWAPESAPLK	KEDLVFIFWAPESAPLK	1	-0.02	1	0	1	0	1	0	1	0	1	0	1	0
	0	COF1_HUMAN	0	50.0 AA STEP	50Step_Domain_p150.0_to_166.0	150	166	16	LGGSAVISLEGKPL	LGGSAVISLEGKPL	1	0	0	0	1	0	1	0	0	0	1	0	1	0
	6	CYTA_HUMAN	5	50.0 AA STEP	50Step_Domain_p0_to_50	0	50	50	IPGGLSEAKPATPEIQEIVDK TNETYGKLEAVQYK VKPQLEEK IPGGLSEAKPATPEIQEIVDK IPGGLSEAKPATPEIQEIVDKVKPQLEEK TNETYGKLEAVQYK VKPQLEEK IPGGLSEAKPATPEIQEIVDK TNETYGKLEAVQYK VKPQLEEK	IPGGLSEAKPATPEIQEIVDK VKPQLEEK IPGGLSEAKPATPEIQEIVDK TQVVAGTNYYIK VKPQLEEK IPGGLSEAKPATPEIQEIVDK TNETYGKLEAVQYK VKPQLEEK	0.2024	-0.02	6	7	6	5	6	5	6	6	6	6	6	6
	1	CYTA_HUMAN	3	50.0 AA STEP	50Step_Domain_p50.0_to_98.0	50	98	48	SLPGQNEDLVLTGYQVDK SLPGQNEDLVLTGYQVDK SLPGQNEDLVLTGYQVDK	NKDDELTGF SLPGQNEDLVLTGYQVDK SLPGQNEDLVLTGYQVDK TQVVAGTNYYIK NKDDELTGF SLPGQNEDLVLTGYQVDK	0.0482	0.0416667	2	1	1	3	3	3	2	1	1	3	3	3
	0	DECR_HUMAN	0	50.0 AA STEP	50Step_Domain_p0_to_50	0	50	50			1	0	0	0	0	0	0	0	0	0	0	0	0	0
	0	DECR_HUMAN	0	50.0 AA STEP	50Step_Domain_p50.0_to_100.0	50	100	50			1	0	0	0	0	0	0	0	0	0	0	0	0	0
	0	DECR_HUMAN	0	50.0 AA STEP	50Step_Domain_p100.0_to_150.0	100	150	50	VAGHPNIVINNAAGNFISPTER	VAGHPNIVINNAAGNFISPTER	1	0	0	1	0	0	0	1	0	1	0	0	0	1
	0	DECR_HUMAN	0	50.0 AA STEP	50Step_Domain_p150.0_to_200.0	150	200	50	VAGHPNIVINNAAGNFISPTER	VAGHPNIVINNAAGNFISPTER	1	0	0	1	0	0	0	1	0	1	0	0	0	1
	0	DECR_HUMAN	1	50.0 AA STEP	50Step_Domain_p200.0_to_250.0	200	250	50	FNVIQPGPIK	FNVIQPGPIK FNVIQPGPIK	0.5768	0.02	0	1	0	0	1	1	0	1	0	0	1	1
	0	DECR_HUMAN	0	50.0 AA STEP	50Step_Domain_p250.0_to_300.0	250	300	50			1	0	0	0	0	0	0	0	0	0	0	0	0	0
	0	DECR_HUMAN	1	50.0 AA STEP	50Step_Domain_p300.0_to_335.0	300	335	35		EQWDTIEELIR EQWDTIEELIR	0.0154	0.0285714	0	0	0	0	1	1	0	0	0	0	1	1
	0	DMKN_HUMAN	0	50.0 AA STEP	50Step_Domain_p0_to_50	0	50	50			1	0	0	0	0	0	0	0	0	0	0	0	0	0
	3	DMKN_HUMAN	3	50.0 AA STEP	50Step_Domain_p50.0_to_100.0	50	100	50	QVPGFGVADALGNR VGEAAHALGNTGHEIGR VSEALGQGTR QVPGFGVADALGNR VGEAAHALGNTGHEIGR VSEALGQGTR VGEAAHALGNTGHEIGR VSEALGQGTR	VGEAAHALGNTGHEIGR VSEALGQGTR VGEAAHALGNTGHEIGR VSEALGQGTR QVPGFGVADALGNR VGEAAHALGNTGHEIGR VSEALGQGTR	1	0	2	4	3	3	3	3	3	5	3	4	2	2
	2	DMKN_HUMAN	1	50.0 AA STEP	50Step_Domain_p100.0_to_150.0	100	150	50	VGEAAHALGNTGHEIGR VGEAAHALGNTGHEIGR VGEAAHALGNTGHEIGR	VGEAAHALGNTGHEIGR VGEAAHALGNTGHEIGR VGEAAHALGNTGHEIGR	0.268	-0.02	2	2	1	1	1	1	2	2	1	1	1	1
	0	DMKN_HUMAN	0	50.0 AA STEP	50Step_Domain_p150.0_to_200.0	150	200	50			1	0	0	0	0	0	0	0	0	0	0	0	0	0
	0	DMKN_HUMAN	0	50.0 AA STEP	50Step_Domain_p200.0_to_250.0	200	250	50			1	0	0	0	0	0	0	0	0	0	0	0	0	0
	0	DMKN_HUMAN	0	50.0 AA STEP	50Step_Domain_p250.0_to_300.0	250	300	50			1	0	0	0	0	0	0	0	0	0	0	0	0	0
	0	DMKN_HUMAN	0	50.0 AA STEP	50Step_Domain_p300.0_to_350.0	300	350	50	GSGESGIQNSETSPGMFNFDTFWK		1	0	1	0	0	0	0	0	1	0	0	0	0	0
	1	DMKN_HUMAN	1	50.0 AA STEP	50Step_Domain_p350.0_to_400.0	350	400	50	LGFINWDAINK LGFINWDAINK GSGESGIQNSETSPGMFNFDTFWK LGFINWDAINK	LGFINWDAINK LGFINWDAINK LGFINWDAINK	1	0	2	1	1	1	1	1	2	1	1	1	1	1
	2	DMKN_HUMAN	3	50.0 AA STEP	50Step_Domain_p400.0_to_450.0	400	450	50	QNTPFLNWK AIIEGADASSLQK QNTPFLNWK AIIEGADASSLQK QNTPFLNWK	AIIEGADASSLQK QNTPFLNWK AIIEGADASSLQK QNTPFLNWK AIIEGADASSLQK QNTPFLNWK	1	0.02	2	2	3	2	3	3	3	2	3	3	2	2
	0	DMKN_HUMAN	0	50.0 AA STEP	50Step_Domain_p450.0_to_476.0	450	476	26			1	0	0	0	0	0	0	0	0	0	0	0	0	0
	0	DSC3_HUMAN	0	50.0 AA STEP	50Step_Domain_p0_to_50	0	50	50			1	0	0	0	0	0	0	0	0	0	0	0	0	0
	1	DSC3_HUMAN	1	50.0 AA STEP	50Step_Domain_p50.0_to_100.0	50	100	50	VNLEECFR VNLEECFR	VNLEECFR VNLEECFR	1	0	0	1	1	1	0	1	0	1	1	1	0	1
	0	DSC3_HUMAN	0	50.0 AA STEP	50Step_Domain_p100.0_to_150.0	100	150	50			1	0	0	0	0	0	0	0	0	0	0	0	0	0
	2	DSC3_HUMAN	2	50.0 AA STEP	50Step_Domain_p150.0_to_200.0	150	200	50	GVDKEPLNLFYIER GVDKEPLNLFYIER GVDKEPLNLFYIER	GVDKEPLNLFYIER GVDKEPLNLFYIER GVDKEPLNLFYIER	1	0	2	3	2	3	1	1	2	3	3	3	1	1
	0	DSC3_HUMAN	0	50.0 AA STEP	50Step_Domain_p200.0_to_250.0	200	250	50			1	0	0	0	0	0	0	0	0	0	0	0	0	0
	2	DSC3_HUMAN	2	50.0 AA STEP	50Step_Domain_p250.0_to_300.0	250	300	50	YSILQQTPR YSILQQTPR YSILQQTPR	YSILQQTPR YSILQQTPR YSILQQTPR	1	0	2	2	2	2	3	2	2	2	2	2	2	2
	0	DSC3_HUMAN	0	50.0 AA STEP	50Step_Domain_p300.0_to_350.0	300	350	50			1	0	0	0	0	0	0	0	0	0	0	0	0	0
	5	DSC3_HUMAN	4	50.0 AA STEP	50Step_Domain_p350.0_to_400.0	350	400	50	DLINTANWR IPIEDKDLINTANWR DLINTANWR IPIEDKDLINTANWR DLINTANWR IPIEDKDLINTANWR QNAYEAFVEENAFNVEILR	DLINTANWR IPIEDKDLINTANWR DLINTANWR IPIEDKDLINTANWR DLINTANWR IPIEDKDLINTANWR	0.7344	-0.02	6	4	4	3	4	4	5	4	5	3	3	3
	3	DSC3_HUMAN	3	50.0 AA STEP	50Step_Domain_p400.0_to_450.0	400	450	50	ISTDKETNEGVLSVVKPLNYEENR QVNLEIGVNNEAPFAR ISTDKETNEGVLSVVKPLNYEENR QVNLEIGVNNEAPFAR ISTDKETNEGVLSVVKPLNYEENR QVNLEIGVNNEAPFAR	ISTDKETNEGVLSVVKPLNYEENR QVNLEIGVNNEAPFAR ISTDKETNEGVLSVVKPLNYEENR QVNLEIGVNNEAPFAR QVNLEIGVNNEAPFAR	1	0	2	3	3	2	4	4	2	3	4	2	3	3
	6	DSC3_HUMAN	6	50.0 AA STEP	50Step_Domain_p450.0_to_500.0	450	500	50	ALVTVHVR DLDEGPECTPAAQYVR ENLAVGSK IKENLAVGSK ALVTVHVR DLDEGPECTPAAQYVR ENLAVGSK IKENLAVGSK ALVTVHVR DLDEGPECTPAAQYVR IKENLAVGSK	ALVTVHVR DLDEGPECTPAAQYVR IKENLAVGSK ALVTVHVR DLDEGPECTPAAQYVR ENLAVGSK IKENLAVGSK ALVTVHVR DLDEGPECTPAAQYVR ENLAVGSK IKENLAVGSK	1	0	6	5	6	7	6	5	5	5	8	6	5	4
	1	DSC3_HUMAN	1	50.0 AA STEP	50Step_Domain_p500.0_to_550.0	500	550	50	GWITIDEISGSIITSK GWITIDEISGSIITSK GWITIDEISGSIITSK	GWITIDEISGSIITSK GWITIDEISGSIITSK GWITIDEISGSIITSK	1	0	1	1	1	1	1	1	1	1	1	1	1	1
	1	DSC3_HUMAN	0	50.0 AA STEP	50Step_Domain_p550.0_to_600.0	550	600	50	MGYTDILAVDPDEPVHGAPFYFSLPNTSPEISR MGYTDILAVDPDEPVHGAPFYFSLPNTSPEISR		1	-0.02	0	1	1	0	0	0	0	1	1	0	0	0
	2	DSC3_HUMAN	2	50.0 AA STEP	50Step_Domain_p600.0_to_650.0	600	650	50	MGYTDILAVDPDEPVHGAPFYFSLPNTSPEISR NAGFQEYTIPITVK MGYTDILAVDPDEPVHGAPFYFSLPNTSPEISR NAGFQEYTIPITVK NAGFQEYTIPITVK	NAGFQEYTIPITVK NAGFQEYTIPITVK NAGFQEYTIPITVK	1	0	1	3	2	2	1	2	1	3	2	2	1	2
	3	DSC3_HUMAN	5	50.0 AA STEP	50Step_Domain_p650.0_to_700.0	650	700	50	NAGFQEYTIPITVK VNLCECTHPTQCR NAGFQEYTIPITVK VNLCECTHPTQCR NAGFQEYTIPITVK VNLCECTHPTQCR	NAGFQEYTIPITVK VNLCECTHPTQCR NAGFQEYTIPITVK VNLCECTHPTQCR NAGFQEYTIPITVK VNLCECTHPTQCR	0.0198	0.04	3	4	2	5	4	5	3	4	3	4	3	4
	0	DSC3_HUMAN	0	50.0 AA STEP	50Step_Domain_p700.0_to_750.0	700	750	50			1	0	0	0	0	0	0	0	0	0	0	0	0	0
	2	DSC3_HUMAN	2	50.0 AA STEP	50Step_Domain_p750.0_to_800.0	750	800	50	GGNQTLESCR NGGQETIEMMK GGNQTLESCR NGGQETIEMMK GGNQTLESCR NGGQETIEMMK	GGNQTLESCR GAGHHHTLDSCR GGNQTLESCR GGNQTLESCR	1	0	2	2	2	1	3	1	2	2	2	1	2	1
	0	DSC3_HUMAN	0	50.0 AA STEP	50Step_Domain_p800.0_to_850.0	800	850	50	GGHTEVDNCR	GAGHHHTLDSCR	1	0	0	0	1	0	1	0	0	0	1	0	1	0
	1	DSC3_HUMAN	0	50.0 AA STEP	50Step_Domain_p850.0_to_896.0	850	896	46	FITLAEACTK FITLAEACTK	FITLAEACTK	1	-0.0217391	1	0	1	0	0	1	1	0	1	0	0	1
	0	DSG1_HUMAN	0	50.0 AA STEP	50Step_Domain_p0_to_50	0	50	50			1	0	0	0	0	0	0	0	0	0	0	0	0	0
	1	DSG1_HUMAN	2	50.0 AA STEP	50Step_Domain_p50.0_to_100.0	50	100	50	IHSDCAANQQVTYR IHSDCAANQQVTYR	IHSDCAANQQVTYR IHSDCAANQQVTYR IHSDCAANQQVTYR ISGVGIDQPPYGIFVINQK	1	0.02	0	2	2	2	2	2	0	2	2	2	2	2
	3	DSG1_HUMAN	3	50.0 AA STEP	50Step_Domain_p100.0_to_150.0	100	150	50	ALNSMGQDLERPLELR ALNSMGQDLERPLELR ALNSMGQDLERPLELR	ALNSMGQDLERPLELR ALNSMGQDLERPLELR ALNSMGQDLERPLELR ISGVGIDQPPYGIFVINQK	1	0	3	2	4	4	2	3	3	2	4	4	2	3
	0	DSG1_HUMAN	0	50.0 AA STEP	50Step_Domain_p150.0_to_200.0	150	200	50			1	0	0	0	0	0	0	0	0	0	0	0	0	0
	7	DSG1_HUMAN	7	50.0 AA STEP	50Step_Domain_p200.0_to_250.0	200	250	50	DGGADGMSAECECNIK GSDRDGGADGMSAECECNIK QEPSDSPMFIINR TMNNFLDR DGGADGMSAECECNIK GSDRDGGADGMSAECECNIK QEPSDSPMFIINR TMNNFLDR DGGADGMSAECECNIK GSDRDGGADGMSAECECNIK QEPSDSPMFIINR TMNNFLDR	DGGADGMSAECECNIK GSDRDGGADGMSAECECNIK QEPSDSPMFIINR TMNNFLDR DGGADGMSAECECNIK GSDRDGGADGMSAECECNIK QEPSDSPMFIINR TMNNFLDR GSDRDGGADGMSAECECNIK QEPSDSPMFIINR TMNNFLDR	1	0	7	7	7	6	8	8	7	7	7	6	8	8
	2	DSG1_HUMAN	2	50.0 AA STEP	50Step_Domain_p250.0_to_300.0	250	300	50	DGGADGMSAECECNIK GSDRDGGADGMSAECECNIK DGGADGMSAECECNIK GSDRDGGADGMSAECECNIK DGGADGMSAECECNIK GSDRDGGADGMSAECECNIK	DGGADGMSAECECNIK GSDRDGGADGMSAECECNIK DGGADGMSAECECNIK GSDRDGGADGMSAECECNIK GSDRDGGADGMSAECECNIK	1	0	2	2	3	1	3	3	2	2	3	1	3	3
	0	DSG1_HUMAN	0	50.0 AA STEP	50Step_Domain_p300.0_to_350.0	300	350	50			1	0	0	0	0	0	0	0	0	0	0	0	0	0
	4	DSG1_HUMAN	4	50.0 AA STEP	50Step_Domain_p350.0_to_400.0	350	400	50	AEFHHSIMSQYK ASAISVTVLNVIEGPVFRPGSK AEFHHSIMSQYK ASAISVTVLNVIEGPVFRPGSK TYVVTGNMGSNDKVGDFVATDLDTGRPSTTVR AEFHHSIMSQYK ASAISVTVLNVIEGPVFRPGSK TYVVTGNMGSNDKVGDFVATDLDTGRPSTTVR	AEFHHSIMSQYK TYVVTGNMGSNDK AEFHHSIMSQYK ASAISVTVLNVIEGPVFRPGSK TYVVTGNMGSNDK AEFHHSIMSQYK ASAISVTVLNVIEGPVFRPGSK	1	0	4	3	4	4	5	3	4	3	4	4	5	3
	6	DSG1_HUMAN	5	50.0 AA STEP	50Step_Domain_p400.0_to_450.0	400	450	50	VGDFVATDLDTGRPSTTVR YVMGNNPADLLAVDSR TYVVTGNMGSNDKVGDFVATDLDTGRPSTTVR VGDFVATDLDTGRPSTTVR YVMGNNPADLLAVDSR TYVVTGNMGSNDKVGDFVATDLDTGRPSTTVR VGDFVATDLDTGRPSTTVR YVMGNNPADLLAVDSR	TYVVTGNMGSNDK VGDFVATDLDTGRPSTTVR YVMGNNPADLLAVDSR TYVVTGNMGSNDK VGDFVATDLDTGRPSTTVR YVMGNNPADLLAVDSR VGDFVATDLDTGRPSTTVR YVMGNNPADLLAVDSR	1	-0.02	7	7	5	3	7	5	7	7	5	3	7	5
	3	DSG1_HUMAN	3	50.0 AA STEP	50Step_Domain_p450.0_to_500.0	450	500	50	EQYNMLGGK YQGTILSIDDNLQR EQYNMLGGK YQGTILSIDDNLQR EQYNMLGGK YQGTILSIDDNLQR	EQYNMLGGK YQGTILSIDDNLQR EQYNMLGGK YQGTILSIDDNLQR EQYNMLGGK YQGTILSIDDNLQR	1	0	3	3	3	3	3	3	3	3	3	3	3	3
	0	DSG1_HUMAN	0	50.0 AA STEP	50Step_Domain_p500.0_to_550.0	500	550	50			1	0	0	0	0	0	0	0	0	0	0	0	0	0
	0	DSG1_HUMAN	1	50.0 AA STEP	50Step_Domain_p550.0_to_600.0	550	600	50	SAAGFEPVPECSDGAIHSWAVEGPQPEPR	SAAGFEPVPECSDGAIHSWAVEGPQPEPR SAAGFEPVPECSDGAIHSWAVEGPQPEPR	1	0.02	0	1	0	1	2	0	0	1	0	1	2	0
	1	DSG1_HUMAN	2	50.0 AA STEP	50Step_Domain_p600.0_to_650.0	600	650	50	EMQDLGGGER SAAGFEPVPECSDGAIHSWAVEGPQPEPR EMQDLGGGER EMQDLGGGER	EMQDLGGGER EMQDLGGGER SAAGFEPVPECSDGAIHSWAVEGPQPEPR EMQDLGGGER SAAGFEPVPECSDGAIHSWAVEGPQPEPR	1	0.02	1	2	1	2	3	1	1	2	1	2	3	1
	8	DSG1_HUMAN	5	50.0 AA STEP	50Step_Domain_p650.0_to_700.0	650	700	50	EGGLNMNFMESYFCQK MTGFELTEGVK TSGMPEICQEYSGTLR EGGLNMNFMESYFCQK MTGFELTEGVK TSGMPEICQEYSGTLR EGGLNMNFMESYFCQK MTGFELTEGVK TSGMPEICQEYSGTLR	MTGFELTEGVK TSGMPEICQEYSGTLR MTGFELTEGVK TSGMPEICQEYSGTLR EGGLNMNFMESYFCQK MTGFELTEGVK TSGMPEICQEYSGTLR	0.0021	-0.06	8	7	9	7	4	4	8	7	9	7	4	4
	1	DSG1_HUMAN	0	50.0 AA STEP	50Step_Domain_p700.0_to_750.0	700	750	50	EGGLNMNFMESYFCQK EGGLNMNFMESYFCQK EGGLNMNFMESYFCQK	EGGLNMNFMESYFCQK	1	-0.02	1	1	1	1	0	0	1	1	1	1	0	0
	2	DSG1_HUMAN	2	50.0 AA STEP	50Step_Domain_p750.0_to_800.0	750	800	50	KLADISLGK LADISLGK KLADISLGK LADISLGK KLADISLGK LADISLGK	KLADISLGK LADISLGK KLADISLGK LADISLGK KLADISLGK LADISLGK	1	0	2	2	2	2	2	3	2	2	2	2	2	3
	0	DSG1_HUMAN	0	50.0 AA STEP	50Step_Domain_p800.0_to_850.0	800	850	50			1	0	0	0	0	0	0	0	0	0	0	0	0	0
	1	DSG1_HUMAN	1	50.0 AA STEP	50Step_Domain_p850.0_to_900.0	850	900	50	VVGPISGADLHGMLEMPDLR VVGPISGADLHGMLEMPDLR	VVGPISGADLHGMLEMPDLR VVGPISGADLHGMLEMPDLR	1	0	1	0	1	1	0	1	1	0	1	1	0	1
	1	DSG1_HUMAN	1	50.0 AA STEP	50Step_Domain_p900.0_to_950.0	900	950	50	ESSNVVVTER ESSNVVVTER	ESSNVVVTER ESSNVVVTER	1	0	1	1	0	1	1	0	1	1	0	1	1	0
	0	DSG1_HUMAN	0	50.0 AA STEP	50Step_Domain_p950.0_to_1000.0	950	1000	50			1	0	0	0	0	0	0	0	0	0	0	0	0	0
	2	DSG1_HUMAN	3	50.0 AA STEP	50Step_Domain_p1000.0_to_1049.0	1000	1049	49	SSSDHHFNQTIGSASPSTAR SSSDHHFNQTIGSASPSTAR SSSDHHFNQTIGSASPSTAR	SSSDHHFNQTIGSASPSTAR SSSDHHFNQTIGSASPSTAR SSSDHHFNQTIGSASPSTAR	1	0.0204082	3	2	1	2	3	3	3	2	1	2	3	3
	0	ECM1_HUMAN	0	50.0 AA STEP	50Step_Domain_p0_to_50	0	50	50			1	0	0	0	0	0	0	0	0	0	0	0	0	0
	0	ECM1_HUMAN	0	50.0 AA STEP	50Step_Domain_p50.0_to_100.0	50	100	50			1	0	0	0	0	0	0	0	0	0	0	0	0	0
	0	ECM1_HUMAN	0	50.0 AA STEP	50Step_Domain_p100.0_to_150.0	100	150	50			1	0	0	0	0	0	0	0	0	0	0	0	0	0
	0	ECM1_HUMAN	0	50.0 AA STEP	50Step_Domain_p150.0_to_200.0	150	200	50			1	0	0	0	0	0	0	0	0	0	0	0	0	0
	0	ECM1_HUMAN	0	50.0 AA STEP	50Step_Domain_p200.0_to_250.0	200	250	50		LVWEEAMSR	1	0	0	0	0	0	0	1	0	0	0	0	0	1
	1	ECM1_HUMAN	0	50.0 AA STEP	50Step_Domain_p250.0_to_300.0	250	300	50	FSCFQEEAPQPHYQLR FSCFQEEAPQPHYQLR		0.0341	-0.02	0	1	1	0	0	0	0	1	1	0	0	0
	0	ECM1_HUMAN	0	50.0 AA STEP	50Step_Domain_p300.0_to_350.0	300	350	50			1	0	0	0	0	0	0	0	0	0	0	0	0	0
	0	ECM1_HUMAN	0	50.0 AA STEP	50Step_Domain_p350.0_to_400.0	350	400	50			1	0	0	0	0	0	0	0	0	0	0	0	0	0
	1	ECM1_HUMAN	1	50.0 AA STEP	50Step_Domain_p400.0_to_450.0	400	450	50	DILTIDIGR DILTIDIGR DILTIDIGR	DILTIDIGR DILTIDIGR DILTIDIGR	1	0	1	1	1	1	1	1	1	1	1	1	1	1
	1	ECM1_HUMAN	0	50.0 AA STEP	50Step_Domain_p450.0_to_500.0	450	500	50	LTFINDLCGPR LTFINDLCGPR		0.0341	-0.02	1	0	1	0	0	0	1	0	1	0	0	0
	1	ECM1_HUMAN	1	50.0 AA STEP	50Step_Domain_p500.0_to_540.0	500	540	40	NVALVSGDTENAK NVALVSGDTENAK	NVALVSGDTENAK NVALVSGDTENAK NVALVSGDTENAK	1	0	1	1	0	1	1	1	1	1	0	1	1	1
	1	EF1D_HUMAN	1	50.0 AA STEP	50Step_Domain_p0_to_50	0	50	50	FYEQMNGPVAGASR FYEQMNGPVAGASR FYEQMNGPVAGASR	FYEQMNGPVAGASR FYEQMNGPVAGASR FYEQMNGPVAGASR	1	0	1	1	1	1	1	1	1	1	1	1	1	1
	1	EF1D_HUMAN	2	50.0 AA STEP	50Step_Domain_p50.0_to_100.0	50	100	50	GVVQELQQAISK GVVQELQQAISK SLAGSSGPGASSGTSGDHGELVVR GVVQELQQAISK	GVVQELQQAISK SLAGSSGPGASSGTSGDHGELVVR GVVQELQQAISK SLAGSSGPGASSGTSGDHGELVVR GVVQELQQAISK SLAGSSGPGASSGTSGDHGELVVR	0.0024	0.02	1	1	2	2	2	2	1	1	2	2	2	2
	1	EF1D_HUMAN	1	50.0 AA STEP	50Step_Domain_p100.0_to_150.0	100	150	50	GVVQELQQAISK GVVQELQQAISK GVVQELQQAISK	GVVQELQQAISK GVVQELQQAISK GVVQELQQAISK	1	0	1	1	1	1	1	1	1	1	1	1	1	1
	0	EF1D_HUMAN	0	50.0 AA STEP	50Step_Domain_p150.0_to_200.0	150	200	50			1	0	0	0	0	0	0	0	0	0	0	0	0	0
	0	EF1D_HUMAN	0	50.0 AA STEP	50Step_Domain_p200.0_to_250.0	200	250	50			1	0	0	0	0	0	0	0	0	0	0	0	0	0
	0	EF1D_HUMAN	0	50.0 AA STEP	50Step_Domain_p250.0_to_281.0	250	281	31			1	0	0	0	0	0	0	0	0	0	0	0	0	0
	0	EFTU_HUMAN	0	50.0 AA STEP	50Step_Domain_p0_to_50	0	50	50			1	0	0	0	0	0	0	0	0	0	0	0	0	0
	0	EFTU_HUMAN	1	50.0 AA STEP	50Step_Domain_p50.0_to_100.0	50	100	50		TTLTAAITK TTLTAAITK	0.049	0.02	0	0	0	1	1	0	0	0	0	1	1	0
	0	EFTU_HUMAN	0	50.0 AA STEP	50Step_Domain_p100.0_to_150.0	100	150	50			1	0	0	0	0	0	0	0	0	0	0	0	0	0
	0	EFTU_HUMAN	0	50.0 AA STEP	50Step_Domain_p150.0_to_200.0	150	200	50			1	0	0	0	0	0	0	0	0	0	0	0	0	0
	1	EFTU_HUMAN	1	50.0 AA STEP	50Step_Domain_p200.0_to_250.0	200	250	50	LLDAVDTYIPVPAR LLDAVDTYIPVPAR	LLDAVDTYIPVPAR LLDAVDTYIPVPAR LLDAVDTYIPVPAR	1	0	1	0	1	1	1	1	1	0	1	1	1	1
	1	EFTU_HUMAN	1	50.0 AA STEP	50Step_Domain_p250.0_to_300.0	250	300	50	LLDAVDTYIPVPAR LLDAVDTYIPVPAR	LLDAVDTYIPVPAR LLDAVDTYIPVPAR GTVVTGTLER LLDAVDTYIPVPAR	1	0	1	0	1	1	1	1	1	0	1	2	1	1
	0	EFTU_HUMAN	0	50.0 AA STEP	50Step_Domain_p300.0_to_350.0	300	350	50			1	0	0	0	0	0	0	0	0	0	0	0	0	0
	0	EFTU_HUMAN	0	50.0 AA STEP	50Step_Domain_p350.0_to_400.0	350	400	50			1	0	0	0	0	0	0	0	0	0	0	0	0	0
	1	EFTU_HUMAN	1	50.0 AA STEP	50Step_Domain_p400.0_to_450.0	400	450	50	TIGTGLVTNTLAMTEEEK TIGTGLVTNTLAMTEEEK	TIGTGLVTNTLAMTEEEK TIGTGLVTNTLAMTEEEK TIGTGLVTNTLAMTEEEK	1	0	1	0	1	1	1	1	1	0	1	1	1	1
	0	EFTU_HUMAN	0	50.0 AA STEP	50Step_Domain_p450.0_to_452.0	450	452	2			1	0	0	0	0	0	0	0	0	0	0	0	0	0
	2	ENOA_HUMAN	2	50.0 AA STEP	50Step_Domain_p0_to_50	0	50	50	GNPTVEVDLFTSK AAVPSGASTGIYEALELR GNPTVEVDLFTSK GNPTVEVDLFTSK	AAVPSGASTGIYEALELR GNPTVEVDLFTSK AAVPSGASTGIYEALELR GNPTVEVDLFTSK AAVPSGASTGIYEALELR GNPTVEVDLFTSK	1	0	2	1	2	2	2	2	1	1	3	2	2	2
	1	ENOA_HUMAN	1	50.0 AA STEP	50Step_Domain_p50.0_to_100.0	50	100	50	TIAPALVSK TIAPALVSK	TIAPALVSK TIAPALVSK	1	0	0	1	1	1	1	0	0	1	1	1	1	0
	0	ENOA_HUMAN	0	50.0 AA STEP	50Step_Domain_p100.0_to_150.0	100	150	50			1	0	0	0	0	0	0	0	0	0	0	0	0	0
	0	ENOA_HUMAN	0	50.0 AA STEP	50Step_Domain_p150.0_to_200.0	150	200	50	IGAEVYHNLK	IGAEVYHNLK	1	0	0	0	1	1	0	0	0	0	1	1	0	0
	1	ENOA_HUMAN	1	50.0 AA STEP	50Step_Domain_p200.0_to_250.0	200	250	50	DATNVGDEGGFAPNILENKEGLELLK DATNVGDEGGFAPNILENKEGLELLK	DATNVGDEGGFAPNILENK DATNVGDEGGFAPNILENKEGLELLK DATNVGDEGGFAPNILENKEGLELLK DATNVGDEGGFAPNILENKEGLELLK	1	0	0	1	1	1	1	2	0	1	1	1	1	2
	1	ENOA_HUMAN	1	50.0 AA STEP	50Step_Domain_p250.0_to_300.0	250	300	50	YISPDQLADLYK YDLDFKSPDDPSR YISPDQLADLYK	YISPDQLADLYK YISPDQLADLYK	1	0	2	1	1	1	1	0	1	1	2	1	1	0
	1	ENOA_HUMAN	1	50.0 AA STEP	50Step_Domain_p300.0_to_350.0	300	350	50	VNQIGSVTESLQACK	VNQIGSVTESLQACK SCNCLLLK VNQIGSVTESLQACK VNQIGSVTESLQACK	1	0	2	0	0	1	2	1	1	0	0	1	2	1
	1	ENOA_HUMAN	1	50.0 AA STEP	50Step_Domain_p350.0_to_400.0	350	400	50	VNQIGSVTESLQACK	VNQIGSVTESLQACK VNQIGSVTESLQACK VNQIGSVTESLQACK	1	0	2	0	0	1	1	1	1	0	0	1	1	1
	0	ENOA_HUMAN	0	50.0 AA STEP	50Step_Domain_p400.0_to_434.0	400	434	34			1	0	0	0	0	0	0	0	0	0	0	0	0	0
	0	ENPL_HUMAN	0	50.0 AA STEP	50Step_Domain_p0_to_50	0	50	50			1	0	0	0	0	0	0	0	0	0	0	0	0	0
	2	ENPL_HUMAN	2	50.0 AA STEP	50Step_Domain_p50.0_to_100.0	50	100	50	FAFQAEVNR LIINSLYK FAFQAEVNR LIINSLYK FAFQAEVNR LIINSLYK	FAFQAEVNR LIINSLYK FAFQAEVNR LIINSLYK FAFQAEVNR LIINSLYK	1	0	2	2	2	2	2	2	2	2	2	2	2	2
	0	ENPL_HUMAN	0	50.0 AA STEP	50Step_Domain_p100.0_to_150.0	100	150	50	NLLHVTDTGVGMTR		0.799	0	0	0	1	0	0	0	0	0	1	0	0	0
	1	ENPL_HUMAN	1	50.0 AA STEP	50Step_Domain_p150.0_to_200.0	150	200	50	SGTSEFLNK NLLHVTDTGVGMTR SGTSEFLNK SGTSEFLNK	SGTSEFLNK SGTSEFLNK	0.0034	0	1	1	2	0	1	1	1	1	2	0	1	1
	0	ENPL_HUMAN	0	50.0 AA STEP	50Step_Domain_p200.0_to_250.0	200	250	50			1	0	0	0	0	0	0	0	0	0	0	0	0	0
	0	ENPL_HUMAN	1	50.0 AA STEP	50Step_Domain_p250.0_to_300.0	250	300	50		EEASDYLELDTIK EEASDYLELDTIK	0.0034	0.02	0	0	0	0	1	1	0	0	0	0	1	1
	0	ENPL_HUMAN	0	50.0 AA STEP	50Step_Domain_p300.0_to_350.0	300	350	50			1	0	0	0	0	0	0	0	0	0	0	0	0	0
	1	ENPL_HUMAN	1	50.0 AA STEP	50Step_Domain_p350.0_to_400.0	350	400	50	GLFDEYGSK GLFDEYGSK GLFDEYGSK	GLFDEYGSK GLFDEYGSK GLFDEYGSK	1	0	1	1	1	1	1	1	1	1	1	1	1	1
	1	ENPL_HUMAN	1	50.0 AA STEP	50Step_Domain_p400.0_to_450.0	400	450	50	GLFDEYGSK GLFDEYGSK GLFDEYGSK	GLFDEYGSK GLFDEYGSK GLFDEYGSK	1	0	1	1	1	1	1	1	1	1	1	1	1	1
	0	ENPL_HUMAN	0	50.0 AA STEP	50Step_Domain_p450.0_to_500.0	450	500	50	LGVIEDHSNR	LGVIEDHSNR	1	0	1	0	0	1	0	0	1	0	0	1	0	0
	1	ENPL_HUMAN	1	50.0 AA STEP	50Step_Domain_p500.0_to_550.0	500	550	50	FQSSHHPTDITSLDQYVER LGVIEDHSNR	FQSSHHPTDITSLDQYVER FQSSHHPTDITSLDQYVER LGVIEDHSNR	0.799	0	1	1	0	2	0	1	1	1	0	2	0	1
	0	ENPL_HUMAN	0	50.0 AA STEP	50Step_Domain_p550.0_to_600.0	550	600	50			1	0	0	0	0	0	0	0	0	0	0	0	0	0
	0	ENPL_HUMAN	0	50.0 AA STEP	50Step_Domain_p600.0_to_650.0	600	650	50			1	0	0	0	0	0	0	0	0	0	0	0	0	0
	0	ENPL_HUMAN	0	50.0 AA STEP	50Step_Domain_p650.0_to_700.0	650	700	50			1	0	0	0	0	0	0	0	0	0	0	0	0	0
	0	ENPL_HUMAN	0	50.0 AA STEP	50Step_Domain_p700.0_to_750.0	700	750	50			1	0	0	0	0	0	0	0	0	0	0	0	0	0
	0	ENPL_HUMAN	0	50.0 AA STEP	50Step_Domain_p750.0_to_800.0	750	800	50			1	0	0	0	0	0	0	0	0	0	0	0	0	0
	0	ENPL_HUMAN	0	50.0 AA STEP	50Step_Domain_p800.0_to_803.0	800	803	3			1	0	0	0	0	0	0	0	0	0	0	0	0	0
	0	FBRL_HUMAN	0	50.0 AA STEP	50Step_Domain_p0_to_50	0	50	50			1	0	0	0	0	0	0	0	0	0	0	0	0	0
	0	FBRL_HUMAN	0	50.0 AA STEP	50Step_Domain_p50.0_to_100.0	50	100	50			1	0	0	0	0	0	0	0	0	0	0	0	0	0
	0	FBRL_HUMAN	1	50.0 AA STEP	50Step_Domain_p100.0_to_150.0	100	150	50	GKEDALVTK VSISEGDDKIEYR	NLVPGESVYGEK VSISEGDDKIEYR GKEDALVTK NLVPGESVYGEK	1	0.02	0	0	1	2	0	1	0	0	2	2	0	2
	0	FBRL_HUMAN	0	50.0 AA STEP	50Step_Domain_p150.0_to_200.0	150	200	50			1	0	0	0	0	0	0	0	0	0	0	0	0	0
	1	FBRL_HUMAN	0	50.0 AA STEP	50Step_Domain_p200.0_to_250.0	200	250	50	TNIIPVIEDAR TNIIPVIEDAR	TNIIPVIEDAR	1	-0.02	1	0	1	0	0	1	1	0	1	0	0	1
	1	FBRL_HUMAN	0	50.0 AA STEP	50Step_Domain_p250.0_to_300.0	250	300	50	MQQENMKPQEQLTLEPYER MQQENMKPQEQLTLEPYER		1	-0.02	1	0	1	0	0	0	1	0	1	0	0	0
	1	FBRL_HUMAN	0	50.0 AA STEP	50Step_Domain_p300.0_to_321.0	300	321	21	MQQENMKPQEQLTLEPYER MQQENMKPQEQLTLEPYER		1	-0.047619	1	0	1	0	0	0	1	0	1	0	0	0
	0	FILA_HUMAN	0	50.0 AA STEP	50Step_Domain_p0_to_50	0	50	50			1	0	0	0	0	0	0	0	0	0	0	0	0	0
	0	FILA_HUMAN	0	50.0 AA STEP	50Step_Domain_p50.0_to_100.0	50	100	50			1	0	0	0	0	0	0	0	0	0	0	0	0	0
	0	FILA_HUMAN	0	50.0 AA STEP	50Step_Domain_p100.0_to_150.0	100	150	50			1	0	0	0	0	0	0	0	0	0	0	0	0	0
	0	FILA_HUMAN	0	50.0 AA STEP	50Step_Domain_p150.0_to_200.0	150	200	50			1	0	0	0	0	0	0	0	0	0	0	0	0	0
	0	FILA_HUMAN	0	50.0 AA STEP	50Step_Domain_p200.0_to_250.0	200	250	50			1	0	0	0	0	0	0	0	0	0	0	0	0	0
	0	FILA_HUMAN	0	50.0 AA STEP	50Step_Domain_p250.0_to_300.0	250	300	50			1	0	0	0	0	0	0	0	0	0	0	0	0	0
	0	FILA_HUMAN	0	50.0 AA STEP	50Step_Domain_p300.0_to_350.0	300	350	50			1	0	0	0	0	0	0	0	0	0	0	0	0	0
	0	FILA_HUMAN	0	50.0 AA STEP	50Step_Domain_p350.0_to_400.0	350	400	50			1	0	0	0	0	0	0	0	0	0	0	0	0	0
	0	FILA_HUMAN	0	50.0 AA STEP	50Step_Domain_p400.0_to_450.0	400	450	50			1	0	0	0	0	0	0	0	0	0	0	0	0	0
	0	FILA_HUMAN	0	50.0 AA STEP	50Step_Domain_p450.0_to_500.0	450	500	50			1	0	0	0	0	0	0	0	0	0	0	0	0	0
	0	FILA_HUMAN	0	50.0 AA STEP	50Step_Domain_p500.0_to_550.0	500	550	50			1	0	0	0	0	0	0	0	0	0	0	0	0	0
	0	FILA_HUMAN	0	50.0 AA STEP	50Step_Domain_p550.0_to_600.0	550	600	50			1	0	0	0	0	0	0	0	0	0	0	0	0	0
	0	FILA_HUMAN	0	50.0 AA STEP	50Step_Domain_p600.0_to_650.0	600	650	50			1	0	0	0	0	0	0	0	0	0	0	0	0	0
	0	FILA_HUMAN	0	50.0 AA STEP	50Step_Domain_p650.0_to_700.0	650	700	50			1	0	0	0	0	0	0	0	0	0	0	0	0	0
	0	FILA_HUMAN	0	50.0 AA STEP	50Step_Domain_p700.0_to_750.0	700	750	50			1	0	0	0	0	0	0	0	0	0	0	0	0	0
	0	FILA_HUMAN	0	50.0 AA STEP	50Step_Domain_p750.0_to_800.0	750	800	50			1	0	0	0	0	0	0	0	0	0	0	0	0	0
	0	FILA_HUMAN	0	50.0 AA STEP	50Step_Domain_p800.0_to_850.0	800	850	50			1	0	0	0	0	0	0	0	0	0	0	0	0	0
	0	FILA_HUMAN	0	50.0 AA STEP	50Step_Domain_p850.0_to_900.0	850	900	50			1	0	0	0	0	0	0	0	0	0	0	0	0	0
	0	FILA_HUMAN	0	50.0 AA STEP	50Step_Domain_p900.0_to_950.0	900	950	50			1	0	0	0	0	0	0	0	0	0	0	0	0	0
	0	FILA_HUMAN	0	50.0 AA STEP	50Step_Domain_p950.0_to_1000.0	950	1000	50			1	0	0	0	0	0	0	0	0	0	0	0	0	0
	0	FILA_HUMAN	0	50.0 AA STEP	50Step_Domain_p1000.0_to_1050.0	1000	1050	50			1	0	0	0	0	0	0	0	0	0	0	0	0	0
	0	FILA_HUMAN	0	50.0 AA STEP	50Step_Domain_p1050.0_to_1100.0	1050	1100	50			1	0	0	0	0	0	0	0	0	0	0	0	0	0
	0	FILA_HUMAN	0	50.0 AA STEP	50Step_Domain_p1100.0_to_1150.0	1100	1150	50			1	0	0	0	0	0	0	0	0	0	0	0	0	0
	0	FILA_HUMAN	0	50.0 AA STEP	50Step_Domain_p1150.0_to_1200.0	1150	1200	50			1	0	0	0	0	0	0	0	0	0	0	0	0	0
	0	FILA_HUMAN	0	50.0 AA STEP	50Step_Domain_p1200.0_to_1250.0	1200	1250	50			1	0	0	0	0	0	0	0	0	0	0	0	0	0
	0	FILA_HUMAN	0	50.0 AA STEP	50Step_Domain_p1250.0_to_1300.0	1250	1300	50			1	0	0	0	0	0	0	0	0	0	0	0	0	0
	0	FILA_HUMAN	0	50.0 AA STEP	50Step_Domain_p1300.0_to_1350.0	1300	1350	50			1	0	0	0	0	0	0	0	0	0	0	0	0	0
	0	FILA_HUMAN	0	50.0 AA STEP	50Step_Domain_p1350.0_to_1400.0	1350	1400	50			1	0	0	0	0	0	0	0	0	0	0	0	0	0
	0	FILA_HUMAN	0	50.0 AA STEP	50Step_Domain_p1400.0_to_1450.0	1400	1450	50			1	0	0	0	0	0	0	0	0	0	0	0	0	0
	0	FILA_HUMAN	0	50.0 AA STEP	50Step_Domain_p1450.0_to_1500.0	1450	1500	50			1	0	0	0	0	0	0	0	0	0	0	0	0	0
	0	FILA_HUMAN	0	50.0 AA STEP	50Step_Domain_p1500.0_to_1550.0	1500	1550	50			1	0	0	0	0	0	0	0	0	0	0	0	0	0
	0	FILA_HUMAN	0	50.0 AA STEP	50Step_Domain_p1550.0_to_1600.0	1550	1600	50			1	0	0	0	0	0	0	0	0	0	0	0	0	0
	0	FILA_HUMAN	0	50.0 AA STEP	50Step_Domain_p1600.0_to_1650.0	1600	1650	50			1	0	0	0	0	0	0	0	0	0	0	0	0	0
	0	FILA_HUMAN	0	50.0 AA STEP	50Step_Domain_p1650.0_to_1700.0	1650	1700	50			1	0	0	0	0	0	0	0	0	0	0	0	0	0
	0	FILA_HUMAN	0	50.0 AA STEP	50Step_Domain_p1700.0_to_1750.0	1700	1750	50			1	0	0	0	0	0	0	0	0	0	0	0	0	0
	0	FILA_HUMAN	0	50.0 AA STEP	50Step_Domain_p1750.0_to_1800.0	1750	1800	50			1	0	0	0	0	0	0	0	0	0	0	0	0	0
	0	FILA_HUMAN	0	50.0 AA STEP	50Step_Domain_p1800.0_to_1850.0	1800	1850	50			1	0	0	0	0	0	0	0	0	0	0	0	0	0
	0	FILA_HUMAN	0	50.0 AA STEP	50Step_Domain_p1850.0_to_1900.0	1850	1900	50			1	0	0	0	0	0	0	0	0	0	0	0	0	0
	0	FILA_HUMAN	0	50.0 AA STEP	50Step_Domain_p1900.0_to_1950.0	1900	1950	50			1	0	0	0	0	0	0	0	0	0	0	0	0	0
	0	FILA_HUMAN	0	50.0 AA STEP	50Step_Domain_p1950.0_to_2000.0	1950	2000	50			1	0	0	0	0	0	0	0	0	0	0	0	0	0
	0	FILA_HUMAN	0	50.0 AA STEP	50Step_Domain_p2000.0_to_2050.0	2000	2050	50			1	0	0	0	0	0	0	0	0	0	0	0	0	0
	0	FILA_HUMAN	0	50.0 AA STEP	50Step_Domain_p2050.0_to_2100.0	2050	2100	50			1	0	0	0	0	0	0	0	0	0	0	0	0	0
	0	FILA_HUMAN	0	50.0 AA STEP	50Step_Domain_p2100.0_to_2150.0	2100	2150	50			1	0	0	0	0	0	0	0	0	0	0	0	0	0
	0	FILA_HUMAN	0	50.0 AA STEP	50Step_Domain_p2150.0_to_2200.0	2150	2200	50			1	0	0	0	0	0	0	0	0	0	0	0	0	0
	0	FILA_HUMAN	0	50.0 AA STEP	50Step_Domain_p2200.0_to_2250.0	2200	2250	50			1	0	0	0	0	0	0	0	0	0	0	0	0	0
	0	FILA_HUMAN	0	50.0 AA STEP	50Step_Domain_p2250.0_to_2300.0	2250	2300	50			1	0	0	0	0	0	0	0	0	0	0	0	0	0
	0	FILA_HUMAN	0	50.0 AA STEP	50Step_Domain_p2300.0_to_2350.0	2300	2350	50			1	0	0	0	0	0	0	0	0	0	0	0	0	0
	0	FILA_HUMAN	0	50.0 AA STEP	50Step_Domain_p2350.0_to_2400.0	2350	2400	50			1	0	0	0	0	0	0	0	0	0	0	0	0	0
	0	FILA_HUMAN	0	50.0 AA STEP	50Step_Domain_p2400.0_to_2450.0	2400	2450	50			1	0	0	0	0	0	0	0	0	0	0	0	0	0
	0	FILA_HUMAN	0	50.0 AA STEP	50Step_Domain_p2450.0_to_2500.0	2450	2500	50			1	0	0	0	0	0	0	0	0	0	0	0	0	0
	0	FILA_HUMAN	0	50.0 AA STEP	50Step_Domain_p2500.0_to_2550.0	2500	2550	50			1	0	0	0	0	0	0	0	0	0	0	0	0	0
	0	FILA_HUMAN	0	50.0 AA STEP	50Step_Domain_p2550.0_to_2600.0	2550	2600	50			1	0	0	0	0	0	0	0	0	0	0	0	0	0
	0	FILA_HUMAN	0	50.0 AA STEP	50Step_Domain_p2600.0_to_2650.0	2600	2650	50			1	0	0	0	0	0	0	0	0	0	0	0	0	0
	0	FILA_HUMAN	0	50.0 AA STEP	50Step_Domain_p2650.0_to_2700.0	2650	2700	50			1	0	0	0	0	0	0	0	0	0	0	0	0	0
	0	FILA_HUMAN	0	50.0 AA STEP	50Step_Domain_p2700.0_to_2750.0	2700	2750	50			1	0	0	0	0	0	0	0	0	0	0	0	0	0
	0	FILA_HUMAN	0	50.0 AA STEP	50Step_Domain_p2750.0_to_2800.0	2750	2800	50			1	0	0	0	0	0	0	0	0	0	0	0	0	0
	0	FILA_HUMAN	0	50.0 AA STEP	50Step_Domain_p2800.0_to_2850.0	2800	2850	50			1	0	0	0	0	0	0	0	0	0	0	0	0	0
	0	FILA_HUMAN	0	50.0 AA STEP	50Step_Domain_p2850.0_to_2900.0	2850	2900	50			1	0	0	0	0	0	0	0	0	0	0	0	0	0
	0	FILA_HUMAN	0	50.0 AA STEP	50Step_Domain_p2900.0_to_2950.0	2900	2950	50			1	0	0	0	0	0	0	0	0	0	0	0	0	0
	0	FILA_HUMAN	0	50.0 AA STEP	50Step_Domain_p2950.0_to_3000.0	2950	3000	50			1	0	0	0	0	0	0	0	0	0	0	0	0	0
	0	FILA_HUMAN	0	50.0 AA STEP	50Step_Domain_p3000.0_to_3050.0	3000	3050	50			1	0	0	0	0	0	0	0	0	0	0	0	0	0
	0	FILA_HUMAN	0	50.0 AA STEP	50Step_Domain_p3050.0_to_3100.0	3050	3100	50			1	0	0	0	0	0	0	0	0	0	0	0	0	0
	0	FILA_HUMAN	0	50.0 AA STEP	50Step_Domain_p3100.0_to_3150.0	3100	3150	50			1	0	0	0	0	0	0	0	0	0	0	0	0	0
	0	FILA_HUMAN	0	50.0 AA STEP	50Step_Domain_p3150.0_to_3200.0	3150	3200	50			1	0	0	0	0	0	0	0	0	0	0	0	0	0
	0	FILA_HUMAN	0	50.0 AA STEP	50Step_Domain_p3200.0_to_3250.0	3200	3250	50			1	0	0	0	0	0	0	0	0	0	0	0	0	0
	0	FILA_HUMAN	0	50.0 AA STEP	50Step_Domain_p3250.0_to_3300.0	3250	3300	50			1	0	0	0	0	0	0	0	0	0	0	0	0	0
	0	FILA_HUMAN	0	50.0 AA STEP	50Step_Domain_p3300.0_to_3350.0	3300	3350	50			1	0	0	0	0	0	0	0	0	0	0	0	0	0
	0	FILA_HUMAN	0	50.0 AA STEP	50Step_Domain_p3350.0_to_3400.0	3350	3400	50			1	0	0	0	0	0	0	0	0	0	0	0	0	0
	0	FILA_HUMAN	0	50.0 AA STEP	50Step_Domain_p3400.0_to_3450.0	3400	3450	50			1	0	0	0	0	0	0	0	0	0	0	0	0	0
	0	FILA_HUMAN	0	50.0 AA STEP	50Step_Domain_p3450.0_to_3500.0	3450	3500	50			1	0	0	0	0	0	0	0	0	0	0	0	0	0
	0	FILA_HUMAN	0	50.0 AA STEP	50Step_Domain_p3500.0_to_3550.0	3500	3550	50			1	0	0	0	0	0	0	0	0	0	0	0	0	0
	0	FILA_HUMAN	0	50.0 AA STEP	50Step_Domain_p3550.0_to_3600.0	3550	3600	50			1	0	0	0	0	0	0	0	0	0	0	0	0	0
	0	FILA_HUMAN	0	50.0 AA STEP	50Step_Domain_p3600.0_to_3650.0	3600	3650	50			1	0	0	0	0	0	0	0	0	0	0	0	0	0
	0	FILA_HUMAN	0	50.0 AA STEP	50Step_Domain_p3650.0_to_3700.0	3650	3700	50			1	0	0	0	0	0	0	0	0	0	0	0	0	0
	0	FILA_HUMAN	0	50.0 AA STEP	50Step_Domain_p3700.0_to_3750.0	3700	3750	50			1	0	0	0	0	0	0	0	0	0	0	0	0	0
	0	FILA_HUMAN	0	50.0 AA STEP	50Step_Domain_p3750.0_to_3800.0	3750	3800	50			1	0	0	0	0	0	0	0	0	0	0	0	0	0
	0	FILA_HUMAN	0	50.0 AA STEP	50Step_Domain_p3800.0_to_3850.0	3800	3850	50			1	0	0	0	0	0	0	0	0	0	0	0	0	0
	0	FILA_HUMAN	0	50.0 AA STEP	50Step_Domain_p3850.0_to_3900.0	3850	3900	50			1	0	0	0	0	0	0	0	0	0	0	0	0	0
	0	FILA_HUMAN	0	50.0 AA STEP	50Step_Domain_p3900.0_to_3950.0	3900	3950	50			1	0	0	0	0	0	0	0	0	0	0	0	0	0
	0	FILA_HUMAN	0	50.0 AA STEP	50Step_Domain_p3950.0_to_4000.0	3950	4000	50			1	0	0	0	0	0	0	0	0	0	0	0	0	0
	0	FILA_HUMAN	1	50.0 AA STEP	50Step_Domain_p4000.0_to_4050.0	4000	4050	50		DPGLCGHSSDISK QLGFSQSQR DPGLCGHSSDISK QLGFSQSQR	0	0.02	0	0	0	0	1	1	0	0	0	0	2	2
	0	FILA_HUMAN	1	50.0 AA STEP	50Step_Domain_p4050.0_to_4061.0	4050	4061	11		QLGFSQSQR QLGFSQSQR	0	0.0909091	0	0	0	0	1	1	0	0	0	0	1	1
	1	GSHB_HUMAN	0	50.0 AA STEP	50Step_Domain_p0_to_50	0	50	50	ALAEGVLLR QQLEELAR		0.002	-0.02	1	0	1	0	0	0	1	0	1	0	0	0
	0	GSHB_HUMAN	0	50.0 AA STEP	50Step_Domain_p50.0_to_100.0	50	100	50			1	0	0	0	0	0	0	0	0	0	0	0	0	0
	0	GSHB_HUMAN	0	50.0 AA STEP	50Step_Domain_p100.0_to_150.0	100	150	50			1	0	0	0	0	0	0	0	0	0	0	0	0	0
	0	GSHB_HUMAN	0	50.0 AA STEP	50Step_Domain_p150.0_to_200.0	150	200	50			1	0	0	0	0	0	0	0	0	0	0	0	0	0
	1	GSHB_HUMAN	0	50.0 AA STEP	50Step_Domain_p200.0_to_250.0	200	250	50	AIENELLAR AIENELLAR		0.002	-0.02	1	0	1	0	0	0	1	0	1	0	0	0
	0	GSHB_HUMAN	0	50.0 AA STEP	50Step_Domain_p250.0_to_300.0	250	300	50			1	0	0	0	0	0	0	0	0	0	0	0	0	0
	0	GSHB_HUMAN	0	50.0 AA STEP	50Step_Domain_p300.0_to_350.0	300	350	50			1	0	0	0	0	0	0	0	0	0	0	0	0	0
	0	GSHB_HUMAN	0	50.0 AA STEP	50Step_Domain_p350.0_to_400.0	350	400	50			1	0	0	0	0	0	0	0	0	0	0	0	0	0
	0	GSHB_HUMAN	0	50.0 AA STEP	50Step_Domain_p400.0_to_450.0	400	450	50			1	0	0	0	0	0	0	0	0	0	0	0	0	0
	0	GSHB_HUMAN	0	50.0 AA STEP	50Step_Domain_p450.0_to_474.0	450	474	24			1	0	0	0	0	0	0	0	0	0	0	0	0	0
	0	HEXB_HUMAN	0	50.0 AA STEP	50Step_Domain_p0_to_50	0	50	50			1	0	0	0	0	0	0	0	0	0	0	0	0	0
	0	HEXB_HUMAN	0	50.0 AA STEP	50Step_Domain_p50.0_to_100.0	50	100	50			1	0	0	0	0	0	0	0	0	0	0	0	0	0
	0	HEXB_HUMAN	0	50.0 AA STEP	50Step_Domain_p100.0_to_150.0	100	150	50			1	0	0	0	0	0	0	0	0	0	0	0	0	0
	0	HEXB_HUMAN	0	50.0 AA STEP	50Step_Domain_p150.0_to_200.0	150	200	50			1	0	0	0	0	0	0	0	0	0	0	0	0	0
	0	HEXB_HUMAN	0	50.0 AA STEP	50Step_Domain_p200.0_to_250.0	200	250	50			1	0	0	0	0	0	0	0	0	0	0	0	0	0
	0	HEXB_HUMAN	0	50.0 AA STEP	50Step_Domain_p250.0_to_300.0	250	300	50			1	0	0	0	0	0	0	0	0	0	0	0	0	0
	0	HEXB_HUMAN	0	50.0 AA STEP	50Step_Domain_p300.0_to_350.0	300	350	50			1	0	0	0	0	0	0	0	0	0	0	0	0	0
	0	HEXB_HUMAN	0	50.0 AA STEP	50Step_Domain_p350.0_to_400.0	350	400	50			1	0	0	0	0	0	0	0	0	0	0	0	0	0
	1	HEXB_HUMAN	2	50.0 AA STEP	50Step_Domain_p400.0_to_450.0	400	450	50	LAPGTIVEVWK GSIVWQEVFDDK LAPGTIVEVWK	DSAYPEELSR GSIVWQEVFDDK LAPGTIVEVWK GSIVWQEVFDDK LAPGTIVEVWK GSIVWQEVFDDK LAPGTIVEVWK	0	0.02	2	1	0	2	2	2	2	1	0	2	2	3
	0	HEXB_HUMAN	0	50.0 AA STEP	50Step_Domain_p450.0_to_500.0	450	500	50			1	0	0	0	0	0	0	0	0	0	0	0	0	0
	0	HEXB_HUMAN	0	50.0 AA STEP	50Step_Domain_p500.0_to_550.0	500	550	50	GIAAQPLYAGYCNHENM		1	0	0	1	0	0	0	0	0	1	0	0	0	0
	0	HEXB_HUMAN	0	50.0 AA STEP	50Step_Domain_p550.0_to_556.0	550	556	6			1	0	0	0	0	0	0	0	0	0	0	0	0	0
	0	INVO_HUMAN	0	50.0 AA STEP	50Step_Domain_p0_to_50	0	50	50		VPVELPVEVPSKQEEK	1	0	0	0	0	0	0	1	0	0	0	0	0	1
	0	INVO_HUMAN	0	50.0 AA STEP	50Step_Domain_p50.0_to_100.0	50	100	50		VPVELPVEVPSKQEEK	1	0	0	0	0	0	0	1	0	0	0	0	0	1
	1	INVO_HUMAN	1	50.0 AA STEP	50Step_Domain_p100.0_to_150.0	100	150	50	KEQLLELPEQQEGHLK LLDQQLDQELVK LLDQQLDQELVK	KEQLLELPEQQEGHLK LLDQQLDQELVK KEQLLELPEQQEGHLK LLDQQLDQELVK LLDQQLDQELVK	0.4608	0	1	0	1	1	2	1	1	0	2	1	2	2
	0	INVO_HUMAN	1	50.0 AA STEP	50Step_Domain_p150.0_to_200.0	150	200	50	KEQLLELPEQQEGHLK	KEQLLELPEQQEGHLK KEQLLELPEQQEGHLK	1	0.02	0	0	1	0	1	1	0	0	1	0	1	1
	0	INVO_HUMAN	0	50.0 AA STEP	50Step_Domain_p200.0_to_250.0	200	250	50			1	0	0	0	0	0	0	0	0	0	0	0	0	0
	0	INVO_HUMAN	1	50.0 AA STEP	50Step_Domain_p250.0_to_300.0	250	300	50	YLEQQEGQLK	YLEQQEGQLK YLEQQEGQLK YLEQQEGQLK	0.4608	0.02	0	0	1	1	1	1	0	0	1	1	1	1
	0	INVO_HUMAN	0	50.0 AA STEP	50Step_Domain_p300.0_to_350.0	300	350	50			1	0	0	0	0	0	0	0	0	0	0	0	0	0
	0	INVO_HUMAN	0	50.0 AA STEP	50Step_Domain_p350.0_to_400.0	350	400	50	HLEEEEGQLK	HLVQQEGQLK	1	0	1	0	0	1	0	0	1	0	0	1	0	0
	0	INVO_HUMAN	0	50.0 AA STEP	50Step_Domain_p400.0_to_450.0	400	450	50	QVEHLEQQVGQLK	HLVQQEGQLK	1	0	0	0	1	1	0	0	0	0	1	1	0	0
	0	INVO_HUMAN	0	50.0 AA STEP	50Step_Domain_p450.0_to_500.0	450	500	50		QEAQLELPEQQVGQPK	1	0	0	0	0	0	0	1	0	0	0	0	0	1
	0	INVO_HUMAN	0	50.0 AA STEP	50Step_Domain_p500.0_to_550.0	500	550	50		QEAQLELPEQQVGQPK	1	0	0	0	0	0	0	1	0	0	0	0	0	1
	0	INVO_HUMAN	0	50.0 AA STEP	50Step_Domain_p550.0_to_585.0	550	585	35			1	0	0	0	0	0	0	0	0	0	0	0	0	0
	0	ISK5_HUMAN	0	50.0 AA STEP	50Step_Domain_p0_to_50	0	50	50			1	0	0	0	0	0	0	0	0	0	0	0	0	0
	1	ISK5_HUMAN	1	50.0 AA STEP	50Step_Domain_p50.0_to_100.0	50	100	50	ATAPTELNCDDFK ATAPTELNCDDFK ATAPTELNCDDFK	ATAPTELNCDDFK ATAPTELNCDDFK ATAPTELNCDDFK	1	0	1	1	1	1	2	1	1	1	1	1	1	1
	1	ISK5_HUMAN	1	50.0 AA STEP	50Step_Domain_p100.0_to_150.0	100	150	50	ATAPTELNCDDFK ATAPTELNCDDFK ATAPTELNCDDFK	ATAPTELNCDDFK ATAPTELNCDDFK ATAPTELNCDDFK	1	0	1	1	1	1	2	1	1	1	1	1	1	1
	0	ISK5_HUMAN	0	50.0 AA STEP	50Step_Domain_p150.0_to_200.0	150	200	50	ENDPVLGPDGK	ENDPVLGPDGK	1	0	0	0	1	1	0	0	0	0	1	1	0	0
	0	ISK5_HUMAN	0	50.0 AA STEP	50Step_Domain_p200.0_to_250.0	200	250	50			1	0	0	0	0	0	0	0	0	0	0	0	0	0
	0	ISK5_HUMAN	0	50.0 AA STEP	50Step_Domain_p250.0_to_300.0	250	300	50			1	0	0	0	0	0	0	0	0	0	0	0	0	0
	0	ISK5_HUMAN	0	50.0 AA STEP	50Step_Domain_p300.0_to_350.0	300	350	50			1	0	0	0	0	0	0	0	0	0	0	0	0	0
	0	ISK5_HUMAN	0	50.0 AA STEP	50Step_Domain_p350.0_to_400.0	350	400	50		ATSYAELCSEYR	1	0	0	0	0	0	0	1	0	0	0	0	0	1
	1	ISK5_HUMAN	0	50.0 AA STEP	50Step_Domain_p400.0_to_450.0	400	450	50	STASFEELCSEYR STASFEELCSEYR STASFEELCSEYR	STASFEELCSEYR	0.5192	-0.02	1	1	1	0	0	1	1	1	1	0	0	1
	0	ISK5_HUMAN	0	50.0 AA STEP	50Step_Domain_p450.0_to_500.0	450	500	50			1	0	0	0	0	0	0	0	0	0	0	0	0	0
	0	ISK5_HUMAN	0	50.0 AA STEP	50Step_Domain_p500.0_to_550.0	500	550	50			1	0	0	0	0	0	0	0	0	0	0	0	0	0
	0	ISK5_HUMAN	0	50.0 AA STEP	50Step_Domain_p550.0_to_600.0	550	600	50			1	0	0	0	0	0	0	0	0	0	0	0	0	0
	2	ISK5_HUMAN	1	50.0 AA STEP	50Step_Domain_p600.0_to_650.0	600	650	50	EAEKETCDEFRR EAEKETCDEFRR ENDPVRGPDGK EAEKETCDEFRR	EAEKETCDEFRR EAEKETCDEFRR	0.022	-0.02	2	1	2	1	0	1	2	1	3	1	0	1
	0	ISK5_HUMAN	0	50.0 AA STEP	50Step_Domain_p650.0_to_700.0	650	700	50	ENDPVRGPDGK		1	0	0	0	1	0	0	0	0	0	1	0	0	0
	0	ISK5_HUMAN	0	50.0 AA STEP	50Step_Domain_p700.0_to_750.0	700	750	50			1	0	0	0	0	0	0	0	0	0	0	0	0	0
	0	ISK5_HUMAN	0	50.0 AA STEP	50Step_Domain_p750.0_to_800.0	750	800	50			1	0	0	0	0	0	0	0	0	0	0	0	0	0
	0	ISK5_HUMAN	0	50.0 AA STEP	50Step_Domain_p800.0_to_850.0	800	850	50			1	0	0	0	0	0	0	0	0	0	0	0	0	0
	0	ISK5_HUMAN	0	50.0 AA STEP	50Step_Domain_p850.0_to_900.0	850	900	50			1	0	0	0	0	0	0	0	0	0	0	0	0	0
	1	ISK5_HUMAN	1	50.0 AA STEP	50Step_Domain_p900.0_to_950.0	900	950	50	NNELICPR NNELICPR	NNELICPR NNELICPR	1	0	1	0	1	0	2	1	1	0	1	0	1	1
	1	ISK5_HUMAN	1	50.0 AA STEP	50Step_Domain_p950.0_to_1000.0	950	1000	50	AVFLTEALER AVFLTEALER AVFLTEALER	AVFLTEALER AVFLTEALER	1	0	1	1	1	1	0	1	1	1	1	1	0	1
	0	ISK5_HUMAN	0	50.0 AA STEP	50Step_Domain_p1000.0_to_1050.0	1000	1050	50			1	0	0	0	0	0	0	0	0	0	0	0	0	0
	0	ISK5_HUMAN	0	50.0 AA STEP	50Step_Domain_p1050.0_to_1064.0	1050	1064	14			1	0	0	0	0	0	0	0	0	0	0	0	0	0
	0	ITA6_HUMAN	0	50.0 AA STEP	50Step_Domain_p0_to_50	0	50	50			1	0	0	0	0	0	0	0	0	0	0	0	0	0
	1	ITA6_HUMAN	0	50.0 AA STEP	50Step_Domain_p50.0_to_100.0	50	100	50	TGGLYSCDITAR TGGLYSCDITAR TGGLYSCDITAR	TGGLYSCDITAR	0	-0.02	1	1	1	0	1	0	1	1	1	0	1	0
	0	ITA6_HUMAN	0	50.0 AA STEP	50Step_Domain_p100.0_to_150.0	100	150	50			1	0	0	0	0	0	0	0	0	0	0	0	0	0
	0	ITA6_HUMAN	0	50.0 AA STEP	50Step_Domain_p150.0_to_200.0	150	200	50			1	0	0	0	0	0	0	0	0	0	0	0	0	0
	0	ITA6_HUMAN	0	50.0 AA STEP	50Step_Domain_p200.0_to_250.0	200	250	50			1	0	0	0	0	0	0	0	0	0	0	0	0	0
	0	ITA6_HUMAN	0	50.0 AA STEP	50Step_Domain_p250.0_to_300.0	250	300	50			1	0	0	0	0	0	0	0	0	0	0	0	0	0
	0	ITA6_HUMAN	0	50.0 AA STEP	50Step_Domain_p300.0_to_350.0	300	350	50			1	0	0	0	0	0	0	0	0	0	0	0	0	0
	0	ITA6_HUMAN	0	50.0 AA STEP	50Step_Domain_p350.0_to_400.0	350	400	50			1	0	0	0	0	0	0	0	0	0	0	0	0	0
	0	ITA6_HUMAN	0	50.0 AA STEP	50Step_Domain_p400.0_to_450.0	400	450	50			1	0	0	0	0	0	0	0	0	0	0	0	0	0
	0	ITA6_HUMAN	0	50.0 AA STEP	50Step_Domain_p450.0_to_500.0	450	500	50			1	0	0	0	0	0	0	0	0	0	0	0	0	0
	0	ITA6_HUMAN	0	50.0 AA STEP	50Step_Domain_p500.0_to_550.0	500	550	50			1	0	0	0	0	0	0	0	0	0	0	0	0	0
	0	ITA6_HUMAN	0	50.0 AA STEP	50Step_Domain_p550.0_to_600.0	550	600	50	YTQELTLK		0.1863	0	0	1	0	0	0	0	0	1	0	0	0	0
	0	ITA6_HUMAN	0	50.0 AA STEP	50Step_Domain_p600.0_to_650.0	600	650	50			1	0	0	0	0	0	0	0	0	0	0	0	0	0
	1	ITA6_HUMAN	0	50.0 AA STEP	50Step_Domain_p650.0_to_700.0	650	700	50	FSYLPIQK FSYLPIQK	FSYLPIQK	0.1863	-0.02	1	0	1	0	1	0	1	0	1	0	1	0
	0	ITA6_HUMAN	0	50.0 AA STEP	50Step_Domain_p700.0_to_750.0	700	750	50			1	0	0	0	0	0	0	0	0	0	0	0	0	0
	0	ITA6_HUMAN	0	50.0 AA STEP	50Step_Domain_p750.0_to_800.0	750	800	50			1	0	0	0	0	0	0	0	0	0	0	0	0	0
	0	ITA6_HUMAN	0	50.0 AA STEP	50Step_Domain_p800.0_to_850.0	800	850	50			1	0	0	0	0	0	0	0	0	0	0	0	0	0
	0	ITA6_HUMAN	0	50.0 AA STEP	50Step_Domain_p850.0_to_900.0	850	900	50			1	0	0	0	0	0	0	0	0	0	0	0	0	0
	0	ITA6_HUMAN	0	50.0 AA STEP	50Step_Domain_p900.0_to_950.0	900	950	50			1	0	0	0	0	0	0	0	0	0	0	0	0	0
	0	ITA6_HUMAN	0	50.0 AA STEP	50Step_Domain_p950.0_to_1000.0	950	1000	50			1	0	0	0	0	0	0	0	0	0	0	0	0	0
	0	ITA6_HUMAN	0	50.0 AA STEP	50Step_Domain_p1000.0_to_1050.0	1000	1050	50			1	0	0	0	0	0	0	0	0	0	0	0	0	0
	0	ITA6_HUMAN	0	50.0 AA STEP	50Step_Domain_p1050.0_to_1100.0	1050	1100	50			1	0	0	0	0	0	0	0	0	0	0	0	0	0
	0	ITA6_HUMAN	0	50.0 AA STEP	50Step_Domain_p1100.0_to_1130.0	1100	1130	30			1	0	0	0	0	0	0	0	0	0	0	0	0	0
	0	ITB1_HUMAN	0	50.0 AA STEP	50Step_Domain_p0_to_50	0	50	50			1	0	0	0	0	0	0	0	0	0	0	0	0	0
	0	ITB1_HUMAN	0	50.0 AA STEP	50Step_Domain_p50.0_to_100.0	50	100	50			1	0	0	0	0	0	0	0	0	0	0	0	0	0
	0	ITB1_HUMAN	0	50.0 AA STEP	50Step_Domain_p100.0_to_150.0	100	150	50			1	0	0	0	0	0	0	0	0	0	0	0	0	0
	1	ITB1_HUMAN	1	50.0 AA STEP	50Step_Domain_p150.0_to_200.0	150	200	50	IGFGSFVEK IGFGSFVEK IGFGSFVEK	IGFGSFVEK IGFGSFVEK	0.128	0	1	1	1	1	0	1	1	1	1	1	0	1
	1	ITB1_HUMAN	1	50.0 AA STEP	50Step_Domain_p200.0_to_250.0	200	250	50	GEVFNELVGK GEVFNELVGK GEVFNELVGK	GEVFNELVGK GEVFNELVGK	0.128	0	1	1	1	1	0	1	1	1	1	1	0	1
	0	ITB1_HUMAN	0	50.0 AA STEP	50Step_Domain_p250.0_to_300.0	250	300	50			1	0	0	0	0	0	0	0	0	0	0	0	0	0
	0	ITB1_HUMAN	0	50.0 AA STEP	50Step_Domain_p300.0_to_350.0	300	350	50			1	0	0	0	0	0	0	0	0	0	0	0	0	0
	0	ITB1_HUMAN	0	50.0 AA STEP	50Step_Domain_p350.0_to_400.0	350	400	50			1	0	0	0	0	0	0	0	0	0	0	0	0	0
	0	ITB1_HUMAN	0	50.0 AA STEP	50Step_Domain_p400.0_to_450.0	400	450	50			1	0	0	0	0	0	0	0	0	0	0	0	0	0
	0	ITB1_HUMAN	0	50.0 AA STEP	50Step_Domain_p450.0_to_500.0	450	500	50			1	0	0	0	0	0	0	0	0	0	0	0	0	0
	0	ITB1_HUMAN	0	50.0 AA STEP	50Step_Domain_p500.0_to_550.0	500	550	50			1	0	0	0	0	0	0	0	0	0	0	0	0	0
	0	ITB1_HUMAN	0	50.0 AA STEP	50Step_Domain_p550.0_to_600.0	550	600	50			1	0	0	0	0	0	0	0	0	0	0	0	0	0
	0	ITB1_HUMAN	0	50.0 AA STEP	50Step_Domain_p600.0_to_650.0	600	650	50			1	0	0	0	0	0	0	0	0	0	0	0	0	0
	0	ITB1_HUMAN	0	50.0 AA STEP	50Step_Domain_p650.0_to_700.0	650	700	50			1	0	0	0	0	0	0	0	0	0	0	0	0	0
	0	ITB1_HUMAN	0	50.0 AA STEP	50Step_Domain_p700.0_to_750.0	700	750	50			1	0	0	0	0	0	0	0	0	0	0	0	0	0
	0	ITB1_HUMAN	0	50.0 AA STEP	50Step_Domain_p750.0_to_798.0	750	798	48			1	0	0	0	0	0	0	0	0	0	0	0	0	0
	0	ITB4_HUMAN	0	50.0 AA STEP	50Step_Domain_p0_to_50	0	50	50			1	0	0	0	0	0	0	0	0	0	0	0	0	0
	0	ITB4_HUMAN	0	50.0 AA STEP	50Step_Domain_p50.0_to_100.0	50	100	50			1	0	0	0	0	0	0	0	0	0	0	0	0	0
	0	ITB4_HUMAN	0	50.0 AA STEP	50Step_Domain_p100.0_to_150.0	100	150	50			1	0	0	0	0	0	0	0	0	0	0	0	0	0
	0	ITB4_HUMAN	0	50.0 AA STEP	50Step_Domain_p150.0_to_200.0	150	200	50			1	0	0	0	0	0	0	0	0	0	0	0	0	0
	0	ITB4_HUMAN	0	50.0 AA STEP	50Step_Domain_p200.0_to_250.0	200	250	50			1	0	0	0	0	0	0	0	0	0	0	0	0	0
	0	ITB4_HUMAN	0	50.0 AA STEP	50Step_Domain_p250.0_to_300.0	250	300	50			1	0	0	0	0	0	0	0	0	0	0	0	0	0
	1	ITB4_HUMAN	0	50.0 AA STEP	50Step_Domain_p300.0_to_350.0	300	350	50	TQDYPSVPTLVR TQDYPSVPTLVR		1	-0.02	1	0	1	0	0	0	1	0	1	0	0	0
	0	ITB4_HUMAN	0	50.0 AA STEP	50Step_Domain_p350.0_to_400.0	350	400	50			1	0	0	0	0	0	0	0	0	0	0	0	0	0
	1	ITB4_HUMAN	0	50.0 AA STEP	50Step_Domain_p400.0_to_450.0	400	450	50	MDAGIICDVCTCELQK GNIHLKPSFSDGLK MDAGIICDVCTCELQK MDAGIICDVCTCELQK	MDAGIICDVCTCELQK	0.1369	-0.02	1	2	1	1	0	0	1	1	2	1	0	0
	1	ITB4_HUMAN	0	50.0 AA STEP	50Step_Domain_p450.0_to_500.0	450	500	50	MDAGIICDVCTCELQK MDAGIICDVCTCELQK MDAGIICDVCTCELQK	MDAGIICDVCTCELQK	0.1369	-0.02	1	2	1	1	0	0	1	1	1	1	0	0
	0	ITB4_HUMAN	0	50.0 AA STEP	50Step_Domain_p500.0_to_550.0	500	550	50		TSGFLCNDR	1	0	0	0	0	1	0	0	0	0	0	1	0	0
	0	ITB4_HUMAN	0	50.0 AA STEP	50Step_Domain_p550.0_to_600.0	550	600	50		TSGFLCNDR	1	0	0	0	0	1	0	0	0	0	0	1	0	0
	1	ITB4_HUMAN	1	50.0 AA STEP	50Step_Domain_p600.0_to_650.0	600	650	50	SCVQCQAWGTGEK SCVQCQAWGTGEK SCVQCQAWGTGEK	SCVQCQAWGTGEK SCVQCQAWGTGEK	1	0	1	2	1	1	2	0	1	1	1	1	1	0
	0	ITB4_HUMAN	0	50.0 AA STEP	50Step_Domain_p650.0_to_700.0	650	700	50			1	0	0	0	0	0	0	0	0	0	0	0	0	0
	0	ITB4_HUMAN	0	50.0 AA STEP	50Step_Domain_p700.0_to_750.0	700	750	50			1	0	0	0	0	0	0	0	0	0	0	0	0	0
	0	ITB4_HUMAN	0	50.0 AA STEP	50Step_Domain_p750.0_to_800.0	750	800	50			1	0	0	0	0	0	0	0	0	0	0	0	0	0
	1	ITB4_HUMAN	1	50.0 AA STEP	50Step_Domain_p800.0_to_850.0	800	850	50	QEVEENLNEVYR QEVEENLNEVYR	QEVEENLNEVYR QEVEENLNEVYR QEVEENLNEVYR	1	0	1	0	1	1	2	1	1	0	1	1	1	1
	1	ITB4_HUMAN	1	50.0 AA STEP	50Step_Domain_p850.0_to_900.0	850	900	50	KQDHTIVDTVLMAPR QDHTIVDTVLMAPR QEVEENLNEVYR QEVEENLNEVYR	QEVEENLNEVYR QEVEENLNEVYR QEVEENLNEVYR	1	0	1	0	2	1	2	1	1	0	3	1	1	1
	0	ITB4_HUMAN	0	50.0 AA STEP	50Step_Domain_p900.0_to_950.0	900	950	50	VAPGYYTLTADQDAR	VAPGYYTLTADQDAR	1	0	1	0	0	1	0	0	1	0	0	1	0	0
	1	ITB4_HUMAN	2	50.0 AA STEP	50Step_Domain_p950.0_to_1000.0	950	1000	50	DVVSFEQPEFSVSR DVVSFEQPEFSVSR LVNITIIK LVNITIIK	DVVSFEQPEFSVSR LVNITIIK DVVSFEQPEFSVSR LVNITIIK DVVSFEQPEFSVSR	0.1369	0.02	1	2	1	1	3	3	1	1	2	1	2	2
	1	ITB4_HUMAN	1	50.0 AA STEP	50Step_Domain_p1000.0_to_1050.0	1000	1050	50	DVVSFEQPEFSVSR DVVSFEQPEFSVSR	DVVSFEQPEFSVSR DVVSFEQPEFSVSR DVVSFEQPEFSVSR	1	0	0	2	1	1	2	1	0	1	1	1	1	1
	1	ITB4_HUMAN	1	50.0 AA STEP	50Step_Domain_p1050.0_to_1100.0	1050	1100	50	LLELQEVDSLLR LLELQEVDSLLR	LLELQEVDSLLR LLELQEVDSLLR LLELQEVDSLLR	1	0	0	2	1	1	2	1	0	1	1	1	1	1
	0	ITB4_HUMAN	0	50.0 AA STEP	50Step_Domain_p1100.0_to_1150.0	1100	1150	50			1	0	0	0	0	0	0	0	0	0	0	0	0	0
	0	ITB4_HUMAN	0	50.0 AA STEP	50Step_Domain_p1150.0_to_1200.0	1150	1200	50			1	0	0	0	0	0	0	0	0	0	0	0	0	0
	0	ITB4_HUMAN	0	50.0 AA STEP	50Step_Domain_p1200.0_to_1250.0	1200	1250	50			1	0	0	0	0	0	0	0	0	0	0	0	0	0
	1	ITB4_HUMAN	1	50.0 AA STEP	50Step_Domain_p1250.0_to_1300.0	1250	1300	50	MLLIENLR MLLIENLR MLLIENLR	MLLIENLR MLLIENLR MLLIENLR	1	0	1	2	1	1	2	1	1	1	1	1	1	1
	1	ITB4_HUMAN	1	50.0 AA STEP	50Step_Domain_p1300.0_to_1350.0	1300	1350	50	EAIINLATQPK EAIINLATQPK EAIINLATQPK	EAIINLATQPK EAIINLATQPK	1	0	1	2	1	1	0	1	1	1	1	1	0	1
	0	ITB4_HUMAN	0	50.0 AA STEP	50Step_Domain_p1350.0_to_1400.0	1350	1400	50			1	0	0	0	0	0	0	0	0	0	0	0	0	0
	0	ITB4_HUMAN	0	50.0 AA STEP	50Step_Domain_p1400.0_to_1450.0	1400	1450	50			1	0	0	0	0	0	0	0	0	0	0	0	0	0
	0	ITB4_HUMAN	0	50.0 AA STEP	50Step_Domain_p1450.0_to_1500.0	1450	1500	50			1	0	0	0	0	0	0	0	0	0	0	0	0	0
	0	ITB4_HUMAN	1	50.0 AA STEP	50Step_Domain_p1500.0_to_1550.0	1500	1550	50		LTAGVPDTPTR DYSTLTSVSSHDSR	1	0.02	0	0	0	1	0	1	0	0	0	1	0	1
	0	ITB4_HUMAN	0	50.0 AA STEP	50Step_Domain_p1550.0_to_1600.0	1550	1600	50			1	0	0	0	0	0	0	0	0	0	0	0	0	0
	0	ITB4_HUMAN	0	50.0 AA STEP	50Step_Domain_p1600.0_to_1650.0	1600	1650	50			1	0	0	0	0	0	0	0	0	0	0	0	0	0
	0	ITB4_HUMAN	0	50.0 AA STEP	50Step_Domain_p1650.0_to_1700.0	1650	1700	50			1	0	0	0	0	0	0	0	0	0	0	0	0	0
	0	ITB4_HUMAN	0	50.0 AA STEP	50Step_Domain_p1700.0_to_1750.0	1700	1750	50		LTVPGLSENVPYK	1	0	0	0	0	1	0	0	0	0	0	1	0	0
	1	ITB4_HUMAN	0	50.0 AA STEP	50Step_Domain_p1750.0_to_1800.0	1750	1800	50	HVTQEFVSR HVTQEFVSR		1	-0.02	1	0	1	0	0	0	1	0	1	0	0	0
	1	ITB4_HUMAN	0	50.0 AA STEP	50Step_Domain_p1800.0_to_1822.0	1800	1822	22	HVTQEFVSR HVTQEFVSR		1	-0.0454545	1	0	1	0	0	0	1	0	1	0	0	0
	160	K2C1_HUMAN	171	50.0 AA STEP	50Step_Domain_p0_to_50	0	50	50	FSSCGGGGGSFGAGGGFGSR SGGGFSSGSAGIINYQR FSSCGGGGGSFGAGGGFGSR SGGGFSSGSAGIINYQR FSSCGGGGGSFGAGGGFGSR SGGGFSSGSAGIINYQR	FSSCGGGGGSFGAGGGFGSR SGGGFSSGSAGIINYQR FSSCGGGGGSFGAGGGFGSR SGGGFSSGSAGIINYQR FSSCGGGGGSFGAGGGFGSR SGGGFSSGSAGIINYQR	1	0.22	162	166	151	188	169	157	152	160	176	160	141	165
	161	K2C1_HUMAN	175	50.0 AA STEP	50Step_Domain_p50.0_to_100.0	50	100	50	FSSCGGGGGSFGAGGGFGSR SISISVAR SLVNLGGSK FSSCGGGGGSFGAGGGFGSR SISISVAR SLVNLGGSK FSSCGGGGGSFGAGGGFGSR SISISVAR SLVNLGGSK	FSSCGGGGGSFGAGGGFGSR SISISVAR SLVNLGGSK FSSCGGGGGSFGAGGGFGSR SISISVAR SLVNLGGSK FSSCGGGGGSFGAGGGFGSR SISISVAR SLVNLGGSK	0.6929	0.28	163	167	154	188	174	163	153	161	180	160	145	171
	0	K2C1_HUMAN	0	50.0 AA STEP	50Step_Domain_p100.0_to_150.0	100	150	50			1	0	0	0	0	0	0	0	0	0	0	0	0	0
	24	K2C1_HUMAN	28	50.0 AA STEP	50Step_Domain_p150.0_to_200.0	150	200	50	SLNNQFASFIDK SLNNQFASFIDKVR FLEQQNQVLQTKWELLQQVDTSTR SLNNQFASFIDK SLNNQFASFIDKVR FLEQQNQVLQTKWELLQQVDTSTR SLNNQFASFIDK SLNNQFASFIDKVR	FLEQQNQVLQTKWELLQQVDTSTR SLNNQFASFIDK SLNNQFASFIDKVR FLEQQNQVLQTKWELLQQVDTSTR SLNNQFASFIDK SLNNQFASFIDKVR FLEQQNQVLQTKWELLQQVDTSTR SLNNQFASFIDK SLNNQFASFIDKVR	1	0.08	26	23	23	32	23	28	24	22	27	27	19	29
	36	K2C1_HUMAN	46	50.0 AA STEP	50Step_Domain_p200.0_to_250.0	200	250	50	SDQSRLDSELK SDQSRLDSELKNMQDMVEDYR THNLEPYFESFINNLR WELLQQVDTSTR FLEQQNQVLQTKWELLQQVDTSTR SDQSRLDSELK SDQSRLDSELKNMQDMVEDYR THNLEPYFESFINNLR WELLQQVDTSTR FLEQQNQVLQTKWELLQQVDTSTR SDQSRLDSELK SDQSRLDSELKNMQDMVEDYR THNLEPYFESFINNLR WELLQQVDTSTR	FLEQQNQVLQTKWELLQQVDTSTR SDQSRLDSELK THNLEPYFESFINNLR WELLQQVDTSTR FLEQQNQVLQTKWELLQQVDTSTR SDQSRLDSELK SDQSRLDSELKNMQDMVEDYR THNLEPYFESFINNLR WELLQQVDTSTR FLEQQNQVLQTKWELLQQVDTSTR SDQSRLDSELK SDQSRLDSELKNMQDMVEDYR THNLEPYFESFINNLR WELLQQVDTSTR	1	0.2	36	32	39	44	47	47	34	31	46	37	39	49
	49	K2C1_HUMAN	52	50.0 AA STEP	50Step_Domain_p250.0_to_300.0	250	300	50	DVDGAYMTK KDVDGAYMTK LDSELKNMQDMVEDYR LDSELKNMQDMVEDYRNK NMQDMVEDYR NMQDMVEDYRNK SDQSRLDSELK SDQSRLDSELKNMQDMVEDYR TNAENEFVTIK TNAENEFVTIKK DVDGAYMTK KDVDGAYMTK LDSELKNMQDMVEDYR LDSELKNMQDMVEDYRNK NMQDMVEDYR NMQDMVEDYRNK NMQDMVEDYRNKYEDEINK SDQSRLDSELK SDQSRLDSELKNMQDMVEDYR TNAENEFVTIK TNAENEFVTIKK DVDGAYMTK KDVDGAYMTK LDSELKNMQDMVEDYR LDSELKNMQDMVEDYRNK NMQDMVEDYR NMQDMVEDYRNK SDQSRLDSELK SDQSRL…	DVDGAYMTK KDVDGAYMTK LDSELKNMQDMVEDYR LDSELKNMQDMVEDYRNK NMQDMVEDYR NMQDMVEDYRNK NMQDMVEDYRNKYEDEINK RTNAENEFVTIK SDQSRLDSELK TNAENEFVTIK TNAENEFVTIKK DVDGAYMTK KDVDGAYMTK LDSELKNMQDMVEDYR NMQDMVEDYR NMQDMVEDYRNK SDQSRLDSELK SDQSRLDSELKNMQDMVEDYR TNAENEFVTIK TNAENEFVTIKK DVDGAYMTK KDVDGAYMTK LDSELKNMQDMVEDYR NMQDMVEDYR NMQDMVEDYRNK SDQSRLDSELK SDQSRLDSELKNMQDMVEDYR TNAENEFVTIK TNAENEFVTIKK	1	0.06	48	53	45	40	55	60	45	51	53	34	46	63
	23	K2C1_HUMAN	23	50.0 AA STEP	50Step_Domain_p300.0_to_350.0	300	350	50	SLDLDSIIAEVK SLDLDSIIAEVKAQYEDIAQK SLDLDSIIAEVK SLDLDSIIAEVKAQYEDIAQK SLDLDSIIAEVK SLDLDSIIAEVKAQYEDIAQK	SLDLDSIIAEVK SLDLDSIIAEVK SLDLDSIIAEVK SLDLDSIIAEVKAQYEDIAQK	1	0	21	24	25	25	22	21	20	23	29	21	18	22
	99	K2C1_HUMAN	97	50.0 AA STEP	50Step_Domain_p350.0_to_400.0	350	400	50	AEAESLYQSK AEAESLYQSKYEELQITAGR AQYEDIAQK NSKIEISELNR SKAEAESLYQSK SKAEAESLYQSKYEELQITAGR SLDLDSIIAEVK SLDLDSIIAEVKAQYEDIAQK YEELQITAGR AEAESLYQSK AEAESLYQSKYEELQITAGR AQYEDIAQK NSKIEISELNR SKAEAESLYQSK SKAEAESLYQSKYEELQITAGR SLDLDSIIAEVK SLDLDSIIAEVKAQYEDIAQK YEELQITAGR AEAESLYQSK AEAESLYQSKYEELQITAGR AQYEDIAQK NSKIEISELNR SKAEAESLYQSK SKAEAESLYQSKYEELQITAGR SLDLDSIIAEVK SLDLDSIIAEVKAQYEDIAQK YE…	AEAESLYQSK AEAESLYQSKYEELQITAGR AQYEDIAQK NSKIEISELNR SKAEAESLYQSK SKAEAESLYQSKYEELQITAGR SLDLDSIIAEVK YEELQITAGR AEAESLYQSK AEAESLYQSKYEELQITAGR AQYEDIAQK NSKIEISELNR SKAEAESLYQSK SKAEAESLYQSKYEELQITAGR SLDLDSIIAEVK YEELQITAGR AEAESLYQSK AEAESLYQSKYEELQITAGR AQYEDIAQK NSKIEISELNR SKAEAESLYQSK SKAEAESLYQSKYEELQITAGR SLDLDSIIAEVK SLDLDSIIAEVKAQYEDIAQK YEELQITAGR	1	-0.04	100	104	93	99	103	88	94	101	108	84	86	92
	84	K2C1_HUMAN	73	50.0 AA STEP	50Step_Domain_p400.0_to_450.0	400	450	50	GENALKDAK KQISNLQQSISDAEQR KQISNLQQSISDAEQRGENALK LNDLEDALQQAK LNDLEDALQQAKEDLAR LRSEIDNVK LRSEIDNVKK NKLNDLEDALQQAK NKLNDLEDALQQAKEDLAR NSKIEISELNR QISNLQQSISDAEQR QISNLQQSISDAEQRGENALK QISNLQQSISDAEQRGENALKDAK SEIDNVKK GENALKDAK KQISNLQQSISDAEQR KQISNLQQSISDAEQRGENALK LNDLEDALQQAK LNDLEDALQQAKEDLAR LRSEIDNVK LRSEIDNVKK NKLNDLEDALQQAK NKLNDLEDALQQAKEDLAR NSKIEISELNR QISNLQQSISDAEQR QISNLQQSISDAE…	GENALKDAK KQISNLQQSISDAEQR KQISNLQQSISDAEQRGENALK LNDLEDALQQAK LNDLEDALQQAKEDLAR LRSEIDNVK LRSEIDNVKK NKLNDLEDALQQAK NKLNDLEDALQQAKEDLAR NSKIEISELNR QISNLQQSISDAEQR QISNLQQSISDAEQRGENALK QISNLQQSISDAEQRGENALKDAK SEIDNVKK GENALKDAK KQISNLQQSISDAEQR KQISNLQQSISDAEQRGENALK LNDLEDALQQAK LNDLEDALQQAKEDLAR LRSEIDNVK NKLNDLEDALQQAK NKLNDLEDALQQAKEDLAR NSKIEISELNR QISNLQQSISDAEQR QISNLQQSISDAEQRGENALK QI…	1	-0.22	82	77	93	64	67	87	77	74	108	54	56	91
	101	K2C1_HUMAN	78	50.0 AA STEP	50Step_Domain_p450.0_to_500.0	450	500	50	DYQELMNTK LALDLEIATYR LLRDYQELMNTK LNDLEDALQQAK LNDLEDALQQAKEDLAR MSGECAPNVSVSVSTSHTTISGGGSR NKLNDLEDALQQAK NKLNDLEDALQQAKEDLAR TLLEGEESR DYQELMNTK LALDLEIATYR LLRDYQELMNTK LNDLEDALQQAK LNDLEDALQQAKEDLAR MSGECAPNVSVSVSTSHTTISGGGSR NKLNDLEDALQQAK NKLNDLEDALQQAKEDLAR TLLEGEESR DYQELMNTK LALDLEIATYR LLRDYQELMNTK LNDLEDALQQAK LNDLEDALQQAKEDLAR MSGECAPNVSVSVSTSHTTISGGGSR NKLNDLEDALQQAK NKLNDLEDALQQAKE…	DYQELMNTK LALDLEIATYR LLRDYQELMNTK LNDLEDALQQAK LNDLEDALQQAKEDLAR MSGECAPNVSVSVSTSHTTISGGGSR NKLNDLEDALQQAK NKLNDLEDALQQAKEDLAR TLLEGEESR DYQELMNTK LALDLEIATYR LLRDYQELMNTK LNDLEDALQQAK LNDLEDALQQAKEDLAR MSGECAPNVSVSVSTSHTTISGGGSR NKLNDLEDALQQAK NKLNDLEDALQQAKEDLAR TLLEGEESR DYQELMNTK LALDLEIATYR LLRDYQELMNTK LNDLEDALQQAK LNDLEDALQQAKEDLAR MSGECAPNVSVSVSTSHTTISGGGSR NKLNDLEDALQQAK NKLNDLEDALQQAKE…	0.0273	-0.46	105	86	112	76	70	88	98	83	131	65	58	92
	29	K2C1_HUMAN	24	50.0 AA STEP	50Step_Domain_p500.0_to_550.0	500	550	50	GGGGGGYGSGGSSYGSGGGSYGSGGGGGGGR GSYGSGGSSYGSGGGSYGSGGGGGGHGSYGSGSSSGGYR MSGECAPNVSVSVSTSHTTISGGGSR GGGGGGYGSGGSSYGSGGGSYGSGGGGGGGR GSYGSGGSSYGSGGGSYGSGGGGGGHGSYGSGSSSGGYR MSGECAPNVSVSVSTSHTTISGGGSR GGGGGGYGSGGSSYGSGGGSYGSGGGGGGGR MSGECAPNVSVSVSTSHTTISGGGSR	GGGGGGYGSGGSSYGSGGGSYGSGGGGGGGR MSGECAPNVSVSVSTSHTTISGGGSR GGGGGGYGSGGSSYGSGGGSYGSGGGGGGGR GSYGSGGSSYGSGGGSYGSGGGGGGHGSYGSGSSSGGYR MSGECAPNVSVSVSTSHTTISGGGSR GGGGGGYGSGGSSYGSGGGSYGSGGGGGGGR MSGECAPNVSVSVSTSHTTISGGGSR	1	-0.1	28	26	32	21	24	27	26	25	37	18	20	28
	2	K2C1_HUMAN	0	50.0 AA STEP	50Step_Domain_p550.0_to_600.0	550	600	50	GSYGSGGSSYGSGGGSYGSGGGGGGHGSYGSGSSSGGYR GGSGGGGGGSSGGR GSYGSGGSSYGSGGGSYGSGGGGGGHGSYGSGSSSGGYR GGSGGGGGGSSGGR	GSYGSGGSSYGSGGGSYGSGGGGGGHGSYGSGSSSGGYR	1	-0.04	1	1	4	0	1	0	1	1	5	0	1	0
	5	K2C1_HUMAN	5	50.0 AA STEP	50Step_Domain_p600.0_to_644.0	600	644	44	GSGGGSSGGSIGGR GSSSGGVK SSGGSSSVK GGSGGGGGGSSGGR GSGGGSSGGSIGGR GSSSGGVK SSGGSSSVK GGSGGGGGGSSGGR GSGGGSSGGSIGGR	GSGGGSSGGSIGGR GSSSGGVK GSGGGSSGGSIGGR GSSSGGVK SSGGSSSVK GSGGGSSGGSIGGR GSSSGGVK SSGGSSSVK	1	0	4	5	5	5	5	4	4	5	6	4	4	4
	0	K2C8_HUMAN	0	50.0 AA STEP	50Step_Domain_p0_to_50	0	50	50			1	0	0	0	0	0	0	0	0	0	0	0	0	0
	0	K2C8_HUMAN	0	50.0 AA STEP	50Step_Domain_p50.0_to_100.0	50	100	50			1	0	0	0	0	0	0	0	0	0	0	0	0	0
	0	K2C8_HUMAN	0	50.0 AA STEP	50Step_Domain_p100.0_to_150.0	100	150	50			1	0	0	0	0	0	0	0	0	0	0	0	0	0
	0	K2C8_HUMAN	0	50.0 AA STEP	50Step_Domain_p150.0_to_200.0	150	200	50			1	0	0	0	0	0	0	0	0	0	0	0	0	0
	0	K2C8_HUMAN	0	50.0 AA STEP	50Step_Domain_p200.0_to_250.0	200	250	50			1	0	0	0	0	0	0	0	0	0	0	0	0	0
	0	K2C8_HUMAN	0	50.0 AA STEP	50Step_Domain_p250.0_to_300.0	250	300	50			1	0	0	0	0	0	0	0	0	0	0	0	0	0
	0	K2C8_HUMAN	1	50.0 AA STEP	50Step_Domain_p300.0_to_350.0	300	350	50		LQAEIEGLK LQAEIEGLK	0.002	0.02	0	0	0	1	0	1	0	0	0	1	0	1
	0	K2C8_HUMAN	1	50.0 AA STEP	50Step_Domain_p350.0_to_400.0	350	400	50		LSELEAALQR LSELEAALQR	0.002	0.02	0	0	0	1	0	1	0	0	0	1	0	1
	0	K2C8_HUMAN	0	50.0 AA STEP	50Step_Domain_p400.0_to_450.0	400	450	50			1	0	0	0	0	0	0	0	0	0	0	0	0	0
	0	K2C8_HUMAN	0	50.0 AA STEP	50Step_Domain_p450.0_to_483.0	450	483	33			1	0	0	0	0	0	0	0	0	0	0	0	0	0
	0	KPRP_HUMAN	0	50.0 AA STEP	50Step_Domain_p0_to_50	0	50	50	LPLQQCCVK		1	0	0	1	0	0	0	0	0	1	0	0	0	0
	0	KPRP_HUMAN	0	50.0 AA STEP	50Step_Domain_p50.0_to_100.0	50	100	50			1	0	0	0	0	0	0	0	0	0	0	0	0	0
	0	KPRP_HUMAN	0	50.0 AA STEP	50Step_Domain_p100.0_to_150.0	100	150	50			1	0	0	0	0	0	0	0	0	0	0	0	0	0
	2	KPRP_HUMAN	2	50.0 AA STEP	50Step_Domain_p150.0_to_200.0	150	200	50	FSTQCQYQGSYSSCGPQFQSR FSTQCQYQGSYSSCGPQFQSR GRPAVCQPQGR FSTQCQYQGSYSSCGPQFQSR GRPAVCQPQGR	FSTQCQYQGSYSSCGPQFQSR GRPAVCQPQGR FSTQCQYQGSYSSCGPQFQSR GRPAVCQPQGR FSTQCQYQGSYSSCGPQFQSR GRPAVCQPQGR	1	0	3	2	2	2	2	2	3	2	2	2	2	2
	2	KPRP_HUMAN	2	50.0 AA STEP	50Step_Domain_p200.0_to_250.0	200	250	50	TSFSPCVPQCQTQGSYGSFTEQHR TSFSPCVPQCQTQGSYGSFTEQHR TSFSPCVPQCQTQGSYGSFTEQHR	TSFSPCVPQCQTQGSYGSFTEQHR TSFSPCVPQCQTQGSYGSFTEQHR TSFSPCVPQCQTQGSYGSFTEQHR	1	0	2	3	2	2	2	2	2	3	2	2	2	2
	1	KPRP_HUMAN	2	50.0 AA STEP	50Step_Domain_p250.0_to_300.0	250	300	50	RFEPCSSSYLPLRPSEGFPNYCTPPR RSEPIYNSR RSEPIYNSR RSEPIYNSR	RFEPCSSSYLPLRPSEGFPNYCTPPR RSEPIYNSR RSEPIYNSR FEPCSSSYLPLRPSEGFPNYCTPPR RFEPCSSSYLPLRPSEGFPNYCTPPR RSEPIYNSR	1	0.02	1	2	1	4	1	2	1	2	1	4	1	2
	8	KPRP_HUMAN	7	50.0 AA STEP	50Step_Domain_p300.0_to_350.0	300	350	50	CPVEIPPIR IEISSPCCPR RSEPIYNSR SEPIYNSR CPVEIPPIR IEISSPCCPR RPISSCSQR RSEPIYNSR CPVEIPPIR IEISSPCCPR RSEPIYNSR SEPIYNSR	CPVEIPPIR IEISSPCCPR RSEPIYNSR SEPIYNSR IEISSPCCPR RPISSCSQR RSEPIYNSR SEPIYNSR CPVEIPPIR IEISSPCCPR RSEPIYNSR SEPIYNSR	0.2928	-0.02	8	8	9	8	6	6	7	8	8	9	6	6
	6	KPRP_HUMAN	5	50.0 AA STEP	50Step_Domain_p350.0_to_400.0	350	400	50	CPVEIPPIR RLDQCPESPLQR CPVEIPPIR RLDQCPESPLQR CPVEIPPIR RLDQCPESPLQR	CPVEIPPIR RLDQCPESPLQR RLDQCPESPLQR CPVEIPPIR RLDQCPESPLQR	1	-0.02	7	5	7	7	4	5	6	5	6	8	4	5
	0	KPRP_HUMAN	0	50.0 AA STEP	50Step_Domain_p400.0_to_450.0	400	450	50			1	0	0	0	0	0	0	0	0	0	0	0	0	0
	1	KPRP_HUMAN	3	50.0 AA STEP	50Step_Domain_p450.0_to_500.0	450	500	50	SPSPCWGPNPVPYPGDLGCHESSPHR SPSPCWGPNPVPYPGDLGCHESSPHR SPSPCWGPNPVPYPGDLGCHESSPHR	SPSPCWGPNPVPYPGDLGCHESSPHR SPSPCWGPNPVPYPGDLGCHESSPHR SPSPCWGPNPVPYPGDLGCHESSPHR	0.2928	0.04	1	1	1	1	3	4	1	1	1	1	3	4
	1	KPRP_HUMAN	3	50.0 AA STEP	50Step_Domain_p500.0_to_550.0	500	550	50	SPSPCWGPNPVPYPGDLGCHESSPHR SPSPCWGPNPVPYPGDLGCHESSPHR SPSPCWGPNPVPYPGDLGCHESSPHR	SPSPCWGPNPVPYPGDLGCHESSPHR LDTEAPYCGPSSYNQGQESGAGCGPGDVFPER LDTEAPYCGPSSYNQGQESGAGCGPGDVFPERR SPSPCWGPNPVPYPGDLGCHESSPHR SPSPCWGPNPVPYPGDLGCHESSPHR	0.0312	0.04	1	1	1	1	5	4	1	1	1	1	5	4
	0	KPRP_HUMAN	1	50.0 AA STEP	50Step_Domain_p550.0_to_579.0	550	579	29		LDTEAPYCGPSSYNQGQESGAGCGPGDVFPER LDTEAPYCGPSSYNQGQESGAGCGPGDVFPERR	1	0.0344828	0	0	0	0	2	0	0	0	0	0	2	0
	0	LCAP_HUMAN	0	50.0 AA STEP	50Step_Domain_p0_to_50	0	50	50			1	0	0	0	0	0	0	0	0	0	0	0	0	0
	0	LCAP_HUMAN	0	50.0 AA STEP	50Step_Domain_p50.0_to_100.0	50	100	50			1	0	0	0	0	0	0	0	0	0	0	0	0	0
	0	LCAP_HUMAN	0	50.0 AA STEP	50Step_Domain_p100.0_to_150.0	100	150	50			1	0	0	0	0	0	0	0	0	0	0	0	0	0
	0	LCAP_HUMAN	0	50.0 AA STEP	50Step_Domain_p150.0_to_200.0	150	200	50			1	0	0	0	0	0	0	0	0	0	0	0	0	0
	0	LCAP_HUMAN	0	50.0 AA STEP	50Step_Domain_p200.0_to_250.0	200	250	50			1	0	0	0	0	0	0	0	0	0	0	0	0	0
	0	LCAP_HUMAN	0	50.0 AA STEP	50Step_Domain_p250.0_to_300.0	250	300	50			1	0	0	0	0	0	0	0	0	0	0	0	0	0
	0	LCAP_HUMAN	0	50.0 AA STEP	50Step_Domain_p300.0_to_350.0	300	350	50		SAFPCFDEPAFK	1	0	0	0	0	0	1	0	0	0	0	0	1	0
	0	LCAP_HUMAN	0	50.0 AA STEP	50Step_Domain_p350.0_to_400.0	350	400	50			1	0	0	0	0	0	0	0	0	0	0	0	0	0
	0	LCAP_HUMAN	0	50.0 AA STEP	50Step_Domain_p400.0_to_450.0	400	450	50			1	0	0	0	0	0	0	0	0	0	0	0	0	0
	0	LCAP_HUMAN	0	50.0 AA STEP	50Step_Domain_p450.0_to_500.0	450	500	50			1	0	0	0	0	0	0	0	0	0	0	0	0	0
	0	LCAP_HUMAN	1	50.0 AA STEP	50Step_Domain_p500.0_to_550.0	500	550	50		ELSSYEDFLDAR ELSSYEDFLDAR	0.0105	0.02	0	0	0	0	1	1	0	0	0	0	1	1
	0	LCAP_HUMAN	0	50.0 AA STEP	50Step_Domain_p550.0_to_600.0	550	600	50			1	0	0	0	0	0	0	0	0	0	0	0	0	0
	0	LCAP_HUMAN	0	50.0 AA STEP	50Step_Domain_p600.0_to_650.0	600	650	50			1	0	0	0	0	0	0	0	0	0	0	0	0	0
	0	LCAP_HUMAN	0	50.0 AA STEP	50Step_Domain_p650.0_to_700.0	650	700	50	YQSVSLLDK	YQSVSLLDK	1	0	0	0	1	0	0	1	0	0	1	0	0	1
	0	LCAP_HUMAN	0	50.0 AA STEP	50Step_Domain_p700.0_to_750.0	700	750	50			1	0	0	0	0	0	0	0	0	0	0	0	0	0
	0	LCAP_HUMAN	0	50.0 AA STEP	50Step_Domain_p750.0_to_800.0	750	800	50			1	0	0	0	0	0	0	0	0	0	0	0	0	0
	0	LCAP_HUMAN	0	50.0 AA STEP	50Step_Domain_p800.0_to_850.0	800	850	50			1	0	0	0	0	0	0	0	0	0	0	0	0	0
	0	LCAP_HUMAN	0	50.0 AA STEP	50Step_Domain_p850.0_to_900.0	850	900	50	YISIGSEAEK		1	0	0	0	1	0	0	0	0	0	1	0	0	0
	0	LCAP_HUMAN	0	50.0 AA STEP	50Step_Domain_p900.0_to_950.0	900	950	50			1	0	0	0	0	0	0	0	0	0	0	0	0	0
	0	LCAP_HUMAN	0	50.0 AA STEP	50Step_Domain_p950.0_to_1000.0	950	1000	50			1	0	0	0	0	0	0	0	0	0	0	0	0	0
	0	LCAP_HUMAN	0	50.0 AA STEP	50Step_Domain_p1000.0_to_1025.0	1000	1025	25			1	0	0	0	0	0	0	0	0	0	0	0	0	0
	3	LMNA_HUMAN	3	50.0 AA STEP	50Step_Domain_p0_to_50	0	50	50	LQEKEDLQELNDR SGAQASSTPLSPTR LQEKEDLQELNDR SGAQASSTPLSPTR LQEKEDLQELNDR SGAQASSTPLSPTR	LQEKEDLQELNDR SGAQASSTPLSPTR LQEKEDLQELNDR SGAQASSTPLSPTR LQEKEDLQELNDR SGAQASSTPLSPTR	1	0	3	3	3	2	3	3	3	3	3	2	3	3
	4	LMNA_HUMAN	3	50.0 AA STEP	50Step_Domain_p50.0_to_100.0	50	100	50	AAYEAELGDAR ITESEEVVSR SLETENAGLR AAYEAELGDAR ITESEEVVSR SLETENAGLR AAYEAELGDAR ITESEEVVSR SLETENAGLR	AAYEAELGDAR ITESEEVVSR SLETENAGLR AAYEAELGDAR ITESEEVVSR SLETENAGLR AAYEAELGDAR ITESEEVVSR	1	-0.02	4	4	4	2	3	4	4	4	4	2	3	4
	5	LMNA_HUMAN	5	50.0 AA STEP	50Step_Domain_p100.0_to_150.0	100	150	50	DLEALLNSK EAALSTALSEK KEGDLIAAQAR LKDLEALLNSK EAALSTALSEK KEGDLIAAQAR LKDLEALLNSK DLEALLNSK EAALSTALSEK EGDLIAAQAR KEGDLIAAQAR LKDLEALLNSK	DLEALLNSK EAALSTALSEK EGDLIAAQAR KEGDLIAAQAR LKDLEALLNSK DLEALLNSK EAALSTALSEK KEGDLIAAQAR LKDLEALLNSK DLEALLNSK EAALSTALSEK KEGDLIAAQAR LKDLEALLNSK	1	0	7	4	5	6	5	5	7	4	5	5	5	6
	8	LMNA_HUMAN	7	50.0 AA STEP	50Step_Domain_p150.0_to_200.0	150	200	50	EAALSTALSEK KQLQDEMLR LEAALGEAK LQTMKEELDFQK QLQDEMLR RTLEGELHDLR TLEGELHDLR EAALSTALSEK KQLQDEMLR LEAALGEAK LQTMKEELDFQK QLQDEMLR RTLEGELHDLR TLEGELHDLR EAALSTALSEK KQLQDEMLR LQTMKEELDFQK RTLEGELHDLR TLEGELHDLR	EAALSTALSEK KQLQDEMLR LEAALGEAK LQTMKEELDFQK QLQDEMLR RTLEGELHDLR TLEGELHDLR EAALSTALSEK LEAALGEAK LQTMKEELDFQK QLQDEMLR RTLEGELHDLR TLEGELHDLR EAALSTALSEK KQLQDEMLR LQTMKEELDFQK QLQDEMLR TLEGELHDLR	0.8316	-0.02	7	9	9	6	7	8	7	8	8	5	7	9
	3	LMNA_HUMAN	4	50.0 AA STEP	50Step_Domain_p200.0_to_250.0	200	250	50	LADALQELR LQTMKEELDFQK NIYSEELRETK LADALQELR LQTMKEELDFQK NIYSEELRETK LADALQELR LQTMKEELDFQK	AQHEDQVEQYK AQHEDQVEQYKK LADALQELR LQTMKEELDFQK NIYSEELR AQHEDQVEQYK LADALQELR LQTMKEELDFQK LADALQELR LQTMKEELDFQK NIYSEELRETK	1	0.02	3	3	3	3	3	6	3	3	3	3	3	7
	4	LMNA_HUMAN	6	50.0 AA STEP	50Step_Domain_p250.0_to_300.0	250	300	50	IDSLSAQLSQLQK NSNLVGAAHEELQQSR IDSLSAQLSQLQK NSNLVGAAHEELQQSR IDSLSAQLSQLQK NSNLVGAAHEELQQSR	AQHEDQVEQYK AQHEDQVEQYKK IDSLSAQLSQLQK NSNLVGAAHEELQQSR AQHEDQVEQYK IDSLSAQLSQLQK NSNLVGAAHEELQQSR IDSLSAQLSQLQK NSNLVGAAHEELQQSR	0.287	0.04	4	3	5	6	6	5	4	3	5	5	6	6
	4	LMNA_HUMAN	5	50.0 AA STEP	50Step_Domain_p300.0_to_350.0	300	350	50	DLEDSLAR IDSLSAQLSQLQK LRDLEDSLAR DLEDSLAR IDSLSAQLSQLQK LRDLEDSLAR DLEDSLAR IDSLSAQLSQLQK LRDLEDSLAR	DLEDSLAR IDSLSAQLSQLQK LRDLEDSLAR DLEDSLAR IDSLSAQLSQLQK LRDLEDSLAR DLEDSLAR IDSLSAQLSQLQK LRDLEDSLAR	1	0.02	4	4	5	6	5	4	4	4	5	5	5	5
	3	LMNA_HUMAN	4	50.0 AA STEP	50Step_Domain_p350.0_to_400.0	350	400	50	KLLEGEEER LLEGEEER MQQQLDEYQELLDIK KLLEGEEER MQQQLDEYQELLDIK KLLEGEEER LLEGEEER LSPSPTSQR MQQQLDEYQELLDIK	LLEGEEER LSPSPTSQR MQQQLDEYQELLDIK KLLEGEEER LLEGEEER LSPSPTSQR MQQQLDEYQELLDIK KLLEGEEER LLEGEEER LSPSPTSQR MQQQLDEYQELLDIK	1	0.02	4	3	2	5	4	3	4	3	2	4	4	3
	3	LMNA_HUMAN	3	50.0 AA STEP	50Step_Domain_p400.0_to_450.0	400	450	50	SSFSQHAR VAVEEVDEEGKFVR SSFSQHAR VAVEEVDEEGKFVR VAVEEVDEEGKFVR	VAVEEVDEEGK VAVEEVDEEGKFVR VAVEEVDEEGK VAVEEVDEEGKFVR VAVEEVDEEGKFVR	1	0	3	3	2	2	4	2	3	3	2	2	4	2
	3	LMNA_HUMAN	3	50.0 AA STEP	50Step_Domain_p450.0_to_500.0	450	500	50	SNEDQSMGNWQIK VAVEEVDEEGKFVR SNEDQSMGNWQIK VAVEEVDEEGKFVR SNEDQSMGNWQIK VAVEEVDEEGKFVR	SNEDQSMGNWQIK VAVEEVDEEGKFVR SNEDQSMGNWQIK VAVEEVDEEGKFVR SNEDQSMGNWQIK VAVEEVDEEGKFVR	1	0	4	3	2	3	4	2	4	3	2	3	4	2
	2	LMNA_HUMAN	3	50.0 AA STEP	50Step_Domain_p500.0_to_550.0	500	550	50	AQNTWGCGNSLR AQNTWGCGNSLR TALINSTGEEVAMR AQNTWGCGNSLR TALINSTGEEVAMR	AQNTWGCGNSLR TALINSTGEEVAMR AQNTWGCGNSLR TALINSTGEEVAMR AQNTWGCGNSLR TALINSTGEEVAMR	1	0.02	3	1	3	3	2	4	3	1	3	3	2	4
	2	LMNA_HUMAN	3	50.0 AA STEP	50Step_Domain_p550.0_to_600.0	550	600	50	ASASGSGAQVGGPISSGSSASSVTVTR TVLCGTCGQPADK TVLCGTCGQPADK ASASGSGAQVGGPISSGSSASSVTVTR TVLCGTCGQPADK	ASASGSGAQVGGPISSGSSASSVTVTR TVLCGTCGQPADK ASASGSGAQVGGPISSGSSASSVTVTR TVLCGTCGQPADK ASASGSGAQVGGPISSGSSASSVTVTR TVLCGTCGQPADK	0.8316	0.02	2	3	1	3	3	4	2	3	1	3	3	4
	1	LMNA_HUMAN	2	50.0 AA STEP	50Step_Domain_p600.0_to_650.0	600	650	50	ASASGSGAQVGGPISSGSSASSVTVTR ASASGSGAQVGGPISSGSSASSVTVTR	ASASGSGAQVGGPISSGSSASSVTVTR ASASGSGAQVGGPISSGSSASSVTVTR ASASGSGAQVGGPISSGSSASSVTVTR	0.8316	0.02	1	2	0	2	2	3	1	2	0	2	2	3
	0	LMNA_HUMAN	0	50.0 AA STEP	50Step_Domain_p650.0_to_664.0	650	664	14			1	0	0	0	0	0	0	0	0	0	0	0	0	0
	2	MYH9_HUMAN	2	50.0 AA STEP	50Step_Domain_p0_to_50	0	50	50	NFINNPLAQADWAAK LVWVPSDK NFINNPLAQADWAAK LVWVPSDK NFINNPLAQADWAAK	LVWVPSDK NFINNPLAQADWAAK LVWVPSDK NFINNPLAQADWAAK NFINNPLAQADWAAK	1	0	2	1	2	1	2	2	2	1	2	1	2	2
	1	MYH9_HUMAN	0	50.0 AA STEP	50Step_Domain_p50.0_to_100.0	50	100	50	VEDMAELTCLNEASVLHNLKER VEDMAELTCLNEASVLHNLKER		1	-0.02	1	1	0	0	0	0	1	1	0	0	0	0
	1	MYH9_HUMAN	0	50.0 AA STEP	50Step_Domain_p100.0_to_150.0	100	150	50	VEDMAELTCLNEASVLHNLKER NLPIYSEEIVEMYK VEDMAELTCLNEASVLHNLKER		1	-0.02	1	1	1	0	0	0	1	1	1	0	0	0
	1	MYH9_HUMAN	1	50.0 AA STEP	50Step_Domain_p150.0_to_200.0	150	200	50	EDQSILCTGESGAGK SMMQDREDQSILCTGESGAGK SMMQDREDQSILCTGESGAGKTENTK	EDQSILCTGESGAGK EDQSILCTGESGAGKTENTK EDQSILCTGESGAGK	1	0	0	0	3	0	1	2	0	0	3	0	1	2
	1	MYH9_HUMAN	1	50.0 AA STEP	50Step_Domain_p200.0_to_250.0	200	250	50	QLLQANPILEAFGNAK QLLQANPILEAFGNAK QLLQANPILEAFGNAK	QLLQANPILEAFGNAK QLLQANPILEAFGNAK QLLQANPILEAFGNAK	1	0	1	1	1	1	1	1	1	1	1	1	1	1
	0	MYH9_HUMAN	1	50.0 AA STEP	50Step_Domain_p250.0_to_300.0	250	300	50	TDLLLEPYNK	TDLLLEPYNK TDLLLEPYNK TDLLLEPYNK	1	0.02	0	1	0	1	1	1	0	1	0	1	1	1
	2	MYH9_HUMAN	2	50.0 AA STEP	50Step_Domain_p300.0_to_350.0	300	350	50	IMGIPEEEQMGLLR VISGVLQLGNIVFK IMGIPEEEQMGLLR VISGVLQLGNIVFK IMGIPEEEQMGLLR VISGVLQLGNIVFK	FLSNGHVTIPGQQDK IMGIPEEEQMGLLR VISGVLQLGNIVFK IMGIPEEEQMGLLR VISGVLQLGNIVFK IMGIPEEEQMGLLR	1	0	2	2	2	1	2	2	2	2	2	1	2	3
	3	MYH9_HUMAN	2	50.0 AA STEP	50Step_Domain_p350.0_to_400.0	350	400	50	NTDQASMPDNTAAQK VISGVLQLGNIVFK VSHLLGINVTDFTR NTDQASMPDNTAAQK VISGVLQLGNIVFK VSHLLGINVTDFTR VISGVLQLGNIVFK VSHLLGINVTDFTR	VISGVLQLGNIVFK VSHLLGINVTDFTR VISGVLQLGNIVFK VSHLLGINVTDFTR	1	-0.02	2	3	3	0	3	2	3	3	3	0	3	3
	1	MYH9_HUMAN	1	50.0 AA STEP	50Step_Domain_p400.0_to_450.0	400	450	50	EQADFAIEALAK EQADFAIEALAK EQADFAIEALAK	EQADFAIEALAK EQADFAIEALAK	1	0	1	1	1	0	1	2	1	1	1	0	1	2
	0	MYH9_HUMAN	0	50.0 AA STEP	50Step_Domain_p450.0_to_500.0	450	500	50			1	0	0	0	0	0	0	0	0	0	0	0	0	0
	0	MYH9_HUMAN	0	50.0 AA STEP	50Step_Domain_p500.0_to_550.0	500	550	50			1	0	0	0	0	0	0	0	0	0	0	0	0	0
	0	MYH9_HUMAN	1	50.0 AA STEP	50Step_Domain_p550.0_to_600.0	550	600	50		NMDPLNDNIATLLHQSSDK NMDPLNDNIATLLHQSSDK	1	0.02	0	0	0	0	1	1	0	0	0	0	1	1
	2	MYH9_HUMAN	3	50.0 AA STEP	50Step_Domain_p600.0_to_650.0	600	650	50	IIGLDQVAGMSETALPGAFK IIGLDQVAGMSETALPGAFK IIGLDQVAGMSETALPGAFK	IIGLDQVAGMSETALPGAFK NMDPLNDNIATLLHQSSDK IIGLDQVAGMSETALPGAFK NMDPLNDNIATLLHQSSDK IIGLDQVAGMSETALPGAFK	1	0.02	2	2	2	3	3	2	2	2	2	2	3	2
	3	MYH9_HUMAN	2	50.0 AA STEP	50Step_Domain_p650.0_to_700.0	650	700	50	CNGVLEGIR LDPHLVLDQLR NTNPNFVR CNGVLEGIR LDPHLVLDQLR LDPHLVLDQLR NTNPNFVR	LDPHLVLDQLR LDPHLVLDQLR LDPHLVLDQLR	1	-0.02	3	4	2	3	2	2	4	4	2	2	2	3
	1	MYH9_HUMAN	1	50.0 AA STEP	50Step_Domain_p700.0_to_750.0	700	750	50	ALELDSNLYR CNGVLEGIR CNGVLEGIR ALELDSNLYR	ALELDSNLYR ALELDSNLYR	1	0	1	2	1	0	1	1	1	2	1	0	1	1
	1	MYH9_HUMAN	1	50.0 AA STEP	50Step_Domain_p750.0_to_800.0	750	800	50	AGVLAHLEEERDLK ALELDSNLYR AGVLAHLEEERDLK ALELDSNLYR	AGVLAHLEEER ALELDSNLYR ALELDSNLYR	1	0	2	2	0	0	1	2	2	2	0	0	1	2
	2	MYH9_HUMAN	2	50.0 AA STEP	50Step_Domain_p800.0_to_850.0	800	850	50	VKPLLQVSR QEEEMMAKEEELVK VKPLLQVSR	VKPLLQVSR VKPLLQVSR VKPLLQVSR	1	0	2	2	1	1	2	2	2	2	1	1	2	2
	1	MYH9_HUMAN	1	50.0 AA STEP	50Step_Domain_p850.0_to_900.0	850	900	50	LTEMETLQSQLMAEK LTEMETLQSQLMAEK QEEEMMAKEEELVK LTEMETLQSQLMAEK	LTEMETLQSQLMAEK LTEMETLQSQLMAEK LTEMETLQSQLMAEK	1	0	1	1	2	1	1	1	1	1	2	1	1	1
	1	MYH9_HUMAN	2	50.0 AA STEP	50Step_Domain_p900.0_to_950.0	900	950	50	MQQNIQELEEQLEEEESARQK KQELEEICHDLEAR	KQELEEICHDLEAR KQELEEICHDLEARVEEEEER KMQQNIQELEEQLEEEESAR KQELEEICHDLEAR MQQNIQELEEQLEEEESAR	1	0.02	1	1	0	0	3	2	1	1	0	0	3	2
	2	MYH9_HUMAN	2	50.0 AA STEP	50Step_Domain_p950.0_to_1000.0	950	1000	50	KLEEEQIILEDQNCK MQQNIQELEEQLEEEESARQK KLEEEQIILEDQNCK KLEEEQIILEDQNCK	KLEEEQIILEDQNCK KMQQNIQELEEQLEEEESAR MQQNIQELEEQLEEEESAR LEEEQIILEDQNCK	1	0	1	2	2	1	4	0	1	2	2	1	4	0
	3	MYH9_HUMAN	3	50.0 AA STEP	50Step_Domain_p1000.0_to_1050.0	1000	1050	50	IAEFTTNLTEEEEKSK NKHEAMITDLEER IAEFTTNLTEEEEK IAEFTTNLTEEEEKSK NKHEAMITDLEER IAEFTTNLTEEEEK IAEFTTNLTEEEEKSK NKHEAMITDLEER	IAEFTTNLTEEEEK IAEFTTNLTEEEEKSK IAEFTTNLTEEEEKSK NKHEAMITDLEER IAEFTTNLTEEEEK IAEFTTNLTEEEEKSK NKHEAMITDLEER	1	0	3	2	3	4	3	2	4	2	3	3	3	2
	2	MYH9_HUMAN	2	50.0 AA STEP	50Step_Domain_p1050.0_to_1100.0	1050	1100	50	KEEELQAALAR KLEGDSTDLSDQIAELQAQIAELK KEEELQAALAR KLEGDSTDLSDQIAELQAQIAELK RKLEGDSTDLSDQIAELQAQIAELK KEEELQAALAR KLEGDSTDLSDQIAELQAQIAELK	EEELQAALAR KEEELQAALAR KLEGDSTDLSDQIAELQAQIAELK KEEELQAALAR KLEGDSTDLSDQIAELQAQIAELK KEEELQAALAR KLEGDSTDLSDQIAELQAQIAELK	1	0	2	2	3	3	2	2	2	2	3	2	2	3
	2	MYH9_HUMAN	1	50.0 AA STEP	50Step_Domain_p1100.0_to_1150.0	1100	1150	50	ELESQISELQEDLESER IRELESQISELQEDLESERASR ELESQISELQEDLESER IRELESQISELQEDLESER IRELESQISELQEDLESER	ELESQISELQEDLESER IRELESQISELQEDLESER IRELESQISELQEDLESER	1	-0.02	1	2	2	1	2	0	1	2	2	1	2	0
	4	MYH9_HUMAN	4	50.0 AA STEP	50Step_Domain_p1150.0_to_1200.0	1150	1200	50	HSQAVEELAEQLEQTK HSQAVEELAEQLEQTKR TLEEEAKTHEAQIQEMR EQEVNILK HSQAVEELAEQLEQTK HSQAVEELAEQLEQTKR THEAQIQEMR TLEEEAKTHEAQIQEMR HSQAVEELAEQLEQTKR TLEEEAKTHEAQIQEMR	HSQAVEELAEQLEQTK HSQAVEELAEQLEQTKR THEAQIQEMR TLEEEAKTHEAQIQEMR EQEVNILK HSQAVEELAEQLEQTK HSQAVEELAEQLEQTKR THEAQIQEMR EQEVNILK HSQAVEELAEQLEQTKR THEAQIQEMR TLEEEAKTHEAQIQEMR	1	0	3	4	5	5	4	4	4	4	6	4	4	5
	3	MYH9_HUMAN	3	50.0 AA STEP	50Step_Domain_p1200.0_to_1250.0	1200	1250	50	HSQAVEELAEQLEQTK HSQAVEELAEQLEQTKR KVEAQLQELQVK HSQAVEELAEQLEQTK HSQAVEELAEQLEQTKR QTLENERGELANEVK VEAQLQELQVK HSQAVEELAEQLEQTKR KVEAQLQELQVK	HSQAVEELAEQLEQTK HSQAVEELAEQLEQTKR QTLENERGELANEVK VEAQLQELQVK HSQAVEELAEQLEQTK HSQAVEELAEQLEQTKR KVEAQLQELQVK VEAQLQELQVK HSQAVEELAEQLEQTKR	1	0	2	4	4	1	4	4	3	4	5	1	4	5
	2	MYH9_HUMAN	2	50.0 AA STEP	50Step_Domain_p1250.0_to_1300.0	1250	1300	50	KVEAQLQELQVK LQVELDNVTGLLSQSDSK LQVELDNVTGLLSQSDSK VEAQLQELQVK KVEAQLQELQVK LQVELDNVTGLLSQSDSK	LQVELDNVTGLLSQSDSK VEAQLQELQVK KVEAQLQELQVK LQVELDNVTGLLSQSDSK VEAQLQELQVK LQVELDNVTGLLSQSDSK	1	0	2	2	2	1	3	2	2	2	2	1	3	2
	0	MYH9_HUMAN	1	50.0 AA STEP	50Step_Domain_p1300.0_to_1350.0	1300	1350	50	DFSALESQLQDTQELLQEENRQK	DFSALESQLQDTQELLQEENR EQLEEEEEAKHNLEK DFSALESQLQDTQELLQEENR	1	0.02	0	1	0	0	1	2	0	1	0	0	1	2
	2	MYH9_HUMAN	1	50.0 AA STEP	50Step_Domain_p1350.0_to_1400.0	1350	1400	50	MEDSVGCLETAEEVKR QIATLHAQVADMK MEDSVGCLETAEEVKR QIATLHAQVADMK	EQLEEEEEAKHNLEK MEDSVGCLETAEEVK MEDSVGCLETAEEVKR MEDSVGCLETAEEVKR	1	-0.02	2	1	2	1	1	2	3	1	2	1	1	2
	3	MYH9_HUMAN	3	50.0 AA STEP	50Step_Domain_p1400.0_to_1450.0	1400	1450	50	FDQLLAEEK KFDQLLAEEK LQQELDDLLVDLDHQR VAAYDKLEK FDQLLAEEK KFDQLLAEEK LQQELDDLLVDLDHQR VAAYDKLEK FDQLLAEEK KFDQLLAEEK LQQELDDLLVDLDHQR VAAYDKLEK	FDQLLAEEK KFDQLLAEEK LQQELDDLLVDLDHQR VAAYDKLEK FDQLLAEEK KFDQLLAEEK LQQELDDLLVDLDHQR KFDQLLAEEK LQQELDDLLVDLDHQR	1	0	3	4	3	3	3	3	4	4	4	2	3	4
	4	MYH9_HUMAN	2	50.0 AA STEP	50Step_Domain_p1450.0_to_1500.0	1450	1500	50	ALEEAMEQKAELER FDQLLAEEK KFDQLLAEEK ALEEAMEQKAELER FDQLLAEEK KFDQLLAEEK ALEEAMEQK ALEEAMEQKAELER FDQLLAEEK KFDQLLAEEK	ALEEAMEQKAELER FDQLLAEEK KFDQLLAEEK FDQLLAEEK KFDQLLAEEK KFDQLLAEEK	0.04	-0.04	4	4	3	1	2	2	5	4	3	1	2	3
	2	MYH9_HUMAN	3	50.0 AA STEP	50Step_Domain_p1500.0_to_1550.0	1500	1550	50	TEMEDLMSSKDDVGK ALEQQVEEMK DDVGKSVHELEK TEMEDLMSSKDDVGK ALEQQVEEMK TEMEDLMSSKDDVGK	ALEQQVEEMK TEMEDLMSSKDDVGK ALEQQVEEMK TEMEDLMSSKDDVGK TEMEDLMSSKDDVGK	1	0.02	2	2	3	3	3	2	3	2	4	2	3	3
	2	MYH9_HUMAN	2	50.0 AA STEP	50Step_Domain_p1550.0_to_1600.0	1550	1600	50	EMEAELEDER LEVNLQAMK EMEAELEDER EMEAELEDERKQR LEVNLQAMK EMEAELEDER LEVNLQAMK	EMEAELEDER LEVNLQAMK EMEAELEDER LEVNLQAMK EMEAELEDER LEVNLQAMK	1	0	2	2	3	3	2	2	2	2	3	2	2	2
	1	MYH9_HUMAN	1	50.0 AA STEP	50Step_Domain_p1600.0_to_1650.0	1600	1650	50	EMEAELEDER EMEAELEDER EMEAELEDERKQR EMEAELEDER	EMEAELEDER EMEAELEDER EMEAELEDER	1	0	1	1	2	1	1	1	1	1	2	1	1	1
	2	MYH9_HUMAN	3	50.0 AA STEP	50Step_Domain_p1650.0_to_1700.0	1650	1700	50	QAQQERDELADEIANSSGK SMEAEMIQLQEELAAAER SMEAEMIQLQEELAAAER EEILAQAK QAQQERDELADEIANSSGK QAQQERDELADEIANSSGKGALALEEK SMEAEMIQLQEELAAAER	QAQQERDELADEIANSSGK SMEAEMIQLQEELAAAER QAQQERDELADEIANSSGK SMEAEMIQLQEELAAAER EEILAQAK QAQQERDELADEIANSSGK SMEAEMIQLQEELAAAER	1	0.02	3	2	2	5	3	2	4	2	2	4	3	3
[truncated: 1,655 more rows]

## Sheet: Forearm-3 4 8 10 vs 14 12 2
Epidermis Forearm Test 3 ; MPLF intragroup variation test of 3 vs 3 samples within forearm group selected based on closest clustering in PCA analysis (Fig. S3); Samples no. 4 8 10 vs 14 12 2 tested
[truncated: 2,146 more rows]

[truncated: 5 more sheets: Forearm-4 8 12 2 vs 6 10 4, Buttock-1 7 9 11 vs 1 3 5, Buttock-2 5 9 3 vs 13 11 7, Buttock-3 3 5 9 vs 1 11 7, Buttock-4 5 3 9 vs 13 1 11]
