# Supplementary material for: Peptide location fingerprinting reveals modification‐associated biomarker candidates of ageing in human tissue proteomes
Source: Aging Cell. 2021 Apr 8;20(5):e13355. doi: 10.1111/acel.13355 (PMC8135079; doi:10.1111/acel.13355)
Supplement: Supplementary file 6 — Tab S5 [file ACEL-20-e13355-s012.xlsx]

## Sheet: Dermal proteins 50 aa regions
	GeneAC	Buttock	Forearm	Domain Type	Domain_Name	Domain_Start	Domain_Finish	Domain_Length	Peptides Buttock	Peptides Forearm	p: Forearm vs Buttock	Diff Forearm vs Buttock	20180601_SherrattM_MO_15.raw (Full_Skin_15)	20180601_SherrattM_MO_16.raw (Full_Skin_16)	20180601_SherrattM_MO_17.raw (Full_Skin_17)	20180601_SherrattM_MO_18.raw (Full_Skin_18)	20180601_SherrattM_MO_19.raw (Full_Skin_19)	20180601_SherrattM_MO_20.raw (Full_Skin_20)	20180601_SherrattM_MO_21.raw (Full_Skin_21)	20180601_SherrattM_MO_22.raw (Full_Skin_22)	20180601_SherrattM_MO_23.raw (Full_Skin_23)	20180601_SherrattM_MO_24.raw (Full_Skin_24)	20180601_SherrattM_MO_25.raw (Full_Skin_25)	20180601_SherrattM_MO_26.raw (Full_Skin_26)	20180601_SherrattM_MO_27.raw (Full_Skin_27)	20180601_SherrattM_MO_28.raw (Full_Skin_28)	Original_20180601_SherrattM_MO_15.raw (Full_Skin_15)	Original_20180601_SherrattM_MO_16.raw (Full_Skin_16)	Original_20180601_SherrattM_MO_17.raw (Full_Skin_17)	Original_20180601_SherrattM_MO_18.raw (Full_Skin_18)	Original_20180601_SherrattM_MO_19.raw (Full_Skin_19)	Original_20180601_SherrattM_MO_20.raw (Full_Skin_20)	Original_20180601_SherrattM_MO_21.raw (Full_Skin_21)	Original_20180601_SherrattM_MO_22.raw (Full_Skin_22)	Original_20180601_SherrattM_MO_23.raw (Full_Skin_23)	Original_20180601_SherrattM_MO_24.raw (Full_Skin_24)	Original_20180601_SherrattM_MO_25.raw (Full_Skin_25)	Original_20180601_SherrattM_MO_26.raw (Full_Skin_26)	Original_20180601_SherrattM_MO_27.raw (Full_Skin_27)	Original_20180601_SherrattM_MO_28.raw (Full_Skin_28)
	BAF_HUMAN	1	2	50.0 AA STEP	50Step_Domain_p0_to_50	0	50	50	DFVAEPMGEKPVGSLAGIGEVLGK HRDFVAEPMGEKPVGSLAGIGEVLGK AYVVLGQFLVLK DFVAEPMGEKPVGSLAGIGEVLGK	AYVVLGQFLVLK DFVAEPMGEKPVGSLAGIGEVLGK HRDFVAEPMGEKPVGSLAGIGEVLGK AYVVLGQFLVLK HRDFVAEPMGEKPVGSLAGIGEVLGK AYVVLGQFLVLK DFVAEPMGEKPVGSLAGIGEVLGK HRDFVAEPMGEKPVGSLAGIGEVLGK AYVVLGQFLVLK HRDFVAEPMGEKPVGSLAGIGEVLGK AYVVLGQFLVLK DFVAEPMGEKPVGSLAGIGEVLGK HRDFVAEPMGEKPVGSLAGIGEVLGK AYVVLGQFLVLK DFVAEPMGEKPVGSLAGIGEVLGK HRDFVAEPMGEKPVGSLAGIGEVLGK	0.0456	-0.02	0	0	0	3	0	3	3	2	0	3	0	3	3	2	0	0	0	3	0	2	2	4	0	2	0	3	2	4
	BAF_HUMAN	0	1	50.0 AA STEP	50Step_Domain_p50.0_to_89.0	50	89	39	AYVVLGQFLVLK	AYVVLGQFLVLK AYVVLGQFLVLK AYVVLGQFLVLK EWLKDTCGANAK AYVVLGQFLVLK AYVVLGQFLVLK AYVVLGQFLVLK	0.4324	-0.025641	0	0	0	1	0	1	0	1	0	1	0	1	1	1	0	0	0	1	0	1	0	2	0	1	0	1	1	1
	C1S_HUMAN	0	0	50.0 AA STEP	50Step_Domain_p0_to_50	0	50	50			1	0	0	0	0	0	0	0	0	0	0	0	0	0	0	0	0	0	0	0	0	0	0	0	0	0	0	0	0	0
	C1S_HUMAN	0	0	50.0 AA STEP	50Step_Domain_p50.0_to_100.0	50	100	50		SSNNPHSPIVEEFQVPYNK SSNNPHSPIVEEFQVPYNK	0.2562	0	0	0	0	0	0	1	0	0	0	0	0	1	0	0	0	0	0	0	0	1	0	0	0	0	0	1	0	0
	C1S_HUMAN	0	0	50.0 AA STEP	50Step_Domain_p100.0_to_150.0	100	150	50		SSNNPHSPIVEEFQVPYNK SSNNPHSPIVEEFQVPYNK	0.2562	0	0	0	0	0	0	1	0	0	0	0	0	1	0	0	0	0	0	0	0	1	0	0	0	0	0	1	0	0
	C1S_HUMAN	0	0	50.0 AA STEP	50Step_Domain_p150.0_to_200.0	150	200	50			1	0	0	0	0	0	0	0	0	0	0	0	0	0	0	0	0	0	0	0	0	0	0	0	0	0	0	0	0	0
	C1S_HUMAN	0	0	50.0 AA STEP	50Step_Domain_p200.0_to_250.0	200	250	50			1	0	0	0	0	0	0	0	0	0	0	0	0	0	0	0	0	0	0	0	0	0	0	0	0	0	0	0	0	0
	C1S_HUMAN	0	0	50.0 AA STEP	50Step_Domain_p250.0_to_300.0	250	300	50		SNALDIIFQTDLTGQK SNALDIIFQTDLTGQK SNALDIIFQTDLTGQK	0.007	0	0	1	0	0	0	0	0	0	0	1	0	1	0	0	0	1	0	0	0	0	0	0	0	1	0	1	0	0
	C1S_HUMAN	0	0	50.0 AA STEP	50Step_Domain_p300.0_to_350.0	300	350	50			1	0	0	0	0	0	0	0	0	0	0	0	0	0	0	0	0	0	0	0	0	0	0	0	0	0	0	0	0	0
	C1S_HUMAN	0	0	50.0 AA STEP	50Step_Domain_p350.0_to_400.0	350	400	50			1	0	0	0	0	0	0	0	0	0	0	0	0	0	0	0	0	0	0	0	0	0	0	0	0	0	0	0	0	0
	C1S_HUMAN	0	0	50.0 AA STEP	50Step_Domain_p400.0_to_450.0	400	450	50			1	0	0	0	0	0	0	0	0	0	0	0	0	0	0	0	0	0	0	0	0	0	0	0	0	0	0	0	0	0
	C1S_HUMAN	0	0	50.0 AA STEP	50Step_Domain_p450.0_to_500.0	450	500	50			1	0	0	0	0	0	0	0	0	0	0	0	0	0	0	0	0	0	0	0	0	0	0	0	0	0	0	0	0	0
	C1S_HUMAN	0	1	50.0 AA STEP	50Step_Domain_p500.0_to_550.0	500	550	50		LLEVPEGR TNFDNDIALVR LLEVPEGR TNFDNDIALVR LLEVPEGR TNFDNDIALVR LLEVPEGR TNFDNDIALVR LLEVPEGR TNFDNDIALVR LLEVPEGR TNFDNDIALVR	0	-0.02	0	1	0	1	0	1	0	2	0	1	0	1	0	0	0	2	0	2	0	2	0	2	0	2	0	2	0	0
	C1S_HUMAN	0	0	50.0 AA STEP	50Step_Domain_p550.0_to_600.0	550	600	50		VEKPTADAEAYVFTPNMICAGGEK	1	0	0	0	0	1	0	0	0	0	0	0	0	0	0	0	0	0	0	1	0	0	0	0	0	0	0	0	0	0
	C1S_HUMAN	0	0	50.0 AA STEP	50Step_Domain_p600.0_to_650.0	600	650	50		VEKPTADAEAYVFTPNMICAGGEK	1	0	0	0	0	1	0	0	0	0	0	0	0	0	0	0	0	0	0	1	0	0	0	0	0	0	0	0	0	0
	C1S_HUMAN	0	0	50.0 AA STEP	50Step_Domain_p650.0_to_688.0	650	688	38			1	0	0	0	0	0	0	0	0	0	0	0	0	0	0	0	0	0	0	0	0	0	0	0	0	0	0	0	0	0
	CO5_HUMAN	0	0	50.0 AA STEP	50Step_Domain_p0_to_50	0	50	50			1	0	0	0	0	0	0	0	0	0	0	0	0	0	0	0	0	0	0	0	0	0	0	0	0	0	0	0	0	0
	CO5_HUMAN	0	0	50.0 AA STEP	50Step_Domain_p50.0_to_100.0	50	100	50			1	0	0	0	0	0	0	0	0	0	0	0	0	0	0	0	0	0	0	0	0	0	0	0	0	0	0	0	0	0
	CO5_HUMAN	0	0	50.0 AA STEP	50Step_Domain_p100.0_to_150.0	100	150	50			1	0	0	0	0	0	0	0	0	0	0	0	0	0	0	0	0	0	0	0	0	0	0	0	0	0	0	0	0	0
	CO5_HUMAN	0	0	50.0 AA STEP	50Step_Domain_p150.0_to_200.0	150	200	50			1	0	0	0	0	0	0	0	0	0	0	0	0	0	0	0	0	0	0	0	0	0	0	0	0	0	0	0	0	0
	CO5_HUMAN	0	0	50.0 AA STEP	50Step_Domain_p200.0_to_250.0	200	250	50			1	0	0	0	0	0	0	0	0	0	0	0	0	0	0	0	0	0	0	0	0	0	0	0	0	0	0	0	0	0
	CO5_HUMAN	0	0	50.0 AA STEP	50Step_Domain_p250.0_to_300.0	250	300	50			1	0	0	0	0	0	0	0	0	0	0	0	0	0	0	0	0	0	0	0	0	0	0	0	0	0	0	0	0	0
	CO5_HUMAN	0	0	50.0 AA STEP	50Step_Domain_p300.0_to_350.0	300	350	50			1	0	0	0	0	0	0	0	0	0	0	0	0	0	0	0	0	0	0	0	0	0	0	0	0	0	0	0	0	0
	CO5_HUMAN	0	0	50.0 AA STEP	50Step_Domain_p350.0_to_400.0	350	400	50			1	0	0	0	0	0	0	0	0	0	0	0	0	0	0	0	0	0	0	0	0	0	0	0	0	0	0	0	0	0
	CO5_HUMAN	0	0	50.0 AA STEP	50Step_Domain_p400.0_to_450.0	400	450	50			1	0	0	0	0	0	0	0	0	0	0	0	0	0	0	0	0	0	0	0	0	0	0	0	0	0	0	0	0	0
	CO5_HUMAN	0	0	50.0 AA STEP	50Step_Domain_p450.0_to_500.0	450	500	50			1	0	0	0	0	0	0	0	0	0	0	0	0	0	0	0	0	0	0	0	0	0	0	0	0	0	0	0	0	0
	CO5_HUMAN	0	0	50.0 AA STEP	50Step_Domain_p500.0_to_550.0	500	550	50			1	0	0	0	0	0	0	0	0	0	0	0	0	0	0	0	0	0	0	0	0	0	0	0	0	0	0	0	0	0
	CO5_HUMAN	0	0	50.0 AA STEP	50Step_Domain_p550.0_to_600.0	550	600	50			1	0	0	0	0	0	0	0	0	0	0	0	0	0	0	0	0	0	0	0	0	0	0	0	0	0	0	0	0	0
	CO5_HUMAN	0	0	50.0 AA STEP	50Step_Domain_p600.0_to_650.0	600	650	50			1	0	0	0	0	0	0	0	0	0	0	0	0	0	0	0	0	0	0	0	0	0	0	0	0	0	0	0	0	0
	CO5_HUMAN	0	0	50.0 AA STEP	50Step_Domain_p650.0_to_700.0	650	700	50			1	0	0	0	0	0	0	0	0	0	0	0	0	0	0	0	0	0	0	0	0	0	0	0	0	0	0	0	0	0
	CO5_HUMAN	0	0	50.0 AA STEP	50Step_Domain_p700.0_to_750.0	700	750	50			1	0	0	0	0	0	0	0	0	0	0	0	0	0	0	0	0	0	0	0	0	0	0	0	0	0	0	0	0	0
	CO5_HUMAN	0	0	50.0 AA STEP	50Step_Domain_p750.0_to_800.0	750	800	50			1	0	0	0	0	0	0	0	0	0	0	0	0	0	0	0	0	0	0	0	0	0	0	0	0	0	0	0	0	0
	CO5_HUMAN	0	0	50.0 AA STEP	50Step_Domain_p800.0_to_850.0	800	850	50			1	0	0	0	0	0	0	0	0	0	0	0	0	0	0	0	0	0	0	0	0	0	0	0	0	0	0	0	0	0
	CO5_HUMAN	0	0	50.0 AA STEP	50Step_Domain_p850.0_to_900.0	850	900	50		MSAVEGICTSESPVIDHQGTK MSAVEGICTSESPVIDHQGTK	0	0	0	0	0	0	0	1	0	0	0	1	0	0	0	0	0	0	0	0	0	1	0	0	0	1	0	0	0	0
	CO5_HUMAN	0	0	50.0 AA STEP	50Step_Domain_p900.0_to_950.0	900	950	50			1	0	0	0	0	0	0	0	0	0	0	0	0	0	0	0	0	0	0	0	0	0	0	0	0	0	0	0	0	0
	CO5_HUMAN	0	0	50.0 AA STEP	50Step_Domain_p950.0_to_1000.0	950	1000	50			1	0	0	0	0	0	0	0	0	0	0	0	0	0	0	0	0	0	0	0	0	0	0	0	0	0	0	0	0	0
	CO5_HUMAN	0	0	50.0 AA STEP	50Step_Domain_p1000.0_to_1050.0	1000	1050	50			1	0	0	0	0	0	0	0	0	0	0	0	0	0	0	0	0	0	0	0	0	0	0	0	0	0	0	0	0	0
	CO5_HUMAN	0	0	50.0 AA STEP	50Step_Domain_p1050.0_to_1100.0	1050	1100	50			1	0	0	0	0	0	0	0	0	0	0	0	0	0	0	0	0	0	0	0	0	0	0	0	0	0	0	0	0	0
	CO5_HUMAN	0	0	50.0 AA STEP	50Step_Domain_p1100.0_to_1150.0	1100	1150	50			1	0	0	0	0	0	0	0	0	0	0	0	0	0	0	0	0	0	0	0	0	0	0	0	0	0	0	0	0	0
	CO5_HUMAN	0	0	50.0 AA STEP	50Step_Domain_p1150.0_to_1200.0	1150	1200	50			1	0	0	0	0	0	0	0	0	0	0	0	0	0	0	0	0	0	0	0	0	0	0	0	0	0	0	0	0	0
	CO5_HUMAN	0	0	50.0 AA STEP	50Step_Domain_p1200.0_to_1250.0	1200	1250	50			1	0	0	0	0	0	0	0	0	0	0	0	0	0	0	0	0	0	0	0	0	0	0	0	0	0	0	0	0	0
	CO5_HUMAN	0	1	50.0 AA STEP	50Step_Domain_p1250.0_to_1300.0	1250	1300	50		DINYVNPVIK DINYVNPVIK DINYVNPVIK DINYVNPVIK	0	-0.02	0	0	0	0	0	1	0	1	0	1	0	1	0	0	0	0	0	0	0	1	0	1	0	1	0	1	0	0
	CO5_HUMAN	0	0	50.0 AA STEP	50Step_Domain_p1300.0_to_1350.0	1300	1350	50			1	0	0	0	0	0	0	0	0	0	0	0	0	0	0	0	0	0	0	0	0	0	0	0	0	0	0	0	0	0
	CO5_HUMAN	0	0	50.0 AA STEP	50Step_Domain_p1350.0_to_1400.0	1350	1400	50			1	0	0	0	0	0	0	0	0	0	0	0	0	0	0	0	0	0	0	0	0	0	0	0	0	0	0	0	0	0
	CO5_HUMAN	0	0	50.0 AA STEP	50Step_Domain_p1400.0_to_1450.0	1400	1450	50			1	0	0	0	0	0	0	0	0	0	0	0	0	0	0	0	0	0	0	0	0	0	0	0	0	0	0	0	0	0
	CO5_HUMAN	0	0	50.0 AA STEP	50Step_Domain_p1450.0_to_1500.0	1450	1500	50			1	0	0	0	0	0	0	0	0	0	0	0	0	0	0	0	0	0	0	0	0	0	0	0	0	0	0	0	0	0
	CO5_HUMAN	0	0	50.0 AA STEP	50Step_Domain_p1500.0_to_1550.0	1500	1550	50			1	0	0	0	0	0	0	0	0	0	0	0	0	0	0	0	0	0	0	0	0	0	0	0	0	0	0	0	0	0
	CO5_HUMAN	0	0	50.0 AA STEP	50Step_Domain_p1550.0_to_1600.0	1550	1600	50		ATLLDIYK ATLLDIYK	0	0	0	0	0	0	0	0	0	1	0	0	0	1	0	0	0	0	0	0	0	0	0	1	0	0	0	1	0	0
	CO5_HUMAN	0	0	50.0 AA STEP	50Step_Domain_p1600.0_to_1650.0	1600	1650	50			1	0	0	0	0	0	0	0	0	0	0	0	0	0	0	0	0	0	0	0	0	0	0	0	0	0	0	0	0	0
	CO5_HUMAN	0	0	50.0 AA STEP	50Step_Domain_p1650.0_to_1676.0	1650	1676	26			1	0	0	0	0	0	0	0	0	0	0	0	0	0	0	0	0	0	0	0	0	0	0	0	0	0	0	0	0	0
	CO7_HUMAN	0	0	50.0 AA STEP	50Step_Domain_p0_to_50	0	50	50			1	0	0	0	0	0	0	0	0	0	0	0	0	0	0	0	0	0	0	0	0	0	0	0	0	0	0	0	0	0
	CO7_HUMAN	0	0	50.0 AA STEP	50Step_Domain_p50.0_to_100.0	50	100	50			1	0	0	0	0	0	0	0	0	0	0	0	0	0	0	0	0	0	0	0	0	0	0	0	0	0	0	0	0	0
	CO7_HUMAN	0	0	50.0 AA STEP	50Step_Domain_p100.0_to_150.0	100	150	50			1	0	0	0	0	0	0	0	0	0	0	0	0	0	0	0	0	0	0	0	0	0	0	0	0	0	0	0	0	0
	CO7_HUMAN	0	0	50.0 AA STEP	50Step_Domain_p150.0_to_200.0	150	200	50			1	0	0	0	0	0	0	0	0	0	0	0	0	0	0	0	0	0	0	0	0	0	0	0	0	0	0	0	0	0
	CO7_HUMAN	0	0	50.0 AA STEP	50Step_Domain_p200.0_to_250.0	200	250	50			1	0	0	0	0	0	0	0	0	0	0	0	0	0	0	0	0	0	0	0	0	0	0	0	0	0	0	0	0	0
	CO7_HUMAN	0	0	50.0 AA STEP	50Step_Domain_p250.0_to_300.0	250	300	50			1	0	0	0	0	0	0	0	0	0	0	0	0	0	0	0	0	0	0	0	0	0	0	0	0	0	0	0	0	0
	CO7_HUMAN	0	0	50.0 AA STEP	50Step_Domain_p300.0_to_350.0	300	350	50		VLFYVDSEK VLFYVDSEK	0.0187	0	0	1	0	0	0	1	0	0	0	0	0	0	0	0	0	1	0	0	0	1	0	0	0	0	0	0	0	0
	CO7_HUMAN	0	0	50.0 AA STEP	50Step_Domain_p350.0_to_400.0	350	400	50			1	0	0	0	0	0	0	0	0	0	0	0	0	0	0	0	0	0	0	0	0	0	0	0	0	0	0	0	0	0
	CO7_HUMAN	0	0	50.0 AA STEP	50Step_Domain_p400.0_to_450.0	400	450	50		YSAWAESVTNLPQVIK	1	0	0	1	0	0	0	0	0	0	0	0	0	0	0	0	0	1	0	0	0	0	0	0	0	0	0	0	0	0
	CO7_HUMAN	0	0	50.0 AA STEP	50Step_Domain_p450.0_to_500.0	450	500	50			1	0	0	0	0	0	0	0	0	0	0	0	0	0	0	0	0	0	0	0	0	0	0	0	0	0	0	0	0	0
	CO7_HUMAN	0	0	50.0 AA STEP	50Step_Domain_p500.0_to_550.0	500	550	50		SCVGETTESTQCEDEELEHLR SCVGETTESTQCEDEELEHLR	0.0187	0	0	1	0	0	0	1	0	0	0	0	0	0	0	0	0	1	0	0	0	1	0	0	0	0	0	0	0	0
	CO7_HUMAN	0	0	50.0 AA STEP	50Step_Domain_p550.0_to_600.0	550	600	50		SCVGETTESTQCEDEELEHLR SCVGETTESTQCEDEELEHLR	0.0187	0	0	1	0	0	0	1	0	0	0	0	0	0	0	0	0	1	0	0	0	1	0	0	0	0	0	0	0	0
	CO7_HUMAN	0	0	50.0 AA STEP	50Step_Domain_p600.0_to_650.0	600	650	50			1	0	0	0	0	0	0	0	0	0	0	0	0	0	0	0	0	0	0	0	0	0	0	0	0	0	0	0	0	0
	CO7_HUMAN	0	0	50.0 AA STEP	50Step_Domain_p650.0_to_700.0	650	700	50			1	0	0	0	0	0	0	0	0	0	0	0	0	0	0	0	0	0	0	0	0	0	0	0	0	0	0	0	0	0
	CO7_HUMAN	0	0	50.0 AA STEP	50Step_Domain_p700.0_to_750.0	700	750	50			1	0	0	0	0	0	0	0	0	0	0	0	0	0	0	0	0	0	0	0	0	0	0	0	0	0	0	0	0	0
	CO7_HUMAN	0	0	50.0 AA STEP	50Step_Domain_p750.0_to_800.0	750	800	50			1	0	0	0	0	0	0	0	0	0	0	0	0	0	0	0	0	0	0	0	0	0	0	0	0	0	0	0	0	0
	CO7_HUMAN	0	0	50.0 AA STEP	50Step_Domain_p800.0_to_843.0	800	843	43			1	0	0	0	0	0	0	0	0	0	0	0	0	0	0	0	0	0	0	0	0	0	0	0	0	0	0	0	0	0
	CYC_HUMAN	0	0	50.0 AA STEP	50Step_Domain_p0_to_50	0	50	50	TGPNLHGLFGR TGPNLHGLFGR TGPNLHGLFGR	TGPNLHGLFGR TGPNLHGLFGR	1	0	0	0	1	0	1	0	1	0	0	0	0	1	0	1	0	0	1	0	1	0	1	0	0	0	0	1	0	1
	CYC_HUMAN	1	0	50.0 AA STEP	50Step_Domain_p50.0_to_100.0	50	100	50	ADLIAYLK GIIWGEDTLMEYLENPKK ADLIAYLK GIIWGEDTLMEYLENPKK ADLIAYLK GIIWGEDTLMEYLENPKK ADLIAYLK GIIWGEDTLMEYLENPKK ADLIAYLK GIIWGEDTLMEYLENPKK ADLIAYLK GIIWGEDTLMEYLENPKK	ADLIAYLK ADLIAYLK GIIWGEDTLMEYLENPKK	0.0012	0.02	2	0	1	0	1	0	1	0	0	0	2	1	2	1	2	0	2	0	2	0	2	0	0	0	2	1	2	2
	CYC_HUMAN	0	0	50.0 AA STEP	50Step_Domain_p100.0_to_105.0	100	105	5			1	0	0	0	0	0	0	0	0	0	0	0	0	0	0	0	0	0	0	0	0	0	0	0	0	0	0	0	0	0
	H14_HUMAN	1	1	50.0 AA STEP	50Step_Domain_p0_to_50	0	50	50	ASGPPVSELITK ASGPPVSELITK ASGPPVSELITK ASGPPVSELITK	ASGPPVSELITK KASGPPVSELITK ASGPPVSELITK KASGPPVSELITK ASGPPVSELITK	1	0	2	2	0	0	0	0	1	0	0	0	1	2	1	1	2	3	0	0	0	0	1	0	0	0	2	4	1	1
	H14_HUMAN	1	1	50.0 AA STEP	50Step_Domain_p50.0_to_100.0	50	100	50	ALAAAGYDVEK SGVSLAALK ALAAAGYDVEK SGVSLAALK ALAAAGYDVEK SGVSLAALK ALAAAGYDVEK SGVSLAALK	ALAAAGYDVEK SGVSLAALK ALAAAGYDVEK SGVSLAALK ALAAAGYDVEK SGVSLAALK	0.008	0	2	1	0	0	0	0	2	0	0	0	2	2	3	2	2	2	0	0	0	0	2	0	0	0	3	3	3	2
	H14_HUMAN	0	0	50.0 AA STEP	50Step_Domain_p100.0_to_150.0	100	150	50			1	0	0	0	0	0	0	0	0	0	0	0	0	0	0	0	0	0	0	0	0	0	0	0	0	0	0	0	0	0
	H14_HUMAN	0	0	50.0 AA STEP	50Step_Domain_p150.0_to_200.0	150	200	50			1	0	0	0	0	0	0	0	0	0	0	0	0	0	0	0	0	0	0	0	0	0	0	0	0	0	0	0	0	0
	H14_HUMAN	0	0	50.0 AA STEP	50Step_Domain_p200.0_to_219.0	200	219	19			1	0	0	0	0	0	0	0	0	0	0	0	0	0	0	0	0	0	0	0	0	0	0	0	0	0	0	0	0	0
	HPT_HUMAN	0	0	50.0 AA STEP	50Step_Domain_p0_to_50	0	50	50			1	0	0	0	0	0	0	0	0	0	0	0	0	0	0	0	0	0	0	0	0	0	0	0	0	0	0	0	0	0
	HPT_HUMAN	4	4	50.0 AA STEP	50Step_Domain_p50.0_to_100.0	50	100	50	LRTEGDGVYTLNDK TEGDGVYTLNDK AVGDKLPECEADDGCPKPPEIAHGYVEHSVR LRTEGDGVYTLNDK TEGDGVYTLNDK AVGDKLPECEADDGCPKPPEIAHGYVEHSVR LRTEGDGVYTLNDK TEGDGVYTLNDK AVGDKLPECEADDGCPKPPEIAHGYVEHSVR LRTEGDGVYTLNDK TEGDGVYTLNDK AVGDKLPECEADDGCPKPPEIAHGYVEHSVR LRTEGDGVYTLNDK TEGDGVYTLNDK	AVGDKLPECEADDGCPKPPEIAHGYVEHSVR LRTEGDGVYTLNDK AVGDKLPECEADDGCPKPPEIAHGYVEHSVR LRTEGDGVYTLNDK TEGDGVYTLNDK TEGDGVYTLNDKK AVGDKLPECEADDGCPKPPEIAHGYVEHSVR LRTEGDGVYTLNDK TEGDGVYTLNDK TEGDGVYTLNDKK AVGDKLPECEADDGCPKPPEIAHGYVEHSVR TEGDGVYTLNDK TEGDGVYTLNDKK AVGDKLPECEADDGCPKPPEIAHGYVEHSVR LRTEGDGVYTLNDK TEGDGVYTLNDK LRTEGDGVYTLNDK	1	0	4	5	7	6	5	5	5	6	7	7	0	1	0	0	3	6	7	7	5	6	8	6	4	8	0	1	0	0
	HPT_HUMAN	12	9	50.0 AA STEP	50Step_Domain_p100.0_to_150.0	100	150	50	AVGDKLPECEAVCGKPK LRTEGDGVYTLNNEK TEGDGVYTLNNEK AVGDKLPECEADDGCPKPPEIAHGYVEHSVR AVGDKLPECEAVCGKPK LPECEAVCGKPK LRTEGDGVYTLNNEK TEGDGVYTLNNEK AVGDKLPECEADDGCPKPPEIAHGYVEHSVR AVGDKLPECEAVCGKPK LRTEGDGVYTLNNEK TEGDGVYTLNNEK AVGDKLPECEADDGCPKPPEIAHGYVEHSVR AVGDKLPECEAVCGKPK LPECEAVCGKPK LRTEGDGVYTLNNEK TEGDGVYTLNNEK AVGDKLPECEADDGCPKPPEIAHGYVEHSVR AVGDKLPECEAVCGKPK LRTEGDGVYTLNNEK TEGDGVYTLNNEK AVGDK…	AVGDKLPECEADDGCPKPPEIAHGYVEHSVR AVGDKLPECEAVCGKPK LRTEGDGVYTLNNEK TEGDGVYTLNNEK AVGDKLPECEADDGCPKPPEIAHGYVEHSVR AVGDKLPECEAVCGKPK LRTEGDGVYTLNNEK AVGDKLPECEADDGCPKPPEIAHGYVEHSVR AVGDKLPECEAVCGKPK LPECEAVCGKPK LRTEGDGVYTLNNEK AVGDKLPECEADDGCPKPPEIAHGYVEHSVR AVGDKLPECEAVCGKPK LRTEGDGVYTLNNEK AVGDKLPECEADDGCPKPPEIAHGYVEHSVR AVGDKLPECEAVCGKPK LRTEGDGVYTLNNEK TEGDGVYTLNNEK AVGDKLPECEAVCGKPK LRTEGDGVYT…	0	0.06	10	11	14	8	11	8	10	7	16	12	10	10	11	4	7	14	14	9	11	9	16	7	9	14	8	7	9	2
	HPT_HUMAN	9	7	50.0 AA STEP	50Step_Domain_p150.0_to_200.0	150	200	50	AVGDKLPECEAVCGKPK ILGGHLDAK AVGDKLPECEAVCGKPK ILGGHLDAK LPECEAVCGKPK AVGDKLPECEAVCGKPK ILGGHLDAK NPANPVQR AVGDKLPECEAVCGKPK ILGGHLDAK LPECEAVCGKPK AVGDKLPECEAVCGKPK GSFPWQAK ILGGHLDAK AVGDKLPECEAVCGKPK GSFPWQAK ILGGHLDAK LPECEAVCGKPK AVGDKLPECEAVCGKPK GSFPWQAK ILGGHLDAK LPECEAVCGKPK	AVGDKLPECEAVCGKPK GSFPWQAK ILGGHLDAK AVGDKLPECEAVCGKPK ILGGHLDAK AVGDKLPECEAVCGKPK ILGGHLDAK LPECEAVCGKPK AVGDKLPECEAVCGKPK ILGGHLDAK AVGDKLPECEAVCGKPK ILGGHLDAK AVGDKLPECEAVCGKPK GSFPWQAK ILGGHLDAK GSFPWQAK ILGGHLDAK	0.0216	0.04	8	7	8	5	8	6	6	4	9	6	10	10	12	9	5	9	8	6	8	7	9	4	5	7	8	7	10	4
	HPT_HUMAN	1	2	50.0 AA STEP	50Step_Domain_p200.0_to_250.0	200	250	50	VVLHPNYSQVDIGLIK DIAPTLTLYVGK VVLHPNYSQVDIGLIK DIAPTLTLYVGK VVLHPNYSQVDIGLIK DIAPTLTLYVGK VVLHPNYSQVDIGLIK	DIAPTLTLYVGK DIAPTLTLYVGK VVLHPNYSQVDIGLIK DIAPTLTLYVGK VVLHPNYSQVDIGLIK VVLHPNYSQVDIGLIK DIAPTLTLYVGK VVLHPNYSQVDIGLIK DIAPTLTLYVGK VVLHPNYSQVDIGLIK DIAPTLTLYVGK VVLHPNYSQVDIGLIK	1	-0.02	0	1	0	2	1	2	3	1	0	2	2	3	4	6	0	1	0	2	1	2	4	1	0	2	2	2	3	3
	HPT_HUMAN	7	8	50.0 AA STEP	50Step_Domain_p250.0_to_300.0	250	300	50	VGYVSGWGR VMPICLPSK VMPICLPSKDYAEVGR YVMLPVADQDQCIR VGYVSGWGR VMPICLPSK VMPICLPSKDYAEVGR YVMLPVADQDQCIR VGYVSGWGR VMPICLPSK VMPICLPSKDYAEVGR VVLHPNYSQVDIGLIK YVMLPVADQDQCIR VMPICLPSK VMPICLPSKDYAEVGR VVLHPNYSQVDIGLIK YVMLPVADQDQCIR VGYVSGWGR VMPICLPSK YVMLPVADQDQCIR VMPICLPSK VMPICLPSKDYAEVGR VVLHPNYSQVDIGLIK YVMLPVADQDQCIR VGYVSGWGR VMPICLPSK VVLHPNYSQVDIGLIK YVMLPVADQDQCIR	VGYVSGWGR VMPICLPSK VMPICLPSKDYAEVGR YVMLPVADQDQCIR VGYVSGWGR VMPICLPSK VMPICLPSKDYAEVGR VVLHPNYSQVDIGLIK YVMLPVADQDQCIR VGYVSGWGR VMPICLPSK VMPICLPSKDYAEVGR VVLHPNYSQVDIGLIK YVMLPVADQDQCIR VGYVSGWGR VMPICLPSK VMPICLPSKDYAEVGR VVLHPNYSQVDIGLIK YVMLPVADQDQCIR VGYVSGWGR VMPICLPSK VMPICLPSKDYAEVGR VVLHPNYSQVDIGLIK YVMLPVADQDQCIR VGYVSGWGR VMPICLPSK VMPICLPSKDYAEVGR VVLHPNYSQVDIGLIK YVMLPVADQDQCIR VG…	1	-0.02	9	7	6	8	7	8	7	10	5	7	8	8	8	6	6	9	6	9	7	9	10	10	3	8	6	6	6	3
	HPT_HUMAN	6	5	50.0 AA STEP	50Step_Domain_p300.0_to_350.0	300	350	50	HYEGSTVPEK SPVGVQPILNEHTFCAGMSK YVMLPVADQDQCIR HYEGSTVPEK SPVGVQPILNEHTFCAGMSK YVMLPVADQDQCIR HYEGSTVPEK SPVGVQPILNEHTFCAGMSK YVMLPVADQDQCIR HYEGSTVPEK HYEGSTVPEKK SPVGVQPILNEHTFCAGMSK YQEDTCYGDAGSAFAVHDLEEDTWYATGILSFDK YVMLPVADQDQCIR YVMLPVADQDQCIR HYEGSTVPEK SPVGVQPILNEHTFCAGMSK YVMLPVADQDQCIR HYEGSTVPEK SPVGVQPILNEHTFCAGMSK YQEDTCYGDAGSAFAVHDLEEDTWYATGILSFDK YVMLPVADQDQCIR	HYEGSTVPEK HYEGSTVPEKK SPVGVQPILNEHTFCAGMSK YVMLPVADQDQCIR HYEGSTVPEKK SPVGVQPILNEHTFCAGMSK YVMLPVADQDQCIR HYEGSTVPEK HYEGSTVPEKK SPVGVQPILNEHTFCAGMSK YVMLPVADQDQCIR HYEGSTVPEK HYEGSTVPEKK SPVGVQPILNEHTFCAGMSK YVMLPVADQDQCIR HYEGSTVPEK HYEGSTVPEKK SPVGVQPILNEHTFCAGMSK YVMLPVADQDQCIR HYEGSTVPEK SPVGVQPILNEHTFCAGMSK YVMLPVADQDQCIR HYEGSTVPEK HYEGSTVPEKK	1	0.02	6	5	6	5	5	6	8	8	2	5	8	5	6	4	4	7	6	6	5	7	12	8	1	6	6	4	5	2
	HPT_HUMAN	3	3	50.0 AA STEP	50Step_Domain_p350.0_to_400.0	350	400	50	VTSIQDWVQK VTSIQDWVQK SCAVAEYGVYVK VTSIQDWVQK SCAVAEYGVYVK VTSIQDWVQK YQEDTCYGDAGSAFAVHDLEEDTWYATGILSFDK VTSIQDWVQK SCAVAEYGVYVK VTSIQDWVQK SCAVAEYGVYVK YQEDTCYGDAGSAFAVHDLEEDTWYATGILSFDK	SCAVAEYGVYVK VTSIQDWVQK SCAVAEYGVYVK VTSIQDWVQK SCAVAEYGVYVK VTSIQDWVQK SCAVAEYGVYVK VTSIQDWVQK SCAVAEYGVYVK VTSIQDWVQK VTSIQDWVQK VTSIQDWVQK	1	0	2	3	2	4	4	3	5	4	2	2	2	1	2	4	1	4	2	5	4	4	8	4	1	2	2	1	2	2
	HPT_HUMAN	1	2	50.0 AA STEP	50Step_Domain_p400.0_to_406.0	400	406	6	VTSIQDWVQK VTSIQDWVQK VTSIQDWVQK VTSIQDWVQK VTSIQDWVQK VTSIQDWVQK	VTSIQDWVQK VTSIQDWVQK VTSIQDWVQK VTSIQDWVQK VTSIQDWVQK VTSIQDWVQK VTSIQDWVQK	1	-0.166667	2	2	2	2	2	2	1	2	2	1	1	1	0	4	1	2	2	2	2	2	2	2	1	1	1	1	0	2
	MVP_HUMAN	0	0	50.0 AA STEP	50Step_Domain_p0_to_50	0	50	50			1	0	0	0	0	0	0	0	0	0	0	0	0	0	0	0	0	0	0	0	0	0	0	0	0	0	0	0	0	0
	MVP_HUMAN	0	0	50.0 AA STEP	50Step_Domain_p50.0_to_100.0	50	100	50	LAQDPFPLYPGEVLEK	HYCTVANPVSR HYCTVANPVSR LAQDPFPLYPGEVLEK	1	0	0	1	0	0	0	0	0	1	0	0	1	1	0	0	0	1	0	0	0	0	0	1	0	0	1	1	0	0
	MVP_HUMAN	0	0	50.0 AA STEP	50Step_Domain_p100.0_to_150.0	100	150	50	LAQDPFPLYPGEVLEK DITPLQVVLPNTALHLK	LAQDPFPLYPGEVLEK DITPLQVVLPNTALHLK	1	0	0	0	0	0	0	0	0	0	0	0	1	1	1	1	0	0	0	0	0	0	0	0	0	0	1	1	1	1
	MVP_HUMAN	0	1	50.0 AA STEP	50Step_Domain_p150.0_to_200.0	150	200	50	KEVEVVEIIQATIIR KEVEVVEIIQATIIR KEVEVVEIIQATIIR	KEVEVVEIIQATIIR KEVEVVEIIQATIIR KEVEVVEIIQATIIR KEVEVVEIIQATIIR	1	-0.02	0	1	0	0	0	0	1	0	0	1	1	1	1	1	0	1	0	0	0	0	1	0	0	1	1	1	1	1
	MVP_HUMAN	0	0	50.0 AA STEP	50Step_Domain_p200.0_to_250.0	200	250	50			1	0	0	0	0	0	0	0	0	0	0	0	0	0	0	0	0	0	0	0	0	0	0	0	0	0	0	0	0	0
	MVP_HUMAN	0	0	50.0 AA STEP	50Step_Domain_p250.0_to_300.0	250	300	50			1	0	0	0	0	0	0	0	0	0	0	0	0	0	0	0	0	0	0	0	0	0	0	0	0	0	0	0	0	0
	MVP_HUMAN	0	0	50.0 AA STEP	50Step_Domain_p300.0_to_350.0	300	350	50			1	0	0	0	0	0	0	0	0	0	0	0	0	0	0	0	0	0	0	0	0	0	0	0	0	0	0	0	0	0
	MVP_HUMAN	1	1	50.0 AA STEP	50Step_Domain_p350.0_to_400.0	350	400	50	QAIPLDENEGIYVQDVK QAIPLDENEGIYVQDVK QAIPLDENEGIYVQDVK QAIPLDENEGIYVQDVK QAIPLDENEGIYVQDVK QAIPLDENEGIYVQDVK	QAIPLDENEGIYVQDVK QAIPLDENEGIYVQDVK QAIPLDENEGIYVQDVK QAIPLDENEGIYVQDVK QAIPLDENEGIYVQDVK	0.5184	0	1	1	3	0	1	1	1	1	0	0	1	1	1	1	1	1	1	0	1	1	1	1	0	0	1	1	1	1
	MVP_HUMAN	1	1	50.0 AA STEP	50Step_Domain_p400.0_to_450.0	400	450	50	SLQPLAPR SLQPLAPR SLQPLAPR SLQPLAPR SLQPLAPR	SLQPLAPR SLQPLAPR SLQPLAPR SLQPLAPR SLQPLAPR	1	0	1	1	0	0	1	0	1	1	1	1	1	1	0	1	1	1	0	0	1	0	1	1	1	1	1	1	0	1
	MVP_HUMAN	1	1	50.0 AA STEP	50Step_Domain_p450.0_to_500.0	450	500	50	SLQPLAPR SLQPLAPR SLQPLAPR SLQPLAPR SLQPLAPR	SLQPLAPR SLQPLAPR SLQPLAPR SLQPLAPR SLQPLAPR	1	0	1	1	0	0	1	0	1	1	1	1	1	1	0	1	1	1	0	0	1	0	1	1	1	1	1	1	0	1
	MVP_HUMAN	0	0	50.0 AA STEP	50Step_Domain_p500.0_to_550.0	500	550	50			1	0	0	0	0	0	0	0	0	0	0	0	0	0	0	0	0	0	0	0	0	0	0	0	0	0	0	0	0	0
	MVP_HUMAN	0	0	50.0 AA STEP	50Step_Domain_p550.0_to_600.0	550	600	50			1	0	0	0	0	0	0	0	0	0	0	0	0	0	0	0	0	0	0	0	0	0	0	0	0	0	0	0	0	0
	MVP_HUMAN	0	1	50.0 AA STEP	50Step_Domain_p600.0_to_650.0	600	650	50	TAVFGFETSEAK	TAVFGFETSEAK TAVFGFETSEAK TAVFGFETSEAK TAVFGFETSEAK TAVFGFETSEAK TAVFGFETSEAK	0	-0.02	0	1	0	2	0	1	1	1	0	1	0	0	0	1	0	1	0	1	0	1	1	1	0	1	0	0	0	1
	MVP_HUMAN	0	0	50.0 AA STEP	50Step_Domain_p650.0_to_700.0	650	700	50			1	0	0	0	0	0	0	0	0	0	0	0	0	0	0	0	0	0	0	0	0	0	0	0	0	0	0	0	0	0
	MVP_HUMAN	1	1	50.0 AA STEP	50Step_Domain_p700.0_to_750.0	700	750	50	IEGEGSVLQAK IEGEGSVLQAK IEGEGSVLQAK IEGEGSVLQAK IEGEGSVLQAK IEGEGSVLQAK IEGEGSVLQAK	AQALAIETEAELQR IEGEGSVLQAK IEGEGSVLQAK IEGEGSVLQAK IEGEGSVLQAK AQALAIETEAELQR IEGEGSVLQAK AQALAIETEAELQR IEGEGSVLQAK IEGEGSVLQAK	1	0	1	1	3	2	1	1	1	1	1	2	1	1	1	1	1	2	1	1	1	1	1	1	1	2	1	2	1	1
	MVP_HUMAN	1	1	50.0 AA STEP	50Step_Domain_p750.0_to_800.0	750	800	50	AQQLAEVEVK AQQLAEVEVK AQQLAEVEVK QMTEAIGPSTIR AQQLAEVEVK AQQLAEVEVK	AQALAIETEAELQR AQQLAEVEVK QMTEAIGPSTIR AQQLAEVEVK AQALAIETEAELQR AQQLAEVEVK AQALAIETEAELQR AQQLAEVEVK AQLELEVSK AQQLAEVEVK	1	0	1	1	0	0	1	1	0	1	2	2	1	1	1	1	1	2	0	0	1	1	0	1	2	2	1	2	1	2
	MVP_HUMAN	1	1	50.0 AA STEP	50Step_Domain_p800.0_to_850.0	800	850	50	LLQSLGLK LLQSLGLK LLQSLGLK LLQSLGLK QMTEAIGPSTIR LLQSLGLK	LLQSLGLK LLQSLGLK LLQSLGLK QMTEAIGPSTIR LLQSLGLK LLQSLGLK LLQSLGLK LLQSLGLK	0.5184	0	1	1	0	2	1	2	1	1	2	1	0	1	1	1	1	1	0	1	1	2	1	1	2	1	0	1	1	1
	MVP_HUMAN	0	0	50.0 AA STEP	50Step_Domain_p850.0_to_893.0	850	893	43	VASGPSPGEGISPQSAQAPQAPGDNHVVPVLR		1	0	0	0	0	0	0	0	0	0	1	0	0	0	0	0	0	0	0	0	0	0	0	0	1	0	0	0	0	0
	NSF_HUMAN	0	0	50.0 AA STEP	50Step_Domain_p0_to_50	0	50	50			1	0	0	0	0	0	0	0	0	0	0	0	0	0	0	0	0	0	0	0	0	0	0	0	0	0	0	0	0	0
	NSF_HUMAN	0	0	50.0 AA STEP	50Step_Domain_p50.0_to_100.0	50	100	50			1	0	0	0	0	0	0	0	0	0	0	0	0	0	0	0	0	0	0	0	0	0	0	0	0	0	0	0	0	0
	NSF_HUMAN	0	0	50.0 AA STEP	50Step_Domain_p100.0_to_150.0	100	150	50			1	0	0	0	0	0	0	0	0	0	0	0	0	0	0	0	0	0	0	0	0	0	0	0	0	0	0	0	0	0
	NSF_HUMAN	0	0	50.0 AA STEP	50Step_Domain_p150.0_to_200.0	150	200	50		AENSSLNLIGK AENSSLNLIGK AENSSLNLIGK	0	0	0	0	0	0	0	0	0	1	0	0	0	1	0	1	0	0	0	0	0	0	0	1	0	0	0	1	0	1
	NSF_HUMAN	0	0	50.0 AA STEP	50Step_Domain_p200.0_to_250.0	200	250	50			1	0	0	0	0	0	0	0	0	0	0	0	0	0	0	0	0	0	0	0	0	0	0	0	0	0	0	0	0	0
	NSF_HUMAN	0	0	50.0 AA STEP	50Step_Domain_p250.0_to_300.0	250	300	50			1	0	0	0	0	0	0	0	0	0	0	0	0	0	0	0	0	0	0	0	0	0	0	0	0	0	0	0	0	0
	NSF_HUMAN	0	0	50.0 AA STEP	50Step_Domain_p300.0_to_350.0	300	350	50		GSMAGSTGVHDTVVNQLLSK	1	0	0	0	0	0	0	0	0	0	0	0	0	0	0	1	0	0	0	0	0	0	0	0	0	0	0	0	0	1
	NSF_HUMAN	0	0	50.0 AA STEP	50Step_Domain_p350.0_to_400.0	350	400	50		GSMAGSTGVHDTVVNQLLSK	1	0	0	0	0	0	0	0	0	0	0	0	0	0	0	1	0	0	0	0	0	0	0	0	0	0	0	0	0	1
	NSF_HUMAN	0	0	50.0 AA STEP	50Step_Domain_p400.0_to_450.0	400	450	50		NFSGAELEGLVR	1	0	0	0	0	0	0	0	0	1	0	0	0	0	0	0	0	0	0	0	0	0	0	1	0	0	0	0	0	0
	NSF_HUMAN	0	0	50.0 AA STEP	50Step_Domain_p450.0_to_500.0	450	500	50			1	0	0	0	0	0	0	0	0	0	0	0	0	0	0	0	0	0	0	0	0	0	0	0	0	0	0	0	0	0
	NSF_HUMAN	0	0	50.0 AA STEP	50Step_Domain_p500.0_to_550.0	500	550	50		VLDDGELLVQQTK VLDDGELLVQQTK	0.0525	0	0	0	0	0	0	0	0	0	0	0	0	1	0	1	0	0	0	0	0	0	0	0	0	0	0	1	0	1
	NSF_HUMAN	0	0	50.0 AA STEP	50Step_Domain_p550.0_to_600.0	550	600	50			1	0	0	0	0	0	0	0	0	0	0	0	0	0	0	0	0	0	0	0	0	0	0	0	0	0	0	0	0	0
	NSF_HUMAN	0	0	50.0 AA STEP	50Step_Domain_p600.0_to_650.0	600	650	50			1	0	0	0	0	0	0	0	0	0	0	0	0	0	0	0	0	0	0	0	0	0	0	0	0	0	0	0	0	0
	NSF_HUMAN	0	0	50.0 AA STEP	50Step_Domain_p650.0_to_700.0	650	700	50			1	0	0	0	0	0	0	0	0	0	0	0	0	0	0	0	0	0	0	0	0	0	0	0	0	0	0	0	0	0
	NSF_HUMAN	0	0	50.0 AA STEP	50Step_Domain_p700.0_to_744.0	700	744	44			1	0	0	0	0	0	0	0	0	0	0	0	0	0	0	0	0	0	0	0	0	0	0	0	0	0	0	0	0	0
	PML_HUMAN	0	0	50.0 AA STEP	50Step_Domain_p0_to_50	0	50	50			1	0	0	0	0	0	0	0	0	0	0	0	0	0	0	0	0	0	0	0	0	0	0	0	0	0	0	0	0	0
	PML_HUMAN	0	0	50.0 AA STEP	50Step_Domain_p50.0_to_100.0	50	100	50			1	0	0	0	0	0	0	0	0	0	0	0	0	0	0	0	0	0	0	0	0	0	0	0	0	0	0	0	0	0
	PML_HUMAN	1	1	50.0 AA STEP	50Step_Domain_p100.0_to_150.0	100	150	50	QIVDAQAVCTR QIVDAQAVCTR QIVDAQAVCTR QIVDAQAVCTR QIVDAQAVCTR	QIVDAQAVCTR QIVDAQAVCTR QIVDAQAVCTR QIVDAQAVCTR	0.333	0	2	1	0	0	1	1	1	1	2	0	0	1	1	0	1	1	0	0	1	1	1	1	1	0	0	1	1	0
	PML_HUMAN	0	0	50.0 AA STEP	50Step_Domain_p150.0_to_200.0	150	200	50			1	0	0	0	0	0	0	0	0	0	0	0	0	0	0	0	0	0	0	0	0	0	0	0	0	0	0	0	0	0
	PML_HUMAN	0	0	50.0 AA STEP	50Step_Domain_p200.0_to_250.0	200	250	50			1	0	0	0	0	0	0	0	0	0	0	0	0	0	0	0	0	0	0	0	0	0	0	0	0	0	0	0	0	0
	PML_HUMAN	2	1	50.0 AA STEP	50Step_Domain_p250.0_to_300.0	250	300	50	ELLEAVDAR AETEELIR ELLEAVDAR AETEELIR ELLEAVDAR AETEELIR ELLEAVDAR AETEELIR ELLEAVDAR	ELLEAVDAR ELLEAVDAR AETEELIR ELLEAVDAR ELLEAVDAR ELLEAVDAR ELLEAVDAR AETEELIR ELLEAVDAR	1	0.02	2	1	3	1	2	2	1	1	2	2	0	1	2	2	1	1	2	1	2	2	1	1	1	1	0	1	2	2
	PML_HUMAN	1	2	50.0 AA STEP	50Step_Domain_p300.0_to_350.0	300	350	50	ELLEAVDAR ELLEAVDAR ELLEAVDAR CYASDQEVLDMHGFLR DYEEMASR ELLEAVDAR ELLEAVDAR	ELLEAVDAR ELLEAVDAR ELLEAVDAR CYASDQEVLDMHGFLR DYEEMASR ELLEAVDAR TGSALVQR CYASDQEVLDMHGFLR ELLEAVDAR CYASDQEVLDMHGFLR ELLEAVDAR ELLEAVDAR	0.333	-0.02	2	1	1	1	1	1	2	2	2	4	0	2	1	1	1	1	1	1	1	1	2	4	1	2	0	2	1	1
	PML_HUMAN	1	2	50.0 AA STEP	50Step_Domain_p350.0_to_400.0	350	400	50	LQDLSSCITQGK LQDLSSCITQGK CYASDQEVLDMHGFLR LQDLSSCITQGK LQDLSSCITQGK	LQDLSSCITQGK LRQEEPQSLQAAVR LQDLSSCITQGK TDGFDEFK LQDLSSCITQGK CYASDQEVLDMHGFLR LQDLSSCITQGK LRQEEPQSLQAAVR TDGFDEFK CYASDQEVLDMHGFLR CYASDQEVLDMHGFLR LQDLSSCITQGK LRQEEPQSLQAAVR TDGFDEFK	0	-0.02	0	2	1	3	1	1	2	2	0	2	0	2	1	2	0	2	1	2	1	1	2	4	0	1	0	2	1	2
	PML_HUMAN	0	0	50.0 AA STEP	50Step_Domain_p400.0_to_450.0	400	450	50			1	0	0	0	0	0	0	0	0	0	0	0	0	0	0	0	0	0	0	0	0	0	0	0	0	0	0	0	0	0
	PML_HUMAN	0	0	50.0 AA STEP	50Step_Domain_p450.0_to_500.0	450	500	50			1	0	0	0	0	0	0	0	0	0	0	0	0	0	0	0	0	0	0	0	0	0	0	0	0	0	0	0	0	0
	PML_HUMAN	0	0	50.0 AA STEP	50Step_Domain_p500.0_to_550.0	500	550	50			1	0	0	0	0	0	0	0	0	0	0	0	0	0	0	0	0	0	0	0	0	0	0	0	0	0	0	0	0	0
	PML_HUMAN	0	0	50.0 AA STEP	50Step_Domain_p550.0_to_600.0	550	600	50			1	0	0	0	0	0	0	0	0	0	0	0	0	0	0	0	0	0	0	0	0	0	0	0	0	0	0	0	0	0
	PML_HUMAN	0	0	50.0 AA STEP	50Step_Domain_p600.0_to_650.0	600	650	50			1	0	0	0	0	0	0	0	0	0	0	0	0	0	0	0	0	0	0	0	0	0	0	0	0	0	0	0	0	0
	PML_HUMAN	0	0	50.0 AA STEP	50Step_Domain_p650.0_to_700.0	650	700	50			1	0	0	0	0	0	0	0	0	0	0	0	0	0	0	0	0	0	0	0	0	0	0	0	0	0	0	0	0	0
	PML_HUMAN	0	0	50.0 AA STEP	50Step_Domain_p700.0_to_750.0	700	750	50			1	0	0	0	0	0	0	0	0	0	0	0	0	0	0	0	0	0	0	0	0	0	0	0	0	0	0	0	0	0
	PML_HUMAN	0	0	50.0 AA STEP	50Step_Domain_p750.0_to_800.0	750	800	50			1	0	0	0	0	0	0	0	0	0	0	0	0	0	0	0	0	0	0	0	0	0	0	0	0	0	0	0	0	0
	PML_HUMAN	0	0	50.0 AA STEP	50Step_Domain_p800.0_to_850.0	800	850	50			1	0	0	0	0	0	0	0	0	0	0	0	0	0	0	0	0	0	0	0	0	0	0	0	0	0	0	0	0	0
	PML_HUMAN	0	0	50.0 AA STEP	50Step_Domain_p850.0_to_882.0	850	882	32			1	0	0	0	0	0	0	0	0	0	0	0	0	0	0	0	0	0	0	0	0	0	0	0	0	0	0	0	0	0
	RS6_HUMAN	0	0	50.0 AA STEP	50Step_Domain_p0_to_50	0	50	50		LIEVDDER LNISFPATGCQK LIEVDDER	0.034	0	0	2	0	0	0	0	0	0	0	0	0	0	0	1	0	2	0	0	0	0	0	0	0	0	0	0	0	1
	RS6_HUMAN	0	0	50.0 AA STEP	50Step_Domain_p50.0_to_100.0	50	100	50			1	0	0	0	0	0	0	0	0	0	0	0	0	0	0	0	0	0	0	0	0	0	0	0	0	0	0	0	0	0
	RS6_HUMAN	0	0	50.0 AA STEP	50Step_Domain_p100.0_to_150.0	100	150	50		DIPGLTDTTVPR	1	0	0	0	0	0	0	0	0	0	0	0	0	0	0	1	0	0	0	0	0	0	0	0	0	0	0	0	0	2
	RS6_HUMAN	0	0	50.0 AA STEP	50Step_Domain_p150.0_to_200.0	150	200	50			1	0	0	0	0	0	0	0	0	0	0	0	0	0	0	0	0	0	0	0	0	0	0	0	0	0	0	0	0	0
	RS6_HUMAN	0	0	50.0 AA STEP	50Step_Domain_p200.0_to_249.0	200	249	49			1	0	0	0	0	0	0	0	0	0	0	0	0	0	0	0	0	0	0	0	0	0	0	0	0	0	0	0	0	0
	RS8_HUMAN	0	0	50.0 AA STEP	50Step_Domain_p0_to_50	0	50	50			1	0	0	0	0	0	0	0	0	0	0	0	0	0	0	0	0	0	0	0	0	0	0	0	0	0	0	0	0	0
	RS8_HUMAN	0	0	50.0 AA STEP	50Step_Domain_p50.0_to_100.0	50	100	50	IIDVVYNASNNELVR	NCIVLIDSTPYR NCIVLIDSTPYR	1	0	0	0	0	1	1	1	0	0	0	0	0	0	0	0	0	0	0	1	1	1	0	0	0	0	0	0	0	0
	RS8_HUMAN	0	0	50.0 AA STEP	50Step_Domain_p100.0_to_150.0	100	150	50		NCIVLIDSTPYR NCIVLIDSTPYR LTPEEEEILNK	0.027	0	0	0	0	1	0	1	0	0	0	0	0	0	0	1	0	0	0	1	0	1	0	0	0	0	0	0	0	1
	RS8_HUMAN	0	1	50.0 AA STEP	50Step_Domain_p150.0_to_200.0	150	200	50	ADGYVLEGK	ADGYVLEGK ISSLLEEQFQQGK ADGYVLEGK ISSLLEEQFQQGK ADGYVLEGK ISSLLEEQFQQGK	0.027	-0.02	0	0	0	1	1	2	0	0	0	0	0	0	0	1	0	0	0	2	1	2	0	0	0	0	0	0	0	2
	RS8_HUMAN	0	0	50.0 AA STEP	50Step_Domain_p200.0_to_208.0	200	208	8			1	0	0	0	0	0	0	0	0	0	0	0	0	0	0	0	0	0	0	0	0	0	0	0	0	0	0	0	0	0
	RS9_HUMAN	0	0	50.0 AA STEP	50Step_Domain_p0_to_50	0	50	50			1	0	0	0	0	0	0	0	0	0	0	0	0	0	0	0	0	0	0	0	0	0	0	0	0	0	0	0	0	0
	RS9_HUMAN	0	1	50.0 AA STEP	50Step_Domain_p50.0_to_100.0	50	100	50	LDYILGLK LFEGNALLR	LDYILGLK LFEGNALLR LDYILGLK LFEGNALLR LDYILGLK LFEGNALLR IGVLDEGK LDYILGLK LFEGNALLR LDYILGLK LFEGNALLR	0	-0.02	0	2	0	0	0	2	0	0	0	2	2	2	0	2	0	2	0	0	0	2	0	0	0	2	2	3	0	2
	RS9_HUMAN	0	1	50.0 AA STEP	50Step_Domain_p100.0_to_150.0	100	150	50	LDYILGLK	LDYILGLK LDYILGLK LDYILGLK LDYILGLK LDYILGLK	0.0736	-0.02	0	1	0	0	0	1	0	0	0	1	1	1	0	1	0	1	0	0	0	1	0	0	0	1	1	1	0	1
	RS9_HUMAN	0	0	50.0 AA STEP	50Step_Domain_p150.0_to_194.0	150	194	44			1	0	0	0	0	0	0	0	0	0	0	0	0	0	0	0	0	0	0	0	0	0	0	0	0	0	0	0	0	0
	SAP_HUMAN	0	0	50.0 AA STEP	50Step_Domain_p0_to_50	0	50	50			1	0	0	0	0	0	0	0	0	0	0	0	0	0	0	0	0	0	0	0	0	0	0	0	0	0	0	0	0	0
	SAP_HUMAN	0	0	50.0 AA STEP	50Step_Domain_p50.0_to_100.0	50	100	50			1	0	0	0	0	0	0	0	0	0	0	0	0	0	0	0	0	0	0	0	0	0	0	0	0	0	0	0	0	0
	SAP_HUMAN	0	0	50.0 AA STEP	50Step_Domain_p100.0_to_150.0	100	150	50			1	0	0	0	0	0	0	0	0	0	0	0	0	0	0	0	0	0	0	0	0	0	0	0	0	0	0	0	0	0
	SAP_HUMAN	0	0	50.0 AA STEP	50Step_Domain_p150.0_to_200.0	150	200	50			1	0	0	0	0	0	0	0	0	0	0	0	0	0	0	0	0	0	0	0	0	0	0	0	0	0	0	0	0	0
	SAP_HUMAN	0	1	50.0 AA STEP	50Step_Domain_p200.0_to_250.0	200	250	50	LGPGMADICK LGPGMADICK	LGPGMADICK LGPGMADICK LGPGMADICK LGPGMADICK LGPGMADICK LGPGMADICK	0	-0.02	0	1	0	1	0	1	1	1	0	1	1	1	0	0	0	1	0	1	0	1	1	1	0	1	1	1	0	0
	SAP_HUMAN	0	0	50.0 AA STEP	50Step_Domain_p250.0_to_300.0	250	300	50			1	0	0	0	0	0	0	0	0	0	0	0	0	0	0	0	0	0	0	0	0	0	0	0	0	0	0	0	0	0
	SAP_HUMAN	0	0	50.0 AA STEP	50Step_Domain_p300.0_to_350.0	300	350	50			1	0	0	0	0	0	0	0	0	0	0	0	0	0	0	0	0	0	0	0	0	0	0	0	0	0	0	0	0	0
	SAP_HUMAN	0	0	50.0 AA STEP	50Step_Domain_p350.0_to_400.0	350	400	50			1	0	0	0	0	0	0	0	0	0	0	0	0	0	0	0	0	0	0	0	0	0	0	0	0	0	0	0	0	0
	SAP_HUMAN	2	2	50.0 AA STEP	50Step_Domain_p400.0_to_450.0	400	450	50	DGGFCEVCK GCSFLPDPYQK QEILAALEK DGGFCEVCK GCSFLPDPYQK QEILAALEK DGGFCEVCK GCSFLPDPYQK DGGFCEVCK GCSFLPDPYQK QEILAALEK DGGFCEVCK GCSFLPDPYQK DGGFCEVCK GCSFLPDPYQK	DGGFCEVCK GCSFLPDPYQK QEILAALEK DGGFCEVCK GCSFLPDPYQK QEILAALEK DGGFCEVCK GCSFLPDPYQK QEILAALEK DGGFCEVCK GCSFLPDPYQK QEILAALEK DGGFCEVCK GCSFLPDPYQK DGGFCEVCK GCSFLPDPYQK QEILAALEK	0	0	3	2	3	2	3	2	2	2	3	2	2	2	0	0	3	3	4	3	3	4	4	4	2	2	3	3	0	0
	SAP_HUMAN	0	0	50.0 AA STEP	50Step_Domain_p450.0_to_500.0	450	500	50			1	0	0	0	0	0	0	0	0	0	0	0	0	0	0	0	0	0	0	0	0	0	0	0	0	0	0	0	0	0
	SAP_HUMAN	0	0	50.0 AA STEP	50Step_Domain_p500.0_to_524.0	500	524	24			1	0	0	0	0	0	0	0	0	0	0	0	0	0	0	0	0	0	0	0	0	0	0	0	0	0	0	0	0	0
	TPR_HUMAN	0	0	50.0 AA STEP	50Step_Domain_p0_to_50	0	50	50	FLADQQSEIDGLK	FLADQQSEIDGLK	1	0	0	0	0	0	0	0	1	0	0	0	0	0	0	1	0	0	0	0	0	0	1	0	0	0	0	0	0	1
	TPR_HUMAN	0	0	50.0 AA STEP	50Step_Domain_p50.0_to_100.0	50	100	50			1	0	0	0	0	0	0	0	0	0	0	0	0	0	0	0	0	0	0	0	0	0	0	0	0	0	0	0	0	0
	TPR_HUMAN	0	0	50.0 AA STEP	50Step_Domain_p100.0_to_150.0	100	150	50			1	0	0	0	0	0	0	0	0	0	0	0	0	0	0	0	0	0	0	0	0	0	0	0	0	0	0	0	0	0
	TPR_HUMAN	0	0	50.0 AA STEP	50Step_Domain_p150.0_to_200.0	150	200	50		LDELQASDVSVK	1	0	0	0	0	0	0	0	0	0	0	0	0	1	0	0	0	0	0	0	0	0	0	0	0	0	0	1	0	0
	TPR_HUMAN	0	0	50.0 AA STEP	50Step_Domain_p200.0_to_250.0	200	250	50		TDELLALGR TDELLALGR	0.1584	0	0	0	0	2	0	0	0	0	0	0	0	0	0	1	0	0	0	1	0	0	0	0	0	0	0	0	0	1
	TPR_HUMAN	0	0	50.0 AA STEP	50Step_Domain_p250.0_to_300.0	250	300	50			1	0	0	0	0	0	0	0	0	0	0	0	0	0	0	0	0	0	0	0	0	0	0	0	0	0	0	0	0	0
	TPR_HUMAN	0	0	50.0 AA STEP	50Step_Domain_p300.0_to_350.0	300	350	50			1	0	0	0	0	0	0	0	0	0	0	0	0	0	0	0	0	0	0	0	0	0	0	0	0	0	0	0	0	0
	TPR_HUMAN	0	0	50.0 AA STEP	50Step_Domain_p350.0_to_400.0	350	400	50	ELENANDLLSATK		1	0	2	0	0	0	0	0	0	0	0	0	0	0	0	0	1	0	0	0	0	0	0	0	0	0	0	0	0	0
	TPR_HUMAN	0	0	50.0 AA STEP	50Step_Domain_p400.0_to_450.0	400	450	50			1	0	0	0	0	0	0	0	0	0	0	0	0	0	0	0	0	0	0	0	0	0	0	0	0	0	0	0	0	0
	TPR_HUMAN	0	0	50.0 AA STEP	50Step_Domain_p450.0_to_500.0	450	500	50			1	0	0	0	0	0	0	0	0	0	0	0	0	0	0	0	0	0	0	0	0	0	0	0	0	0	0	0	0	0
	TPR_HUMAN	0	0	50.0 AA STEP	50Step_Domain_p500.0_to_550.0	500	550	50			1	0	0	0	0	0	0	0	0	0	0	0	0	0	0	0	0	0	0	0	0	0	0	0	0	0	0	0	0	0
	TPR_HUMAN	0	0	50.0 AA STEP	50Step_Domain_p550.0_to_600.0	550	600	50			1	0	0	0	0	0	0	0	0	0	0	0	0	0	0	0	0	0	0	0	0	0	0	0	0	0	0	0	0	0
	TPR_HUMAN	0	0	50.0 AA STEP	50Step_Domain_p600.0_to_650.0	600	650	50			1	0	0	0	0	0	0	0	0	0	0	0	0	0	0	0	0	0	0	0	0	0	0	0	0	0	0	0	0	0
	TPR_HUMAN	0	0	50.0 AA STEP	50Step_Domain_p650.0_to_700.0	650	700	50			1	0	0	0	0	0	0	0	0	0	0	0	0	0	0	0	0	0	0	0	0	0	0	0	0	0	0	0	0	0
	TPR_HUMAN	0	1	50.0 AA STEP	50Step_Domain_p700.0_to_750.0	700	750	50		ISTQLDFASK ISTQLDFASK ISTQLDFASK	0	-0.02	0	2	0	0	0	0	0	2	0	0	0	0	0	1	0	1	0	0	0	0	0	1	0	0	0	0	0	1
	TPR_HUMAN	0	0	50.0 AA STEP	50Step_Domain_p750.0_to_800.0	750	800	50		QEQIINTMTQDLR	1	0	0	0	0	0	0	0	0	0	0	0	0	0	0	1	0	0	0	0	0	0	0	0	0	0	0	0	0	1
	TPR_HUMAN	0	0	50.0 AA STEP	50Step_Domain_p800.0_to_850.0	800	850	50			1	0	0	0	0	0	0	0	0	0	0	0	0	0	0	0	0	0	0	0	0	0	0	0	0	0	0	0	0	0
	TPR_HUMAN	0	1	50.0 AA STEP	50Step_Domain_p850.0_to_900.0	850	900	50		NLDVQLLDTK NLDVQLLDTK NLDVQLLDTK	0.0048	-0.02	0	0	0	2	0	0	0	0	0	0	0	1	0	1	0	0	0	1	0	0	0	0	0	0	0	1	0	1
	TPR_HUMAN	0	0	50.0 AA STEP	50Step_Domain_p900.0_to_950.0	900	950	50			1	0	0	0	0	0	0	0	0	0	0	0	0	0	0	0	0	0	0	0	0	0	0	0	0	0	0	0	0	0
	TPR_HUMAN	0	0	50.0 AA STEP	50Step_Domain_p950.0_to_1000.0	950	1000	50			1	0	0	0	0	0	0	0	0	0	0	0	0	0	0	0	0	0	0	0	0	0	0	0	0	0	0	0	0	0
	TPR_HUMAN	0	0	50.0 AA STEP	50Step_Domain_p1000.0_to_1050.0	1000	1050	50	TLSSVQNEVQEALQR	TLSSVQNEVQEALQR TLSSVQNEVQEALQR	1	0	0	0	0	0	0	0	1	0	0	0	0	1	0	1	0	0	0	0	0	0	1	0	0	0	0	1	0	1
	TPR_HUMAN	0	0	50.0 AA STEP	50Step_Domain_p1050.0_to_1100.0	1050	1100	50	TLSSVQNEVQEALQR	TLSSVQNEVQEALQR TLSSVQNEVQEALQR	1	0	0	0	0	0	0	0	1	0	0	0	0	1	0	1	0	0	0	0	0	0	1	0	0	0	0	1	0	1
	TPR_HUMAN	0	0	50.0 AA STEP	50Step_Domain_p1100.0_to_1150.0	1100	1150	50			1	0	0	0	0	0	0	0	0	0	0	0	0	0	0	0	0	0	0	0	0	0	0	0	0	0	0	0	0	0
	TPR_HUMAN	0	0	50.0 AA STEP	50Step_Domain_p1150.0_to_1200.0	1150	1200	50			1	0	0	0	0	0	0	0	0	0	0	0	0	0	0	0	0	0	0	0	0	0	0	0	0	0	0	0	0	0
	TPR_HUMAN	0	0	50.0 AA STEP	50Step_Domain_p1200.0_to_1250.0	1200	1250	50	FEVAQVESLR FEVAQVESLR		0.1584	0	0	0	2	0	0	0	1	0	0	0	0	0	0	0	0	0	1	0	0	0	1	0	0	0	0	0	0	0
	TPR_HUMAN	0	0	50.0 AA STEP	50Step_Domain_p1250.0_to_1300.0	1250	1300	50			1	0	0	0	0	0	0	0	0	0	0	0	0	0	0	0	0	0	0	0	0	0	0	0	0	0	0	0	0	0
	TPR_HUMAN	0	0	50.0 AA STEP	50Step_Domain_p1300.0_to_1350.0	1300	1350	50			1	0	0	0	0	0	0	0	0	0	0	0	0	0	0	0	0	0	0	0	0	0	0	0	0	0	0	0	0	0
	TPR_HUMAN	0	0	50.0 AA STEP	50Step_Domain_p1350.0_to_1400.0	1350	1400	50			1	0	0	0	0	0	0	0	0	0	0	0	0	0	0	0	0	0	0	0	0	0	0	0	0	0	0	0	0	0
	TPR_HUMAN	0	0	50.0 AA STEP	50Step_Domain_p1400.0_to_1450.0	1400	1450	50			1	0	0	0	0	0	0	0	0	0	0	0	0	0	0	0	0	0	0	0	0	0	0	0	0	0	0	0	0	0
	TPR_HUMAN	1	1	50.0 AA STEP	50Step_Domain_p1450.0_to_1500.0	1450	1500	50	SLESQVENLQK SLESQVENLQK SLESQVENLQK	SLESQVENLQK SLESQVENLQK SLESQVENLQK	1	0	2	2	2	0	0	0	1	2	0	0	0	1	0	0	1	1	1	0	0	0	1	1	0	0	0	1	0	0
	TPR_HUMAN	1	1	50.0 AA STEP	50Step_Domain_p1500.0_to_1550.0	1500	1550	50	SLESQVENLQK SLESQVENLQK SLESQVENLQK	SLESQVENLQK SLESQVENLQK SLESQVENLQK NLQEQTVQLQSELSR	1	0	2	2	2	0	0	0	1	2	0	0	0	1	0	1	1	1	1	0	0	0	1	1	0	0	0	1	0	1
	TPR_HUMAN	0	0	50.0 AA STEP	50Step_Domain_p1550.0_to_1600.0	1550	1600	50			1	0	0	0	0	0	0	0	0	0	0	0	0	0	0	0	0	0	0	0	0	0	0	0	0	0	0	0	0	0
	TPR_HUMAN	0	0	50.0 AA STEP	50Step_Domain_p1600.0_to_1650.0	1600	1650	50			1	0	0	0	0	0	0	0	0	0	0	0	0	0	0	0	0	0	0	0	0	0	0	0	0	0	0	0	0	0
	TPR_HUMAN	0	0	50.0 AA STEP	50Step_Domain_p1650.0_to_1700.0	1650	1700	50			1	0	0	0	0	0	0	0	0	0	0	0	0	0	0	0	0	0	0	0	0	0	0	0	0	0	0	0	0	0
	TPR_HUMAN	0	0	50.0 AA STEP	50Step_Domain_p1700.0_to_1750.0	1700	1750	50			1	0	0	0	0	0	0	0	0	0	0	0	0	0	0	0	0	0	0	0	0	0	0	0	0	0	0	0	0	0
	TPR_HUMAN	0	0	50.0 AA STEP	50Step_Domain_p1750.0_to_1800.0	1750	1800	50			1	0	0	0	0	0	0	0	0	0	0	0	0	0	0	0	0	0	0	0	0	0	0	0	0	0	0	0	0	0
	TPR_HUMAN	0	0	50.0 AA STEP	50Step_Domain_p1800.0_to_1850.0	1800	1850	50			1	0	0	0	0	0	0	0	0	0	0	0	0	0	0	0	0	0	0	0	0	0	0	0	0	0	0	0	0	0
	TPR_HUMAN	0	0	50.0 AA STEP	50Step_Domain_p1850.0_to_1900.0	1850	1900	50			1	0	0	0	0	0	0	0	0	0	0	0	0	0	0	0	0	0	0	0	0	0	0	0	0	0	0	0	0	0
	TPR_HUMAN	0	0	50.0 AA STEP	50Step_Domain_p1900.0_to_1950.0	1900	1950	50			1	0	0	0	0	0	0	0	0	0	0	0	0	0	0	0	0	0	0	0	0	0	0	0	0	0	0	0	0	0
	TPR_HUMAN	0	0	50.0 AA STEP	50Step_Domain_p1950.0_to_2000.0	1950	2000	50			1	0	0	0	0	0	0	0	0	0	0	0	0	0	0	0	0	0	0	0	0	0	0	0	0	0	0	0	0	0
	TPR_HUMAN	0	0	50.0 AA STEP	50Step_Domain_p2000.0_to_2050.0	2000	2050	50			1	0	0	0	0	0	0	0	0	0	0	0	0	0	0	0	0	0	0	0	0	0	0	0	0	0	0	0	0	0
	TPR_HUMAN	0	0	50.0 AA STEP	50Step_Domain_p2050.0_to_2100.0	2050	2100	50			1	0	0	0	0	0	0	0	0	0	0	0	0	0	0	0	0	0	0	0	0	0	0	0	0	0	0	0	0	0
	TPR_HUMAN	0	0	50.0 AA STEP	50Step_Domain_p2100.0_to_2150.0	2100	2150	50			1	0	0	0	0	0	0	0	0	0	0	0	0	0	0	0	0	0	0	0	0	0	0	0	0	0	0	0	0	0
	TPR_HUMAN	0	0	50.0 AA STEP	50Step_Domain_p2150.0_to_2200.0	2150	2200	50			1	0	0	0	0	0	0	0	0	0	0	0	0	0	0	0	0	0	0	0	0	0	0	0	0	0	0	0	0	0
	TPR_HUMAN	0	0	50.0 AA STEP	50Step_Domain_p2200.0_to_2250.0	2200	2250	50			1	0	0	0	0	0	0	0	0	0	0	0	0	0	0	0	0	0	0	0	0	0	0	0	0	0	0	0	0	0
	TPR_HUMAN	0	0	50.0 AA STEP	50Step_Domain_p2250.0_to_2300.0	2250	2300	50			1	0	0	0	0	0	0	0	0	0	0	0	0	0	0	0	0	0	0	0	0	0	0	0	0	0	0	0	0	0
	TPR_HUMAN	0	0	50.0 AA STEP	50Step_Domain_p2300.0_to_2350.0	2300	2350	50			1	0	0	0	0	0	0	0	0	0	0	0	0	0	0	0	0	0	0	0	0	0	0	0	0	0	0	0	0	0
	TPR_HUMAN	0	0	50.0 AA STEP	50Step_Domain_p2350.0_to_2363.0	2350	2363	13			1	0	0	0	0	0	0	0	0	0	0	0	0	0	0	0	0	0	0	0	0	0	0	0	0	0	0	0	0	0
	6PGD_HUMAN	0	0	50.0 AA STEP	50Step_Domain_p0_to_50	0	50	50	VDDFLANEAK	VDDFLANEAK	1	0	0	0	0	0	0	0	0	0	0	0	0	0	1	1	0	0	0	0	0	0	0	0	0	0	0	0	1	1
	6PGD_HUMAN	0	0	50.0 AA STEP	50Step_Domain_p50.0_to_100.0	50	100	50	AGQAVDDFIEK	AGQAVDDFIEK	1	0	0	0	0	0	0	0	0	0	0	0	0	0	1	1	0	0	0	0	0	0	0	0	0	0	0	0	1	1
	6PGD_HUMAN	0	0	50.0 AA STEP	50Step_Domain_p100.0_to_150.0	100	150	50		GILFVGSGVSGGEEGAR GILFVGSGVSGGEEGAR GILFVGSGVSGGEEGAR YGPSLMPGGNK	0	0	0	1	0	0	0	0	0	0	0	0	0	1	0	1	0	1	0	0	0	0	0	0	0	0	0	1	0	2
	6PGD_HUMAN	0	0	50.0 AA STEP	50Step_Domain_p150.0_to_200.0	150	200	50		VGTGEPCCDWVGDEGAGHFVK VGTGEPCCDWVGDEGAGHFVK	0.016	0	0	1	0	0	0	0	0	0	0	0	0	1	0	0	0	1	0	0	0	0	0	0	0	0	0	1	0	0
	6PGD_HUMAN	0	0	50.0 AA STEP	50Step_Domain_p200.0_to_250.0	200	250	50			1	0	0	0	0	0	0	0	0	0	0	0	0	0	0	0	0	0	0	0	0	0	0	0	0	0	0	0	0	0
	6PGD_HUMAN	0	0	50.0 AA STEP	50Step_Domain_p250.0_to_300.0	250	300	50			1	0	0	0	0	0	0	0	0	0	0	0	0	0	0	0	0	0	0	0	0	0	0	0	0	0	0	0	0	0
	6PGD_HUMAN	0	0	50.0 AA STEP	50Step_Domain_p300.0_to_350.0	300	350	50			1	0	0	0	0	0	0	0	0	0	0	0	0	0	0	0	0	0	0	0	0	0	0	0	0	0	0	0	0	0
	6PGD_HUMAN	0	0	50.0 AA STEP	50Step_Domain_p350.0_to_400.0	350	400	50			1	0	0	0	0	0	0	0	0	0	0	0	0	0	0	0	0	0	0	0	0	0	0	0	0	0	0	0	0	0
	6PGD_HUMAN	0	0	50.0 AA STEP	50Step_Domain_p400.0_to_450.0	400	450	50			1	0	0	0	0	0	0	0	0	0	0	0	0	0	0	0	0	0	0	0	0	0	0	0	0	0	0	0	0	0
	6PGD_HUMAN	0	0	50.0 AA STEP	50Step_Domain_p450.0_to_483.0	450	483	33			1	0	0	0	0	0	0	0	0	0	0	0	0	0	0	0	0	0	0	0	0	0	0	0	0	0	0	0	0	0
	A1AT_HUMAN	1	0	50.0 AA STEP	50Step_Domain_p0_to_50	0	50	50	TDTSHHDQDHPTFNK TDTSHHDQDHPTFNK TDTSHHDQDHPTFNK TDTSHHDQDHPTFNK TDTSHHDQDHPTFNK	TDTSHHDQDHPTFNK	1	0.02	1	1	1	0	1	0	1	0	0	0	1	0	0	0	1	1	1	0	1	0	1	0	0	0	1	0	0	0
	A1AT_HUMAN	0	0	50.0 AA STEP	50Step_Domain_p50.0_to_100.0	50	100	50			1	0	0	0	0	0	0	0	0	0	0	0	0	0	0	0	0	0	0	0	0	0	0	0	0	0	0	0	0	0
	A1AT_HUMAN	1	2	50.0 AA STEP	50Step_Domain_p100.0_to_150.0	100	150	50	LVDKFLEDVKK LVDKFLEDVK LVDKFLEDVKK TLNQPDSQLQLTTGNGLFLSEGLK LVDKFLEDVK LVDKFLEDVKK TLNQPDSQLQLTTGNGLFLSEGLK LVDKFLEDVKK TLNQPDSQLQLTTGNGLFLSEGLK	LVDKFLEDVK LVDKFLEDVKK TLNQPDSQLQLTTGNGLFLSEGLK LVDKFLEDVKK LVDKFLEDVK LVDKFLEDVKK LVDKFLEDVK LVDKFLEDVK TLNQPDSQLQLTTGNGLFLSEGLK LVDKFLEDVKK	0.8874	-0.02	0	2	1	1	2	1	2	2	0	2	2	3	0	1	0	3	1	1	3	1	3	3	0	1	2	3	0	1
	A1AT_HUMAN	2	3	50.0 AA STEP	50Step_Domain_p150.0_to_200.0	150	200	50	KQINDYVEK KQINDYVEK LVDKFLEDVKK QINDYVEK KQINDYVEK LVDKFLEDVK LVDKFLEDVKK QINDYVEK KQINDYVEK LVDKFLEDVK LVDKFLEDVKK QINDYVEK KQINDYVEK LVDKFLEDVKK QINDYVEK KQINDYVEK QINDYVEK	KQINDYVEK LVDKFLEDVK LVDKFLEDVKK QINDYVEK KQINDYVEK QINDYVEK KQINDYVEK LVDKFLEDVKK QINDYVEK KQINDYVEK LVDKFLEDVK LVDKFLEDVKK QINDYVEK KQINDYVEK LVDKFLEDVK QINDYVEK KQINDYVEK LVDKFLEDVK QINDYVEK KQINDYVEK LVDKFLEDVKK	0.0126	-0.02	1	3	2	2	2	3	2	3	0	5	3	4	2	2	1	5	3	2	4	3	4	5	0	3	3	4	2	2
	A1AT_HUMAN	0	0	50.0 AA STEP	50Step_Domain_p200.0_to_250.0	200	250	50	DTEEEDFHVDQVTTVK		1	0	0	0	0	0	0	0	1	0	0	0	0	0	0	0	0	0	0	0	0	0	1	0	0	0	0	0	0	0
	A1AT_HUMAN	0	0	50.0 AA STEP	50Step_Domain_p250.0_to_300.0	250	300	50			1	0	0	0	0	0	0	0	0	0	0	0	0	0	0	0	0	0	0	0	0	0	0	0	0	0	0	0	0	0
	A1AT_HUMAN	5	5	50.0 AA STEP	50Step_Domain_p300.0_to_350.0	300	350	50	SASLHLPK SVLGQLGITK VFSNGADLSGVTEEAPLK VFSNGADLSGVTEEAPLKLSK LSITGTYDLK SASLHLPK SVLGQLGITK VFSNGADLSGVTEEAPLK VFSNGADLSGVTEEAPLKLSK LSITGTYDLK SASLHLPK SVLGQLGITK VFSNGADLSGVTEEAPLK SVLGQLGITK VFSNGADLSGVTEEAPLK VFSNGADLSGVTEEAPLKLSK SVLGQLGITK VFSNGADLSGVTEEAPLK SVLGQLGITK VFSNGADLSGVTEEAPLK VFSNGADLSGVTEEAPLKLSK SVLGQLGITK VFSNGADLSGVTEEAPLK VFSNGADLSGVTEEAPLKLSK	SASLHLPK SVLGQLGITK VFSNGADLSGVTEEAPLK VFSNGADLSGVTEEAPLKLSK SASLHLPK SVLGQLGITK VFSNGADLSGVTEEAPLK VFSNGADLSGVTEEAPLKLSK SASLHLPK SVLGQLGITK VFSNGADLSGVTEEAPLK VFSNGADLSGVTEEAPLKLSK SASLHLPK SVLGQLGITK VFSNGADLSGVTEEAPLK VFSNGADLSGVTEEAPLKLSK SASLHLPK VFSNGADLSGVTEEAPLK SVLGQLGITK VFSNGADLSGVTEEAPLK VFSNGADLSGVTEEAPLKLSK SASLHLPK SVLGQLGITK VFSNGADLSGVTEEAPLK VFSNGADLSGVTEEAPLKLSK	1	0	6	4	5	6	4	5	4	5	8	3	3	4	6	5	5	7	6	7	7	6	6	8	2	2	3	4	5	6
	A1AT_HUMAN	2	2	50.0 AA STEP	50Step_Domain_p350.0_to_400.0	350	400	50	VFSNGADLSGVTEEAPLK VFSNGADLSGVTEEAPLKLSK VFSNGADLSGVTEEAPLK VFSNGADLSGVTEEAPLKLSK VFSNGADLSGVTEEAPLK VFSNGADLSGVTEEAPLK VFSNGADLSGVTEEAPLKLSK VFSNGADLSGVTEEAPLK VFSNGADLSGVTEEAPLK VFSNGADLSGVTEEAPLKLSK VFSNGADLSGVTEEAPLK VFSNGADLSGVTEEAPLKLSK	AVLTIDEK VFSNGADLSGVTEEAPLK VFSNGADLSGVTEEAPLKLSK VFSNGADLSGVTEEAPLK VFSNGADLSGVTEEAPLKLSK VFSNGADLSGVTEEAPLK VFSNGADLSGVTEEAPLKLSK VFSNGADLSGVTEEAPLK VFSNGADLSGVTEEAPLKLSK VFSNGADLSGVTEEAPLK VFSNGADLSGVTEEAPLK VFSNGADLSGVTEEAPLKLSK AVLTIDEK VFSNGADLSGVTEEAPLK VFSNGADLSGVTEEAPLKLSK	1	0	2	2	2	2	1	3	2	2	4	2	2	2	3	4	2	4	2	3	2	3	4	4	1	1	2	2	3	4
	A1AT_HUMAN	0	0	50.0 AA STEP	50Step_Domain_p400.0_to_418.0	400	418	18			1	0	0	0	0	0	0	0	0	0	0	0	0	0	0	0	0	0	0	0	0	0	0	0	0	0	0	0	0	0
	A2GL_HUMAN	0	0	50.0 AA STEP	50Step_Domain_p0_to_50	0	50	50			1	0	0	0	0	0	0	0	0	0	0	0	0	0	0	0	0	0	0	0	0	0	0	0	0	0	0	0	0	0
	A2GL_HUMAN	0	0	50.0 AA STEP	50Step_Domain_p50.0_to_100.0	50	100	50			1	0	0	0	0	0	0	0	0	0	0	0	0	0	0	0	0	0	0	0	0	0	0	0	0	0	0	0	0	0
	A2GL_HUMAN	1	0	50.0 AA STEP	50Step_Domain_p100.0_to_150.0	100	150	50	ENQLEVLEVSWLHGLK ENQLEVLEVSWLHGLK ENQLEVLEVSWLHGLK ENQLEVLEVSWLHGLK	ENQLEVLEVSWLHGLK ENQLEVLEVSWLHGLK ENQLEVLEVSWLHGLK	1	0.02	0	0	1	1	0	1	1	1	0	0	1	0	1	0	0	0	1	1	0	1	1	1	0	0	1	0	1	0
	A2GL_HUMAN	1	0	50.0 AA STEP	50Step_Domain_p150.0_to_200.0	150	200	50	ALGHLDLSGNR ENQLEVLEVSWLHGLK ALGHLDLSGNR ALGHLDLSGNR ENQLEVLEVSWLHGLK ALGHLDLSGNR ENQLEVLEVSWLHGLK ENQLEVLEVSWLHGLK	ALGHLDLSGNR ENQLEVLEVSWLHGLK ALGHLDLSGNR ENQLEVLEVSWLHGLK ENQLEVLEVSWLHGLK	0.2331	0.02	0	0	1	1	1	1	1	1	0	0	2	0	1	0	0	0	2	2	1	2	2	1	0	0	2	0	1	0
	A2GL_HUMAN	1	1	50.0 AA STEP	50Step_Domain_p200.0_to_250.0	200	250	50	DLLLPQPDLR YLFLNGNK DLLLPQPDLR YLFLNGNK DLLLPQPDLR DLLLPQPDLR	DLLLPQPDLR DLLLPQPDLR YLFLNGNK DLLLPQPDLR	1	0	0	0	1	1	1	2	1	2	0	0	0	0	1	0	0	0	2	1	2	3	2	2	0	0	0	0	2	0
	A2GL_HUMAN	0	0	50.0 AA STEP	50Step_Domain_p250.0_to_300.0	250	300	50			1	0	0	0	0	0	0	0	0	0	0	0	0	0	0	0	0	0	0	0	0	0	0	0	0	0	0	0	0	0
	A2GL_HUMAN	1	0	50.0 AA STEP	50Step_Domain_p300.0_to_347.0	300	347	47	GQTLLAVAK GQTLLAVAK GQTLLAVAK GQTLLAVAK GQTLLAVAK	GQTLLAVAK	0.0378	0.0212766	0	0	1	1	1	0	1	0	0	0	1	0	1	0	0	0	1	1	1	0	1	0	0	0	1	0	1	0
	A2MG_HUMAN	0	0	50.0 AA STEP	50Step_Domain_p0_to_50	0	50	50			1	0	0	0	0	0	0	0	0	0	0	0	0	0	0	0	0	0	0	0	0	0	0	0	0	0	0	0	0	0
	A2MG_HUMAN	0	0	50.0 AA STEP	50Step_Domain_p50.0_to_100.0	50	100	50		SLFTDLEAENDVLHCVAFAVPK	1	0	0	1	0	0	0	0	0	0	0	0	0	0	0	0	0	1	0	0	0	0	0	0	0	0	0	0	0	0
	A2MG_HUMAN	1	1	50.0 AA STEP	50Step_Domain_p100.0_to_150.0	100	150	50	NEDSLVFVQTDK NEDSLVFVQTDK NEDSLVFVQTDK NEDSLVFVQTDK NEDSLVFVQTDK	NEDSLVFVQTDK NEDSLVFVQTDK NEDSLVFVQTDK NEDSLVFVQTDK NEDSLVFVQTDK NEDSLVFVQTDK SIYKPGQTVK NEDSLVFVQTDK	1	0	2	1	2	1	1	1	1	1	0	2	0	2	2	2	2	2	2	2	2	2	2	1	0	2	0	3	1	2
	A2MG_HUMAN	1	1	50.0 AA STEP	50Step_Domain_p150.0_to_200.0	150	200	50	QFSFPLSSEPFQGSYK QFSFPLSSEPFQGSYK QFSFPLSSEPFQGSYK QFSFPLSSEPFQGSYK	QFSFPLSSEPFQGSYK QFSFPLSSEPFQGSYK QFSFPLSSEPFQGSYK QFSFPLSSEPFQGSYK QFSFPLSSEPFQGSYK	1	0	1	0	1	0	1	1	0	1	0	1	0	1	2	1	1	0	1	0	1	1	0	1	0	1	0	1	1	1
	A2MG_HUMAN	2	2	50.0 AA STEP	50Step_Domain_p200.0_to_250.0	200	250	50	FEVQVTVPK QFSFPLSSEPFQGSYK FEVQVTVPK QFSFPLSSEPFQGSYK TEHPFTVEEFVLPK FEVQVTVPK QFSFPLSSEPFQGSYK TEHPFTVEEFVLPK FEVQVTVPK TEHPFTVEEFVLPK FEVQVTVPK QFSFPLSSEPFQGSYK	TEHPFTVEEFVLPK TEHPFTVEEFVLPK FEVQVTVPK QFSFPLSSEPFQGSYK TEHPFTVEEFVLPK FEVQVTVPK QFSFPLSSEPFQGSYK FEVQVTVPK QFSFPLSSEPFQGSYK TEHPFTVEEFVLPK QFSFPLSSEPFQGSYK FEVQVTVPK QFSFPLSSEPFQGSYK	1	0	2	1	3	1	3	2	2	2	2	2	0	1	2	3	2	2	4	1	4	3	3	2	1	3	0	1	1	3
	A2MG_HUMAN	0	0	50.0 AA STEP	50Step_Domain_p250.0_to_300.0	250	300	50		KYSDASDCHGEDSQAFCEK KYSDASDCHGEDSQAFCEK	1	0	0	1	0	0	0	0	0	1	0	0	0	0	0	0	0	1	0	0	0	0	0	1	0	0	0	0	0	0
	A2MG_HUMAN	0	1	50.0 AA STEP	50Step_Domain_p300.0_to_350.0	300	350	50	LHTEAQIQEEGTVVELTGR	LHTEAQIQEEGTVVELTGR LHTEAQIQEEGTVVELTGR LHTEAQIQEEGTVVELTGR LHTEAQIQEEGTVVELTGR LHTEAQIQEEGTVVELTGR	1	-0.02	0	1	0	1	1	1	0	0	0	1	0	1	0	0	0	1	0	2	1	1	0	0	0	1	0	1	0	0
	A2MG_HUMAN	0	0	50.0 AA STEP	50Step_Domain_p350.0_to_400.0	350	400	50		QGIPFFGQVR	1	0	0	1	0	0	0	0	0	0	0	0	0	0	0	0	0	1	0	0	0	0	0	0	0	0	0	0	0	0
	A2MG_HUMAN	0	0	50.0 AA STEP	50Step_Domain_p400.0_to_450.0	400	450	50			1	0	0	0	0	0	0	0	0	0	0	0	0	0	0	0	0	0	0	0	0	0	0	0	0	0	0	0	0	0
	A2MG_HUMAN	0	0	50.0 AA STEP	50Step_Domain_p450.0_to_500.0	450	500	50			1	0	0	0	0	0	0	0	0	0	0	0	0	0	0	0	0	0	0	0	0	0	0	0	0	0	0	0	0	0
	A2MG_HUMAN	1	1	50.0 AA STEP	50Step_Domain_p500.0_to_550.0	500	550	50	TGTHGLLVK GHFSISIPVK LLIYAVLPTGDVIGDSAK TGTHGLLVK LLIYAVLPTGDVIGDSAK	GHFSISIPVK LLIYAVLPTGDVIGDSAK TGTHGLLVK LLIYAVLPTGDVIGDSAK TGTHGLLVK GHFSISIPVK LLIYAVLPTGDVIGDSAK LLIYAVLPTGDVIGDSAK LLIYAVLPTGDVIGDSAK TGTHGLLVK LLIYAVLPTGDVIGDSAK TGTHGLLVK TGTHGLLVK	1	0	0	2	0	1	1	1	2	1	0	2	0	1	2	1	0	3	0	2	1	2	3	1	0	2	0	2	1	1
	A2MG_HUMAN	2	2	50.0 AA STEP	50Step_Domain_p550.0_to_600.0	550	600	50	VTAAPQSVCALR VTAAPQSVCALR VTAAPQSVCALR LLIYAVLPTGDVIGDSAK VDLSFSPSQSLPASHAHLR VTAAPQSVCALR VTAAPQSVCALR LLIYAVLPTGDVIGDSAK VTAAPQSVCALR	LLIYAVLPTGDVIGDSAK VTAAPQSVCALR YDVENCLANK LLIYAVLPTGDVIGDSAK VDLSFSPSQSLPASHAHLR VTAAPQSVCALR YDVENCLANK LLIYAVLPTGDVIGDSAK VDLSFSPSQSLPASHAHLR VTAAPQSVCALR YDVENCLANK LLIYAVLPTGDVIGDSAK VTAAPQSVCALR YDVENCLANK LLIYAVLPTGDVIGDSAK VTAAPQSVCALR YDVENCLANK LLIYAVLPTGDVIGDSAK VDLSFSPSQSLPASHAHLR VTAAPQSVCALR YDVENCLANK VDLSFSPSQSLPASHAHLR	0.516	0	1	2	1	3	1	2	2	3	2	2	0	3	4	1	1	3	1	4	1	4	3	3	1	3	0	5	2	1
	A2MG_HUMAN	0	0	50.0 AA STEP	50Step_Domain_p600.0_to_650.0	600	650	50		HNVYINGITYTPVSSTNEK	1	0	0	0	0	0	0	0	0	0	0	0	0	0	0	1	0	0	0	0	0	0	0	0	0	0	0	0	0	1
	A2MG_HUMAN	1	1	50.0 AA STEP	50Step_Domain_p650.0_to_700.0	650	700	50	MCPQLQQYEMHGPEGLR MCPQLQQYEMHGPEGLR MCPQLQQYEMHGPEGLR MCPQLQQYEMHGPEGLR	MCPQLQQYEMHGPEGLR MCPQLQQYEMHGPEGLR MCPQLQQYEMHGPEGLR MCPQLQQYEMHGPEGLR MCPQLQQYEMHGPEGLR MCPQLQQYEMHGPEGLR HNVYINGITYTPVSSTNEK	1	0	1	1	2	1	1	1	2	2	0	1	0	1	0	1	1	2	2	1	2	2	4	2	0	1	0	1	0	1
	A2MG_HUMAN	3	3	50.0 AA STEP	50Step_Domain_p700.0_to_750.0	700	750	50	LVHVEEPHTETVR MCPQLQQYEMHGPEGLR VGFYESDVMGR LVHVEEPHTETVR MCPQLQQYEMHGPEGLR VGFYESDVMGR LVHVEEPHTETVR MCPQLQQYEMHGPEGLR VGFYESDVMGR LVHVEEPHTETVR MCPQLQQYEMHGPEGLR VGFYESDVMGR LVHVEEPHTETVR VGFYESDVMGR LVHVEEPHTETVR	LVHVEEPHTETVR MCPQLQQYEMHGPEGLR VGFYESDVMGR LVHVEEPHTETVR MCPQLQQYEMHGPEGLR VGFYESDVMGR LVHVEEPHTETVR MCPQLQQYEMHGPEGLR VGFYESDVMGR MCPQLQQYEMHGPEGLR VGFYESDVMGR LVHVEEPHTETVR MCPQLQQYEMHGPEGLR VGFYESDVMGR MCPQLQQYEMHGPEGLR VGFYESDVMGR LVHVEEPHTETVR VGFYESDVMGR	1	0	4	3	3	3	4	4	4	4	5	3	0	1	2	2	3	5	4	4	5	6	7	4	2	4	0	2	1	2
	A2MG_HUMAN	0	0	50.0 AA STEP	50Step_Domain_p750.0_to_800.0	750	800	50			1	0	0	0	0	0	0	0	0	0	0	0	0	0	0	0	0	0	0	0	0	0	0	0	0	0	0	0	0	0
	A2MG_HUMAN	1	2	50.0 AA STEP	50Step_Domain_p800.0_to_850.0	800	850	50	ATVLNYLPK ATVLNYLPK VSVQLEASPAFLAVPVEK ATVLNYLPK VSVQLEASPAFLAVPVEK	ATVLNYLPK VSVQLEASPAFLAVPVEK ATVLNYLPK VSVQLEASPAFLAVPVEK ATVLNYLPK VSVQLEASPAFLAVPVEK VSVQLEASPAFLAVPVEK ATVLNYLPK VSVQLEASPAFLAVPVEK ATVLNYLPK VSVQLEASPAFLAVPVEK ATVLNYLPK VSVQLEASPAFLAVPVEK	0.006	-0.02	1	2	2	1	1	1	0	1	0	2	0	3	0	2	1	4	2	2	2	2	0	1	0	2	0	4	0	2
	A2MG_HUMAN	0	1	50.0 AA STEP	50Step_Domain_p850.0_to_900.0	850	900	50	DTVIKPLLVEPEGLEK KDTVIKPLLVEPEGLEK	KDTVIKPLLVEPEGLEK KDTVIKPLLVEPEGLEK DTVIKPLLVEPEGLEK KDTVIKPLLVEPEGLEK	1	-0.02	0	1	0	0	0	1	2	0	0	0	0	1	0	1	0	1	0	0	0	1	3	0	0	0	0	1	0	1
	A2MG_HUMAN	0	1	50.0 AA STEP	50Step_Domain_p900.0_to_950.0	900	950	50	DTVIKPLLVEPEGLEK KDTVIKPLLVEPEGLEK	KDTVIKPLLVEPEGLEK KDTVIKPLLVEPEGLEK DTVIKPLLVEPEGLEK KDTVIKPLLVEPEGLEK	1	-0.02	0	1	0	0	0	1	2	0	0	0	0	1	0	1	0	1	0	0	0	1	3	0	0	0	0	1	0	1
	A2MG_HUMAN	0	0	50.0 AA STEP	50Step_Domain_p950.0_to_1000.0	950	1000	50			1	0	0	0	0	0	0	0	0	0	0	0	0	0	0	0	0	0	0	0	0	0	0	0	0	0	0	0	0	0
	A2MG_HUMAN	0	1	50.0 AA STEP	50Step_Domain_p1000.0_to_1050.0	1000	1050	50	HYDGSYSTFGER AIGYLNTGYQR	AIGYLNTGYQR HYDGSYSTFGER AIGYLNTGYQR HYDGSYSTFGER AIGYLNTGYQR HYDGSYSTFGER HYDGSYSTFGER HYDGSYSTFGER AIGYLNTGYQR HYDGSYSTFGER	1	-0.02	0	1	0	1	0	1	1	0	0	1	0	1	2	2	0	2	0	2	0	2	1	0	0	1	0	1	1	2
	A2MG_HUMAN	1	1	50.0 AA STEP	50Step_Domain_p1050.0_to_1100.0	1050	1100	50	SSGSLLNNAIK SSGSLLNNAIK SSGSLLNNAIK SSGSLLNNAIK	SSGSLLNNAIK SSGSLLNNAIK SSGSLLNNAIK SSGSLLNNAIK SSGSLLNNAIK	1	0	1	1	1	0	1	1	1	1	0	1	0	1	0	0	1	1	1	0	1	1	1	1	0	1	0	1	0	0
	A2MG_HUMAN	0	0	50.0 AA STEP	50Step_Domain_p1100.0_to_1150.0	1100	1150	50			1	0	0	0	0	0	0	0	0	0	0	0	0	0	0	0	0	0	0	0	0	0	0	0	0	0	0	0	0	0
	A2MG_HUMAN	0	0	50.0 AA STEP	50Step_Domain_p1150.0_to_1200.0	1150	1200	50			1	0	0	0	0	0	0	0	0	0	0	0	0	0	0	0	0	0	0	0	0	0	0	0	0	0	0	0	0	0
	A2MG_HUMAN	0	0	50.0 AA STEP	50Step_Domain_p1200.0_to_1250.0	1200	1250	50			1	0	0	0	0	0	0	0	0	0	0	0	0	0	0	0	0	0	0	0	0	0	0	0	0	0	0	0	0	0
	A2MG_HUMAN	0	0	50.0 AA STEP	50Step_Domain_p1250.0_to_1300.0	1250	1300	50			1	0	0	0	0	0	0	0	0	0	0	0	0	0	0	0	0	0	0	0	0	0	0	0	0	0	0	0	0	0
	A2MG_HUMAN	0	0	50.0 AA STEP	50Step_Domain_p1300.0_to_1350.0	1300	1350	50		YNILPEKEEFPFALGVQTLPQTCDEPK	1	0	0	1	0	0	0	0	0	0	0	0	0	0	0	0	0	1	0	0	0	0	0	0	0	0	0	0	0	0
	A2MG_HUMAN	1	1	50.0 AA STEP	50Step_Domain_p1350.0_to_1400.0	1350	1400	50	SASNMAIVDVK MVSGFIPLKPTVK SASNMAIVDVK MVSGFIPLKPTVK SASNMAIVDVK MVSGFIPLKPTVK SASNMAIVDVK SASNMAIVDVK SASNMAIVDVK	MVSGFIPLKPTVK SASNMAIVDVK YNILPEKEEFPFALGVQTLPQTCDEPK MVSGFIPLKPTVK SASNMAIVDVK SASNMAIVDVK SASNMAIVDVK SASNMAIVDVK SASNMAIVDVK MVSGFIPLKPTVK SASNMAIVDVK	1	0	1	2	2	1	1	1	1	1	2	1	0	1	2	2	1	3	2	2	2	1	2	1	1	1	0	1	1	2
	A2MG_HUMAN	1	0	50.0 AA STEP	50Step_Domain_p1400.0_to_1450.0	1400	1450	50	DLKPAIVK DLKPAIVK TEVSSNHVLIYLDK TEVSSNHVLIYLDK DLKPAIVK	TEVSSNHVLIYLDK	0.516	0.02	1	0	1	0	1	0	1	0	2	0	0	1	0	0	1	0	1	0	1	0	1	0	1	0	0	2	0	0
	A2MG_HUMAN	0	0	50.0 AA STEP	50Step_Domain_p1450.0_to_1474.0	1450	1474	24			1	0	0	0	0	0	0	0	0	0	0	0	0	0	0	0	0	0	0	0	0	0	0	0	0	0	0	0	0	0
	ACLY_HUMAN	0	1	50.0 AA STEP	50Step_Domain_p0_to_50	0	50	50		VTPDTDWAR VTPDTDWAR	0.0391	-0.02	0	0	0	0	0	0	0	0	0	0	0	3	0	1	0	0	0	0	0	0	0	0	0	0	0	1	0	1
	ACLY_HUMAN	0	0	50.0 AA STEP	50Step_Domain_p50.0_to_100.0	50	100	50			1	0	0	0	0	0	0	0	0	0	0	0	0	0	0	0	0	0	0	0	0	0	0	0	0	0	0	0	0	0
	ACLY_HUMAN	0	0	50.0 AA STEP	50Step_Domain_p100.0_to_150.0	100	150	50		EGDYVLFHHEGGVDVGDVDAK	1	0	0	0	0	0	0	0	0	0	0	0	0	0	0	1	0	0	0	0	0	0	0	0	0	0	0	0	0	1
	ACLY_HUMAN	0	0	50.0 AA STEP	50Step_Domain_p150.0_to_200.0	150	200	50		LLVGVDEK	1	0	0	0	0	0	0	0	0	0	0	0	0	0	0	1	0	0	0	0	0	0	0	0	0	0	0	0	0	1
	ACLY_HUMAN	0	0	50.0 AA STEP	50Step_Domain_p200.0_to_250.0	200	250	50		DGVYVLDLAAK	1	0	0	0	0	0	0	0	0	0	0	0	0	0	0	1	0	0	0	0	0	0	0	0	0	0	0	0	0	1
	ACLY_HUMAN	0	0	50.0 AA STEP	50Step_Domain_p250.0_to_300.0	250	300	50			1	0	0	0	0	0	0	0	0	0	0	0	0	0	0	0	0	0	0	0	0	0	0	0	0	0	0	0	0	0
	ACLY_HUMAN	0	0	50.0 AA STEP	50Step_Domain_p300.0_to_350.0	300	350	50			1	0	0	0	0	0	0	0	0	0	0	0	0	0	0	0	0	0	0	0	0	0	0	0	0	0	0	0	0	0
	ACLY_HUMAN	0	0	50.0 AA STEP	50Step_Domain_p350.0_to_400.0	350	400	50		GGPNYQEGLR	1	0	0	0	0	0	0	0	0	0	0	0	0	0	0	1	0	0	0	0	0	0	0	0	0	0	0	0	0	1
	ACLY_HUMAN	0	0	50.0 AA STEP	50Step_Domain_p400.0_to_450.0	400	450	50			1	0	0	0	0	0	0	0	0	0	0	0	0	0	0	0	0	0	0	0	0	0	0	0	0	0	0	0	0	0
	ACLY_HUMAN	0	0	50.0 AA STEP	50Step_Domain_p450.0_to_500.0	450	500	50			1	0	0	0	0	0	0	0	0	0	0	0	0	0	0	0	0	0	0	0	0	0	0	0	0	0	0	0	0	0
	ACLY_HUMAN	0	1	50.0 AA STEP	50Step_Domain_p500.0_to_550.0	500	550	50		EILIPVFK EILIPVFK	0.0391	-0.02	0	0	0	0	0	0	0	0	0	0	0	3	0	1	0	0	0	0	0	0	0	0	0	0	0	1	0	1
	ACLY_HUMAN	0	1	50.0 AA STEP	50Step_Domain_p550.0_to_600.0	550	600	50		EILIPVFK EILIPVFK	0.0391	-0.02	0	0	0	0	0	0	0	0	0	0	0	3	0	1	0	0	0	0	0	0	0	0	0	0	0	1	0	1
	ACLY_HUMAN	0	0	50.0 AA STEP	50Step_Domain_p600.0_to_650.0	600	650	50			1	0	0	0	0	0	0	0	0	0	0	0	0	0	0	0	0	0	0	0	0	0	0	0	0	0	0	0	0	0
	ACLY_HUMAN	0	0	50.0 AA STEP	50Step_Domain_p650.0_to_700.0	650	700	50		SGGMSNELNNIISR	1	0	0	0	0	0	0	0	0	0	0	0	0	0	0	1	0	0	0	0	0	0	0	0	0	0	0	0	0	2
	ACLY_HUMAN	0	0	50.0 AA STEP	50Step_Domain_p700.0_to_750.0	700	750	50			1	0	0	0	0	0	0	0	0	0	0	0	0	0	0	0	0	0	0	0	0	0	0	0	0	0	0	0	0	0
	ACLY_HUMAN	0	0	50.0 AA STEP	50Step_Domain_p750.0_to_800.0	750	800	50		EAGVFVPR	1	0	0	0	0	0	0	0	0	0	0	0	0	0	0	1	0	0	0	0	0	0	0	0	0	0	0	0	0	1
	ACLY_HUMAN	0	0	50.0 AA STEP	50Step_Domain_p800.0_to_850.0	800	850	50			1	0	0	0	0	0	0	0	0	0	0	0	0	0	0	0	0	0	0	0	0	0	0	0	0	0	0	0	0	0
	ACLY_HUMAN	0	0	50.0 AA STEP	50Step_Domain_p850.0_to_900.0	850	900	50			1	0	0	0	0	0	0	0	0	0	0	0	0	0	0	0	0	0	0	0	0	0	0	0	0	0	0	0	0	0
	ACLY_HUMAN	0	0	50.0 AA STEP	50Step_Domain_p900.0_to_950.0	900	950	50		FGGALDAAAK	1	0	0	0	0	0	0	0	0	0	0	0	0	0	0	1	0	0	0	0	0	0	0	0	0	0	0	0	0	1
	ACLY_HUMAN	0	0	50.0 AA STEP	50Step_Domain_p950.0_to_1000.0	950	1000	50		LIMGIGHR	1	0	0	0	0	0	0	0	0	0	0	0	0	0	0	1	0	0	0	0	0	0	0	0	0	0	0	0	0	1
	ACLY_HUMAN	0	0	50.0 AA STEP	50Step_Domain_p1000.0_to_1050.0	1000	1050	50			1	0	0	0	0	0	0	0	0	0	0	0	0	0	0	0	0	0	0	0	0	0	0	0	0	0	0	0	0	0
	ACLY_HUMAN	0	0	50.0 AA STEP	50Step_Domain_p1050.0_to_1100.0	1050	1100	50		SMGFIGHYLDQK	1	0	0	0	0	0	0	0	0	0	0	0	0	0	0	1	0	0	0	0	0	0	0	0	0	0	0	0	0	1
	ACLY_HUMAN	0	0	50.0 AA STEP	50Step_Domain_p1100.0_to_1101.0	1100	1101	1			1	0	0	0	0	0	0	0	0	0	0	0	0	0	0	0	0	0	0	0	0	0	0	0	0	0	0	0	0	0
	ACON_HUMAN	0	0	50.0 AA STEP	50Step_Domain_p0_to_50	0	50	50			1	0	0	0	0	0	0	0	0	0	0	0	0	0	0	0	0	0	0	0	0	0	0	0	0	0	0	0	0	0
	ACON_HUMAN	1	1	50.0 AA STEP	50Step_Domain_p50.0_to_100.0	50	100	50	IVYGHLDDPASQEIER IVYGHLDDPASQEIER IVYGHLDDPASQEIER IVYGHLDDPASQEIER	IVYGHLDDPASQEIER IVYGHLDDPASQEIER IVYGHLDDPASQEIER IVYGHLDDPASQEIER IVYGHLDDPASQEIER IVYGHLDDPASQEIER	1	0	0	1	0	3	1	2	1	1	3	0	0	1	1	1	0	1	0	1	1	1	1	1	1	0	0	2	1	2
	ACON_HUMAN	0	0	50.0 AA STEP	50Step_Domain_p100.0_to_150.0	100	150	50		VAVPSTIHCDHLIEAQVGGEK	1	0	0	0	0	0	0	0	0	0	0	0	0	1	0	0	0	0	0	0	0	0	0	0	0	0	0	1	0	0
	ACON_HUMAN	0	0	50.0 AA STEP	50Step_Domain_p150.0_to_200.0	150	200	50			1	0	0	0	0	0	0	0	0	0	0	0	0	0	0	0	0	0	0	0	0	0	0	0	0	0	0	0	0	0
	ACON_HUMAN	0	0	50.0 AA STEP	50Step_Domain_p200.0_to_250.0	200	250	50			1	0	0	0	0	0	0	0	0	0	0	0	0	0	0	0	0	0	0	0	0	0	0	0	0	0	0	0	0	0
	ACON_HUMAN	0	0	50.0 AA STEP	50Step_Domain_p250.0_to_300.0	250	300	50			1	0	0	0	0	0	0	0	0	0	0	0	0	0	0	0	0	0	0	0	0	0	0	0	0	0	0	0	0	0
	ACON_HUMAN	0	0	50.0 AA STEP	50Step_Domain_p300.0_to_350.0	300	350	50			1	0	0	0	0	0	0	0	0	0	0	0	0	0	0	0	0	0	0	0	0	0	0	0	0	0	0	0	0	0
	ACON_HUMAN	1	2	50.0 AA STEP	50Step_Domain_p350.0_to_400.0	350	400	50	EGWPLDIR VGLIGSCTNSSYEDMGR VGLIGSCTNSSYEDMGR VGLIGSCTNSSYEDMGR EGWPLDIR	VGLIGSCTNSSYEDMGR VGLIGSCTNSSYEDMGR VGLIGSCTNSSYEDMGR EGWPLDIR VGLIGSCTNSSYEDMGR EGWPLDIR VGLIGSCTNSSYEDMGR EGWPLDIR VGLIGSCTNSSYEDMGR EGWPLDIR	0	-0.02	2	1	1	3	1	2	1	2	0	6	0	2	1	1	1	1	1	1	1	1	1	2	0	2	0	3	1	2
	ACON_HUMAN	1	1	50.0 AA STEP	50Step_Domain_p400.0_to_450.0	400	450	50	SQFTITPGSEQIR DGYAQILR DGYAQILR DGYAQILR	DGYAQILR SQFTITPGSEQIR DGYAQILR DGYAQILR SQFTITPGSEQIR DGYAQILR	1	0	2	2	1	0	0	0	1	1	0	0	0	1	1	1	1	2	1	0	0	0	1	1	0	0	0	2	1	1
	ACON_HUMAN	0	0	50.0 AA STEP	50Step_Domain_p450.0_to_500.0	450	500	50			1	0	0	0	0	0	0	0	0	0	0	0	0	0	0	0	0	0	0	0	0	0	0	0	0	0	0	0	0	0
	ACON_HUMAN	0	0	50.0 AA STEP	50Step_Domain_p500.0_to_550.0	500	550	50		FNPETDYLTGTDGK	1	0	0	0	0	0	0	0	0	0	0	0	0	0	0	1	0	0	0	0	0	0	0	0	0	0	0	0	0	1
	ACON_HUMAN	0	0	50.0 AA STEP	50Step_Domain_p550.0_to_600.0	550	600	50			1	0	0	0	0	0	0	0	0	0	0	0	0	0	0	0	0	0	0	0	0	0	0	0	0	0	0	0	0	0
	ACON_HUMAN	1	1	50.0 AA STEP	50Step_Domain_p600.0_to_650.0	600	650	50	NAVTQEFGPVPDTAR NAVTQEFGPVPDTAR NAVTQEFGPVPDTAR NAVTQEFGPVPDTAR NAVTQEFGPVPDTAR GHLDNISNNLLIGAINIENGK	NAVTQEFGPVPDTAR NAVTQEFGPVPDTAR NAVTQEFGPVPDTAR GHLDNISNNLLIGAINIENGK NAVTQEFGPVPDTAR NAVTQEFGPVPDTAR	1	0	2	1	1	0	1	2	1	1	3	0	0	1	1	1	1	1	1	0	1	1	1	1	1	0	0	2	1	1
	ACON_HUMAN	1	0	50.0 AA STEP	50Step_Domain_p650.0_to_700.0	650	700	50	WVVIGDENYGEGSSR WVVIGDENYGEGSSR WVVIGDENYGEGSSR EHAALEPR	WVVIGDENYGEGSSR WVVIGDENYGEGSSR WVVIGDENYGEGSSR	1	0.02	0	0	1	0	1	0	1	1	0	0	0	1	1	1	0	0	1	0	1	0	1	1	0	0	0	1	1	1
	ACON_HUMAN	0	0	50.0 AA STEP	50Step_Domain_p700.0_to_750.0	700	750	50			1	0	0	0	0	0	0	0	0	0	0	0	0	0	0	0	0	0	0	0	0	0	0	0	0	0	0	0	0	0
	ACON_HUMAN	0	0	50.0 AA STEP	50Step_Domain_p750.0_to_780.0	750	780	30			1	0	0	0	0	0	0	0	0	0	0	0	0	0	0	0	0	0	0	0	0	0	0	0	0	0	0	0	0	0
	ACTB_HUMAN	0	0	50.0 AA STEP	50Step_Domain_p0_to_50	0	50	50			1	0	0	0	0	0	0	0	0	0	0	0	0	0	0	0	0	0	0	0	0	0	0	0	0	0	0	0	0	0
	ACTB_HUMAN	6	6	50.0 AA STEP	50Step_Domain_p50.0_to_100.0	50	100	50	VAPEEHPVLLTEAPLNPK VAPEEHPVLLTEAPLNPK VAPEEHPVLLTEAPLNPK VAPEEHPVLLTEAPLNPK VAPEEHPVLLTEAPLNPK VAPEEHPVLLTEAPLNPK VAPEEHPVLLTEAPLNPK	VAPEEHPVLLTEAPLNPK VAPEEHPVLLTEAPLNPK VAPEEHPVLLTEAPLNPK VAPEEHPVLLTEAPLNPK VAPEEHPVLLTEAPLNPK VAPEEHPVLLTEAPLNPK VAPEEHPVLLTEAPLNPK	1	0	7	7	7	6	6	5	5	5	6	6	6	8	5	6	6	8	5	7	6	8	6	8	3	7	3	9	3	7
	ACTB_HUMAN	7	8	50.0 AA STEP	50Step_Domain_p100.0_to_150.0	100	150	50	VAPEEHPVLLTEAPLNPK TTGIVMDSGDGVTHTVPIYEGYALPHAILR VAPEEHPVLLTEAPLNPK TTGIVMDSGDGVTHTVPIYEGYALPHAILR VAPEEHPVLLTEAPLNPK TTGIVMDSGDGVTHTVPIYEGYALPHAILR VAPEEHPVLLTEAPLNPK TTGIVMDSGDGVTHTVPIYEGYALPHAILR VAPEEHPVLLTEAPLNPK TTGIVMDSGDGVTHTVPIYEGYALPHAILR VAPEEHPVLLTEAPLNPK TTGIVMDSGDGVTHTVPIYEGYALPHAILR VAPEEHPVLLTEAPLNPK	TTGIVMDSGDGVTHTVPIYEGYALPHAILR VAPEEHPVLLTEAPLNPK TTGIVMDSGDGVTHTVPIYEGYALPHAILR VAPEEHPVLLTEAPLNPK TTGIVMDSGDGVTHTVPIYEGYALPHAILR VAPEEHPVLLTEAPLNPK TTGIVMDSGDGVTHTVPIYEGYALPHAILR VAPEEHPVLLTEAPLNPK TTGIVMDSGDGVTHTVPIYEGYALPHAILR VAPEEHPVLLTEAPLNPK TTGIVMDSGDGVTHTVPIYEGYALPHAILR VAPEEHPVLLTEAPLNPK TTGIVMDSGDGVTHTVPIYEGYALPHAILR VAPEEHPVLLTEAPLNPK	1	-0.02	7	9	8	8	7	7	7	7	7	8	7	9	8	9	6	10	6	10	7	10	8	10	4	10	4	11	5	11
	ACTB_HUMAN	5	4	50.0 AA STEP	50Step_Domain_p150.0_to_200.0	150	200	50	GYSFTTTAER GYSFTTTAER TTGIVMDSGDGVTHTVPIYEGYALPHAILR GYSFTTTAER TTGIVMDSGDGVTHTVPIYEGYALPHAILR GYSFTTTAER TTGIVMDSGDGVTHTVPIYEGYALPHAILR GYSFTTTAER TTGIVMDSGDGVTHTVPIYEGYALPHAILR GYSFTTTAER TTGIVMDSGDGVTHTVPIYEGYALPHAILR GYSFTTTAER TTGIVMDSGDGVTHTVPIYEGYALPHAILR	GYSFTTTAER TTGIVMDSGDGVTHTVPIYEGYALPHAILR GYSFTTTAER TTGIVMDSGDGVTHTVPIYEGYALPHAILR GYSFTTTAER TTGIVMDSGDGVTHTVPIYEGYALPHAILR GYSFTTTAER TTGIVMDSGDGVTHTVPIYEGYALPHAILR GYSFTTTAER TTGIVMDSGDGVTHTVPIYEGYALPHAILR GYSFTTTAER TTGIVMDSGDGVTHTVPIYEGYALPHAILR GYSFTTTAER TTGIVMDSGDGVTHTVPIYEGYALPHAILR	1	0.02	3	5	3	5	4	3	4	3	7	5	6	4	8	6	3	5	2	6	4	5	5	5	4	6	3	5	5	7
	ACTB_HUMAN	8	7	50.0 AA STEP	50Step_Domain_p200.0_to_250.0	200	250	50	EKLCYVALDFEQEMATAASSSSLEK GYSFTTTAER LCYVALDFEQEMATAASSSSLEK EKLCYVALDFEQEMATAASSSSLEK GYSFTTTAER LCYVALDFEQEMATAASSSSLEK EKLCYVALDFEQEMATAASSSSLEK GYSFTTTAER LCYVALDFEQEMATAASSSSLEK GYSFTTTAER LCYVALDFEQEMATAASSSSLEK LCYVALDFEQEMATAASSSSLEKSYELPDGQVITIGNER EKLCYVALDFEQEMATAASSSSLEK GYSFTTTAER EKLCYVALDFEQEMATAASSSSLEK GYSFTTTAER GYSFTTTAER LCYVALDFEQEMATAASSSSLEK	GYSFTTTAER LCYVALDFEQEMATAASSSSLEK GYSFTTTAER LCYVALDFEQEMATAASSSSLEK LCYVALDFEQEMATAASSSSLEKSYELPDGQVITIGNER GYSFTTTAER LCYVALDFEQEMATAASSSSLEK LCYVALDFEQEMATAASSSSLEKSYELPDGQVITIGNER EKLCYVALDFEQEMATAASSSSLEK GYSFTTTAER LCYVALDFEQEMATAASSSSLEK LCYVALDFEQEMATAASSSSLEKSYELPDGQVITIGNER GYSFTTTAER LCYVALDFEQEMATAASSSSLEK GYSFTTTAER LCYVALDFEQEMATAASSSSLEK GYSFTTTAER LCYVALDFEQEMATAASSSSLEK	0.0248	0.02	10	6	7	7	10	8	11	8	7	7	6	7	8	4	9	7	5	8	10	12	13	12	4	9	3	8	5	5
	ACTB_HUMAN	4	6	50.0 AA STEP	50Step_Domain_p250.0_to_300.0	250	300	50	KDLYANTVLSGGTTMYPGIADR DLYANTVLSGGTTMYPGIADR KDLYANTVLSGGTTMYPGIADR DLYANTVLSGGTTMYPGIADR KDLYANTVLSGGTTMYPGIADR DLYANTVLSGGTTMYPGIADR KDLYANTVLSGGTTMYPGIADR LCYVALDFEQEMATAASSSSLEKSYELPDGQVITIGNER KDLYANTVLSGGTTMYPGIADR CPEALFQPSFLGMESCGIHETTFNSIMK DLYANTVLSGGTTMYPGIADR KDLYANTVLSGGTTMYPGIADR DLYANTVLSGGTTMYPGIADR KDLYANTVLSGGTTMYPGIADR	DLYANTVLSGGTTMYPGIADR KDLYANTVLSGGTTMYPGIADR DLYANTVLSGGTTMYPGIADR KDLYANTVLSGGTTMYPGIADR LCYVALDFEQEMATAASSSSLEKSYELPDGQVITIGNER CPEALFQPSFLGMESCGIHETTFNSIMK DLYANTVLSGGTTMYPGIADR FRCPEALFQPSFLGMESCGIHETTFNSIMK KDLYANTVLSGGTTMYPGIADR LCYVALDFEQEMATAASSSSLEKSYELPDGQVITIGNER CPEALFQPSFLGMESCGIHETTFNSIMK DLYANTVLSGGTTMYPGIADR FRCPEALFQPSFLGMESCGIHETTFNSIMK KDLYANTVLSGGTTMYPGIADR LCYVALDFEQEMATAASSS…	0.0056	-0.04	2	5	4	7	4	7	4	8	4	5	6	4	5	7	2	5	3	8	4	10	5	11	2	6	3	5	3	8
	ACTB_HUMAN	4	5	50.0 AA STEP	50Step_Domain_p300.0_to_350.0	300	350	50	KDLYANTVLSGGTTMYPGIADR DLYANTVLSGGTTMYPGIADR KDLYANTVLSGGTTMYPGIADR DLYANTVLSGGTTMYPGIADR KDLYANTVLSGGTTMYPGIADR DLYANTVLSGGTTMYPGIADR KDLYANTVLSGGTTMYPGIADR KDLYANTVLSGGTTMYPGIADR DLYANTVLSGGTTMYPGIADR KDLYANTVLSGGTTMYPGIADR DLYANTVLSGGTTMYPGIADR KDLYANTVLSGGTTMYPGIADR	DLYANTVLSGGTTMYPGIADR KDLYANTVLSGGTTMYPGIADR DLYANTVLSGGTTMYPGIADR KDLYANTVLSGGTTMYPGIADR DLYANTVLSGGTTMYPGIADR KDLYANTVLSGGTTMYPGIADR DLYANTVLSGGTTMYPGIADR KDLYANTVLSGGTTMYPGIADR DLYANTVLSGGTTMYPGIADR KDLYANTVLSGGTTMYPGIADR DLYANTVLSGGTTMYPGIADR KDLYANTVLSGGTTMYPGIADR DLYANTVLSGGTTMYPGIADR KDLYANTVLSGGTTMYPGIADR	0.1912	-0.02	2	5	4	6	4	5	3	5	4	4	4	3	5	7	2	5	3	7	4	7	4	8	2	5	2	4	3	8
	ACTB_HUMAN	4	3	50.0 AA STEP	50Step_Domain_p350.0_to_375.0	350	375	25	QEYDESGPSIVHR QEYDESGPSIVHR QEYDESGPSIVHR QEYDESGPSIVHR QEYDESGPSIVHR QEYDESGPSIVHR QEYDESGPSIVHR	QEYDESGPSIVHR QEYDESGPSIVHR QEYDESGPSIVHR QEYDESGPSIVHR QEYDESGPSIVHR QEYDESGPSIVHR QEYDESGPSIVHR	0.1008	0.04	5	4	5	3	3	3	3	2	6	3	6	3	3	3	4	4	4	4	3	4	4	3	3	4	3	4	2	4
	ADDG_HUMAN	0	0	50.0 AA STEP	50Step_Domain_p0_to_50	0	50	50		QDFNMMEQR	1	0	0	0	0	0	0	0	0	0	0	0	0	0	0	1	0	0	0	0	0	0	0	0	0	0	0	0	0	1
	ADDG_HUMAN	0	0	50.0 AA STEP	50Step_Domain_p50.0_to_100.0	50	100	50		QDFNMMEQR	1	0	0	0	0	0	0	0	0	0	0	0	0	0	0	1	0	0	0	0	0	0	0	0	0	0	0	0	0	1
	ADDG_HUMAN	0	0	50.0 AA STEP	50Step_Domain_p100.0_to_150.0	100	150	50			1	0	0	0	0	0	0	0	0	0	0	0	0	0	0	0	0	0	0	0	0	0	0	0	0	0	0	0	0	0
	ADDG_HUMAN	0	0	50.0 AA STEP	50Step_Domain_p150.0_to_200.0	150	200	50		EQDHIIIIPR EQDHIIIIPR	0.018	0	0	0	0	0	0	0	0	0	0	0	0	1	0	1	0	0	0	0	0	0	0	0	0	0	0	1	0	1
	ADDG_HUMAN	0	0	50.0 AA STEP	50Step_Domain_p200.0_to_250.0	200	250	50			1	0	0	0	0	0	0	0	0	0	0	0	0	0	0	0	0	0	0	0	0	0	0	0	0	0	0	0	0	0
	ADDG_HUMAN	0	0	50.0 AA STEP	50Step_Domain_p250.0_to_300.0	250	300	50			1	0	0	0	0	0	0	0	0	0	0	0	0	0	0	0	0	0	0	0	0	0	0	0	0	0	0	0	0	0
	ADDG_HUMAN	0	0	50.0 AA STEP	50Step_Domain_p300.0_to_350.0	300	350	50			1	0	0	0	0	0	0	0	0	0	0	0	0	0	0	0	0	0	0	0	0	0	0	0	0	0	0	0	0	0
	ADDG_HUMAN	0	0	50.0 AA STEP	50Step_Domain_p350.0_to_400.0	350	400	50		TLDNLGYR TLDNLGYR	0.018	0	0	0	0	0	0	0	0	0	0	0	0	1	0	1	0	0	0	0	0	0	0	0	0	0	0	1	0	1
	ADDG_HUMAN	0	0	50.0 AA STEP	50Step_Domain_p400.0_to_450.0	400	450	50			1	0	0	0	0	0	0	0	0	0	0	0	0	0	0	0	0	0	0	0	0	0	0	0	0	0	0	0	0	0
	ADDG_HUMAN	0	0	50.0 AA STEP	50Step_Domain_p450.0_to_500.0	450	500	50			1	0	0	0	0	0	0	0	0	0	0	0	0	0	0	0	0	0	0	0	0	0	0	0	0	0	0	0	0	0
	ADDG_HUMAN	0	0	50.0 AA STEP	50Step_Domain_p500.0_to_550.0	500	550	50			1	0	0	0	0	0	0	0	0	0	0	0	0	0	0	0	0	0	0	0	0	0	0	0	0	0	0	0	0	0
	ADDG_HUMAN	0	0	50.0 AA STEP	50Step_Domain_p550.0_to_600.0	550	600	50			1	0	0	0	0	0	0	0	0	0	0	0	0	0	0	0	0	0	0	0	0	0	0	0	0	0	0	0	0	0
	ADDG_HUMAN	0	0	50.0 AA STEP	50Step_Domain_p600.0_to_650.0	600	650	50			1	0	0	0	0	0	0	0	0	0	0	0	0	0	0	0	0	0	0	0	0	0	0	0	0	0	0	0	0	0
	ADDG_HUMAN	0	0	50.0 AA STEP	50Step_Domain_p650.0_to_700.0	650	700	50			1	0	0	0	0	0	0	0	0	0	0	0	0	0	0	0	0	0	0	0	0	0	0	0	0	0	0	0	0	0
	ADDG_HUMAN	0	0	50.0 AA STEP	50Step_Domain_p700.0_to_706.0	700	706	6			1	0	0	0	0	0	0	0	0	0	0	0	0	0	0	0	0	0	0	0	0	0	0	0	0	0	0	0	0	0
	ADHX_HUMAN	0	0	50.0 AA STEP	50Step_Domain_p0_to_50	0	50	50	AAVAWEAGKPLSIEEIEVAPPK AAVAWEAGKPLSIEEIEVAPPK	AAVAWEAGKPLSIEEIEVAPPKAHEVR AAVAWEAGKPLSIEEIEVAPPK AAVAWEAGKPLSIEEIEVAPPK	1	0	0	0	1	0	0	0	1	1	0	0	0	1	0	1	0	0	1	0	0	0	1	1	0	0	0	1	0	1
	ADHX_HUMAN	0	0	50.0 AA STEP	50Step_Domain_p50.0_to_100.0	50	100	50		AGDTVIPLYIPQCGECK AGDTVIPLYIPQCGECK	1	0	0	1	0	0	0	0	0	1	0	0	0	0	0	0	0	1	0	0	0	0	0	1	0	0	0	0	0	0
	ADHX_HUMAN	0	0	50.0 AA STEP	50Step_Domain_p100.0_to_150.0	100	150	50		AGDTVIPLYIPQCGECK AGDTVIPLYIPQCGECK	1	0	0	1	0	0	0	0	0	1	0	0	0	0	0	0	0	1	0	0	0	0	0	1	0	0	0	0	0	0
	ADHX_HUMAN	0	1	50.0 AA STEP	50Step_Domain_p150.0_to_200.0	150	200	50	IDPLAPLDK	IDPLAPLDK IDPLAPLDK IDPLAPLDK IDPLAPLDK IDPLAPLDK	0.0144	-0.02	0	1	0	0	0	0	1	1	0	2	0	1	0	1	0	1	0	0	0	0	1	1	0	2	0	1	0	2
	ADHX_HUMAN	0	0	50.0 AA STEP	50Step_Domain_p200.0_to_250.0	200	250	50		IIGVDINKDK	1	0	0	0	0	0	0	0	0	0	0	0	0	0	0	1	0	0	0	0	0	0	0	0	0	0	0	0	0	1
	ADHX_HUMAN	0	0	50.0 AA STEP	50Step_Domain_p250.0_to_300.0	250	300	50	AALEACHK		1	0	0	0	0	0	0	0	1	0	0	0	0	0	0	0	0	0	0	0	0	0	1	0	0	0	0	0	0	0
	ADHX_HUMAN	0	0	50.0 AA STEP	50Step_Domain_p300.0_to_350.0	300	350	50	LVSEYMSK IKVDEFVTHNLSFDEINK VDEFVTHNLSFDEINK	IKVDEFVTHNLSFDEINK	1	0	0	0	1	0	0	0	1	0	0	1	0	0	0	0	0	0	1	0	0	0	2	0	0	1	0	0	0	0
	ADHX_HUMAN	0	0	50.0 AA STEP	50Step_Domain_p350.0_to_374.0	350	374	24	IKVDEFVTHNLSFDEINK VDEFVTHNLSFDEINK	IKVDEFVTHNLSFDEINK	1	0	0	0	0	0	0	0	1	0	0	1	0	0	0	0	0	0	0	0	0	0	2	0	0	1	0	0	0	0
	AHNK_HUMAN	3	3	50.0 AA STEP	50Step_Domain_p0_to_50	0	50	50	DDGVFVQEVTQNSPAAR DDGVFVQEVTQNSPAAR DDGVFVQEVTQNSPAAR ELLLPNWQGSGSHGLTIAQR DDGVFVQEVTQNSPAAR ELLLPNWQGSGSHGLTIAQR DDGVFVQEVTQNSPAAR DDGVFVQEVTQNSPAAR ELLLPNWQGSGSHGLTIAQR DDGVFVQEVTQNSPAAR ELLLPNWQGSGSHGLTIAQR	DDGVFVQEVTQNSPAAR ELLLPNWQGSGSHGLTIAQR DDGVFVQEVTQNSPAAR DDGVFVQEVTQNSPAAR ELLLPNWQGSGSHGLTIAQR DDGVFVQEVTQNSPAAR ELLLPNWQGSGSHGLTIAQR DDGVFVQEVTQNSPAAR DDGVFVQEVTQNSPAAR ELLLPNWQGSGSHGLTIAQR DDGVFVQEVTQNSPAAR ELLLPNWQGSGSHGLTIAQR	1	0	3	4	1	1	3	3	3	4	4	2	5	4	3	3	2	4	1	1	3	3	4	6	2	2	4	5	2	4
	AHNK_HUMAN	0	0	50.0 AA STEP	50Step_Domain_p50.0_to_100.0	50	100	50			1	0	0	0	0	0	0	0	0	0	0	0	0	0	0	0	0	0	0	0	0	0	0	0	0	0	0	0	0	0
	AHNK_HUMAN	2	1	50.0 AA STEP	50Step_Domain_p100.0_to_150.0	100	150	50	LKSEDGVEGDLGETQSR SEDGVEGDLGETQSR LKSEDGVEGDLGETQSR LKSEDGVEGDLGETQSR LKSEDGVEGDLGETQSR LKSEDGVEGDLGETQSR LKSEDGVEGDLGETQSR LKSEDGVEGDLGETQSR	LKSEDGVEGDLGETQSR SEDGVEGDLGETQSR EVFSSCSSEVVLSGDDEEYQR LKSEDGVEGDLGETQSR SEDGVEGDLGETQSR SEDGVEGDLGETQSR LKSEDGVEGDLGETQSR SEDGVEGDLGETQSR LKSEDGVEGDLGETQSR SEDGVEGDLGETQSR	1	0.02	4	2	3	0	2	0	1	3	2	1	1	2	2	2	3	2	2	0	2	0	2	4	1	1	1	2	1	3
	AHNK_HUMAN	3	3	50.0 AA STEP	50Step_Domain_p150.0_to_200.0	150	200	50	DIDISSPEFK HELTEISNVDVETQSGK DIDISSPEFK HELTEISNVDVETQSGK HELTEISNVDVETQSGK DIDISSPEFK HELTEISNVDVETQSGK DIDISSPEFK HELTEISNVDVETQSGK DIDISSPEFK HELTEISNVDVETQSGK DIDISSPEFK HELTEISNVDVETQSGK	DIDISSPEFK EGAKDIDISSPEFK HELTEISNVDVETQSGK DIDISSPEFK DIDISSPEFK HELTEISNVDVETQSGK DIDISSPEFK EGAKDIDISSPEFK HELTEISNVDVETQSGK DIDISSPEFK HELTEISNVDVETQSGK DIDISSPEFK HELTEISNVDVETQSGK DIDISSPEFK EGAKDIDISSPEFK HELTEISNVDVETQSGK	1	0	3	4	3	1	1	2	2	4	4	3	4	2	3	3	2	4	2	1	1	2	3	5	2	3	3	3	2	5
	AHNK_HUMAN	5	5	50.0 AA STEP	50Step_Domain_p200.0_to_250.0	200	250	50	AGAISASGPELQGAGHSK HELTEISNVDVETQSGK LQVTMPGIK AGAISASGPELQGAGHSK HELTEISNVDVETQSGK LPSGSGAASPTGSAVDIR LQVTMPGIK HELTEISNVDVETQSGK LPSGSGAASPTGSAVDIR LQVTMPGIK AGAISASGPELQGAGHSK HELTEISNVDVETQSGK LPSGSGAASPTGSAVDIR LQVTMPGIK AGAISASGPELQGAGHSK HELTEISNVDVETQSGK LPSGSGAASPTGSAVDIR LQVTMPGIK AGAISASGPELQGAGHSK HELTEISNVDVETQSGK LPSGSGAASPTGSAVDIR AGAISASGPELQGAGHSK HELTEISNVDVETQSGK LPSGSGAASPTGSA…	AGAISASGPELQGAGHSK HELTEISNVDVETQSGK LPSGSGAASPTGSAVDIR LQVTMPGIK AGAISASGPELQGAGHSK LPSGSGAASPTGSAVDIR LQVTMPGIK AGAISASGPELQGAGHSK HELTEISNVDVETQSGK LPSGSGAASPTGSAVDIR LQVTMPGIK AGAISASGPELQGAGHSK HELTEISNVDVETQSGK LPSGSGAASPTGSAVDIR LQVTMPGIK AGAISASGPELQGAGHSK HELTEISNVDVETQSGK LPSGSGAASPTGSAVDIR LQVTMPGIK AGAISASGPELQGAGHSK HELTEISNVDVETQSGK LPSGSGAASPTGSAVDIR LQVTMPGIK AGAISASGPELQGAGHSK HE…	1	0	5	5	6	4	4	4	5	4	7	5	4	6	5	4	4	6	5	3	4	4	7	6	4	5	3	8	3	6
	AHNK_HUMAN	4	4	50.0 AA STEP	50Step_Domain_p250.0_to_300.0	250	300	50	AVEVQGPSLESGDHGK LQVTMPGIK AVEVQGPSLESGDHGK LQVTMPGIK AVEVQGPSLESGDHGK LQVTMPGIK AVEVQGPSLESGDHGK GGVQVPAVDISSSLGGR LQVTMPGIK AVEVQGPSLESGDHGK LQVTMPGIK AVEVQGPSLESGDHGK AVEVQGPSLESGDHGK	AVEVQGPSLESGDHGK GGVQVPAVDISSSLGGR LQVTMPGIK VGGSGVNVNAK AVEVQGPSLESGDHGK LQVTMPGIK AVEVQGPSLESGDHGK LQVTMPGIK AVEVQGPSLESGDHGK GGVQVPAVDISSSLGGR LQVTMPGIK VGGSGVNVNAK AVEVQGPSLESGDHGK GGVQVPAVDISSSLGGR LQVTMPGIK AVEVQGPSLESGDHGK LQVTMPGIK VGGSGVNVNAK AVEVQGPSLESGDHGK GGVQVPAVDISSSLGGR LQVTMPGIK VGGSGVNVNAK	1	0	5	5	5	2	4	3	4	6	4	4	4	5	5	4	4	6	4	2	4	3	5	8	2	4	3	7	3	6
	AHNK_HUMAN	5	3	50.0 AA STEP	50Step_Domain_p300.0_to_350.0	300	350	50	AVEVQGPSLESGDHGK GGKPGLTIQAPQLEVSVPSANIEGLEGK VSAPEVSVGHK AVEVQGPSLESGDHGK VSAPEVSVGHK AVEVQGPSLESGDHGK GGKPGLTIQAPQLEVSVPSANIEGLEGK VSAPEVSVGHK AVEVQGPSLESGDHGK GGKPGLTIQAPQLEVSVPSANIEGLEGK VSAPEVSVGHK AVEVQGPSLESGDHGK VSAPEVSVGHK AVEVQGPSLESGDHGK GGKPGLTIQAPQLEVSVPSANIEGLEGK VSAPEVSVGHK AVEVQGPSLESGDHGK GGKPGLTIQAPQLEVSVPSANIEGLEGK VSAPEVSVGHK	AVEVQGPSLESGDHGK VSAPEVSVGHK AVEVQGPSLESGDHGK VSAPEVSVGHK AVEVQGPSLESGDHGK GGKPGLTIQAPQLEVSVPSANIEGLEGK VSAPEVSVGHK AVEVQGPSLESGDHGK VSAPEVSVGHK AVEVQGPSLESGDHGK VSAPEVSVGHK AVEVQGPSLESGDHGK VSAPEVSVGHK AVEVQGPSLESGDHGK VSAPEVSVGHK	0.6136	0.04	5	3	4	2	4	4	3	3	4	3	7	4	8	3	4	3	3	2	4	4	4	4	2	3	5	5	5	4
	AHNK_HUMAN	3	3	50.0 AA STEP	50Step_Domain_p350.0_to_400.0	350	400	50	GGKPGLTIQAPQLEVSVPSANIEGLEGK GPQITGPSLEGDLGLK LKGPQITGPSLEGDLGLK GPQITGPSLEGDLGLK LKGPQITGPSLEGDLGLK GGKPGLTIQAPQLEVSVPSANIEGLEGK GPQITGPSLEGDLGLK LKGPQITGPSLEGDLGLK GAKPQGHIGVDASAPQIGGSITGPSVEVQAPDIDVQGPGSK GGKPGLTIQAPQLEVSVPSANIEGLEGK GPQITGPSLEGDLGLK LKGPQITGPSLEGDLGLK LKGPQITGPSLEGDLGLK GGKPGLTIQAPQLEVSVPSANIEGLEGK GGKPGLTIQAPQLEVSVPSANIEGLEGK LKGPQITGPSLEGDLGLK	GPQITGPSLEGDLGLK LKGPQITGPSLEGDLGLK GPQITGPSLEGDLGLK LKGPQITGPSLEGDLGLK GGKPGLTIQAPQLEVSVPSANIEGLEGK GPQITGPSLEGDLGLK LKGPQITGPSLEGDLGLK LKGPQITGPSLEGDLGLK GPQITGPSLEGDLGLK LKGPQITGPSLEGDLGLK GPQITGPSLEGDLGLK LKGPQITGPSLEGDLGLK GPQITGPSLEGDLGLK LKGPQITGPSLEGDLGLK	1	0	4	4	3	5	3	5	3	2	2	3	1	2	3	2	3	4	2	4	3	5	4	2	1	3	1	3	2	3
	AHNK_HUMAN	0	0	50.0 AA STEP	50Step_Domain_p400.0_to_450.0	400	450	50	GAKPQGHIGVDASAPQIGGSITGPSVEVQAPDIDVQGPGSK		1	0	0	0	0	0	0	0	1	0	0	0	0	0	0	0	0	0	0	0	0	0	1	0	0	0	0	0	0	0
	AHNK_HUMAN	1	0	50.0 AA STEP	50Step_Domain_p450.0_to_500.0	450	500	50	ISMQDVDLSLGSPK ISMQDVDLSLGSPK ISMQDVDLSLGSPK ISMQDVDLSLGSPK ISMQDVDLSLGSPK	ISMQDVDLSLGSPK ISMQDVDLSLGSPK ISMQDVDLSLGSPK	1	0.02	1	0	0	0	0	0	1	1	2	0	1	1	2	1	1	0	0	0	0	0	1	1	1	0	1	1	1	1
	AHNK_HUMAN	3	2	50.0 AA STEP	50Step_Domain_p500.0_to_550.0	500	550	50	ISMQDVDLSLGSPK VDIETPNLEGTLTGPR VSAPGVQGDVK VDIETPNLEGTLTGPR VSAPGVQGDVK VDIETPNLEGTLTGPR VSAPGVQGDVK ISMQDVDLSLGSPK VDIETPNLEGTLTGPR VSAPGVQGDVK ISMQDVDLSLGSPK VDIETPNLEGTLTGPR VSAPGVQGDVK ISMQDVDLSLGSPK VSAPGVQGDVK ISMQDVDLSLGSPK VSAPGVQGDVK	VDIETPNLEGTLTGPR VSAPGVQGDVK VDIETPNLEGTLTGPR VSAPGVQGDVK VSAPGVQGDVK ISMQDVDLSLGSPK VDIETPNLEGTLTGPR VSAPGVQGDVK VDIETPNLEGTLTGPR VSAPGVQGDVK ISMQDVDLSLGSPK VDIETPNLEGTLTGPR VSAPGVQGDVK ISMQDVDLSLGSPK VDIETPNLEGTLTGPR VSAPGVQGDVK	1	0.02	4	2	3	2	2	1	2	2	6	2	3	2	3	2	3	2	2	2	2	1	3	3	3	2	2	3	2	3
	AHNK_HUMAN	4	4	50.0 AA STEP	50Step_Domain_p550.0_to_600.0	550	600	50	GGVDVTLPR VDIETPNLEGTLTGPR VKVPEVDVR GGVDVTLPR VDIETPNLEGTLTGPR VKVPEVDVR GGVDVTLPR VDIETPNLEGTLTGPR VKVPEVDVR GGVDVTLPR VDIETPNLEGTLTGPR VKVPEVDVR GGVDVTLPR VDIETPNLEGTLTGPR GGVDVTLPR ISMSEVDLNVAAPK VKVPEVDVR ISMSEVDLNVAAPK VKVPEVDVR	GGVDVTLPR ISMSEVDLNVAAPK VDIETPNLEGTLTGPR VKVPEVDVR GGVDVTLPR ISMSEVDLNVAAPK VDIETPNLEGTLTGPR GGVDVTLPR ISMSEVDLNVAAPK GGVDVTLPR ISMSEVDLNVAAPK VDIETPNLEGTLTGPR VKVPEVDVR GGVDVTLPR ISMSEVDLNVAAPK VDIETPNLEGTLTGPR GGVDVTLPR ISMSEVDLNVAAPK VDIETPNLEGTLTGPR VKVPEVDVR GGVDVTLPR ISMSEVDLNVAAPK VDIETPNLEGTLTGPR VKVPEVDVR	1	0	4	4	4	5	3	3	3	5	4	4	4	4	3	3	3	4	3	4	3	3	4	7	2	4	3	5	2	5
	AHNK_HUMAN	3	2	50.0 AA STEP	50Step_Domain_p600.0_to_650.0	600	650	50	VDVSAPDVEAHGPEWNLK VKVPEVDVR VDVSAPDVEAHGPEWNLK VKVPEVDVR VDVSAPDVEAHGPEWNLK VKVPEVDVR GEGPDVHMTLPK VDVSAPDVEAHGPEWNLK VKVPEVDVR VDVSAPDVEAHGPEWNLK VKVPEVDVR VKVPEVDVR	GEGPDVHMTLPK VDVSAPDVEAHGPEWNLK VKVPEVDVR GEGPDVHMTLPK VDVSAPDVEAHGPEWNLK GEGPDVHMTLPK VDVSAPDVEAHGPEWNLK GEGPDVHMTLPK VDVSAPDVEAHGPEWNLK VKVPEVDVR VDVSAPDVEAHGPEWNLK VDVSAPDVEAHGPEWNLK VKVPEVDVR VDVSAPDVEAHGPEWNLK VKVPEVDVR	1	0.02	3	4	4	2	3	2	3	5	2	1	1	2	2	1	2	5	3	2	3	2	4	7	1	1	1	3	1	2
	AHNK_HUMAN	2	3	50.0 AA STEP	50Step_Domain_p650.0_to_700.0	650	700	50	VNVEAPDVNLEGLGGK ISMPDVDLHVK GDISISGPK VNVEAPDVNLEGLGGK GDISISGPK GEGPDVHMTLPK ISMPDVDLHVK VNVEAPDVNLEGLGGK GDISISGPK VNVEAPDVNLEGLGGK GDISISGPK VNVEAPDVNLEGLGGK GDISISGPK VNVEAPDVNLEGLGGK	GDISISGPK GEGPDVHMTLPK VNVEAPDVNLEGLGGK GDISISGPK GEGPDVHMTLPK VNVEAPDVNLEGLGGK GDISISGPK GEGPDVHMTLPK VNVEAPDVNLEGLGGK GDISISGPK GEGPDVHMTLPK VNVEAPDVNLEGLGGK GDISISGPK VNVEAPDVNLEGLGGK GDISISGPK VNVEAPDVNLEGLGGK GDISISGPK ISMPDVDLHVK VNVEAPDVNLEGLGGK	1	-0.02	1	3	1	4	2	3	3	3	4	2	3	2	3	2	1	3	1	3	2	3	4	4	2	2	2	2	2	3
	AHNK_HUMAN	2	1	50.0 AA STEP	50Step_Domain_p700.0_to_750.0	700	750	50	ISMPDVDLHVK VDIDAPDVDVHGPDWHLK VDIDAPDVDVHGPDWHLK VKGEYDVTVPK ISMPDVDLHVK VKGEYDVTVPK VDIDAPDVDVHGPDWHLK VDIDAPDVDVHGPDWHLK	VDIDAPDVDVHGPDWHLK VDIDAPDVDVHGPDWHLK VDIDAPDVDVHGPDWHLK ISMPDVDLHVK	1	0.02	0	0	5	0	4	1	1	0	2	1	0	3	3	1	0	0	4	0	4	1	2	0	1	1	0	4	2	1
	AHNK_HUMAN	4	5	50.0 AA STEP	50Step_Domain_p750.0_to_800.0	750	800	50	AEGPEVDVNLPK EVDVNLPK AEGPEVDVNLPK AEGPEVDVNLPKADVDISGPK AEGPEVDVNLPK EVDVNLPK AEGPEVDVNLPK EVDVNLPK IDVTAPDVSIEEPEGK AEGPEVDVNLPK AEGPEVDVNLPK EVDVNLPK AEGPEVDVNLPK EVDVNLPK	ADVDISGPK AEGPEVDVNLPK EVDVNLPK IDVTAPDVSIEEPEGK AEGPEVDVNLPK EVDVNLPK IDVTAPDVSIEEPEGK ADVDISGPK AEGPEVDVNLPK EVDVNLPK IDVTAPDVSIEEPEGK ADVDISGPK AEGPEVDVNLPK EVDVNLPK IDVTAPDVSIEEPEGK AEGPEVDVNLPK EVDVNLPK IDVTAPDVSIEEPEGK ADVDISGPK AEGPEVDVNLPK EVDVNLPK IDVTAPDVSIEEPEGK ADVDISGPK AEGPEVDVNLPK EVDVNLPK IDVTAPDVSIEEPEGK	1	-0.02	4	4	5	6	3	5	4	4	4	4	3	5	6	4	3	5	4	5	3	5	5	6	2	4	2	7	4	6
	AHNK_HUMAN	4	5	50.0 AA STEP	50Step_Domain_p800.0_to_850.0	800	850	50	ISMPDVDLHLK ISMPDVDLHLK VESEIKVPDVELK ISMPDVDLHLK VESEIKVPDVELK ISMPDVDLHLK VESEIKVPDVELK ISMPDVDLHLK ISMPDVDLHLK VESEIKVPDVELK ISMPDVDLHLK	ISMPDVDLHLK VESEIKVPDVELK ISMPDVDLHLK VESEIKVPDVELK ISMPDVDLHLK VESEIKVPDVELK VESEIKVPDVELK ISMPDVDLHLK VESEIKVPDVELK ISMPDVDLHLK VESEIKVPDVELK ISMPDVDLHLK VESEIKVPDVELK	1	-0.02	3	4	4	4	5	5	2	2	4	5	5	5	2	8	2	4	3	3	5	5	3	3	2	5	4	6	1	11
	AHNK_HUMAN	6	7	50.0 AA STEP	50Step_Domain_p850.0_to_900.0	850	900	50	AEGPEVDVNLPK EVDVNLPK AEGPEVDVNLPK AEGPEVDVNLPKADVDISGPK MDIDVPDVEVQGPDWHLK VESEIKVPDVELK AEGPEVDVNLPK EVDVNLPK MDIDVPDVEVQGPDWHLK VESEIKVPDVELK AEGPEVDVNLPK EVDVNLPK MDIDVPDVEVQGPDWHLK VESEIKVPDVELK AEGPEVDVNLPK MDIDVPDVEVQGPDWHLK AEGPEVDVNLPK EVDVNLPK MDIDVPDVEVQGPDWHLK VESEIKVPDVELK AEGPEVDVNLPK EVDVNLPK	AEGPEVDVNLPK EVDVNLPK MDIDVPDVEVQGPDWHLK VESEIKVPDVELK AEGPEVDVNLPK EVDVNLPK MDIDVPDVEVQGPDWHLK VESEIKVPDVELK AEGPEVDVNLPK EVDVNLPK MDIDVPDVEVQGPDWHLK VESEIKVPDVELK AEGPEVDVNLPK EVDVNLPK FSMPGFKAEGPEVDVNLPK MDIDVPDVEVQGPDWHLK VESEIKVPDVELK AEGPEVDVNLPK EVDVNLPK MDIDVPDVEVQGPDWHLK VESEIKVPDVELK AEGPEVDVNLPK EVDVNLPK MDIDVPDVEVQGPDWHLK VESEIKVPDVELK AEGPEVDVNLPK EVDVNLPK MDIDVPDVEVQGPDWHLK VESEIKVP…	1	-0.02	4	6	8	8	6	6	5	7	6	8	5	7	6	6	3	7	6	7	6	6	7	9	3	7	4	9	4	8
	AHNK_HUMAN	6	5	50.0 AA STEP	50Step_Domain_p900.0_to_950.0	900	950	50	AEGPEVDVNLPK EVDVNLPK ISMPDVDLHMK VGVEVPDVNIEGPEGK AEGPEVDVNLPK AEGPEVDVNLPKADVDISGPK ISMPDVDLHMK VGVEVPDVNIEGPEGK AEGPEVDVNLPK EVDVNLPK ISMPDVDLHMK VGVEVPDVNIEGPEGK AEGPEVDVNLPK EVDVNLPK ISMPDVDLHMK VGVEVPDVNIEGPEGK AEGPEVDVNLPK VGVEVPDVNIEGPEGK AEGPEVDVNLPK EVDVNLPK VGVEVPDVNIEGPEGK AEGPEVDVNLPK EVDVNLPK VGVEVPDVNIEGPEGK	ADVDISGPK AEGPEVDVNLPK EVDVNLPK ISMPDVDLHMK VGVEVPDVNIEGPEGK AEGPEVDVNLPK EVDVNLPK VGVEVPDVNIEGPEGK ADVDISGPK AEGPEVDVNLPK EVDVNLPK VGVEVPDVNIEGPEGK ADVDISGPK ADVDISGPKVGVEVPDVNIEGPEGK AEGPEVDVNLPK EVDVNLPK FSMPGFKAEGPEVDVNLPK VGVEVPDVNIEGPEGK AEGPEVDVNLPK EVDVNLPK VGVEVPDVNIEGPEGK ADVDISGPK AEGPEVDVNLPK EVDVNLPK VGVEVPDVNIEGPEGK ADVDISGPK AEGPEVDVNLPK EVDVNLPK ISMPDVDLHMK VGVEVPDVNIEGPEGK	1	0.02	7	6	8	6	5	5	5	6	6	4	5	5	8	4	5	7	6	5	5	5	7	8	3	4	4	7	5	6
	AHNK_HUMAN	2	1	50.0 AA STEP	50Step_Domain_p950.0_to_1000.0	950	1000	50	ISMPDVDLHMK VDVSAPDVEMQGPDWNLK ISMPDVDLHMK VDVSAPDVEMQGPDWNLK ISMPDVDLHMK VDVSAPDVEMQGPDWNLK ISMPDVDLHMK VDVSAPDVEMQGPDWNLK VDVSAPDVEMQGPDWNLK VDVSAPDVEMQGPDWNLK	ISMPDVDLHMK VDVSAPDVEMQGPDWNLK VDVSAPDVEMQGPDWNLK VDVSAPDVEMQGPDWNLK VDVSAPDVEMQGPDWNLK VDVSAPDVEMQGPDWNLK ISMPDVDLHMK VDVSAPDVEMQGPDWNLK	1	0.02	3	3	3	0	2	1	1	1	0	1	1	1	2	1	2	3	2	0	2	1	2	1	0	1	1	1	1	2
	AHNK_HUMAN	1	2	50.0 AA STEP	50Step_Domain_p1000.0_to_1050.0	1000	1050	50	VDTNAPDLSLEGPEGK GEGPEFDVNLSK VDTNAPDLSLEGPEGK GEGPEFDVNLSK VDTNAPDLSLEGPEGK VDTNAPDLSLEGPEGK	GEGPEFDVNLSK VDTNAPDLSLEGPEGK ANVDISAPK GEGPEFDVNLSK ANVDISAPKVDTNAPDLSLEGPEGK GEGPEFDVNLSK VDTNAPDLSLEGPEGK ANVDISAPK GEGPEFDVNLSK VDTNAPDLSLEGPEGK ANVDISAPK GEGPEFDVNLSK VDTNAPDLSLEGPEGK ANVDISAPK GEGPEFDVNLSK VDTNAPDLSLEGPEGK ANVDISAPK GEGPEFDVNLSK VDTNAPDLSLEGPEGK	1	-0.02	0	2	1	2	2	3	1	3	2	3	0	2	0	2	0	2	1	2	2	3	2	4	1	3	0	3	0	3
	AHNK_HUMAN	5	5	50.0 AA STEP	50Step_Domain_p1050.0_to_1100.0	1050	1100	50	GNVDISAPK IEGEMQVPDVDIR IEGEMQVPDVDIRGPK MSLPDVDLDLKGPK GNVDISAPK IEGEMQVPDVDIR IEGEMQVPDVDIRGPK MSLPDVDLDLKGPK GNVDISAPK IEGEMQVPDVDIR IEGEMQVPDVDIRGPK MSLPDVDLDLKGPK GNVDISAPK IEGEMQVPDVDIR IEGEMQVPDVDIRGPK MSLPDVDLDLKGPK GNVDISAPK MSLPDVDLDLKGPK GNVDISAPK IEGEMQVPDVDIR GNVDISAPK IEGEMQVPDVDIR MSLPDVDLDLKGPK	GNVDISAPK IEGEMQVPDVDIR IEGEMQVPDVDIRGPK MSLPDVDLDLKGPK GNVDISAPK IEGEMQVPDVDIR IEGEMQVPDVDIRGPK MSLPDVDLDLKGPK GNVDISAPK IEGEMQVPDVDIR MSLPDVDLDLKGPK GNVDISAPK IEGEMQVPDVDIR IEGEMQVPDVDIRGPK MSLPDVDLDLKGPK GNVDISAPK IEGEMQVPDVDIR MSLPDVDLDLKGPK GNVDISAPK IEGEMQVPDVDIR MSLPDVDLDLKGPK GNVDISAPK IEGEMQVPDVDIR MSLPDVDLDLKGPK	1	0	5	4	6	7	5	4	4	4	4	5	4	4	6	4	4	5	5	6	5	4	6	6	2	5	3	5	4	6
	AHNK_HUMAN	5	5	50.0 AA STEP	50Step_Domain_p1100.0_to_1150.0	1100	1150	50	EVDVNLPK GEGPEVDVNLPK IEGEMQVPDVDIR IEGEMQVPDVDIRGPK FSMPSLKGEGPEVDVNLPK GEGPEVDVNLPK IEGEMQVPDVDIR IEGEMQVPDVDIRGPK EVDVNLPK GEGPEVDVNLPK IEGEMQVPDVDIR IEGEMQVPDVDIRGPK EVDVNLPK FSMPSLKGEGPEVDVNLPK GEGPEVDVNLPK IEGEMQVPDVDIR IEGEMQVPDVDIRGPK GEGPEVDVNLPK EVDVNLPK FSMPSLKGEGPEVDVNLPK GEGPEVDVNLPK IEGEMQVPDVDIR EVDVNLPK GEGPEVDVNLPK IEGEMQVPDVDIR	EVDVNLPK FSMPSLKGEGPEVDVNLPK GEGPEVDVNLPK IEGEMQVPDVDIR IEGEMQVPDVDIRGPK EVDVNLPK FSMPSLKGEGPEVDVNLPK GEGPEVDVNLPK IEGEMQVPDVDIR IEGEMQVPDVDIRGPK EVDVNLPK FSMPSLKGEGPEVDVNLPK GEGPEVDVNLPK IEGEMQVPDVDIR EVDVNLPK FSMPSLKGEGPEVDVNLPK GEGPEVDVNLPK IEGEMQVPDVDIR IEGEMQVPDVDIRGPK EVDVNLPK FSMPSLKGEGPEVDVNLPK GEGPEVDVNLPK IEGEMQVPDVDIR EVDVNLPK FSMPSLKGEGPEVDVNLPK GEGPEVDVNLPK IEGEMQVPDVDIR EVDVNLPK FSM…	1	0	5	4	5	8	5	4	4	5	2	5	7	5	5	5	4	5	4	7	5	4	6	7	1	5	5	6	3	7
	AHNK_HUMAN	7	7	50.0 AA STEP	50Step_Domain_p1150.0_to_1200.0	1150	1200	50	EVDVNLPK GEGPEVDVNLPK ISMPDVDLHLK VDIEAPDVSLEGPEGK FSMPSLKGEGPEVDVNLPK GEGPEVDVNLPK ISMPDVDLHLK VDIEAPDVSLEGPEGK EVDVNLPK GEGPEVDVNLPK ISMPDVDLHLK VDIEAPDVSLEGPEGK EVDVNLPK FSMPSLKGEGPEVDVNLPK GEGPEVDVNLPK ISMPDVDLHLK VDIEAPDVSLEGPEGK GEGPEVDVNLPK ISMPDVDLHLK VDIEAPDVSLEGPEGK EVDVNLPK FSMPSLKGEGPEVDVNLPK GEGPEVDVNLPK ISMPDVDLHLK VDIEAPDVSLEGPEGK EVDVNLPK GEGPEVDVNLPK ISMPDVDLHLK VDIEAPDVSLEGPEGK	EVDVNLPK FSMPSLKGEGPEVDVNLPK GEGPEVDVNLPK ISMPDVDLHLK VDIEAPDVSLEGPEGK EVDVNLPK FSMPSLKGEGPEVDVNLPK GEGPEVDVNLPK ISMPDVDLHLK VDIEAPDVSLEGPEGK EVDVNLPK FSMPSLKGEGPEVDVNLPK GEGPEVDVNLPK ISMPDVDLHLK VDIEAPDVSLEGPEGK EVDVNLPK FSMPSLKGEGPEVDVNLPK GEGPEVDVNLPK VDIEAPDVSLEGPEGK EVDVNLPK FSMPSLKGEGPEVDVNLPK GEGPEVDVNLPK ISMPDVDLHLK VDIEAPDVSLEGPEGK EVDVNLPK FSMPSLKGEGPEVDVNLPK GEGPEVDVNLPK ISMPDVDLHLK VD…	1	0	7	5	8	8	9	8	4	4	7	6	11	6	6	10	5	6	6	7	8	8	6	5	4	6	8	8	4	14
	AHNK_HUMAN	5	3	50.0 AA STEP	50Step_Domain_p1200.0_to_1250.0	1200	1250	50	ISMPDVDLHLK MDIDAPDVEVQGPDWHLK ISMPDVDLHLK MDIDAPDVEVQGPDWHLK ISMPDVDLHLK MDIDAPDVEVQGPDWHLK ISMPDVDLHLK MDIDAPDVEVQGPDWHLK ISMPDVDLHLK MDIDAPDVEVQGPDWHLK GDVDVSVPK ISMPDVDLHLK MDIDAPDVEVQGPDWHLK ISMPDVDLHLK MDIDAPDVEVQGPDWHLK	ISMPDVDLHLK ISMPDVDLHLK MDIDAPDVEVQGPDWHLK ISMPDVDLHLK MDIDAPDVEVQGPDWHLK MDIDAPDVEVQGPDWHLK ISMPDVDLHLK MDIDAPDVEVQGPDWHLK ISMPDVDLHLK MDIDAPDVEVQGPDWHLK VKGDVDVSVPK ISMPDVDLHLK MDIDAPDVEVQGPDWHLK	1	0.04	5	1	5	2	5	4	2	2	6	3	7	3	3	6	4	1	4	2	5	4	3	2	3	3	5	4	2	9
	AHNK_HUMAN	5	3	50.0 AA STEP	50Step_Domain_p1250.0_to_1300.0	1250	1300	50	ADIDVSGPKVDVEVPDVSLEGPEGK EVDVNLPK MDIDAPDVEVQGPDWHLK VDVEVPDVSLEGPEGK MDIDAPDVEVQGPDWHLK EVDVNLPK MDIDAPDVEVQGPDWHLK EVDVNLPK MDIDAPDVEVQGPDWHLK VDVEVPDVSLEGPEGK MDIDAPDVEVQGPDWHLK VDVEVPDVSLEGPEGK ADIDVSGPKVDVEVPDVSLEGPEGK EVDVNLPK MDIDAPDVEVQGPDWHLK VDVEVPDVSLEGPEGK EVDVNLPK MDIDAPDVEVQGPDWHLK VDVEVPDVSLEGPEGK	EVDVNLPK VDVEVPDVSLEGPEGK EVDVNLPK MDIDAPDVEVQGPDWHLK VDVEVPDVSLEGPEGK ADIDVSGPKVDVEVPDVSLEGPEGK EVDVNLPK MDIDAPDVEVQGPDWHLK VDVEVPDVSLEGPEGK EVDVNLPK MDIDAPDVEVQGPDWHLK VDVEVPDVSLEGPEGK EVDVNLPK MDIDAPDVEVQGPDWHLK EVDVNLPK MDIDAPDVEVQGPDWHLK VDVEVPDVSLEGPEGK EVDVNLPK MDIDAPDVEVQGPDWHLK VDVEVPDVSLEGPEGK	0.3186	0.04	8	2	3	5	3	4	4	3	6	2	7	3	5	3	6	2	2	4	3	4	5	4	3	2	5	4	3	4
	AHNK_HUMAN	3	1	50.0 AA STEP	50Step_Domain_p1300.0_to_1350.0	1300	1350	50	ADIDVSGPKVDVEVPDVSLEGPEGK VDVEVPDVSLEGPEGK ISMPDVDLNLK ISMPDVDLNLKGPK VDVEVPDVSLEGPEGK VEGEMKVPDVDIK ISMPDVDLNLK VDVEVPDVSLEGPEGK ADIDVSGPKVDVEVPDVSLEGPEGK ISMPDVDLNLK VDVEVPDVSLEGPEGK VDVEVPDVSLEGPEGK	ISMPDVDLNLKGPK VDVEVPDVSLEGPEGK VDVEVPDVSLEGPEGK ADIDVSGPKVDVEVPDVSLEGPEGK VDVEVPDVSLEGPEGK ISMPDVDLNLKGPK VDVEVPDVSLEGPEGK VDVEVPDVSLEGPEGK VDVEVPDVSLEGPEGK VEGEMKVPDVDIK	1	0.04	4	2	0	1	1	2	3	2	6	0	5	2	2	1	3	2	0	1	1	2	4	2	3	0	4	2	1	2
	AHNK_HUMAN	2	2	50.0 AA STEP	50Step_Domain_p1350.0_to_1400.0	1350	1400	50	VDISAPDVDVHGPDWHLK GEGPEVDVK VDISAPDVDVHGPDWHLK VEGEMKVPDVDIK GEGPEVDVK VDISAPDVDVHGPDWHLK GEGPEVDVK VDISAPDVDVHGPDWHLK	GEGPEVDVK VDISAPDVDVHGPDWHLK VDISAPDVDVHGPDWHLK VDISAPDVDVHGPDWHLK GEGPEVDVK VDISAPDVDVHGPDWHLK GEGPEVDVK GEGPEVDVK VEGEMKVPDVDIK	1	0	0	4	3	1	0	2	2	2	0	0	3	1	3	1	0	4	2	1	0	2	3	3	0	0	2	1	2	2
	AHNK_HUMAN	2	2	50.0 AA STEP	50Step_Domain_p1400.0_to_1450.0	1400	1450	50	ADVDVSGPKMDAEVPDVNIEGPDAK MDAEVPDVNIEGPDAK MDAEVPDVNIEGPDAK ADVDVSGPKMDAEVPDVNIEGPDAK MDAEVPDVNIEGPDAK ADVDVSGPKMDAEVPDVNIEGPDAK GEGPEVDVK GEGPEVDVK MDAEVPDVNIEGPDAK ADVDVSGPKMDAEVPDVNIEGPDAK GEGPEVDVK	GEGPEVDVK MDAEVPDVNIEGPDAK MDAEVPDVNIEGPDAK ADVDVSGPKMDAEVPDVNIEGPDAK MDAEVPDVNIEGPDAK ADVDVSGPKMDAEVPDVNIEGPDAK GEGPEVDVK MDAEVPDVNIEGPDAK MDAEVPDVNIEGPDAK GEGPEVDVK MDAEVPDVNIEGPDAK ADVDVSGPKMDAEVPDVNIEGPDAK GEGPEVDVK MDAEVPDVNIEGPDAK	1	0	3	2	1	1	2	2	2	3	0	1	3	2	3	2	2	2	1	1	2	2	3	4	0	1	2	3	2	3
	AHNK_HUMAN	2	3	50.0 AA STEP	50Step_Domain_p1450.0_to_1500.0	1450	1500	50	VDINAPDVEVHGPDWHLK VDINAPDVEVHGPDWHLK VDINAPDVEVHGPDWHLK GDYDVTVPK ISIPDVGLHLK VDINAPDVEVHGPDWHLK VEGEIKAPDVDIKGPK VDINAPDVEVHGPDWHLK ISIPDVGLHLK ISIPDVGLHLK	ISIPDVGLHLK VDINAPDVEVHGPDWHLK VDINAPDVEVHGPDWHLK ISIPDVGLHLK VDINAPDVEVHGPDWHLK ISIPDVGLHLK VDINAPDVEVHGPDWHLK ISIPDVGLHLK VDINAPDVEVHGPDWHLK ISIPDVGLHLK VDINAPDVEVHGPDWHLK ISIPDVGLHLK VDINAPDVEVHGPDWHLK	1	-0.02	1	4	1	1	1	2	4	2	2	3	1	4	3	3	1	4	1	1	1	2	6	2	1	3	1	5	2	4
	AHNK_HUMAN	2	2	50.0 AA STEP	50Step_Domain_p1500.0_to_1550.0	1500	1550	50	VDINAPDVEVHGPDWHLK VDIDVPDVNLEAPEGK VDINAPDVEVHGPDWHLK ADLGVSGPKVDIDVPDVNLEAPEGK VDINAPDVEVHGPDWHLK ADLGVSGPKVDIDVPDVNLEAPEGK GEGPEVDMNLPK VDIDVPDVNLEAPEGK VDINAPDVEVHGPDWHLK VDINAPDVEVHGPDWHLK ADLGVSGPKVDIDVPDVNLEAPEGK VDIDVPDVNLEAPEGK ADLGVSGPKVDIDVPDVNLEAPEGK	ADLGVSGPKVDIDVPDVNLEAPEGK VDINAPDVEVHGPDWHLK VDINAPDVEVHGPDWHLK ADLGVSGPKVDIDVPDVNLEAPEGK VDINAPDVEVHGPDWHLK VDINAPDVEVHGPDWHLK ADLGVSGPKVDIDVPDVNLEAPEGK VDINAPDVEVHGPDWHLK VDIDVPDVNLEAPEGK VDINAPDVEVHGPDWHLK VDIDVPDVNLEAPEGK VDINAPDVEVHGPDWHLK	1	0	1	3	3	1	2	2	4	1	2	2	3	2	2	1	1	3	2	1	2	2	5	1	1	2	2	3	1	2
	AHNK_HUMAN	2	2	50.0 AA STEP	50Step_Domain_p1550.0_to_1600.0	1550	1600	50	ISMPDVGLNLK VDIDVPDVNLEAPEGK ADLGVSGPKVDIDVPDVNLEAPEGK ISMPDVGLNLK ADLGVSGPKVDIDVPDVNLEAPEGK ISMPDVGLNLK LKTDVDVSLPK VDIDVPDVNLEAPEGK ADLGVSGPKVDIDVPDVNLEAPEGK VDIDVPDVNLEAPEGK ADLGVSGPKVDIDVPDVNLEAPEGK	ADLGVSGPKVDIDVPDVNLEAPEGK LKTDVDVSLPK ISMPDVGLNLK ADLGVSGPKVDIDVPDVNLEAPEGK ISMPDVGLNLK ISMPDVGLNLK ADLGVSGPKVDIDVPDVNLEAPEGK ISMPDVGLNLK ISMPDVGLNLK LKTDVDVSLPK VDIDVPDVNLEAPEGK ISMPDVGLNLK VDIDVPDVNLEAPEGK	1	0	1	2	1	1	2	2	3	1	0	2	3	2	2	1	1	2	1	1	2	2	4	1	0	2	2	3	1	2
	AHNK_HUMAN	0	0	50.0 AA STEP	50Step_Domain_p1600.0_to_1650.0	1600	1650	50	MDVNVGDIDIEGPEGK MDVNVGDIDIEGPEGK LKTDVDVSLPK MDVNVGDIDIEGPEGK	LKTDVDVSLPK LKTDVDVSLPK	1	0	0	1	1	0	1	0	1	0	0	0	0	1	0	0	0	1	1	0	1	0	2	0	0	0	0	1	0	0
	AHNK_HUMAN	4	3	50.0 AA STEP	50Step_Domain_p1650.0_to_1700.0	1650	1700	50	ISMPDVDLHLK ISMPDVDLHLK VDIDAPDVEVHDPDWHLK ISMPDVDLHLK VDIDAPDVEVHDPDWHLK GDMDVSVPKVEGEMKVPDVDIK ISMPDVDLHLK VDIDAPDVEVHDPDWHLK VEGEMKVPDVDIK VKGDMDVSVPK ISMPDVDLHLK VDIDAPDVEVHDPDWHLK ISMPDVDLHLK ISMPDVDLHLK	ISMPDVDLHLK VDIDAPDVEVHDPDWHLK ISMPDVDLHLK ISMPDVDLHLK VDIDAPDVEVHDPDWHLK VKGDMDVSVPK ISMPDVDLHLK VDIDAPDVEVHDPDWHLK ISMPDVDLHLK ISMPDVDLHLK VDIDAPDVEVHDPDWHLK VEGEMKVPDVDIK	1	0.02	3	3	4	1	4	5	4	1	6	3	4	2	2	6	2	3	3	1	4	5	6	1	3	3	3	2	1	9
	AHNK_HUMAN	5	4	50.0 AA STEP	50Step_Domain_p1700.0_to_1750.0	1700	1750	50	AEGPEVDVNLPK EVDVNLPK AEGPEVDVNLPK VDIDAPDVEVHDPDWHLK AEGPEVDVNLPK EVDVNLPK VDIDAPDVEVHDPDWHLK AEGPEVDVNLPK EVDVNLPK VDIDAPDVEVHDPDWHLK AEGPEVDVNLPK VDIDAPDVEVHDPDWHLK ADIDVSGPSVDTDAPDLDIEGPEGK AEGPEVDVNLPK EVDVNLPK AEGPEVDVNLPK EVDVNLPK	ADIDVSGPSVDTDAPDLDIEGPEGK AEGPEVDVNLPK EVDVNLPK VDIDAPDVEVHDPDWHLK AEGPEVDVNLPK AEGPEVDVNLPKADIDVSGPSVDTDAPDLDIEGPEGK EVDVNLPK AEGPEVDVNLPK EVDVNLPK VDIDAPDVEVHDPDWHLK AEGPEVDVNLPK EVDVNLPK FSMPGFKAEGPEVDVNLPK AEGPEVDVNLPK EVDVNLPK VDIDAPDVEVHDPDWHLK ADIDVSGPSVDTDAPDLDIEGPEGK AEGPEVDVNLPK EVDVNLPK AEGPEVDVNLPK EVDVNLPK VDIDAPDVEVHDPDWHLK	1	0.02	4	5	5	6	4	5	4	4	6	4	4	4	6	3	3	6	4	5	4	5	6	5	3	4	3	5	4	4
	AHNK_HUMAN	2	2	50.0 AA STEP	50Step_Domain_p1750.0_to_1800.0	1750	1800	50	VSMPDVDLNLK VSMPDVDLNLKGPK VSMPDVDLNLK VSMPDVDLNLKGPK VSMPDVDLNLK VSMPDVDLNLKGPK VSMPDVDLNLK VSMPDVDLNLKGPK VSMPDVDLNLK ADIDVSGPSVDTDAPDLDIEGPEGK VSMPDVDLNLK	ADIDVSGPSVDTDAPDLDIEGPEGK VSMPDVDLNLK VSMPDVDLNLKGPK AEGPEVDVNLPKADIDVSGPSVDTDAPDLDIEGPEGK VSMPDVDLNLK VSMPDVDLNLKGPK VSMPDVDLNLK VSMPDVDLNLKGPK VSMPDVDLNLK VSMPDVDLNLKGPK VSMPDVDLNLK ADIDVSGPSVDTDAPDLDIEGPEGK VSMPDVDLNLK VSMPDVDLNLK VSMPDVDLNLKGPK	1	0	3	4	3	4	2	2	1	2	2	1	1	2	2	1	2	4	2	3	2	2	2	3	1	1	1	2	1	2
	AHNK_HUMAN	1	0	50.0 AA STEP	50Step_Domain_p1800.0_to_1850.0	1800	1850	50	GPFVEAEVPDVDLECPDAK GPFVEAEVPDVDLECPDAK GPFVEAEVPDVDLECPDAK GPFVEAEVPDVDLECPDAK GPFVEAEVPDVDLECPDAK	GPFVEAEVPDVDLECPDAK GPFVEAEVPDVDLECPDAK GPFVEAEVPDVDLECPDAK	1	0.02	0	0	1	0	1	1	1	1	0	0	1	1	2	0	0	0	1	0	1	1	1	1	0	0	1	1	1	0
	AHNK_HUMAN	3	2	50.0 AA STEP	50Step_Domain_p1850.0_to_1900.0	1850	1900	50	ISMPDVDLHLK ISMPDVDLHLK ISMPDVDLHLK ISMPDVDLHLK VKGDADVSVPKLEGDLTGPSVGVEVPDVELECPDAK ISMPDVDLHLK ISMPDVDLHLK ISMPDVDLHLK	ISMPDVDLHLK VKGDADVSVPKLEGDLTGPSVGVEVPDVELECPDAK ISMPDVDLHLK ISMPDVDLHLK VKGDADVSVPKLEGDLTGPSVGVEVPDVELECPDAK ISMPDVDLHLK ISMPDVDLHLK ISMPDVDLHLK	1	0.02	3	2	3	1	3	4	1	0	4	2	4	2	2	5	2	2	2	1	3	4	2	0	2	2	3	2	1	7
	AHNK_HUMAN	3	3	50.0 AA STEP	50Step_Domain_p1900.0_to_1950.0	1900	1950	50	ISMPDVDLHLK ISMPDVDLHLK ISMPDVDLHLK ISMPDVDLHLK VKGDADVSVPKLEGDLTGPSVGVEVPDVELECPDAK ISMPDVDLHLK GDVDVSVPK ISMPDVDLHLK ISMPDVDLHLK	ISMPDVDLHLK VKGDADVSVPKLEGDLTGPSVGVEVPDVELECPDAK ISMPDVDLHLK ISMPDVDLHLK VKGDADVSVPKLEGDLTGPSVGVEVPDVELECPDAK VKGDVDVSVPKLEGDLTGPSVGVEVPDVELECPDAK VKGDVDVSVPKLEGDLTGPSVGVEVPDVELECPDAK ISMPDVDLHLK ISMPDVDLHLK VKGDVDVSVPK ISMPDVDLHLK	1	0	3	2	3	1	3	5	1	1	4	2	5	2	2	5	2	2	2	1	3	5	2	1	2	2	4	3	1	7
	AHNK_HUMAN	3	2	50.0 AA STEP	50Step_Domain_p1950.0_to_2000.0	1950	2000	50	ISMPDVDLHLK ISMPDVDLHLK ISMPDVDLHLK ISMPDVDLHLK ISMPDVDLHLK ISMPDVDLHLK ISMPDVDLHLK	ISMPDVDLHLK ISMPDVDLHLK ISMPDVDLHLK VKGDVDVSVPKLEGDLTGPSVGVEVPDVELECPDAK VKGDVDVSVPKLEGDLTGPSVGVEVPDVELECPDAK ISMPDVDLHLK ISMPDVDLHLK ISMPDVDLHLK	1	0.02	3	1	3	1	3	4	1	1	4	2	4	2	2	5	2	1	2	1	3	4	1	1	2	2	3	2	1	7
	AHNK_HUMAN	2	2	50.0 AA STEP	50Step_Domain_p2000.0_to_2050.0	2000	2050	50	MDIDAPDVDVHGPDWHLK MDIDAPDVDVHGPDWHLK MDIDAPDVDVHGPDWHLK GDMDVSVPKVEGEMKVPDVDIK MDIDAPDVDVHGPDWHLK VEGEMKVPDVDIK VKGDMDVSVPK MDIDAPDVDVHGPDWHLK MDIDAPDVDVHGPDWHLK MDIDAPDVDVHGPDWHLK	MDIDAPDVDVHGPDWHLK MDIDAPDVDVHGPDWHLK MDIDAPDVDVHGPDWHLK MDIDAPDVDVHGPDWHLK VKGDMDVSVPK MDIDAPDVDVHGPDWHLK MDIDAPDVDVHGPDWHLK MDIDAPDVDVHGPDWHLK VEGEMKVPDVDIK	1	0	1	1	1	2	1	1	3	3	2	1	1	2	2	1	1	1	1	2	1	1	4	4	1	1	1	3	1	2
	AHNK_HUMAN	6	5	50.0 AA STEP	50Step_Domain_p2050.0_to_2100.0	2050	2100	50	AEGPEVDVNLPK EVDVNLPK VDVEVPDVSLEGPEGK ADVVVSGPKVDVEVPDVSLEGPEGK AEGPEVDVNLPK ADVVVSGPKVDVEVPDVSLEGPEGK AEGPEVDVNLPK EVDVNLPK AEGPEVDVNLPK EVDVNLPK VDVEVPDVSLEGPEGK AEGPEVDVNLPK VDVEVPDVSLEGPEGK AEGPEVDVNLPK EVDVNLPK VDVEVPDVSLEGPEGK AEGPEVDVNLPK EVDVNLPK VDVEVPDVSLEGPEGK	AEGPEVDVNLPK EVDVNLPK VDVEVPDVSLEGPEGK AEGPEVDVNLPK EVDVNLPK VDVEVPDVSLEGPEGK AEGPEVDVNLPK EVDVNLPK VDVEVPDVSLEGPEGK ADVVVSGPKVDVEVPDVSLEGPEGK AEGPEVDVNLPK EVDVNLPK FSMPGFKAEGPEVDVNLPK VDVEVPDVSLEGPEGK ADVVVSGPKVDVEVPDVSLEGPEGK AEGPEVDVNLPK EVDVNLPK ADVVVSGPKVDVEVPDVSLEGPEGK AEGPEVDVNLPK EVDVNLPK VDVEVPDVSLEGPEGK ADVVVSGPK ADVVVSGPKVDVEVPDVSLEGPEGK AEGPEVDVNLPK EVDVNLPK VDVEVPDVSLEGPEGK	1	0.02	7	4	5	6	4	4	4	5	7	4	5	5	8	4	5	4	4	5	4	4	6	7	4	4	4	7	5	6
	AHNK_HUMAN	5	4	50.0 AA STEP	50Step_Domain_p2100.0_to_2150.0	2100	2150	50	ISMPDVDLHLK VKGDVDVSLPK GDVDVSLPKLEGDLTGPSVDVEVPDVELECPDAK ISMPDVDLHLK VKGDVDVSLPK ISMPDVDLHLK VKGDVDVSLPK ISMPDVDLHLK VKGDVDVSLPK ISMPDVDLHLK VKGDVDVSLPK ISMPDVDLHLK VKGDVDVSLPK ISMPDVDLHLK VKGDVDVSLPK	ISMPDVDLHLK VKGDVDVSLPK ISMPDVDLHLK VKGDVDVSLPK ISMPDVDLHLK VKGDVDVSLPK VKGDVDVSLPK ISMPDVDLHLK VKGDVDVSLPK ISMPDVDLHLK VKGDVDVSLPK ISMPDVDLHLK VKGDVDVSLPK	1	0.02	4	3	6	4	5	5	1	2	6	5	7	3	5	7	3	3	5	3	5	5	2	2	3	5	5	4	3	10
	AHNK_HUMAN	0	3	50.0 AA STEP	50Step_Domain_p2150.0_to_2200.0	2150	2200	50	ISMPDVNLNLK GDVDVSLPKLEGDLTGPSVDVEVPDVELECPDAK VKGDMDVSVPK	ISMPDVNLNLK ISMPDVNLNLK ISMPDVNLNLK ISMPDVNLNLK VKGDMDVSVPK ISMPDVNLNLK ISMPDVNLNLK ISMPDVNLNLK	0.0118	-0.06	1	3	1	2	0	4	1	4	0	3	0	2	0	3	1	3	1	2	0	4	1	5	0	3	0	3	0	4
	AHNK_HUMAN	2	1	50.0 AA STEP	50Step_Domain_p2200.0_to_2250.0	2200	2250	50	VDIDAPDVDVHGPDWHLK VDIDAPDVDVHGPDWHLK VKGDMDVSVPK VDIDAPDVDVHGPDWHLK VDIDAPDVDVHGPDWHLK	VDIDAPDVDVHGPDWHLK VKGDMDVSVPK VDIDAPDVDVHGPDWHLK VDIDAPDVDVHGPDWHLK	1	0.02	0	0	4	0	3	1	1	1	2	1	0	3	3	0	0	0	3	0	3	1	1	1	1	1	0	4	2	0
	AHNK_HUMAN	4	4	50.0 AA STEP	50Step_Domain_p2250.0_to_2300.0	2250	2300	50	EVDVNLPK GEGPEVDVNLPK VDVEVPDVSLEGPEGK ADVDVSGPKVDVEVPDVSLEGPEGK GEGPEVDVNLPK EVDVNLPK GEGPEVDVNLPK ADVDVSGPKVDVEVPDVSLEGPEGK EVDVNLPK GEGPEVDVNLPK VDVEVPDVSLEGPEGK GEGPEVDVNLPK VDVEVPDVSLEGPEGK EVDVNLPK GEGPEVDVNLPK VDVEVPDVSLEGPEGK EVDVNLPK GEGPEVDVNLPK VDVEVPDVSLEGPEGK	EVDVNLPK FSMPGFKGEGPEVDVNLPK GEGPEVDVNLPK VDVEVPDVSLEGPEGK ADVDVSGPKVDVEVPDVSLEGPEGK EVDVNLPK GEGPEVDVNLPK VDVEVPDVSLEGPEGK EVDVNLPK GEGPEVDVNLPK VDVEVPDVSLEGPEGK ADVDVSGPKVDVEVPDVSLEGPEGK EVDVNLPK GEGPEVDVNLPK VDVEVPDVSLEGPEGK EVDVNLPK GEGPEVDVNLPK EVDVNLPK FSMPGFKGEGPEVDVNLPK GEGPEVDVNLPK VDVEVPDVSLEGPEGK EVDVNLPK FSMPGFKGEGPEVDVNLPK GEGPEVDVNLPK VDVEVPDVSLEGPEGK	1	0	5	4	3	6	3	3	4	3	6	2	5	5	5	3	4	4	2	5	3	3	5	4	3	2	4	6	3	5
	AHNK_HUMAN	0	0	50.0 AA STEP	50Step_Domain_p2300.0_to_2350.0	2300	2350	50		LEGELKGPELDVK IKGDVDVSAPK ISMPDVDFNLK	1	0	0	0	0	0	0	1	0	0	0	0	0	0	0	1	0	0	0	0	0	1	0	0	0	0	0	0	0	2
	AHNK_HUMAN	0	1	50.0 AA STEP	50Step_Domain_p2350.0_to_2400.0	2350	2400	50	ISMPDLDLHLK ISMPDLDLHLK	ISMPDLDLHLK ISMPDLDLHLK ISMPDLDLHLK ISMPDLDLHLK ISMPDLDLHLK ISMPDLDLHLK LDADMPEVAVEGPNGK	1	-0.02	0	0	1	2	0	1	1	1	0	1	0	1	0	1	0	0	1	2	0	1	1	1	0	1	0	1	0	2
	AHNK_HUMAN	0	0	50.0 AA STEP	50Step_Domain_p2400.0_to_2450.0	2400	2450	50	GPHVDVSGPDIDIEGPEGK GPHVDVSGPDIDIEGPEGK	GPHVDVSGPDIDIEGPEGK	1	0	0	0	0	0	0	0	1	0	2	0	0	0	0	1	0	0	0	0	0	0	1	0	1	0	0	0	0	1
	AHNK_HUMAN	5	4	50.0 AA STEP	50Step_Domain_p2450.0_to_2500.0	2450	2500	50	LEVPDMNIR VDVNAPDVQAPDWHLK LEVPDMNIR VDVNAPDVQAPDWHLK ISMPDVDLNLK LEVPDMNIR VDVNAPDVQAPDWHLK IKGDVDVSVPEVEGK ISMPDVDLNLKGPK LEVPDMNIR VDVNAPDVQAPDWHLK ISMPDVDLNLK LEVPDMNIR VDVNAPDVQAPDWHLK ISMPDVDLNLK VDVNAPDVQAPDWHLK LEVPDMNIR VDVNAPDVQAPDWHLK	ISMPDVDLNLKGPK LEVPDMNIR VDVNAPDVQAPDWHLK LEVPDMNIR VDVNAPDVQAPDWHLK IKGDVDVSVPEVEGKLEVPDMNIR LEVPDMNIR VDVNAPDVQAPDWHLK IKGDVDVSVPEVEGKLEVPDMNIR ISMPDVDLNLKGPK VDVNAPDVQAPDWHLK LEVPDMNIR VDVNAPDVQAPDWHLK LEVPDMNIR VDVNAPDVQAPDWHLK LEVPDMNIR VDVNAPDVQAPDWHLK	1	0.02	4	4	5	4	4	4	5	4	7	4	5	3	3	2	3	4	4	3	4	4	7	5	4	4	4	4	2	3
	AHNK_HUMAN	8	6	50.0 AA STEP	50Step_Domain_p2500.0_to_2550.0	2500	2550	50	AEGPEVDVNLPK EVDVNLPK VDIEGPDVNIEGPEGK VDVNAPDVQAPDWHLK AEGPEVDVNLPK AEGPEVDVNLPKADVDISGPK VDIEGPDVNIEGPEGK VDVNAPDVQAPDWHLK AEGPEVDVNLPK EVDVNLPK VDIEGPDVNIEGPEGK VDVNAPDVQAPDWHLK AEGPEVDVNLPK EVDVNLPK VDIEGPDVNIEGPEGK VDVNAPDVQAPDWHLK AEGPEVDVNLPK VDIEGPDVNIEGPEGK VDVNAPDVQAPDWHLK AEGPEVDVNLPK EVDVNLPK VDVNAPDVQAPDWHLK AEGPEVDVNLPK EVDVNLPK VDIEGPDVNIEGPEGK VDVNAPDVQAPDWHLK	ADVDISGPK AEGPEVDVNLPK EVDVNLPK VDIEGPDVNIEGPEGK VDVNAPDVQAPDWHLK ADVDISGPKVDIEGPDVNIEGPEGK AEGPEVDVNLPK EVDVNLPK VDVNAPDVQAPDWHLK ADVDISGPK AEGPEVDVNLPK EVDVNLPK VDVNAPDVQAPDWHLK ADVDISGPK AEGPEVDVNLPK EVDVNLPK FSMPGFKAEGPEVDVNLPK VDVNAPDVQAPDWHLK AEGPEVDVNLPK EVDVNLPK VDVNAPDVQAPDWHLK ADVDISGPK AEGPEVDVNLPK EVDVNLPK VDVNAPDVQAPDWHLK ADVDISGPK AEGPEVDVNLPK EVDVNLPK VDIEGPDVNIEGPEGK VDVNAPDVQAPDW…	1	0.04	8	6	10	8	6	6	6	6	9	6	7	6	9	5	6	7	8	7	6	6	8	8	5	6	5	8	6	7
	AHNK_HUMAN	5	5	50.0 AA STEP	50Step_Domain_p2550.0_to_2600.0	2550	2600	50	ISMPDFDLHLK VDIEGPDVNIEGPEGK VKGDVDVSLPK ISMPDFDLHLK VDIEGPDVNIEGPEGK VKGDVDVSLPK ISMPDFDLHLK VDIEGPDVNIEGPEGK VKGDVDVSLPK ISMPDFDLHLK VDIEGPDVNIEGPEGK VKGDVDVSLPK ISMPDFDLHLK VDIEGPDVNIEGPEGK VKGDVDVSLPK ISMPDFDLHLK VKGDVDVSLPK VDIEGPDVNIEGPEGK VKGDVDVSLPK	ISMPDFDLHLK VDIEGPDVNIEGPEGK VKGDVDVSLPK ADVDISGPKVDIEGPDVNIEGPEGK ISMPDFDLHLK VKGDVDVSLPK ISMPDFDLHLK VKGDVDVSLPK ISMPDFDLHLK VKGDVDVSLPK ISMPDFDLHLK VKGDVDVSLPK ISMPDFDLHLK VKGDVDVSLPK ISMPDFDLHLK VDIEGPDVNIEGPEGK VKGDVDVSLPK	1	0	4	5	5	7	5	5	3	4	6	5	4	4	5	5	3	6	4	6	5	5	4	5	3	5	3	5	3	7
	AHNK_HUMAN	6	5	50.0 AA STEP	50Step_Domain_p2600.0_to_2650.0	2600	2650	50	VDINAPDVGVQGPDWHLK VKGDVDVSLPK VDINAPDVGVQGPDWHLK VEGDLKGPEVDIK VKGDVDVSLPK VDINAPDVGVQGPDWHLK VEGDLKGPEVDIK VKGDVDVSLPK VDINAPDVGVQGPDWHLK VEGDLKGPEVDIK VEGDLKGPEVDIKGPK VKGDVDVSLPK VDINAPDVGVQGPDWHLK VKGDVDVSLPK VDINAPDVGVQGPDWHLK VEGDLKGPEVDIK VKGDVDVSLPK VDINAPDVGVQGPDWHLK VEGDLKGPEVDIK VEGDLKGPEVDIKGPK VKGDVDVSLPK	VDINAPDVGVQGPDWHLK VKGDVDVSLPK VDINAPDVGVQGPDWHLK VKGDVDVSLPK VDINAPDVGVQGPDWHLK VEGDLKGPEVDIK VEGDLKGPEVDIKGPK VKGDVDVSLPK VEGDLKGPEVDIK VEGDLKGPEVDIKGPK VKGDVDVSLPK VEGDLKGPEVDIKGPK VKGDVDVSLPK VDINAPDVGVQGPDWHLK VEGDLKGPEVDIKGPK VKGDVDVSLPK VDINAPDVGVQGPDWHLK VEGDLKGPEVDIK VEGDLKGPEVDIKGPK VKGDVDVSLPK	1	0.02	4	3	6	5	5	7	5	4	4	5	7	4	13	7	3	3	5	4	5	7	7	6	2	5	5	5	8	10
	AHNK_HUMAN	1	1	50.0 AA STEP	50Step_Domain_p2650.0_to_2700.0	2650	2700	50	ADIDVSGPKVDIEGPDVNIEGPEGK VDIEGPDVNIEGPEGK VDIEGPDVNIEGPEGK VDIEGPDVNIEGPEGK VDIEGPDVNIEGPEGK VDIEGPDVNIEGPEGK VDIEGPDVNIEGPEGK	VDIEGPDVNIEGPEGK GEGPDGDVKLPK GEGPDGDVKLPK VDIEGPDVNIEGPEGK	1	0	3	1	1	0	1	0	1	1	2	0	0	1	2	1	2	1	1	0	1	0	1	1	1	0	0	1	1	1
	AHNK_HUMAN	9	8	50.0 AA STEP	50Step_Domain_p2700.0_to_2750.0	2700	2750	50	ISMPDIDLNLK VKGDVDVSLPK ISMPDIDLNLK ISMPDIDLNLKGPK VDIDAPDVDVHGPDWHLK VEGDLKGPEVDIK VKGDVDVSLPK ISMPDIDLNLK ISMPDIDLNLKGPK VDIDAPDVDVHGPDWHLK VEGDLKGPEVDIK VKGDVDVSLPK ISMPDIDLNLK VEGDLKGPEVDIK VEGDLKGPEVDIKGPK VKGDVDVSLPK VDIDAPDVDVHGPDWHLK VKGDVDVSLPK VEGDLKGPEVDIK VKGDVDVSLPK ISMPDIDLNLKGPK VDIDAPDVDVHGPDWHLK VEGDLKGPEVDIK VEGDLKGPEVDIKGPK VKGDVDVSLPK	ISMPDIDLNLKGPK VKGDVDVSLPK ISMPDIDLNLK ISMPDIDLNLKGPK VKGDVDVSLPK ISMPDIDLNLKGPK VDIDAPDVDVHGPDWHLK VEGDLKGPEVDIK VEGDLKGPEVDIKGPK VKGDVDVSLPK ISMPDIDLNLKGPK VEGDLKGPEVDIK VEGDLKGPEVDIKGPK VKGDVDVSLPK ISMPDIDLNLKGPK VDIDAPDVDVHGPDWHLK VEGDLKGPEVDIKGPK VKGDVDVSLPK ISMPDIDLNLKGPK VDIDAPDVDVHGPDWHLK VEGDLKGPEVDIKGPK VKGDVDVSLPK ISMPDIDLNLK ISMPDIDLNLKGPK VEGDLKGPEVDIK VEGDLKGPEVDIKGPK VKGDVDVSLPK	1	0.02	4	5	14	9	14	9	5	8	4	9	5	8	16	9	3	6	11	8	13	9	7	10	2	8	4	10	10	13
	AHNK_HUMAN	4	3	50.0 AA STEP	50Step_Domain_p2750.0_to_2800.0	2750	2800	50	GEGPDVDVNLPK ISMPGFKGEGPDVDVNLPK GEGPDVDVNLPK VDIDAPDVDVHGPDWHLK GEGPDVDVNLPK VDIDAPDVDVHGPDWHLK ADIDVSGPKVDVECPDVNIEGPEGK GEGPDVDVNLPK ISMPGFKGEGPDVDVNLPK VDIDAPDVDVHGPDWHLK GEGPDVDVNLPK ADIDVSGPKVDVECPDVNIEGPEGK GEGPDVDVNLPK VDIDAPDVDVHGPDWHLK	ADIDVSGPKVDVECPDVNIEGPEGK GEGPDVDVNLPK GEGPDVDVNLPK GEGPDVDVNLPK ISMPGFKGEGPDVDVNLPK VDIDAPDVDVHGPDWHLK ADIDVSGPKVDVECPDVNIEGPEGK GEGPDVDVNLPK ISMPGFKGEGPDVDVNLPK ADIDVSGPKVDVECPDVNIEGPEGK GEGPDVDVNLPK ISMPGFKGEGPDVDVNLPK VDIDAPDVDVHGPDWHLK ADIDVSGPKVDVECPDVNIEGPEGK GEGPDVDVNLPK VDIDAPDVDVHGPDWHLK GEGPDVDVNLPK ISMPGFKGEGPDVDVNLPK	1	0.02	4	2	5	1	5	4	5	3	2	5	3	5	6	2	3	2	4	1	5	4	7	4	1	5	2	7	4	3
	AHNK_HUMAN	2	2	50.0 AA STEP	50Step_Domain_p2800.0_to_2850.0	2800	2850	50	ISMPDIDLNLTGPK ISMPDIDLNLTGPK ISMPDIDLNLTGPK ADIDVSGPKVDVECPDVNIEGPEGK IKGDVDVTGPK ISMPDIDLNLTGPK VDVECPDVNIEGPEGK ISMPDIDLNLTGPK VDVECPDVNIEGPEGK ADIDVSGPKVDVECPDVNIEGPEGK ISMPDIDLNLTGPK	ADIDVSGPKVDVECPDVNIEGPEGK ISMPDIDLNLTGPK VDVECPDVNIEGPEGK ISMPDIDLNLTGPK VDVECPDVNIEGPEGK ISMPDIDLNLTGPK ADIDVSGPKVDVECPDVNIEGPEGK ISMPDIDLNLTGPK ADIDVSGPKVDVECPDVNIEGPEGK ISMPDIDLNLTGPK VDVECPDVNIEGPEGK ADIDVSGPKVDVECPDVNIEGPEGK IKGDVDVTGPK ISMPDIDLNLTGPK VDVECPDVNIEGPEGK IKGDVDVTGPK ISMPDIDLNLTGPK	1	0	1	3	1	2	1	1	4	2	0	3	3	3	3	1	1	3	1	2	1	1	5	2	0	3	2	4	2	2
	AHNK_HUMAN	1	2	50.0 AA STEP	50Step_Domain_p2850.0_to_2900.0	2850	2900	50	VDIDVPDVNVQGPDWHLK VDIDVPDVNVQGPDWHLK VDIDVPDVNVQGPDWHLK IKGDVDVTGPK VDIDVPDVNVQGPDWHLK VDIDVPDVNVQGPDWHLK	VDIDVPDVNVQGPDWHLK VDIDVPDVNVQGPDWHLK VDIDVPDVNVQGPDWHLK VDIDVPDVNVQGPDWHLK VDIDVPDVNVQGPDWHLK IKGDVDVTGPK VDIDVPDVNVQGPDWHLK IKGDVDVTGPK VDIDVPDVNVQGPDWHLK	1	-0.02	4	2	1	2	1	2	2	2	0	2	0	3	2	2	3	2	1	2	1	2	3	2	0	2	0	4	1	3
	AHNK_HUMAN	5	3	50.0 AA STEP	50Step_Domain_p2900.0_to_2950.0	2900	2950	50	AEGPEVDVNLPK EVDVNLPK VDVEGPDVNIEGPEGK AEGPEVDVNLPK AEGPEVDVNLPK EVDVNLPK AEGPEVDVNLPK EVDVNLPK VDVEGPDVNIEGPEGK ADVDVSGPKVDVEGPDVNIEGPEGK AEGPEVDVNLPK VDVEGPDVNIEGPEGK AEGPEVDVNLPK EVDVNLPK AEGPEVDVNLPK EVDVNLPK	AEGPEVDVNLPK EVDVNLPK AEGPEVDVNLPK EVDVNLPK AEGPEVDVNLPK EVDVNLPK AEGPEVDVNLPK EVDVNLPK FSMPGFKAEGPEVDVNLPK AEGPEVDVNLPK EVDVNLPK AEGPEVDVNLPK EVDVNLPK AEGPEVDVNLPK EVDVNLPK VDVEGPDVNIEGPEGK	1	0.04	5	3	4	5	3	3	4	4	7	3	3	3	6	3	4	3	3	4	3	3	5	5	4	3	2	4	4	4
	AHNK_HUMAN	1	1	50.0 AA STEP	50Step_Domain_p2950.0_to_3000.0	2950	3000	50	GDVDISLPK GDVDISLPK GDVDISLPK GDVDISLPK GDVDISLPK GDVDISLPK GDVDISLPK VKGDVDISLPK	GDVDISLPK GDVDISLPK GDVDISLPK GDVDISLPK GDVDISLPK VKGDVDISLPK GDVDISLPK VKGDVDISLPK	1	0	1	1	1	1	1	1	1	0	2	1	1	2	3	3	1	1	1	1	1	1	1	0	1	1	1	3	2	4
	AHNK_HUMAN	3	2	50.0 AA STEP	50Step_Domain_p3000.0_to_3050.0	3000	3050	50	GEGPDVDVNLPK FSMPGFKGEGPDVDVNLPK GEGPDVDVNLPK FSMPGFKGEGPDVDVNLPK GEGPDVDVNLPK GEGPDVDVNLPK FSMPGFKGEGPDVDVNLPK ADLDVSGPKVDIDVPDVNIEGPEGK FSMPGFKGEGPDVDVNLPK GEGPDVDVNLPK GEGPDVDVNLPK	FSMPGFKGEGPDVDVNLPK GEGPDVDVNLPK GEGPDVDVNLPK FSMPGFKGEGPDVDVNLPK GEGPDVDVNLPK GEGPDVDVNLPK FSMPGFKGEGPDVDVNLPK GEGPDVDVNLPK GEGPDVDVNLPK FSMPGFKGEGPDVDVNLPK GEGPDVDVNLPK	1	0.02	3	2	3	1	3	3	2	2	2	3	5	2	2	2	2	2	2	1	3	3	3	2	1	3	4	2	1	3
	AHNK_HUMAN	4	4	50.0 AA STEP	50Step_Domain_p3050.0_to_3100.0	3050	3100	50	ISMPDIDLNLK VDIDVPDVNIEGPEGK ISMPDIDLNLK ISMPDIDLNLKGPK VDIDVPDVNIEGPEGK ISMPDIDLNLK ISMPDIDLNLKGPK VDIDVPDVNIEGPEGK ISMPDIDLNLK VDIDVPDVNIEGPEGK VDIDVPDVNIEGPEGK ADLDVSGPKVDIDVPDVNIEGPEGK ISMPDIDLNLKGPK VDIDVPDVNIEGPEGK	ISMPDIDLNLKGPK VDIDVPDVNIEGPEGK ISMPDIDLNLK ISMPDIDLNLKGPK ISMPDIDLNLKGPK VDIDVPDVNIEGPEGK ISMPDIDLNLKGPK VDIDVPDVNIEGPEGK ISMPDIDLNLKGPK VDIDVPDVNIEGPEGK ISMPDIDLNLKGPK VDIDVPDVNIEGPEGK ISMPDIDLNLK ISMPDIDLNLKGPK VDIDVPDVNIEGPEGK	1	0	4	4	6	7	8	3	2	4	4	3	1	2	5	4	3	5	5	6	7	3	3	5	2	3	1	3	3	6
	AHNK_HUMAN	5	5	50.0 AA STEP	50Step_Domain_p3100.0_to_3150.0	3100	3150	50	ISMPDIDLNLK VDINAPDVDVQGPDWHLK ISMPDIDLNLK ISMPDIDLNLKGPK VDINAPDVDVQGPDWHLK ISMPDIDLNLK ISMPDIDLNLKGPK VDINAPDVDVQGPDWHLK GDMDVSLPK ISMPDIDLNLK VDINAPDVDVQGPDWHLK VKGDMDVSLPK VDINAPDVDVQGPDWHLK VDINAPDVDVQGPDWHLK ISMPDIDLNLKGPK VDINAPDVDVQGPDWHLK	ISMPDIDLNLKGPK VDINAPDVDVQGPDWHLK ISMPDIDLNLK ISMPDIDLNLKGPK VDINAPDVDVQGPDWHLK ISMPDIDLNLKGPK VDINAPDVDVQGPDWHLK GDMDVSLPK ISMPDIDLNLKGPK VDINAPDVDVQGPDWHLK ISMPDIDLNLKGPK VDINAPDVDVQGPDWHLK ISMPDIDLNLKGPK VDINAPDVDVQGPDWHLK GDMDVSLPK ISMPDIDLNLK ISMPDIDLNLKGPK VDINAPDVDVQGPDWHLK VKGDMDVSLPK	1	0	5	4	8	9	9	4	4	5	4	4	1	3	5	5	4	5	6	8	8	4	6	7	2	4	1	4	3	7
	AHNK_HUMAN	6	5	50.0 AA STEP	50Step_Domain_p3150.0_to_3200.0	3150	3200	50	ADLDVSGPKVDVDVPDVNIEGPDAK EVDVNLPK GEGPEVDVNLPK VDVDVPDVNIEGPDAK ADLDVSGPKVDVDVPDVNIEGPDAK GEGPEVDVNLPK VDVDVPDVNIEGPDAK ADLDVSGPKVDVDVPDVNIEGPDAK EVDVNLPK GEGPEVDVNLPK VDVDVPDVNIEGPDAK EVDVNLPK GEGPEVDVNLPK VDVDVPDVNIEGPDAK GEGPEVDVNLPK VDVDVPDVNIEGPDAK ADLDVSGPKVDVDVPDVNIEGPDAK EVDVNLPK GEGPEVDVNLPK VDVDVPDVNIEGPDAK EVDVNLPK GEGPEVDVNLPK VDVDVPDVNIEGPDAK	EVDVNLPK GEGPEVDVNLPK VDVDVPDVNIEGPDAK ADLDVSGPKVDVDVPDVNIEGPDAK EVDVNLPK GEGPEVDVNLPK VDVDVPDVNIEGPDAK ADLDVSGPKVDVDVPDVNIEGPDAK EVDVNLPK GEGPEVDVNLPK VDVDVPDVNIEGPDAK EVDVNLPK GEGPEVDVNLPK ISMPGFKGEGPEVDVNLPK VDVDVPDVNIEGPDAK ADLDVSGPKVDVDVPDVNIEGPDAK EVDVNLPK GEGPEVDVNLPK VDVDVPDVNIEGPDAK ADLDVSGPKVDVDVPDVNIEGPDAK EVDVNLPK GEGPEVDVNLPK VDVDVPDVNIEGPDAK ADLDVSGPKVDVDVPDVNIEGPDAK EVDVNLPK GEGPEV…	1	0.02	9	3	5	7	9	5	3	3	4	5	8	5	5	6	7	3	4	6	8	5	4	4	2	5	6	6	3	9
	AHNK_HUMAN	4	2	50.0 AA STEP	50Step_Domain_p3200.0_to_3250.0	3200	3250	50	ADLDVSGPKVDVDVPDVNIEGPDAK VDVDVPDVNIEGPDAK ADLDVSGPKVDVDVPDVNIEGPDAK VDVDVPDVNIEGPDAK ADLDVSGPKVDVDVPDVNIEGPDAK VDVDVPDVNIEGPDAK VDVDVPDVNIEGPDAK VDVDVPDVNIEGPDAK ADLDVSGPKVDVDVPDVNIEGPDAK VDVDVPDVNIEGPDAK VDVDVPDVNIEGPDAK	VDVDVPDVNIEGPDAK ADLDVSGPKVDVDVPDVNIEGPDAK VDVDVPDVNIEGPDAK ADLDVSGPKVDVDVPDVNIEGPDAK VDVDVPDVNIEGPDAK VDVDVPDVNIEGPDAK ADLDVSGPKVDVDVPDVNIEGPDAK VDVDVPDVNIEGPDAK ADLDVSGPKVDVDVPDVNIEGPDAK VDVDVPDVNIEGPDAK ADLDVSGPKVDVDVPDVNIEGPDAK VDVDVPDVNIEGPDAK	1	0.04	7	1	4	4	5	3	1	1	2	3	5	2	2	3	5	1	3	3	5	3	2	1	1	3	4	3	1	5
	AHNK_HUMAN	2	3	50.0 AA STEP	50Step_Domain_p3250.0_to_3300.0	3250	3300	50	IDVDAPDIDIHGPDAK IDVDAPDIDIHGPDAK IDVDAPDIDIHGPDAK ISMPEIDLNLK IDVDAPDIDIHGPDAK IDVDAPDIDIHGPDAK	IDVDAPDIDIHGPDAK IDVDAPDIDIHGPDAK ISMPEIDLNLK IDVDAPDIDIHGPDAK ISMPEIDLNLK IDVDAPDIDIHGPDAK ISMPEIDLNLK IDVDAPDIDIHGPDAK ISMPEIDLNLK IDVDAPDIDIHGPDAK IDVDAPDIDIHGPDAK	1	-0.02	0	3	1	4	1	3	4	4	0	3	4	3	2	3	0	3	1	3	1	3	5	5	0	3	3	4	1	4
	AHNK_HUMAN	0	1	50.0 AA STEP	50Step_Domain_p3300.0_to_3350.0	3300	3350	50	ISMPEIDLNLK	ISMPEIDLNLK ISMPEIDLNLK ISMPEIDLNLK ISMPEIDLNLK APSLDIKGPEVDVSGPK	1	-0.02	0	0	0	1	0	1	1	1	0	1	0	0	0	1	0	0	0	1	0	1	1	1	0	1	0	0	0	1
	AHNK_HUMAN	1	1	50.0 AA STEP	50Step_Domain_p3350.0_to_3400.0	3350	3400	50	VDINAPDVEVQGK VDINAPDVEVQGK VDINAPDVEVQGK VDINAPDVEVQGK VDINAPDVEVQGK VDINAPDVEVQGK VDINAPDVEVQGK	VDINAPDVEVQGK VDINAPDVEVQGK VDINAPDVEVQGK VDINAPDVEVQGK VDINAPDVEVQGK VDINAPDVEVQGK VDINAPDVEVQGK	1	0	1	1	1	1	1	1	1	1	2	1	1	1	2	1	1	1	1	1	1	1	1	1	1	1	1	1	1	1
	AHNK_HUMAN	1	3	50.0 AA STEP	50Step_Domain_p3400.0_to_3450.0	3400	3450	50	GDLDIAGPNLEGDFKGPK VSMPDVELNLK GDLDIAGPNLEGDFKGPK VSMPDVELNLK GDLDIAGPNLEGDFKGPK VKGDLDIAGPNLEGDFKGPK GDLDIAGPNLEGDFKGPK	GDLDIAGPNLEGDFKGPK VKGDLDIAGPNLEGDFKGPK GDLDIAGPNLEGDFKGPK GDLDIAGPNLEGDFKGPK VKGDLDIAGPNLEGDFKGPK VSMPDVELNLK GDLDIAGPNLEGDFKGPK VKGDLDIAGPNLEGDFKGPK VSMPDVELNLK GDLDIAGPNLEGDFKGPK VSMPDVELNLK GDLDIAGPNLEGDFKGPK VSMPDVELNLK GDLDIAGPNLEGDFKGPK VKGDLDIAGPNLEGDFK VKGDLDIAGPNLEGDFKGPK	1	-0.04	0	3	1	1	1	3	2	5	0	2	3	3	2	3	0	3	1	1	1	3	3	7	0	2	2	4	1	4
	AHNK_HUMAN	1	1	50.0 AA STEP	50Step_Domain_p3450.0_to_3500.0	3450	3500	50	APEVNLNAPDVDVHGPDWNLK AEGPDVAVDLPK APEVNLNAPDVDVHGPDWNLK APEVNLNAPDVDVHGPDWNLK APEVNLNAPDVDVHGPDWNLK	APEVNLNAPDVDVHGPDWNLK APEVNLNAPDVDVHGPDWNLK APEVNLNAPDVDVHGPDWNLK APEVNLNAPDVDVHGPDWNLK APEVNLNAPDVDVHGPDWNLK AEGPDVAVDLPK APEVNLNAPDVDVHGPDWNLK APEVNLNAPDVDVHGPDWNLK	1	0	0	1	0	1	1	2	2	2	0	1	1	2	3	1	0	1	0	1	1	2	3	2	0	1	1	3	2	1
	AHNK_HUMAN	3	3	50.0 AA STEP	50Step_Domain_p3500.0_to_3550.0	3500	3550	50	ISMPDIDLNLK ISMPDIDLNLK ISMPDIDLNLKGPK ISMPDIDLNLK ISMPDIDLNLKGPK ISMPDIDLNLK ISMPDIDLNLKGPK	ISMPDIDLNLKGPK ISMPDIDLNLK ISMPDIDLNLKGPK ISMPDIDLNLKGPK ISMPDIDLNLKGPK ISMPDIDLNLKGPK ISMPDIDLNLKGPK ISMPDIDLNLK ISMPDIDLNLKGPK	1	0	3	4	5	7	6	2	1	3	0	2	0	2	3	3	2	4	4	6	6	2	2	4	0	2	0	2	2	4
	AHNK_HUMAN	6	5	50.0 AA STEP	50Step_Domain_p3550.0_to_3600.0	3550	3600	50	GDVDISLPK ISMPDIDLNLK VDINAPDVDVHGPDWHLK GDVDISLPK ISMPDIDLNLK ISMPDIDLNLKGPK GDVDISLPK ISMPDIDLNLK ISMPDIDLNLKGPK GDVDISLPK ISMPDIDLNLK LEGDLKGPEVDIK VDINAPDVDVHGPDWHLK GDVDISLPK GDVDISLPK VDINAPDVDVHGPDWHLK GDVDISLPK ISMPDIDLNLKGPK LEGDLKGPEVDIK VKGDVDISLPK	GDVDISLPK ISMPDIDLNLKGPK VDINAPDVDVHGPDWHLK GDVDISLPK ISMPDIDLNLK ISMPDIDLNLKGPK GDVDISLPK ISMPDIDLNLKGPK ISMPDIDLNLKGPK VDINAPDVDVHGPDWHLK GDVDISLPK ISMPDIDLNLKGPK GDVDISLPK ISMPDIDLNLKGPK VKGDVDISLPK GDVDISLPK ISMPDIDLNLK ISMPDIDLNLKGPK VDINAPDVDVHGPDWHLK VKGDVDISLPK	1	0.02	7	7	6	8	8	3	8	4	2	3	5	4	8	9	5	8	5	7	7	3	11	6	1	3	4	5	5	13
	AHNK_HUMAN	4	3	50.0 AA STEP	50Step_Domain_p3600.0_to_3650.0	3600	3650	50	GEGPEVDVTLPK VDINAPDVDVHGPDWHLK VDVDVPDVNIEGPDAK VDVDVPDVNIEGPDAK GEGPEVDVTLPK VDVDVPDVNIEGPDAK GEGPEVDVTLPK VDINAPDVDVHGPDWHLK VDVDVPDVNIEGPDAK VDVDVPDVNIEGPDAK VDINAPDVDVHGPDWHLK VDVDVPDVNIEGPDAK VDVDVPDVNIEGPDAK	GEGPEVDVTLPK VDINAPDVDVHGPDWHLK VDVDVPDVNIEGPDAK GEGPEVDVTLPK VDVDVPDVNIEGPDAK GEGPEVDVTLPK VDVDVPDVNIEGPDAK GEGPEVDVTLPK VDINAPDVDVHGPDWHLK VDVDVPDVNIEGPDAK GEGPEVDVTLPK VDVDVPDVNIEGPDAK GEGPEVDVTLPK VDVDVPDVNIEGPDAK FSMPGFKGEGPEVDVTLPK GEGPEVDVTLPK VDINAPDVDVHGPDWHLK VDVDVPDVNIEGPDAK	1	0.02	5	4	1	2	2	2	8	3	2	2	7	2	2	6	4	5	1	2	2	2	11	4	1	2	5	3	1	8
	AHNK_HUMAN	5	4	50.0 AA STEP	50Step_Domain_p3650.0_to_3700.0	3650	3700	50	GDVVVSLPK VDVDVPDVNIEGPDAK GDVVVSLPK VDVDVPDVNIEGPDAK VEGDLKGPEVDIK VDVDVPDVNIEGPDAK VEGDLKGPEVDIK VDVDVPDVNIEGPDAK VEGDLKGPEVDIK VEGDLKGPEVDIKGPK GDVVVSLPK VDVDVPDVNIEGPDAK VDVDVPDVNIEGPDAK VEGDLKGPEVDIK GDVVVSLPK VDVDVPDVNIEGPDAK VEGDLKGPEVDIK VEGDLKGPEVDIKGPK	GDVVVSLPK VDVDVPDVNIEGPDAK VDVDVPDVNIEGPDAK GDVVVSLPK VDVDVPDVNIEGPDAK VEGDLKGPEVDIK VEGDLKGPEVDIKGPK ISMPDFDLNLK VDVDVPDVNIEGPDAK VEGDLKGPEVDIK VEGDLKGPEVDIKGPK GDVVVSLPK VDVDVPDVNIEGPDAK VEGDLKGPEVDIKGPK GDVVVSLPK VDVDVPDVNIEGPDAK VEGDLKGPEVDIKGPK ISMPDFDLNLK VDVDVPDVNIEGPDAK VEGDLKGPEVDIK VEGDLKGPEVDIKGPK	1	0.02	3	2	5	1	3	6	4	4	4	4	5	3	9	6	2	2	4	1	3	6	6	6	2	4	4	4	6	8
	AHNK_HUMAN	7	6	50.0 AA STEP	50Step_Domain_p3700.0_to_3750.0	3700	3750	50	ISMPDIDLNLK VDIDTPDINIEGSEGK VDIDTPDINIEGSEGKFK ISMPDIDLNLK ISMPDIDLNLKGPK VDIDTPDINIEGSEGK VEGDLKGPEVDIK ISMPDIDLNLK ISMPDIDLNLKGPK VDIDTPDINIEGSEGK VEGDLKGPEVDIK ISMPDIDLNLK VDIDTPDINIEGSEGK VEGDLKGPEVDIK VEGDLKGPEVDIKGPK VDIDTPDINIEGSEGK VDIDTPDINIEGSEGK VEGDLKGPEVDIK ISMPDIDLNLKGPK VEGDLKGPEVDIK VEGDLKGPEVDIKGPK	ISMPDIDLNLKGPK VDIDTPDINIEGSEGK ISMPDIDLNLK ISMPDIDLNLKGPK VDIDTPDINIEGSEGK ISMPDIDLNLKGPK VDIDTPDINIEGSEGK VEGDLKGPEVDIK VEGDLKGPEVDIKGPK ISMPDIDLNLKGPK VDIDTPDINIEGSEGK VEGDLKGPEVDIK VEGDLKGPEVDIKGPK ISMPDIDLNLKGPK VDIDTPDINIEGSEGK VEGDLKGPEVDIKGPK ISMPDIDLNLKGPK VDIDTPDINIEGSEGK VEGDLKGPEVDIKGPK ISMPDIDLNLK ISMPDIDLNLKGPK VDIDTPDINIEGSEGK VEGDLKGPEVDIK VEGDLKGPEVDIKGPK	1	0.02	5	4	9	8	10	7	6	8	2	5	5	5	9	8	4	5	7	7	9	7	8	10	1	5	4	6	6	12
	AHNK_HUMAN	7	7	50.0 AA STEP	50Step_Domain_p3750.0_to_3800.0	3750	3800	50	ISMPDIDLNLK VDINAPDVDVQGPDWHLK VKGDVDVSLPK ISMPDIDLNLK ISMPDIDLNLKGPK MEGDLKGPEVDIK VDINAPDVDVQGPDWHLK VKGDVDVSLPK ISMPDIDLNLK ISMPDIDLNLKGPK VDINAPDVDVQGPDWHLK VKGDVDVSLPK ISMPDIDLNLK VDINAPDVDVQGPDWHLK VKGDVDVSLPK VDINAPDVDVQGPDWHLK VKGDVDVSLPK MEGDLKGPEVDIK VDINAPDVDVQGPDWHLK VKGDVDVSLPK ISMPDIDLNLKGPK VDINAPDVDVQGPDWHLK VKGDVDVSLPK	ISMPDIDLNLKGPK VDINAPDVDVQGPDWHLK VKGDVDVSLPK ISMPDIDLNLK ISMPDIDLNLKGPK VDINAPDVDVQGPDWHLK VKGDVDVSLPK ISMPDIDLNLKGPK VDINAPDVDVQGPDWHLK VKGDVDVSLPK ISMPDIDLNLKGPK MEGDLKGPEVDIKGPK VDINAPDVDVQGPDWHLK VKGDVDVSLPK ISMPDIDLNLKGPK VDINAPDVDVQGPDWHLK VKGDVDVSLPK ISMPDIDLNLKGPK VDINAPDVDVQGPDWHLK VKGDVDVSLPK ISMPDIDLNLK ISMPDIDLNLKGPK MEGDLKGPEVDIK MEGDLKGPEVDIKGPK VDINAPDVDVQGPDWHLK VKGDVDVSLPK	1	0	7	6	11	12	11	6	4	7	6	8	5	5	8	7	5	7	9	10	10	6	5	9	3	7	4	6	5	10
	AHNK_HUMAN	6	5	50.0 AA STEP	50Step_Domain_p3800.0_to_3850.0	3800	3850	50	GEGPDVDVNLPK VDIDVPDVNIEGPEGK VDINAPDVDVQGPDWHLK FSMPGFKGEGPDVDVNLPK GEGPDVDVNLPK VDIDVPDVNIEGPEGK VDINAPDVDVQGPDWHLK FSMPGFKGEGPDVDVNLPK GEGPDVDVNLPK VDIDVPDVNIEGPEGK VDINAPDVDVQGPDWHLK GEGPDVDVNLPK VDIDVPDVNIEGPEGK VDINAPDVDVQGPDWHLK FSMPGFKGEGPDVDVNLPK VDIDVPDVNIEGPEGK VDINAPDVDVQGPDWHLK ADLDVSGPKVDIDVPDVNIEGPEGK FSMPGFKGEGPDVDVNLPK GEGPDVDVNLPK VDINAPDVDVQGPDWHLK GEGPDVDVNLPK VDIDVPDVNIEGPEGK…	FSMPGFKGEGPDVDVNLPK GEGPDVDVNLPK VDIDVPDVNIEGPEGK VDINAPDVDVQGPDWHLK GEGPDVDVNLPK VDINAPDVDVQGPDWHLK FSMPGFKGEGPDVDVNLPK GEGPDVDVNLPK VDIDVPDVNIEGPEGK VDINAPDVDVQGPDWHLK GEGPDVDVNLPK VDIDVPDVNIEGPEGK VDINAPDVDVQGPDWHLK FSMPGFKGEGPDVDVNLPK GEGPDVDVNLPK VDIDVPDVNIEGPEGK VDINAPDVDVQGPDWHLK GEGPDVDVNLPK VDIDVPDVNIEGPEGK VDINAPDVDVQGPDWHLK FSMPGFKGEGPDVDVNLPK GEGPDVDVNLPK VDIDVPDVNIEGPEGK VDINAPDVDVQG…	1	0.02	7	4	6	4	6	6	4	4	9	6	7	4	5	4	5	4	5	3	6	6	6	5	5	6	5	5	3	6
	AHNK_HUMAN	5	4	50.0 AA STEP	50Step_Domain_p3850.0_to_3900.0	3850	3900	50	ISMPDIDLNLK VDIDVPDVNIEGPEGK ISMPDIDLNLK ISMPDIDLNLKGPK VDIDVPDVNIEGPEGK VEGDMQVPDLDIKGPK ISMPDIDLNLK ISMPDIDLNLKGPK VDIDVPDVNIEGPEGK VEGDMQVPDLDIKGPK GDMDVSLPK ISMPDIDLNLK VDIDVPDVNIEGPEGK VEGDMQVPDLDIKGPK VKGDMDVSLPK VDIDVPDVNIEGPEGK VEGDMQVPDLDIKGPK ADLDVSGPKVDIDVPDVNIEGPEGK ISMPDIDLNLKGPK VDIDVPDVNIEGPEGK	ISMPDIDLNLKGPK VDIDVPDVNIEGPEGK ISMPDIDLNLK ISMPDIDLNLKGPK VEGDMQVPDLDIKGPK ISMPDIDLNLKGPK VDIDVPDVNIEGPEGK VEGDMQVPDLDIKGPK GDMDVSLPK ISMPDIDLNLKGPK VDIDVPDVNIEGPEGK ISMPDIDLNLKGPK VDIDVPDVNIEGPEGK ISMPDIDLNLKGPK VDIDVPDVNIEGPEGK GDMDVSLPK ISMPDIDLNLK ISMPDIDLNLKGPK VDIDVPDVNIEGPEGK VEGDMQVPDLDIKGPK VKGDMDVSLPK	1	0.02	4	4	8	8	9	4	4	4	6	3	1	2	5	6	3	5	6	7	8	4	6	6	3	3	1	3	3	9
	AHNK_HUMAN	4	3	50.0 AA STEP	50Step_Domain_p3900.0_to_3950.0	3900	3950	50	GEGPEVDVNLPK VDINAPDVDVR GEGPEVDVNLPK VDINAPDVDVR VEGDMQVPDLDIKGPK GEGPEVDVNLPK VDINAPDVDVR VEGDMQVPDLDIKGPK GEGPEVDVNLPK VDINAPDVDVR VEGDMQVPDLDIKGPK GEGPEVDVNLPK VDINAPDVDVR VEGDMQVPDLDIKGPK GEGPEVDVNLPK VDINAPDVDVR GEGPEVDVNLPK VDINAPDVDVR	GEGPEVDVNLPK VDINAPDVDVR GEGPEVDVNLPK VDINAPDVDVR VEGDMQVPDLDIKGPK GEGPEVDVNLPK VDINAPDVDVR VEGDMQVPDLDIKGPK GEGPEVDVNLPK ISMPGFKGEGPEVDVNLPK VDINAPDVDVR GEGPEVDVNLPK VDINAPDVDVR GEGPEVDVNLPK VDINAPDVDVR GEGPEVDVNLPK ISMPGFKGEGPEVDVNLPK VDINAPDVDVR VEGDMQVPDLDIKGPK	1	0.02	3	2	4	4	4	3	2	2	6	2	3	2	3	3	2	2	3	3	4	3	3	3	3	2	2	3	2	5
	AHNK_HUMAN	6	5	50.0 AA STEP	50Step_Domain_p3950.0_to_4000.0	3950	4000	50	ADLDVSGPKVDVDVPDVNIEGPDAK EVDVNLPK GEGPEVDVNLPK VDVDVPDVNIEGPDAK ADLDVSGPKVDVDVPDVNIEGPDAK GEGPEVDVNLPK VDVDVPDVNIEGPDAK ADLDVSGPKVDVDVPDVNIEGPDAK EVDVNLPK GEGPEVDVNLPK VDVDVPDVNIEGPDAK EVDVNLPK GEGPEVDVNLPK VDVDVPDVNIEGPDAK GEGPEVDVNLPK VDVDVPDVNIEGPDAK ADLDVSGPKVDVDVPDVNIEGPDAK EVDVNLPK GEGPEVDVNLPK VDVDVPDVNIEGPDAK EVDVNLPK GEGPEVDVNLPK VDVDVPDVNIEGPDAK	EVDVNLPK GEGPEVDVNLPK VDVDVPDVNIEGPDAK ADLDVSGPKVDVDVPDVNIEGPDAK EVDVNLPK GEGPEVDVNLPK VDVDVPDVNIEGPDAK ADLDVSGPKVDVDVPDVNIEGPDAK EVDVNLPK GEGPEVDVNLPK VDVDVPDVNIEGPDAK EVDVNLPK GEGPEVDVNLPK ISMPGFKGEGPEVDVNLPK VDVDVPDVNIEGPDAK ADLDVSGPKVDVDVPDVNIEGPDAK EVDVNLPK GEGPEVDVNLPK VDVDVPDVNIEGPDAK ADLDVSGPKVDVDVPDVNIEGPDAK EVDVNLPK GEGPEVDVNLPK VDVDVPDVNIEGPDAK ADLDVSGPKVDVDVPDVNIEGPDAK EVDVNLPK GEGPEV…	1	0.02	9	3	5	7	9	5	3	3	4	5	8	5	5	6	7	3	4	6	8	5	4	4	2	5	6	6	3	9
	AHNK_HUMAN	5	5	50.0 AA STEP	50Step_Domain_p4000.0_to_4050.0	4000	4050	50	ISMPDFDLHLK VKGDVDVSLPK ISMPDFDLHLK VDIDAPDVDVHGPDWHLK VKGDVDVSLPK ISMPDFDLHLK VDIDAPDVDVHGPDWHLK VKGDVDVSLPK ISMPDFDLHLK MEGDLKAPEVDIKGPK VKGDVDVSLPK ISMPDFDLHLK VDIDAPDVDVHGPDWHLK VKGDVDVSLPK ISMPDFDLHLK VKGDVDVSLPK VDIDAPDVDVHGPDWHLK VKGDVDVSLPK	ISMPDFDLHLK VKGDVDVSLPK ISMPDFDLHLK VKGDVDVSLPK ISMPDFDLHLK VDIDAPDVDVHGPDWHLK VKGDVDVSLPK ISMPDFDLHLK VKGDVDVSLPK ISMPDFDLHLK VDIDAPDVDVHGPDWHLK VKGDVDVSLPK ISMPDFDLHLK VDIDAPDVDVHGPDWHLK VKGDVDVSLPK ISMPDFDLHLK MEGDLKAPEVDIKGPK VKGDVDVSLPK	1	0	3	4	8	6	8	6	3	4	6	6	4	7	6	5	2	5	6	5	7	6	4	5	3	6	3	9	4	7
	AHNK_HUMAN	5	4	50.0 AA STEP	50Step_Domain_p4050.0_to_4100.0	4050	4100	50	EVDVNLPK GEGPEVDVNLPK GEGPEVDVNLPK VDIDAPDVDVHGPDWHLK EVDVNLPK GEGPEVDVNLPK VDIDAPDVDVHGPDWHLK EVDVNLPK GEGPEVDVNLPK VDIDTPDIDIHGPEGK GEGPEVDVNLPK VDIDAPDVDVHGPDWHLK VDIDTPDIDIHGPEGK EVDVNLPK GEGPEVDVNLPK VDIDTPDIDIHGPEGK EVDVNLPK GEGPEVDVNLPK VDIDAPDVDVHGPDWHLK	EVDVNLPK FSMPGFKGEGPEVDVNLPK GEGPEVDVNLPK VDIDTPDIDIHGPEGK EVDVNLPK GEGPEVDVNLPK EVDVNLPK GEGPEVDVNLPK VDIDAPDVDVHGPDWHLK EVDVNLPK GEGPEVDVNLPK EVDVNLPK GEGPEVDVNLPK VDIDAPDVDVHGPDWHLK EVDVNLPK FSMPGFKGEGPEVDVNLPK GEGPEVDVNLPK VDIDAPDVDVHGPDWHLK VDIDTPDIDIHGPEGK EVDVNLPK FSMPGFKGEGPEVDVNLPK GEGPEVDVNLPK VDIDTPDIDIHGPEGK	1	0.02	3	4	5	4	6	3	2	2	6	3	4	7	6	4	2	4	4	3	6	3	3	2	3	3	3	9	4	6
	AHNK_HUMAN	1	2	50.0 AA STEP	50Step_Domain_p4100.0_to_4150.0	4100	4150	50	ISMPEVDLNLK ISMPEVDLNLK ISMPEVDLNLK VDIDTPDIDIHGPEGK VDIDTPDIDIHGPEGK ISMPEVDLNLK VDIDTPDIDIHGPEGK	ISMPEVDLNLK VDIDTPDIDIHGPEGK ISMPEVDLNLK ISMPEVDLNLK ISMPEVDLNLK ISMPEVDLNLK ISMPEVDLNLK VDIDTPDIDIHGPEGK ISMPEVDLNLK VDIDTPDIDIHGPEGK	1	-0.02	1	2	1	1	1	1	1	2	2	1	3	2	0	2	1	2	1	1	1	1	1	2	1	1	2	2	0	3
	AHNK_HUMAN	3	3	50.0 AA STEP	50Step_Domain_p4150.0_to_4200.0	4150	4200	50	FSMPGFKGEGPDVDVNLPK VEGDLKGPEVDIK FSMPGFKGEGPDVDVNLPK VEGDLKGPEVDIK VEGDLKGPEVDIK VEGDLKGPEVDIKGPK FSMPGFKGEGPDVDVNLPK FSMPGFKGEGPDVDVNLPK VEGDLKGPEVDIK VEGDLKGPEVDIK VEGDLKGPEVDIKGPK	FSMPGFKGEGPDVDVNLPK FSMPGFKGEGPDVDVNLPK VEGDLKGPEVDIK VEGDLKGPEVDIKGPK VEGDLKGPEVDIK VEGDLKGPEVDIKGPK FSMPGFKGEGPDVDVNLPK VEGDLKGPEVDIKGPK VEGDLKGPEVDIKGPK FSMPGFKGEGPDVDVNLPK VEGDLKGPEVDIK VEGDLKGPEVDIKGPK	1	0	0	1	4	0	3	5	3	3	2	3	4	2	6	5	0	1	3	0	3	5	4	4	1	3	3	2	4	7
	AHNK_HUMAN	4	3	50.0 AA STEP	50Step_Domain_p4200.0_to_4250.0	4200	4250	50	ADLDVSGPKVDIDVPDVNIEGPDAK GEGPDVDVNLPK FSMPGFKGEGPDVDVNLPK GEGPDVDVNLPK VDIDVPDVNIEGPDAK ADLDVSGPKVDIDVPDVNIEGPDAK FSMPGFKGEGPDVDVNLPK GEGPDVDVNLPK VDIDVPDVNIEGPDAK GEGPDVDVNLPK VDIDVPDVNIEGPDAK FSMPGFKGEGPDVDVNLPK ADLDVSGPKVDIDVPDVNIEGPDAK FSMPGFKGEGPDVDVNLPK GEGPDVDVNLPK ADLDVSGPKVDIDVPDVNIEGPDAK GEGPDVDVNLPK	FSMPGFKGEGPDVDVNLPK GEGPDVDVNLPK VDIDVPDVNIEGPDAK ADLDVSGPKVDIDVPDVNIEGPDAK GEGPDVDVNLPK ADLDVSGPKVDIDVPDVNIEGPDAK FSMPGFKGEGPDVDVNLPK GEGPDVDVNLPK ADLDVSGPKVDIDVPDVNIEGPDAK GEGPDVDVNLPK ADLDVSGPKVDIDVPDVNIEGPDAK FSMPGFKGEGPDVDVNLPK GEGPDVDVNLPK GEGPDVDVNLPK VDIDVPDVNIEGPDAK ADLDVSGPKVDIDVPDVNIEGPDAK FSMPGFKGEGPDVDVNLPK GEGPDVDVNLPK	1	0.02	4	3	4	2	5	4	3	2	2	4	5	2	3	3	3	3	3	2	5	4	4	3	1	4	4	3	2	4
	AHNK_HUMAN	8	8	50.0 AA STEP	50Step_Domain_p4250.0_to_4300.0	4250	4300	50	ISMPDFDLHLK VKGDVDVSLPK ISMPDFDLHLK VDIDAPDVDVHGPDWHLK VEGDLKGPEVDIK VKGDVDVSLPK ISMPDFDLHLK VDIDAPDVDVHGPDWHLK VEGDLKGPEVDIK VKGDVDVSLPK ISMPDFDLHLK VEGDLKGPEVDIK VEGDLKGPEVDIKGPK VKGDVDVSLPK ISMPDFDLHLK VDIDAPDVDVHGPDWHLK VKGDVDVSLPK ISMPDFDLHLK VEGDLKGPEVDIK VKGDVDVSLPK VDIDAPDVDVHGPDWHLK VEGDLKGPEVDIK VEGDLKGPEVDIKGPK VKGDVDVSLPK	ISMPDFDLHLK VKGDVDVSLPK ISMPDFDLHLK VKGDVDVSLPK ISMPDFDLHLK VDIDAPDVDVHGPDWHLK VEGDLKGPEVDIK VEGDLKGPEVDIKGPK VKGDVDVSLPK ISMPDFDLHLK VEGDLKGPEVDIK VEGDLKGPEVDIKGPK VKGDVDVSLPK ISMPDFDLHLK VDIDAPDVDVHGPDWHLK VEGDLKGPEVDIKGPK VKGDVDVSLPK ISMPDFDLHLK VDIDAPDVDVHGPDWHLK VEGDLKGPEVDIKGPK VKGDVDVSLPK ISMPDFDLHLK VEGDLKGPEVDIK VEGDLKGPEVDIKGPK VKGDVDVSLPK	1	0	3	4	10	6	10	10	5	7	6	9	7	9	13	8	2	5	8	5	9	10	7	9	3	8	5	11	8	12
	AHNK_HUMAN	2	2	50.0 AA STEP	50Step_Domain_p4300.0_to_4350.0	4300	4350	50	VDIDAPDVDVHGPDWHLK FSMPGFKGEGPDVDVTLPK GEGPDVDVTLPK VDIDAPDVDVHGPDWHLK GEGPDVDVTLPK VDIDAPDVDVHGPDWHLK VDIDAPDVDVHGPDWHLK	FSMPGFKGEGPDVDVTLPK GEGPDVDVTLPK FSMPGFKGEGPDVDVTLPK GEGPDVDVTLPK FSMPGFKGEGPDVDVTLPK GEGPDVDVTLPK VDIDAPDVDVHGPDWHLK FSMPGFKGEGPDVDVTLPK GEGPDVDVTLPK FSMPGFKGEGPDVDVTLPK VDIDAPDVDVHGPDWHLK FSMPGFKGEGPDVDVTLPK GEGPDVDVTLPK VDIDAPDVDVHGPDWHLK FSMPGFKGEGPDVDVTLPK	1	0	0	2	4	2	5	3	1	2	2	2	0	5	3	1	0	2	3	2	5	3	1	2	1	2	0	6	2	1
	AHNK_HUMAN	3	4	50.0 AA STEP	50Step_Domain_p4350.0_to_4400.0	4350	4400	50	ISMPDIDFNLK VKGDVDVSLPK ISMPDIDFNLK VKGDVDVSLPK ISMPDIDFNLK VDIDAPDVSIEGPDAK VKGDVDVSLPK VDIDAPDVSIEGPDAK VKGDVDVSLPK VDIDAPDVSIEGPDAK VKGDVDVSLPK ISMPDIDFNLK VKGDVDVSLPK VKGDVDVSLPK	ISMPDIDFNLK VKGDVDVSLPK ISMPDIDFNLK VDIDAPDVSIEGPDAK VKGDVDVSLPK ISMPDIDFNLK VDIDAPDVSIEGPDAK VKGDVDVSLPK ISMPDIDFNLK VKGDVDVSLPK ISMPDIDFNLK VDIDAPDVSIEGPDAK VKGDVDVSLPK ISMPDIDFNLK VDIDAPDVSIEGPDAK VKGDVDVSLPK ISMPDIDFNLK VDIDAPDVSIEGPDAK VKGDVDVSLPK	1	-0.02	3	3	4	5	4	4	1	2	4	5	4	3	3	3	2	3	3	4	4	4	2	3	2	5	3	4	2	5
	AHNK_HUMAN	2	2	50.0 AA STEP	50Step_Domain_p4400.0_to_4450.0	4400	4450	50	VKGDVDVSLPK VKGDVDVSLPK VKGDVDVSLPK GPSLDIDTPDVNIEGPEGK VKGDVDVSLPK VKGDVDVSLPK VKGDVDVSLPK VKGDVDVSLPK	VKGDVDVSLPK VKGDVDVSLPK VKGDVDVSLPK VKGDVDVSLPK VKGDVDVSLPK VKGDVDVSLPK VKGDVDVSLPK	1	0	1	2	3	2	2	2	1	2	2	3	3	2	3	2	1	2	2	2	2	2	2	2	1	3	2	2	2	3
	AHNK_HUMAN	5	5	50.0 AA STEP	50Step_Domain_p4450.0_to_4500.0	4450	4500	50	ISMPDFDLHLK VKGDVDVSLPK ISMPDFDLHLK VESDLKGPEVDIEGPEGK VKGDVDVSLPK ISMPDFDLHLK VESDLKGPEVDIEGPEGK VKGDVDVSLPK ISMPDFDLHLK VESDLKGPEVDIEGPEGK VKGDVDVSLPK ISMPDFDLHLK VESDLKGPEVDIEGPEGK VKGDVDVSLPK ISMPDFDLHLK VKGDVDVSLPK VESDLKGPEVDIEGPEGK VKGDVDVSLPK	ISMPDFDLHLK VESDLKGPEVDIEGPEGK VKGDVDVSLPK ISMPDFDLHLK VKGDVDVSLPK ISMPDFDLHLK VKGDVDVSLPK ISMPDFDLHLK VKGDVDVSLPK ISMPDFDLHLK VKGDVDVSLPK ISMPDFDLHLK VESDLKGPEVDIEGPEGK VKGDVDVSLPK ISMPDFDLHLK VESDLKGPEVDIEGPEGK VKGDVDVSLPK	1	0	3	5	5	6	5	5	4	4	6	5	4	5	5	5	2	6	4	5	5	5	5	5	3	5	3	7	3	7
	AHNK_HUMAN	1	1	50.0 AA STEP	50Step_Domain_p4500.0_to_4550.0	4500	4550	50	VESDLKGPEVDIEGPEGK VESDLKGPEVDIEGPEGK GDMDISVPK VESDLKGPEVDIEGPEGK VESDLKGPEVDIEGPEGK VESDLKGPEVDIEGPEGK	VESDLKGPEVDIEGPEGK GDMDISVPK GDMDISVPK GDMDISVPK GDMDISVPK VESDLKGPEVDIEGPEGK GDMDISVPK VESDLKGPEVDIEGPEGK	1	0	0	1	1	1	1	1	2	1	2	1	0	2	2	1	0	1	1	1	1	1	3	1	1	1	0	2	1	2
	AHNK_HUMAN	2	3	50.0 AA STEP	50Step_Domain_p4550.0_to_4600.0	4550	4600	50	ISMPEVDLNLK VGIDTPDIDIHGPEGK ISMPEVDLNLK VGIDTPDIDIHGPEGK ISMPEVDLNLK VGIDTPDIDIHGPEGK VGIDTPDIDIHGPEGK VGIDTPDIDIHGPEGK ISMPEVDLNLK	ISMPEVDLNLK VGIDTPDIDIHGPEGK ISMPEVDLNLK VGIDTPDIDIHGPEGK ISMPEVDLNLK ISMPEVDLNLK VGIDTPDIDIHGPEGK ISMPEVDLNLK VGIDTPDIDIHGPEGK ISMPEVDLNLK VGIDTPDIDIHGPEGK ISMPEVDLNLK VGIDTPDIDIHGPEGK	1	-0.02	3	3	3	2	2	1	1	4	2	2	1	3	0	3	2	3	2	2	2	1	2	5	1	2	1	4	0	4
	AHNK_HUMAN	1	1	50.0 AA STEP	50Step_Domain_p4600.0_to_4650.0	4600	4650	50	ISMPEVDLNLK ISMPEVDLNLK ISMPEVDLNLK ISMPEVDLNLK	ISMPEVDLNLK ISMPEVDLNLK ISMPEVDLNLK ISMPEVDLNLK ISMPEVDLNLK ISMPEVDLNLK ISMPEVDLNLK	1	0	1	1	1	1	1	1	0	2	0	1	1	1	0	1	1	1	1	1	1	1	0	2	0	1	1	1	0	1
	AHNK_HUMAN	4	3	50.0 AA STEP	50Step_Domain_p4650.0_to_4700.0	4650	4700	50	GEGPDVDVNLPK VDVDVPDVNIEGPDAK FSMPGFKGEGPDVDVNLPK GEGPDVDVNLPK VDVDVPDVNIEGPDAK FSMPGFKGEGPDVDVNLPK GEGPDVDVNLPK VDVDVPDVNIEGPDAK GEGPDVDVNLPK VDVDVPDVNIEGPDAK FSMPGFKGEGPDVDVNLPK VDVDVPDVNIEGPDAK FSMPGFKGEGPDVDVNLPK GEGPDVDVNLPK VDVDVPDVNIEGPDAK GEGPDVDVNLPK VDVDVPDVNIEGPDAK	FSMPGFKGEGPDVDVNLPK GEGPDVDVNLPK VDVDVPDVNIEGPDAK GEGPDVDVNLPK VDVDVPDVNIEGPDAK FSMPGFKGEGPDVDVNLPK GEGPDVDVNLPK VDVDVPDVNIEGPDAK GEGPDVDVNLPK VDVDVPDVNIEGPDAK FSMPGFKGEGPDVDVNLPK GEGPDVDVNLPK VDVDVPDVNIEGPDAK GEGPDVDVNLPK VDVDVPDVNIEGPDAK FSMPGFKGEGPDVDVNLPK GEGPDVDVNLPK VDVDVPDVNIEGPDAK	1	0.02	4	3	4	2	4	4	4	2	4	4	7	2	3	3	3	3	3	2	4	4	5	3	2	4	5	3	2	4
	AHNK_HUMAN	5	5	50.0 AA STEP	50Step_Domain_p4700.0_to_4750.0	4700	4750	50	ISMPDIDLNLK VDVDVPDVNIEGPDAK ISMPDIDLNLK ISMPDIDLNLKGPK VDVDVPDVNIEGPDAK GDVDVTLPK ISMPDIDLNLK ISMPDIDLNLKGPK VDVDVPDVNIEGPDAK ISMPDIDLNLK VDVDVPDVNIEGPDAK VEGDLKGPEADIKGPK VDVDVPDVNIEGPDAK GDVDVTLPK VDVDVPDVNIEGPDAK GDVDVTLPK ISMPDIDLNLKGPK VDVDVPDVNIEGPDAK	ISMPDIDLNLKGPK VDVDVPDVNIEGPDAK VEGDLKGPEADIKGPK ISMPDIDLNLK ISMPDIDLNLKGPK VDVDVPDVNIEGPDAK GDVDVTLPK ISMPDIDLNLKGPK VDVDVPDVNIEGPDAK ISMPDIDLNLKGPK VDVDVPDVNIEGPDAK VEGDLKGPEADIKGPK GDVDVTLPK ISMPDIDLNLKGPK VDVDVPDVNIEGPDAK VEGDLKGPEADIKGPK ISMPDIDLNLKGPK VDVDVPDVNIEGPDAK VEGDLKGPEADIKGPK ISMPDIDLNLK ISMPDIDLNLKGPK VDVDVPDVNIEGPDAK VEGDLKGPEADIKGPK	1	0	4	5	6	8	9	4	4	4	2	5	5	3	6	4	3	6	5	7	8	4	5	6	1	5	4	4	4	6
	AHNK_HUMAN	3	3	50.0 AA STEP	50Step_Domain_p4750.0_to_4800.0	4750	4800	50	GEGPDVDVSLPK VDINTPDVDVHGPDWHLK GEGPDVDVSLPK VDINTPDVDVHGPDWHLK FSMPGFKGEGPDVDVSLPK GEGPDVDVSLPK VDINTPDVDVHGPDWHLK VEGDLKGPEADIKGPK GEGPDVDVSLPK VDINTPDVDVHGPDWHLK VDINTPDVDVHGPDWHLK GEGPDVDVSLPK	GEGPDVDVSLPK VDINTPDVDVHGPDWHLK VEGDLKGPEADIKGPK GEGPDVDVSLPK FSMPGFKGEGPDVDVSLPK GEGPDVDVSLPK VDINTPDVDVHGPDWHLK FSMPGFKGEGPDVDVSLPK GEGPDVDVSLPK VDINTPDVDVHGPDWHLK VEGDLKGPEADIKGPK FSMPGFKGEGPDVDVSLPK VDINTPDVDVHGPDWHLK VEGDLKGPEADIKGPK GEGPDVDVSLPK VDINTPDVDVHGPDWHLK VEGDLKGPEADIKGPK GEGPDVDVSLPK VDINTPDVDVHGPDWHLK VEGDLKGPEADIKGPK	1	0	3	4	0	1	3	3	4	4	6	3	1	4	2	4	2	4	0	1	3	3	6	5	3	3	1	5	1	6
	AHNK_HUMAN	5	5	50.0 AA STEP	50Step_Domain_p4800.0_to_4850.0	4800	4850	50	GEGPDVDVSLPK ISIPDVDLDLK ISIPDVDLDLKGPK ISIPDVDLDLKGPK GEGPDVDVSLPK ISIPDVDLDLK ISIPDVDLDLKGPK ADIDVSGPKVDVDIPDVNIEGPDAK FSMPGFKGEGPDVDVSLPK GEGPDVDVSLPK ISIPDVDLDLK ISIPDVDLDLKGPK VDVDIPDVNIEGPDAK GEGPDVDVSLPK ISIPDVDLDLKGPK VDVDIPDVNIEGPDAK ISIPDVDLDLK ISIPDVDLDLKGPK GEGPDVDVSLPK ISIPDVDLDLK ISIPDVDLDLKGPK	GEGPDVDVSLPK ISIPDVDLDLK ISIPDVDLDLKGPK GEGPDVDVSLPK ISIPDVDLDLK ISIPDVDLDLKGPK FSMPGFKGEGPDVDVSLPK GEGPDVDVSLPK ISIPDVDLDLKGPK FSMPGFKGEGPDVDVSLPK GEGPDVDVSLPK ISIPDVDLDLK ISIPDVDLDLKGPK FSMPGFKGEGPDVDVSLPK ISIPDVDLDLKGPK ADIDVSGPKVDVDIPDVNIEGPDAK GEGPDVDVSLPK ISIPDVDLDLKGPK VDVDIPDVNIEGPDAK GEGPDVDVSLPK ISIPDVDLDLK ISIPDVDLDLKGPK	1	0	7	4	3	6	5	5	7	5	6	4	3	5	6	3	5	5	2	5	5	5	9	7	3	4	2	6	4	5
	AHNK_HUMAN	5	4	50.0 AA STEP	50Step_Domain_p4850.0_to_4900.0	4850	4900	50	GDFDVSVPK ISIPDVDLDLK ISIPDVDLDLKGPK LDFEGPDAK GDFDVSVPK ISIPDVDLDLKGPK LDFEGPDAK ISIPDVDLDLK ISIPDVDLDLKGPK LDFEGPDAK ISIPDVDLDLK ISIPDVDLDLKGPK LDFEGPDAK GDFDVSVPK ISIPDVDLDLKGPK ISIPDVDLDLK ISIPDVDLDLKGPK LDFEGPDAK GDFDVSVPK ISIPDVDLDLK ISIPDVDLDLKGPK LDFEGPDAK	GDFDVSVPK ISIPDVDLDLK ISIPDVDLDLKGPK LDFEGPDAK ISIPDVDLDLK ISIPDVDLDLKGPK ISIPDVDLDLKGPK LDFEGPDAK ISIPDVDLDLK ISIPDVDLDLKGPK LDFEGPDAK ISIPDVDLDLKGPK LDFEGPDAK ISIPDVDLDLKGPK LDFEGPDAK GDFDVSVPK ISIPDVDLDLK ISIPDVDLDLKGPK LDFEGPDAK	1	0.02	8	5	5	5	5	4	4	4	4	4	4	2	8	3	6	6	4	4	5	4	5	5	2	4	3	3	5	5
	AHNK_HUMAN	3	2	50.0 AA STEP	50Step_Domain_p4900.0_to_4950.0	4900	4950	50	VTAPDVDLHLK LEGGEVDLK LEGGEVDLKGPK VTAPDVDLHLK LEGGEVDLK VTAPDVDLHLK LEGGEVDLK VTAPDVDLHLK LEGGEVDLK LEGGEVDLKGPK VEAPSLDVHMDSPDINIEGPDVK VTAPDVDLHLK	VTAPDVDLHLK VTAPDVDLHLK VEAPSLDVHMDSPDINIEGPDVK VTAPDVDLHLK LEGGEVDLKGPK VTAPDVDLHLK LEGGEVDLK VTAPDVDLHLK LEGGEVDLKGPK VTAPDVDLHLK VEAPSLDVHMDSPDINIEGPDVK VTAPDVDLHLK	1	0.02	3	2	0	2	4	3	2	2	6	3	4	2	3	2	2	2	0	2	4	3	3	3	3	3	3	3	2	3
	AHNK_HUMAN	0	0	50.0 AA STEP	50Step_Domain_p4950.0_to_5000.0	4950	5000	50	VEAPSLDVHMDSPDINIEGPDVK	VEAPSLDVHMDSPDINIEGPDVK VEAPSLDVHMDSPDINIEGPDVK	1	0	0	0	0	0	0	1	0	0	0	0	1	0	0	1	0	0	0	0	0	1	0	0	0	0	1	0	0	1
	AHNK_HUMAN	0	0	50.0 AA STEP	50Step_Domain_p5000.0_to_5050.0	5000	5050	50			1	0	0	0	0	0	0	0	0	0	0	0	0	0	0	0	0	0	0	0	0	0	0	0	0	0	0	0	0	0
	AHNK_HUMAN	0	0	50.0 AA STEP	50Step_Domain_p5050.0_to_5100.0	5050	5100	50			1	0	0	0	0	0	0	0	0	0	0	0	0	0	0	0	0	0	0	0	0	0	0	0	0	0	0	0	0	0
	AHNK_HUMAN	0	0	50.0 AA STEP	50Step_Domain_p5100.0_to_5150.0	5100	5150	50			1	0	0	0	0	0	0	0	0	0	0	0	0	0	0	0	0	0	0	0	0	0	0	0	0	0	0	0	0	0
	AHNK_HUMAN	1	1	50.0 AA STEP	50Step_Domain_p5150.0_to_5200.0	5150	5200	50	VQANLGAPDINIEGLDAK VQANLGAPDINIEGLDAK TPSFGISAPQVSIPDVNVNLK VQANLGAPDINIEGLDAK VQANLGAPDINIEGLDAK VQANLGAPDINIEGLDAK	VQANLGAPDINIEGLDAK VQANLGAPDINIEGLDAK VQANLGAPDINIEGLDAK VQANLGAPDINIEGLDAK VQANLGAPDINIEGLDAK VQANLGAPDINIEGLDAK	1	0	1	1	0	1	1	1	1	1	2	1	1	0	2	1	1	1	0	1	1	1	1	1	1	1	1	0	1	1
	AHNK_HUMAN	2	1	50.0 AA STEP	50Step_Domain_p5200.0_to_5250.0	5200	5250	50	GDVPSVGLEGPDVDLQGPEAK GDVPSVGLEGPDVDLQGPEAK IKGDVPSVGLEGPDVDLQGPEAK GDVPSVGLEGPDVDLQGPEAK GDVPSVGLEGPDVDLQGPEAK IKGDVPSVGLEGPDVDLQGPEAK TPSFGISAPQVSIPDVNVNLK GDVPSVGLEGPDVDLQGPEAK IKGDVPSVGLEGPDVDLQGPEAK GDVPSVGLEGPDVDLQGPEAK	GDVPSVGLEGPDVDLQGPEAK GDVPSVGLEGPDVDLQGPEAK IKGDVPSVGLEGPDVDLQGPEAK GDVPSVGLEGPDVDLQGPEAK GDVPSVGLEGPDVDLQGPEAK IKGDVPSVGLEGPDVDLQGPEAK	1	0.02	1	1	3	2	1	0	3	0	4	1	0	1	2	1	1	1	2	2	1	0	4	0	2	1	0	1	1	1
	AHNK_HUMAN	1	1	50.0 AA STEP	50Step_Domain_p5250.0_to_5300.0	5250	5300	50	VSGPDLDLNLK VSGPDLDLNLK VSGPDLDLNLK LEGPDVSLK VSGPDLDLNLK LEGPDVSLK VSGPDLDLNLK	VSGPDLDLNLK VSGPDLDLNLK VSGPDLDLNLK VSGPDLDLNLK LEGPDVSLK VSGPDLDLNLK VSGPDLDLNLK	1	0	1	2	1	1	1	2	1	2	0	0	1	2	2	1	1	2	1	1	1	2	2	2	0	0	1	3	1	2
	AHNK_HUMAN	3	4	50.0 AA STEP	50Step_Domain_p5300.0_to_5350.0	5300	5350	50	VHAPGLNLSGVGGK VSGPDLDLNLK VHAPGLNLSGVGGK VSGPDLDLNLK VHAPGLNLSGVGGK VSGPDLDLNLK GDLDASVPSMK VHAPGLNLSGVGGK VSGPDLDLNLK GDLDASVPSMK VHAPGLNLSGVGGK VHAPGLNLSGVGGK VHAPGLNLSGVGGK VSGPDLDLNLK	GDLDASVPSMK VHAPGLNLSGVGGK VSGPDLDLNLK GDLDASVPSMK VHAPGLNLSGVGGK VSGPDLDLNLK GDLDASVPSMK VHAPGLNLSGVGGK VSGPDLDLNLK GDLDASVPSMK VHAPGLNLSGVGGK VSGPDLDLNLK GDLDASVPSMK VHAPGLNLSGVGGK GDLDASVPSMK VHAPGLNLSGVGGK VSGPDLDLNLK GDLDASVPSMK VHAPGLNLSGVGGK VSGPDLDLNLK	1	-0.02	3	4	3	4	3	5	2	4	6	4	1	5	3	5	2	5	2	3	3	5	3	6	3	4	1	6	2	7
	AHNK_HUMAN	3	3	50.0 AA STEP	50Step_Domain_p5350.0_to_5400.0	5350	5400	50	LNVGAPDVTLR VSVGAPDLSLEASEGSIK VSVGAPDLSLEASEGSIKLPK LNVGAPDVTLR VSVGAPDLSLEASEGSIK VSVGAPDLSLEASEGSIKLPK VSVGAPDLSLEASEGSIKLPK VSVGAPDLSLEASEGSIK VSVGAPDLSLEASEGSIKLPK LNVGAPDVTLR LNVGAPDVTLR VSVGAPDLSLEASEGSIK VSVGAPDLSLEASEGSIK VSVGAPDLSLEASEGSIKLPK	VSVGAPDLSLEASEGSIK VSVGAPDLSLEASEGSIKLPK VSVGAPDLSLEASEGSIKLPK LNVGAPDVTLR VSVGAPDLSLEASEGSIK VSVGAPDLSLEASEGSIKLPK LNVGAPDVTLR VSVGAPDLSLEASEGSIKLPK LNVGAPDVTLR VSVGAPDLSLEASEGSIK VSVGAPDLSLEASEGSIKLPK LNVGAPDVTLR VSVGAPDLSLEASEGSIK VSVGAPDLSLEASEGSIKLPK LNVGAPDVTLR VSVGAPDLSLEASEGSIK VSVGAPDLSLEASEGSIKLPK	1	0	5	4	4	1	2	4	2	2	2	3	3	2	3	3	4	4	3	1	2	4	3	3	1	3	2	3	2	4
	AHNK_HUMAN	2	3	50.0 AA STEP	50Step_Domain_p5400.0_to_5450.0	5400	5450	50	VSVGAPDLSLEASEGSIK VSVGAPDLSLEASEGSIKLPK VSVGAPDLSLEASEGSIK VSVGAPDLSLEASEGSIKLPK VSVGAPDLSLEASEGSIKLPK VSVGAPDLSLEASEGSIK VSVGAPDLSLEASEGSIKLPK VSVGAPDLSLEASEGSIK VSVGAPDLSLEASEGSIK VSVGAPDLSLEASEGSIKLPK	LPQFGISTPGSDLHVNAK VSVGAPDLSLEASEGSIK VSVGAPDLSLEASEGSIKLPK LPQFGISTPGSDLHVNAK VSVGAPDLSLEASEGSIKLPK VSVGAPDLSLEASEGSIK VSVGAPDLSLEASEGSIKLPK VSVGAPDLSLEASEGSIKLPK VSVGAPDLSLEASEGSIK VSVGAPDLSLEASEGSIKLPK VSVGAPDLSLEASEGSIK VSVGAPDLSLEASEGSIKLPK VSVGAPDLSLEASEGSIK VSVGAPDLSLEASEGSIKLPK	1	-0.02	4	4	3	4	2	3	2	2	0	2	1	2	3	2	3	5	2	3	2	3	3	2	0	2	1	2	2	3
	AHNK_HUMAN	1	1	50.0 AA STEP	50Step_Domain_p5450.0_to_5500.0	5450	5500	50	SSGCDVNLPGVNVK SSGCDVNLPGVNVK SSGCDVNLPGVNVK SSGCDVNLPGVNVK SSGCDVNLPGVNVK	SSGCDVNLPGVNVK GPTVGGGLPGIGVQGLEGNLQMPGIK SSGCDVNLPGVNVK SSGCDVNLPGVNVK SSGCDVNLPGVNVK SSGCDVNLPGVNVK GPTVGGGLPGIGVQGLEGNLQMPGIK SSGCDVNLPGVNVK	1	0	1	2	1	2	1	1	1	2	0	1	0	2	2	0	1	2	1	2	1	1	1	2	0	1	0	3	1	0
	AHNK_HUMAN	2	3	50.0 AA STEP	50Step_Domain_p5500.0_to_5550.0	5500	5550	50	GSEVGFHGAAPDISVK SSGCDVNLPGVNVK GSEVGFHGAAPDISVK SSGCDVNLPGVNVK GSEVGFHGAAPDISVK SSGCDVNLPGVNVK GSEVGFHGAAPDISVK SSGCDVNLPGVNVK GSEVGFHGAAPDISVK GSEVGFHGAAPDISVK GSEVGFHGAAPDISVK SSGCDVNLPGVNVK	GSEVGFHGAAPDISVK LPTGQISGPEIK SSGCDVNLPGVNVK GSEVGFHGAAPDISVK LPTGQISGPEIK SSGCDVNLPGVNVK GSEVGFHGAAPDISVK SSGCDVNLPGVNVK GSEVGFHGAAPDISVK SSGCDVNLPGVNVK GSEVGFHGAAPDISVK SSGCDVNLPGVNVK GSEVGFHGAAPDISVK SSGCDVNLPGVNVK GSEVGFHGAAPDISVK LPTGQISGPEIK	1	-0.02	3	4	3	4	2	3	2	3	2	3	1	2	3	2	2	5	2	3	2	3	3	4	1	3	1	3	2	3
	AHNK_HUMAN	0	0	50.0 AA STEP	50Step_Domain_p5550.0_to_5600.0	5550	5600	50	GGADVSGGVSAPDISLGEGHLSVK GGADVSGGVSAPDISLGEGHLSVK	GGADVSGGVSAPDISLGEGHLSVK GGADVSGGVSAPDISLGEGHLSVK	1	0	0	0	1	0	0	0	1	1	0	1	0	0	0	0	0	0	1	0	0	0	1	1	0	1	0	0	0	0
	AHNK_HUMAN	1	1	50.0 AA STEP	50Step_Domain_p5600.0_to_5650.0	5600	5650	50	GGQIGLQAPGLSVSGPQGHLESGSGK GGQIGLQAPGLSVSGPQGHLESGSGK GGQIGLQAPGLSVSGPQGHLESGSGK GGQIGLQAPGLSVSGPQGHLESGSGK	GGQIGLQAPGLSVSGPQGHLESGSGK GGQIGLQAPGLSVSGPQGHLESGSGK GGQIGLQAPGLSVSGPQGHLESGSGK GGQIGLQAPGLSVSGPQGHLESGSGK GGQIGLQAPGLSVSGPQGHLESGSGK GGQIGLQAPGLSVSGPQGHLESGSGK GGQIGLQAPGLSVSGPQGHLESGSGK	1	0	1	2	1	1	1	1	1	1	0	1	0	2	0	1	1	2	1	1	1	1	1	1	0	1	0	2	0	2
	AHNK_HUMAN	1	2	50.0 AA STEP	50Step_Domain_p5650.0_to_5700.0	5650	5700	50	GGQIGLQAPGLSVSGPQGHLESGSGK GGQIGLQAPGLSVSGPQGHLESGSGK EMGVDVHFPK GGQIGLQAPGLSVSGPQGHLESGSGK EMGVDVHFPK GGQIGLQAPGLSVSGPQGHLESGSGK	GGQIGLQAPGLSVSGPQGHLESGSGK GGQIGLQAPGLSVSGPQGHLESGSGK GGQIGLQAPGLSVSGPQGHLESGSGK EMGVDVHFPK GGQIGLQAPGLSVSGPQGHLESGSGK EMGVDVHFPK GGQIGLQAPGLSVSGPQGHLESGSGK GGQIGLQAPGLSVSGPQGHLESGSGK EMGVDVHFPK GGQIGLQAPGLSVSGPQGHLESGSGK	1	-0.02	1	2	1	1	2	1	1	2	0	2	0	2	0	2	1	2	1	1	2	1	2	2	0	2	0	2	0	3
	AHNK_HUMAN	1	1	50.0 AA STEP	50Step_Domain_p5700.0_to_5750.0	5700	5750	50	ASLGSLEGEAEAEASSPK ASLGSLEGEAEAEASSPK ASLGSLEGEAEAEASSPK ASLGSLEGEAEAEASSPK ASLGSLEGEAEAEASSPK	ASLGSLEGEAEAEASSPK ASLGSLEGEAEAEASSPK ASLGSLEGEAEAEASSPK ASLGSLEGEAEAEASSPK ASLGSLEGEAEAEASSPK ASLGSLEGEAEAEASSPK	1	0	1	1	1	1	1	1	1	1	0	1	1	1	0	0	1	1	1	1	1	1	2	1	0	1	1	1	0	0
	AHNK_HUMAN	1	1	50.0 AA STEP	50Step_Domain_p5750.0_to_5800.0	5750	5800	50	ASLGSLEGEAEAEASSPK ASLGSLEGEAEAEASSPK ASLGSLEGEAEAEASSPK ASLGSLEGEAEAEASSPK ASLGSLEGEAEAEASSPK	ASLGSLEGEAEAEASSPK ASLGSLEGEAEAEASSPK ASLGSLEGEAEAEASSPK ASLGSLEGEAEAEASSPK ASLGSLEGEAEAEASSPK ASLGSLEGEAEAEASSPK	1	0	1	1	1	1	1	1	1	1	0	1	1	1	0	0	1	1	1	1	1	1	2	1	0	1	1	1	0	0
	AHNK_HUMAN	0	0	50.0 AA STEP	50Step_Domain_p5800.0_to_5850.0	5800	5850	50		FGTFGGLGSK	1	0	0	0	0	0	0	0	0	1	0	0	0	0	0	0	0	0	0	0	0	0	0	1	0	0	0	0	0	0
	AHNK_HUMAN	0	0	50.0 AA STEP	50Step_Domain_p5850.0_to_5890.0	5850	5890	40			1	0	0	0	0	0	0	0	0	0	0	0	0	0	0	0	0	0	0	0	0	0	0	0	0	0	0	0	0	0
	ALBU_HUMAN	13	11	50.0 AA STEP	50Step_Domain_p0_to_50	0	50	50	FKDLGEENFK ALVLIAFAQYLQQCPFEDHVK DLGEENFK FKDLGEENFK ALVLIAFAQYLQQCPFEDHVK DLGEENFK FKDLGEENFK ALVLIAFAQYLQQCPFEDHVK DLGEENFK FKDLGEENFK DLGEENFK FKDLGEENFK ALVLIAFAQYLQQCPFEDHVK DLGEENFK FKDLGEENFK ALVLIAFAQYLQQCPFEDHVK DLGEENFK FKDLGEENFK	ALVLIAFAQYLQQCPFEDHVK DLGEENFK FKDLGEENFK ALVLIAFAQYLQQCPFEDHVK DLGEENFK FKDLGEENFK ALVLIAFAQYLQQCPFEDHVK DLGEENFK FKDLGEENFK ALVLIAFAQYLQQCPFEDHVK FKDLGEENFK ALVLIAFAQYLQQCPFEDHVK DLGEENFK FKDLGEENFK ALVLIAFAQYLQQCPFEDHVK DLGEENFK FKDLGEENFK DLGEENFK FKDLGEENFK	1	0.04	18	9	13	10	11	8	10	8	14	14	13	12	13	17	10	12	13	12	12	13	15	12	7	15	12	13	14	8
	ALBU_HUMAN	30	31	50.0 AA STEP	50Step_Domain_p50.0_to_100.0	50	100	50	LCTVATLR LVNEVTEFAK SLHTLFGDK TCVADESAENCDK TCVADESAENCDKSLHTLFGDK ALVLIAFAQYLQQCPFEDHVK LCTVATLR LCTVATLRETYGEMADCCAK LVNEVTEFAK SLHTLFGDK SLHTLFGDKLCTVATLR TCVADESAENCDK TCVADESAENCDKSLHTLFGDK TCVADESAENCDKSLHTLFGDKLCTVATLR ALVLIAFAQYLQQCPFEDHVK LCTVATLR LCTVATLRETYGEMADCCAK LVNEVTEFAK SLHTLFGDK SLHTLFGDKLCTVATLR TCVADESAENCDK TCVADESAENCDKSLHTLFGDK TCVADESAENCDKSLHTLFGDKLCTVATLR ALVLIAFAQYLQQC…	ALVLIAFAQYLQQCPFEDHVK LCTVATLR LCTVATLRETYGEMADCCAK LVNEVTEFAK SLHTLFGDK SLHTLFGDKLCTVATLR TCVADESAENCDK TCVADESAENCDKSLHTLFGDK TCVADESAENCDKSLHTLFGDKLCTVATLR ALVLIAFAQYLQQCPFEDHVK LCTVATLR LCTVATLRETYGEMADCCAK LVNEVTEFAK SLHTLFGDK SLHTLFGDKLCTVATLR TCVADESAENCDK TCVADESAENCDKSLHTLFGDK TCVADESAENCDKSLHTLFGDKLCTVATLR ALVLIAFAQYLQQCPFEDHVK LCTVATLR LCTVATLRETYGEMADCCAK LVNEVTEFAK SLHTLFGDK SLHTLFGD…	1	-0.02	26	35	33	35	30	27	23	29	37	34	30	31	30	24	15	45	33	42	32	42	35	42	19	36	28	32	33	11
	ALBU_HUMAN	37	30	50.0 AA STEP	50Step_Domain_p100.0_to_150.0	100	150	50	DDNPNLPR ETYGEMADCCAK ETYGEMADCCAKQEPER LCTVATLR LVRPEVDVMCTAFHDNEETFLK LVRPEVDVMCTAFHDNEETFLKK NECFLQHK NECFLQHKDDNPNLPR QEPERNECFLQHKDDNPNLPR DDNPNLPR ETYGEMADCCAK ETYGEMADCCAKQEPER LCTVATLR LCTVATLRETYGEMADCCAK LVRPEVDVMCTAFHDNEETFLK LVRPEVDVMCTAFHDNEETFLKK NECFLQHK NECFLQHKDDNPNLPR QEPERNECFLQHKDDNPNLPR SLHTLFGDKLCTVATLR TCVADESAENCDKSLHTLFGDKLCTVATLR DDNPNLPR ETYGEMADCCAK ETYGEMADCCAKQEPER L…	DDNPNLPR ETYGEMADCCAK ETYGEMADCCAKQEPER LCTVATLR LCTVATLRETYGEMADCCAK LVRPEVDVMCTAFHDNEETFLK LVRPEVDVMCTAFHDNEETFLKK LVRPEVDVMCTAFHDNEETFLKKYLYEIAR NECFLQHKDDNPNLPR QEPERNECFLQHKDDNPNLPR SLHTLFGDKLCTVATLR TCVADESAENCDKSLHTLFGDKLCTVATLR DDNPNLPR ETYGEMADCCAK ETYGEMADCCAKQEPER LCTVATLR LCTVATLRETYGEMADCCAK LVRPEVDVMCTAFHDNEETFLK LVRPEVDVMCTAFHDNEETFLKK NECFLQHK NECFLQHKDDNPNLPR QEPERNECFLQHKDDNPNLP…	0.1183	0.14	35	31	41	35	41	33	27	34	37	36	43	33	33	6	20	41	41	43	43	50	41	49	19	39	40	35	36	3
	ALBU_HUMAN	12	12	50.0 AA STEP	50Step_Domain_p150.0_to_200.0	150	200	50	AAFTECCQAADK HPYFYAPELLFFAK KYLYEIAR LVRPEVDVMCTAFHDNEETFLK LVRPEVDVMCTAFHDNEETFLKK AAFTECCQAADK HPYFYAPELLFFAK KYLYEIAR LVRPEVDVMCTAFHDNEETFLK LVRPEVDVMCTAFHDNEETFLKK RHPYFYAPELLFFAK AAFTECCQAADK AAFTECCQAADKAACLLPK HPYFYAPELLFFAK KYLYEIAR LVRPEVDVMCTAFHDNEETFLK LVRPEVDVMCTAFHDNEETFLKK RHPYFYAPELLFFAK AAFTECCQAADK HPYFYAPELLFFAK KYLYEIAR LVRPEVDVMCTAFHDNEETFLK LVRPEVDVMCTAFHDNEETFLKK RHPYFYAPELL…	AAFTECCQAADK HPYFYAPELLFFAK KYLYEIAR LVRPEVDVMCTAFHDNEETFLK LVRPEVDVMCTAFHDNEETFLKK LVRPEVDVMCTAFHDNEETFLKKYLYEIAR AAFTECCQAADK HPYFYAPELLFFAK KYLYEIAR LVRPEVDVMCTAFHDNEETFLK LVRPEVDVMCTAFHDNEETFLKK RHPYFYAPELLFFAK AAFTECCQAADK HPYFYAPELLFFAK KYLYEIAR LVRPEVDVMCTAFHDNEETFLK LVRPEVDVMCTAFHDNEETFLKK RHPYFYAPELLFFAK AAFTECCQAADK KYLYEIAR LVRPEVDVMCTAFHDNEETFLK LVRPEVDVMCTAFHDNEETFLKK AAFTECCQAADK HP…	1	0	11	12	16	15	18	15	10	11	6	12	15	10	10	6	6	16	16	18	19	23	15	16	3	13	14	10	11	3
	ALBU_HUMAN	6	5	50.0 AA STEP	50Step_Domain_p200.0_to_250.0	200	250	50	AEFAEVSK AEFAEVSKLVTDLTK LDELRDEGK LDELRDEGKASSAK AEFAEVSK AEFAEVSKLVTDLTK LDELRDEGK LDELRDEGKASSAK AAFTECCQAADKAACLLPK AEFAEVSK LDELRDEGK LDELRDEGKASSAK AEFAEVSK AEFAEVSKLVTDLTK LDELRDEGK LDELRDEGKASSAK AEFAEVSK LDELRDEGK AEFAEVSK AEFAEVSKLVTDLTK LDELRDEGK LDELRDEGKASSAK AEFAEVSK AEFAEVSKLVTDLTK LDELRDEGK LDELRDEGKASSAK	AEFAEVSK LDELRDEGK LDELRDEGKASSAK AEFAEVSK AEFAEVSK AEFAEVSKLVTDLTK LDELRDEGK LDELRDEGKASSAK AEFAEVSK LDELRDEGK LDELRDEGKASSAK AEFAEVSK AEFAEVSKLVTDLTK LDELRDEGK AEFAEVSK LDELRDEGK LDELRDEGKASSAK LKCASLQK AEFAEVSK LDELRDEGK LDELRDEGKASSAK	1	0.02	9	5	8	3	8	3	5	4	4	6	4	6	6	6	5	6	8	4	8	5	7	6	2	6	4	6	7	3
	ALBU_HUMAN	19	12	50.0 AA STEP	50Step_Domain_p250.0_to_300.0	250	300	50	AEFAEVSK AEFAEVSKLVTDLTK LKECCEKPLLEK VHTECCHGDLLECADDR VHTECCHGDLLECADDRADLAK VHTECCHGDLLECADDRADLAKYICENQDSISSK YICENQDSISSK AEFAEVSK AEFAEVSKLVTDLTK LKECCEKPLLEK VHTECCHGDLLECADDR VHTECCHGDLLECADDRADLAK VHTECCHGDLLECADDRADLAKYICENQDSISSK YICENQDSISSK AEFAEVSK LKECCEKPLLEK VHTECCHGDLLECADDR VHTECCHGDLLECADDRADLAK VHTECCHGDLLECADDRADLAKYICENQDSISSK YICENQDSISSK YICENQDSISSKLK AEFAEVSK AEFAEVSKLV…	AEFAEVSK LKECCEKPLLEK VHTECCHGDLLECADDR VHTECCHGDLLECADDRADLAK VHTECCHGDLLECADDRADLAKYICENQDSISSK YICENQDSISSK AEFAEVSK LKECCEKPLLEK VHTECCHGDLLECADDR VHTECCHGDLLECADDRADLAK VHTECCHGDLLECADDRADLAKYICENQDSISSK YICENQDSISSK AEFAEVSK AEFAEVSKLVTDLTK LKECCEKPLLEK VHTECCHGDLLECADDR VHTECCHGDLLECADDRADLAK VHTECCHGDLLECADDRADLAKYICENQDSISSK YICENQDSISSK AEFAEVSK LKECCEKPLLEK VHTECCHGDLLECADDR VHTECCHGDL…	0.1586	0.14	19	13	18	16	18	11	18	14	20	17	18	14	23	2	11	17	18	20	19	17	27	20	10	18	17	15	25	1
	ALBU_HUMAN	18	12	50.0 AA STEP	50Step_Domain_p300.0_to_350.0	300	350	50	ECCEKPLLEK LKECCEKPLLEK SHCIAEVENDEMPADLPSLAADFVESK SHCIAEVENDEMPADLPSLAADFVESKDVCK ECCEKPLLEK LKECCEKPLLEK SHCIAEVENDEMPADLPSLAADFVESK SHCIAEVENDEMPADLPSLAADFVESKDVCK ECCEKPLLEK LKECCEKPLLEK SHCIAEVENDEMPADLPSLAADFVESK SHCIAEVENDEMPADLPSLAADFVESKDVCK ECCEKPLLEK LKECCEKPLLEK SHCIAEVENDEMPADLPSLAADFVESK SHCIAEVENDEMPADLPSLAADFVESKDVCK ECCEKPLLEK LKECCEKPLLEK SHCIAEVENDEMPADLPSLAADFVESK SHCIAEVENDE…	DVFLGMFLYEYAR ECCEKPLLEK LKECCEKPLLEK SHCIAEVENDEMPADLPSLAADFVESK SHCIAEVENDEMPADLPSLAADFVESKDVCK DVFLGMFLYEYAR ECCEKPLLEK LKECCEKPLLEK SHCIAEVENDEMPADLPSLAADFVESK SHCIAEVENDEMPADLPSLAADFVESKDVCK DVFLGMFLYEYAR LKECCEKPLLEK SHCIAEVENDEMPADLPSLAADFVESK SHCIAEVENDEMPADLPSLAADFVESKDVCK ECCEKPLLEK LKECCEKPLLEK SHCIAEVENDEMPADLPSLAADFVESK SHCIAEVENDEMPADLPSLAADFVESKDVCK SHCIAEVENDEMPADLPSLAADFVESKDVCKN…	0.3185	0.12	23	14	17	13	16	14	22	13	20	17	17	16	14	0	13	18	17	16	17	22	33	19	10	18	16	17	16	0
	ALBU_HUMAN	19	23	50.0 AA STEP	50Step_Domain_p350.0_to_400.0	350	400	50	CCAAADPHECYAK RHPDYSVVLLLR TYETTLEK VFDEFKPLVEEPQNLIK CCAAADPHECYAK HPDYSVVLLLR RHPDYSVVLLLR TYETTLEK VFDEFKPLVEEPQNLIK CCAAADPHECYAK HPDYSVVLLLR RHPDYSVVLLLR TYETTLEK VFDEFKPLVEEPQNLIK VFDEFKPLVEEPQNLIKQNCELFEQLGEYK CCAAADPHECYAK HPDYSVVLLLR RHPDYSVVLLLR TYETTLEK VFDEFKPLVEEPQNLIK CCAAADPHECYAK RHPDYSVVLLLR TYETTLEK VFDEFKPLVEEPQNLIK CCAAADPHECYAK HPDYSVVLLLR RHPDYSVVLLLR TYETTLEK VFDEFKPLVEEPQN…	DVFLGMFLYEYAR HPDYSVVLLLR RHPDYSVVLLLR TYETTLEK VFDEFKPLVEEPQNLIK VFDEFKPLVEEPQNLIKQNCELFEQLGEYK CCAAADPHECYAK DVFLGMFLYEYAR HPDYSVVLLLR RHPDYSVVLLLR TYETTLEK VFDEFKPLVEEPQNLIK VFDEFKPLVEEPQNLIKQNCELFEQLGEYK CCAAADPHECYAK DVFLGMFLYEYAR HPDYSVVLLLR RHPDYSVVLLLR TYETTLEK VFDEFKPLVEEPQNLIK VFDEFKPLVEEPQNLIKQNCELFEQLGEYK CCAAADPHECYAK HPDYSVVLLLR RHPDYSVVLLLR TYETTLEK VFDEFKPLVEEPQNLIK VFDEFKPLVEEPQN…	0.9802	-0.08	19	18	13	24	17	20	21	26	12	19	25	22	23	34	11	24	13	29	18	30	32	37	6	20	23	23	25	16
	ALBU_HUMAN	41	41	50.0 AA STEP	50Step_Domain_p400.0_to_450.0	400	450	50	FQNALLVR KVPQVSTPTLVEVSR QNCELFEQLGEYK VFDEFKPLVEEPQNLIK VPQVSTPTLVEVSR FQNALLVR KVPQVSTPTLVEVSR QNCELFEQLGEYK VFDEFKPLVEEPQNLIK VPQVSTPTLVEVSR FQNALLVR KVPQVSTPTLVEVSR QNCELFEQLGEYK VFDEFKPLVEEPQNLIK VFDEFKPLVEEPQNLIKQNCELFEQLGEYK VPQVSTPTLVEVSR FQNALLVR KVPQVSTPTLVEVSR QNCELFEQLGEYK VFDEFKPLVEEPQNLIK VPQVSTPTLVEVSR FQNALLVR KVPQVSTPTLVEVSR QNCELFEQLGEYK VFDEFKPLVEEPQNLIK VPQVSTPTLVEVSR FQNALLVR…	FQNALLVR KVPQVSTPTLVEVSR QNCELFEQLGEYK QNCELFEQLGEYKFQNALLVR VFDEFKPLVEEPQNLIK VFDEFKPLVEEPQNLIKQNCELFEQLGEYK VPQVSTPTLVEVSR FQNALLVR KVPQVSTPTLVEVSR QNCELFEQLGEYK VFDEFKPLVEEPQNLIK VFDEFKPLVEEPQNLIKQNCELFEQLGEYK VPQVSTPTLVEVSR FQNALLVR KVPQVSTPTLVEVSR QNCELFEQLGEYK QNCELFEQLGEYKFQNALLVR VFDEFKPLVEEPQNLIK VFDEFKPLVEEPQNLIKQNCELFEQLGEYK VPQVSTPTLVEVSR FQNALLVR KVPQVSTPTLVEVSR QNCELFEQLGEYK QNCELFE…	1	0	46	38	33	38	30	40	52	43	45	33	40	43	42	54	26	50	33	46	32	62	78	62	23	35	37	45	46	25
	ALBU_HUMAN	25	28	50.0 AA STEP	50Step_Domain_p450.0_to_500.0	450	500	50	CCTESLVNR KVPQVSTPTLVEVSR VPQVSTPTLVEVSR CCTESLVNR KVPQVSTPTLVEVSR MPCAEDYLSVVLNQLCVLHEK RMPCAEDYLSVVLNQLCVLHEK VPQVSTPTLVEVSR CCTESLVNR KVPQVSTPTLVEVSR MPCAEDYLSVVLNQLCVLHEK RMPCAEDYLSVVLNQLCVLHEK VPQVSTPTLVEVSR CCTESLVNR KVPQVSTPTLVEVSR MPCAEDYLSVVLNQLCVLHEK RMPCAEDYLSVVLNQLCVLHEK VPQVSTPTLVEVSR CCTESLVNR KVPQVSTPTLVEVSR VPQVSTPTLVEVSR CCTESLVNR KVPQVSTPTLVEVSR MPCAEDYLSVVLNQLCVLHEK RMPCAEDYLSV…	CCTESLVNR KVPQVSTPTLVEVSR MPCAEDYLSVVLNQLCVLHEK RMPCAEDYLSVVLNQLCVLHEK VPQVSTPTLVEVSR CCTESLVNR KVPQVSTPTLVEVSR MPCAEDYLSVVLNQLCVLHEK RMPCAEDYLSVVLNQLCVLHEK VPQVSTPTLVEVSR CCTESLVNR KVPQVSTPTLVEVSR MPCAEDYLSVVLNQLCVLHEK RMPCAEDYLSVVLNQLCVLHEK VPQVSTPTLVEVSR CCTESLVNR KVPQVSTPTLVEVSR MPCAEDYLSVVLNQLCVLHEK RMPCAEDYLSVVLNQLCVLHEK VPQVSTPTLVEVSR CCTESLVNR KVPQVSTPTLVEVSR MPCAEDYLSVVLNQLCVLHEK RMPCAED…	1	-0.06	23	29	20	26	21	29	35	24	31	23	21	31	23	34	13	38	20	32	22	44	53	34	16	25	19	33	25	16
	ALBU_HUMAN	23	21	50.0 AA STEP	50Step_Domain_p500.0_to_550.0	500	550	50	CCTESLVNR KQTALVELVK QTALVELVK RPCFSALEVDETYVPK CCTESLVNR EFNAETFTFHADICTLSEK EFNAETFTFHADICTLSEKER KQTALVELVK QTALVELVK RPCFSALEVDETYVPK CCTESLVNR EFNAETFTFHADICTLSEK EFNAETFTFHADICTLSEKER KQTALVELVK QTALVELVK RPCFSALEVDETYVPK CCTESLVNR EFNAETFTFHADICTLSEK EFNAETFTFHADICTLSEKER KQTALVELVK QTALVELVK RPCFSALEVDETYVPK RPCFSALEVDETYVPKEFNAETFTFHADICTLSEKER CCTESLVNR KQTALVELVK QTALVELVK RPCFSALEVDET…	CCTESLVNR EFNAETFTFHADICTLSEK EFNAETFTFHADICTLSEKER KQTALVELVK QTALVELVK RPCFSALEVDETYVPK RPCFSALEVDETYVPKEFNAETFTFHADICTLSEK RPCFSALEVDETYVPKEFNAETFTFHADICTLSEKER CCTESLVNR EFNAETFTFHADICTLSEK EFNAETFTFHADICTLSEKER KQTALVELVK QTALVELVK RPCFSALEVDETYVPK RPCFSALEVDETYVPKEFNAETFTFHADICTLSEK RPCFSALEVDETYVPKEFNAETFTFHADICTLSEKER CCTESLVNR EFNAETFTFHADICTLSEK EFNAETFTFHADICTLSEKER KQTALVELVK QTALVELV…	1	0.04	30	22	27	26	23	25	21	21	23	19	17	22	23	13	17	28	27	32	24	38	32	30	12	20	16	23	25	6
	ALBU_HUMAN	56	69	50.0 AA STEP	50Step_Domain_p550.0_to_600.0	550	600	50	ADDKETCFAEEGK ADDKETCFAEEGKK AVMDDFAAFVEK KLVAASQAALGL KQTALVELVK LVAASQAALGL QTALVELVK ADDKETCFAEEGK ADDKETCFAEEGKK AVMDDFAAFVEK CCKADDKETCFAEEGK EQLKAVMDDFAAFVEK ETCFAEEGKK KLVAASQAALGL KQTALVELVK LVAASQAALGL QTALVELVK ADDKETCFAEEGK ADDKETCFAEEGKK ATKEQLKAVMDDFAAFVEK AVMDDFAAFVEK EQLKAVMDDFAAFVEK ETCFAEEGKK KLVAASQAALGL KQTALVELVK LVAASQAALGL QTALVELVK ADDKETCFAEEGK ADDKETCFAEEGKK AVMDDFAAFVEK …	ADDKETCFAEEGK ADDKETCFAEEGKK AVMDDFAAFVEK EQLKAVMDDFAAFVEK ETCFAEEGKK KLVAASQAALGL KQTALVELVK LVAASQAALGL QTALVELVK ADDKETCFAEEGK ADDKETCFAEEGKK AVMDDFAAFVEK EQLKAVMDDFAAFVEK ETCFAEEGKK KLVAASQAALGL KQTALVELVK LVAASQAALGL QTALVELVK ADDKETCFAEEGK ADDKETCFAEEGKK AVMDDFAAFVEK EQLKAVMDDFAAFVEK ETCFAEEGKK KLVAASQAALGL KQTALVELVK LVAASQAALGL QTALVELVK ADDKETCFAEEGK ADDKETCFAEEGKK ATKEQLKAVMDDFAAFVEK AV…	0	-0.26	51	64	62	58	64	71	58	72	49	69	53	60	57	92	29	83	61	70	68	109	87	104	25	74	49	63	63	43
	ALBU_HUMAN	0	0	50.0 AA STEP	50Step_Domain_p600.0_to_609.0	600	609	9			1	0	0	0	0	0	0	0	0	0	0	0	0	0	0	0	0	0	0	0	0	0	0	0	0	0	0	0	0	0
	AMPL_HUMAN	0	0	50.0 AA STEP	50Step_Domain_p0_to_50	0	50	50			1	0	0	0	0	0	0	0	0	0	0	0	0	0	0	0	0	0	0	0	0	0	0	0	0	0	0	0	0	0
	AMPL_HUMAN	0	0	50.0 AA STEP	50Step_Domain_p50.0_to_100.0	50	100	50			1	0	0	0	0	0	0	0	0	0	0	0	0	0	0	0	0	0	0	0	0	0	0	0	0	0	0	0	0	0
	AMPL_HUMAN	0	0	50.0 AA STEP	50Step_Domain_p100.0_to_150.0	100	150	50			1	0	0	0	0	0	0	0	0	0	0	0	0	0	0	0	0	0	0	0	0	0	0	0	0	0	0	0	0	0
	AMPL_HUMAN	0	0	50.0 AA STEP	50Step_Domain_p150.0_to_200.0	150	200	50		LYGSGDQEAWQK LYGSGDQEAWQK	0.242	0	0	0	0	0	0	0	0	1	0	0	0	0	0	1	0	0	0	0	0	0	0	1	0	0	0	0	0	1
	AMPL_HUMAN	0	0	50.0 AA STEP	50Step_Domain_p200.0_to_250.0	200	250	50			1	0	0	0	0	0	0	0	0	0	0	0	0	0	0	0	0	0	0	0	0	0	0	0	0	0	0	0	0	0
	AMPL_HUMAN	0	0	50.0 AA STEP	50Step_Domain_p250.0_to_300.0	250	300	50		GITFDSGGISIK ASANMDLMR GSDEPPVFLEIHYK GSPNANEPPLVFVGK	0.0088	0	0	0	0	0	0	0	0	1	0	0	0	0	0	2	0	0	0	0	0	0	0	1	0	0	0	0	0	3
	AMPL_HUMAN	0	0	50.0 AA STEP	50Step_Domain_p300.0_to_350.0	300	350	50		ANKPGDVVR ASANMDLMR	1	0	0	0	0	0	0	0	0	0	0	0	0	0	0	1	0	0	0	0	0	0	0	0	0	0	0	0	0	2
	AMPL_HUMAN	0	0	50.0 AA STEP	50Step_Domain_p350.0_to_400.0	350	400	50		ANKPGDVVR	1	0	0	0	0	0	0	0	0	0	0	0	0	0	0	1	0	0	0	0	0	0	0	0	0	0	0	0	0	1
	AMPL_HUMAN	0	0	50.0 AA STEP	50Step_Domain_p400.0_to_450.0	400	450	50			1	0	0	0	0	0	0	0	0	0	0	0	0	0	0	0	0	0	0	0	0	0	0	0	0	0	0	0	0	0
	AMPL_HUMAN	0	0	50.0 AA STEP	50Step_Domain_p450.0_to_500.0	450	500	50			1	0	0	0	0	0	0	0	0	0	0	0	0	0	0	0	0	0	0	0	0	0	0	0	0	0	0	0	0	0
	AMPL_HUMAN	0	0	50.0 AA STEP	50Step_Domain_p500.0_to_519.0	500	519	19			1	0	0	0	0	0	0	0	0	0	0	0	0	0	0	0	0	0	0	0	0	0	0	0	0	0	0	0	0	0
	AMPN_HUMAN	0	0	50.0 AA STEP	50Step_Domain_p0_to_50	0	50	50			1	0	0	0	0	0	0	0	0	0	0	0	0	0	0	0	0	0	0	0	0	0	0	0	0	0	0	0	0	0
	AMPN_HUMAN	0	0	50.0 AA STEP	50Step_Domain_p50.0_to_100.0	50	100	50			1	0	0	0	0	0	0	0	0	0	0	0	0	0	0	0	0	0	0	0	0	0	0	0	0	0	0	0	0	0
	AMPN_HUMAN	0	0	50.0 AA STEP	50Step_Domain_p100.0_to_150.0	100	150	50		GVGGSQPPDIDKTELVEPTEYLVVHLK GVGGSQPPDIDKTELVEPTEYLVVHLK GVGGSQPPDIDKTELVEPTEYLVVHLK	0	0	0	1	0	0	0	0	0	1	0	0	0	1	0	0	0	1	0	0	0	0	0	1	0	0	0	1	0	0
	AMPN_HUMAN	0	0	50.0 AA STEP	50Step_Domain_p150.0_to_200.0	150	200	50		GVGGSQPPDIDKTELVEPTEYLVVHLK GVGGSQPPDIDKTELVEPTEYLVVHLK GVGGSQPPDIDKTELVEPTEYLVVHLK	0	0	0	1	0	0	0	0	0	1	0	0	0	1	0	0	0	1	0	0	0	0	0	1	0	0	0	1	0	0
	AMPN_HUMAN	0	0	50.0 AA STEP	50Step_Domain_p200.0_to_250.0	200	250	50			1	0	0	0	0	0	0	0	0	0	0	0	0	0	0	0	0	0	0	0	0	0	0	0	0	0	0	0	0	0
	AMPN_HUMAN	0	0	50.0 AA STEP	50Step_Domain_p250.0_to_300.0	250	300	50			1	0	0	0	0	0	0	0	0	0	0	0	0	0	0	0	0	0	0	0	0	0	0	0	0	0	0	0	0	0
	AMPN_HUMAN	0	0	50.0 AA STEP	50Step_Domain_p300.0_to_350.0	300	350	50			1	0	0	0	0	0	0	0	0	0	0	0	0	0	0	0	0	0	0	0	0	0	0	0	0	0	0	0	0	0
	AMPN_HUMAN	0	0	50.0 AA STEP	50Step_Domain_p350.0_to_400.0	350	400	50			1	0	0	0	0	0	0	0	0	0	0	0	0	0	0	0	0	0	0	0	0	0	0	0	0	0	0	0	0	0
	AMPN_HUMAN	0	0	50.0 AA STEP	50Step_Domain_p400.0_to_450.0	400	450	50			1	0	0	0	0	0	0	0	0	0	0	0	0	0	0	0	0	0	0	0	0	0	0	0	0	0	0	0	0	0
	AMPN_HUMAN	0	0	50.0 AA STEP	50Step_Domain_p450.0_to_500.0	450	500	50			1	0	0	0	0	0	0	0	0	0	0	0	0	0	0	0	0	0	0	0	0	0	0	0	0	0	0	0	0	0
	AMPN_HUMAN	0	0	50.0 AA STEP	50Step_Domain_p500.0_to_550.0	500	550	50			1	0	0	0	0	0	0	0	0	0	0	0	0	0	0	0	0	0	0	0	0	0	0	0	0	0	0	0	0	0
	AMPN_HUMAN	0	0	50.0 AA STEP	50Step_Domain_p550.0_to_600.0	550	600	50			1	0	0	0	0	0	0	0	0	0	0	0	0	0	0	0	0	0	0	0	0	0	0	0	0	0	0	0	0	0
	AMPN_HUMAN	0	0	50.0 AA STEP	50Step_Domain_p600.0_to_650.0	600	650	50			1	0	0	0	0	0	0	0	0	0	0	0	0	0	0	0	0	0	0	0	0	0	0	0	0	0	0	0	0	0
	AMPN_HUMAN	0	0	50.0 AA STEP	50Step_Domain_p650.0_to_700.0	650	700	50	AQIINDAFNLASAHK	AQIINDAFNLASAHK AQIINDAFNLASAHK	1	0	0	0	0	0	0	0	0	0	0	1	1	1	0	0	0	0	0	0	0	0	0	0	0	1	1	1	0	0
	AMPN_HUMAN	0	0	50.0 AA STEP	50Step_Domain_p700.0_to_750.0	700	750	50			1	0	0	0	0	0	0	0	0	0	0	0	0	0	0	0	0	0	0	0	0	0	0	0	0	0	0	0	0	0
	AMPN_HUMAN	0	0	50.0 AA STEP	50Step_Domain_p750.0_to_800.0	750	800	50			1	0	0	0	0	0	0	0	0	0	0	0	0	0	0	0	0	0	0	0	0	0	0	0	0	0	0	0	0	0
	AMPN_HUMAN	0	0	50.0 AA STEP	50Step_Domain_p800.0_to_850.0	800	850	50			1	0	0	0	0	0	0	0	0	0	0	0	0	0	0	0	0	0	0	0	0	0	0	0	0	0	0	0	0	0
	AMPN_HUMAN	0	0	50.0 AA STEP	50Step_Domain_p850.0_to_900.0	850	900	50			1	0	0	0	0	0	0	0	0	0	0	0	0	0	0	0	0	0	0	0	0	0	0	0	0	0	0	0	0	0
	AMPN_HUMAN	0	0	50.0 AA STEP	50Step_Domain_p900.0_to_950.0	900	950	50		ALEQALEK ALEQALEK	0.058	0	0	1	0	0	0	0	0	0	0	0	0	1	0	0	0	1	0	0	0	0	0	0	0	0	0	1	0	0
	AMPN_HUMAN	0	1	50.0 AA STEP	50Step_Domain_p950.0_to_967.0	950	967	17	EVVLQWFTENSK	EVVLQWFTENSK EVVLQWFTENSK EVVLQWFTENSK EVVLQWFTENSK	0	-0.0588235	0	1	0	0	0	0	0	1	0	1	1	1	0	0	0	1	0	0	0	0	0	1	0	1	1	1	0	0
	ANK1_HUMAN	1	0	50.0 AA STEP	50Step_Domain_p0_to_50	0	50	50	EADAATSFLR EADAATSFLR	EADAATSFLR EADAATSFLR EADAATSFLR	1	0.02	0	0	2	0	4	1	0	0	0	1	0	1	0	0	0	0	1	0	1	1	0	0	0	1	0	1	0	0
	ANK1_HUMAN	0	0	50.0 AA STEP	50Step_Domain_p50.0_to_100.0	50	100	50		EIILETTTK KGNTALHIAALAGQDEVVR ELVNYGANVNAQSQK KGNTALHIAALAGQDEVVR	1	0	0	0	0	0	0	1	0	0	0	1	0	1	0	0	0	0	0	0	0	2	0	0	0	1	0	1	0	0
	ANK1_HUMAN	1	0	50.0 AA STEP	50Step_Domain_p100.0_to_150.0	100	150	50	GFTPLYMAAQENHLEVVK	GFTPLYMAAQENHLEVVK ELVNYGANVNAQSQK GFTPLYMAAQENHLEVVK	1	0.02	0	0	0	0	4	1	0	0	0	1	0	1	0	0	0	0	0	0	1	1	0	0	0	1	0	1	0	0
	ANK1_HUMAN	1	0	50.0 AA STEP	50Step_Domain_p150.0_to_200.0	150	200	50	TAAVLLQNDPNPDVLSK TAAVLLQNDPNPDVLSK	TAAVLLQNDPNPDVLSK TAAVLLQNDPNPDVLSK TAAVLLQNDPNPDVLSK	1	0.02	0	0	2	0	4	1	0	0	0	1	0	1	0	0	0	0	1	0	1	1	0	0	0	1	0	1	0	0
	ANK1_HUMAN	1	0	50.0 AA STEP	50Step_Domain_p200.0_to_250.0	200	250	50	TAAVLLQNDPNPDVLSK TAAVLLQNDPNPDVLSK	TAAVLLQNDPNPDVLSK TAAVLLQNDPNPDVLSK TAAVLLQNDPNPDVLSK	1	0.02	0	0	2	0	4	1	0	0	0	1	0	1	0	0	0	0	1	0	1	1	0	0	0	1	0	1	0	0
	ANK1_HUMAN	1	1	50.0 AA STEP	50Step_Domain_p250.0_to_300.0	250	300	50	ISEILLDHGAPIQAK	ISEILLDHGAPIQAK TKDELTPLHCAAR ISEILLDHGAPIQAK ISEILLDHGAPIQAK	1	0	0	0	4	0	0	2	0	0	0	1	0	1	0	0	0	0	2	0	0	3	0	0	0	1	0	1	0	0
	ANK1_HUMAN	1	1	50.0 AA STEP	50Step_Domain_p300.0_to_350.0	300	350	50	ISEILLDHGAPIQAK	ISEILLDHGAPIQAK NGLSPIHMAAQGDHLDCVR ISEILLDHGAPIQAK ISEILLDHGAPIQAK	1	0	0	0	4	0	0	2	0	0	0	1	0	1	0	0	0	0	2	0	0	4	0	0	0	1	0	1	0	0
	ANK1_HUMAN	0	0	50.0 AA STEP	50Step_Domain_p350.0_to_400.0	350	400	50			1	0	0	0	0	0	0	0	0	0	0	0	0	0	0	0	0	0	0	0	0	0	0	0	0	0	0	0	0	0
	ANK1_HUMAN	0	0	50.0 AA STEP	50Step_Domain_p400.0_to_450.0	400	450	50			1	0	0	0	0	0	0	0	0	0	0	0	0	0	0	0	0	0	0	0	0	0	0	0	0	0	0	0	0	0
	ANK1_HUMAN	0	0	50.0 AA STEP	50Step_Domain_p450.0_to_500.0	450	500	50		LLLENNANPNLATTAGHTPLHIAAR	1	0	0	0	0	0	0	1	0	0	0	0	0	0	0	0	0	0	0	0	0	2	0	0	0	0	0	0	0	0
	ANK1_HUMAN	0	1	50.0 AA STEP	50Step_Domain_p500.0_to_550.0	500	550	50		EGHVETVLALLEK LLLENNANPNLATTAGHTPLHIAAR EGHVETVLALLEK EGHVETVLALLEK	0.0266	-0.02	0	0	0	0	0	2	0	0	0	3	0	2	0	0	0	0	0	0	0	4	0	0	0	2	0	2	0	0
	ANK1_HUMAN	0	0	50.0 AA STEP	50Step_Domain_p550.0_to_600.0	550	600	50		VAELLLER VAELLLER	1	0	0	0	0	0	0	1	0	0	0	0	0	1	0	0	0	0	0	0	0	1	0	0	0	0	0	1	0	0
	ANK1_HUMAN	0	0	50.0 AA STEP	50Step_Domain_p600.0_to_650.0	600	650	50			1	0	0	0	0	0	0	0	0	0	0	0	0	0	0	0	0	0	0	0	0	0	0	0	0	0	0	0	0	0
	ANK1_HUMAN	0	0	50.0 AA STEP	50Step_Domain_p650.0_to_700.0	650	700	50		HGVMVDATTR SGLTPLHLVAQEGHVPVADVLIK	1	0	0	0	0	0	0	1	0	0	0	0	0	0	0	0	0	0	0	0	0	2	0	0	0	0	0	0	0	0
	ANK1_HUMAN	0	0	50.0 AA STEP	50Step_Domain_p700.0_to_750.0	700	750	50			1	0	0	0	0	0	0	0	0	0	0	0	0	0	0	0	0	0	0	0	0	0	0	0	0	0	0	0	0	0
	ANK1_HUMAN	0	1	50.0 AA STEP	50Step_Domain_p750.0_to_800.0	750	800	50	LGYISVTDVLK	LGYISVTDVLK LGYISVTDVLK LGYISVTDVLK VVTDETSFVLVSDK	1	-0.02	0	0	2	0	0	1	0	0	0	1	0	2	0	0	0	0	1	0	0	1	0	0	0	1	0	2	0	0
	ANK1_HUMAN	0	0	50.0 AA STEP	50Step_Domain_p800.0_to_850.0	800	850	50		VVTDETSFVLVSDK	1	0	0	0	0	0	0	0	0	0	0	0	0	1	0	0	0	0	0	0	0	0	0	0	0	0	0	1	0	0
	ANK1_HUMAN	0	0	50.0 AA STEP	50Step_Domain_p850.0_to_900.0	850	900	50			1	0	0	0	0	0	0	0	0	0	0	0	0	0	0	0	0	0	0	0	0	0	0	0	0	0	0	0	0	0
	ANK1_HUMAN	0	0	50.0 AA STEP	50Step_Domain_p900.0_to_950.0	900	950	50			1	0	0	0	0	0	0	0	0	0	0	0	0	0	0	0	0	0	0	0	0	0	0	0	0	0	0	0	0	0
	ANK1_HUMAN	0	0	50.0 AA STEP	50Step_Domain_p950.0_to_1000.0	950	1000	50		LSTPPPLAEEEGLASR	1	0	0	0	0	0	0	1	0	0	0	0	0	0	0	0	0	0	0	0	0	1	0	0	0	0	0	0	0	0
	ANK1_HUMAN	0	0	50.0 AA STEP	50Step_Domain_p1000.0_to_1050.0	1000	1050	50			1	0	0	0	0	0	0	0	0	0	0	0	0	0	0	0	0	0	0	0	0	0	0	0	0	0	0	0	0	0
	ANK1_HUMAN	0	0	50.0 AA STEP	50Step_Domain_p1050.0_to_1100.0	1050	1100	50	LVPLVQATFPENAVTK	LCQDYDTIGPEGGSLK LVPLVQATFPENAVTK LVPLVQATFPENAVTK LVPLVQATFPENAVTK	1	0	0	0	2	0	0	1	0	0	0	1	0	1	0	0	0	0	1	0	0	2	0	0	0	1	0	1	0	0
	ANK1_HUMAN	0	0	50.0 AA STEP	50Step_Domain_p1100.0_to_1150.0	1100	1150	50	LVPLVQATFPENAVTK	LLGNQATFSPIVTVEPR LVPLVQATFPENAVTK LVPLVQATFPENAVTK LVPLVQATFPENAVTK	1	0	0	0	2	0	0	1	0	0	0	1	0	1	0	0	0	0	1	0	0	2	0	0	0	1	0	1	0	0
	ANK1_HUMAN	0	0	50.0 AA STEP	50Step_Domain_p1150.0_to_1200.0	1150	1200	50			1	0	0	0	0	0	0	0	0	0	0	0	0	0	0	0	0	0	0	0	0	0	0	0	0	0	0	0	0	0
	ANK1_HUMAN	0	0	50.0 AA STEP	50Step_Domain_p1200.0_to_1250.0	1200	1250	50			1	0	0	0	0	0	0	0	0	0	0	0	0	0	0	0	0	0	0	0	0	0	0	0	0	0	0	0	0	0
	ANK1_HUMAN	0	0	50.0 AA STEP	50Step_Domain_p1250.0_to_1300.0	1250	1300	50		TLEQHENFVEVAR	1	0	0	0	0	0	0	1	0	0	0	0	0	0	0	0	0	0	0	0	0	1	0	0	0	0	0	0	0	0
	ANK1_HUMAN	0	0	50.0 AA STEP	50Step_Domain_p1300.0_to_1350.0	1300	1350	50			1	0	0	0	0	0	0	0	0	0	0	0	0	0	0	0	0	0	0	0	0	0	0	0	0	0	0	0	0	0
	ANK1_HUMAN	0	0	50.0 AA STEP	50Step_Domain_p1350.0_to_1400.0	1350	1400	50			1	0	0	0	0	0	0	0	0	0	0	0	0	0	0	0	0	0	0	0	0	0	0	0	0	0	0	0	0	0
	ANK1_HUMAN	0	0	50.0 AA STEP	50Step_Domain_p1400.0_to_1450.0	1400	1450	50			1	0	0	0	0	0	0	0	0	0	0	0	0	0	0	0	0	0	0	0	0	0	0	0	0	0	0	0	0	0
	ANK1_HUMAN	0	0	50.0 AA STEP	50Step_Domain_p1450.0_to_1500.0	1450	1500	50			1	0	0	0	0	0	0	0	0	0	0	0	0	0	0	0	0	0	0	0	0	0	0	0	0	0	0	0	0	0
	ANK1_HUMAN	0	0	50.0 AA STEP	50Step_Domain_p1500.0_to_1550.0	1500	1550	50			1	0	0	0	0	0	0	0	0	0	0	0	0	0	0	0	0	0	0	0	0	0	0	0	0	0	0	0	0	0
	ANK1_HUMAN	0	0	50.0 AA STEP	50Step_Domain_p1550.0_to_1600.0	1550	1600	50			1	0	0	0	0	0	0	0	0	0	0	0	0	0	0	0	0	0	0	0	0	0	0	0	0	0	0	0	0	0
	ANK1_HUMAN	0	0	50.0 AA STEP	50Step_Domain_p1600.0_to_1650.0	1600	1650	50			1	0	0	0	0	0	0	0	0	0	0	0	0	0	0	0	0	0	0	0	0	0	0	0	0	0	0	0	0	0
	ANK1_HUMAN	0	0	50.0 AA STEP	50Step_Domain_p1650.0_to_1700.0	1650	1700	50			1	0	0	0	0	0	0	0	0	0	0	0	0	0	0	0	0	0	0	0	0	0	0	0	0	0	0	0	0	0
	ANK1_HUMAN	0	0	50.0 AA STEP	50Step_Domain_p1700.0_to_1750.0	1700	1750	50			1	0	0	0	0	0	0	0	0	0	0	0	0	0	0	0	0	0	0	0	0	0	0	0	0	0	0	0	0	0
	ANK1_HUMAN	0	0	50.0 AA STEP	50Step_Domain_p1750.0_to_1800.0	1750	1800	50			1	0	0	0	0	0	0	0	0	0	0	0	0	0	0	0	0	0	0	0	0	0	0	0	0	0	0	0	0	0
	ANK1_HUMAN	0	0	50.0 AA STEP	50Step_Domain_p1800.0_to_1850.0	1800	1850	50			1	0	0	0	0	0	0	0	0	0	0	0	0	0	0	0	0	0	0	0	0	0	0	0	0	0	0	0	0	0
	ANK1_HUMAN	0	0	50.0 AA STEP	50Step_Domain_p1850.0_to_1881.0	1850	1881	31			1	0	0	0	0	0	0	0	0	0	0	0	0	0	0	0	0	0	0	0	0	0	0	0	0	0	0	0	0	0
	ANK2_HUMAN	0	0	50.0 AA STEP	50Step_Domain_p0_to_50	0	50	50			1	0	0	0	0	0	0	0	0	0	0	0	0	0	0	0	0	0	0	0	0	0	0	0	0	0	0	0	0	0
	ANK2_HUMAN	0	0	50.0 AA STEP	50Step_Domain_p50.0_to_100.0	50	100	50		GNTALHIASLAGQAEVVK	0.008	0	0	0	0	0	0	0	0	0	0	0	0	1	0	0	0	0	0	0	0	0	0	0	0	0	0	1	0	0
	ANK2_HUMAN	0	0	50.0 AA STEP	50Step_Domain_p100.0_to_150.0	100	150	50		GNTALHIASLAGQAEVVK	0.008	0	0	0	0	0	0	0	0	0	0	0	0	1	0	0	0	0	0	0	0	0	0	0	0	0	0	1	0	0
	ANK2_HUMAN	0	0	50.0 AA STEP	50Step_Domain_p150.0_to_200.0	150	200	50			1	0	0	0	0	0	0	0	0	0	0	0	0	0	0	0	0	0	0	0	0	0	0	0	0	0	0	0	0	0
	ANK2_HUMAN	0	0	50.0 AA STEP	50Step_Domain_p200.0_to_250.0	200	250	50			1	0	0	0	0	0	0	0	0	0	0	0	0	0	0	0	0	0	0	0	0	0	0	0	0	0	0	0	0	0
	ANK2_HUMAN	0	0	50.0 AA STEP	50Step_Domain_p250.0_to_300.0	250	300	50			1	0	0	0	0	0	0	0	0	0	0	0	0	0	0	0	0	0	0	0	0	0	0	0	0	0	0	0	0	0
	ANK2_HUMAN	0	0	50.0 AA STEP	50Step_Domain_p300.0_to_350.0	300	350	50			1	0	0	0	0	0	0	0	0	0	0	0	0	0	0	0	0	0	0	0	0	0	0	0	0	0	0	0	0	0
	ANK2_HUMAN	0	0	50.0 AA STEP	50Step_Domain_p350.0_to_400.0	350	400	50			1	0	0	0	0	0	0	0	0	0	0	0	0	0	0	0	0	0	0	0	0	0	0	0	0	0	0	0	0	0
	ANK2_HUMAN	0	0	50.0 AA STEP	50Step_Domain_p400.0_to_450.0	400	450	50			1	0	0	0	0	0	0	0	0	0	0	0	0	0	0	0	0	0	0	0	0	0	0	0	0	0	0	0	0	0
	ANK2_HUMAN	0	0	50.0 AA STEP	50Step_Domain_p450.0_to_500.0	450	500	50			1	0	0	0	0	0	0	0	0	0	0	0	0	0	0	0	0	0	0	0	0	0	0	0	0	0	0	0	0	0
	ANK2_HUMAN	0	0	50.0 AA STEP	50Step_Domain_p500.0_to_550.0	500	550	50			1	0	0	0	0	0	0	0	0	0	0	0	0	0	0	0	0	0	0	0	0	0	0	0	0	0	0	0	0	0
	ANK2_HUMAN	0	0	50.0 AA STEP	50Step_Domain_p550.0_to_600.0	550	600	50			1	0	0	0	0	0	0	0	0	0	0	0	0	0	0	0	0	0	0	0	0	0	0	0	0	0	0	0	0	0
	ANK2_HUMAN	0	0	50.0 AA STEP	50Step_Domain_p600.0_to_650.0	600	650	50			1	0	0	0	0	0	0	0	0	0	0	0	0	0	0	0	0	0	0	0	0	0	0	0	0	0	0	0	0	0
	ANK2_HUMAN	0	0	50.0 AA STEP	50Step_Domain_p650.0_to_700.0	650	700	50			1	0	0	0	0	0	0	0	0	0	0	0	0	0	0	0	0	0	0	0	0	0	0	0	0	0	0	0	0	0
	ANK2_HUMAN	0	0	50.0 AA STEP	50Step_Domain_p700.0_to_750.0	700	750	50			1	0	0	0	0	0	0	0	0	0	0	0	0	0	0	0	0	0	0	0	0	0	0	0	0	0	0	0	0	0
	ANK2_HUMAN	0	0	50.0 AA STEP	50Step_Domain_p750.0_to_800.0	750	800	50			1	0	0	0	0	0	0	0	0	0	0	0	0	0	0	0	0	0	0	0	0	0	0	0	0	0	0	0	0	0
	ANK2_HUMAN	0	0	50.0 AA STEP	50Step_Domain_p800.0_to_850.0	800	850	50			1	0	0	0	0	0	0	0	0	0	0	0	0	0	0	0	0	0	0	0	0	0	0	0	0	0	0	0	0	0
	ANK2_HUMAN	0	0	50.0 AA STEP	50Step_Domain_p850.0_to_900.0	850	900	50			1	0	0	0	0	0	0	0	0	0	0	0	0	0	0	0	0	0	0	0	0	0	0	0	0	0	0	0	0	0
	ANK2_HUMAN	0	0	50.0 AA STEP	50Step_Domain_p900.0_to_950.0	900	950	50			1	0	0	0	0	0	0	0	0	0	0	0	0	0	0	0	0	0	0	0	0	0	0	0	0	0	0	0	0	0
	ANK2_HUMAN	0	0	50.0 AA STEP	50Step_Domain_p950.0_to_1000.0	950	1000	50			1	0	0	0	0	0	0	0	0	0	0	0	0	0	0	0	0	0	0	0	0	0	0	0	0	0	0	0	0	0
	ANK2_HUMAN	0	0	50.0 AA STEP	50Step_Domain_p1000.0_to_1050.0	1000	1050	50			1	0	0	0	0	0	0	0	0	0	0	0	0	0	0	0	0	0	0	0	0	0	0	0	0	0	0	0	0	0
	ANK2_HUMAN	0	0	50.0 AA STEP	50Step_Domain_p1050.0_to_1100.0	1050	1100	50			1	0	0	0	0	0	0	0	0	0	0	0	0	0	0	0	0	0	0	0	0	0	0	0	0	0	0	0	0	0
	ANK2_HUMAN	0	0	50.0 AA STEP	50Step_Domain_p1100.0_to_1150.0	1100	1150	50			1	0	0	0	0	0	0	0	0	0	0	0	0	0	0	0	0	0	0	0	0	0	0	0	0	0	0	0	0	0
	ANK2_HUMAN	0	0	50.0 AA STEP	50Step_Domain_p1150.0_to_1200.0	1150	1200	50			1	0	0	0	0	0	0	0	0	0	0	0	0	0	0	0	0	0	0	0	0	0	0	0	0	0	0	0	0	0
	ANK2_HUMAN	0	0	50.0 AA STEP	50Step_Domain_p1200.0_to_1250.0	1200	1250	50	ATFSPIVTLEPR		0.008	0	0	0	0	0	0	0	1	0	0	0	0	0	0	0	0	0	0	0	0	0	1	0	0	0	0	0	0	0
	ANK2_HUMAN	0	0	50.0 AA STEP	50Step_Domain_p1250.0_to_1300.0	1250	1300	50			1	0	0	0	0	0	0	0	0	0	0	0	0	0	0	0	0	0	0	0	0	0	0	0	0	0	0	0	0	0
	ANK2_HUMAN	0	0	50.0 AA STEP	50Step_Domain_p1300.0_to_1350.0	1300	1350	50			1	0	0	0	0	0	0	0	0	0	0	0	0	0	0	0	0	0	0	0	0	0	0	0	0	0	0	0	0	0
	ANK2_HUMAN	0	0	50.0 AA STEP	50Step_Domain_p1350.0_to_1400.0	1350	1400	50	TLEQQENFAEVAR	TLEQQENFAEVAR	1	0	0	0	0	0	0	0	1	0	0	0	0	1	0	0	0	0	0	0	0	0	1	0	0	0	0	1	0	0
	ANK2_HUMAN	0	0	50.0 AA STEP	50Step_Domain_p1400.0_to_1450.0	1400	1450	50			1	0	0	0	0	0	0	0	0	0	0	0	0	0	0	0	0	0	0	0	0	0	0	0	0	0	0	0	0	0
	ANK2_HUMAN	0	0	50.0 AA STEP	50Step_Domain_p1450.0_to_1500.0	1450	1500	50			1	0	0	0	0	0	0	0	0	0	0	0	0	0	0	0	0	0	0	0	0	0	0	0	0	0	0	0	0	0
	ANK2_HUMAN	0	0	50.0 AA STEP	50Step_Domain_p1500.0_to_1550.0	1500	1550	50			1	0	0	0	0	0	0	0	0	0	0	0	0	0	0	0	0	0	0	0	0	0	0	0	0	0	0	0	0	0
	ANK2_HUMAN	0	0	50.0 AA STEP	50Step_Domain_p1550.0_to_1600.0	1550	1600	50			1	0	0	0	0	0	0	0	0	0	0	0	0	0	0	0	0	0	0	0	0	0	0	0	0	0	0	0	0	0
	ANK2_HUMAN	0	0	50.0 AA STEP	50Step_Domain_p1600.0_to_1650.0	1600	1650	50			1	0	0	0	0	0	0	0	0	0	0	0	0	0	0	0	0	0	0	0	0	0	0	0	0	0	0	0	0	0
	ANK2_HUMAN	0	0	50.0 AA STEP	50Step_Domain_p1650.0_to_1700.0	1650	1700	50			1	0	0	0	0	0	0	0	0	0	0	0	0	0	0	0	0	0	0	0	0	0	0	0	0	0	0	0	0	0
	ANK2_HUMAN	0	0	50.0 AA STEP	50Step_Domain_p1700.0_to_1750.0	1700	1750	50			1	0	0	0	0	0	0	0	0	0	0	0	0	0	0	0	0	0	0	0	0	0	0	0	0	0	0	0	0	0
	ANK2_HUMAN	0	0	50.0 AA STEP	50Step_Domain_p1750.0_to_1800.0	1750	1800	50			1	0	0	0	0	0	0	0	0	0	0	0	0	0	0	0	0	0	0	0	0	0	0	0	0	0	0	0	0	0
	ANK2_HUMAN	0	0	50.0 AA STEP	50Step_Domain_p1800.0_to_1850.0	1800	1850	50			1	0	0	0	0	0	0	0	0	0	0	0	0	0	0	0	0	0	0	0	0	0	0	0	0	0	0	0	0	0
	ANK2_HUMAN	0	0	50.0 AA STEP	50Step_Domain_p1850.0_to_1900.0	1850	1900	50			1	0	0	0	0	0	0	0	0	0	0	0	0	0	0	0	0	0	0	0	0	0	0	0	0	0	0	0	0	0
	ANK2_HUMAN	0	0	50.0 AA STEP	50Step_Domain_p1900.0_to_1950.0	1900	1950	50			1	0	0	0	0	0	0	0	0	0	0	0	0	0	0	0	0	0	0	0	0	0	0	0	0	0	0	0	0	0
	ANK2_HUMAN	0	0	50.0 AA STEP	50Step_Domain_p1950.0_to_2000.0	1950	2000	50			1	0	0	0	0	0	0	0	0	0	0	0	0	0	0	0	0	0	0	0	0	0	0	0	0	0	0	0	0	0
	ANK2_HUMAN	0	0	50.0 AA STEP	50Step_Domain_p2000.0_to_2050.0	2000	2050	50			1	0	0	0	0	0	0	0	0	0	0	0	0	0	0	0	0	0	0	0	0	0	0	0	0	0	0	0	0	0
	ANK2_HUMAN	0	0	50.0 AA STEP	50Step_Domain_p2050.0_to_2100.0	2050	2100	50			1	0	0	0	0	0	0	0	0	0	0	0	0	0	0	0	0	0	0	0	0	0	0	0	0	0	0	0	0	0
	ANK2_HUMAN	0	0	50.0 AA STEP	50Step_Domain_p2100.0_to_2150.0	2100	2150	50			1	0	0	0	0	0	0	0	0	0	0	0	0	0	0	0	0	0	0	0	0	0	0	0	0	0	0	0	0	0
	ANK2_HUMAN	0	0	50.0 AA STEP	50Step_Domain_p2150.0_to_2200.0	2150	2200	50			1	0	0	0	0	0	0	0	0	0	0	0	0	0	0	0	0	0	0	0	0	0	0	0	0	0	0	0	0	0
	ANK2_HUMAN	0	0	50.0 AA STEP	50Step_Domain_p2200.0_to_2250.0	2200	2250	50			1	0	0	0	0	0	0	0	0	0	0	0	0	0	0	0	0	0	0	0	0	0	0	0	0	0	0	0	0	0
	ANK2_HUMAN	0	0	50.0 AA STEP	50Step_Domain_p2250.0_to_2300.0	2250	2300	50			1	0	0	0	0	0	0	0	0	0	0	0	0	0	0	0	0	0	0	0	0	0	0	0	0	0	0	0	0	0
	ANK2_HUMAN	0	0	50.0 AA STEP	50Step_Domain_p2300.0_to_2350.0	2300	2350	50			1	0	0	0	0	0	0	0	0	0	0	0	0	0	0	0	0	0	0	0	0	0	0	0	0	0	0	0	0	0
	ANK2_HUMAN	0	0	50.0 AA STEP	50Step_Domain_p2350.0_to_2400.0	2350	2400	50			1	0	0	0	0	0	0	0	0	0	0	0	0	0	0	0	0	0	0	0	0	0	0	0	0	0	0	0	0	0
	ANK2_HUMAN	0	0	50.0 AA STEP	50Step_Domain_p2400.0_to_2450.0	2400	2450	50			1	0	0	0	0	0	0	0	0	0	0	0	0	0	0	0	0	0	0	0	0	0	0	0	0	0	0	0	0	0
	ANK2_HUMAN	0	0	50.0 AA STEP	50Step_Domain_p2450.0_to_2500.0	2450	2500	50			1	0	0	0	0	0	0	0	0	0	0	0	0	0	0	0	0	0	0	0	0	0	0	0	0	0	0	0	0	0
	ANK2_HUMAN	0	0	50.0 AA STEP	50Step_Domain_p2500.0_to_2550.0	2500	2550	50			1	0	0	0	0	0	0	0	0	0	0	0	0	0	0	0	0	0	0	0	0	0	0	0	0	0	0	0	0	0
	ANK2_HUMAN	0	0	50.0 AA STEP	50Step_Domain_p2550.0_to_2600.0	2550	2600	50			1	0	0	0	0	0	0	0	0	0	0	0	0	0	0	0	0	0	0	0	0	0	0	0	0	0	0	0	0	0
	ANK2_HUMAN	0	0	50.0 AA STEP	50Step_Domain_p2600.0_to_2650.0	2600	2650	50			1	0	0	0	0	0	0	0	0	0	0	0	0	0	0	0	0	0	0	0	0	0	0	0	0	0	0	0	0	0
	ANK2_HUMAN	0	0	50.0 AA STEP	50Step_Domain_p2650.0_to_2700.0	2650	2700	50			1	0	0	0	0	0	0	0	0	0	0	0	0	0	0	0	0	0	0	0	0	0	0	0	0	0	0	0	0	0
	ANK2_HUMAN	0	0	50.0 AA STEP	50Step_Domain_p2700.0_to_2750.0	2700	2750	50			1	0	0	0	0	0	0	0	0	0	0	0	0	0	0	0	0	0	0	0	0	0	0	0	0	0	0	0	0	0
	ANK2_HUMAN	0	0	50.0 AA STEP	50Step_Domain_p2750.0_to_2800.0	2750	2800	50			1	0	0	0	0	0	0	0	0	0	0	0	0	0	0	0	0	0	0	0	0	0	0	0	0	0	0	0	0	0
	ANK2_HUMAN	0	0	50.0 AA STEP	50Step_Domain_p2800.0_to_2850.0	2800	2850	50			1	0	0	0	0	0	0	0	0	0	0	0	0	0	0	0	0	0	0	0	0	0	0	0	0	0	0	0	0	0
	ANK2_HUMAN	0	0	50.0 AA STEP	50Step_Domain_p2850.0_to_2900.0	2850	2900	50			1	0	0	0	0	0	0	0	0	0	0	0	0	0	0	0	0	0	0	0	0	0	0	0	0	0	0	0	0	0
	ANK2_HUMAN	0	0	50.0 AA STEP	50Step_Domain_p2900.0_to_2950.0	2900	2950	50			1	0	0	0	0	0	0	0	0	0	0	0	0	0	0	0	0	0	0	0	0	0	0	0	0	0	0	0	0	0
	ANK2_HUMAN	0	0	50.0 AA STEP	50Step_Domain_p2950.0_to_3000.0	2950	3000	50			1	0	0	0	0	0	0	0	0	0	0	0	0	0	0	0	0	0	0	0	0	0	0	0	0	0	0	0	0	0
	ANK2_HUMAN	0	0	50.0 AA STEP	50Step_Domain_p3000.0_to_3050.0	3000	3050	50			1	0	0	0	0	0	0	0	0	0	0	0	0	0	0	0	0	0	0	0	0	0	0	0	0	0	0	0	0	0
	ANK2_HUMAN	0	0	50.0 AA STEP	50Step_Domain_p3050.0_to_3100.0	3050	3100	50			1	0	0	0	0	0	0	0	0	0	0	0	0	0	0	0	0	0	0	0	0	0	0	0	0	0	0	0	0	0
	ANK2_HUMAN	0	0	50.0 AA STEP	50Step_Domain_p3100.0_to_3150.0	3100	3150	50			1	0	0	0	0	0	0	0	0	0	0	0	0	0	0	0	0	0	0	0	0	0	0	0	0	0	0	0	0	0
	ANK2_HUMAN	0	0	50.0 AA STEP	50Step_Domain_p3150.0_to_3200.0	3150	3200	50			1	0	0	0	0	0	0	0	0	0	0	0	0	0	0	0	0	0	0	0	0	0	0	0	0	0	0	0	0	0
	ANK2_HUMAN	0	0	50.0 AA STEP	50Step_Domain_p3200.0_to_3250.0	3200	3250	50			1	0	0	0	0	0	0	0	0	0	0	0	0	0	0	0	0	0	0	0	0	0	0	0	0	0	0	0	0	0
	ANK2_HUMAN	0	0	50.0 AA STEP	50Step_Domain_p3250.0_to_3300.0	3250	3300	50			1	0	0	0	0	0	0	0	0	0	0	0	0	0	0	0	0	0	0	0	0	0	0	0	0	0	0	0	0	0
	ANK2_HUMAN	0	0	50.0 AA STEP	50Step_Domain_p3300.0_to_3350.0	3300	3350	50			1	0	0	0	0	0	0	0	0	0	0	0	0	0	0	0	0	0	0	0	0	0	0	0	0	0	0	0	0	0
	ANK2_HUMAN	0	0	50.0 AA STEP	50Step_Domain_p3350.0_to_3400.0	3350	3400	50			1	0	0	0	0	0	0	0	0	0	0	0	0	0	0	0	0	0	0	0	0	0	0	0	0	0	0	0	0	0
	ANK2_HUMAN	0	0	50.0 AA STEP	50Step_Domain_p3400.0_to_3450.0	3400	3450	50			1	0	0	0	0	0	0	0	0	0	0	0	0	0	0	0	0	0	0	0	0	0	0	0	0	0	0	0	0	0
	ANK2_HUMAN	0	0	50.0 AA STEP	50Step_Domain_p3450.0_to_3500.0	3450	3500	50			1	0	0	0	0	0	0	0	0	0	0	0	0	0	0	0	0	0	0	0	0	0	0	0	0	0	0	0	0	0
	ANK2_HUMAN	0	0	50.0 AA STEP	50Step_Domain_p3500.0_to_3550.0	3500	3550	50			1	0	0	0	0	0	0	0	0	0	0	0	0	0	0	0	0	0	0	0	0	0	0	0	0	0	0	0	0	0
	ANK2_HUMAN	0	0	50.0 AA STEP	50Step_Domain_p3550.0_to_3600.0	3550	3600	50			1	0	0	0	0	0	0	0	0	0	0	0	0	0	0	0	0	0	0	0	0	0	0	0	0	0	0	0	0	0
	ANK2_HUMAN	0	0	50.0 AA STEP	50Step_Domain_p3600.0_to_3650.0	3600	3650	50			1	0	0	0	0	0	0	0	0	0	0	0	0	0	0	0	0	0	0	0	0	0	0	0	0	0	0	0	0	0
	ANK2_HUMAN	0	0	50.0 AA STEP	50Step_Domain_p3650.0_to_3700.0	3650	3700	50			1	0	0	0	0	0	0	0	0	0	0	0	0	0	0	0	0	0	0	0	0	0	0	0	0	0	0	0	0	0
	ANK2_HUMAN	0	0	50.0 AA STEP	50Step_Domain_p3700.0_to_3750.0	3700	3750	50			1	0	0	0	0	0	0	0	0	0	0	0	0	0	0	0	0	0	0	0	0	0	0	0	0	0	0	0	0	0
	ANK2_HUMAN	0	0	50.0 AA STEP	50Step_Domain_p3750.0_to_3800.0	3750	3800	50			1	0	0	0	0	0	0	0	0	0	0	0	0	0	0	0	0	0	0	0	0	0	0	0	0	0	0	0	0	0
	ANK2_HUMAN	0	0	50.0 AA STEP	50Step_Domain_p3800.0_to_3850.0	3800	3850	50			1	0	0	0	0	0	0	0	0	0	0	0	0	0	0	0	0	0	0	0	0	0	0	0	0	0	0	0	0	0
	ANK2_HUMAN	0	0	50.0 AA STEP	50Step_Domain_p3850.0_to_3900.0	3850	3900	50			1	0	0	0	0	0	0	0	0	0	0	0	0	0	0	0	0	0	0	0	0	0	0	0	0	0	0	0	0	0
	ANK2_HUMAN	0	0	50.0 AA STEP	50Step_Domain_p3900.0_to_3950.0	3900	3950	50			1	0	0	0	0	0	0	0	0	0	0	0	0	0	0	0	0	0	0	0	0	0	0	0	0	0	0	0	0	0
	ANK2_HUMAN	0	0	50.0 AA STEP	50Step_Domain_p3950.0_to_3957.0	3950	3957	7			1	0	0	0	0	0	0	0	0	0	0	0	0	0	0	0	0	0	0	0	0	0	0	0	0	0	0	0	0	0
	ANT3_HUMAN	0	0	50.0 AA STEP	50Step_Domain_p0_to_50	0	50	50			1	0	0	0	0	0	0	0	0	0	0	0	0	0	0	0	0	0	0	0	0	0	0	0	0	0	0	0	0	0
	ANT3_HUMAN	0	0	50.0 AA STEP	50Step_Domain_p50.0_to_100.0	50	100	50		FATTFYQHLADSK	1	0	0	0	0	0	0	1	0	0	0	0	0	0	0	0	0	0	0	0	0	1	0	0	0	0	0	0	0	0
	ANT3_HUMAN	0	0	50.0 AA STEP	50Step_Domain_p100.0_to_150.0	100	150	50		FATTFYQHLADSK	1	0	0	0	0	0	0	1	0	0	0	0	0	0	0	0	0	0	0	0	0	1	0	0	0	0	0	0	0	0
	ANT3_HUMAN	0	0	50.0 AA STEP	50Step_Domain_p150.0_to_200.0	150	200	50			1	0	0	0	0	0	0	0	0	0	0	0	0	0	0	0	0	0	0	0	0	0	0	0	0	0	0	0	0	0
	ANT3_HUMAN	0	1	50.0 AA STEP	50Step_Domain_p200.0_to_250.0	200	250	50		LQPLDFKENAEQSR LQPLDFKENAEQSR LQPLDFKENAEQSR	0.179	-0.02	0	2	0	0	0	1	0	1	0	0	0	0	0	0	0	1	0	0	0	1	0	1	0	0	0	0	0	0
	ANT3_HUMAN	0	1	50.0 AA STEP	50Step_Domain_p250.0_to_300.0	250	300	50	ADGESCSASMMYQEGK	ADGESCSASMMYQEGK ADGESCSASMMYQEGK ADGESCSASMMYQEGK ADGESCSASMMYQEGK	0.035	-0.02	0	2	0	0	0	1	1	1	0	2	0	0	0	0	0	1	0	0	0	1	1	1	0	1	0	0	0	0
	ANT3_HUMAN	0	0	50.0 AA STEP	50Step_Domain_p300.0_to_350.0	300	350	50			1	0	0	0	0	0	0	0	0	0	0	0	0	0	0	0	0	0	0	0	0	0	0	0	0	0	0	0	0	0
	ANT3_HUMAN	0	0	50.0 AA STEP	50Step_Domain_p350.0_to_400.0	350	400	50	EQLQDMGLVDLFSPEK FRIEDGFSLK	FRIEDGFSLK IEDGFSLK	1	0	0	0	0	0	0	1	2	0	0	0	0	0	0	0	0	0	0	0	0	2	2	0	0	0	0	0	0	0
	ANT3_HUMAN	0	1	50.0 AA STEP	50Step_Domain_p400.0_to_450.0	400	450	50		EVPLNTIIFMGR EVPLNTIIFMGR EVPLNTIIFMGR	0.179	-0.02	0	0	0	0	0	1	0	1	0	2	0	0	0	0	0	0	0	0	0	1	0	1	0	1	0	0	0	0
	ANT3_HUMAN	0	1	50.0 AA STEP	50Step_Domain_p450.0_to_464.0	450	464	14		EVPLNTIIFMGR EVPLNTIIFMGR EVPLNTIIFMGR	0.179	-0.0714286	0	0	0	0	0	1	0	1	0	2	0	0	0	0	0	0	0	0	0	1	0	1	0	1	0	0	0	0
	AOC3_HUMAN	0	0	50.0 AA STEP	50Step_Domain_p0_to_50	0	50	50			1	0	0	0	0	0	0	0	0	0	0	0	0	0	0	0	0	0	0	0	0	0	0	0	0	0	0	0	0	0
	AOC3_HUMAN	0	0	50.0 AA STEP	50Step_Domain_p50.0_to_100.0	50	100	50			1	0	0	0	0	0	0	0	0	0	0	0	0	0	0	0	0	0	0	0	0	0	0	0	0	0	0	0	0	0
	AOC3_HUMAN	0	0	50.0 AA STEP	50Step_Domain_p100.0_to_150.0	100	150	50	AAALAHLDR AAALAHLDR	AAALAHLDR AAALAHLDR	1	0	1	1	0	0	0	0	0	0	0	0	1	1	0	0	1	1	0	0	0	0	0	0	0	0	1	1	0	0
	AOC3_HUMAN	0	0	50.0 AA STEP	50Step_Domain_p150.0_to_200.0	150	200	50			1	0	0	0	0	0	0	0	0	0	0	0	0	0	0	0	0	0	0	0	0	0	0	0	0	0	0	0	0	0
	AOC3_HUMAN	0	0	50.0 AA STEP	50Step_Domain_p200.0_to_250.0	200	250	50			1	0	0	0	0	0	0	0	0	0	0	0	0	0	0	0	0	0	0	0	0	0	0	0	0	0	0	0	0	0
	AOC3_HUMAN	0	0	50.0 AA STEP	50Step_Domain_p250.0_to_300.0	250	300	50			1	0	0	0	0	0	0	0	0	0	0	0	0	0	0	0	0	0	0	0	0	0	0	0	0	0	0	0	0	0
	AOC3_HUMAN	0	0	50.0 AA STEP	50Step_Domain_p300.0_to_350.0	300	350	50			1	0	0	0	0	0	0	0	0	0	0	0	0	0	0	0	0	0	0	0	0	0	0	0	0	0	0	0	0	0
	AOC3_HUMAN	0	0	50.0 AA STEP	50Step_Domain_p350.0_to_400.0	350	400	50		YVDGGFGMGK YVDGGFGMGK	0.0016	0	0	1	0	0	0	0	0	0	0	0	0	1	0	0	0	1	0	0	0	0	0	0	0	0	0	1	0	0
	AOC3_HUMAN	0	0	50.0 AA STEP	50Step_Domain_p400.0_to_450.0	400	450	50	DAFCVFEQNQGLPLR	DAFCVFEQNQGLPLR	1	0	0	0	0	0	0	0	0	0	0	0	1	1	0	0	0	0	0	0	0	0	0	0	0	0	1	1	0	0
	AOC3_HUMAN	0	0	50.0 AA STEP	50Step_Domain_p450.0_to_500.0	450	500	50			1	0	0	0	0	0	0	0	0	0	0	0	0	0	0	0	0	0	0	0	0	0	0	0	0	0	0	0	0	0
	AOC3_HUMAN	0	0	50.0 AA STEP	50Step_Domain_p500.0_to_550.0	500	550	50			1	0	0	0	0	0	0	0	0	0	0	0	0	0	0	0	0	0	0	0	0	0	0	0	0	0	0	0	0	0
	AOC3_HUMAN	0	0	50.0 AA STEP	50Step_Domain_p550.0_to_600.0	550	600	50	KLLEMEEQAAFLVGSATPR		0.6304	0	1	0	0	0	0	0	0	0	0	0	0	0	0	0	1	0	0	0	0	0	0	0	0	0	0	0	0	0
	AOC3_HUMAN	0	0	50.0 AA STEP	50Step_Domain_p600.0_to_650.0	600	650	50	YQLAVTQR	YQLAVTQR YQLAVTQR	0.6304	0	0	1	0	0	0	0	0	0	0	0	1	1	0	0	0	1	0	0	0	0	0	0	0	0	1	1	0	0
	AOC3_HUMAN	0	0	50.0 AA STEP	50Step_Domain_p650.0_to_700.0	650	700	50			1	0	0	0	0	0	0	0	0	0	0	0	0	0	0	0	0	0	0	0	0	0	0	0	0	0	0	0	0	0
	AOC3_HUMAN	0	0	50.0 AA STEP	50Step_Domain_p700.0_to_750.0	700	750	50			1	0	0	0	0	0	0	0	0	0	0	0	0	0	0	0	0	0	0	0	0	0	0	0	0	0	0	0	0	0
	AOC3_HUMAN	0	0	50.0 AA STEP	50Step_Domain_p750.0_to_763.0	750	763	13			1	0	0	0	0	0	0	0	0	0	0	0	0	0	0	0	0	0	0	0	0	0	0	0	0	0	0	0	0	0
	AOFA_HUMAN	0	0	50.0 AA STEP	50Step_Domain_p0_to_50	0	50	50			1	0	0	0	0	0	0	0	0	0	0	0	0	0	0	0	0	0	0	0	0	0	0	0	0	0	0	0	0	0
	AOFA_HUMAN	0	0	50.0 AA STEP	50Step_Domain_p50.0_to_100.0	50	100	50			1	0	0	0	0	0	0	0	0	0	0	0	0	0	0	0	0	0	0	0	0	0	0	0	0	0	0	0	0	0
	AOFA_HUMAN	0	0	50.0 AA STEP	50Step_Domain_p100.0_to_150.0	100	150	50			1	0	0	0	0	0	0	0	0	0	0	0	0	0	0	0	0	0	0	0	0	0	0	0	0	0	0	0	0	0
	AOFA_HUMAN	0	0	50.0 AA STEP	50Step_Domain_p150.0_to_200.0	150	200	50			1	0	0	0	0	0	0	0	0	0	0	0	0	0	0	0	0	0	0	0	0	0	0	0	0	0	0	0	0	0
	AOFA_HUMAN	0	0	50.0 AA STEP	50Step_Domain_p200.0_to_250.0	200	250	50		FVGGSGQVSER IMDLLGDQVK	0.0165	0	0	0	0	0	0	0	0	0	0	0	0	0	0	1	0	0	0	0	0	0	0	0	0	0	0	0	0	2
	AOFA_HUMAN	0	0	50.0 AA STEP	50Step_Domain_p250.0_to_300.0	250	300	50			1	0	0	0	0	0	0	0	0	0	0	0	0	0	0	0	0	0	0	0	0	0	0	0	0	0	0	0	0	0
	AOFA_HUMAN	0	0	50.0 AA STEP	50Step_Domain_p300.0_to_350.0	300	350	50			1	0	0	0	0	0	0	0	0	0	0	0	0	0	0	0	0	0	0	0	0	0	0	0	0	0	0	0	0	0
	AOFA_HUMAN	0	0	50.0 AA STEP	50Step_Domain_p350.0_to_400.0	350	400	50			1	0	0	0	0	0	0	0	0	0	0	0	0	0	0	0	0	0	0	0	0	0	0	0	0	0	0	0	0	0
	AOFA_HUMAN	0	0	50.0 AA STEP	50Step_Domain_p400.0_to_450.0	400	450	50			1	0	0	0	0	0	0	0	0	0	0	0	0	0	0	0	0	0	0	0	0	0	0	0	0	0	0	0	0	0
	AOFA_HUMAN	0	0	50.0 AA STEP	50Step_Domain_p450.0_to_500.0	450	500	50			1	0	0	0	0	0	0	0	0	0	0	0	0	0	0	0	0	0	0	0	0	0	0	0	0	0	0	0	0	0
	AOFA_HUMAN	0	0	50.0 AA STEP	50Step_Domain_p500.0_to_527.0	500	527	27			1	0	0	0	0	0	0	0	0	0	0	0	0	0	0	0	0	0	0	0	0	0	0	0	0	0	0	0	0	0
	ARP3_HUMAN	0	0	50.0 AA STEP	50Step_Domain_p0_to_50	0	50	50			1	0	0	0	0	0	0	0	0	0	0	0	0	0	0	0	0	0	0	0	0	0	0	0	0	0	0	0	0	0
	ARP3_HUMAN	0	1	50.0 AA STEP	50Step_Domain_p50.0_to_100.0	50	100	50	HGIVEDWDLMER HGIVEDWDLMER HGIVEDWDLMER	HGIVEDWDLMER HGIVEDWDLMER HGIVEDWDLMER HGIVEDWDLMER GVDDLDFFIGDEAIEKPTYATK HGIVEDWDLMER HGIVEDWDLMER	0.0144	-0.02	0	1	0	0	0	1	1	2	1	2	0	1	1	2	0	1	0	0	0	1	2	2	1	2	0	2	1	1
	ARP3_HUMAN	0	0	50.0 AA STEP	50Step_Domain_p100.0_to_150.0	100	150	50			1	0	0	0	0	0	0	0	0	0	0	0	0	0	0	0	0	0	0	0	0	0	0	0	0	0	0	0	0	0
	ARP3_HUMAN	0	0	50.0 AA STEP	50Step_Domain_p150.0_to_200.0	150	200	50		TLTGTVIDSGDGVTHVIPVAEGYVIGSCIK TLTGTVIDSGDGVTHVIPVAEGYVIGSCIK	1	0	0	1	0	0	0	0	0	0	0	0	0	1	0	0	0	1	0	0	0	0	0	0	0	0	0	1	0	0
	ARP3_HUMAN	0	0	50.0 AA STEP	50Step_Domain_p200.0_to_250.0	200	250	50	YSYVCPDLVK YSYVCPDLVK		1	0	0	0	0	0	0	0	1	0	1	0	0	0	0	0	0	0	0	0	0	0	1	0	1	0	0	0	0	0
	ARP3_HUMAN	1	1	50.0 AA STEP	50Step_Domain_p250.0_to_300.0	250	300	50	EFSIDVGYER KEFSIDVGYER QYTGINAISK KEFSIDVGYER	QYTGINAISK QYTGINAISK QYTGINAISK QYTGINAISK KEFSIDVGYER	1	0	2	1	0	1	0	0	1	0	0	1	0	1	1	2	1	1	0	1	0	0	2	0	0	1	0	1	1	1
	ARP3_HUMAN	0	0	50.0 AA STEP	50Step_Domain_p300.0_to_350.0	300	350	50		LSEELSGGR LSEELSGGR	1	0	0	0	0	1	0	1	0	0	0	0	0	0	0	0	0	0	0	1	0	1	0	0	0	0	0	0	0	0
	ARP3_HUMAN	1	1	50.0 AA STEP	50Step_Domain_p350.0_to_400.0	350	400	50	KDYEEIGPSICR DYEEIGPSICR KDYEEIGPSICR KDYEEIGPSICR KDYEEIGPSICR	KDYEEIGPSICR KDYEEIGPSICR LSEELSGGR KDYEEIGPSICR LSEELSGGR KDYEEIGPSICR KDYEEIGPSICR KDYEEIGPSICR	0.9216	0	2	1	0	2	0	2	1	1	1	1	0	1	1	0	1	1	0	2	0	2	2	1	1	1	0	1	1	0
	ARP3_HUMAN	1	1	50.0 AA STEP	50Step_Domain_p400.0_to_418.0	400	418	18	KDYEEIGPSICR DYEEIGPSICR KDYEEIGPSICR KDYEEIGPSICR KDYEEIGPSICR	KDYEEIGPSICR KDYEEIGPSICR KDYEEIGPSICR KDYEEIGPSICR KDYEEIGPSICR KDYEEIGPSICR	1	0	2	1	0	1	0	1	1	1	1	1	0	1	1	0	1	1	0	1	0	1	2	1	1	1	0	1	1	0
	ASPN_HUMAN	0	0	50.0 AA STEP	50Step_Domain_p0_to_50	0	50	50			1	0	0	0	0	0	0	0	0	0	0	0	0	0	0	0	0	0	0	0	0	0	0	0	0	0	0	0	0	0
	ASPN_HUMAN	1	2	50.0 AA STEP	50Step_Domain_p50.0_to_100.0	50	100	50	VVHCSDLGLTSVPTNIPFDTR VVHCSDLGLTSVPTNIPFDTR VVHCSDLGLTSVPTNIPFDTR VVHCSDLGLTSVPTNIPFDTR	VVHCSDLGLTSVPTNIPFDTR VVHCSDLGLTSVPTNIPFDTR VVHCSDLGLTSVPTNIPFDTR VVHCSDLGLTSVPTNIPFDTR VVHCSDLGLTSVPTNIPFDTR	0.0296	-0.02	0	4	0	1	1	0	1	5	0	5	1	2	1	0	0	1	0	1	1	0	1	1	0	1	1	1	2	0
	ASPN_HUMAN	2	3	50.0 AA STEP	50Step_Domain_p100.0_to_150.0	100	150	50	IKEIKENDFK MLDLQNNK IKEIKENDFK MLDLQNNK IKEIKENDFK MLDLQNNK VVHCSDLGLTSVPTNIPFDTR MLDLQNNK VVHCSDLGLTSVPTNIPFDTR IKEIKENDFK MLDLQNNK VVHCSDLGLTSVPTNIPFDTR IKEIKENDFK VVHCSDLGLTSVPTNIPFDTR	VVHCSDLGLTSVPTNIPFDTR IKEIKENDFK MLDLQNNK VVHCSDLGLTSVPTNIPFDTR VVHCSDLGLTSVPTNIPFDTR VVHCSDLGLTSVPTNIPFDTR VVHCSDLGLTSVPTNIPFDTR	1	-0.02	2	4	2	2	2	0	1	5	2	5	1	2	2	0	2	1	2	3	3	0	2	1	2	1	1	1	3	0
	ASPN_HUMAN	1	1	50.0 AA STEP	50Step_Domain_p150.0_to_200.0	150	200	50	LYLSHNQLSEIPLNLPK LYLSHNQLSEIPLNLPK LYLSHNQLSEIPLNLPK LYLSHNQLSEIPLNLPK	LYLSHNQLSEIPLNLPK LYLSHNQLSEIPLNLPK	1	0	0	0	0	1	1	4	1	0	0	0	1	0	1	0	0	0	0	2	2	1	2	0	0	0	1	0	2	0
	ASPN_HUMAN	2	1	50.0 AA STEP	50Step_Domain_p200.0_to_250.0	200	250	50	GLPPTLLELHLDYNK GLPPTLLELHLDYNK GLPPTLLELHLDYNK GLPPTLLELHLDYNK GLPPTLLELHLDYNK GLPPTLLELHLDYNK	GLPPTLLELHLDYNK GLPPTLLELHLDYNK GLPPTLLELHLDYNK	1	0.02	1	0	1	3	3	4	2	0	0	0	1	0	3	2	1	0	1	4	5	1	3	0	0	0	1	0	4	1
	ASPN_HUMAN	6	6	50.0 AA STEP	50Step_Domain_p250.0_to_300.0	250	300	50	EIHLENNK GLPPTLLELHLDYNK ISTVELEDFKR VREIHLENNK EIHLENNK GLPPTLLELHLDYNK ISTVELEDFK ISTVELEDFKR VREIHLENNK EIHLENNK GLPPTLLELHLDYNK ISTVELEDFK ISTVELEDFKR VREIHLENNK EIHLENNK GLPPTLLELHLDYNK ISTVELEDFKR VREIHLENNK EIHLENNK ISTVELEDFKR VREIHLENNK EIHLENNK GLPPTLLELHLDYNK ISTVELEDFK ISTVELEDFKR VREIHLENNK EIHLENNK GLPPTLLELHLDYNK ISTVELEDFK ISTVELEDFKR VREIHLENNK	ISTVELEDFKR GLPPTLLELHLDYNK ISTVELEDFK ISTVELEDFKR VREIHLENNK GLPPTLLELHLDYNK ISTVELEDFKR ISTVELEDFKR ISTVELEDFKR ISTVELEDFK ISTVELEDFKR EIHLENNK GLPPTLLELHLDYNK ISTVELEDFK ISTVELEDFKR	1	0	5	4	7	5	7	7	6	5	5	5	8	6	7	9	6	1	8	7	12	2	8	1	5	1	7	3	11	5
	ASPN_HUMAN	5	5	50.0 AA STEP	50Step_Domain_p300.0_to_350.0	300	350	50	KIPSGLPELK VGVNDFCPTVPK KIPSGLPELK VGVNDFCPTVPK KIPSGLPELK VGVNDFCPTVPK IPSGLPELK KIPSGLPELK VGVNDFCPTVPK KIPSGLPELK VGVNDFCPTVPK KIPSGLPELK VGVNDFCPTVPK KIPSGLPELK VGVNDFCPTVPK	KIPSGLPELK IPSGLPELK KIPSGLPELK VGVNDFCPTVPK VGVNDFCPTVPK VGVNDFCPTVPK VGVNDFCPTVPK KIPSGLPELK VGVNDFCPTVPK KIPSGLPELK	1	0	6	7	4	4	4	4	4	5	7	5	4	6	4	4	8	2	5	6	7	1	6	1	8	1	4	3	6	2
	ASPN_HUMAN	1	0	50.0 AA STEP	50Step_Domain_p350.0_to_380.0	350	380	30	MSVQLGNFGM YWEMQPATFR MSVQLGNFGM MSVQLGNFGM MSVQLGNFGM	MSVQLGNFGM MSVQLGNFGM	1	0.0333333	2	0	1	1	1	0	1	0	0	0	0	0	0	2	2	0	1	1	1	0	1	0	0	0	0	0	0	1
	ATPA_HUMAN	2	1	50.0 AA STEP	50Step_Domain_p0_to_50	0	50	50	TGTAEMSSILEER TGTAEMSSILEER TGTAEMSSILEER TGTAEMSSILEER TGTAEMSSILEER TGTAEMSSILEER TGTAEMSSILEER	TGTAEMSSILEER TGTAEMSSILEER TGTAEMSSILEER TGTAEMSSILEER TGTAEMSSILEER TGTAEMSSILEER TGTAEMSSILEER	1	0.02	2	1	3	1	2	1	1	1	1	1	1	1	1	1	2	1	2	1	2	1	1	1	1	1	1	1	1	1
	ATPA_HUMAN	6	6	50.0 AA STEP	50Step_Domain_p50.0_to_100.0	50	100	50	ILGADTSVDLEETGR TGTAEMSSILEER VLSIGDGIAR ILGADTSVDLEETGR TGTAEMSSILEER VLSIGDGIAR ILGADTSVDLEETGR TGTAEMSSILEER VLSIGDGIAR ILGADTSVDLEETGR TGTAEMSSILEER VLSIGDGIAR TGTAEMSSILEER VLSIGDGIAR ILGADTSVDLEETGR TGTAEMSSILEER VLSIGDGIAR ILGADTSVDLEETGR TGTAEMSSILEER VLSIGDGIAR	ILGADTSVDLEETGR TGTAEMSSILEER VLSIGDGIAR ILGADTSVDLEETGR TGTAEMSSILEER VLSIGDGIAR ILGADTSVDLEETGR TGTAEMSSILEER VLSIGDGIAR ILGADTSVDLEETGR TGTAEMSSILEER VLSIGDGIAR ILGADTSVDLEETGR TGTAEMSSILEER VLSIGDGIAR ILGADTSVDLEETGR TGTAEMSSILEER VLSIGDGIAR ILGADTSVDLEETGR NVQAEEMVEFSSGLK TGTAEMSSILEER VLSIGDGIAR	1	0	6	5	7	7	6	4	6	5	4	6	6	6	6	6	6	5	5	5	6	4	6	6	3	6	4	7	4	8
	ATPA_HUMAN	4	3	50.0 AA STEP	50Step_Domain_p100.0_to_150.0	100	150	50	RTGAIVDVPVGEELLGR TGAIVDVPVGEELLGR VVDALGNAIDGK TGAIVDVPVGEELLGR VVDALGNAIDGK RTGAIVDVPVGEELLGR TGAIVDVPVGEELLGR VVDALGNAIDGK TGAIVDVPVGEELLGR VVDALGNAIDGK RTGAIVDVPVGEELLGR TGAIVDVPVGEELLGR VVDALGNAIDGK TGAIVDVPVGEELLGR VVDALGNAIDGK TGAIVDVPVGEELLGR VVDALGNAIDGK	TGAIVDVPVGEELLGR VVDALGNAIDGK TGAIVDVPVGEELLGR VVDALGNAIDGK TGAIVDVPVGEELLGR VVDALGNAIDGK RTGAIVDVPVGEELLGR TGAIVDVPVGEELLGR VVDALGNAIDGK RTGAIVDVPVGEELLGR TGAIVDVPVGEELLGR VVDALGNAIDGK TGAIVDVPVGEELLGR VVDALGNAIDGK NVQAEEMVEFSSGLK TGAIVDVPVGEELLGR VVDALGNAIDGK	1	0.02	4	2	3	3	4	2	2	3	6	3	3	3	3	5	4	2	2	2	4	2	2	3	4	3	2	3	2	6
	ATPA_HUMAN	3	3	50.0 AA STEP	50Step_Domain_p150.0_to_200.0	150	200	50	AVDSLVPIGR VVDALGNAIDGK AVDSLVPIGR VVDALGNAIDGK AVDSLVPIGR VVDALGNAIDGK AVDSLVPIGR VVDALGNAIDGK AVDSLVPIGR VVDALGNAIDGK VVDALGNAIDGK AVDSLVPIGR VVDALGNAIDGK	AVDSLVPIGR VVDALGNAIDGK AVDSLVPIGR VVDALGNAIDGK AVDSLVPIGR VVDALGNAIDGK AVDSLVPIGR VVDALGNAIDGK AVDSLVPIGR VVDALGNAIDGK AVDSLVPIGR VVDALGNAIDGK AVDSLVPIGR VVDALGNAIDGK	1	0	4	2	3	3	4	3	3	3	4	3	1	3	4	3	4	2	2	2	4	3	3	3	3	3	1	3	3	4
	ATPA_HUMAN	4	4	50.0 AA STEP	50Step_Domain_p200.0_to_250.0	200	250	50	AVDSLVPIGR TSIAIDTIINQK AVDSLVPIGR TSIAIDTIINQK AVDSLVPIGR TSIAIDTIINQK AVDSLVPIGR TSIAIDTIINQK AVDSLVPIGR TSIAIDTIINQK TSIAIDTIINQK AVDSLVPIGR TSIAIDTIINQK	AVDSLVPIGR TSIAIDTIINQK AVDSLVPIGR TSIAIDTIINQK AVDSLVPIGR TSIAIDTIINQK AVDSLVPIGR TSIAIDTIINQK AVDSLVPIGR TSIAIDTIINQK AVDSLVPIGR TSIAIDTIINQK AVDSLVPIGR TSIAIDTIINQK	1	0	4	3	3	3	4	4	4	4	3	4	3	3	4	4	4	3	2	2	4	4	4	4	2	4	2	3	3	5
	ATPA_HUMAN	1	1	50.0 AA STEP	50Step_Domain_p250.0_to_300.0	250	300	50	STVAQLVK STVAQLVK STVAQLVK STVAQLVK STVAQLVK	LTDADAMK STVAQLVK STVAQLVK STVAQLVK LTDADAMK STVAQLVK LTDADAMK	1	0	1	2	1	0	0	1	1	1	1	1	1	1	0	1	1	2	1	0	0	1	1	1	1	1	1	1	0	1
	ATPA_HUMAN	1	1	50.0 AA STEP	50Step_Domain_p300.0_to_350.0	300	350	50	HALIIYDDLSK HALIIYDDLSK HALIIYDDLSK HALIIYDDLSK HALIIYDDLSK	HALIIYDDLSK HALIIYDDLSK HALIIYDDLSK HALIIYDDLSK HALIIYDDLSK HALIIYDDLSK HALIIYDDLSK	1	0	0	1	1	1	1	1	1	1	1	1	0	2	1	2	0	1	1	1	1	1	1	1	1	1	0	2	1	2
	ATPA_HUMAN	0	0	50.0 AA STEP	50Step_Domain_p350.0_to_400.0	350	400	50			1	0	0	0	0	0	0	0	0	0	0	0	0	0	0	0	0	0	0	0	0	0	0	0	0	0	0	0	0	0
	ATPA_HUMAN	0	0	50.0 AA STEP	50Step_Domain_p400.0_to_450.0	400	450	50		VGSAAQTR	1	0	0	0	0	0	0	0	0	0	0	0	0	0	0	1	0	0	0	0	0	0	0	0	0	0	0	0	0	1
	ATPA_HUMAN	0	0	50.0 AA STEP	50Step_Domain_p450.0_to_500.0	450	500	50		GYLDKLEPSK GYLDKLEPSK	1	0	0	0	0	0	0	0	0	1	0	1	0	0	0	0	0	0	0	0	0	0	0	1	0	1	0	0	0	0
	ATPA_HUMAN	1	2	50.0 AA STEP	50Step_Domain_p500.0_to_550.0	500	550	50	LKEIVTNFLAGFEA FENAFLSHVVSQHQALLGTIR FENAFLSHVVSQHQALLGTIR FENAFLSHVVSQHQALLGTIR	FENAFLSHVVSQHQALLGTIR FENAFLSHVVSQHQALLGTIR FENAFLSHVVSQHQALLGTIR LKEIVTNFLAGFEA FENAFLSHVVSQHQALLGTIR GYLDKLEPSK FENAFLSHVVSQHQALLGTIR GYLDKLEPSK FENAFLSHVVSQHQALLGTIR FENAFLSHVVSQHQALLGTIR	0.0252	-0.02	1	2	0	1	0	3	1	3	0	2	3	2	1	1	1	2	0	1	0	3	1	3	0	2	2	2	1	1
	ATPA_HUMAN	0	0	50.0 AA STEP	50Step_Domain_p550.0_to_553.0	550	553	3			1	0	0	0	0	0	0	0	0	0	0	0	0	0	0	0	0	0	0	0	0	0	0	0	0	0	0	0	0	0
	ATPB_HUMAN	0	0	50.0 AA STEP	50Step_Domain_p0_to_50	0	50	50			1	0	0	0	0	0	0	0	0	0	0	0	0	0	0	0	0	0	0	0	0	0	0	0	0	0	0	0	0	0
	ATPB_HUMAN	5	4	50.0 AA STEP	50Step_Domain_p50.0_to_100.0	50	100	50	LVLEVAQHLGESTVR LVLEVAQHLGESTVR LVLEVAQHLGESTVR LVLEVAQHLGESTVR LVLEVAQHLGESTVR LVLEVAQHLGESTVR LVLEVAQHLGESTVR	LVLEVAQHLGESTVR LVLEVAQHLGESTVR LVLEVAQHLGESTVR LVLEVAQHLGESTVR LVLEVAQHLGESTVR LVLEVAQHLGESTVR LVLEVAQHLGESTVR	1	0.02	7	4	5	5	5	4	4	3	6	3	3	5	4	3	4	4	4	4	5	5	3	4	4	3	1	4	2	5
	ATPB_HUMAN	11	10	50.0 AA STEP	50Step_Domain_p100.0_to_150.0	100	150	50	IMNVIGEPIDER LVLEVAQHLGESTVR VLDSGAPIKIPVGPETLGR IMNVIGEPIDER LVLEVAQHLGESTVR TIAMDGTEGLVR VLDSGAPIKIPVGPETLGR IMNVIGEPIDER LVLEVAQHLGESTVR TIAMDGTEGLVR VLDSGAPIKIPVGPETLGR IMNVIGEPIDER LVLEVAQHLGESTVR TIAMDGTEGLVR VLDSGAPIKIPVGPETLGR IMNVIGEPIDER LVLEVAQHLGESTVR TIAMDGTEGLVR VLDSGAPIKIPVGPETLGR IMNVIGEPIDER LVLEVAQHLGESTVR IMNVIGEPIDER IPVGPETLGR LVLEVAQHLGESTVR VLDSGAPIKIPVGPETLGR	IMNVIGEPIDER LVLEVAQHLGESTVR TIAMDGTEGLVR VLDSGAPIKIPVGPETLGR IMNVIGEPIDER LVLEVAQHLGESTVR TIAMDGTEGLVR VLDSGAPIKIPVGPETLGR IMNVIGEPIDER IMNVIGEPIDERGPIK IPVGPETLGR LVLEVAQHLGESTVR TIAMDGTEGLVR VLDSGAPIKIPVGPETLGR IMNVIGEPIDER IMNVIGEPIDERGPIK LVLEVAQHLGESTVR TIAMDGTEGLVR VLDSGAPIKIPVGPETLGR IMNVIGEPIDER LVLEVAQHLGESTVR VLDSGAPIKIPVGPETLGR IMNVIGEPIDER IPVGPETLGR LVLEVAQHLGESTVR VLDSGAPIKIPVGPETL…	1	0.02	15	12	10	10	10	10	10	10	16	7	5	12	12	9	8	12	8	8	10	11	8	13	10	7	2	10	6	15
	ATPB_HUMAN	6	5	50.0 AA STEP	50Step_Domain_p150.0_to_200.0	150	200	50	IMNVIGEPIDER VVDLLAPYAK IMNVIGEPIDER VVDLLAPYAK IMNVIGEPIDER VVDLLAPYAK IMNVIGEPIDER QFAPIHAEAPEFMEMSVEQEILVTGIK VVDLLAPYAK IMNVIGEPIDER VVDLLAPYAK IMNVIGEPIDER VVDLLAPYAK IMNVIGEPIDER VVDLLAPYAK	IMNVIGEPIDER VVDLLAPYAK IMNVIGEPIDER VVDLLAPYAK IMNVIGEPIDER IMNVIGEPIDERGPIK VVDLLAPYAK IMNVIGEPIDER IMNVIGEPIDERGPIK QFAPIHAEAPEFMEMSVEQEILVTGIK VVDLLAPYAK IMNVIGEPIDER QFAPIHAEAPEFMEMSVEQEILVTGIK VVDLLAPYAK IMNVIGEPIDER VVDLLAPYAK IMNVIGEPIDER VVDLLAPYAK	1	0.02	6	4	5	5	4	4	5	6	6	4	8	5	6	4	3	4	4	4	4	4	4	8	4	4	3	4	3	6
	ATPB_HUMAN	6	6	50.0 AA STEP	50Step_Domain_p200.0_to_250.0	200	250	50	IGLFGGAGVGK TREGNDLYHEMIESGVINLK TVLIMELINNVAK AHGGYSVFAGVGER EGNDLYHEMIESGVINLK IGLFGGAGVGK TVLIMELINNVAK EGNDLYHEMIESGVINLK IGLFGGAGVGK TREGNDLYHEMIESGVINLK TVLIMELINNVAK EGNDLYHEMIESGVINLK IGLFGGAGVGK TREGNDLYHEMIESGVINLK TVLIMELINNVAK IGLFGGAGVGK EGNDLYHEMIESGVINLK IGLFGGAGVGK TREGNDLYHEMIESGVINLK TVLIMELINNVAK EGNDLYHEMIESGVINLK TREGNDLYHEMIESGVINLK TVLIMELINNVAK	EGNDLYHEMIESGVINLK IGLFGGAGVGK TREGNDLYHEMIESGVINLK TVLIMELINNVAK EGNDLYHEMIESGVINLK IGLFGGAGVGK TREGNDLYHEMIESGVINLK TVLIMELINNVAK EGNDLYHEMIESGVINLK IGLFGGAGVGK TREGNDLYHEMIESGVINLK TVLIMELINNVAK EGNDLYHEMIESGVINLK IGLFGGAGVGK TREGNDLYHEMIESGVINLK TVLIMELINNVAK EGNDLYHEMIESGVINLK IGLFGGAGVGK TREGNDLYHEMIESGVINLK TVLIMELINNVAK EGNDLYHEMIESGVINLK IGLFGGAGVGK TREGNDLYHEMIESGVINLK TVLIMELINNVAK EGN…	1	0	7	5	7	8	6	6	6	5	3	7	10	7	6	5	4	5	5	6	6	7	5	6	2	7	4	6	3	8
	ATPB_HUMAN	5	8	50.0 AA STEP	50Step_Domain_p250.0_to_300.0	250	300	50	TREGNDLYHEMIESGVINLK EGNDLYHEMIESGVINLK VALVYGQMNEPPGAR EGNDLYHEMIESGVINLK TREGNDLYHEMIESGVINLK VALTGLTVAEYFR VALVYGQMNEPPGAR EGNDLYHEMIESGVINLK TREGNDLYHEMIESGVINLK VALTGLTVAEYFR VALVYGQMNEPPGAR VALVYGQMNEPPGAR EGNDLYHEMIESGVINLK TREGNDLYHEMIESGVINLK VALTGLTVAEYFR EGNDLYHEMIESGVINLK TREGNDLYHEMIESGVINLK VALTGLTVAEYFR	EGNDLYHEMIESGVINLK TREGNDLYHEMIESGVINLK VALTGLTVAEYFR VALVYGQMNEPPGAR EGNDLYHEMIESGVINLK TREGNDLYHEMIESGVINLK VALTGLTVAEYFR VALVYGQMNEPPGAR DQEGQDVLLFIDNIFR EGNDLYHEMIESGVINLK TREGNDLYHEMIESGVINLK VALTGLTVAEYFR VALVYGQMNEPPGAR DQEGQDVLLFIDNIFR EGNDLYHEMIESGVINLK TREGNDLYHEMIESGVINLK VALTGLTVAEYFR VALVYGQMNEPPGAR EGNDLYHEMIESGVINLK TREGNDLYHEMIESGVINLK VALTGLTVAEYFR VALVYGQMNEPPGAR EGNDLYHEMIESGVI…	0.0231	-0.06	2	7	5	6	7	9	6	9	2	8	8	6	6	8	1	7	4	5	7	10	5	11	1	8	3	5	3	13
	ATPB_HUMAN	3	3	50.0 AA STEP	50Step_Domain_p300.0_to_350.0	300	350	50	FTQAGSEVSALLGR FTQAGSEVSALLGR IPSAVGYQPTLATDMGTMQER FTQAGSEVSALLGR IPSAVGYQPTLATDMGTMQER FTQAGSEVSALLGR IPSAVGYQPTLATDMGTMQER FTQAGSEVSALLGR IPSAVGYQPTLATDMGTMQER FTQAGSEVSALLGR FTQAGSEVSALLGR IPSAVGYQPTLATDMGTMQER	FTQAGSEVSALLGR IPSAVGYQPTLATDMGTMQER FTQAGSEVSALLGR IPSAVGYQPTLATDMGTMQER DQEGQDVLLFIDNIFR FTQAGSEVSALLGR IPSAVGYQPTLATDMGTMQER DQEGQDVLLFIDNIFR FTQAGSEVSALLGR IPSAVGYQPTLATDMGTMQER FTQAGSEVSALLGR IPSAVGYQPTLATDMGTMQER FTQAGSEVSALLGR IPSAVGYQPTLATDMGTMQER FTQAGSEVSALLGR IPSAVGYQPTLATDMGTMQER	1	0	2	2	4	3	2	4	4	3	5	5	3	2	4	4	1	2	3	2	2	4	3	4	3	5	1	2	2	6
	ATPB_HUMAN	2	2	50.0 AA STEP	50Step_Domain_p350.0_to_400.0	350	400	50	AIAELGIYPAVDPLDSTSR AIAELGIYPAVDPLDSTSR AIAELGIYPAVDPLDSTSR AIAELGIYPAVDPLDSTSR AIAELGIYPAVDPLDSTSR AIAELGIYPAVDPLDSTSR AIAELGIYPAVDPLDSTSR	AIAELGIYPAVDPLDSTSR AIAELGIYPAVDPLDSTSR AIAELGIYPAVDPLDSTSR GSITSVQAIYVPADDLTDPAPATTFAHLDATTVLSR AIAELGIYPAVDPLDSTSR GSITSVQAIYVPADDLTDPAPATTFAHLDATTVLSR AIAELGIYPAVDPLDSTSR AIAELGIYPAVDPLDSTSR GSITSVQAIYVPADDLTDPAPATTFAHLDATTVLSR AIAELGIYPAVDPLDSTSR KGSITSVQAIYVPADDLTDPAPATTFAHLDATTVLSR	1	0	2	2	1	1	2	2	1	2	2	2	3	2	4	2	1	2	1	1	2	2	1	3	1	2	1	2	2	4
	ATPB_HUMAN	4	4	50.0 AA STEP	50Step_Domain_p400.0_to_450.0	400	450	50	AIAELGIYPAVDPLDSTSR IMDPNIVGSEHYDVAR AIAELGIYPAVDPLDSTSR IMDPNIVGSEHYDVAR AIAELGIYPAVDPLDSTSR IMDPNIVGSEHYDVAR AIAELGIYPAVDPLDSTSR IMDPNIVGSEHYDVAR AIAELGIYPAVDPLDSTSR IMDPNIVGSEHYDVAR AIAELGIYPAVDPLDSTSR AIAELGIYPAVDPLDSTSR	AIAELGIYPAVDPLDSTSR IMDPNIVGSEHYDVAR AIAELGIYPAVDPLDSTSR IMDPNIVGSEHYDVAR AIAELGIYPAVDPLDSTSR IMDPNIVGSEHYDVAR AIAELGIYPAVDPLDSTSR IMDPNIVGSEHYDVAR AIAELGIYPAVDPLDSTSR IMDPNIVGSEHYDVAR AIAELGIYPAVDPLDSTSR IMDPNIVGSEHYDVAR AIAELGIYPAVDPLDSTSR IMDPNIVGSEHYDVAR	1	0	6	5	3	5	5	4	4	4	3	4	3	4	4	4	3	5	2	4	5	4	3	5	2	4	1	3	2	6
	ATPB_HUMAN	1	1	50.0 AA STEP	50Step_Domain_p450.0_to_500.0	450	500	50	FLSQPFQVAEVFTGHMGK FLSQPFQVAEVFTGHMGK FLSQPFQVAEVFTGHMGK FLSQPFQVAEVFTGHMGK FLSQPFQVAEVFTGHMGK	FLSQPFQVAEVFTGHMGK FLSQPFQVAEVFTGHMGK FLSQPFQVAEVFTGHMGK FLSQPFQVAEVFTGHMGK FLSQPFQVAEVFTGHMGK LVPLKETIK	1	0	0	0	1	1	1	1	1	1	0	0	3	1	2	2	0	0	1	1	1	1	1	1	0	0	1	1	1	3
	ATPB_HUMAN	0	0	50.0 AA STEP	50Step_Domain_p500.0_to_529.0	500	529	29		ADKLAEEHSS	1	0	0	1	0	0	0	0	0	0	0	0	0	0	0	0	0	1	0	0	0	0	0	0	0	0	0	0	0	0
	C1QB_HUMAN	0	0	50.0 AA STEP	50Step_Domain_p0_to_50	0	50	50			1	0	0	0	0	0	0	0	0	0	0	0	0	0	0	0	0	0	0	0	0	0	0	0	0	0	0	0	0	0
	C1QB_HUMAN	0	0	50.0 AA STEP	50Step_Domain_p50.0_to_100.0	50	100	50			1	0	0	0	0	0	0	0	0	0	0	0	0	0	0	0	0	0	0	0	0	0	0	0	0	0	0	0	0	0
	C1QB_HUMAN	0	0	50.0 AA STEP	50Step_Domain_p100.0_to_150.0	100	150	50	FDHVITNMNNNYEPR	FDHVITNMNNNYEPR	1	0	0	1	0	0	0	0	1	0	0	0	0	0	0	0	0	2	0	0	0	0	1	0	0	0	0	0	0	0
	C1QB_HUMAN	1	2	50.0 AA STEP	50Step_Domain_p150.0_to_200.0	150	200	50	GNLCVNLMR FDHVITNMNNNYEPR GNLCVNLMR GNLCVNLMR GNLCVNLMR	FDHVITNMNNNYEPR GNLCVNLMR GNLCVNLMR GNLCVNLMR GNLCVNLMR GNLCVNLMR GNLCVNLMR	0.0024	-0.02	0	2	0	1	1	2	2	2	0	2	1	2	1	0	0	4	0	1	1	2	2	3	0	3	1	2	1	0
	C1QB_HUMAN	1	1	50.0 AA STEP	50Step_Domain_p200.0_to_250.0	200	250	50	LEQGENVFLQATDK LEQGENVFLQATDK LEQGENVFLQATDK LEQGENVFLQATDK	LEQGENVFLQATDK LEQGENVFLQATDK LEQGENVFLQATDK LEQGENVFLQATDK LEQGENVFLQATDK LEQGENVFLQATDK	1	0	0	1	0	1	1	1	1	1	0	1	1	1	1	0	0	1	0	1	1	1	1	1	0	1	1	1	1	0
	C1QB_HUMAN	0	0	50.0 AA STEP	50Step_Domain_p250.0_to_253.0	250	253	3			1	0	0	0	0	0	0	0	0	0	0	0	0	0	0	0	0	0	0	0	0	0	0	0	0	0	0	0	0	0
	CALU_HUMAN	0	0	50.0 AA STEP	50Step_Domain_p0_to_50	0	50	50			1	0	0	0	0	0	0	0	0	0	0	0	0	0	0	0	0	0	0	0	0	0	0	0	0	0	0	0	0	0
	CALU_HUMAN	0	0	50.0 AA STEP	50Step_Domain_p50.0_to_100.0	50	100	50		IDGDKDGFVTVDELKDWIK IDGDKDGFVTVDELKDWIK	0.0413	0	0	0	0	0	0	1	0	1	0	0	0	0	0	0	0	0	0	0	0	1	0	1	0	0	0	0	0	0
	CALU_HUMAN	0	0	50.0 AA STEP	50Step_Domain_p100.0_to_150.0	100	150	50		WIYEDVER WIYEDVER	0.0413	0	0	0	0	0	0	1	0	1	0	0	0	0	0	0	0	0	0	0	0	1	0	1	0	0	0	0	0	0
	CALU_HUMAN	0	0	50.0 AA STEP	50Step_Domain_p150.0_to_200.0	150	200	50			1	0	0	0	0	0	0	0	0	0	0	0	0	0	0	0	0	0	0	0	0	0	0	0	0	0	0	0	0	0
	CALU_HUMAN	0	0	50.0 AA STEP	50Step_Domain_p200.0_to_250.0	200	250	50			1	0	0	0	0	0	0	0	0	0	0	0	0	0	0	0	0	0	0	0	0	0	0	0	0	0	0	0	0	0
	CALU_HUMAN	0	0	50.0 AA STEP	50Step_Domain_p250.0_to_300.0	250	300	50			1	0	0	0	0	0	0	0	0	0	0	0	0	0	0	0	0	0	0	0	0	0	0	0	0	0	0	0	0	0
	CALU_HUMAN	0	0	50.0 AA STEP	50Step_Domain_p300.0_to_315.0	300	315	15			1	0	0	0	0	0	0	0	0	0	0	0	0	0	0	0	0	0	0	0	0	0	0	0	0	0	0	0	0	0
	CATB_HUMAN	0	0	50.0 AA STEP	50Step_Domain_p0_to_50	0	50	50			1	0	0	0	0	0	0	0	0	0	0	0	0	0	0	0	0	0	0	0	0	0	0	0	0	0	0	0	0	0
	CATB_HUMAN	0	0	50.0 AA STEP	50Step_Domain_p50.0_to_100.0	50	100	50		EQWPQCPTIK EQWPQCPTIK	0.5565	0	0	1	0	0	0	0	0	1	0	0	0	0	0	0	0	1	0	0	0	0	0	1	0	0	0	0	0	0
	CATB_HUMAN	0	0	50.0 AA STEP	50Step_Domain_p100.0_to_150.0	100	150	50			1	0	0	0	0	0	0	0	0	0	0	0	0	0	0	0	0	0	0	0	0	0	0	0	0	0	0	0	0	0
	CATB_HUMAN	0	0	50.0 AA STEP	50Step_Domain_p150.0_to_200.0	150	200	50			1	0	0	0	0	0	0	0	0	0	0	0	0	0	0	0	0	0	0	0	0	0	0	0	0	0	0	0	0	0
	CATB_HUMAN	0	0	50.0 AA STEP	50Step_Domain_p200.0_to_250.0	200	250	50	DIMAEIYK DIMAEIYK DIMAEIYK	DIMAEIYK DIMAEIYK	1	0	0	0	1	0	1	1	1	0	0	0	0	0	0	1	0	0	1	0	1	1	1	0	0	0	0	0	0	1
	CATB_HUMAN	0	1	50.0 AA STEP	50Step_Domain_p250.0_to_300.0	250	300	50	SGVYQHVTGEMMGGHAIR SGVYQHVTGEMMGGHAIR	SGVYQHVTGEMMGGHAIR SGVYQHVTGEMMGGHAIR SGVYQHVTGEMMGGHAIR SGVYQHVTGEMMGGHAIR SGVYQHVTGEMMGGHAIR SGVYQHVTGEMMGGHAIR	0.0056	-0.02	0	1	1	1	1	1	0	1	0	1	0	0	0	1	0	1	1	1	1	1	0	1	0	1	0	0	0	1
	CATB_HUMAN	0	1	50.0 AA STEP	50Step_Domain_p300.0_to_339.0	300	339	39	GQDHCGIESEVVAGIPR GQDHCGIESEVVAGIPR GQDHCGIESEVVAGIPR	GQDHCGIESEVVAGIPR GQDHCGIESEVVAGIPR GQDHCGIESEVVAGIPR GQDHCGIESEVVAGIPR GQDHCGIESEVVAGIPR	0.5565	-0.025641	0	1	1	1	1	1	1	1	0	1	0	0	0	0	0	1	1	2	1	1	1	1	0	1	0	0	0	0
	CATC_HUMAN	0	0	50.0 AA STEP	50Step_Domain_p0_to_50	0	50	50			1	0	0	0	0	0	0	0	0	0	0	0	0	0	0	0	0	0	0	0	0	0	0	0	0	0	0	0	0	0
	CATC_HUMAN	0	0	50.0 AA STEP	50Step_Domain_p50.0_to_100.0	50	100	50			1	0	0	0	0	0	0	0	0	0	0	0	0	0	0	0	0	0	0	0	0	0	0	0	0	0	0	0	0	0
	CATC_HUMAN	0	0	50.0 AA STEP	50Step_Domain_p100.0_to_150.0	100	150	50			1	0	0	0	0	0	0	0	0	0	0	0	0	0	0	0	0	0	0	0	0	0	0	0	0	0	0	0	0	0
	CATC_HUMAN	0	0	50.0 AA STEP	50Step_Domain_p150.0_to_200.0	150	200	50			1	0	0	0	0	0	0	0	0	0	0	0	0	0	0	0	0	0	0	0	0	0	0	0	0	0	0	0	0	0
	CATC_HUMAN	0	0	50.0 AA STEP	50Step_Domain_p200.0_to_250.0	200	250	50			1	0	0	0	0	0	0	0	0	0	0	0	0	0	0	0	0	0	0	0	0	0	0	0	0	0	0	0	0	0
	CATC_HUMAN	0	0	50.0 AA STEP	50Step_Domain_p250.0_to_300.0	250	300	50			1	0	0	0	0	0	0	0	0	0	0	0	0	0	0	0	0	0	0	0	0	0	0	0	0	0	0	0	0	0
	CATC_HUMAN	0	0	50.0 AA STEP	50Step_Domain_p300.0_to_350.0	300	350	50			1	0	0	0	0	0	0	0	0	0	0	0	0	0	0	0	0	0	0	0	0	0	0	0	0	0	0	0	0	0
	CATC_HUMAN	0	0	50.0 AA STEP	50Step_Domain_p350.0_to_400.0	350	400	50			1	0	0	0	0	0	0	0	0	0	0	0	0	0	0	0	0	0	0	0	0	0	0	0	0	0	0	0	0	0
	CATC_HUMAN	0	0	50.0 AA STEP	50Step_Domain_p400.0_to_450.0	400	450	50		NSWGTGWGENGYFR RGTDECAIESIAVAATPIPK NSWGTGWGENGYFR RGTDECAIESIAVAATPIPK NSWGTGWGENGYFR RGTDECAIESIAVAATPIPK	0	0	0	1	0	0	0	1	0	0	0	1	0	0	0	0	0	2	0	0	0	2	0	0	0	2	0	0	0	0
	CATC_HUMAN	0	0	50.0 AA STEP	50Step_Domain_p450.0_to_463.0	450	463	13		RGTDECAIESIAVAATPIPK RGTDECAIESIAVAATPIPK RGTDECAIESIAVAATPIPK	0	0	0	1	0	0	0	1	0	0	0	1	0	0	0	0	0	1	0	0	0	1	0	0	0	1	0	0	0	0
	CATD_HUMAN	0	0	50.0 AA STEP	50Step_Domain_p0_to_50	0	50	50			1	0	0	0	0	0	0	0	0	0	0	0	0	0	0	0	0	0	0	0	0	0	0	0	0	0	0	0	0	0
	CATD_HUMAN	0	0	50.0 AA STEP	50Step_Domain_p50.0_to_100.0	50	100	50			1	0	0	0	0	0	0	0	0	0	0	0	0	0	0	0	0	0	0	0	0	0	0	0	0	0	0	0	0	0
	CATD_HUMAN	0	0	50.0 AA STEP	50Step_Domain_p100.0_to_150.0	100	150	50			1	0	0	0	0	0	0	0	0	0	0	0	0	0	0	0	0	0	0	0	0	0	0	0	0	0	0	0	0	0
	CATD_HUMAN	0	1	50.0 AA STEP	50Step_Domain_p150.0_to_200.0	150	200	50	FDGILGMAYPR	FDGILGMAYPR FDGILGMAYPR FDGILGMAYPR FDGILGMAYPR FDGILGMAYPR FDGILGMAYPR QVFGEATK	0.1737	-0.02	0	1	0	2	1	1	0	1	0	1	0	0	0	1	0	1	0	1	1	1	0	1	0	1	0	0	0	2
	CATD_HUMAN	0	2	50.0 AA STEP	50Step_Domain_p200.0_to_250.0	200	250	50	FDGILGMAYPR DPDAQPGGELMLGGTDSK	DPDAQPGGELMLGGTDSK FDGILGMAYPR FDGILGMAYPR DPDAQPGGELMLGGTDSK FDGILGMAYPR DPDAQPGGELMLGGTDSK FDGILGMAYPR FDGILGMAYPR DPDAQPGGELMLGGTDSK FDGILGMAYPR ISVNNVLPVFDNLMQQK	0.0018	-0.04	0	2	0	2	1	2	1	2	0	1	0	0	0	3	0	2	0	1	1	2	1	2	0	1	0	0	0	5
	CATD_HUMAN	0	1	50.0 AA STEP	50Step_Domain_p250.0_to_300.0	250	300	50	DPDAQPGGELMLGGTDSK	DPDAQPGGELMLGGTDSK DPDAQPGGELMLGGTDSK DPDAQPGGELMLGGTDSK DPDAQPGGELMLGGTDSK	1	-0.02	0	1	0	0	0	1	1	1	0	0	0	0	0	1	0	1	0	0	0	1	1	1	0	0	0	0	0	2
	CATD_HUMAN	3	3	50.0 AA STEP	50Step_Domain_p300.0_to_350.0	300	350	50	VSTLPAITLK LSPEDYTLK VSTLPAITLK AIGAVPLIQGEYMIPCEK LSPEDYTLK VSTLPAITLK AIGAVPLIQGEYMIPCEK VSTLPAITLK AIGAVPLIQGEYMIPCEK LSPEDYTLK VSTLPAITLK	AIGAVPLIQGEYMIPCEK LSPEDYTLK VSTLPAITLK VSTLPAITLK AIGAVPLIQGEYMIPCEK LSPEDYTLK VSTLPAITLK AIGAVPLIQGEYMIPCEK LSPEDYTLK VSTLPAITLK LSPEDYTLK VSTLPAITLK LSPEDYTLK VSTLPAITLK LSPEDYTLK VSTLPAITLK	1	0	0	3	3	2	3	3	4	3	0	3	6	4	4	2	0	3	1	1	2	3	3	4	0	2	2	2	3	4
	CATD_HUMAN	0	1	50.0 AA STEP	50Step_Domain_p350.0_to_400.0	350	400	50	LSPEDYTLK LSPEDYTLK LSPEDYTLK	LSPEDYTLK LSPEDYTLK LSPEDYTLK LSPEDYTLK LSPEDYTLK LSPEDYTLK	1	-0.02	0	1	0	0	1	1	1	1	0	1	0	2	1	1	0	1	0	0	1	1	1	1	0	1	0	1	1	1
	CATD_HUMAN	1	1	50.0 AA STEP	50Step_Domain_p400.0_to_412.0	400	412	12	VGFAEAAR VGFAEAAR VGFAEAAR	VGFAEAAR VGFAEAAR VGFAEAAR VGFAEAAR VGFAEAAR VGFAEAAR VGFAEAAR	1	0	0	1	3	2	1	1	0	1	0	1	0	2	1	1	0	1	1	1	1	1	0	1	0	1	0	1	1	1
	CBX3_HUMAN	0	0	50.0 AA STEP	50Step_Domain_p0_to_50	0	50	50	KVEEAEPEEFVVEK	KVEEAEPEEFVVEK	1	0	0	0	0	0	0	0	1	1	0	0	0	0	0	0	0	0	0	0	0	0	1	1	0	0	0	0	0	0
	CBX3_HUMAN	0	0	50.0 AA STEP	50Step_Domain_p50.0_to_100.0	50	100	50			1	0	0	0	0	0	0	0	0	0	0	0	0	0	0	0	0	0	0	0	0	0	0	0	0	0	0	0	0	0
	CBX3_HUMAN	0	0	50.0 AA STEP	50Step_Domain_p100.0_to_150.0	100	150	50	WKDSDEADLVLAK	WKDSDEADLVLAK WKDSDEADLVLAK IIGATDSSGELMFLMK WKDSDEADLVLAK	0.7144	0	0	1	0	0	0	1	1	1	0	0	0	0	0	0	0	1	0	0	0	1	1	2	0	0	0	0	0	0
	CBX3_HUMAN	0	1	50.0 AA STEP	50Step_Domain_p150.0_to_183.0	150	183	33	WKDSDEADLVLAK	LTWHSCPEDEAQ WKDSDEADLVLAK LTWHSCPEDEAQ WKDSDEADLVLAK LTWHSCPEDEAQ WKDSDEADLVLAK	0.0424	-0.030303	0	2	0	0	0	2	1	1	0	0	0	0	0	0	0	2	0	0	0	2	1	2	0	0	0	0	0	0
	CD34_HUMAN	0	0	50.0 AA STEP	50Step_Domain_p0_to_50	0	50	50			1	0	0	0	0	0	0	0	0	0	0	0	0	0	0	0	0	0	0	0	0	0	0	0	0	0	0	0	0	0
	CD34_HUMAN	0	0	50.0 AA STEP	50Step_Domain_p50.0_to_100.0	50	100	50			1	0	0	0	0	0	0	0	0	0	0	0	0	0	0	0	0	0	0	0	0	0	0	0	0	0	0	0	0	0
	CD34_HUMAN	0	0	50.0 AA STEP	50Step_Domain_p100.0_to_150.0	100	150	50			1	0	0	0	0	0	0	0	0	0	0	0	0	0	0	0	0	0	0	0	0	0	0	0	0	0	0	0	0	0
	CD34_HUMAN	0	0	50.0 AA STEP	50Step_Domain_p150.0_to_200.0	150	200	50			1	0	0	0	0	0	0	0	0	0	0	0	0	0	0	0	0	0	0	0	0	0	0	0	0	0	0	0	0	0
	CD34_HUMAN	0	0	50.0 AA STEP	50Step_Domain_p200.0_to_250.0	200	250	50			1	0	0	0	0	0	0	0	0	0	0	0	0	0	0	0	0	0	0	0	0	0	0	0	0	0	0	0	0	0
	CD34_HUMAN	0	1	50.0 AA STEP	50Step_Domain_p250.0_to_300.0	250	300	50	LGILDFTEQDVASHQSYSQK	LGILDFTEQDVASHQSYSQK KLGILDFTEQDVASHQSYSQK LGILDFTEQDVASHQSYSQK KLGILDFTEQDVASHQSYSQK LGILDFTEQDVASHQSYSQK	0.012	-0.02	0	0	0	0	0	1	0	1	0	0	0	0	1	2	0	0	0	0	0	1	0	2	0	0	0	0	2	2
	CD34_HUMAN	0	0	50.0 AA STEP	50Step_Domain_p300.0_to_350.0	300	350	50	LGEDPYYTENGGGQGYSSGPGTSPEAQGK		1	0	0	0	0	0	0	0	0	0	0	0	0	0	1	0	0	0	0	0	0	0	0	0	0	0	0	0	1	0
	CD34_HUMAN	0	0	50.0 AA STEP	50Step_Domain_p350.0_to_385.0	350	385	35	LGEDPYYTENGGGQGYSSGPGTSPEAQGK	QHVVADTEL QHVVADTEL	1	0	0	0	0	0	0	1	0	1	0	0	0	0	1	0	0	0	0	0	0	1	0	1	0	0	0	0	1	0
	CD36_HUMAN	0	0	50.0 AA STEP	50Step_Domain_p0_to_50	0	50	50			1	0	0	0	0	0	0	0	0	0	0	0	0	0	0	0	0	0	0	0	0	0	0	0	0	0	0	0	0	0
	CD36_HUMAN	0	0	50.0 AA STEP	50Step_Domain_p50.0_to_100.0	50	100	50			1	0	0	0	0	0	0	0	0	0	0	0	0	0	0	0	0	0	0	0	0	0	0	0	0	0	0	0	0	0
	CD36_HUMAN	0	0	50.0 AA STEP	50Step_Domain_p100.0_to_150.0	100	150	50			1	0	0	0	0	0	0	0	0	0	0	0	0	0	0	0	0	0	0	0	0	0	0	0	0	0	0	0	0	0
	CD36_HUMAN	0	0	50.0 AA STEP	50Step_Domain_p150.0_to_200.0	150	200	50			1	0	0	0	0	0	0	0	0	0	0	0	0	0	0	0	0	0	0	0	0	0	0	0	0	0	0	0	0	0
	CD36_HUMAN	1	0	50.0 AA STEP	50Step_Domain_p200.0_to_250.0	200	250	50	VAIIDTYK VAIIDTYK VAIIDTYK VAIIDTYK	VAIIDTYK	0	0.02	0	0	1	0	0	0	1	0	1	0	1	1	0	0	0	0	1	0	0	0	1	0	1	0	1	1	0	0
	CD36_HUMAN	0	0	50.0 AA STEP	50Step_Domain_p250.0_to_300.0	250	300	50	AFASPVENPDNYCFCTEK	AFASPVENPDNYCFCTEK	1	0	0	0	0	0	0	0	0	0	0	0	1	1	0	0	0	0	0	0	0	0	0	0	0	0	1	1	0	0
	CD36_HUMAN	0	0	50.0 AA STEP	50Step_Domain_p300.0_to_350.0	300	350	50	AFASPVENPDNYCFCTEK	AFASPVENPDNYCFCTEK	1	0	0	0	0	0	0	0	0	0	0	0	1	1	0	0	0	0	0	0	0	0	0	0	0	0	1	1	0	0
	CD36_HUMAN	0	0	50.0 AA STEP	50Step_Domain_p350.0_to_400.0	350	400	50	LQVNLLVKPSEK LQVNLLVKPSEK LQVNLLVKPSEK		0	0	0	0	1	0	0	0	1	0	1	0	0	0	0	0	0	0	1	0	0	0	1	0	1	0	0	0	0	0
	CD36_HUMAN	0	0	50.0 AA STEP	50Step_Domain_p400.0_to_450.0	400	450	50			1	0	0	0	0	0	0	0	0	0	0	0	0	0	0	0	0	0	0	0	0	0	0	0	0	0	0	0	0	0
	CD36_HUMAN	0	0	50.0 AA STEP	50Step_Domain_p450.0_to_472.0	450	472	22			1	0	0	0	0	0	0	0	0	0	0	0	0	0	0	0	0	0	0	0	0	0	0	0	0	0	0	0	0	0
	CD44_HUMAN	0	0	50.0 AA STEP	50Step_Domain_p0_to_50	0	50	50	TEAADLCK	TEAADLCK TEAADLCK	1	0	0	1	0	0	0	0	1	1	0	0	0	0	0	0	0	1	0	0	0	0	1	1	0	0	0	0	0	0
	CD44_HUMAN	1	3	50.0 AA STEP	50Step_Domain_p50.0_to_100.0	50	100	50	ALSIGFETCR YGFIEGHVVIPR ALSIGFETCR TEAADLCK YGFIEGHVVIPR YGFIEGHVVIPR YGFIEGHVVIPR	ALSIGFETCR TEAADLCK YGFIEGHVVIPR ALSIGFETCR YGFIEGHVVIPR ALSIGFETCR YGFIEGHVVIPR ALSIGFETCR TEAADLCK YGFIEGHVVIPR ALSIGFETCR YGFIEGHVVIPR ALSIGFETCR YGFIEGHVVIPR YGFIEGHVVIPR	0	-0.04	3	3	0	3	0	3	2	2	0	3	1	3	1	2	2	4	0	2	0	2	4	4	0	4	1	4	1	2
	CD44_HUMAN	0	0	50.0 AA STEP	50Step_Domain_p100.0_to_150.0	100	150	50			1	0	0	0	0	0	0	0	0	0	0	0	0	0	0	0	0	0	0	0	0	0	0	0	0	0	0	0	0	0
	CD44_HUMAN	0	0	50.0 AA STEP	50Step_Domain_p150.0_to_200.0	150	200	50			1	0	0	0	0	0	0	0	0	0	0	0	0	0	0	0	0	0	0	0	0	0	0	0	0	0	0	0	0	0
	CD44_HUMAN	0	0	50.0 AA STEP	50Step_Domain_p200.0_to_250.0	200	250	50			1	0	0	0	0	0	0	0	0	0	0	0	0	0	0	0	0	0	0	0	0	0	0	0	0	0	0	0	0	0
	CD44_HUMAN	0	0	50.0 AA STEP	50Step_Domain_p250.0_to_300.0	250	300	50			1	0	0	0	0	0	0	0	0	0	0	0	0	0	0	0	0	0	0	0	0	0	0	0	0	0	0	0	0	0
	CD44_HUMAN	0	0	50.0 AA STEP	50Step_Domain_p300.0_to_350.0	300	350	50			1	0	0	0	0	0	0	0	0	0	0	0	0	0	0	0	0	0	0	0	0	0	0	0	0	0	0	0	0	0
	CD44_HUMAN	0	0	50.0 AA STEP	50Step_Domain_p350.0_to_400.0	350	400	50			1	0	0	0	0	0	0	0	0	0	0	0	0	0	0	0	0	0	0	0	0	0	0	0	0	0	0	0	0	0
	CD44_HUMAN	0	0	50.0 AA STEP	50Step_Domain_p400.0_to_450.0	400	450	50			1	0	0	0	0	0	0	0	0	0	0	0	0	0	0	0	0	0	0	0	0	0	0	0	0	0	0	0	0	0
	CD44_HUMAN	0	0	50.0 AA STEP	50Step_Domain_p450.0_to_500.0	450	500	50			1	0	0	0	0	0	0	0	0	0	0	0	0	0	0	0	0	0	0	0	0	0	0	0	0	0	0	0	0	0
	CD44_HUMAN	0	0	50.0 AA STEP	50Step_Domain_p500.0_to_550.0	500	550	50			1	0	0	0	0	0	0	0	0	0	0	0	0	0	0	0	0	0	0	0	0	0	0	0	0	0	0	0	0	0
	CD44_HUMAN	0	0	50.0 AA STEP	50Step_Domain_p550.0_to_600.0	550	600	50			1	0	0	0	0	0	0	0	0	0	0	0	0	0	0	0	0	0	0	0	0	0	0	0	0	0	0	0	0	0
	CD44_HUMAN	0	0	50.0 AA STEP	50Step_Domain_p600.0_to_650.0	600	650	50			1	0	0	0	0	0	0	0	0	0	0	0	0	0	0	0	0	0	0	0	0	0	0	0	0	0	0	0	0	0
	CD44_HUMAN	0	0	50.0 AA STEP	50Step_Domain_p650.0_to_700.0	650	700	50	LVINSGNGAVEDR LVINSGNGAVEDR LVINSGNGAVEDR	LVINSGNGAVEDR LVINSGNGAVEDR	1	0	0	0	0	0	0	0	1	1	0	0	1	0	1	1	0	0	0	0	0	0	1	1	0	0	1	0	1	1
	CD44_HUMAN	0	0	50.0 AA STEP	50Step_Domain_p700.0_to_742.0	700	742	42			1	0	0	0	0	0	0	0	0	0	0	0	0	0	0	0	0	0	0	0	0	0	0	0	0	0	0	0	0	0
	CERU_HUMAN	1	2	50.0 AA STEP	50Step_Domain_p0_to_50	0	50	50	KLISVDTEHSNIYLQNGPDR LISVDTEHSNIYLQNGPDR KLISVDTEHSNIYLQNGPDR HYYIGIIETTWDYASDHGEK KLISVDTEHSNIYLQNGPDR KLISVDTEHSNIYLQNGPDR LISVDTEHSNIYLQNGPDR KLISVDTEHSNIYLQNGPDR	HYYIGIIETTWDYASDHGEK LISVDTEHSNIYLQNGPDR HYYIGIIETTWDYASDHGEK KLISVDTEHSNIYLQNGPDR HYYIGIIETTWDYASDHGEK LISVDTEHSNIYLQNGPDR HYYIGIIETTWDYASDHGEK LISVDTEHSNIYLQNGPDR HYYIGIIETTWDYASDHGEK HYYIGIIETTWDYASDHGEK KLISVDTEHSNIYLQNGPDR LISVDTEHSNIYLQNGPDR HYYIGIIETTWDYASDHGEK	1	-0.02	0	2	2	2	1	2	1	2	4	1	0	2	1	1	0	2	2	2	1	2	2	2	2	1	0	3	1	1
	CERU_HUMAN	1	1	50.0 AA STEP	50Step_Domain_p50.0_to_100.0	50	100	50	ALYLQYTDETFR KLISVDTEHSNIYLQNGPDR LISVDTEHSNIYLQNGPDR KLISVDTEHSNIYLQNGPDR KLISVDTEHSNIYLQNGPDR KLISVDTEHSNIYLQNGPDR LISVDTEHSNIYLQNGPDR KLISVDTEHSNIYLQNGPDR	LISVDTEHSNIYLQNGPDR KLISVDTEHSNIYLQNGPDR TTIEKPVWLGFLGPIIK LISVDTEHSNIYLQNGPDR LISVDTEHSNIYLQNGPDR KLISVDTEHSNIYLQNGPDR LISVDTEHSNIYLQNGPDR ALYLQYTDETFR TTIEKPVWLGFLGPIIK	1	0	0	1	2	2	1	1	1	1	4	0	0	2	1	2	0	1	3	2	1	1	1	1	2	0	0	2	1	2
	CERU_HUMAN	0	0	50.0 AA STEP	50Step_Domain_p100.0_to_150.0	100	150	50			1	0	0	0	0	0	0	0	0	0	0	0	0	0	0	0	0	0	0	0	0	0	0	0	0	0	0	0	0	0
	CERU_HUMAN	2	2	50.0 AA STEP	50Step_Domain_p150.0_to_200.0	150	200	50	DIASGLIGPLIICK DIASGLIGPLIICK IYHSHIDAPK DIASGLIGPLIICK IYHSHIDAPK DIASGLIGPLIICK IYHSHIDAPK DIASGLIGPLIICK DIASGLIGPLIICK IYHSHIDAPK DIASGLIGPLIICK IYHSHIDAPK	DIASGLIGPLIICK IYHSHIDAPK DIASGLIGPLIICK IYHSHIDAPK DIASGLIGPLIICK DIASGLIGPLIICK IYHSHIDAPK DIASGLIGPLIICK IYHSHIDAPK DIASGLIGPLIICK IYHSHIDAPK IYHSHIDAPK	1	0	2	2	2	3	2	2	1	3	2	2	2	2	3	1	1	3	2	3	2	2	2	3	1	3	2	3	3	1
	CERU_HUMAN	2	2	50.0 AA STEP	50Step_Domain_p200.0_to_250.0	200	250	50	DIASGLIGPLIICK DIASGLIGPLIICK DIASGLIGPLIICK TYCSEPEKVDKDNEDFQESNR DIASGLIGPLIICK DIASGLIGPLIICK DIASGLIGPLIICK TYCSEPEKVDKDNEDFQESNR DIASGLIGPLIICK TYCSEPEKVDKDNEDFQESNR	DIASGLIGPLIICK DIASGLIGPLIICK DIASGLIGPLIICK TYCSEPEKVDKDNEDFQESNR DIASGLIGPLIICK TYCSEPEKVDKDNEDFQESNR DIASGLIGPLIICK DIASGLIGPLIICK TYCSEPEKVDKDNEDFQESNR	1	0	2	2	1	2	2	2	1	3	2	2	2	2	4	0	1	2	1	2	2	3	1	3	1	2	2	3	4	0
	CERU_HUMAN	1	0	50.0 AA STEP	50Step_Domain_p250.0_to_300.0	250	300	50	TYCSEPEKVDKDNEDFQESNR TYCSEPEKVDKDNEDFQESNR TYCSEPEKVDKDNEDFQESNR	TYCSEPEKVDKDNEDFQESNR TYCSEPEKVDKDNEDFQESNR TYCSEPEKVDKDNEDFQESNR	1	0.02	0	0	0	0	1	1	0	1	0	0	1	1	2	0	0	0	0	0	1	1	0	1	0	0	1	1	2	0
	CERU_HUMAN	0	0	50.0 AA STEP	50Step_Domain_p300.0_to_350.0	300	350	50			1	0	0	0	0	0	0	0	0	0	0	0	0	0	0	0	0	0	0	0	0	0	0	0	0	0	0	0	0	0
	CERU_HUMAN	0	0	50.0 AA STEP	50Step_Domain_p350.0_to_400.0	350	400	50			1	0	0	0	0	0	0	0	0	0	0	0	0	0	0	0	0	0	0	0	0	0	0	0	0	0	0	0	0	0
	CERU_HUMAN	1	1	50.0 AA STEP	50Step_Domain_p400.0_to_450.0	400	450	50	EYTDASFTNR ERGPEEEHLGILGPVIWAEVGDTIR EYTDASFTNR GPEEEHLGILGPVIWAEVGDTIR EYTDASFTNR EYTDASFTNR EYTDASFTNR	EYTDASFTNR EYTDASFTNR EYTDASFTNR EYTDASFTNR EYTDASFTNR EYTDASFTNR	1	0	2	1	0	1	1	0	1	1	2	1	1	1	1	1	1	1	0	1	1	0	2	1	1	1	1	1	1	1
	CERU_HUMAN	2	3	50.0 AA STEP	50Step_Domain_p450.0_to_500.0	450	500	50	GAYPLSIEPIGVR GAYPLSIEPIGVR NNEGTYYSPNYNPQSR ERGPEEEHLGILGPVIWAEVGDTIR GAYPLSIEPIGVR NNEGTYYSPNYNPQSR GAYPLSIEPIGVR GPEEEHLGILGPVIWAEVGDTIR NNEGTYYSPNYNPQSR GAYPLSIEPIGVR GAYPLSIEPIGVR GAYPLSIEPIGVR	GAYPLSIEPIGVR NNEGTYYSPNYNPQSR GAYPLSIEPIGVR NNEGTYYSPNYNPQSR GAYPLSIEPIGVR NNEGTYYSPNYNPQSR GAYPLSIEPIGVR NNEGTYYSPNYNPQSR GAYPLSIEPIGVR NNEGTYYSPNYNPQSR GAYPLSIEPIGVR NNEGTYYSPNYNPQSR GAYPLSIEPIGVR NNEGTYYSPNYNPQSR	1	-0.02	2	3	3	2	3	2	3	3	2	3	1	2	2	4	1	4	4	2	3	2	5	3	1	4	1	3	2	4
	CERU_HUMAN	4	3	50.0 AA STEP	50Step_Domain_p500.0_to_550.0	500	550	50	DIFTGLIGPMK EVGPTNADPVCLAK DIFTGLIGPMK EVGPTNADPVCLAK SVPPSASHVAPTETFTYEWTVPK DIFTGLIGPMK EVGPTNADPVCLAK SVPPSASHVAPTETFTYEWTVPK DIFTGLIGPMK EVGPTNADPVCLAK MYYSAVDPTK SVPPSASHVAPTETFTYEWTVPK DIFTGLIGPMK EVGPTNADPVCLAK DIFTGLIGPMK EVGPTNADPVCLAK DIFTGLIGPMK EVGPTNADPVCLAK	DIFTGLIGPMK EVGPTNADPVCLAK DIFTGLIGPMK EVGPTNADPVCLAK SVPPSASHVAPTETFTYEWTVPK DIFTGLIGPMK EVGPTNADPVCLAK MYYSAVDPTK SVPPSASHVAPTETFTYEWTVPK DIFTGLIGPMK EVGPTNADPVCLAK MYYSAVDPTK DIFTGLIGPMK EVGPTNADPVCLAK MYYSAVDPTK DIFTGLIGPMK EVGPTNADPVCLAK DIFTGLIGPMK	0.0066	0.02	7	2	3	3	4	4	3	3	5	3	4	2	3	2	3	2	4	3	4	5	5	3	3	4	3	2	3	2
	CERU_HUMAN	2	2	50.0 AA STEP	50Step_Domain_p550.0_to_600.0	550	600	50	DIFTGLIGPMK DIFTGLIGPMK MFTTAPDQVDKEDEDFQESNK DIFTGLIGPMK DIFTGLIGPMK MFTTAPDQVDKEDEDFQESNK DIFTGLIGPMK DIFTGLIGPMK DIFTGLIGPMK	DIFTGLIGPMK MFTTAPDQVDKEDEDFQESNK DIFTGLIGPMK MFTTAPDQVDKEDEDFQESNK DIFTGLIGPMK MFTTAPDQVDKEDEDFQESNK DIFTGLIGPMK DIFTGLIGPMK DIFTGLIGPMK MFTTAPDQVDKEDEDFQESNK DIFTGLIGPMK	1	0	2	2	2	2	1	2	2	1	2	1	1	2	1	2	1	2	2	2	1	2	3	1	1	1	1	2	1	2
	CERU_HUMAN	0	1	50.0 AA STEP	50Step_Domain_p600.0_to_650.0	600	650	50	MFTTAPDQVDKEDEDFQESNK MFTTAPDQVDKEDEDFQESNK	MFTTAPDQVDKEDEDFQESNK MFTTAPDQVDKEDEDFQESNK MFTTAPDQVDKEDEDFQESNK MFTTAPDQVDKEDEDFQESNK	1	-0.02	0	1	1	1	0	1	1	0	0	0	0	1	0	0	0	1	1	1	0	1	2	0	0	0	0	1	0	0
	CERU_HUMAN	0	0	50.0 AA STEP	50Step_Domain_p650.0_to_700.0	650	700	50		DTANLFPQTSLTLHMWPDTEGTFNVECLTTDHYTGGMK	1	0	0	1	0	0	0	0	0	0	0	0	0	0	0	0	0	1	0	0	0	0	0	0	0	0	0	0	0	0
	CERU_HUMAN	0	0	50.0 AA STEP	50Step_Domain_p700.0_to_750.0	700	750	50	RQSEDSTFYLGER RQSEDSTFYLGER	DTANLFPQTSLTLHMWPDTEGTFNVECLTTDHYTGGMK RQSEDSTFYLGER	1	0	0	1	1	0	1	1	0	0	0	0	0	0	0	0	0	1	1	0	1	1	0	0	0	0	0	0	0	0
	CERU_HUMAN	1	2	50.0 AA STEP	50Step_Domain_p750.0_to_800.0	750	800	50	KAEEEHLGILGPQLHADVGDKVK KAEEEHLGILGPQLHADVGDKVK KAEEEHLGILGPQLHADVGDKVK QYTDSTFR KAEEEHLGILGPQLHADVGDK KAEEEHLGILGPQLHADVGDKVK QYTDSTFR KAEEEHLGILGPQLHADVGDKVK QYTDSTFR	KAEEEHLGILGPQLHADVGDK KAEEEHLGILGPQLHADVGDKVK KAEEEHLGILGPQLHADVGDKVK QYTDSTFR KAEEEHLGILGPQLHADVGDK KAEEEHLGILGPQLHADVGDKVK KAEEEHLGILGPQLHADVGDKVK QYTDSTFR KAEEEHLGILGPQLHADVGDKVK QYTDSTFR KAEEEHLGILGPQLHADVGDK KAEEEHLGILGPQLHADVGDKVK QYTDSTFR KAEEEHLGILGPQLHADVGDKVK	1	-0.02	0	2	1	2	1	2	2	2	0	1	4	2	2	2	0	2	1	2	1	2	3	2	0	1	3	3	2	2
	CERU_HUMAN	1	1	50.0 AA STEP	50Step_Domain_p800.0_to_850.0	800	850	50	KAEEEHLGILGPQLHADVGDKVK KAEEEHLGILGPQLHADVGDKVK KAEEEHLGILGPQLHADVGDKVK KAEEEHLGILGPQLHADVGDK KAEEEHLGILGPQLHADVGDKVK KAEEEHLGILGPQLHADVGDKVK	KAEEEHLGILGPQLHADVGDK KAEEEHLGILGPQLHADVGDKVK KAEEEHLGILGPQLHADVGDKVK KAEEEHLGILGPQLHADVGDK KAEEEHLGILGPQLHADVGDKVK KAEEEHLGILGPQLHADVGDKVK KAEEEHLGILGPQLHADVGDKVK KAEEEHLGILGPQLHADVGDK KAEEEHLGILGPQLHADVGDKVK KAEEEHLGILGPQLHADVGDKVK	1	0	0	2	1	1	1	2	1	1	0	0	2	2	1	2	0	2	1	1	1	2	2	1	0	0	2	2	1	2
	CERU_HUMAN	0	0	50.0 AA STEP	50Step_Domain_p850.0_to_900.0	850	900	50		DLYSGLIGPLIVCR DLYSGLIGPLIVCR DLYSGLIGPLIVCR	1	0	0	1	0	1	0	0	0	0	0	1	0	0	0	0	0	1	0	1	0	0	0	0	0	1	0	0	0	0
	CERU_HUMAN	0	1	50.0 AA STEP	50Step_Domain_p900.0_to_950.0	900	950	50	VNKDDEEFIESNK	DLYSGLIGPLIVCR DLYSGLIGPLIVCR VNKDDEEFIESNK VNKDDEEFIESNK DLYSGLIGPLIVCR VNKDDEEFIESNK VNKDDEEFIESNK VNKDDEEFIESNK	0.22	-0.02	0	1	0	1	0	1	1	1	0	2	0	1	0	1	0	1	0	1	0	1	1	1	0	2	0	1	0	1
	CERU_HUMAN	0	1	50.0 AA STEP	50Step_Domain_p950.0_to_1000.0	950	1000	50	VNKDDEEFIESNK	VNKDDEEFIESNK VNKDDEEFIESNK VNKDDEEFIESNK VNKDDEEFIESNK VNKDDEEFIESNK	1	-0.02	0	0	0	0	0	1	1	1	0	1	0	1	0	1	0	0	0	0	0	1	1	1	0	1	0	1	0	1
	CERU_HUMAN	0	0	50.0 AA STEP	50Step_Domain_p1000.0_to_1050.0	1000	1050	50			1	0	0	0	0	0	0	0	0	0	0	0	0	0	0	0	0	0	0	0	0	0	0	0	0	0	0	0	0	0
	CERU_HUMAN	0	0	50.0 AA STEP	50Step_Domain_p1050.0_to_1065.0	1050	1065	15			1	0	0	0	0	0	0	0	0	0	0	0	0	0	0	0	0	0	0	0	0	0	0	0	0	0	0	0	0	0
	CFAD_HUMAN	0	0	50.0 AA STEP	50Step_Domain_p0_to_50	0	50	50			1	0	0	0	0	0	0	0	0	0	0	0	0	0	0	0	0	0	0	0	0	0	0	0	0	0	0	0	0	0
	CFAD_HUMAN	1	0	50.0 AA STEP	50Step_Domain_p50.0_to_100.0	50	100	50	AVPHPDSQPDTIDHDLLLLQLSEK VQVLLGAHSLSQPEPSK AVPHPDSQPDTIDHDLLLLQLSEK AVPHPDSQPDTIDHDLLLLQLSEK VQVLLGAHSLSQPEPSK AVPHPDSQPDTIDHDLLLLQLSEK VQVLLGAHSLSQPEPSK VQVLLGAHSLSQPEPSK	AVPHPDSQPDTIDHDLLLLQLSEK	0.0006	0.02	2	0	2	0	0	0	2	0	0	0	2	1	1	0	3	0	1	0	0	0	4	0	0	0	3	1	2	0
	CFAD_HUMAN	1	0	50.0 AA STEP	50Step_Domain_p100.0_to_150.0	100	150	50	AVPHPDSQPDTIDHDLLLLQLSEK AVPHPDSQPDTIDHDLLLLQLSEK AVPHPDSQPDTIDHDLLLLQLSEK AVPHPDSQPDTIDHDLLLLQLSEK	AVPHPDSQPDTIDHDLLLLQLSEK	0.1848	0.02	1	0	2	0	0	0	1	0	0	0	1	1	0	0	1	0	1	0	0	0	2	0	0	0	1	1	0	0
	CFAD_HUMAN	0	0	50.0 AA STEP	50Step_Domain_p150.0_to_200.0	150	200	50	LMCAESNR RPDSLQHVLLPVLDR	RPDSLQHVLLPVLDR	1	0	0	0	0	0	0	0	1	0	0	0	0	1	1	0	0	0	0	0	0	0	1	0	0	0	0	1	2	0
	CFAD_HUMAN	1	0	50.0 AA STEP	50Step_Domain_p200.0_to_250.0	200	250	50	DSCKGDSGGPLVCGGVLEGVVTSGSR GDSGGPLVCGGVLEGVVTSGSR DSCKGDSGGPLVCGGVLEGVVTSGSR DSCKGDSGGPLVCGGVLEGVVTSGSR GDSGGPLVCGGVLEGVVTSGSR GDSGGPLVCGGVLEGVVTSGSR DSCKGDSGGPLVCGGVLEGVVTSGSR GDSGGPLVCGGVLEGVVTSGSR	DSCKGDSGGPLVCGGVLEGVVTSGSR	0.0108	0.02	2	0	2	0	0	0	1	0	0	0	1	1	1	0	3	0	1	0	0	0	2	0	0	0	2	1	2	0
	CFAD_HUMAN	0	0	50.0 AA STEP	50Step_Domain_p250.0_to_253.0	250	253	3			1	0	0	0	0	0	0	0	0	0	0	0	0	0	0	0	0	0	0	0	0	0	0	0	0	0	0	0	0	0
	CH60_HUMAN	0	0	50.0 AA STEP	50Step_Domain_p0_to_50	0	50	50			1	0	0	0	0	0	0	0	0	0	0	0	0	0	0	0	0	0	0	0	0	0	0	0	0	0	0	0	0	0
	CH60_HUMAN	2	2	50.0 AA STEP	50Step_Domain_p50.0_to_100.0	50	100	50	LVQDVANNTNEEAGDGTTTATVLAR TVIIEQSWGSPK LVQDVANNTNEEAGDGTTTATVLAR LVQDVANNTNEEAGDGTTTATVLAR TVIIEQSWGSPK LVQDVANNTNEEAGDGTTTATVLAR LVQDVANNTNEEAGDGTTTATVLAR	TVIIEQSWGSPK TVIIEQSWGSPK LVQDVANNTNEEAGDGTTTATVLAR TVIIEQSWGSPK LVQDVANNTNEEAGDGTTTATVLAR TVIIEQSWGSPK LVQDVANNTNEEAGDGTTTATVLAR TVIIEQSWGSPK LVQDVANNTNEEAGDGTTTATVLAR TVIIEQSWGSPK LVQDVANNTNEEAGDGTTTATVLAR TVIIEQSWGSPK	1	0	3	2	2	2	3	3	1	2	0	3	1	3	2	2	2	2	2	1	2	3	1	3	0	2	1	3	1	3
	CH60_HUMAN	2	1	50.0 AA STEP	50Step_Domain_p100.0_to_150.0	100	150	50	LVQDVANNTNEEAGDGTTTATVLAR LVQDVANNTNEEAGDGTTTATVLAR LVQDVANNTNEEAGDGTTTATVLAR GANPVEIR GANPVEIR LVQDVANNTNEEAGDGTTTATVLAR GANPVEIR LVQDVANNTNEEAGDGTTTATVLAR	GANPVEIR LVQDVANNTNEEAGDGTTTATVLAR GANPVEIR LVQDVANNTNEEAGDGTTTATVLAR LVQDVANNTNEEAGDGTTTATVLAR GANPVEIR LVQDVANNTNEEAGDGTTTATVLAR GANPVEIR GVMLAVDAVIAELKK LVQDVANNTNEEAGDGTTTATVLAR	1	0.02	1	0	2	0	3	2	0	1	2	1	2	2	3	2	1	0	2	0	2	2	0	2	1	1	2	2	2	3
	CH60_HUMAN	0	0	50.0 AA STEP	50Step_Domain_p150.0_to_200.0	150	200	50	QSKPVTTPEEIAQVATISANGDKEIGNIISDAMK	QSKPVTTPEEIAQVATISANGDKEIGNIISDAMK GVMLAVDAVIAELKK	1	0	0	1	1	0	0	0	0	0	0	0	0	0	0	1	0	1	1	0	0	0	0	0	0	0	0	0	0	1
	CH60_HUMAN	2	1	50.0 AA STEP	50Step_Domain_p200.0_to_250.0	200	250	50	TLNDELEIIEGMK TLNDELEIIEGMKFDR CEFQDAYVLLSEK TLNDELEIIEGMK TLNDELEIIEGMKFDR CEFQDAYVLLSEK TLNDELEIIEGMKFDR TLNDELEIIEGMK TLNDELEIIEGMKFDR TLNDELEIIEGMKFDR CEFQDAYVLLSEK TLNDELEIIEGMK	CEFQDAYVLLSEK TLNDELEIIEGMKFDR TLNDELEIIEGMKFDR CEFQDAYVLLSEK TLNDELEIIEGMKFDR TLNDELEIIEGMKFDR TLNDELEIIEGMK TLNDELEIIEGMKFDR	0.0336	0.02	3	2	3	0	3	1	2	1	2	1	2	0	0	1	2	2	3	0	2	1	2	2	1	1	2	0	0	2
	CH60_HUMAN	2	3	50.0 AA STEP	50Step_Domain_p250.0_to_300.0	250	300	50	VGLQVVAVK VGLQVVAVK VGLQVVAVK ISSIQSIVPALEIANAHR VGLQVVAVK VGLQVVAVK ISSIQSIVPALEIANAHR VGLQVVAVK ISSIQSIVPALEIANAHR VGLQVVAVK	ISSIQSIVPALEIANAHR VGLQVVAVK ISSIQSIVPALEIANAHR VGLQVVAVK ISSIQSIVPALEIANAHR VGLQVVAVK ISSIQSIVPALEIANAHR VGLQVVAVK ISSIQSIVPALEIANAHR VGLQVVAVK ISSIQSIVPALEIANAHR VGLQVVAVK ISSIQSIVPALEIANAHR VGLQVVAVK	0.012	-0.02	1	3	1	4	1	3	2	3	2	3	2	3	3	3	1	3	1	2	1	3	2	4	1	2	2	4	2	4
	CH60_HUMAN	3	2	50.0 AA STEP	50Step_Domain_p300.0_to_350.0	300	350	50	VGEVIVTKDDAMLLK VGLQVVAVK VGEVIVTKDDAMLLK VGLQVVAVK VGEVIVTKDDAMLLK VGLQVVAVK VGEVIVTKDDAMLLK VGLQVVAVK VGEVIVTKDDAMLLK VGLQVVAVK VGEVIVTK VGLQVVAVK VGLQVVAVK	VGEVIVTKDDAMLLK VGLQVVAVK VGLQVVAVK VGEVIVTKDDAMLLK VGLQVVAVK VGLQVVAVK VGLQVVAVK VGEVIVTKDDAMLLK VGLQVVAVK VGEVIVTK VGLQVVAVK	1	0.02	3	3	2	2	3	2	2	1	4	1	2	3	2	2	2	3	2	1	2	2	2	2	2	1	2	3	1	3
	CH60_HUMAN	3	2	50.0 AA STEP	50Step_Domain_p350.0_to_400.0	350	400	50	LSDGVAVLK VGEVIVTKDDAMLLK IQEIIEQLDVTTSEYEKEKLNER LSDGVAVLK VGEVIVTKDDAMLLK LSDGVAVLK VGEVIVTKDDAMLLK LSDGVAVLK VGEVIVTKDDAMLLK IQEIIEQLDVTTSEYEKEKLNER LSDGVAVLK VGEVIVTKDDAMLLK IQEIIEQLDVTTSEYEKEKLNER LSDGVAVLK RIQEIIEQLDVTTSEYEKEK VGEVIVTK LSDGVAVLK	LSDGVAVLK VGEVIVTKDDAMLLK LSDGVAVLK LSDGVAVLK VGEVIVTKDDAMLLK IQEIIEQLDVTTSEYEKEK IQEIIEQLDVTTSEYEKEKLNER LSDGVAVLK IQEIIEQLDVTTSEYEKEKLNER LSDGVAVLK IQEIIEQLDVTTSEYEKEKLNER LSDGVAVLK VGEVIVTKDDAMLLK IQEIIEQLDVTTSEYEKEK IQEIIEQLDVTTSEYEKEKLNER LSDGVAVLK VGEVIVTK	0.2244	0.02	3	2	4	2	3	2	2	2	6	3	4	3	2	3	2	2	4	1	2	2	2	3	3	2	5	3	1	4
	CH60_HUMAN	3	3	50.0 AA STEP	50Step_Domain_p400.0_to_450.0	400	450	50	AAVEEGIVLGGGCALLR LSDGVAVLK AAVEEGIVLGGGCALLR LSDGVAVLK CIPALDSLTPANEDQK LSDGVAVLK AAVEEGIVLGGGCALLR CIPALDSLTPANEDQK LSDGVAVLK LSDGVAVLK AAVEEGIVLGGGCALLR LSDGVAVLK AAVEEGIVLGGGCALLR LSDGVAVLK	AAVEEGIVLGGGCALLR CIPALDSLTPANEDQK LSDGVAVLK VGGTSDVEVNEK AAVEEGIVLGGGCALLR LSDGVAVLK AAVEEGIVLGGGCALLR LSDGVAVLK AAVEEGIVLGGGCALLR LSDGVAVLK VGGTSDVEVNEK AAVEEGIVLGGGCALLR LSDGVAVLK AAVEEGIVLGGGCALLR CIPALDSLTPANEDQK LSDGVAVLK LSDGVAVLK VGGTSDVEVNEK	1	0	3	3	2	4	3	2	4	2	2	3	3	3	5	1	2	4	2	2	2	2	4	3	1	2	3	3	3	2
	CH60_HUMAN	0	0	50.0 AA STEP	50Step_Domain_p450.0_to_500.0	450	500	50	CIPALDSLTPANEDQK CIPALDSLTPANEDQK	CIPALDSLTPANEDQK CIPALDSLTPANEDQK IMQSSSEVGYDAMAGDFVNMVEK	1	0	0	1	0	0	1	0	2	0	0	0	0	1	0	1	0	1	0	0	1	0	2	0	0	0	0	1	0	1
	CH60_HUMAN	0	0	50.0 AA STEP	50Step_Domain_p500.0_to_550.0	500	550	50		IMQSSSEVGYDAMAGDFVNMVEK	1	0	0	0	0	0	0	0	0	0	0	0	0	0	0	1	0	0	0	0	0	0	0	0	0	0	0	0	0	1
	CH60_HUMAN	0	0	50.0 AA STEP	50Step_Domain_p550.0_to_573.0	550	573	23			1	0	0	0	0	0	0	0	0	0	0	0	0	0	0	0	0	0	0	0	0	0	0	0	0	0	0	0	0	0
	CISY_HUMAN	0	0	50.0 AA STEP	50Step_Domain_p0_to_50	0	50	50		DILADLIPK	1	0	0	0	0	0	0	0	0	0	0	0	0	0	0	1	0	0	0	0	0	0	0	0	0	0	0	0	0	1
	CISY_HUMAN	0	2	50.0 AA STEP	50Step_Domain_p50.0_to_100.0	50	100	50	GFSIPECQK GLVYETSVLDPDEGIR GLVYETSVLDPDEGIR	GLVYETSVLDPDEGIR GLVYETSVLDPDEGIR GFSIPECQK GLVYETSVLDPDEGIR GFSIPECQK GLVYETSVLDPDEGIR GFSIPECQK GLVYETSVLDPDEGIR GLVYETSVLDPDEGIR	0	-0.04	0	2	0	0	2	2	1	2	0	2	0	4	0	1	0	1	0	0	2	1	1	2	0	2	0	2	0	2
	CISY_HUMAN	0	1	50.0 AA STEP	50Step_Domain_p100.0_to_150.0	100	150	50	GFSIPECQK	GFSIPECQK GFSIPECQK GFSIPECQK	1	-0.02	0	0	0	0	1	0	0	1	0	1	0	2	0	0	0	0	0	0	1	0	0	1	0	1	0	1	0	0
	CISY_HUMAN	0	0	50.0 AA STEP	50Step_Domain_p150.0_to_200.0	150	200	50		AYAQGISR	1	0	0	0	0	0	0	0	0	0	0	0	0	0	0	1	0	0	0	0	0	0	0	0	0	0	0	0	0	1
	CISY_HUMAN	0	0	50.0 AA STEP	50Step_Domain_p200.0_to_250.0	200	250	50			1	0	0	0	0	0	0	0	0	0	0	0	0	0	0	0	0	0	0	0	0	0	0	0	0	0	0	0	0	0
	CISY_HUMAN	0	0	50.0 AA STEP	50Step_Domain_p250.0_to_300.0	250	300	50			1	0	0	0	0	0	0	0	0	0	0	0	0	0	0	0	0	0	0	0	0	0	0	0	0	0	0	0	0	0
	CISY_HUMAN	0	1	50.0 AA STEP	50Step_Domain_p300.0_to_350.0	300	350	50	DYIWNTLNSGR	DYIWNTLNSGR DYIWNTLNSGR DYIWNTLNSGR DYIWNTLNSGR DYIWNTLNSGR VVPGYGHAVLR	0.003	-0.02	0	2	0	0	0	2	1	1	0	1	0	0	0	2	0	1	0	0	0	1	1	1	0	1	0	0	0	3
	CISY_HUMAN	0	0	50.0 AA STEP	50Step_Domain_p350.0_to_400.0	350	400	50	IVPNVLLEQGK IVPNVLLEQGK	VVPGYGHAVLR	1	0	0	0	0	0	1	0	1	0	0	0	0	0	0	1	0	0	0	0	1	0	1	0	0	0	0	0	0	2
	CISY_HUMAN	0	0	50.0 AA STEP	50Step_Domain_p400.0_to_450.0	400	450	50			1	0	0	0	0	0	0	0	0	0	0	0	0	0	0	0	0	0	0	0	0	0	0	0	0	0	0	0	0	0
	CISY_HUMAN	0	0	50.0 AA STEP	50Step_Domain_p450.0_to_466.0	450	466	16			1	0	0	0	0	0	0	0	0	0	0	0	0	0	0	0	0	0	0	0	0	0	0	0	0	0	0	0	0	0
	CLH1_HUMAN	0	0	50.0 AA STEP	50Step_Domain_p0_to_50	0	50	50			1	0	0	0	0	0	0	0	0	0	0	0	0	0	0	0	0	0	0	0	0	0	0	0	0	0	0	0	0	0
	CLH1_HUMAN	0	0	50.0 AA STEP	50Step_Domain_p50.0_to_100.0	50	100	50		TLQIFNIEMK TLQIFNIEMK TLQIFNIEMK	1	0	0	1	0	0	0	0	0	0	0	1	0	0	0	1	0	1	0	0	0	0	0	0	0	1	0	0	0	1
	CLH1_HUMAN	0	0	50.0 AA STEP	50Step_Domain_p100.0_to_150.0	100	150	50	AHTMTDDVTFWK	HSSLAGCQIINYR AHTMTDDVTFWK	1	0	0	0	0	0	0	0	1	0	0	0	0	1	0	1	0	0	0	0	0	0	1	0	0	0	0	1	0	1
	CLH1_HUMAN	0	0	50.0 AA STEP	50Step_Domain_p150.0_to_200.0	150	200	50		HSSLAGCQIINYR WLLLTGISAQQNR	1	0	0	0	0	0	0	0	0	0	0	0	0	1	0	0	0	0	0	0	0	0	0	0	0	0	0	2	0	0
	CLH1_HUMAN	0	0	50.0 AA STEP	50Step_Domain_p200.0_to_250.0	200	250	50	LHIIEVGTPPTGNQPFPK LHIIEVGTPPTGNQPFPK	LHIIEVGTPPTGNQPFPK LHIIEVGTPPTGNQPFPK LHIIEVGTPPTGNQPFPK	1	0	1	0	0	0	0	1	1	0	0	1	0	0	0	1	1	0	0	0	0	1	1	0	0	2	0	0	0	1
	CLH1_HUMAN	0	0	50.0 AA STEP	50Step_Domain_p250.0_to_300.0	250	300	50		ISGETIFVTAPHEATAGIIGVNR ISGETIFVTAPHEATAGIIGVNR	1	0	0	0	0	0	0	0	0	1	0	0	0	0	0	1	0	0	0	0	0	0	0	1	0	0	0	0	0	1
	CLH1_HUMAN	0	0	50.0 AA STEP	50Step_Domain_p300.0_to_350.0	300	350	50		ISGETIFVTAPHEATAGIIGVNR ISGETIFVTAPHEATAGIIGVNR	1	0	0	0	0	0	0	0	0	1	0	0	0	0	0	1	0	0	0	0	0	0	0	1	0	0	0	0	0	1
	CLH1_HUMAN	1	1	50.0 AA STEP	50Step_Domain_p350.0_to_400.0	350	400	50	FNALFAQGNYSEAAK NNLAGAEELFAR FNALFAQGNYSEAAK NNLAGAEELFAR NNLAGAEELFAR NNLAGAEELFAR	FNALFAQGNYSEAAK NNLAGAEELFAR NNLAGAEELFAR NNLAGAEELFAR FNALFAQGNYSEAAK NNLAGAEELFAR NNLAGAEELFAR FNALFAQGNYSEAAK NNLAGAEELFAR	1	0	1	0	0	3	0	1	1	1	3	1	1	1	1	1	1	0	0	2	0	1	1	1	2	2	1	1	1	2
	CLH1_HUMAN	0	0	50.0 AA STEP	50Step_Domain_p400.0_to_450.0	400	450	50			1	0	0	0	0	0	0	0	0	0	0	0	0	0	0	0	0	0	0	0	0	0	0	0	0	0	0	0	0	0
	CLH1_HUMAN	1	1	50.0 AA STEP	50Step_Domain_p450.0_to_500.0	450	500	50	WLKEDKLECSEELGDLVK WLKEDKLECSEELGDLVK WLKEDKLECSEELGDLVK	VIQCFAETGQVQK WLKEDKLECSEELGDLVK WLKEDKLECSEELGDLVK VIQCFAETGQVQK VIQCFAETGQVQK VIQCFAETGQVQK WLKEDKLECSEELGDLVK	1	0	0	3	3	0	2	1	1	1	0	1	0	1	0	0	0	2	1	0	1	1	1	1	0	1	0	2	0	0
	CLH1_HUMAN	0	0	50.0 AA STEP	50Step_Domain_p500.0_to_550.0	500	550	50			1	0	0	0	0	0	0	0	0	0	0	0	0	0	0	0	0	0	0	0	0	0	0	0	0	0	0	0	0	0
	CLH1_HUMAN	0	0	50.0 AA STEP	50Step_Domain_p550.0_to_600.0	550	600	50			1	0	0	0	0	0	0	0	0	0	0	0	0	0	0	0	0	0	0	0	0	0	0	0	0	0	0	0	0	0
	CLH1_HUMAN	0	0	50.0 AA STEP	50Step_Domain_p600.0_to_650.0	600	650	50			1	0	0	0	0	0	0	0	0	0	0	0	0	0	0	0	0	0	0	0	0	0	0	0	0	0	0	0	0	0
	CLH1_HUMAN	0	0	50.0 AA STEP	50Step_Domain_p650.0_to_700.0	650	700	50			1	0	0	0	0	0	0	0	0	0	0	0	0	0	0	0	0	0	0	0	0	0	0	0	0	0	0	0	0	0
	CLH1_HUMAN	0	0	50.0 AA STEP	50Step_Domain_p700.0_to_750.0	700	750	50			1	0	0	0	0	0	0	0	0	0	0	0	0	0	0	0	0	0	0	0	0	0	0	0	0	0	0	0	0	0
	CLH1_HUMAN	0	0	50.0 AA STEP	50Step_Domain_p750.0_to_800.0	750	800	50			1	0	0	0	0	0	0	0	0	0	0	0	0	0	0	0	0	0	0	0	0	0	0	0	0	0	0	0	0	0
	CLH1_HUMAN	1	0	50.0 AA STEP	50Step_Domain_p800.0_to_850.0	800	850	50	GQFSTDELVAEVEKR GQFSTDELVAEVEKR GQFSTDELVAEVEKR GQFSTDELVAEVEKR GQFSTDELVAEVEKR GQFSTDELVAEVEKR	GQFSTDELVAEVEKR GQFSTDELVAEVEKR GQFSTDELVAEVEKR	0.0748	0.02	1	1	3	0	2	0	1	1	1	1	0	0	1	0	1	1	1	0	1	0	1	1	1	1	0	0	1	0
	CLH1_HUMAN	4	2	50.0 AA STEP	50Step_Domain_p850.0_to_900.0	850	900	50	GQFSTDELVAEVEKR IYIDSNNNPER LLLPWLEAR GQFSTDELVAEVEKR IYIDSNNNPER GQFSTDELVAEVEKR IHEGCEEPATHNALAK IYIDSNNNPER LLLPWLEAR GQFSTDELVAEVEKR IHEGCEEPATHNALAK IYIDSNNNPER LLLPWLEAR GQFSTDELVAEVEKR IHEGCEEPATHNALAK IYIDSNNNPER LLLPWLEAR IYIDSNNNPER LLLPWLEAR GQFSTDELVAEVEKR IYIDSNNNPER LLLPWLEAR	GQFSTDELVAEVEKR IHEGCEEPATHNALAK LLLPWLEAR IYIDSNNNPER LLLPWLEAR LLLPWLEAR GQFSTDELVAEVEKR IYIDSNNNPER LLLPWLEAR GQFSTDELVAEVEKR IHEGCEEPATHNALAK IYIDSNNNPER LLLPWLEAR IHEGCEEPATHNALAK IYIDSNNNPER LLLPWLEAR IYIDSNNNPER	0	0.04	4	4	6	3	6	1	3	3	5	2	3	2	3	1	3	3	2	2	4	1	4	3	4	4	2	3	3	1
	CLH1_HUMAN	0	0	50.0 AA STEP	50Step_Domain_p900.0_to_950.0	900	950	50	GQCDLELINVCNENSLFK GQCDLELINVCNENSLFK	GQCDLELINVCNENSLFK GQCDLELINVCNENSLFK	1	0	1	1	0	0	0	0	1	0	0	0	0	1	0	0	1	1	0	0	0	0	1	0	0	0	0	1	0	0
	CLH1_HUMAN	0	0	50.0 AA STEP	50Step_Domain_p950.0_to_1000.0	950	1000	50			1	0	0	0	0	0	0	0	0	0	0	0	0	0	0	0	0	0	0	0	0	0	0	0	0	0	0	0	0	0
	CLH1_HUMAN	0	1	50.0 AA STEP	50Step_Domain_p1000.0_to_1050.0	1000	1050	50	NLQNLLILTAIK NLQNLLILTAIK NLQNLLILTAIK	NLQNLLILTAIK NLQNLLILTAIK NLQNLLILTAIK IVLDNSVFSEHR NLQNLLILTAIK IVLDNSVFSEHR	1	-0.02	0	0	0	0	0	1	1	1	0	1	1	1	1	1	0	0	0	0	0	1	1	1	0	1	1	2	1	1
	CLH1_HUMAN	0	0	50.0 AA STEP	50Step_Domain_p1050.0_to_1100.0	1050	1100	50	KFDVNTSAVQVLIEHIGNLDR KFDVNTSAVQVLIEHIGNLDR	KFDVNTSAVQVLIEHIGNLDR KFDVNTSAVQVLIEHIGNLDR	1	0	0	0	0	0	0	1	1	0	0	1	1	0	0	0	0	0	0	0	0	1	1	0	0	1	1	0	0	0
	CLH1_HUMAN	0	0	50.0 AA STEP	50Step_Domain_p1100.0_to_1150.0	1100	1150	50		EAIDSYIK EAIDSYIK	1	0	0	0	0	0	0	0	0	0	0	0	0	1	0	1	0	0	0	0	0	0	0	0	0	0	0	1	0	1
	CLH1_HUMAN	0	1	50.0 AA STEP	50Step_Domain_p1150.0_to_1200.0	1150	1200	50	LAELEEFINGPNNAHIQQVGDR	LAELEEFINGPNNAHIQQVGDR LAELEEFINGPNNAHIQQVGDR LAELEEFINGPNNAHIQQVGDR	1	-0.02	0	0	0	2	0	0	0	0	0	1	0	1	1	0	0	0	0	1	0	0	0	0	0	1	0	1	1	0
	CLH1_HUMAN	1	1	50.0 AA STEP	50Step_Domain_p1200.0_to_1250.0	1200	1250	50	LASTLVHLGEYQAAVDGAR LASTLVHLGEYQAAVDGAR LASTLVHLGEYQAAVDGAR LASTLVHLGEYQAAVDGAR LASTLVHLGEYQAAVDGAR LAELEEFINGPNNAHIQQVGDR LASTLVHLGEYQAAVDGAR	LAELEEFINGPNNAHIQQVGDR LASTLVHLGEYQAAVDGAR LASTLVHLGEYQAAVDGAR LASTLVHLGEYQAAVDGAR LAELEEFINGPNNAHIQQVGDR LASTLVHLGEYQAAVDGAR LAELEEFINGPNNAHIQQVGDR LASTLVHLGEYQAAVDGAR LASTLVHLGEYQAAVDGAR	1	0	1	0	0	3	2	1	1	1	1	1	1	1	2	1	1	0	0	2	1	1	1	1	1	2	1	2	2	1
	CLH1_HUMAN	0	0	50.0 AA STEP	50Step_Domain_p1250.0_to_1300.0	1250	1300	50			1	0	0	0	0	0	0	0	0	0	0	0	0	0	0	0	0	0	0	0	0	0	0	0	0	0	0	0	0	0
	CLH1_HUMAN	0	0	50.0 AA STEP	50Step_Domain_p1300.0_to_1350.0	1300	1350	50			1	0	0	0	0	0	0	0	0	0	0	0	0	0	0	0	0	0	0	0	0	0	0	0	0	0	0	0	0	0
	CLH1_HUMAN	0	0	50.0 AA STEP	50Step_Domain_p1350.0_to_1400.0	1350	1400	50			1	0	0	0	0	0	0	0	0	0	0	0	0	0	0	0	0	0	0	0	0	0	0	0	0	0	0	0	0	0
	CLH1_HUMAN	0	0	50.0 AA STEP	50Step_Domain_p1400.0_to_1450.0	1400	1450	50			1	0	0	0	0	0	0	0	0	0	0	0	0	0	0	0	0	0	0	0	0	0	0	0	0	0	0	0	0	0
	CLH1_HUMAN	0	0	50.0 AA STEP	50Step_Domain_p1450.0_to_1500.0	1450	1500	50	SVNESLNNLFITEEDYQALR TSIDAYDNFDNISLAQR TSIDAYDNFDNISLAQR SVNESLNNLFITEEDYQALR	TSIDAYDNFDNISLAQR SVNESLNNLFITEEDYQALR TSIDAYDNFDNISLAQR	1	0	0	0	0	0	0	0	1	0	0	1	1	0	1	2	0	0	0	0	0	0	2	0	0	1	1	0	1	3
	CLH1_HUMAN	0	0	50.0 AA STEP	50Step_Domain_p1500.0_to_1550.0	1500	1550	50			1	0	0	0	0	0	0	0	0	0	0	0	0	0	0	0	0	0	0	0	0	0	0	0	0	0	0	0	0	0
	CLH1_HUMAN	0	0	50.0 AA STEP	50Step_Domain_p1550.0_to_1600.0	1550	1600	50			1	0	0	0	0	0	0	0	0	0	0	0	0	0	0	0	0	0	0	0	0	0	0	0	0	0	0	0	0	0
	CLH1_HUMAN	0	0	50.0 AA STEP	50Step_Domain_p1600.0_to_1650.0	1600	1650	50		VDKLDASESLR	1	0	0	0	0	0	0	0	0	0	0	0	0	0	0	1	0	0	0	0	0	0	0	0	0	0	0	0	0	1
	CLH1_HUMAN	0	0	50.0 AA STEP	50Step_Domain_p1650.0_to_1675.0	1650	1675	25			1	0	0	0	0	0	0	0	0	0	0	0	0	0	0	0	0	0	0	0	0	0	0	0	0	0	0	0	0	0
	CO4B_HUMAN	0	0	50.0 AA STEP	50Step_Domain_p0_to_50	0	50	50			1	0	0	0	0	0	0	0	0	0	0	0	0	0	0	0	0	0	0	0	0	0	0	0	0	0	0	0	0	0
	CO4B_HUMAN	1	1	50.0 AA STEP	50Step_Domain_p50.0_to_100.0	50	100	50	VDFTLSSER VDFTLSSER VDFTLSSER VDFTLSSER VDFTLSSER VDFTLSSER VDFTLSSER	VDFTLSSER VDFTLSSER VDFTLSSER VDFTLSSER	0.007	0	2	1	1	1	1	1	1	0	2	0	1	0	2	1	1	1	1	1	1	1	1	0	1	0	1	0	1	1
	CO4B_HUMAN	0	1	50.0 AA STEP	50Step_Domain_p100.0_to_150.0	100	150	50	GHLFLQTDQPIYNPGQR GHLFLQTDQPIYNPGQR GHLFLQTDQPIYNPGQR	GHLFLQTDQPIYNPGQR GHLFLQTDQPIYNPGQR GHLFLQTDQPIYNPGQR GHLFLQTDQPIYNPGQR GHLFLQTDQPIYNPGQR GHLFLQTDQPIYNPGQR GHLFLQTDQPIYNPGQR	0.0665	-0.02	0	1	1	1	1	1	0	2	0	1	1	1	0	1	0	1	1	1	1	1	0	1	0	1	1	1	0	1
	CO4B_HUMAN	1	1	50.0 AA STEP	50Step_Domain_p150.0_to_200.0	150	200	50	GHLFLQTDQPIYNPGQR GHLFLQTDQPIYNPGQR MRPSTDTITVMVENSHGLR GHLFLQTDQPIYNPGQR	GHLFLQTDQPIYNPGQR GHLFLQTDQPIYNPGQR GHLFLQTDQPIYNPGQR GHLFLQTDQPIYNPGQR GHLFLQTDQPIYNPGQR MRPSTDTITVMVENSHGLR GHLFLQTDQPIYNPGQR GHLFLQTDQPIYNPGQR MRPSTDTITVMVENSHGLR	0.0665	0	0	1	1	1	2	1	0	2	0	1	1	1	0	2	0	1	1	1	2	1	0	1	0	2	1	1	0	2
	CO4B_HUMAN	0	1	50.0 AA STEP	50Step_Domain_p200.0_to_250.0	200	250	50		YVLPNFEVK YVLPNFEVK KYVLPNFEVK YVLPNFEVK YVLPNFEVK	0.0665	-0.02	0	0	0	0	0	1	0	0	0	1	0	2	0	1	0	0	0	0	0	1	0	0	0	1	0	2	0	1
	CO4B_HUMAN	0	0	50.0 AA STEP	50Step_Domain_p250.0_to_300.0	250	300	50			1	0	0	0	0	0	0	0	0	0	0	0	0	0	0	0	0	0	0	0	0	0	0	0	0	0	0	0	0	0
	CO4B_HUMAN	1	1	50.0 AA STEP	50Step_Domain_p300.0_to_350.0	300	350	50	LNMGITDLQGLR LNMGITDLQGLR AEFQDALEK LNMGITDLQGLR AEFQDALEK LNMGITDLQGLR AEFQDALEK	AEFQDALEK AEFQDALEK AEFQDALEK AEFQDALEK AEFQDALEK	1	0	0	1	1	0	1	1	2	0	0	1	2	1	2	1	0	1	1	0	1	1	2	0	0	1	2	1	1	1
	CO4B_HUMAN	0	0	50.0 AA STEP	50Step_Domain_p350.0_to_400.0	350	400	50		EMSGSPASGIPVK EMSGSPASGIPVK	1	0	0	0	0	0	0	1	0	0	0	1	0	0	0	0	0	0	0	0	0	1	0	0	0	1	0	0	0	0
	CO4B_HUMAN	0	0	50.0 AA STEP	50Step_Domain_p400.0_to_450.0	400	450	50		EMSGSPASGIPVK EMSGSPASGIPVK	1	0	0	0	0	0	0	1	0	0	0	1	0	0	0	0	0	0	0	0	0	1	0	0	0	1	0	0	0	0
	CO4B_HUMAN	0	1	50.0 AA STEP	50Step_Domain_p450.0_to_500.0	450	500	50	VGDTLNLNLR	VGDTLNLNLR VGDTLNLNLR VGDTLNLNLR VGDTLNLNLR VGDTLNLNLR VGDTLNLNLR	0.0665	-0.02	0	1	0	1	0	1	0	0	0	1	1	1	0	1	0	1	0	1	0	1	0	0	0	1	1	1	0	1
	CO4B_HUMAN	0	0	50.0 AA STEP	50Step_Domain_p500.0_to_550.0	500	550	50			1	0	0	0	0	0	0	0	0	0	0	0	0	0	0	0	0	0	0	0	0	0	0	0	0	0	0	0	0	0
	CO4B_HUMAN	0	0	50.0 AA STEP	50Step_Domain_p550.0_to_600.0	550	600	50			1	0	0	0	0	0	0	0	0	0	0	0	0	0	0	0	0	0	0	0	0	0	0	0	0	0	0	0	0	0
	CO4B_HUMAN	0	0	50.0 AA STEP	50Step_Domain_p600.0_to_650.0	600	650	50			1	0	0	0	0	0	0	0	0	0	0	0	0	0	0	0	0	0	0	0	0	0	0	0	0	0	0	0	0	0
	CO4B_HUMAN	0	1	50.0 AA STEP	50Step_Domain_p650.0_to_700.0	650	700	50	LGQYASPTAK LGQYASPTAK	LGQYASPTAK LGQYASPTAK LGQYASPTAK LGQYASPTAK	1	-0.02	0	0	1	1	1	1	0	0	0	1	0	0	0	1	0	0	1	1	1	1	0	0	0	1	0	0	0	1
	CO4B_HUMAN	0	0	50.0 AA STEP	50Step_Domain_p700.0_to_750.0	700	750	50			1	0	0	0	0	0	0	0	0	0	0	0	0	0	0	0	0	0	0	0	0	0	0	0	0	0	0	0	0	0
	CO4B_HUMAN	0	0	50.0 AA STEP	50Step_Domain_p750.0_to_800.0	750	800	50		ALEILQEEDLIDEDDIPVR ALEILQEEDLIDEDDIPVR	1	0	0	1	0	0	0	0	0	0	0	0	0	1	0	0	0	1	0	0	0	0	0	0	0	0	0	1	0	0
	CO4B_HUMAN	1	0	50.0 AA STEP	50Step_Domain_p800.0_to_850.0	800	850	50	GLCVATPVQLR GLCVATPVQLR GLCVATPVQLR	GLCVATPVQLR GLCVATPVQLR GLCVATPVQLR	1	0.02	0	0	1	1	1	0	0	0	2	1	0	1	0	0	0	0	1	1	1	0	0	0	1	1	0	1	0	0
	CO4B_HUMAN	0	0	50.0 AA STEP	50Step_Domain_p850.0_to_900.0	850	900	50			1	0	0	0	0	0	0	0	0	0	0	0	0	0	0	0	0	0	0	0	0	0	0	0	0	0	0	0	0	0
	CO4B_HUMAN	1	1	50.0 AA STEP	50Step_Domain_p900.0_to_950.0	900	950	50	GSFEFPVGDAVSK GSFEFPVGDAVSK GSFEFPVGDAVSK GSFEFPVGDAVSK GSFEFPVGDAVSK GSFEFPVGDAVSK	GSFEFPVGDAVSK GSFEFPVGDAVSK GSFEFPVGDAVSK GSFEFPVGDAVSK	0.441	0	2	0	1	0	1	1	1	0	2	1	1	1	0	1	1	0	1	0	1	1	1	0	1	1	1	1	0	1
	CO4B_HUMAN	0	0	50.0 AA STEP	50Step_Domain_p950.0_to_1000.0	950	1000	50		VTASDPLDTLGSEGALSPGGVASLLR	1	0	0	0	0	0	0	0	0	0	0	0	0	1	0	0	0	0	0	0	0	0	0	0	0	0	0	1	0	0
	CO4B_HUMAN	1	1	50.0 AA STEP	50Step_Domain_p1000.0_to_1050.0	1000	1050	50	DHAVDLIQK DHAVDLIQK DHAVDLIQK DHAVDLIQK DHAVDLIQK DHAVDLIQK	DHAVDLIQK DHAVDLIQK DHAVDLIQK DHAVDLIQK DHAVDLIQK DHAVDLIQK VTASDPLDTLGSEGALSPGGVASLLR DHAVDLIQK	1	0	2	1	1	1	1	1	1	2	2	1	1	2	0	1	1	1	1	1	1	1	1	1	1	1	1	2	0	1
	CO4B_HUMAN	2	2	50.0 AA STEP	50Step_Domain_p1050.0_to_1100.0	1050	1100	50	DHAVDLIQK VLSLAQEQVGGSPEK DHAVDLIQK DHAVDLIQK VLSLAQEQVGGSPEK DHAVDLIQK VLSLAQEQVGGSPEK DHAVDLIQK VLSLAQEQVGGSPEK DHAVDLIQK VLSLAQEQVGGSPEK	DHAVDLIQK VLSLAQEQVGGSPEK DHAVDLIQK VLSLAQEQVGGSPEK DHAVDLIQK VLSLAQEQVGGSPEK DHAVDLIQK VLSLAQEQVGGSPEK DHAVDLIQK VLSLAQEQVGGSPEK DHAVDLIQK LQETSNWLLSQQQADGSFQDLSPVIHR VLSLAQEQVGGSPEK DHAVDLIQK VLSLAQEQVGGSPEK	1	0	3	2	1	2	2	2	2	3	3	1	1	2	2	2	2	2	1	2	2	2	2	2	2	2	1	3	1	2
	CO4B_HUMAN	0	0	50.0 AA STEP	50Step_Domain_p1100.0_to_1150.0	1100	1150	50		LQETSNWLLSQQQADGSFQDLSPVIHR	1	0	0	0	0	0	0	0	0	0	0	0	0	1	0	0	0	0	0	0	0	0	0	0	0	0	0	1	0	0
	CO4B_HUMAN	0	0	50.0 AA STEP	50Step_Domain_p1150.0_to_1200.0	1150	1200	50			1	0	0	0	0	0	0	0	0	0	0	0	0	0	0	0	0	0	0	0	0	0	0	0	0	0	0	0	0	0
	CO4B_HUMAN	0	0	50.0 AA STEP	50Step_Domain_p1200.0_to_1250.0	1200	1250	50			1	0	0	0	0	0	0	0	0	0	0	0	0	0	0	0	0	0	0	0	0	0	0	0	0	0	0	0	0	0
	CO4B_HUMAN	0	1	50.0 AA STEP	50Step_Domain_p1250.0_to_1300.0	1250	1300	50	QGSFQGGFR	QGSFQGGFR AEMADQAAAWLTR QGSFQGGFR	1	-0.02	0	1	0	0	0	0	1	3	0	0	0	0	0	0	0	1	0	0	0	0	1	2	0	0	0	0	0	0
	CO4B_HUMAN	1	0	50.0 AA STEP	50Step_Domain_p1300.0_to_1350.0	1300	1350	50	STQDTVIALDALSAYWIASHTTEER STQDTVIALDALSAYWIASHTTEER STQDTVIALDALSAYWIASHTTEER		0.441	0.02	2	0	0	0	1	0	1	0	0	0	0	0	0	0	1	0	0	0	1	0	1	0	0	0	0	0	0	0
	CO4B_HUMAN	0	0	50.0 AA STEP	50Step_Domain_p1350.0_to_1400.0	1350	1400	50			1	0	0	0	0	0	0	0	0	0	0	0	0	0	0	0	0	0	0	0	0	0	0	0	0	0	0	0	0	0
	CO4B_HUMAN	0	0	50.0 AA STEP	50Step_Domain_p1400.0_to_1450.0	1400	1450	50			1	0	0	0	0	0	0	0	0	0	0	0	0	0	0	0	0	0	0	0	0	0	0	0	0	0	0	0	0	0
	CO4B_HUMAN	1	1	50.0 AA STEP	50Step_Domain_p1450.0_to_1500.0	1450	1500	50	EAPKVVEEQESR EAPKVVEEQESR EAPKVVEEQESR EAPKVVEEQESR EAPKVVEEQESR EAPKVVEEQESR EAPKVVEEQESR	EAPKVVEEQESR EAPKVVEEQESR EAPKVVEEQESR EAPKVVEEQESR EAPKVVEEQESR	0.0665	0	2	1	1	1	1	1	1	0	2	1	1	0	2	1	1	1	1	1	1	1	1	0	1	2	1	0	1	1
	CO4B_HUMAN	0	0	50.0 AA STEP	50Step_Domain_p1500.0_to_1550.0	1500	1550	50			1	0	0	0	0	0	0	0	0	0	0	0	0	0	0	0	0	0	0	0	0	0	0	0	0	0	0	0	0	0
	CO4B_HUMAN	0	1	50.0 AA STEP	50Step_Domain_p1550.0_to_1600.0	1550	1600	50		LLATLCSAEVCQCAEGK LLATLCSAEVCQCAEGK LLATLCSAEVCQCAEGK	0.441	-0.02	0	1	0	0	0	0	0	2	0	1	0	0	0	0	0	1	0	0	0	0	0	1	0	1	0	0	0	0
	CO4B_HUMAN	2	2	50.0 AA STEP	50Step_Domain_p1600.0_to_1650.0	1600	1650	50	GLQDEDGYR GLQDEDGYR GLQDEDGYR GLQDEDGYR GLQDEDGYR GLQDEDGYR GLQDEDGYR VEYGFQVK	GLQDEDGYR VEYGFQVK GLQDEDGYR VEYGFQVK GLQDEDGYR GLQDEDGYR GLQDEDGYR VEYGFQVK GLQDEDGYR VEYGFQVK GLQDEDGYR VEYGFQVK	1	0	2	2	1	2	1	1	1	2	2	1	1	2	4	2	1	2	1	2	1	1	1	1	1	2	1	2	2	2
	CO4B_HUMAN	0	0	50.0 AA STEP	50Step_Domain_p1650.0_to_1700.0	1650	1700	50			1	0	0	0	0	0	0	0	0	0	0	0	0	0	0	0	0	0	0	0	0	0	0	0	0	0	0	0	0	0
	CO4B_HUMAN	0	0	50.0 AA STEP	50Step_Domain_p1700.0_to_1744.0	1700	1744	44			1	0	0	0	0	0	0	0	0	0	0	0	0	0	0	0	0	0	0	0	0	0	0	0	0	0	0	0	0	0
	CO8A_HUMAN	0	0	50.0 AA STEP	50Step_Domain_p0_to_50	0	50	50			1	0	0	0	0	0	0	0	0	0	0	0	0	0	0	0	0	0	0	0	0	0	0	0	0	0	0	0	0	0
	CO8A_HUMAN	0	0	50.0 AA STEP	50Step_Domain_p50.0_to_100.0	50	100	50		FGGTICSGDIWDQASCSSSTTCVR FGGTICSGDIWDQASCSSSTTCVR FGGTICSGDIWDQASCSSSTTCVR	0.0012	0	0	1	0	0	0	1	0	1	0	0	0	0	0	0	0	1	0	0	0	1	0	1	0	0	0	0	0	0
	CO8A_HUMAN	0	0	50.0 AA STEP	50Step_Domain_p100.0_to_150.0	100	150	50			1	0	0	0	0	0	0	0	0	0	0	0	0	0	0	0	0	0	0	0	0	0	0	0	0	0	0	0	0	0
	CO8A_HUMAN	0	0	50.0 AA STEP	50Step_Domain_p150.0_to_200.0	150	200	50			1	0	0	0	0	0	0	0	0	0	0	0	0	0	0	0	0	0	0	0	0	0	0	0	0	0	0	0	0	0
	CO8A_HUMAN	0	0	50.0 AA STEP	50Step_Domain_p200.0_to_250.0	200	250	50			1	0	0	0	0	0	0	0	0	0	0	0	0	0	0	0	0	0	0	0	0	0	0	0	0	0	0	0	0	0
	CO8A_HUMAN	0	0	50.0 AA STEP	50Step_Domain_p250.0_to_300.0	250	300	50			1	0	0	0	0	0	0	0	0	0	0	0	0	0	0	0	0	0	0	0	0	0	0	0	0	0	0	0	0	0
	CO8A_HUMAN	0	0	50.0 AA STEP	50Step_Domain_p300.0_to_350.0	300	350	50			1	0	0	0	0	0	0	0	0	0	0	0	0	0	0	0	0	0	0	0	0	0	0	0	0	0	0	0	0	0
	CO8A_HUMAN	0	0	50.0 AA STEP	50Step_Domain_p350.0_to_400.0	350	400	50		MESLGITSR MESLGITSR	0.108	0	0	1	0	1	0	0	0	0	0	0	0	0	0	0	0	1	0	1	0	0	0	0	0	0	0	0	0	0
	CO8A_HUMAN	1	0	50.0 AA STEP	50Step_Domain_p400.0_to_450.0	400	450	50	AMAVEDIISR AMAVEDIISR AMAVEDIISR AMAVEDIISR		0	0.02	1	0	1	0	1	0	1	0	0	0	0	0	0	0	1	0	1	0	1	0	1	0	0	0	0	0	0	0
	CO8A_HUMAN	0	0	50.0 AA STEP	50Step_Domain_p450.0_to_500.0	450	500	50		YNPVVIDFEMQPIHEVLR	1	0	0	0	0	0	0	1	0	0	0	0	0	0	0	0	0	0	0	0	0	1	0	0	0	0	0	0	0	0
	CO8A_HUMAN	1	1	50.0 AA STEP	50Step_Domain_p500.0_to_550.0	500	550	50	LGSLGAACEQTQTEGAK LGSLGAACEQTQTEGAK LGSLGAACEQTQTEGAK LGSLGAACEQTQTEGAK	LGSLGAACEQTQTEGAK LGSLGAACEQTQTEGAK LGSLGAACEQTQTEGAK LGSLGAACEQTQTEGAK	1	0	1	1	1	1	1	1	1	1	0	0	0	0	0	0	1	1	1	1	1	1	1	1	0	0	0	0	0	0
	CO8A_HUMAN	0	0	50.0 AA STEP	50Step_Domain_p550.0_to_584.0	550	584	34			1	0	0	0	0	0	0	0	0	0	0	0	0	0	0	0	0	0	0	0	0	0	0	0	0	0	0	0	0	0
	COMP_HUMAN	0	1	50.0 AA STEP	50Step_Domain_p0_to_50	0	50	50		ELQETNAALQDVR ELQETNAALQDVR ELQETNAALQDVR ELQETNAALQDVR	0.0032	-0.02	0	1	0	0	0	0	0	2	0	1	0	1	0	0	0	2	0	0	0	0	0	2	0	1	0	1	0	0
	COMP_HUMAN	0	0	50.0 AA STEP	50Step_Domain_p50.0_to_100.0	50	100	50		NTVMECDACGMQQSVR NTVMECDACGMQQSVR NTVMECDACGMQQSVR	0.3296	0	0	1	0	0	0	0	0	1	0	1	0	0	0	0	0	1	0	0	0	0	0	1	0	1	0	0	0	0
	COMP_HUMAN	0	0	50.0 AA STEP	50Step_Domain_p100.0_to_150.0	100	150	50			1	0	0	0	0	0	0	0	0	0	0	0	0	0	0	0	0	0	0	0	0	0	0	0	0	0	0	0	0	0
	COMP_HUMAN	0	0	50.0 AA STEP	50Step_Domain_p150.0_to_200.0	150	200	50		QVCTDINECETGQHNCVPNSVCINTR	1	0	0	0	0	0	0	0	0	0	0	1	0	0	0	0	0	0	0	0	0	0	0	0	0	1	0	0	0	0
	COMP_HUMAN	0	1	50.0 AA STEP	50Step_Domain_p200.0_to_250.0	200	250	50		GSFQCGPCQPGFVGDQASGCQR GSFQCGPCQPGFVGDQASGCQR QVCTDINECETGQHNCVPNSVCINTR GSFQCGPCQPGFVGDQASGCQR	0.0368	-0.02	0	1	0	0	0	0	0	0	0	2	0	1	0	0	0	2	0	0	0	0	0	0	0	2	0	1	0	0
	COMP_HUMAN	0	1	50.0 AA STEP	50Step_Domain_p250.0_to_300.0	250	300	50		DTDLDGFPDEK DTDLDGFPDEKLR DTDLDGFPDEK DTDLDGFPDEK	0.0032	-0.02	0	2	0	0	0	0	0	1	0	0	0	2	0	0	0	3	0	0	0	0	0	1	0	0	0	3	0	0
	COMP_HUMAN	0	0	50.0 AA STEP	50Step_Domain_p300.0_to_350.0	300	350	50		NTDEDKWGDACDNCR NTDEDKWGDACDNCR	1	0	0	1	0	0	0	0	0	0	0	0	0	1	0	0	0	1	0	0	0	0	0	0	0	0	0	1	0	0
	COMP_HUMAN	0	0	50.0 AA STEP	50Step_Domain_p350.0_to_400.0	350	400	50		NTDEDKWGDACDNCR NTDEDKWGDACDNCR	1	0	0	1	0	0	0	0	0	0	0	0	0	1	0	0	0	1	0	0	0	0	0	0	0	0	0	1	0	0
	COMP_HUMAN	0	0	50.0 AA STEP	50Step_Domain_p400.0_to_450.0	400	450	50			1	0	0	0	0	0	0	0	0	0	0	0	0	0	0	0	0	0	0	0	0	0	0	0	0	0	0	0	0	0
	COMP_HUMAN	0	0	50.0 AA STEP	50Step_Domain_p450.0_to_500.0	450	500	50			1	0	0	0	0	0	0	0	0	0	0	0	0	0	0	0	0	0	0	0	0	0	0	0	0	0	0	0	0	0
	COMP_HUMAN	0	0	50.0 AA STEP	50Step_Domain_p500.0_to_550.0	500	550	50			1	0	0	0	0	0	0	0	0	0	0	0	0	0	0	0	0	0	0	0	0	0	0	0	0	0	0	0	0	0
	COMP_HUMAN	0	0	50.0 AA STEP	50Step_Domain_p550.0_to_600.0	550	600	50			1	0	0	0	0	0	0	0	0	0	0	0	0	0	0	0	0	0	0	0	0	0	0	0	0	0	0	0	0	0
	COMP_HUMAN	0	0	50.0 AA STEP	50Step_Domain_p600.0_to_650.0	600	650	50		SSTGPGEQLR	1	0	0	0	0	0	0	0	0	0	0	0	0	1	0	0	0	0	0	0	0	0	0	0	0	0	0	1	0	0
	COMP_HUMAN	0	1	50.0 AA STEP	50Step_Domain_p650.0_to_700.0	650	700	50		NALWHTGDTESQVR NALWHTGDTESQVR NALWHTGDTESQVR NALWHTGDTESQVR SSTGPGEQLR	0.0032	-0.02	0	1	0	0	0	0	0	2	0	1	0	1	0	0	0	2	0	0	0	0	0	2	0	1	0	2	0	0
	COMP_HUMAN	0	0	50.0 AA STEP	50Step_Domain_p700.0_to_750.0	700	750	50			1	0	0	0	0	0	0	0	0	0	0	0	0	0	0	0	0	0	0	0	0	0	0	0	0	0	0	0	0	0
	COMP_HUMAN	0	0	50.0 AA STEP	50Step_Domain_p750.0_to_757.0	750	757	7			1	0	0	0	0	0	0	0	0	0	0	0	0	0	0	0	0	0	0	0	0	0	0	0	0	0	0	0	0	0
	DDX1_HUMAN	0	0	50.0 AA STEP	50Step_Domain_p0_to_50	0	50	50			1	0	0	0	0	0	0	0	0	0	0	0	0	0	0	0	0	0	0	0	0	0	0	0	0	0	0	0	0	0
	DDX1_HUMAN	0	0	50.0 AA STEP	50Step_Domain_p50.0_to_100.0	50	100	50	GSAFAIGSDGLCCQSR GSAFAIGSDGLCCQSR	GSAFAIGSDGLCCQSR GSAFAIGSDGLCCQSR	1	0	0	0	0	0	1	0	1	1	0	0	0	1	0	0	0	0	0	0	1	0	1	1	0	0	0	1	0	0
	DDX1_HUMAN	0	0	50.0 AA STEP	50Step_Domain_p100.0_to_150.0	100	150	50	GSAFAIGSDGLCCQSR GSAFAIGSDGLCCQSR	GSAFAIGSDGLCCQSR GSAFAIGSDGLCCQSR	1	0	0	0	0	0	1	0	1	1	0	0	0	1	0	0	0	0	0	0	1	0	1	1	0	0	0	1	0	0
	DDX1_HUMAN	0	0	50.0 AA STEP	50Step_Domain_p150.0_to_200.0	150	200	50		FGFGFGGTGK FGFGFGGTGK FGFGFGGTGK	0.009	0	0	0	0	0	0	1	0	1	0	0	0	0	0	1	0	0	0	0	0	1	0	1	0	0	0	0	0	1
	DDX1_HUMAN	0	0	50.0 AA STEP	50Step_Domain_p200.0_to_250.0	200	250	50			1	0	0	0	0	0	0	0	0	0	0	0	0	0	0	0	0	0	0	0	0	0	0	0	0	0	0	0	0	0
	DDX1_HUMAN	0	0	50.0 AA STEP	50Step_Domain_p250.0_to_300.0	250	300	50	ELAEQTLNNIK	ELAEQTLNNIK	1	0	0	0	0	0	0	0	0	0	0	0	1	1	0	0	0	0	0	0	0	0	0	0	0	0	1	1	0	0
	DDX1_HUMAN	1	1	50.0 AA STEP	50Step_Domain_p300.0_to_350.0	300	350	50	ELLIIGGVAAR ELLIIGGVAAR ELAEQTLNNIK ELLIIGGVAAR	ELLIIGGVAAR ELLIIGGVAAR ELAEQTLNNIK ELLIIGGVAAR ELLIIGGVAAR	1	0	0	0	0	0	1	1	1	1	0	0	2	1	0	1	0	0	0	0	1	1	1	1	0	0	2	2	0	1
	DDX1_HUMAN	0	0	50.0 AA STEP	50Step_Domain_p350.0_to_400.0	350	400	50			1	0	0	0	0	0	0	0	0	0	0	0	0	0	0	0	0	0	0	0	0	0	0	0	0	0	0	0	0	0
	DDX1_HUMAN	0	0	50.0 AA STEP	50Step_Domain_p400.0_to_450.0	400	450	50			1	0	0	0	0	0	0	0	0	0	0	0	0	0	0	0	0	0	0	0	0	0	0	0	0	0	0	0	0	0
	DDX1_HUMAN	0	0	50.0 AA STEP	50Step_Domain_p450.0_to_500.0	450	500	50			1	0	0	0	0	0	0	0	0	0	0	0	0	0	0	0	0	0	0	0	0	0	0	0	0	0	0	0	0	0
	DDX1_HUMAN	0	0	50.0 AA STEP	50Step_Domain_p500.0_to_550.0	500	550	50			1	0	0	0	0	0	0	0	0	0	0	0	0	0	0	0	0	0	0	0	0	0	0	0	0	0	0	0	0	0
	DDX1_HUMAN	0	0	50.0 AA STEP	50Step_Domain_p550.0_to_600.0	550	600	50			1	0	0	0	0	0	0	0	0	0	0	0	0	0	0	0	0	0	0	0	0	0	0	0	0	0	0	0	0	0
	DDX1_HUMAN	0	0	50.0 AA STEP	50Step_Domain_p600.0_to_650.0	600	650	50			1	0	0	0	0	0	0	0	0	0	0	0	0	0	0	0	0	0	0	0	0	0	0	0	0	0	0	0	0	0
	DDX1_HUMAN	0	0	50.0 AA STEP	50Step_Domain_p650.0_to_700.0	650	700	50			1	0	0	0	0	0	0	0	0	0	0	0	0	0	0	0	0	0	0	0	0	0	0	0	0	0	0	0	0	0
	DDX1_HUMAN	0	0	50.0 AA STEP	50Step_Domain_p700.0_to_740.0	700	740	40		GHVDILAPTVQELAALEK GHVDILAPTVQELAALEK	0.297	0	0	0	0	0	0	0	0	1	0	0	0	0	0	1	0	0	0	0	0	0	0	1	0	0	0	0	0	1
	DESM_HUMAN	0	0	50.0 AA STEP	50Step_Domain_p0_to_50	0	50	50	TFGGAPGFPLGSPLSSPVFPR	TFGGAPGFPLGSPLSSPVFPR	1	0	0	0	0	0	0	0	0	0	0	0	0	0	1	1	0	0	0	0	0	0	0	0	0	0	0	0	1	2
	DESM_HUMAN	1	1	50.0 AA STEP	50Step_Domain_p50.0_to_100.0	50	100	50	TSGGAGGLGSLR TPSSYGAGELLDFSLADAVNQEFLTTR TSGGAGGLGSLR TPSSYGAGELLDFSLADAVNQEFLTTR TSGGAGGLGSLR TSGGAGGLGSLR TSGGAGGLGSLR TSGGAGGLGSLR	TSGGAGGLGSLR TSGGAGGLGSLR TSGGAGGLGSLR TSGGAGGLGSLR TSGGAGGLGSLR	1	0	1	0	2	1	1	1	0	1	3	2	1	0	1	1	1	0	2	1	2	1	0	1	1	1	1	0	1	1
	DESM_HUMAN	4	4	50.0 AA STEP	50Step_Domain_p100.0_to_150.0	100	150	50	FLEQQNAALAAEVNR FLEQQNAALAAEVNR TNEKVELQELNDRFANYIEK TPSSYGAGELLDFSLADAVNQEFLTTR FLEQQNAALAAEVNR TNEKVELQELNDRFANYIEK TPSSYGAGELLDFSLADAVNQEFLTTR VELQELNDRFANYIEK FLEQQNAALAAEVNR FLEQQNAALAAEVNR FLEQQNAALAAEVNR	FLEQQNAALAAEVNR FLEQQNAALAAEVNR FLEQQNAALAAEVNR FLEQQNAALAAEVNR FLEQQNAALAAEVNR FLEQQNAALAAEVNR FLEQQNAALAAEVNR	1	0	4	3	7	6	7	3	4	4	0	5	6	4	3	6	4	2	8	5	12	3	4	3	0	3	6	2	3	8
	DESM_HUMAN	15	13	50.0 AA STEP	50Step_Domain_p150.0_to_200.0	150	200	50	AKLQEEIQLKEEAENNLAAFR DNLLDDLQR LQEEIQLKEEAENNLAAFR QVEVLTNQR RQVEVLTNQR VDVERDNLLDDLQR DNLLDDLQR LQEEIQLKEEAENNLAAFR QVEVLTNQR RQVEVLTNQR VAELYEEELR VAELYEEELRELR VDVERDNLLDDLQR AKLQEEIQLKEEAENNLAAFR DNLLDDLQR LQEEIQLK LQEEIQLKEEAENNLAAFR QVEVLTNQR RQVEVLTNQR VAELYEEELR VAELYEEELRELR VDVERDNLLDDLQR DNLLDDLQR LQEEIQLKEEAENNLAAFR QVEVLTNQR VAELYEEELR VAELYEEELRELR VDVERDNLLDDLQR DNLLDDLQR QVEVLTNQ…	DNLLDDLQR LQEEIQLKEEAENNLAAFR QVEVLTNQR RQVEVLTNQR VAELYEEELR VAELYEEELRELR VDVERDNLLDDLQR DNLLDDLQR LQEEIQLKEEAENNLAAFR QVEVLTNQR RQVEVLTNQR VAELYEEELR VAELYEEELRELR VDVERDNLLDDLQR DNLLDDLQR LQEEIQLK LQEEIQLKEEAENNLAAFR QVEVLTNQR RQVEVLTNQR VAELYEEELR VAELYEEELRELR VDVERDNLLDDLQR DNLLDDLQR LQEEIQLKEEAENNLAAFR QVEVLTNQR RQVEVLTNQR VAELYEEELR VAELYEEELRELR VAELYEEELRELRR LQEEIQLKEEAENNLAAFR QVEVLT…	1	0.04	14	13	14	14	15	15	15	12	14	10	17	17	14	13	16	8	16	12	24	15	15	9	5	6	16	9	15	19
	DESM_HUMAN	14	12	50.0 AA STEP	50Step_Domain_p200.0_to_250.0	200	250	50	ADVDAATLAR AKLQEEIQLKEEAENNLAAFR IESLNEEIAFLK KVHEEEIR KVHEEEIRELQAQLQEQQVQVEMDMSKPDLTAALR LQEEIQLKEEAENNLAAFR RIESLNEEIAFLK ADVDAATLAR ELQAQLQEQQVQVEMDMSKPDLTAALR IESLNEEIAFLK KVHEEEIR LQEEIQLKEEAENNLAAFR RIESLNEEIAFLK ADVDAATLAR AKLQEEIQLKEEAENNLAAFR ELQAQLQEQQVQVEMDMSKPDLTAALR IESLNEEIAFLK KVHEEEIRELQAQLQEQQVQVEMDMSKPDLTAALR LQEEIQLK LQEEIQLKEEAENNLAAFR RIESLNEEIAFLK VHEEEIRELQAQLQEQQVQVEMDMSK…	ADVDAATLAR IESLNEEIAFLK LQEEIQLKEEAENNLAAFR RIESLNEEIAFLK ADVDAATLAR IESLNEEIAFLK KVHEEEIRELQAQLQEQQVQVEMDMSKPDLTAALR LQEEIQLKEEAENNLAAFR RIESLNEEIAFLK ADVDAATLAR ELQAQLQEQQVQVEMDMSKPDLTAALR IESLNEEIAFLK KVHEEEIR LQEEIQLK LQEEIQLKEEAENNLAAFR RIESLNEEIAFLK ADVDAATLAR IESLNEEIAFLK LQEEIQLKEEAENNLAAFR RIESLNEEIAFLK ADVDAATLAR ELQAQLQEQQVQVEMDMSKPDLTAALR IESLNEEIAFLK LQEEIQLKEEAENNLAAFR RIESLNEEIAFLK…	0.062	0.04	18	11	13	10	12	12	16	11	8	13	18	15	16	13	20	7	14	9	20	12	16	8	3	8	17	8	17	19
	DESM_HUMAN	5	7	50.0 AA STEP	50Step_Domain_p250.0_to_300.0	250	300	50	AQYETIAAK KVHEEEIRELQAQLQEQQVQVEMDMSKPDLTAALR NISEAEEWYK VSDLTQAANK AQYETIAAK ELQAQLQEQQVQVEMDMSKPDLTAALR NISEAEEWYK VSDLTQAANK AQYETIAAK ELQAQLQEQQVQVEMDMSKPDLTAALR KVHEEEIRELQAQLQEQQVQVEMDMSKPDLTAALR NISEAEEWYK VHEEEIRELQAQLQEQQVQVEMDMSKPDLTAALR VSDLTQAANK AQYETIAAK ELQAQLQEQQVQVEMDMSKPDLTAALR KVHEEEIRELQAQLQEQQVQVEMDMSKPDLTAALR NISEAEEWYK VSDLTQAANK AQYETIAAK NISEAEEWYK VSDLTQAANK AQYETIAAK EL…	AQYETIAAK NISEAEEWYK VSDLTQAANK VSDLTQAANKNNDALR AQYETIAAK KVHEEEIRELQAQLQEQQVQVEMDMSKPDLTAALR NISEAEEWYK VSDLTQAANK VSDLTQAANKNNDALR AQYETIAAK ELQAQLQEQQVQVEMDMSKPDLTAALR NISEAEEWYK VSDLTQAANK VSDLTQAANKNNDALR AQYETIAAK NISEAEEWYK VSDLTQAANK VSDLTQAANKNNDALR AQYETIAAK ELQAQLQEQQVQVEMDMSKPDLTAALR NISEAEEWYK VSDLTQAANK AQYETIAAK NISEAEEWYK VSDLTQAANK AQYETIAAK ELQAQLQEQQVQVEMDMSKPDLTAALR NISEAEEWY…	0.038	-0.04	4	10	4	7	4	6	5	7	8	8	3	8	6	5	5	6	5	6	7	6	5	5	3	5	3	4	6	7
	DESM_HUMAN	4	5	50.0 AA STEP	50Step_Domain_p300.0_to_350.0	300	350	50	GTNDSLMR VSDLTQAANK HQIQSYTCEIDALK HQIQSYTCEIDALKGTNDSLMR VSDLTQAANK HQIQSYTCEIDALK HQIQSYTCEIDALKGTNDSLMR VSDLTQAANK GTNDSLMR HQIQSYTCEIDALK HQIQSYTCEIDALKGTNDSLMR VSDLTQAANK VSDLTQAANK HQIQSYTCEIDALKGTNDSLMR VSDLTQAANK HQIQSYTCEIDALK VSDLTQAANK VSDLTQAANKNNDALR	HQIQSYTCEIDALKGTNDSLMR VSDLTQAANK VSDLTQAANKNNDALR HQIQSYTCEIDALK HQIQSYTCEIDALKGTNDSLMR VSDLTQAANK VSDLTQAANKNNDALR GTNDSLMR HQIQSYTCEIDALK HQIQSYTCEIDALKGTNDSLMR VSDLTQAANK VSDLTQAANKNNDALR HQIQSYTCEIDALK HQIQSYTCEIDALKGTNDSLMR VSDLTQAANK VSDLTQAANKNNDALR HQIQSYTCEIDALKGTNDSLMR VSDLTQAANK HQIQSYTCEIDALK VSDLTQAANK GTNDSLMR VSDLTQAANK VSDLTQAANKNNDALR	0.811	-0.02	2	6	4	6	4	6	5	5	3	5	3	4	4	3	2	4	4	5	6	6	5	4	1	3	3	2	4	4
	DESM_HUMAN	6	6	50.0 AA STEP	50Step_Domain_p350.0_to_400.0	350	400	50	ELEDRFASEASGYQDNIAR FASEASGYQDNIAR HLKDEMAR MALDVEIATYR ELEDRFASEASGYQDNIAR ELEDRFASEASGYQDNIARLEEEIR FASEASGYQDNIAR HLKDEMAR MALDVEIATYR ELEDRFASEASGYQDNIAR ELEDRFASEASGYQDNIARLEEEIR FASEASGYQDNIAR FASEASGYQDNIARLEEEIR HLKDEMAR MALDVEIATYR ELEDRFASEASGYQDNIAR FASEASGYQDNIAR HLKDEMAR MALDVEIATYR FASEASGYQDNIAR HLKDEMAR ELEDRFASEASGYQDNIAR FASEASGYQDNIAR HLKDEMAR MALDVEIATYR ELEDRFASEASGYQDNIARLEE…	ELEDRFASEASGYQDNIAR FASEASGYQDNIAR HLKDEMAR ELEDRFASEASGYQDNIAR ELEDRFASEASGYQDNIARLEEEIR FASEASGYQDNIAR HLKDEMAR MALDVEIATYR ELEDRFASEASGYQDNIAR ELEDRFASEASGYQDNIARLEEEIR FASEASGYQDNIAR HLKDEMAR MALDVEIATYR ELEDRFASEASGYQDNIAR ELEDRFASEASGYQDNIARLEEEIR FASEASGYQDNIAR HLKDEMAR MALDVEIATYR ELEDRFASEASGYQDNIAR FASEASGYQDNIAR HLKDEMAR FASEASGYQDNIAR FASEASGYQDNIAR HLKDEMAR MALDVEIATYR	1	0	7	6	7	6	7	7	5	8	6	6	6	2	7	6	8	4	8	5	12	7	5	6	2	4	6	1	7	9
	DESM_HUMAN	2	1	50.0 AA STEP	50Step_Domain_p400.0_to_450.0	400	450	50	MALDVEIATYR TIETRDGEVVSEATQQQHEVL MALDVEIATYR MALDVEIATYR TIETRDGEVVSEATQQQHEVL MALDVEIATYR TIETRDGEVVSEATQQQHEVL MALDVEIATYR MALDVEIATYR	MALDVEIATYR MALDVEIATYR MALDVEIATYR MALDVEIATYR TIETRDGEVVSEATQQQHEVL	1	0.02	4	0	1	1	2	2	1	1	3	0	1	0	2	4	4	0	1	1	4	2	1	1	1	0	1	0	2	6
	DESM_HUMAN	1	0	50.0 AA STEP	50Step_Domain_p450.0_to_470.0	450	470	20	DGEVVSEATQQQHEVL DGEVVSEATQQQHEVL DGEVVSEATQQQHEVL	DGEVVSEATQQQHEVL	1	0.05	2	0	0	0	0	0	1	0	0	0	0	0	1	1	2	0	0	0	0	0	1	0	0	0	0	0	1	2
	DESP_HUMAN	0	0	50.0 AA STEP	50Step_Domain_p0_to_50	0	50	50			1	0	0	0	0	0	0	0	0	0	0	0	0	0	0	0	0	0	0	0	0	0	0	0	0	0	0	0	0	0
	DESP_HUMAN	2	1	50.0 AA STEP	50Step_Domain_p50.0_to_100.0	50	100	50	YGDGIQLTR YGDGIQLTR YGDGIQLTR HQNQNTIQELLQNCSDCLMR YGDGIQLTR	HQNQNTIQELLQNCSDCLMR YGDGIQLTR AELIVQPELK YGDGIQLTR	0.667	0.02	3	1	0	0	3	0	3	0	0	1	5	0	0	2	1	1	0	0	1	0	1	0	0	1	2	0	0	3
	DESP_HUMAN	2	0	50.0 AA STEP	50Step_Domain_p100.0_to_150.0	100	150	50	YGDGIQLTR SRELDECFAQANDQMEILDSLIR YGDGIQLTR YGDGIQLTR YGDGIQLTR	YGDGIQLTR YGDGIQLTR	0.319	0.04	3	0	0	0	5	0	3	0	0	1	2	0	0	1	1	0	0	0	2	0	1	0	0	1	1	0	0	1
	DESP_HUMAN	0	0	50.0 AA STEP	50Step_Domain_p150.0_to_200.0	150	200	50		AEMDMVAWGVDLASVEQHINSHR	1	0	0	0	0	0	0	0	0	0	0	0	0	0	0	1	0	0	0	0	0	0	0	0	0	0	0	0	0	1
	DESP_HUMAN	0	0	50.0 AA STEP	50Step_Domain_p200.0_to_250.0	200	250	50		AEMDMVAWGVDLASVEQHINSHR GIHNSIGDYR	1	0	0	0	0	0	0	0	0	0	0	0	0	0	0	1	0	0	0	0	0	0	0	0	0	0	0	0	0	2
	DESP_HUMAN	0	0	50.0 AA STEP	50Step_Domain_p250.0_to_300.0	250	300	50			1	0	0	0	0	0	0	0	0	0	0	0	0	0	0	0	0	0	0	0	0	0	0	0	0	0	0	0	0	0
	DESP_HUMAN	0	0	50.0 AA STEP	50Step_Domain_p300.0_to_350.0	300	350	50			1	0	0	0	0	0	0	0	0	0	0	0	0	0	0	0	0	0	0	0	0	0	0	0	0	0	0	0	0	0
	DESP_HUMAN	0	0	50.0 AA STEP	50Step_Domain_p350.0_to_400.0	350	400	50			1	0	0	0	0	0	0	0	0	0	0	0	0	0	0	0	0	0	0	0	0	0	0	0	0	0	0	0	0	0
	DESP_HUMAN	0	0	50.0 AA STEP	50Step_Domain_p400.0_to_450.0	400	450	50			1	0	0	0	0	0	0	0	0	0	0	0	0	0	0	0	0	0	0	0	0	0	0	0	0	0	0	0	0	0
	DESP_HUMAN	0	0	50.0 AA STEP	50Step_Domain_p450.0_to_500.0	450	500	50			1	0	0	0	0	0	0	0	0	0	0	0	0	0	0	0	0	0	0	0	0	0	0	0	0	0	0	0	0	0
	DESP_HUMAN	0	0	50.0 AA STEP	50Step_Domain_p500.0_to_550.0	500	550	50			1	0	0	0	0	0	0	0	0	0	0	0	0	0	0	0	0	0	0	0	0	0	0	0	0	0	0	0	0	0
	DESP_HUMAN	0	0	50.0 AA STEP	50Step_Domain_p550.0_to_600.0	550	600	50			1	0	0	0	0	0	0	0	0	0	0	0	0	0	0	0	0	0	0	0	0	0	0	0	0	0	0	0	0	0
	DESP_HUMAN	0	0	50.0 AA STEP	50Step_Domain_p600.0_to_650.0	600	650	50		IQSQFTDAQK	1	0	0	0	0	0	0	0	0	0	0	0	0	0	0	1	0	0	0	0	0	0	0	0	0	0	0	0	0	1
	DESP_HUMAN	0	0	50.0 AA STEP	50Step_Domain_p650.0_to_700.0	650	700	50		NLPLADQGSSHHITVK	1	0	0	0	0	0	0	0	0	0	0	0	0	0	0	1	0	0	0	0	0	0	0	0	0	0	0	0	0	1
	DESP_HUMAN	0	0	50.0 AA STEP	50Step_Domain_p700.0_to_750.0	700	750	50		NLPLADQGSSHHITVK SVQNDSQAIAEVLNQLK	1	0	0	0	0	0	0	0	0	0	0	0	0	0	0	1	0	0	0	0	0	0	0	0	0	0	0	0	0	2
	DESP_HUMAN	0	0	50.0 AA STEP	50Step_Domain_p750.0_to_800.0	750	800	50			1	0	0	0	0	0	0	0	0	0	0	0	0	0	0	0	0	0	0	0	0	0	0	0	0	0	0	0	0	0
	DESP_HUMAN	0	0	50.0 AA STEP	50Step_Domain_p800.0_to_850.0	800	850	50		AQQIHSQTSQQYPLYDLDLGK	1	0	0	0	0	0	0	0	0	0	0	0	0	0	0	1	0	0	0	0	0	0	0	0	0	0	0	0	0	2
	DESP_HUMAN	0	0	50.0 AA STEP	50Step_Domain_p850.0_to_900.0	850	900	50		AQQIHSQTSQQYPLYDLDLGK	1	0	0	0	0	0	0	0	0	0	0	0	0	0	0	1	0	0	0	0	0	0	0	0	0	0	0	0	0	2
	DESP_HUMAN	0	0	50.0 AA STEP	50Step_Domain_p900.0_to_950.0	900	950	50		FGDSNTVMR RQDSLESMK	1	0	0	0	0	0	0	0	0	0	0	0	0	0	0	1	0	0	0	0	0	0	0	0	0	0	0	0	0	2
	DESP_HUMAN	0	1	50.0 AA STEP	50Step_Domain_p950.0_to_1000.0	950	1000	50		TMIQSPSGVILQEAADVHAR TMIQSPSGVILQEAADVHAR TMIQSPSGVILQEAADVHAR	1	-0.02	0	1	0	0	0	0	0	0	0	3	0	0	0	1	0	1	0	0	0	0	0	0	0	2	0	0	0	2
	DESP_HUMAN	0	1	50.0 AA STEP	50Step_Domain_p1000.0_to_1050.0	1000	1050	50		TMIQSPSGVILQEAADVHAR TMIQSPSGVILQEAADVHAR TMIQSPSGVILQEAADVHAR	1	-0.02	0	1	0	0	0	0	0	0	0	3	0	0	0	1	0	1	0	0	0	0	0	0	0	2	0	0	0	2
	DESP_HUMAN	0	0	50.0 AA STEP	50Step_Domain_p1050.0_to_1100.0	1050	1100	50		FLDQNLQK FLDQNLQK	1	0	0	0	0	0	0	0	0	0	0	1	0	0	0	1	0	0	0	0	0	0	0	0	0	1	0	0	0	1
	DESP_HUMAN	0	0	50.0 AA STEP	50Step_Domain_p1100.0_to_1150.0	1100	1150	50			1	0	0	0	0	0	0	0	0	0	0	0	0	0	0	0	0	0	0	0	0	0	0	0	0	0	0	0	0	0
	DESP_HUMAN	0	0	50.0 AA STEP	50Step_Domain_p1150.0_to_1200.0	1150	1200	50		NHYNEEMSNLR NHYNEEMSNLR VLLQEEGTR	1	0	0	1	0	0	0	0	0	0	0	0	0	0	0	1	0	1	0	0	0	0	0	0	0	0	0	0	0	2
	DESP_HUMAN	1	1	50.0 AA STEP	50Step_Domain_p1200.0_to_1250.0	1200	1250	50	DLKDEIVR DLKDEIVR DLKDEIVR	DLKDEIVR NHYNEEMSNLR DLKDEIVR DLKDEIVR DLKDEIVR NHYNEEMSNLR NKYETEINITK	1	0	3	2	0	0	0	0	0	3	3	1	2	0	0	2	1	2	0	0	0	0	0	1	1	1	1	0	0	3
	DESP_HUMAN	3	2	50.0 AA STEP	50Step_Domain_p1250.0_to_1300.0	1250	1300	50	DLKDEIVR LNDSILQATEQR LNDSILQATEQR LNDSILQATEQR DLKDEIVR LNDSILQATEQR DLKDEIVR	DLKDEIVR DLKDEIVR DLKDEIVR LNDSILQATEQR DLKDEIVR LNDSILQATEQR	1	0.02	3	1	3	0	3	0	3	3	5	1	2	5	0	1	1	1	1	0	1	0	1	1	2	1	1	1	0	2
	DESP_HUMAN	0	0	50.0 AA STEP	50Step_Domain_p1300.0_to_1350.0	1300	1350	50		RWEYENELSK	1	0	0	1	0	0	0	0	0	0	0	0	0	0	0	0	0	1	0	0	0	0	0	0	0	0	0	0	0	0
	DESP_HUMAN	0	1	50.0 AA STEP	50Step_Domain_p1350.0_to_1400.0	1350	1400	50		NQFETEINITK NQFETEINITK NQFETEINITK AQIDNLTR NNYDEEIISLK NQFETEINITK	1	-0.02	0	1	0	0	0	0	0	3	0	1	0	0	0	2	0	1	0	0	0	0	0	1	0	1	0	0	0	3
	DESP_HUMAN	3	0	50.0 AA STEP	50Step_Domain_p1400.0_to_1450.0	1400	1450	50	NTLTQTTENLR NTLTQTTENLR NTLTQTTENLR NTLTQTTENLR NTLTQTTENLR NTLTQTTENLR NTLTQTTENLR	NTLTQTTENLR NTLTQTTENLR	0	0.06	3	1	3	0	3	0	3	0	3	1	2	0	3	0	1	1	1	0	1	0	1	0	1	1	1	0	1	0
	DESP_HUMAN	0	0	50.0 AA STEP	50Step_Domain_p1450.0_to_1500.0	1450	1500	50			1	0	0	0	0	0	0	0	0	0	0	0	0	0	0	0	0	0	0	0	0	0	0	0	0	0	0	0	0	0
	DESP_HUMAN	0	0	50.0 AA STEP	50Step_Domain_p1500.0_to_1550.0	1500	1550	50			1	0	0	0	0	0	0	0	0	0	0	0	0	0	0	0	0	0	0	0	0	0	0	0	0	0	0	0	0	0
	DESP_HUMAN	0	0	50.0 AA STEP	50Step_Domain_p1550.0_to_1600.0	1550	1600	50			1	0	0	0	0	0	0	0	0	0	0	0	0	0	0	0	0	0	0	0	0	0	0	0	0	0	0	0	0	0
	DESP_HUMAN	3	0	50.0 AA STEP	50Step_Domain_p1600.0_to_1650.0	1600	1650	50	ITNLTQQLEQASIVK ITNLTQQLEQASIVK ITNLTQQLEQASIVK ITNLTQQLEQASIVK ITNLTQQLEQASIVK ITNLTQQLEQASIVK	ITNLTQQLEQASIVK ITNLTQQLEQASIVK DVLDGHLR ITNLTQQLEQASIVK	0.0116	0.06	3	1	3	0	3	0	3	0	3	1	0	0	3	1	1	1	1	0	1	0	1	0	1	1	0	0	1	2
	DESP_HUMAN	0	0	50.0 AA STEP	50Step_Domain_p1650.0_to_1700.0	1650	1700	50	LSSEVEALR	QLLQEQESVK LSSEVEALR	1	0	0	0	0	0	0	0	0	0	0	1	0	0	3	1	0	0	0	0	0	0	0	0	0	1	0	0	1	1
	DESP_HUMAN	2	4	50.0 AA STEP	50Step_Domain_p1700.0_to_1750.0	1700	1750	50	LQSLTENLTK LQSLTENLTK LQSLTENLTK LQSLTENLTK LQSLTENLTK LQSLTENLTK	LQSLTENLTK SEADSDKNATILELR LQSLTENLTK LQSLTENLTK LQSLTENLTK LQSLTENLTK EHLMLEEELR LQSLTENLTK	1	-0.04	3	2	3	0	0	13	3	3	3	1	2	5	3	1	1	2	1	0	0	1	1	1	1	1	1	1	1	2
	DESP_HUMAN	0	2	50.0 AA STEP	50Step_Domain_p1750.0_to_1800.0	1750	1800	50	TLELQGLINDLQR	SEADSDKNATILELR TLELQGLINDLQR TLELQGLINDLQR TLELQGLINDLQR TLELQGLINDLQR TLELQGLINDLQR	0.667	-0.04	0	3	0	0	0	0	0	3	0	1	0	5	3	1	0	3	0	0	0	0	0	1	0	1	0	1	1	1
	DESP_HUMAN	0	0	50.0 AA STEP	50Step_Domain_p1800.0_to_1850.0	1800	1850	50		NQCTQVVQER	1	0	0	1	0	0	0	0	0	0	0	0	0	0	0	0	0	1	0	0	0	0	0	0	0	0	0	0	0	0
	DESP_HUMAN	2	0	50.0 AA STEP	50Step_Domain_p1850.0_to_1900.0	1850	1900	50	QQIQNDLNQWK QQIQNDLNQWK QQIQNDLNQWK QQIQNDLNQWK	QQIQNDLNQWK QQIQNDLNQWK QQIQNDLNQWK	1	0.04	3	1	0	0	0	0	3	0	3	1	2	0	0	1	1	1	0	0	0	0	1	0	1	1	1	0	0	1
	DESP_HUMAN	0	0	50.0 AA STEP	50Step_Domain_p1900.0_to_1950.0	1900	1950	50			1	0	0	0	0	0	0	0	0	0	0	0	0	0	0	0	0	0	0	0	0	0	0	0	0	0	0	0	0	0
	DESP_HUMAN	0	0	50.0 AA STEP	50Step_Domain_p1950.0_to_2000.0	1950	2000	50	ETQTECEWTVDTSK	ETQTECEWTVDTSK KSVEEVASEIQPFLR ETQTECEWTVDTSK	1	0	0	2	0	0	0	0	0	0	0	1	0	0	3	0	0	2	0	0	0	0	0	0	0	1	0	0	1	0
	DESP_HUMAN	0	0	50.0 AA STEP	50Step_Domain_p2000.0_to_2050.0	2000	2050	50		KSVEEVASEIQPFLR	1	0	0	1	0	0	0	0	0	0	0	0	0	0	0	0	0	1	0	0	0	0	0	0	0	0	0	0	0	0
	DESP_HUMAN	3	4	50.0 AA STEP	50Step_Domain_p2050.0_to_2100.0	2050	2100	50	LTVDSAIAR AITGFDDPFSGK LTVDSAIAR LTVDSAIAR LTVDSAIAR LTVDSAIAR LTVDSAIAR LTVDSAIAR	AITGFDDPFSGK LTVDSAIAR LTVDSAIAR AITGFDDPFSGK LTVDSAIAR LTVDSAIAR AITGFDDPFSGK DLIDFDDR LTVDSAIAR	1	-0.02	3	2	6	0	3	13	3	0	3	3	2	5	3	2	1	2	2	0	1	1	1	0	1	2	1	1	1	4
	DESP_HUMAN	0	1	50.0 AA STEP	50Step_Domain_p2100.0_to_2150.0	2100	2150	50	AITGFDDPFSGK	AITGFDDPFSGK AITGFDDPFSGK AITGFDDPFSGK LLEAQIASGGVVDPVNSVFLPK TVSVSEAIK	1	-0.02	0	1	3	0	0	0	0	0	0	1	0	0	0	2	0	1	1	0	0	0	0	0	0	1	0	0	0	4
	DESP_HUMAN	0	0	50.0 AA STEP	50Step_Domain_p2150.0_to_2200.0	2150	2200	50		IEPHTGLLLLSVQK NFVDPVTK	1	0	0	0	0	0	0	0	0	0	0	0	0	0	0	1	0	0	0	0	0	0	0	0	0	0	0	0	0	2
	DESP_HUMAN	0	0	50.0 AA STEP	50Step_Domain_p2200.0_to_2250.0	2200	2250	50	IKDFLQGSSCIAGIYNETTK	IKDFLQGSSCIAGIYNETTK IKDFLQGSSCIAGIYNETTK IEPHTGLLLLSVQK	1	0	0	1	0	0	0	0	0	0	0	1	0	0	3	1	0	1	0	0	0	0	0	0	0	1	0	0	1	1
	DESP_HUMAN	0	0	50.0 AA STEP	50Step_Domain_p2250.0_to_2300.0	2250	2300	50	IKDFLQGSSCIAGIYNETTK	IKDFLQGSSCIAGIYNETTK IKDFLQGSSCIAGIYNETTK	1	0	0	1	0	0	0	0	0	0	0	1	0	0	3	0	0	1	0	0	0	0	0	0	0	1	0	0	1	0
	DESP_HUMAN	1	1	50.0 AA STEP	50Step_Domain_p2300.0_to_2350.0	2300	2350	50	GLVGIEFK GLVGIEFK GLVGIEFK	GLVGIEFK GLVGIEFK	1	0	3	0	3	0	3	0	0	3	0	0	0	0	0	1	1	0	1	0	1	0	0	1	0	0	0	0	0	1
	DESP_HUMAN	0	0	50.0 AA STEP	50Step_Domain_p2350.0_to_2400.0	2350	2400	50		LLEAQIATGGIIDPK LLEAQIATGGIIDPK	1	0	0	1	0	0	0	0	0	0	0	0	0	0	0	1	0	1	0	0	0	0	0	0	0	0	0	0	0	1
	DESP_HUMAN	0	0	50.0 AA STEP	50Step_Domain_p2400.0_to_2450.0	2400	2450	50			1	0	0	0	0	0	0	0	0	0	0	0	0	0	0	0	0	0	0	0	0	0	0	0	0	0	0	0	0	0
	DESP_HUMAN	0	0	50.0 AA STEP	50Step_Domain_p2450.0_to_2500.0	2450	2500	50			1	0	0	0	0	0	0	0	0	0	0	0	0	0	0	0	0	0	0	0	0	0	0	0	0	0	0	0	0	0
	DESP_HUMAN	0	0	50.0 AA STEP	50Step_Domain_p2500.0_to_2550.0	2500	2550	50		TGSQYDIQDAIDK TGSQYDIQDAIDKGLVDR	1	0	0	0	0	0	0	0	0	0	0	0	0	0	0	1	0	0	0	0	0	0	0	0	0	0	0	0	0	2
	DESP_HUMAN	0	0	50.0 AA STEP	50Step_Domain_p2550.0_to_2600.0	2550	2600	50			1	0	0	0	0	0	0	0	0	0	0	0	0	0	0	0	0	0	0	0	0	0	0	0	0	0	0	0	0	0
	DESP_HUMAN	3	1	50.0 AA STEP	50Step_Domain_p2600.0_to_2650.0	2600	2650	50	GIVDSITGQR GIVDSITGQR GIVDSITGQR GIVDSITGQR GIVDSITGQR GIVDSITGQR	GIVDSITGQR GIVDSITGQR GIVDSITGQR ISITEGIER	0.0638	0.04	3	1	3	0	3	0	3	3	3	0	0	0	3	1	1	1	1	0	1	0	1	1	1	0	0	0	1	2
	DESP_HUMAN	2	1	50.0 AA STEP	50Step_Domain_p2650.0_to_2700.0	2650	2700	50	LSLQDAVSQGVIDQDMATR AFIGFEGVK AFIGFEGVK LSLQDAVSQGVIDQDMATR	AFIGFEGVK LSLQDAVSQGVIDQDMATR LSLQDAVSQGVIDQDMATR LSLQDAVSQGVIDQDMATR LSLQDAVSQGVIDQDMATR	1	0.02	0	2	3	0	0	0	0	3	3	1	5	0	0	1	0	2	1	0	0	0	0	1	1	1	2	0	0	1
	DESP_HUMAN	1	1	50.0 AA STEP	50Step_Domain_p2700.0_to_2750.0	2700	2750	50	FLEFQYLTGGLVDPEVHGR AFIGFEGVK AFIGFEGVK	AFIGFEGVK FLEFQYLTGGLVDPEVHGR FLEFQYLTGGLVDPEVHGR FLEFQYLTGGLVDPEVHGR WLPYEAGQR	1	0	0	1	0	0	3	0	0	3	3	1	2	0	0	1	0	1	0	0	1	0	0	1	1	1	1	0	0	2
	DESP_HUMAN	1	0	50.0 AA STEP	50Step_Domain_p2750.0_to_2800.0	2750	2800	50	SMVEDITGLR SMVEDITGLR SMVEDITGLR	SMVEDITGLR SMVEDITGLR LQDTSSYAK SMVEDITGLR	1	0.02	0	1	0	0	3	0	3	0	0	1	2	0	0	1	0	1	0	0	1	0	1	0	0	1	1	0	0	2
	DESP_HUMAN	3	2	50.0 AA STEP	50Step_Domain_p2800.0_to_2850.0	2800	2850	50	LLEAASVSSK SMVEDITGLR SMVEDITGLR LLEAASVSSK LLEAASVSSK SMVEDITGLR LLEAASVSSK	LLEAASVSSK SMVEDITGLR LLEAASVSSK SMVEDITGLR LLEAASVSSK LLEAASVSSK SMVEDITGLR	1	0.02	3	2	0	0	3	0	3	0	3	3	5	5	3	1	1	2	0	0	1	0	1	0	1	2	2	1	1	2
	DESP_HUMAN	0	0	50.0 AA STEP	50Step_Domain_p2850.0_to_2871.0	2850	2871	21			1	0	0	0	0	0	0	0	0	0	0	0	0	0	0	0	0	0	0	0	0	0	0	0	0	0	0	0	0	0
	DHE3_HUMAN	0	0	50.0 AA STEP	50Step_Domain_p0_to_50	0	50	50			1	0	0	0	0	0	0	0	0	0	0	0	0	0	0	0	0	0	0	0	0	0	0	0	0	0	0	0	0	0
	DHE3_HUMAN	2	2	50.0 AA STEP	50Step_Domain_p50.0_to_100.0	50	100	50	GASIVEDKLVEDLR MVEGFFDR GASIVEDKLVEDLR MVEGFFDR GASIVEDKLVEDLR MVEGFFDR GASIVEDKLVEDLR MVEGFFDR GASIVEDKLVEDLR MVEGFFDR GASIVEDKLVEDLR	GASIVEDKLVEDLR GASIVEDKLVEDLR MVEGFFDR GASIVEDKLVEDLR MVEGFFDR GASIVEDKLVEDLR MVEGFFDR GASIVEDKLVEDLR MVEGFFDR GASIVEDKLVEDLR MVEGFFDR GASIVEDK GASIVEDKLVEDLR MVEGFFDR	1	0	3	1	3	2	2	3	2	2	5	3	2	2	0	3	2	1	2	2	2	3	2	3	3	4	1	3	0	4
	DHE3_HUMAN	3	1	50.0 AA STEP	50Step_Domain_p100.0_to_150.0	100	150	50	DDGSWEVIEGYR DDGSWEVIEGYR RDDGSWEVIEGYR DDGSWEVIEGYR DDGSWEVIEGYR RDDGSWEVIEGYR DDGSWEVIEGYR DDGSWEVIEGYR DDGSWEVIEGYR	DDGSWEVIEGYR DDGSWEVIEGYR DDGSWEVIEGYR RDDGSWEVIEGYR DDGSWEVIEGYR DDGSWEVIEGYR RDDGSWEVIEGYR DDGSWEVIEGYR RDDGSWEVIEGYR RDDGSWEVIEGYR	0.0024	0.04	3	1	3	1	2	2	3	1	3	2	2	2	5	1	2	1	2	1	2	2	3	1	2	3	1	3	2	1
	DHE3_HUMAN	2	2	50.0 AA STEP	50Step_Domain_p150.0_to_200.0	150	200	50	NYTDNELEK YSTDVSVDEVK CAVVDVPFGGAK NYTDNELEK YSTDVSVDEVK YSTDVSVDEVK NYTDNELEK YSTDVSVDEVK YSTDVSVDEVK	CAVVDVPFGGAK CAVVDVPFGGAK YSTDVSVDEVK CAVVDVPFGGAK YSTDVSVDEVK ALASLMTYK CAVVDVPFGGAK YSTDVSVDEVK CAVVDVPFGGAK NYTDNELEK YSTDVSVDEVK CAVVDVPFGGAK YSTDVSVDEVK NYTDNELEK YSTDVSVDEVK	1	0	2	1	2	2	4	2	1	2	0	2	4	2	2	2	1	1	1	2	3	2	1	3	0	3	2	2	1	2
	DHE3_HUMAN	1	2	50.0 AA STEP	50Step_Domain_p200.0_to_250.0	200	250	50	GFIGPGIDVPAPDMSTGER GFIGPGIDVPAPDMSTGER GFIGPGIDVPAPDMSTGER	GFIGPGIDVPAPDMSTGER RFTMELAK GFIGPGIDVPAPDMSTGER KGFIGPGIDVPAPDMSTGER RFTMELAK GFIGPGIDVPAPDMSTGER KGFIGPGIDVPAPDMSTGER RFTMELAK GFIGPGIDVPAPDMSTGER KGFIGPGIDVPAPDMSTGER RFTMELAK GFIGPGIDVPAPDMSTGER KGFIGPGIDVPAPDMSTGER GFIGPGIDVPAPDMSTGER KGFIGPGIDVPAPDMSTGER	0.0192	-0.02	0	1	0	1	0	3	1	3	0	2	2	2	2	2	0	1	0	1	0	3	1	4	0	3	1	2	1	2
	DHE3_HUMAN	0	0	50.0 AA STEP	50Step_Domain_p250.0_to_300.0	250	300	50			1	0	0	0	0	0	0	0	0	0	0	0	0	0	0	0	0	0	0	0	0	0	0	0	0	0	0	0	0	0
	DHE3_HUMAN	0	0	50.0 AA STEP	50Step_Domain_p300.0_to_350.0	300	350	50		CIAVGESDGSIWNPDGIDPK	1	0	0	0	0	0	0	0	0	0	0	0	0	1	0	0	0	0	0	0	0	0	0	0	0	0	0	1	0	0
	DHE3_HUMAN	2	2	50.0 AA STEP	50Step_Domain_p350.0_to_400.0	350	400	50	IIAEGANGPTTPEADKIFLER AKPYEGSILEADCDILIPAASEK IIAEGANGPTTPEADKIFLER IIAEGANGPTTPEADKIFLER AKPYEGSILEADCDILIPAASEK IIAEGANGPTTPEADKIFLER IIAEGANGPTTPEADKIFLER	AKPYEGSILEADCDILIPAASEK IIAEGANGPTTPEADKIFLER AKPYEGSILEADCDILIPAASEK IIAEGANGPTTPEADKIFLER IIAEGANGPTTPEADKIFLER AKPYEGSILEADCDILIPAASEK IIAEGANGPTTPEADKIFLER AKPYEGSILEADCDILIPAASEK IIAEGANGPTTPEADKIFLER IIAEGANGPTTPEADKIFLER IIAEGANGPTTPEADKIFLER	1	0	2	3	3	2	2	2	2	2	3	3	0	2	0	1	1	2	2	2	2	2	2	2	2	4	0	2	0	1
	DHE3_HUMAN	1	1	50.0 AA STEP	50Step_Domain_p400.0_to_450.0	400	450	50	IIAEGANGPTTPEADKIFLER IIAEGANGPTTPEADKIFLER IIAEGANGPTTPEADKIFLER IIAEGANGPTTPEADKIFLER IIAEGANGPTTPEADKIFLER	IIAEGANGPTTPEADKIFLER IIAEGANGPTTPEADKIFLER IIAEGANGPTTPEADKIFLER IIAEGANGPTTPEADKIFLER IIAEGANGPTTPEADKIFLER IIAEGANGPTTPEADKIFLER IIAEGANGPTTPEADKIFLER	1	0	2	1	2	1	2	2	1	1	3	1	0	2	0	1	1	1	1	1	2	2	1	1	2	2	0	2	0	1
	DHE3_HUMAN	0	0	50.0 AA STEP	50Step_Domain_p450.0_to_500.0	450	500	50	HGGTIPIVPTAEFQDR	HGGTIPIVPTAEFQDR HGGTIPIVPTAEFQDR	1	0	0	0	0	0	0	0	1	1	0	0	0	0	0	2	0	0	0	0	0	0	1	1	0	0	0	0	0	2
	DHE3_HUMAN	1	2	50.0 AA STEP	50Step_Domain_p500.0_to_550.0	500	550	50	YNLGLDLR YNLGLDLR TAAYVNAIEK YNLGLDLR YNLGLDLR YNLGLDLR	TAAYVNAIEK YNLGLDLR TAAYVNAIEK YNLGLDLR TAAYVNAIEK TAAYVNAIEK YNLGLDLR TAAYVNAIEK YNLGLDLR TAAYVNAIEK YNLGLDLR DIVHSGLAYTMER TAAYVNAIEK YNLGLDLR	0.8772	-0.02	2	4	0	2	1	1	2	2	0	1	2	2	2	2	1	3	0	2	1	1	2	2	0	2	1	2	1	3
	DHE3_HUMAN	0	0	50.0 AA STEP	50Step_Domain_p550.0_to_558.0	550	558	8			1	0	0	0	0	0	0	0	0	0	0	0	0	0	0	0	0	0	0	0	0	0	0	0	0	0	0	0	0	0
	DREB_HUMAN	0	0	50.0 AA STEP	50Step_Domain_p0_to_50	0	50	50			1	0	0	0	0	0	0	0	0	0	0	0	0	0	0	0	0	0	0	0	0	0	0	0	0	0	0	0	0	0
	DREB_HUMAN	0	0	50.0 AA STEP	50Step_Domain_p50.0_to_100.0	50	100	50	YVLINWVGEDVPDAR YVLINWVGEDVPDAR YVLINWVGEDVPDAR	YVLINWVGEDVPDAR YVLINWVGEDVPDAR	1	0	0	1	0	0	1	0	1	0	0	0	1	0	0	1	0	1	0	0	1	0	1	0	0	0	1	0	0	1
	DREB_HUMAN	0	0	50.0 AA STEP	50Step_Domain_p100.0_to_150.0	100	150	50			1	0	0	0	0	0	0	0	0	0	0	0	0	0	0	0	0	0	0	0	0	0	0	0	0	0	0	0	0	0
	DREB_HUMAN	0	0	50.0 AA STEP	50Step_Domain_p150.0_to_200.0	150	200	50			1	0	0	0	0	0	0	0	0	0	0	0	0	0	0	0	0	0	0	0	0	0	0	0	0	0	0	0	0	0
	DREB_HUMAN	0	0	50.0 AA STEP	50Step_Domain_p200.0_to_250.0	200	250	50			1	0	0	0	0	0	0	0	0	0	0	0	0	0	0	0	0	0	0	0	0	0	0	0	0	0	0	0	0	0
	DREB_HUMAN	0	0	50.0 AA STEP	50Step_Domain_p250.0_to_300.0	250	300	50			1	0	0	0	0	0	0	0	0	0	0	0	0	0	0	0	0	0	0	0	0	0	0	0	0	0	0	0	0	0
	DREB_HUMAN	1	0	50.0 AA STEP	50Step_Domain_p300.0_to_350.0	300	350	50	MAPTPIPTR SPSDSSTASTPVAEQIER MAPTPIPTR MAPTPIPTR MAPTPIPTR SPSDSSTASTPVAEQIER MAPTPIPTR SPSDSSTASTPVAEQIER	MAPTPIPTR SPSDSSTASTPVAEQIER MAPTPIPTR SPSDSSTASTPVAEQIER	0	0.02	2	1	0	0	1	0	1	0	0	0	1	0	2	1	2	2	0	0	1	0	1	0	0	0	2	0	2	2
	DREB_HUMAN	0	0	50.0 AA STEP	50Step_Domain_p350.0_to_400.0	350	400	50	SPSDSSTASTPVAEQIER SPSDSSTASTPVAEQIER SPSDSSTASTPVAEQIER	SPSDSSTASTPVAEQIER SPSDSSTASTPVAEQIER	1	0	1	1	0	0	0	0	0	0	0	0	1	0	1	1	1	1	0	0	0	0	0	0	0	0	1	0	1	1
	DREB_HUMAN	0	0	50.0 AA STEP	50Step_Domain_p400.0_to_450.0	400	450	50			1	0	0	0	0	0	0	0	0	0	0	0	0	0	0	0	0	0	0	0	0	0	0	0	0	0	0	0	0	0
	DREB_HUMAN	0	0	50.0 AA STEP	50Step_Domain_p450.0_to_500.0	450	500	50			1	0	0	0	0	0	0	0	0	0	0	0	0	0	0	0	0	0	0	0	0	0	0	0	0	0	0	0	0	0
	DREB_HUMAN	0	0	50.0 AA STEP	50Step_Domain_p500.0_to_550.0	500	550	50			1	0	0	0	0	0	0	0	0	0	0	0	0	0	0	0	0	0	0	0	0	0	0	0	0	0	0	0	0	0
	DREB_HUMAN	0	0	50.0 AA STEP	50Step_Domain_p550.0_to_600.0	550	600	50			1	0	0	0	0	0	0	0	0	0	0	0	0	0	0	0	0	0	0	0	0	0	0	0	0	0	0	0	0	0
	DREB_HUMAN	0	0	50.0 AA STEP	50Step_Domain_p600.0_to_649.0	600	649	49			1	0	0	0	0	0	0	0	0	0	0	0	0	0	0	0	0	0	0	0	0	0	0	0	0	0	0	0	0	0
	DYN2_HUMAN	0	0	50.0 AA STEP	50Step_Domain_p0_to_50	0	50	50		SSVLENFVGR SSVLENFVGR GMEELIPLVNK SSVLENFVGR	0	0	0	0	0	0	0	0	0	1	0	0	0	1	0	1	0	0	0	0	0	0	0	1	0	0	0	1	0	2
	DYN2_HUMAN	0	0	50.0 AA STEP	50Step_Domain_p50.0_to_100.0	50	100	50		SSVLENFVGR SSVLENFVGR SSVLENFVGR	0	0	0	0	0	0	0	0	0	1	0	0	0	1	0	1	0	0	0	0	0	0	0	1	0	0	0	1	0	1
	DYN2_HUMAN	0	0	50.0 AA STEP	50Step_Domain_p100.0_to_150.0	100	150	50	GISPVPINLR	GISPVPINLR GISPVPINLR	1	0	0	0	0	0	0	0	1	1	0	0	0	1	0	0	0	0	0	0	0	0	1	1	0	0	0	1	0	0
	DYN2_HUMAN	0	0	50.0 AA STEP	50Step_Domain_p150.0_to_200.0	150	200	50			1	0	0	0	0	0	0	0	0	0	0	0	0	0	0	0	0	0	0	0	0	0	0	0	0	0	0	0	0	0
	DYN2_HUMAN	0	0	50.0 AA STEP	50Step_Domain_p200.0_to_250.0	200	250	50	LDLMDEGTDARDVLENK		1	0	0	0	0	0	0	0	1	0	0	0	0	0	0	0	0	0	0	0	0	0	1	0	0	0	0	0	0	0
	DYN2_HUMAN	0	0	50.0 AA STEP	50Step_Domain_p250.0_to_300.0	250	300	50		TLNQQLTNHIR	1	0	0	0	0	0	0	0	0	0	0	0	0	0	0	1	0	0	0	0	0	0	0	0	0	0	0	0	0	1
	DYN2_HUMAN	0	0	50.0 AA STEP	50Step_Domain_p300.0_to_350.0	300	350	50			1	0	0	0	0	0	0	0	0	0	0	0	0	0	0	0	0	0	0	0	0	0	0	0	0	0	0	0	0	0
	DYN2_HUMAN	0	0	50.0 AA STEP	50Step_Domain_p350.0_to_400.0	350	400	50			1	0	0	0	0	0	0	0	0	0	0	0	0	0	0	0	0	0	0	0	0	0	0	0	0	0	0	0	0	0
	DYN2_HUMAN	0	0	50.0 AA STEP	50Step_Domain_p400.0_to_450.0	400	450	50			1	0	0	0	0	0	0	0	0	0	0	0	0	0	0	0	0	0	0	0	0	0	0	0	0	0	0	0	0	0
	DYN2_HUMAN	0	0	50.0 AA STEP	50Step_Domain_p450.0_to_500.0	450	500	50			1	0	0	0	0	0	0	0	0	0	0	0	0	0	0	0	0	0	0	0	0	0	0	0	0	0	0	0	0	0
	DYN2_HUMAN	0	0	50.0 AA STEP	50Step_Domain_p500.0_to_550.0	500	550	50			1	0	0	0	0	0	0	0	0	0	0	0	0	0	0	0	0	0	0	0	0	0	0	0	0	0	0	0	0	0
	DYN2_HUMAN	0	0	50.0 AA STEP	50Step_Domain_p550.0_to_600.0	550	600	50			1	0	0	0	0	0	0	0	0	0	0	0	0	0	0	0	0	0	0	0	0	0	0	0	0	0	0	0	0	0
	DYN2_HUMAN	0	0	50.0 AA STEP	50Step_Domain_p600.0_to_650.0	600	650	50			1	0	0	0	0	0	0	0	0	0	0	0	0	0	0	0	0	0	0	0	0	0	0	0	0	0	0	0	0	0
	DYN2_HUMAN	0	0	50.0 AA STEP	50Step_Domain_p650.0_to_700.0	650	700	50			1	0	0	0	0	0	0	0	0	0	0	0	0	0	0	0	0	0	0	0	0	0	0	0	0	0	0	0	0	0
	DYN2_HUMAN	0	0	50.0 AA STEP	50Step_Domain_p700.0_to_750.0	700	750	50			1	0	0	0	0	0	0	0	0	0	0	0	0	0	0	0	0	0	0	0	0	0	0	0	0	0	0	0	0	0
	DYN2_HUMAN	0	0	50.0 AA STEP	50Step_Domain_p750.0_to_800.0	750	800	50			1	0	0	0	0	0	0	0	0	0	0	0	0	0	0	0	0	0	0	0	0	0	0	0	0	0	0	0	0	0
	DYN2_HUMAN	0	0	50.0 AA STEP	50Step_Domain_p800.0_to_850.0	800	850	50			1	0	0	0	0	0	0	0	0	0	0	0	0	0	0	0	0	0	0	0	0	0	0	0	0	0	0	0	0	0
	DYN2_HUMAN	0	0	50.0 AA STEP	50Step_Domain_p850.0_to_870.0	850	870	20			1	0	0	0	0	0	0	0	0	0	0	0	0	0	0	0	0	0	0	0	0	0	0	0	0	0	0	0	0	0
	ECHB_HUMAN	0	0	50.0 AA STEP	50Step_Domain_p0_to_50	0	50	50			1	0	0	0	0	0	0	0	0	0	0	0	0	0	0	0	0	0	0	0	0	0	0	0	0	0	0	0	0	0
	ECHB_HUMAN	3	3	50.0 AA STEP	50Step_Domain_p50.0_to_100.0	50	100	50	AALTGLLHR NVVVVDGVR AALTGLLHR NVVVVDGVR AALTGLLHR NVVVVDGVR AALTGLLHR NVVVVDGVR AALTGLLHR NVVVVDGVR AALTGLLHR NVVVVDGVR AALTGLLHR NVVVVDGVR	AALTGLLHR NVVVVDGVR AALTGLLHR NVVVVDGVR AALTGLLHR NVVVVDGVR AALTGLLHR NVVVVDGVR AALTGLLHR NVVVVDGVR AALTGLLHR NVVVVDGVR AALTGLLHR NVVVVDGVR	1	0	3	3	3	5	3	3	3	3	3	2	4	3	3	2	3	2	2	3	2	2	2	3	3	2	3	3	3	3
	ECHB_HUMAN	1	0	50.0 AA STEP	50Step_Domain_p100.0_to_150.0	100	150	50	EAALGAGFSDK EAALGAGFSDK EAALGAGFSDK EAALGAGFSDK EAALGAGFSDK EAALGAGFSDK EAALGAGFSDK	EAALGAGFSDK	0.085	0.02	1	0	1	0	1	0	1	0	1	0	1	1	1	0	1	0	1	0	1	0	1	0	1	0	1	1	1	0
	ECHB_HUMAN	0	0	50.0 AA STEP	50Step_Domain_p150.0_to_200.0	150	200	50		KLMLDLNK	1	0	0	0	0	0	0	0	0	0	0	0	0	0	0	1	0	0	0	0	0	0	0	0	0	0	0	0	0	1
	ECHB_HUMAN	1	1	50.0 AA STEP	50Step_Domain_p200.0_to_250.0	200	250	50	LEQDEYALR LEQDEYALR LEQDEYALR LEQDEYALR LEQDEYALR LEQDEYALR LEQDEYALR	LEQDEYALR LEQDEYALR LEQDEYALR LEQDEYALR LEQDEYALR LEQDEYALR LEQDEYALR	1	0	1	2	1	2	1	1	1	1	1	1	1	1	1	1	1	1	1	1	1	1	1	1	1	1	1	1	1	1
	ECHB_HUMAN	1	0	50.0 AA STEP	50Step_Domain_p250.0_to_300.0	250	300	50	DNGIRPSSLEQMAK DNGIRPSSLEQMAK DNGIRPSSLEQMAK DNGIRPSSLEQMAK	DNGIRPSSLEQMAK DNGIRPSSLEQMAK	1	0.02	1	0	1	0	1	0	1	0	0	2	0	0	0	1	1	0	1	0	1	0	1	0	0	2	0	0	0	2
	ECHB_HUMAN	0	0	50.0 AA STEP	50Step_Domain_p300.0_to_350.0	300	350	50	DQLLLGPTYATPK DQLLLGPTYATPK DQLLLGPTYATPK	DQLLLGPTYATPK DQLLLGPTYATPK DQLLLGPTYATPK	1	0	1	0	1	0	0	0	0	1	1	0	0	1	0	1	1	0	1	0	0	0	0	1	1	0	0	1	0	1
	ECHB_HUMAN	0	1	50.0 AA STEP	50Step_Domain_p350.0_to_400.0	350	400	50	DQLLLGPTYATPK DQLLLGPTYATPK DQLLLGPTYATPK	AMDSDWFAENYMGR AMDSDWFAENYMGR DQLLLGPTYATPK DQLLLGPTYATPK DQLLLGPTYATPK	1	-0.02	1	0	1	0	0	1	0	2	1	0	0	1	0	1	1	0	1	0	0	1	0	2	1	0	0	1	0	1
	ECHB_HUMAN	1	3	50.0 AA STEP	50Step_Domain_p400.0_to_450.0	400	450	50	VGLPPLEK VGLPPLEK VGLPPLEK VGLPPLEK VGLPPLEK VGLPPLEK	EGGQYGLVAACAAGGQGHAMIVEAYPK VGLPPLEK VGLPPLEK AMDSDWFAENYMGR VGLPPLEK AMDSDWFAENYMGR VGLPPLEK EGGQYGLVAACAAGGQGHAMIVEAYPK VGLPPLEK VGLPPLEK VGLPPLEK	0.001	-0.04	2	3	0	2	1	4	1	3	2	2	1	2	2	2	2	2	0	1	1	3	1	3	2	2	1	2	2	3
	ECHB_HUMAN	0	0	50.0 AA STEP	50Step_Domain_p450.0_to_474.0	450	474	24			1	0	0	0	0	0	0	0	0	0	0	0	0	0	0	0	0	0	0	0	0	0	0	0	0	0	0	0	0	0
	ECHM_HUMAN	0	0	50.0 AA STEP	50Step_Domain_p0_to_50	0	50	50			1	0	0	0	0	0	0	0	0	0	0	0	0	0	0	0	0	0	0	0	0	0	0	0	0	0	0	0	0	0
	ECHM_HUMAN	0	0	50.0 AA STEP	50Step_Domain_p50.0_to_100.0	50	100	50			1	0	0	0	0	0	0	0	0	0	0	0	0	0	0	0	0	0	0	0	0	0	0	0	0	0	0	0	0	0
	ECHM_HUMAN	0	0	50.0 AA STEP	50Step_Domain_p100.0_to_150.0	100	150	50		HWDHLTQVK	1	0	0	0	0	0	0	0	0	0	0	0	0	0	0	1	0	0	0	0	0	0	0	0	0	0	0	0	0	1
	ECHM_HUMAN	0	2	50.0 AA STEP	50Step_Domain_p150.0_to_200.0	150	200	50	SLAMEMVLTGDR SLAMEMVLTGDR SLAMEMVLTGDR	AQFAQPEILIGTIPGAGGTQR SLAMEMVLTGDR AQFAQPEILIGTIPGAGGTQR SLAMEMVLTGDR AQFAQPEILIGTIPGAGGTQR SLAMEMVLTGDR AQFAQPEILIGTIPGAGGTQR SLAMEMVLTGDR AQFAQPEILIGTIPGAGGTQR SLAMEMVLTGDR	0	-0.04	0	0	1	3	1	2	1	3	0	2	0	0	0	1	0	0	1	2	1	2	1	2	0	3	0	0	0	2
	ECHM_HUMAN	0	0	50.0 AA STEP	50Step_Domain_p200.0_to_250.0	200	250	50			1	0	0	0	0	0	0	0	0	0	0	0	0	0	0	0	0	0	0	0	0	0	0	0	0	0	0	0	0	0
	ECHM_HUMAN	0	0	50.0 AA STEP	50Step_Domain_p250.0_to_290.0	250	290	40	EGMTAFVEK EGMTAFVEK EGMTAFVEK	LFYSTFATDDR EGMTAFVEK EGMTAFVEK KEGMTAFVEK	1	0	0	0	1	0	1	1	1	0	0	1	0	0	0	1	0	0	1	0	1	1	1	0	0	1	0	0	0	2
	ECI1_HUMAN	0	0	50.0 AA STEP	50Step_Domain_p0_to_50	0	50	50		VLVEPDAGAGVAVMK	1	0	0	0	0	0	0	0	0	0	0	0	0	0	0	1	0	0	0	0	0	0	0	0	0	0	0	0	0	1
	ECI1_HUMAN	0	0	50.0 AA STEP	50Step_Domain_p50.0_to_100.0	50	100	50		VLVEPDAGAGVAVMK	1	0	0	0	0	0	0	0	0	0	0	0	0	0	0	1	0	0	0	0	0	0	0	0	0	0	0	0	0	1
	ECI1_HUMAN	0	0	50.0 AA STEP	50Step_Domain_p100.0_to_150.0	100	150	50		AVQELWLR AVQELWLR AVQELWLR	0.0161	0	0	1	0	0	0	0	0	1	0	0	0	0	0	1	0	1	0	0	0	0	0	1	0	0	0	0	0	1
	ECI1_HUMAN	0	0	50.0 AA STEP	50Step_Domain_p150.0_to_200.0	150	200	50			1	0	0	0	0	0	0	0	0	0	0	0	0	0	0	0	0	0	0	0	0	0	0	0	0	0	0	0	0	0
	ECI1_HUMAN	0	0	50.0 AA STEP	50Step_Domain_p200.0_to_250.0	200	250	50			1	0	0	0	0	0	0	0	0	0	0	0	0	0	0	0	0	0	0	0	0	0	0	0	0	0	0	0	0	0
	ECI1_HUMAN	0	0	50.0 AA STEP	50Step_Domain_p250.0_to_300.0	250	300	50		SLQMYLER SLQMYLER SLQMYLER	0.0161	0	0	1	0	0	0	0	0	1	0	0	0	0	0	1	0	1	0	0	0	0	0	1	0	0	0	0	0	1
	ECI1_HUMAN	0	0	50.0 AA STEP	50Step_Domain_p300.0_to_302.0	300	302	2			1	0	0	0	0	0	0	0	0	0	0	0	0	0	0	0	0	0	0	0	0	0	0	0	0	0	0	0	0	0
	EEA1_HUMAN	0	0	50.0 AA STEP	50Step_Domain_p0_to_50	0	50	50			1	0	0	0	0	0	0	0	0	0	0	0	0	0	0	0	0	0	0	0	0	0	0	0	0	0	0	0	0	0
	EEA1_HUMAN	0	0	50.0 AA STEP	50Step_Domain_p50.0_to_100.0	50	100	50			1	0	0	0	0	0	0	0	0	0	0	0	0	0	0	0	0	0	0	0	0	0	0	0	0	0	0	0	0	0
	EEA1_HUMAN	0	0	50.0 AA STEP	50Step_Domain_p100.0_to_150.0	100	150	50			1	0	0	0	0	0	0	0	0	0	0	0	0	0	0	0	0	0	0	0	0	0	0	0	0	0	0	0	0	0
	EEA1_HUMAN	1	1	50.0 AA STEP	50Step_Domain_p150.0_to_200.0	150	200	50	AAQLATEIADIK LTEELNKEATVIQDLK LTEELNKEATVIQDLK	LTEELNKEATVIQDLK AAQLATEIADIK LTEELNKEATVIQDLK AAQLATEIADIK LTEELNKEATVIQDLK AAQLATEIADIK LTEELNKEATVIQDLK LTEELNKEATVIQDLK AAQLATEIADIK	1	0	2	1	1	3	0	0	2	1	0	2	0	1	0	1	1	1	1	2	0	0	2	2	0	2	0	1	0	1
	EEA1_HUMAN	0	1	50.0 AA STEP	50Step_Domain_p200.0_to_250.0	200	250	50	LTEELNKEATVIQDLK LTEELNKEATVIQDLK TELLQRPGIEDVAVLK	LTEELNKEATVIQDLK LTEELNKEATVIQDLK LTEELNKEATVIQDLK LTEELNKEATVIQDLK LTEELNKEATVIQDLK	1	-0.02	0	1	1	2	0	0	2	1	0	1	0	1	0	0	0	1	1	1	0	0	3	1	0	1	0	1	0	0
	EEA1_HUMAN	1	1	50.0 AA STEP	50Step_Domain_p250.0_to_300.0	250	300	50	LQSQYASSEATISQLR LQSQYASSEATISQLR LQSQYASSEATISQLR	LQSQYASSEATISQLR LQSQYASSEATISQLR LQSQYASSEATISQLR LQSQYASSEATISQLR	1	0	0	1	1	0	3	0	1	1	0	0	0	1	0	1	0	1	1	0	1	0	1	1	0	0	0	1	0	1
	EEA1_HUMAN	0	0	50.0 AA STEP	50Step_Domain_p300.0_to_350.0	300	350	50		DLDCQQLQSR NQTLTENLLK DLDCQQLQSR DLDCQQLQSR	1	0	0	0	0	0	0	0	0	1	0	1	0	1	0	0	0	0	0	0	0	0	0	2	0	1	0	1	0	0
	EEA1_HUMAN	1	1	50.0 AA STEP	50Step_Domain_p350.0_to_400.0	350	400	50	LKEELSEVETK LKEELSEVETK LKEELSEVETK LKEELSEVETK	LKEELSEVETK LKEELSEVETK LKEELSEVETK DLDCQQLQSR LKEELSEVETK DLDCQQLQSR LKEELSEVETK DLDCQQLQSR LKEELSEVETK LKEELSEVETK	1	0	2	1	0	2	0	1	1	1	2	2	0	2	2	1	1	1	0	1	0	1	1	2	1	2	0	2	1	1
	EEA1_HUMAN	0	0	50.0 AA STEP	50Step_Domain_p400.0_to_450.0	400	450	50		LMDKEQQVADLQLK LMDKEQQVADLQLK	1	0	0	0	0	0	0	0	0	1	0	0	0	0	0	1	0	0	0	0	0	0	0	1	0	0	0	0	0	1
	EEA1_HUMAN	1	0	50.0 AA STEP	50Step_Domain_p450.0_to_500.0	450	500	50	VTNSTELQHQLDK VTNSTELQHQLDK VTNSTELQHQLDK	LMDKEQQVADLQLK VTNSTELQHQLDK LMDKEQQVADLQLK	1	0.02	0	0	1	0	0	0	1	1	0	0	0	0	2	1	0	0	1	0	0	0	1	2	0	0	0	0	1	1
	EEA1_HUMAN	2	2	50.0 AA STEP	50Step_Domain_p500.0_to_550.0	500	550	50	IQNLEALLQK IQNLEALLQK EAQNDLEQVLR EAQNDLEQVLR IQNLEALLQK SKENISLLEK EAQNDLEQVLR IQNLEALLQK SKENISLLEK	IQNLEALLQK LREAQNDLEQVLR SKENISLLEK IQNLEALLQK LREAQNDLEQVLR IQNLEALLQK LREAQNDLEQVLR SKENISLLEK LREAQNDLEQVLR SKENISLLEK IQNLEALLQK IQNLEALLQK SKENISLLEK	1	0	2	3	1	2	3	1	2	2	2	2	0	1	3	2	1	3	1	1	1	1	3	3	1	2	0	1	2	2
	EEA1_HUMAN	2	2	50.0 AA STEP	50Step_Domain_p550.0_to_600.0	550	600	50	IQAGEGETAVLNQLQEK NHTLQEQVTQLTEK NHTLQEQVTQLTEK IQAGEGETAVLNQLQEK NHTLQEQVTQLTEK NHTLQEQVTQLTEK NHTLQEQVTQLTEK NHTLQEQVTQLTEK	IQAGEGETAVLNQLQEK NHTLQEQVTQLTEK NHTLQEQVTQLTEK IQAGEGETAVLNQLQEK NHTLQEQVTQLTEK IQAGEGETAVLNQLQEK NHTLQEQVTQLTEK IQAGEGETAVLNQLQEK NHTLQEQVTQLTEK IQAGEGETAVLNQLQEK NHTLQEQVTQLTEK IQAGEGETAVLNQLQEK NHTLQEQVTQLTEK	1	0	3	2	1	2	3	3	2	1	2	2	2	2	2	3	2	2	1	1	1	2	2	2	1	2	1	2	1	3
	EEA1_HUMAN	1	1	50.0 AA STEP	50Step_Domain_p600.0_to_650.0	600	650	50	TELLLSAEAAK TELLLSAEAAK TELLLSAEAAK	TELLLSAEAAK VSQLDIQIK VLSLETSVNELNSQLNESKEK VSQLDIQIK VLSLETSVNELNSQLNESKEK TELLLSAEAAK VSQLDIQIK	1	0	2	2	1	3	0	1	0	1	0	0	0	0	2	0	1	2	1	2	0	1	0	2	0	0	0	0	1	0
	EEA1_HUMAN	1	0	50.0 AA STEP	50Step_Domain_p650.0_to_700.0	650	700	50	TELLLSAEAAK TELLLSAEAAK TELLLSAEAAK	TELLLSAEAAK ITTQLDQVTAK TELLLSAEAAK ITTQLDQVTAK	1	0.02	2	1	1	0	0	0	0	1	0	0	0	0	2	1	1	1	1	0	0	0	0	2	0	0	0	0	1	1
	EEA1_HUMAN	3	1	50.0 AA STEP	50Step_Domain_p700.0_to_750.0	700	750	50	EQALQDLQQQR KLEADSLEVK EQALQDLQQQR KLEADSLEVK EQALQDLQQQR KLEADSLEVK EQALQDLQQQR KLEADSLEVK EQALQDLQQQR KLEADSLEVK KLEADSLEVK KLEADSLEVK	EQALQDLQQQR EQALQDLQQQR EQALQDLQQQR EQALQDLQQQR KLEADSLEVK EQALQDLQQQR EQALQDLQQQR	0	0.04	3	1	3	2	5	1	2	1	4	0	2	1	2	1	2	1	2	1	2	1	2	2	2	0	1	1	1	1
	EEA1_HUMAN	2	2	50.0 AA STEP	50Step_Domain_p750.0_to_800.0	750	800	50	EQALQDLQQQR EQALQDLQQQR EQALQDLQQQR EQALQDLQQQR QLNTDLELR EQALQDLQQQR QLNTDLELR	EQALQDLQQQR QLNTDLELR EQALQDLQQQR EQALQDLQQQR QLNTDLELR EQALQDLQQQR QLNTDLELR EQALQDLQQQR EQALQDLQQQR QLNTDLELR	1	0	2	2	1	2	3	3	2	1	2	1	0	1	2	2	1	2	1	1	1	2	2	1	1	1	0	1	1	2
	EEA1_HUMAN	0	0	50.0 AA STEP	50Step_Domain_p800.0_to_850.0	800	850	50	QDFETLSQETK	IQTTVTELQK IQTTVTELQK IQTTVTELQK	1	0	0	0	0	0	0	0	0	1	0	1	2	1	0	0	0	0	0	0	0	0	0	1	0	1	1	1	0	0
	EEA1_HUMAN	0	0	50.0 AA STEP	50Step_Domain_p850.0_to_900.0	850	900	50	AAILDLEK AAILDLEK	AAILDLEK AAILDLEK	1	0	0	0	1	0	0	1	0	0	0	0	2	1	0	0	0	0	1	0	0	1	0	0	0	0	1	1	0	0
	EEA1_HUMAN	0	0	50.0 AA STEP	50Step_Domain_p900.0_to_950.0	900	950	50			1	0	0	0	0	0	0	0	0	0	0	0	0	0	0	0	0	0	0	0	0	0	0	0	0	0	0	0	0	0
	EEA1_HUMAN	1	0	50.0 AA STEP	50Step_Domain_p950.0_to_1000.0	950	1000	50	LQQQLTQAAQELAAEKEK LQQQLTQAAQELAAEKEK QIEALQGELK	LQQQLTQAAQELAAEKEK	1	0.02	0	0	0	0	0	0	1	0	2	0	0	1	2	0	0	0	0	0	0	0	1	0	1	0	0	1	1	0
	EEA1_HUMAN	2	2	50.0 AA STEP	50Step_Domain_p1000.0_to_1050.0	1000	1050	50	ISVLQNNYEK ISVLQNNYEK ISVLQNNYEK ESELLATR ISVLQNNYEK LQQQLTQAAQELAAEKEK ISVLQNNYEK LQQQLTQAAQELAAEKEK ESELLATR ISVLQNNYEK	ESELLATR QLQSDFYGR ISVLQNNYEK QLQSDFYGR ESELLATR ISVLQNNYEK QLQSDFYGR ESELLATR QLQSDFYGR ESELLATR LQQQLTQAAQELAAEKEK ESELLATR ISVLQNNYEK	1	0	2	2	1	0	3	3	2	2	4	2	4	2	0	2	1	2	1	0	1	2	3	3	2	2	2	2	0	2
	EEA1_HUMAN	1	1	50.0 AA STEP	50Step_Domain_p1050.0_to_1100.0	1050	1100	50	LSLAQEDLISNR LSLAQEDLISNR LSLAQEDLISNR	LSLAQEDLISNR LSLAQEDLISNR LSLAQEDLISNR LSLAQEDLISNR LSLAQEDLISNR LSLAQEDLISNR	1	0	2	1	1	0	0	1	1	1	0	1	0	1	0	1	1	1	1	0	0	1	1	1	0	1	0	1	0	1
	EEA1_HUMAN	0	0	50.0 AA STEP	50Step_Domain_p1100.0_to_1150.0	1100	1150	50		LAEIEEIK	1	0	0	0	0	0	0	0	0	1	0	0	0	0	0	0	0	0	0	0	0	0	0	1	0	0	0	0	0	0
	EEA1_HUMAN	0	0	50.0 AA STEP	50Step_Domain_p1150.0_to_1200.0	1150	1200	50			1	0	0	0	0	0	0	0	0	0	0	0	0	0	0	0	0	0	0	0	0	0	0	0	0	0	0	0	0	0
	EEA1_HUMAN	0	0	50.0 AA STEP	50Step_Domain_p1200.0_to_1250.0	1200	1250	50			1	0	0	0	0	0	0	0	0	0	0	0	0	0	0	0	0	0	0	0	0	0	0	0	0	0	0	0	0	0
	EEA1_HUMAN	0	0	50.0 AA STEP	50Step_Domain_p1250.0_to_1300.0	1250	1300	50			1	0	0	0	0	0	0	0	0	0	0	0	0	0	0	0	0	0	0	0	0	0	0	0	0	0	0	0	0	0
	EEA1_HUMAN	1	1	50.0 AA STEP	50Step_Domain_p1300.0_to_1350.0	1300	1350	50	KLDNTTAAVQELGR KLDNTTAAVQELGR KLDNTTAAVQELGR	KLDNTTAAVQELGR KLDNTTAAVQELGR KLDNTTAAVQELGR KLDNTTAAVQELGR KLDNTTAAVQELGR KLDNTTAAVQELGR	1	0	0	1	0	2	0	0	1	1	0	1	2	2	2	1	0	1	0	1	0	0	1	1	0	1	1	2	1	1
	EEA1_HUMAN	0	0	50.0 AA STEP	50Step_Domain_p1350.0_to_1400.0	1350	1400	50			1	0	0	0	0	0	0	0	0	0	0	0	0	0	0	0	0	0	0	0	0	0	0	0	0	0	0	0	0	0
	EEA1_HUMAN	0	0	50.0 AA STEP	50Step_Domain_p1400.0_to_1411.0	1400	1411	11			1	0	0	0	0	0	0	0	0	0	0	0	0	0	0	0	0	0	0	0	0	0	0	0	0	0	0	0	0	0
	EHD4_HUMAN	0	0	50.0 AA STEP	50Step_Domain_p0_to_50	0	50	50			1	0	0	0	0	0	0	0	0	0	0	0	0	0	0	0	0	0	0	0	0	0	0	0	0	0	0	0	0	0
	EHD4_HUMAN	0	0	50.0 AA STEP	50Step_Domain_p50.0_to_100.0	50	100	50		YLLEQDFPGMR YLLEQDFPGMR	0.0462	0	0	0	0	0	0	0	0	1	0	0	0	1	0	0	0	0	0	0	0	0	0	1	0	0	0	1	0	0
	EHD4_HUMAN	0	0	50.0 AA STEP	50Step_Domain_p100.0_to_150.0	100	150	50			1	0	0	0	0	0	0	0	0	0	0	0	0	0	0	0	0	0	0	0	0	0	0	0	0	0	0	0	0	0
	EHD4_HUMAN	0	0	50.0 AA STEP	50Step_Domain_p150.0_to_200.0	150	200	50			1	0	0	0	0	0	0	0	0	0	0	0	0	0	0	0	0	0	0	0	0	0	0	0	0	0	0	0	0	0
	EHD4_HUMAN	0	0	50.0 AA STEP	50Step_Domain_p200.0_to_250.0	200	250	50			1	0	0	0	0	0	0	0	0	0	0	0	0	0	0	0	0	0	0	0	0	0	0	0	0	0	0	0	0	0
	EHD4_HUMAN	0	0	50.0 AA STEP	50Step_Domain_p250.0_to_300.0	250	300	50			1	0	0	0	0	0	0	0	0	0	0	0	0	0	0	0	0	0	0	0	0	0	0	0	0	0	0	0	0	0
	EHD4_HUMAN	0	0	50.0 AA STEP	50Step_Domain_p300.0_to_350.0	300	350	50		EYQISAGDFPEVK EYQISAGDFPEVK	0.0462	0	0	0	0	0	0	0	0	1	0	0	0	1	0	0	0	0	0	0	0	0	0	1	0	0	0	1	0	0
	EHD4_HUMAN	0	0	50.0 AA STEP	50Step_Domain_p350.0_to_400.0	350	400	50		EYQISAGDFPEVK EYQISAGDFPEVK	0.0462	0	0	0	0	0	0	0	0	1	0	0	0	1	0	0	0	0	0	0	0	0	0	1	0	0	0	1	0	0
	EHD4_HUMAN	0	0	50.0 AA STEP	50Step_Domain_p400.0_to_450.0	400	450	50			1	0	0	0	0	0	0	0	0	0	0	0	0	0	0	0	0	0	0	0	0	0	0	0	0	0	0	0	0	0
	EHD4_HUMAN	0	0	50.0 AA STEP	50Step_Domain_p450.0_to_500.0	450	500	50			1	0	0	0	0	0	0	0	0	0	0	0	0	0	0	0	0	0	0	0	0	0	0	0	0	0	0	0	0	0
	EHD4_HUMAN	0	0	50.0 AA STEP	50Step_Domain_p500.0_to_541.0	500	541	41			1	0	0	0	0	0	0	0	0	0	0	0	0	0	0	0	0	0	0	0	0	0	0	0	0	0	0	0	0	0
	ENPL_HUMAN	0	0	50.0 AA STEP	50Step_Domain_p0_to_50	0	50	50		EGSRTDDEVVQREEEAIQLDGLNASQIR EGSRTDDEVVQREEEAIQLDGLNASQIR	1	0	0	0	0	2	0	0	0	1	0	0	0	0	0	0	0	0	0	1	0	0	0	1	0	0	0	0	0	0
	ENPL_HUMAN	1	2	50.0 AA STEP	50Step_Domain_p50.0_to_100.0	50	100	50	LIINSLYK LIINSLYK	FAFQAEVNR LIINSLYK EGSRTDDEVVQREEEAIQLDGLNASQIR FAFQAEVNR LIINSLYK LIINSLYK EGSRTDDEVVQREEEAIQLDGLNASQIR LIINSLYK LIINSLYK LIINSLYK FAFQAEVNR LIINSLYK	0.0493	-0.02	0	2	0	5	2	1	0	2	0	2	0	1	2	1	0	3	0	3	1	1	0	2	0	1	0	1	1	2
	ENPL_HUMAN	5	3	50.0 AA STEP	50Step_Domain_p100.0_to_150.0	100	150	50	ELISNASDALDK ELISNASDALDKIR ELISNASDALDK ELISNASDALDKIR ELISNASDALDK ELISNASDALDKIR ELISNASDALDK ELISNASDALDKIR NLLHVTDTGVGMTR ELISNASDALDK ELISNASDALDK ELISNASDALDKIR ELISNASDALDK	ELISNASDALDK ELISNASDALDKIR ELISNASDALDK ELISNASDALDKIR NLLHVTDTGVGMTREELVK ELISNASDALDK ELISNASDALDKIR NLLHVTDTGVGMTR NLLHVTDTGVGMTREELVK ELISNASDALDK ELISNASDALDKIR ELISNASDALDK ELISNASDALDKIR ELISNASDALDK ELISNASDALDKIR NLLHVTDTGVGMTR ELISNASDALDK ELISNASDALDKIR NLLHVTDTGVGMTR	0.0068	0.04	7	2	6	5	4	4	6	2	4	4	6	3	2	3	2	3	2	3	2	4	4	2	1	2	2	3	1	6
	ENPL_HUMAN	0	1	50.0 AA STEP	50Step_Domain_p150.0_to_200.0	150	200	50	NLLHVTDTGVGMTR SGTSEFLNK	SGTSEFLNK NLLHVTDTGVGMTREELVK NLLHVTDTGVGMTR NLLHVTDTGVGMTREELVK SGTSEFLNK NLLHVTDTGVGMTR SGTSEFLNK NLLHVTDTGVGMTR SGTSEFLNK	0.6001	-0.02	0	1	0	2	0	2	1	1	0	0	0	2	2	2	0	1	0	1	0	2	1	1	0	0	0	2	1	3
	ENPL_HUMAN	0	0	50.0 AA STEP	50Step_Domain_p200.0_to_250.0	200	250	50			1	0	0	0	0	0	0	0	0	0	0	0	0	0	0	0	0	0	0	0	0	0	0	0	0	0	0	0	0	0
	ENPL_HUMAN	0	0	50.0 AA STEP	50Step_Domain_p250.0_to_300.0	250	300	50		EEASDYLELDTIK EEASDYLELDTIK	1	0	0	0	0	0	0	0	0	0	0	0	0	1	0	1	0	0	0	0	0	0	0	0	0	0	0	1	0	1
	ENPL_HUMAN	0	0	50.0 AA STEP	50Step_Domain_p300.0_to_350.0	300	350	50		EVEEDEYKAFYK EVEEDEYKAFYK EVEEDEYKAFYK	1	0	0	1	0	0	0	0	0	1	0	0	0	1	0	0	0	1	0	0	0	0	0	1	0	0	0	1	0	0
	ENPL_HUMAN	0	1	50.0 AA STEP	50Step_Domain_p350.0_to_400.0	350	400	50		EVEEDEYKAFYK GLFDEYGSK SILFVPTSAPR EVEEDEYKAFYK EVEEDEYKAFYK SILFVPTSAPR	1	-0.02	0	2	0	0	0	0	0	1	0	0	0	2	0	0	0	3	0	0	0	0	0	1	0	0	0	2	0	0
	ENPL_HUMAN	0	1	50.0 AA STEP	50Step_Domain_p400.0_to_450.0	400	450	50		GLFDEYGSK GVVDSDDLPLNVSR GVVDSDDLPLNVSR GVVDSDDLPLNVSR GVVDSDDLPLNVSR GVVDSDDLPLNVSR	0.6001	-0.02	0	2	0	2	0	0	0	1	0	0	0	1	0	1	0	2	0	1	0	0	0	1	0	0	0	1	0	1
	ENPL_HUMAN	0	0	50.0 AA STEP	50Step_Domain_p450.0_to_500.0	450	500	50		LGVIEDHSNR LGVIEDHSNR	1	0	0	0	0	0	0	0	0	0	0	0	0	1	0	1	0	0	0	0	0	0	0	0	0	0	0	1	0	2
	ENPL_HUMAN	2	2	50.0 AA STEP	50Step_Domain_p500.0_to_550.0	500	550	50	EAESSPFVER FQSSHHPTDITSLDQYVER EAESSPFVER KEAESSPFVER FQSSHHPTDITSLDQYVER	EAESSPFVER FQSSHHPTDITSLDQYVER FQSSHHPTDITSLDQYVER KEAESSPFVER FQSSHHPTDITSLDQYVER FQSSHHPTDITSLDQYVER LGVIEDHSNR EAESSPFVER FQSSHHPTDITSLDQYVER KEAESSPFVER LGVIEDHSNR	1	0	0	1	3	0	4	1	3	3	4	2	0	2	0	3	0	1	1	0	2	1	2	3	1	1	0	2	0	5
	ENPL_HUMAN	1	1	50.0 AA STEP	50Step_Domain_p550.0_to_600.0	550	600	50	EAESSPFVER EAESSPFVER KEAESSPFVER	EAESSPFVER KGYEVIYLTEPVDEYCIQALPEFDGK KEAESSPFVER EAESSPFVER KEAESSPFVER	1	0	0	1	3	0	0	1	3	1	0	0	0	0	0	1	0	1	1	0	0	1	2	1	0	0	0	0	0	2
	ENPL_HUMAN	1	1	50.0 AA STEP	50Step_Domain_p600.0_to_650.0	600	650	50	EFEPLLNWMK EFEPLLNWMK EFEPLLNWMK	EFEPLLNWMK EFEPLLNWMK EFEPLLNWMK EFEPLLNWMK EFEPLLNWMK	1	0	0	1	0	0	0	1	1	1	0	2	3	1	2	0	0	1	0	0	0	1	1	1	0	1	1	1	1	0
	ENPL_HUMAN	0	0	50.0 AA STEP	50Step_Domain_p650.0_to_700.0	650	700	50		DISTNYYASQK DISTNYYASQK	1	0	0	0	0	0	0	0	0	1	0	0	0	0	0	1	0	0	0	0	0	0	0	1	0	0	0	0	0	1
	ENPL_HUMAN	3	1	50.0 AA STEP	50Step_Domain_p700.0_to_750.0	700	750	50	SGYLLPDTK SGYLLPDTK SGYLLPDTK SGYLLPDTK SGYLLPDTK SGYLLPDTK SGYLLPDTK	SGYLLPDTK SGYLLPDTK SGYLLPDTK SGYLLPDTK SGYLLPDTK SGYLLPDTK	0.0187	0.04	4	1	3	0	2	2	1	1	4	2	3	1	2	1	1	1	1	0	1	2	1	1	1	1	1	1	1	2
	ENPL_HUMAN	0	0	50.0 AA STEP	50Step_Domain_p750.0_to_800.0	750	800	50			1	0	0	0	0	0	0	0	0	0	0	0	0	0	0	0	0	0	0	0	0	0	0	0	0	0	0	0	0	0
	ENPL_HUMAN	0	0	50.0 AA STEP	50Step_Domain_p800.0_to_803.0	800	803	3			1	0	0	0	0	0	0	0	0	0	0	0	0	0	0	0	0	0	0	0	0	0	0	0	0	0	0	0	0	0
	ETFB_HUMAN	0	0	50.0 AA STEP	50Step_Domain_p0_to_50	0	50	50			1	0	0	0	0	0	0	0	0	0	0	0	0	0	0	0	0	0	0	0	0	0	0	0	0	0	0	0	0	0
	ETFB_HUMAN	0	0	50.0 AA STEP	50Step_Domain_p50.0_to_100.0	50	100	50	LGPLQVAR LGPLQVAR	LGPLQVAR EVIAVSCGPAQCQETIR LGPLQVAR LGPLQVAR	1	0	0	1	0	0	1	0	0	1	0	0	1	0	0	1	0	1	0	0	1	0	0	2	0	0	1	0	0	1
	ETFB_HUMAN	0	1	50.0 AA STEP	50Step_Domain_p100.0_to_150.0	100	150	50	LGPLQVAR VDLVLLGK LGPLQVAR	LGPLQVAR VDLVLLGK VDLVLLGK VDLVLLGK LGPLQVAR VDLVLLGK VDLVLLGK LGPLQVAR VDLVLLGK	0.009	-0.02	0	2	0	1	1	1	0	1	0	0	1	1	0	1	0	2	0	1	2	1	0	2	0	0	1	1	0	2
	ETFB_HUMAN	0	1	50.0 AA STEP	50Step_Domain_p150.0_to_200.0	150	200	50	EIDGGLETLR EIDGGLETLR	EIDGGLETLR EIDGGLETLR EIDGGLETLR EIDGGLETLR EIDGGLETLR EIDGGLETLR	0.0552	-0.02	0	1	0	1	1	1	1	1	0	0	0	1	0	1	0	1	0	1	1	1	1	1	0	0	0	1	0	1
	ETFB_HUMAN	0	1	50.0 AA STEP	50Step_Domain_p200.0_to_250.0	200	250	50	LSVISVEDPPQR LSVISVEDPPQR VETTEDLVAK	LSVISVEDPPQR LSVISVEDPPQR LSVISVEDPPQR VETTEDLVAK LSVISVEDPPQR VETTEDLVAK	1	-0.02	0	0	0	0	1	1	1	1	0	0	1	1	0	1	0	0	0	0	1	1	1	1	0	0	1	2	0	2
	ETFB_HUMAN	0	0	50.0 AA STEP	50Step_Domain_p250.0_to_255.0	250	255	5			1	0	0	0	0	0	0	0	0	0	0	0	0	0	0	0	0	0	0	0	0	0	0	0	0	0	0	0	0	0
	EVPL_HUMAN	0	0	50.0 AA STEP	50Step_Domain_p0_to_50	0	50	50			1	0	0	0	0	0	0	0	0	0	0	0	0	0	0	0	0	0	0	0	0	0	0	0	0	0	0	0	0	0
	EVPL_HUMAN	0	0	50.0 AA STEP	50Step_Domain_p50.0_to_100.0	50	100	50			1	0	0	0	0	0	0	0	0	0	0	0	0	0	0	0	0	0	0	0	0	0	0	0	0	0	0	0	0	0
	EVPL_HUMAN	0	0	50.0 AA STEP	50Step_Domain_p100.0_to_150.0	100	150	50			1	0	0	0	0	0	0	0	0	0	0	0	0	0	0	0	0	0	0	0	0	0	0	0	0	0	0	0	0	0
	EVPL_HUMAN	0	0	50.0 AA STEP	50Step_Domain_p150.0_to_200.0	150	200	50			1	0	0	0	0	0	0	0	0	0	0	0	0	0	0	0	0	0	0	0	0	0	0	0	0	0	0	0	0	0
	EVPL_HUMAN	0	0	50.0 AA STEP	50Step_Domain_p200.0_to_250.0	200	250	50			1	0	0	0	0	0	0	0	0	0	0	0	0	0	0	0	0	0	0	0	0	0	0	0	0	0	0	0	0	0
	EVPL_HUMAN	0	0	50.0 AA STEP	50Step_Domain_p250.0_to_300.0	250	300	50			1	0	0	0	0	0	0	0	0	0	0	0	0	0	0	0	0	0	0	0	0	0	0	0	0	0	0	0	0	0
	EVPL_HUMAN	0	0	50.0 AA STEP	50Step_Domain_p300.0_to_350.0	300	350	50		FQEEADSVSQTLAK	1	0	0	1	0	0	0	0	0	0	0	0	0	0	0	0	0	1	0	0	0	0	0	0	0	0	0	0	0	0
	EVPL_HUMAN	0	0	50.0 AA STEP	50Step_Domain_p350.0_to_400.0	350	400	50		FQEEADSVSQTLAK	1	0	0	1	0	0	0	0	0	0	0	0	0	0	0	0	0	1	0	0	0	0	0	0	0	0	0	0	0	0
	EVPL_HUMAN	0	0	50.0 AA STEP	50Step_Domain_p400.0_to_450.0	400	450	50			1	0	0	0	0	0	0	0	0	0	0	0	0	0	0	0	0	0	0	0	0	0	0	0	0	0	0	0	0	0
	EVPL_HUMAN	0	0	50.0 AA STEP	50Step_Domain_p450.0_to_500.0	450	500	50			1	0	0	0	0	0	0	0	0	0	0	0	0	0	0	0	0	0	0	0	0	0	0	0	0	0	0	0	0	0
	EVPL_HUMAN	0	0	50.0 AA STEP	50Step_Domain_p500.0_to_550.0	500	550	50		ASAVESLRPSQQAPSGSDLANPQAQK	1	0	0	0	0	0	0	0	0	0	0	0	0	0	0	1	0	0	0	0	0	0	0	0	0	0	0	0	0	1
	EVPL_HUMAN	0	0	50.0 AA STEP	50Step_Domain_p550.0_to_600.0	550	600	50			1	0	0	0	0	0	0	0	0	0	0	0	0	0	0	0	0	0	0	0	0	0	0	0	0	0	0	0	0	0
	EVPL_HUMAN	0	0	50.0 AA STEP	50Step_Domain_p600.0_to_650.0	600	650	50			1	0	0	0	0	0	0	0	0	0	0	0	0	0	0	0	0	0	0	0	0	0	0	0	0	0	0	0	0	0
	EVPL_HUMAN	0	0	50.0 AA STEP	50Step_Domain_p650.0_to_700.0	650	700	50			1	0	0	0	0	0	0	0	0	0	0	0	0	0	0	0	0	0	0	0	0	0	0	0	0	0	0	0	0	0
	EVPL_HUMAN	0	0	50.0 AA STEP	50Step_Domain_p700.0_to_750.0	700	750	50		YHAVGDQLDLR	1	0	0	0	0	0	0	0	0	0	0	0	0	0	0	1	0	0	0	0	0	0	0	0	0	0	0	0	0	1
	EVPL_HUMAN	0	0	50.0 AA STEP	50Step_Domain_p750.0_to_800.0	750	800	50			1	0	0	0	0	0	0	0	0	0	0	0	0	0	0	0	0	0	0	0	0	0	0	0	0	0	0	0	0	0
	EVPL_HUMAN	0	0	50.0 AA STEP	50Step_Domain_p800.0_to_850.0	800	850	50		VAPLQESIQAQEK	1	0	0	0	0	0	0	0	0	0	0	0	0	0	0	1	0	0	0	0	0	0	0	0	0	0	0	0	0	1
	EVPL_HUMAN	0	0	50.0 AA STEP	50Step_Domain_p850.0_to_900.0	850	900	50		VAPLQESIQAQEK	1	0	0	0	0	0	0	0	0	0	0	0	0	0	0	1	0	0	0	0	0	0	0	0	0	0	0	0	0	1
	EVPL_HUMAN	0	0	50.0 AA STEP	50Step_Domain_p900.0_to_950.0	900	950	50			1	0	0	0	0	0	0	0	0	0	0	0	0	0	0	0	0	0	0	0	0	0	0	0	0	0	0	0	0	0
	EVPL_HUMAN	0	0	50.0 AA STEP	50Step_Domain_p950.0_to_1000.0	950	1000	50			1	0	0	0	0	0	0	0	0	0	0	0	0	0	0	0	0	0	0	0	0	0	0	0	0	0	0	0	0	0
	EVPL_HUMAN	0	0	50.0 AA STEP	50Step_Domain_p1000.0_to_1050.0	1000	1050	50			1	0	0	0	0	0	0	0	0	0	0	0	0	0	0	0	0	0	0	0	0	0	0	0	0	0	0	0	0	0
	EVPL_HUMAN	0	0	50.0 AA STEP	50Step_Domain_p1050.0_to_1100.0	1050	1100	50			1	0	0	0	0	0	0	0	0	0	0	0	0	0	0	0	0	0	0	0	0	0	0	0	0	0	0	0	0	0
	EVPL_HUMAN	0	0	50.0 AA STEP	50Step_Domain_p1100.0_to_1150.0	1100	1150	50			1	0	0	0	0	0	0	0	0	0	0	0	0	0	0	0	0	0	0	0	0	0	0	0	0	0	0	0	0	0
	EVPL_HUMAN	0	0	50.0 AA STEP	50Step_Domain_p1150.0_to_1200.0	1150	1200	50		VHEIFQVDPETEQEITR VHEIFQVDPETEQEITR	0.0041	0	0	1	0	0	0	0	0	0	0	0	0	0	0	1	0	1	0	0	0	0	0	0	0	0	0	0	0	1
	EVPL_HUMAN	0	0	50.0 AA STEP	50Step_Domain_p1200.0_to_1250.0	1200	1250	50		VHEIFQVDPETEQEITR LLPDLEVLR VHEIFQVDPETEQEITR	0.0041	0	0	1	0	0	0	0	0	0	0	0	0	0	0	1	0	1	0	0	0	0	0	0	0	0	0	0	0	2
	EVPL_HUMAN	0	0	50.0 AA STEP	50Step_Domain_p1250.0_to_1300.0	1250	1300	50			1	0	0	0	0	0	0	0	0	0	0	0	0	0	0	0	0	0	0	0	0	0	0	0	0	0	0	0	0	0
	EVPL_HUMAN	0	0	50.0 AA STEP	50Step_Domain_p1300.0_to_1350.0	1300	1350	50			1	0	0	0	0	0	0	0	0	0	0	0	0	0	0	0	0	0	0	0	0	0	0	0	0	0	0	0	0	0
	EVPL_HUMAN	0	0	50.0 AA STEP	50Step_Domain_p1350.0_to_1400.0	1350	1400	50			1	0	0	0	0	0	0	0	0	0	0	0	0	0	0	0	0	0	0	0	0	0	0	0	0	0	0	0	0	0
	EVPL_HUMAN	0	0	50.0 AA STEP	50Step_Domain_p1400.0_to_1450.0	1400	1450	50		AGVEEQEGLLSFQEDR AGVEEQEGLLSFQEDR	0.0041	0	0	1	0	0	0	0	0	0	0	0	0	0	0	1	0	1	0	0	0	0	0	0	0	0	0	0	0	1
	EVPL_HUMAN	0	0	50.0 AA STEP	50Step_Domain_p1450.0_to_1500.0	1450	1500	50			1	0	0	0	0	0	0	0	0	0	0	0	0	0	0	0	0	0	0	0	0	0	0	0	0	0	0	0	0	0
	EVPL_HUMAN	0	0	50.0 AA STEP	50Step_Domain_p1500.0_to_1550.0	1500	1550	50			1	0	0	0	0	0	0	0	0	0	0	0	0	0	0	0	0	0	0	0	0	0	0	0	0	0	0	0	0	0
	EVPL_HUMAN	0	0	50.0 AA STEP	50Step_Domain_p1550.0_to_1600.0	1550	1600	50			1	0	0	0	0	0	0	0	0	0	0	0	0	0	0	0	0	0	0	0	0	0	0	0	0	0	0	0	0	0
	EVPL_HUMAN	0	0	50.0 AA STEP	50Step_Domain_p1600.0_to_1650.0	1600	1650	50			1	0	0	0	0	0	0	0	0	0	0	0	0	0	0	0	0	0	0	0	0	0	0	0	0	0	0	0	0	0
	EVPL_HUMAN	0	0	50.0 AA STEP	50Step_Domain_p1650.0_to_1700.0	1650	1700	50			1	0	0	0	0	0	0	0	0	0	0	0	0	0	0	0	0	0	0	0	0	0	0	0	0	0	0	0	0	0
	EVPL_HUMAN	0	0	50.0 AA STEP	50Step_Domain_p1700.0_to_1750.0	1700	1750	50			1	0	0	0	0	0	0	0	0	0	0	0	0	0	0	0	0	0	0	0	0	0	0	0	0	0	0	0	0	0
	EVPL_HUMAN	0	0	50.0 AA STEP	50Step_Domain_p1750.0_to_1800.0	1750	1800	50			1	0	0	0	0	0	0	0	0	0	0	0	0	0	0	0	0	0	0	0	0	0	0	0	0	0	0	0	0	0
	EVPL_HUMAN	0	0	50.0 AA STEP	50Step_Domain_p1800.0_to_1850.0	1800	1850	50			1	0	0	0	0	0	0	0	0	0	0	0	0	0	0	0	0	0	0	0	0	0	0	0	0	0	0	0	0	0
	EVPL_HUMAN	0	0	50.0 AA STEP	50Step_Domain_p1850.0_to_1900.0	1850	1900	50			1	0	0	0	0	0	0	0	0	0	0	0	0	0	0	0	0	0	0	0	0	0	0	0	0	0	0	0	0	0
	EVPL_HUMAN	0	0	50.0 AA STEP	50Step_Domain_p1900.0_to_1950.0	1900	1950	50			1	0	0	0	0	0	0	0	0	0	0	0	0	0	0	0	0	0	0	0	0	0	0	0	0	0	0	0	0	0
	EVPL_HUMAN	0	0	50.0 AA STEP	50Step_Domain_p1950.0_to_2000.0	1950	2000	50			1	0	0	0	0	0	0	0	0	0	0	0	0	0	0	0	0	0	0	0	0	0	0	0	0	0	0	0	0	0
	EVPL_HUMAN	0	0	50.0 AA STEP	50Step_Domain_p2000.0_to_2033.0	2000	2033	33			1	0	0	0	0	0	0	0	0	0	0	0	0	0	0	0	0	0	0	0	0	0	0	0	0	0	0	0	0	0
	FBN1_HUMAN	0	0	50.0 AA STEP	50Step_Domain_p0_to_50	0	50	50			1	0	0	0	0	0	0	0	0	0	0	0	0	0	0	0	0	0	0	0	0	0	0	0	0	0	0	0	0	0
	FBN1_HUMAN	2	2	50.0 AA STEP	50Step_Domain_p50.0_to_100.0	50	100	50	TLPGGNQCIVPICR TLPGGNQCIVPICR TLPGGNQCIVPICR TLPGGNQCIVPICR TLPGGNQCIVPICR TLPGGNQCIVPICR TLPGGNQCIVPICR	TLPGGNQCIVPICR TLPGGNQCIVPICR TLPGGNQCIVPICR TLPGGNQCIVPICR HSCGDGFCSRPNMCTCPSGQIAPSCGSR TLPGGNQCIVPICR TLPGGNQCIVPICR	1	0	2	1	2	3	2	2	2	2	2	2	2	2	1	0	3	2	4	3	3	3	4	3	3	4	2	3	2	0
	FBN1_HUMAN	2	2	50.0 AA STEP	50Step_Domain_p100.0_to_150.0	100	150	50	GYIGTHCGQPVCESGCLNGGR SIQHCNIR GYIGTHCGQPVCESGCLNGGR SIQHCNIR GYIGTHCGQPVCESGCLNGGR SIQHCNIR GYIGTHCGQPVCESGCLNGGR SIQHCNIR GYIGTHCGQPVCESGCLNGGR SIQHCNIR GYIGTHCGQPVCESGCLNGGR SIQHCNIR GYIGTHCGQPVCESGCLNGGR SIQHCNIR	GYIGTHCGQPVCESGCLNGGR GYIGTHCGQPVCESGCLNGGR GYIGTHCGQPVCESGCLNGGR SIQHCNIR SIQHCNIR GYIGTHCGQPVCESGCLNGGR HSCGDGFCSRPNMCTCPSGQIAPSCGSR SIQHCNIR GYIGTHCGQPVCESGCLNGGR SIQHCNIR	1	0	2	1	1	2	2	2	1	1	2	3	3	2	3	0	2	1	2	2	4	3	2	1	3	5	3	3	4	0
	FBN1_HUMAN	2	1	50.0 AA STEP	50Step_Domain_p150.0_to_200.0	150	200	50	GYIGTHCGQPVCESGCLNGGR GYIGTHCGQPVCESGCLNGGR GYIGTHCGQPVCESGCLNGGR GYIGTHCGQPVCESGCLNGGR GYIGTHCGQPVCESGCLNGGR GYIGTHCGQPVCESGCLNGGR GYIGTHCGQPVCESGCLNGGR TGPCFTVISNQMCQGQLSGIVCTK	GYIGTHCGQPVCESGCLNGGR TGPCFTVISNQMCQGQLSGIVCTK GYIGTHCGQPVCESGCLNGGR GYIGTHCGQPVCESGCLNGGR TGPCFTVISNQMCQGQLSGIVCTK TGPCFTVISNQMCQGQLSGIVCTK GYIGTHCGQPVCESGCLNGGR TGPCFTVISNQMCQGQLSGIVCTK GYIGTHCGQPVCESGCLNGGR TGPCFTVISNQMCQGQLSGIVCTK	1	0.02	1	1	1	2	2	2	1	1	1	2	2	2	3	0	1	2	1	2	3	4	1	1	2	4	2	4	4	0
	FBN1_HUMAN	2	3	50.0 AA STEP	50Step_Domain_p200.0_to_250.0	200	250	50	AWGHPCEMCPAQPHPCR TLCCATVGR AWGHPCEMCPAQPHPCR AWGHPCEMCPAQPHPCR TLCCATVGR TLCCATVGR AWGHPCEMCPAQPHPCR TLCCATVGR TLCCATVGR AWGHPCEMCPAQPHPCR TGACQDVDECQAIPGLCQGGNCINTVGSFECK TGPCFTVISNQMCQGQLSGIVCTK	AWGHPCEMCPAQPHPCR TGPCFTVISNQMCQGQLSGIVCTK TLCCATVGR AWGHPCEMCPAQPHPCR AWGHPCEMCPAQPHPCR RGFIPNIR TGPCFTVISNQMCQGQLSGIVCTK TLCCATVGR AWGHPCEMCPAQPHPCR TGPCFTVISNQMCQGQLSGIVCTK TLCCATVGR AWGHPCEMCPAQPHPCR TGPCFTVISNQMCQGQLSGIVCTK TLCCATVGR AWGHPCEMCPAQPHPCR TGPCFTVISNQMCQGQLSGIVCTK TLCCATVGR	1	-0.02	2	3	2	2	3	5	1	3	2	3	1	3	3	0	3	5	4	2	6	8	1	5	4	5	1	6	5	0
	FBN1_HUMAN	0	0	50.0 AA STEP	50Step_Domain_p250.0_to_300.0	250	300	50	LNEVSQKCEDIDECSTIPGICEGGECTNTVSSYFCK TGACQDVDECQAIPGLCQGGNCINTVGSFECK	LNEVSQKCEDIDECSTIPGICEGGECTNTVSSYFCK LNEVSQKCEDIDECSTIPGICEGGECTNTVSSYFCK LNEVSQKCEDIDECSTIPGICEGGECTNTVSSYFCK	1	0	0	1	0	0	0	1	1	0	0	0	0	1	1	0	0	1	0	0	0	1	1	0	0	0	0	1	1	0
	FBN1_HUMAN	5	4	50.0 AA STEP	50Step_Domain_p300.0_to_350.0	300	350	50	CPPGFYTSPDGTR CSNQLPQSITK CPPGFYTSPDGTR CSNQLPQSITK CPPGFYTSPDGTR CSNQLPQSITK CPPGFYTSPDGTR CSNQLPQSITK LNEVSQKCEDIDECSTIPGICEGGECTNTVSSYFCK CPPGFYTSPDGTR CSNQLPQSITK CPPGFYTSPDGTR CSNQLPQSITK CPPGFYTSPDGTR CSNQLPQSITK	CPPGFYTSPDGTR CSNQLPQSITK LNEVSQKCEDIDECSTIPGICEGGECTNTVSSYFCK CPPGFYTSPDGTR CSNQLPQSITK CPPGFYTSPDGTR CSNQLPQSITK LNEVSQKCEDIDECSTIPGICEGGECTNTVSSYFCK CPPGFYTSPDGTR CSNQLPQSITK CPPGFYTSPDGTR CSNQLPQSITK CPPGFYTSPDGTR CSNQLPQSITK LNEVSQKCEDIDECSTIPGICEGGECTNTVSSYFCK	1	0.02	8	6	5	3	5	5	5	4	6	6	3	5	4	0	10	9	9	4	9	9	10	8	10	11	4	10	6	0
	FBN1_HUMAN	4	3	50.0 AA STEP	50Step_Domain_p350.0_to_400.0	350	400	50	CSNQLPQSITK CWSPGVTVAPEMCPIR MQCCCDAGR CSNQLPQSITK CWSPGVTVAPEMCPIR MQCCCDAGR CSNQLPQSITK CWSPGVTVAPEMCPIR MQCCCDAGR CSNQLPQSITK CWSPGVTVAPEMCPIR MQCCCDAGR CSNQLPQSITK CWSPGVTVAPEMCPIR MQCCCDAGR CSNQLPQSITK MQCCCDAGR CSNQLPQSITK CWSPGVTVAPEMCPIR	CSNQLPQSITK CWSPGVTVAPEMCPIR MQCCCDAGR CSNQLPQSITK CWSPGVTVAPEMCPIR CSNQLPQSITK CWSPGVTVAPEMCPIR MQCCCDAGR CSNQLPQSITK CWSPGVTVAPEMCPIR MQCCCDAGR CSNQLPQSITK CWSPGVTVAPEMCPIR MQCCCDAGR CSNQLPQSITK CWSPGVTVAPEMCPIR	1	0.02	7	5	4	3	4	4	4	4	4	4	3	4	3	0	9	8	7	4	8	7	8	7	7	8	3	8	5	0
	FBN1_HUMAN	0	0	50.0 AA STEP	50Step_Domain_p400.0_to_450.0	400	450	50			1	0	0	0	0	0	0	0	0	0	0	0	0	0	0	0	0	0	0	0	0	0	0	0	0	0	0	0	0	0
	FBN1_HUMAN	0	0	50.0 AA STEP	50Step_Domain_p450.0_to_500.0	450	500	50	GECIDVDECEK GECIDVDECEK	GECIDVDECEK	1	0	0	0	0	0	0	0	0	0	0	0	1	1	1	0	0	0	0	0	0	0	0	0	0	0	1	1	1	0
	FBN1_HUMAN	1	3	50.0 AA STEP	50Step_Domain_p500.0_to_550.0	500	550	50	AGYQSTLTR AGYQSTLTR AGYQSTLTR AGYQSTLTR	AGYQSTLTR AGYQSTLTR AGYQSTLTR AGYQSTLTR AGYQSTLTR AGYQSTLTR AGYQSTLTR	1	-0.04	1	1	0	1	1	1	0	1	1	1	1	1	0	13	1	1	0	1	1	1	0	1	1	1	1	1	0	1
	FBN1_HUMAN	3	3	50.0 AA STEP	50Step_Domain_p550.0_to_600.0	550	600	50	DGKNCEDMDECSIR NCEDMDECSIR CICKPGFQLASDGR DGKNCEDMDECSIR NCEDMDECSIR CICKPGFQLASDGR DGKNCEDMDECSIR NCEDMDECSIR CICKPGFQLASDGR DGKNCEDMDECSIR NCEDMDECSIR CICKPGFQLASDGR DGKNCEDMDECSIR NCEDMDECSIR CICKPGFQLASDGR DGKNCEDMDECSIR NCEDMDECSIR CICKPGFQLASDGR DGKNCEDMDECSIR NCEDMDECSIR	CICKPGFQLASDGR DGKNCEDMDECSIR NCEDMDECSIR CICKPGFQLASDGR DGKNCEDMDECSIR NCEDMDECSIR CICKPGFQLASDGR DGKNCEDMDECSIR NCEDMDECSIR CICKPGFQLASDGR DGKNCEDMDECSIR NCEDMDECSIR CICKPGFQLASDGR DGKNCEDMDECSIR NCEDMDECSIR CICKPGFQLASDGR DGKNCEDMDECSIR NCEDMDECSIR	1	0	2	4	2	3	3	3	3	4	2	3	4	3	2	0	3	6	4	4	5	5	6	7	4	6	5	5	3	0
	FBN1_HUMAN	6	6	50.0 AA STEP	50Step_Domain_p600.0_to_650.0	600	650	50	CECFPGLAVGLDGR DINECETPGICMNGR CECFPGLAVGLDGR CICKPGFQLASDGR DINECETPGICMNGR CECFPGLAVGLDGR CICKPGFQLASDGR DINECETPGICMNGR CECFPGLAVGLDGR CICKPGFQLASDGR DINECETPGICMNGR CECFPGLAVGLDGR CICKPGFQLASDGR DINECETPGICMNGR CECFPGLAVGLDGR CICKPGFQLASDGR DINECETPGICMNGR CECFPGLAVGLDGR CICKPGFQLASDGR DINECETPGICMNGR	CECFPGLAVGLDGR CICKPGFQLASDGR DINECETPGICMNGR CECFPGLAVGLDGR CICKPGFQLASDGR DINECETPGICMNGR CECFPGLAVGLDGR CICKPGFQLASDGR DINECETPGICMNGR CECFPGLAVGLDGR CICKPGFQLASDGR DINECETPGICMNGR CECFPGLAVGLDGR CICKPGFQLASDGR DINECETPGICMNGR CECFPGLAVGLDGR CICKPGFQLASDGR DINECETPGICMNGR	1	0	5	7	6	8	6	5	6	7	7	6	5	6	6	0	7	11	10	9	11	9	12	12	12	12	6	12	9	0
	FBN1_HUMAN	3	3	50.0 AA STEP	50Step_Domain_p650.0_to_700.0	650	700	50	GQCIKPLFGAVTK VCVDTHMR GQCIKPLFGAVTK VCVDTHMR GQCIKPLFGAVTK VCVDTHMR GQCIKPLFGAVTK VCVDTHMR GQCIKPLFGAVTK VCVDTHMR GQCIKPLFGAVTK VCVDTHMR GQCIKPLFGAVTK VCVDTHMR	GQCIKPLFGAVTK VCVDTHMR GQCIKPLFGAVTK VCVDTHMR GQCIKPLFGAVTK VCVDTHMR GQCIKPLFGAVTK VCVDTHMR GQCIKPLFGAVTK VCVDTHMR GQCIKPLFGAVTK VCVDTHMR	1	0	3	4	3	5	3	3	2	4	2	3	4	3	4	0	4	6	6	6	5	5	4	7	4	5	5	6	6	0
	FBN1_HUMAN	1	1	50.0 AA STEP	50Step_Domain_p700.0_to_750.0	700	750	50	CICNSGYEVDSTGK CICNSGYEVDSTGK CICNSGYEVDSTGK CICNSGYEVDSTGK CICNSGYEVDSTGK	CICNSGYEVDSTGK CICNSGYEVDSTGK CICNSGYEVDSTGK CICNSGYEVDSTGK	1	0	0	0	1	0	1	1	1	1	1	1	0	1	1	0	0	0	2	0	2	1	2	2	1	1	0	1	2	0
	FBN1_HUMAN	4	6	50.0 AA STEP	50Step_Domain_p750.0_to_800.0	750	800	50	GFIYKPDLK NCVDINECVLNSLLCDNGQCR CICNSGYEVDSTGK GFIYKPDLK NCVDINECVLNSLLCDNGQCR CICNSGYEVDSTGK GFIYKPDLK NCVDINECVLNSLLCDNGQCR CICNSGYEVDSTGK GFIYKPDLK NCVDINECVLNSLLCDNGQCR CICNSGYEVDSTGK GFIYKPDLK NCVDINECVLNSLLCDNGQCR GFIYKPDLK CICNSGYEVDSTGK GFIYKPDLK NCVDINECVLNSLLCDNGQCR	GFIYKPDLK NCVDINECVLNSLLCDNGQCR GFIYKPDLK CICNSGYEVDSTGK GFIYKPDLK NCVDINECVLNSLLCDNGQCR CICNSGYEVDSTGK GFIYKPDLK CICNSGYEVDSTGK GFIYKPDLK NCVDINECVLNSLLCDNGQCR CICNSGYEVDSTGK GFIYKPDLK NCVDINECVLNSLLCDNGQCR GFIYKPDLK	0.4002	-0.04	3	3	4	3	3	4	4	3	3	2	3	3	5	27	4	4	7	3	6	6	7	5	5	4	3	6	8	2
	FBN1_HUMAN	3	7	50.0 AA STEP	50Step_Domain_p800.0_to_850.0	800	850	50	GFIYKPDLK NSPGSFICECSSESTLDPTK TICIETIK GFIYKPDLK NSPGSFICECSSESTLDPTK TICIETIK GFIYKPDLK NSPGSFICECSSESTLDPTK TICIETIK GFIYKPDLK NSPGSFICECSSESTLDPTK TICIETIK GFIYKPDLK NSPGSFICECSSESTLDPTK TICIETIK GFIYKPDLK TICIETIK GFIYKPDLK TICIETIK	GFIYKPDLK TICIETIK GFIYKPDLK TICIETIK GFIYKPDLK NSPGSFICECSSESTLDPTK TICIETIK GFIYKPDLK NSPGSFICECSSESTLDPTK TICIETIK GFIYKPDLK GFIYKPDLK NSPGSFICECSSESTLDPTK TICIETIK GFIYKPDLK	0.174	-0.08	5	3	3	3	3	4	3	4	3	1	3	4	4	27	6	4	5	4	6	6	5	7	5	2	4	7	6	2
	FBN1_HUMAN	2	2	50.0 AA STEP	50Step_Domain_p850.0_to_900.0	850	900	50	GTCWQTVIDGR GTCWQTVIDGR SQCCSSLGAAWGSPCTLCQVDPICGK GTCWQTVIDGR SQCCSSLGAAWGSPCTLCQVDPICGK GTCWQTVIDGR SQCCSSLGAAWGSPCTLCQVDPICGK GTCWQTVIDGR SQCCSSLGAAWGSPCTLCQVDPICGK GTCWQTVIDGR	GTCWQTVIDGR GTCWQTVIDGR GTCWQTVIDGR GTCWQTVIDGR GTCWQTVIDGR SQCCSSLGAAWGSPCTLCQVDPICGK GTCWQTVIDGR SQCCSSLGAAWGSPCTLCQVDPICGK	1	0	3	2	3	3	2	2	3	2	1	2	2	3	2	0	4	3	5	3	4	3	5	3	2	4	2	5	3	0
	FBN1_HUMAN	6	6	50.0 AA STEP	50Step_Domain_p900.0_to_950.0	900	950	50	CQCPSGMTLDATGR GTQCEDIDECEVFPGVCK IKGTQCEDIDECEVFPGVCK NGLCVNTR CQCPSGMTLDATGR GTQCEDIDECEVFPGVCK IKGTQCEDIDECEVFPGVCK NGLCVNTR CQCPSGMTLDATGR GTQCEDIDECEVFPGVCK IKGTQCEDIDECEVFPGVCK NGLCVNTR CQCPSGMTLDATGR GTQCEDIDECEVFPGVCK IKGTQCEDIDECEVFPGVCK NGLCVNTR CQCPSGMTLDATGR GTQCEDIDECEVFPGVCK IKGTQCEDIDECEVFPGVCK NGLCVNTR CQCPSGMTLDATGR GTQCEDIDECEVFPGVCK NGLCVNTR CQCPSGMTLDATGR GTQCEDIDECEVFPGVCK IK…	CQCPSGMTLDATGR GTQCEDIDECEVFPGVCK IKGTQCEDIDECEVFPGVCK NGLCVNTR CQCPSGMTLDATGR GTQCEDIDECEVFPGVCK IKGTQCEDIDECEVFPGVCK NGLCVNTR CQCPSGMTLDATGR GTQCEDIDECEVFPGVCK IKGTQCEDIDECEVFPGVCK NGLCVNTR CQCPSGMTLDATGR GTQCEDIDECEVFPGVCK IKGTQCEDIDECEVFPGVCK NGLCVNTR CQCPSGMTLDATGR GTQCEDIDECEVFPGVCK IKGTQCEDIDECEVFPGVCK NGLCVNTR CQCPSGMTLDATGR GTQCEDIDECEVFPGVCK IKGTQCEDIDECEVFPGVCK NGLCVNTR	1	0	5	7	5	7	7	8	7	7	6	6	5	6	4	0	7	11	9	8	13	13	13	13	10	12	6	12	6	0
	FBN1_HUMAN	5	4	50.0 AA STEP	50Step_Domain_p950.0_to_1000.0	950	1000	50	NTPEYEELCPR YEDEECTLPIAGR LETCFLRYEDEECTLPIAGR NTPEYEELCPR YEDEECTLPIAGR MDACCCSVGAAWGTEECEECPMR NTPEYEELCPR YEDEECTLPIAGR HRMDACCCSVGAAWGTEECEECPMR LETCFLRYEDEECTLPIAGR MDACCCSVGAAWGTEECEECPMR NTPEYEELCPR YEDEECTLPIAGR NTPEYEELCPR YEDEECTLPIAGR LETCFLRYEDEECTLPIAGR NTPEYEELCPR YEDEECTLPIAGR LETCFLRYEDEECTLPIAGR NTPEYEELCPR YEDEECTLPIAGR	NTPEYEELCPR YEDEECTLPIAGR NTPEYEELCPR YEDEECTLPIAGR NTPEYEELCPR YEDEECTLPIAGR LETCFLRYEDEECTLPIAGR NTPEYEELCPR YEDEECTLPIAGR LETCFLRYEDEECTLPIAGR NTPEYEELCPR YEDEECTLPIAGR MDACCCSVGAAWGTEECEECPMR NTPEYEELCPR YEDEECTLPIAGR	1	0.02	5	4	5	4	5	4	7	5	4	5	4	5	5	0	6	6	9	5	9	6	13	9	7	9	5	9	7	0
	FBN1_HUMAN	4	3	50.0 AA STEP	50Step_Domain_p1000.0_to_1050.0	1000	1050	50	MIPSLCTHGK NTPEYEELCPR MIPSLCTHGK NTPEYEELCPR MIPSLCTHGK NTPEYEELCPR MIPSLCTHGK NTPEYEELCPR MIPSLCTHGK NTPEYEELCPR MIPSLCTHGK NTPEYEELCPR MIPSLCTHGK NTPEYEELCPR	MIPSLCTHGK NTPEYEELCPR MIPSLCTHGK NTPEYEELCPR EITNGKPFFK MIPSLCTHGK NTPEYEELCPR MIPSLCTHGK NTPEYEELCPR MIPSLCTHGK NTPEYEELCPR EITNGKPFFK MIPSLCTHGK NTPEYEELCPR	1	0.02	5	3	4	4	4	5	4	3	5	4	3	5	5	0	6	5	7	5	8	9	7	6	8	8	3	9	7	0
	FBN1_HUMAN	3	2	50.0 AA STEP	50Step_Domain_p1050.0_to_1100.0	1050	1100	50	CDEGYESGFMMMK CDSGFALDSEER GQCVNTPGDFECK ISPDLCGR CDEGYESGFMMMK CDSGFALDSEER GQCVNTPGDFECK ISPDLCGR CDEGYESGFMMMK CDSGFALDSEER GQCVNTPGDFECK ISPDLCGR CDEGYESGFMMMK CDSGFALDSEER GQCVNTPGDFECK ISPDLCGR CDEGYESGFMMMK CDSGFALDSEER GQCVNTPGDFECK ISPDLCGR CDEGYESGFMMMK CDSGFALDSEER GQCVNTPGDFECK ISPDLCGR CDEGYESGFMMMK CDSGFALDSEER GQCVNTPGDFECK ISPDLCGR	CDSGFALDSEER GQCVNTPGDFECK ISPDLCGR ISPDLCGR CDEGYESGFMMMK CDSGFALDSEER GQCVNTPGDFECK ISPDLCGR CDEGYESGFMMMK CDSGFALDSEER GQCVNTPGDFECK ISPDLCGR CDEGYESGFMMMK CDSGFALDSEER GQCVNTPGDFECK ISPDLCGR CDEGYESGFMMMK CDSGFALDSEER GQCVNTPGDFECK ISPDLCGR	1	0.02	3	2	3	1	3	3	4	3	3	3	4	3	4	0	4	3	6	1	6	5	7	6	5	6	5	5	6	0
	FBN1_HUMAN	3	2	50.0 AA STEP	50Step_Domain_p1100.0_to_1150.0	1100	1150	50	CDEGYESGFMMMK NCMDIDECQR NCMDIDECQRDPLLCR CDEGYESGFMMMK NCMDIDECQR NCMDIDECQRDPLLCR CDEGYESGFMMMK NCMDIDECQR NCMDIDECQRDPLLCR CDEGYESGFMMMK NCMDIDECQR NCMDIDECQRDPLLCR CDEGYESGFMMMK NCMDIDECQR NCMDIDECQRDPLLCR CDEGYESGFMMMK NCMDIDECQR NCMDIDECQRDPLLCR CDEGYESGFMMMK NCMDIDECQRDPLLCR	NCMDIDECQRDPLLCR NCMDIDECQRDPLLCR CDEGYESGFMMMK NCMDIDECQR NCMDIDECQRDPLLCR CDEGYESGFMMMK NCMDIDECQRDPLLCR CDEGYESGFMMMK NCMDIDECQR NCMDIDECQRDPLLCR CDEGYESGFMMMK NCMDIDECQRDPLLCR	1	0.02	3	1	4	3	3	3	4	4	4	4	3	2	1	0	4	2	7	3	5	5	8	7	6	7	3	3	2	0
	FBN1_HUMAN	1	1	50.0 AA STEP	50Step_Domain_p1150.0_to_1200.0	1150	1200	50	YQCACNPGYHSTPDR YQCACNPGYHSTPDR YQCACNPGYHSTPDR YQCACNPGYHSTPDR YQCACNPGYHSTPDR YQCACNPGYHSTPDR YQCACNPGYHSTPDR	YQCACNPGYHSTPDR YQCACNPGYHSTPDR YQCACNPGYHSTPDR YQCACNPGYHSTPDR YQCACNPGYHSTPDR YQCACNPGYHSTPDR	1	0	1	1	1	2	1	1	1	1	1	1	2	1	1	0	1	2	1	2	1	2	1	2	1	2	2	2	2	0
	FBN1_HUMAN	0	0	50.0 AA STEP	50Step_Domain_p1200.0_to_1250.0	1200	1250	50	SCTDIDECEDNPNICDGGQCTNIPGEYR SCTDIDECEDNPNICDGGQCTNIPGEYR	SCTDIDECEDNPNICDGGQCTNIPGEYR	1	0	0	0	0	0	0	0	1	0	1	0	0	1	0	0	0	0	0	0	0	0	1	0	1	0	0	1	0	0
	FBN1_HUMAN	2	1	50.0 AA STEP	50Step_Domain_p1250.0_to_1300.0	1250	1300	50	TCVDVNECDLNPNICLSGTCENTK CLCYDGFMASEDMK TCVDVNECDLNPNICLSGTCENTK CLCYDGFMASEDMK TCVDVNECDLNPNICLSGTCENTK CLCYDGFMASEDMK SCTDIDECEDNPNICDGGQCTNIPGEYR TCVDVNECDLNPNICLSGTCENTK CLCYDGFMASEDMK SCTDIDECEDNPNICDGGQCTNIPGEYR TCVDVNECDLNPNICLSGTCENTK TCVDVNECDLNPNICLSGTCENTK CLCYDGFMASEDMK TCVDVNECDLNPNICLSGTCENTK	CLCYDGFMASEDMK TCVDVNECDLNPNICLSGTCENTK CLCYDGFMASEDMK CLCYDGFMASEDMK TCVDVNECDLNPNICLSGTCENTK CLCYDGFMASEDMK TCVDVNECDLNPNICLSGTCENTK CLCYDGFMASEDMK TCVDVNECDLNPNICLSGTCENTK CLCYDGFMASEDMK SCTDIDECEDNPNICDGGQCTNIPGEYR TCVDVNECDLNPNICLSGTCENTK	1	0.02	1	1	3	1	2	1	4	2	2	3	2	2	1	0	1	2	5	1	4	2	7	3	4	5	2	4	2	0
	FBN1_HUMAN	3	3	50.0 AA STEP	50Step_Domain_p1300.0_to_1350.0	1300	1350	50	CSCSPGWIGDGIK TGCTDINECEIGAHNCGK CSCSPGWIGDGIK TGCTDINECEIGAHNCGK CSCSPGWIGDGIK GSFICHCDMGYSGK TGCTDINECEIGAHNCGK CSCSPGWIGDGIK TGCTDINECEIGAHNCGK CSCSPGWIGDGIK TGCTDINECEIGAHNCGK CSCSPGWIGDGIK TGCTDINECEIGAHNCGK CSCSPGWIGDGIK TGCTDINECEIGAHNCGK	CSCSPGWIGDGIK TGCTDINECEIGAHNCGK CSCSPGWIGDGIK TGCTDINECEIGAHNCGK CSCSPGWIGDGIK TGCTDINECEIGAHNCGK CSCSPGWIGDGIK GSFICHCDMGYSGK TGCTDINECEIGAHNCGK CSCSPGWIGDGIK GSFICHCDMGYSGK TGCTDINECEIGAHNCGK CSCSPGWIGDGIK TGCTDINECEIGAHNCGK	1	0	4	3	3	3	3	3	3	3	4	4	3	3	3	0	5	5	6	3	6	5	6	6	6	7	3	6	5	0
	FBN1_HUMAN	2	2	50.0 AA STEP	50Step_Domain_p1350.0_to_1400.0	1350	1400	50	CSCSPGWIGDGIK CSCSPGWIGDGIK CSCSPGWIGDGIK CSCSPGWIGDGIK CSCSPGWIGDGIK CSCSPGWIGDGIK CSCSPGWIGDGIK	CSCSPGWIGDGIK CSCSPGWIGDGIK CSCSPGWIGDGIK CSCSPGWIGDGIK CSCSPGWIGDGIK CSCSPGWIGDGIK	1	0	2	2	2	1	2	2	2	2	2	2	1	2	2	0	3	3	4	1	3	3	4	3	4	3	1	4	3	0
	FBN1_HUMAN	1	0	50.0 AA STEP	50Step_Domain_p1400.0_to_1450.0	1400	1450	50	CECDMGFVPSADGK CECDMGFVPSADGK CECDMGFVPSADGK CECDMGFVPSADGK ACEDIDECSLPNICVFGTCHNLPGLFR CECDMGFVPSADGK	ACEDIDECSLPNICVFGTCHNLPGLFR ACEDIDECSLPNICVFGTCHNLPGLFR CECDMGFVPSADGK	1	0.02	0	1	1	0	0	1	2	0	1	0	1	1	1	0	0	1	1	0	0	1	3	0	1	0	1	2	2	0
	FBN1_HUMAN	1	1	50.0 AA STEP	50Step_Domain_p1450.0_to_1500.0	1450	1500	50	CECEIGYELDR CECEIGYELDR CECEIGYELDR CECEIGYELDR CECEIGYELDR CECEIGYELDR ACEDIDECSLPNICVFGTCHNLPGLFR CECEIGYELDR	ACEDIDECSLPNICVFGTCHNLPGLFR CECEIGYELDR ACEDIDECSLPNICVFGTCHNLPGLFR CECEIGYELDR CECEIGYELDR CECEIGYELDR CECEIGYELDR	1	0	1	1	1	0	1	1	1	1	1	1	1	1	1	0	1	2	1	0	1	2	2	1	1	1	1	2	2	0
	FBN1_HUMAN	2	1	50.0 AA STEP	50Step_Domain_p1500.0_to_1550.0	1500	1550	50	SGNCYLDIRPR GDNGDTACSNEIGVGVSK SGNCYLDIRPR GDNGDTACSNEIGVGVSK SGNCYLDIRPR GDNGDTACSNEIGVGVSK SGNCYLDIRPR GDNGDTACSNEIGVGVSK SGNCYLDIRPR SGNCYLDIRPR	SGNCYLDIRPR GDNGDTACSNEIGVGVSK SGNCYLDIRPR GDNGDTACSNEIGVGVSK SGNCYLDIRPR SGNCYLDIRPR SGNCYLDIRPR SGNCYLDIRPR	1	0.02	1	1	2	3	2	2	0	1	2	1	3	1	1	0	1	2	3	3	3	3	0	2	3	2	3	2	2	0
	FBN1_HUMAN	1	1	50.0 AA STEP	50Step_Domain_p1550.0_to_1600.0	1550	1600	50	ASCCCSLGK ILCPGGEGFRPNPITVILEDIDECQELPGLCQGGK ASCCCSLGK GDNGDTACSNEIGVGVSK GDNGDTACSNEIGVGVSK ILCPGGEGFRPNPITVILEDIDECQELPGLCQGGK ASCCCSLGK GDNGDTACSNEIGVGVSK ASCCCSLGK GDNGDTACSNEIGVGVSK ILCPGGEGFRPNPITVILEDIDECQELPGLCQGGK ILCPGGEGFRPNPITVILEDIDECQELPGLCQGGK	ILCPGGEGFRPNPITVILEDIDECQELPGLCQGGK GDNGDTACSNEIGVGVSK ASCCCSLGK AWGTPCEMCPAVNTSEYK GDNGDTACSNEIGVGVSK ILCPGGEGFRPNPITVILEDIDECQELPGLCQGGK ASCCCSLGK ILCPGGEGFRPNPITVILEDIDECQELPGLCQGGK ILCPGGEGFRPNPITVILEDIDECQELPGLCQGGK ASCCCSLGK	1	0	2	1	1	1	1	2	0	1	1	1	3	1	1	0	2	1	2	1	2	4	0	2	2	2	3	1	2	0
	FBN1_HUMAN	1	1	50.0 AA STEP	50Step_Domain_p1600.0_to_1650.0	1600	1650	50	ILCPGGEGFRPNPITVILEDIDECQELPGLCQGGK CPTGYYLNEDTR CPTGYYLNEDTR ILCPGGEGFRPNPITVILEDIDECQELPGLCQGGK CPTGYYLNEDTR CPTGYYLNEDTR CPTGYYLNEDTR ILCPGGEGFRPNPITVILEDIDECQELPGLCQGGK CPTGYYLNEDTR ILCPGGEGFRPNPITVILEDIDECQELPGLCQGGK	ILCPGGEGFRPNPITVILEDIDECQELPGLCQGGK CPTGYYLNEDTR ILCPGGEGFRPNPITVILEDIDECQELPGLCQGGK ILCPGGEGFRPNPITVILEDIDECQELPGLCQGGK ILCPGGEGFRPNPITVILEDIDECQELPGLCQGGK CPTGYYLNEDTR	1	0	1	1	1	0	1	1	1	1	1	1	2	1	2	0	1	1	1	0	2	2	1	1	1	2	2	1	3	0
	FBN1_HUMAN	0	0	50.0 AA STEP	50Step_Domain_p1650.0_to_1700.0	1650	1700	50			1	0	0	0	0	0	0	0	0	0	0	0	0	0	0	0	0	0	0	0	0	0	0	0	0	0	0	0	0	0
	FBN1_HUMAN	0	0	50.0 AA STEP	50Step_Domain_p1700.0_to_1750.0	1700	1750	50		AWNKPCEQCPIPSTDEFATLCGSQRPGFVIDIYTGLPVDIDECR	1	0	0	0	0	0	0	0	0	0	0	1	0	0	0	0	0	0	0	0	0	0	0	0	0	1	0	0	0	0
	FBN1_HUMAN	2	2	50.0 AA STEP	50Step_Domain_p1750.0_to_1800.0	1750	1800	50	EIPGVCENGVCINMVGSFR CECPVGFFYNDK EIPGVCENGVCINMVGSFR CECPVGFFYNDK EIPGVCENGVCINMVGSFR CECPVGFFYNDK EIPGVCENGVCINMVGSFR CECPVGFFYNDK EIPGVCENGVCINMVGSFR CECPVGFFYNDK EIPGVCENGVCINMVGSFR CECPVGFFYNDK EIPGVCENGVCINMVGSFR	CECPVGFFYNDK EIPGVCENGVCINMVGSFR CECPVGFFYNDK EIPGVCENGVCINMVGSFR CECPVGFFYNDK EIPGVCENGVCINMVGSFR CECPVGFFYNDK EIPGVCENGVCINMVGSFR AWNKPCEQCPIPSTDEFATLCGSQRPGFVIDIYTGLPVDIDECR CECPVGFFYNDK EIPGVCENGVCINMVGSFR CECPVGFFYNDK EIPGVCENGVCINMVGSFR	1	0	1	3	2	3	3	2	1	2	2	3	3	2	2	0	1	4	4	3	5	4	2	4	3	5	3	4	3	0
	FBN1_HUMAN	2	2	50.0 AA STEP	50Step_Domain_p1800.0_to_1850.0	1800	1850	50	CDCKPGYR CDCKPGYR CECPVGFFYNDK LLVCEDIDECQNGPVCQR CDCKPGYR CECPVGFFYNDK FTSTGQCNDR CDCKPGYR CECPVGFFYNDK LLVCEDIDECQNGPVCQR CDCKPGYR CECPVGFFYNDK FTSTGQCNDR CDCKPGYR CECPVGFFYNDK LLVCEDIDECQNGPVCQR CECPVGFFYNDK FTSTGQCNDR	CDCKPGYR CECPVGFFYNDK CDCKPGYR CECPVGFFYNDK CDCKPGYR CECPVGFFYNDK CDCKPGYR CECPVGFFYNDK CDCKPGYR CECPVGFFYNDK CDCKPGYR CECPVGFFYNDK LLVCEDIDECQNGPVCQR	1	0	1	2	3	3	3	2	2	2	2	2	3	3	2	0	1	3	5	3	5	3	3	3	3	3	4	5	3	0
	FBN1_HUMAN	1	1	50.0 AA STEP	50Step_Domain_p1850.0_to_1900.0	1850	1900	50	TNDDQTMCLDINECER TNDDQTMCLDINECER TNDDQTMCLDINECER TNDDQTMCLDINECER TNDDQTMCLDINECER TNDDQTMCLDINECER	TNDDQTMCLDINECER TNDDQTMCLDINECER TNDDQTMCLDINECER TNDDQTMCLDINECER TNDDQTMCLDINECER	1	0	1	1	1	1	0	0	2	1	1	1	1	1	1	0	1	1	1	1	0	0	3	1	1	1	1	2	1	0
	FBN1_HUMAN	0	0	50.0 AA STEP	50Step_Domain_p1900.0_to_1950.0	1900	1950	50			1	0	0	0	0	0	0	0	0	0	0	0	0	0	0	0	0	0	0	0	0	0	0	0	0	0	0	0	0	0
	FBN1_HUMAN	5	5	50.0 AA STEP	50Step_Domain_p1950.0_to_2000.0	1950	2000	50	CICPPGYSLQNEK TCVDINECLLEPR CICPPGYSLQNEK TCVDINECLLEPR CICPPGYSLQNEK TCVDINECLLEPR CICPPGYSLQNEK TCVDINECLLEPR CICPPGYSLQNEK TCVDINECLLEPR TCVDINECLLEPR CICPPGYSLQNEK TCVDINECLLEPR	CICPPGYSLQNEK TCVDINECLLEPR CICPPGYSLQNEK TCVDINECLLEPR CICPPGYSLQNEK TCVDINECLLEPR CICPPGYSLQNEK TCVDINECLLEPR CICPPGYSLQNEK TCVDINECLLEPR CICPPGYSLQNEK TCVDINECLLEPR	1	0	6	6	5	5	6	5	5	6	5	5	3	5	5	0	8	9	9	6	11	9	10	11	8	10	4	10	7	0
	FBN1_HUMAN	1	1	50.0 AA STEP	50Step_Domain_p2000.0_to_2050.0	2000	2050	50	CICPPGYSLQNEK CICPPGYSLQNEK CICPPGYSLQNEK CICPPGYSLQNEK CICPPGYSLQNEK CICPPGYSLQNEK	CICPPGYSLQNEK CICPPGYSLQNEK CICPPGYSLQNEK CICPPGYSLQNEK CLCPEGFSLSSSGR CICPPGYSLQNEK CLCPEGFSLSSSGR CICPPGYSLQNEK	1	0	2	1	1	1	1	1	1	2	1	2	0	1	1	0	2	2	2	1	2	1	2	4	2	3	0	2	2	0
	FBN1_HUMAN	1	0	50.0 AA STEP	50Step_Domain_p2050.0_to_2100.0	2050	2100	50	QECCCALKGEGWGDPCELCPTEPDEAFR QECCCALKGEGWGDPCELCPTEPDEAFR QECCCALKGEGWGDPCELCPTEPDEAFR GEGWGDPCELCPTEPDEAFR QECCCALKGEGWGDPCELCPTEPDEAFR QECCCALKGEGWGDPCELCPTEPDEAFR QECCCALKGEGWGDPCELCPTEPDEAFR GEGWGDPCELCPTEPDEAFR QECCCALKGEGWGDPCELCPTEPDEAFR	CLCPEGFSLSSSGR CLCPEGFSLSSSGR QECCCALKGEGWGDPCELCPTEPDEAFR QECCCALKGEGWGDPCELCPTEPDEAFR	1	0.02	1	0	1	0	1	0	1	1	1	1	1	1	1	0	1	0	1	0	1	0	2	2	1	2	1	1	2	0
	FBN1_HUMAN	1	1	50.0 AA STEP	50Step_Domain_p2100.0_to_2150.0	2100	2150	50	QECCCALKGEGWGDPCELCPTEPDEAFR QICPYGSGIIVGPDDSAVDMDECKEPDVCK QECCCALKGEGWGDPCELCPTEPDEAFR QICPYGSGIIVGPDDSAVDMDECKEPDVCK QECCCALKGEGWGDPCELCPTEPDEAFR QICPYGSGIIVGPDDSAVDMDECKEPDVCK GEGWGDPCELCPTEPDEAFR QECCCALKGEGWGDPCELCPTEPDEAFR QICPYGSGIIVGPDDSAVDMDECKEPDVCK QECCCALKGEGWGDPCELCPTEPDEAFR QECCCALKGEGWGDPCELCPTEPDEAFR GEGWGDPCELCPTEPDEAFR QECCCALKGEGWGDPCELCPTEPDEAFR	QICPYGSGIIVGPDDSAVDMDECKEPDVCK QECCCALKGEGWGDPCELCPTEPDEAFR QECCCALKGEGWGDPCELCPTEPDEAFR QICPYGSGIIVGPDDSAVDMDECKEPDVCK	1	0	2	0	1	0	1	1	2	0	1	1	1	2	1	0	2	0	2	0	2	1	3	0	1	1	1	3	2	0
	FBN1_HUMAN	0	0	50.0 AA STEP	50Step_Domain_p2150.0_to_2200.0	2150	2200	50			1	0	0	0	0	0	0	0	0	0	0	0	0	0	0	0	0	0	0	0	0	0	0	0	0	0	0	0	0	0
	FBN1_HUMAN	0	0	50.0 AA STEP	50Step_Domain_p2200.0_to_2250.0	2200	2250	50	MCKDEDECEEGKHDCTEK	MCKDEDECEEGKHDCTEK CVNTYGSYECK CVNTYGSYECK	1	0	0	0	0	1	0	0	1	1	0	1	0	0	0	0	0	0	0	1	0	0	1	1	0	1	0	0	0	0
	FBN1_HUMAN	2	1	50.0 AA STEP	50Step_Domain_p2250.0_to_2300.0	2250	2300	50	RPDGEGCVDENECQTKPGICENGR RPDGEGCVDENECQTKPGICENGR RPDGEGCVDENECQTKPGICENGR MCKDEDECEEGKHDCTEK RPDGEGCVDENECQTKPGICENGR RPDGEGCVDENECQTKPGICENGR RPDGEGCVDENECQTKPGICENGR RPDGEGCVDENECQTKPGICENGR	RPDGEGCVDENECQTKPGICENGR MCKDEDECEEGKHDCTEK RPDGEGCVDENECQTKPGICENGR RPDGEGCVDENECQTKPGICENGR RPDGEGCVDENECQTKPGICENGR RPDGEGCVDENECQTKPGICENGR RPDGEGCVDENECQTKPGICENGR	1	0.02	2	1	2	3	1	1	1	1	2	2	3	1	1	0	2	1	3	3	2	2	2	2	3	3	3	1	1	0
	FBN1_HUMAN	2	2	50.0 AA STEP	50Step_Domain_p2300.0_to_2350.0	2300	2350	50	RPDGEGCVDENECQTKPGICENGR RPDGEGCVDENECQTKPGICENGR EGYCFTEVLQNMCQIGSSNR RPDGEGCVDENECQTKPGICENGR EGYCFTEVLQNMCQIGSSNR RPDGEGCVDENECQTKPGICENGR RPDGEGCVDENECQTKPGICENGR EGYCFTEVLQNMCQIGSSNR RPDGEGCVDENECQTKPGICENGR EGYCFTEVLQNMCQIGSSNR RPDGEGCVDENECQTKPGICENGR	RPDGEGCVDENECQTKPGICENGR EGYCFTEVLQNMCQIGSSNR RPDGEGCVDENECQTKPGICENGR RPDGEGCVDENECQTKPGICENGR EGYCFTEVLQNMCQIGSSNR RPDGEGCVDENECQTKPGICENGR EGYCFTEVLQNMCQIGSSNR RPDGEGCVDENECQTKPGICENGR EGYCFTEVLQNMCQIGSSNR RPDGEGCVDENECQTKPGICENGR	1	0	2	1	2	3	2	1	2	2	2	3	4	1	1	0	2	1	3	3	4	2	3	4	3	5	5	2	2	0
	FBN1_HUMAN	3	4	50.0 AA STEP	50Step_Domain_p2350.0_to_2400.0	2350	2400	50	GFMTNGADIDECK GFMTNGADIDECKVIHDVCR GFMTNGADIDECK GFMTNGADIDECKVIHDVCR GWGPHCEICPFQGTVAFK EGYCFTEVLQNMCQIGSSNR GFMTNGADIDECK GFMTNGADIDECKVIHDVCR EGYCFTEVLQNMCQIGSSNR GFMTNGADIDECK GFMTNGADIDECK EGYCFTEVLQNMCQIGSSNR GFMTNGADIDECK EGYCFTEVLQNMCQIGSSNR GFMTNGADIDECK GWGPHCEICPFQGTVAFK	GFMTNGADIDECK GFMTNGADIDECKVIHDVCR GWGPHCEICPFQGTVAFK EGYCFTEVLQNMCQIGSSNR GFMTNGADIDECK GFMTNGADIDECKVIHDVCR GWGPHCEICPFQGTVAFK GFMTNGADIDECK GFMTNGADIDECKVIHDVCR GWGPHCEICPFQGTVAFK EGYCFTEVLQNMCQIGSSNR GFMTNGADIDECK GFMTNGADIDECKVIHDVCR GWGPHCEICPFQGTVAFK EGYCFTEVLQNMCQIGSSNR GFMTNGADIDECK GWGPHCEICPFQGTVAFK EGYCFTEVLQNMCQIGSSNR GFMTNGADIDECK GWGPHCEICPFQGTVAFK	1	-0.02	2	5	3	6	3	3	3	4	2	4	3	3	4	0	3	7	5	7	6	5	5	7	3	7	4	6	6	0
	FBN1_HUMAN	3	3	50.0 AA STEP	50Step_Domain_p2400.0_to_2450.0	2400	2450	50	GFMTNGADIDECK GFMTNGADIDECKVIHDVCR GSYHCICK TGYTPDITGTSCVDLNECNQAPKPCNFICK GFMTNGADIDECK GFMTNGADIDECKVIHDVCR GSYHCICK NGECVNDR TGYTPDITGTSCVDLNECNQAPKPCNFICK GFMTNGADIDECK GFMTNGADIDECKVIHDVCR GSYHCICK TGYTPDITGTSCVDLNECNQAPKPCNFICK GFMTNGADIDECK TGYTPDITGTSCVDLNECNQAPKPCNFICK GFMTNGADIDECK GSYHCICK NGECVNDR GFMTNGADIDECK GSYHCICK GFMTNGADIDECK GSYHCICK TGYTPDITGTSCVDLNECNQAPKPCNFICK	GFMTNGADIDECK GFMTNGADIDECKVIHDVCR TGYTPDITGTSCVDLNECNQAPKPCNFICK GFMTNGADIDECK GFMTNGADIDECKVIHDVCR GSYHCICK TGYTPDITGTSCVDLNECNQAPKPCNFICK GFMTNGADIDECK GFMTNGADIDECKVIHDVCR GSYHCICK TGYTPDITGTSCVDLNECNQAPKPCNFICK GFMTNGADIDECK GFMTNGADIDECKVIHDVCR GSYHCICK TGYTPDITGTSCVDLNECNQAPKPCNFICK GFMTNGADIDECK GSYHCICK TGYTPDITGTSCVDLNECNQAPKPCNFICK GFMTNGADIDECK GSYHCICK TGYTPDITGTSCVDLNECNQAPKPCNFICK	1	0	4	3	4	4	3	2	2	3	3	4	3	2	3	0	5	5	7	5	6	4	4	6	5	7	3	4	4	0
	FBN1_HUMAN	3	8	50.0 AA STEP	50Step_Domain_p2450.0_to_2500.0	2450	2500	50	GYILQEDGR SCKDLDECATK TGYTPDITGTSCVDLNECNQAPKPCNFICK DLDECATK GYILQEDGR SCKDLDECATK TGYTPDITGTSCVDLNECNQAPKPCNFICK DLDECATK GYILQEDGR SCKDLDECATK TGYTPDITGTSCVDLNECNQAPKPCNFICK DLDECATK GYILQEDGR SCKDLDECATK TGYTPDITGTSCVDLNECNQAPKPCNFICK DLDECATK GYILQEDGR SCKDLDECATK DLDECATK GYILQEDGR SCKDLDECATK DLDECATK GYILQEDGR SCKDLDECATK TGYTPDITGTSCVDLNECNQAPKPCNFICK	GYILQEDGR SCKDLDECATK TGYTPDITGTSCVDLNECNQAPKPCNFICK GYILQEDGR SCKDLDECATK TGYTPDITGTSCVDLNECNQAPKPCNFICK GYILQEDGR SCKDLDECATK TGYTPDITGTSCVDLNECNQAPKPCNFICK DLDECATK GYILQEDGR SCKDLDECATK TGYTPDITGTSCVDLNECNQAPKPCNFICK GYILQEDGR SCKDLDECATK TGYTPDITGTSCVDLNECNQAPKPCNFICK GYILQEDGR SCKDLDECATK TGYTPDITGTSCVDLNECNQAPKPCNFICK GYILQEDGR	0	-0.1	3	3	3	3	3	2	3	3	2	4	4	3	3	40	4	4	6	4	6	4	6	5	4	7	5	5	5	3
	FBN1_HUMAN	0	0	50.0 AA STEP	50Step_Domain_p2500.0_to_2550.0	2500	2550	50	CPPGFTQHHTSCIDNNECTSDINLCGSK CPPGFTQHHTSCIDNNECTSDINLCGSK	CPPGFTQHHTSCIDNNECTSDINLCGSK	1	0	0	0	0	0	1	0	1	0	0	0	0	1	0	0	0	0	0	0	1	0	1	0	0	0	0	1	0	0
	FBN1_HUMAN	2	1	50.0 AA STEP	50Step_Domain_p2550.0_to_2600.0	2550	2600	50	GFSLDQTGSSCEDVDECEGNHR GFSLDQTGSSCEDVDECEGNHR GFSLDQTGSSCEDVDECEGNHR GFSLDQTGSSCEDVDECEGNHR GFSLDQTGSSCEDVDECEGNHR GFSLDQTGSSCEDVDECEGNHR GFSLDQTGSSCEDVDECEGNHR	GFSLDQTGSSCEDVDECEGNHR GFSLDQTGSSCEDVDECEGNHR GFSLDQTGSSCEDVDECEGNHR GFSLDQTGSSCEDVDECEGNHR GFSLDQTGSSCEDVDECEGNHR	1	0.02	1	1	2	1	2	0	1	1	2	1	2	1	1	0	1	2	4	1	3	0	2	1	3	2	2	2	2	0
	FBN1_HUMAN	0	0	50.0 AA STEP	50Step_Domain_p2600.0_to_2650.0	2600	2650	50			1	0	0	0	0	0	0	0	0	0	0	0	0	0	0	0	0	0	0	0	0	0	0	0	0	0	0	0	0	0
	FBN1_HUMAN	0	1	50.0 AA STEP	50Step_Domain_p2650.0_to_2700.0	2650	2700	50	GNPEPPVSGEMDDNSLSPEACYECK IGQGHCVSGMGMGR IGQGHCVSGMGMGR IGQGHCVSGMGMGR	GNPEPPVSGEMDDNSLSPEACYECK IGQGHCVSGMGMGR IGQGHCVSGMGMGR GNPEPPVSGEMDDNSLSPEACYECK IGQGHCVSGMGMGR	1	-0.02	0	0	0	0	1	2	1	1	1	2	0	0	0	0	0	0	0	0	2	3	2	2	1	3	0	0	0	0
	FBN1_HUMAN	0	0	50.0 AA STEP	50Step_Domain_p2700.0_to_2750.0	2700	2750	50	GNPEPPVSGEMDDNSLSPEACYECK	GNPEPPVSGEMDDNSLSPEACYECK GNPEPPVSGEMDDNSLSPEACYECK	1	0	0	0	0	0	1	1	0	0	0	1	0	0	0	0	0	0	0	0	1	1	0	0	0	1	0	0	0	0
	FBN1_HUMAN	0	0	50.0 AA STEP	50Step_Domain_p2750.0_to_2800.0	2750	2800	50			1	0	0	0	0	0	0	0	0	0	0	0	0	0	0	0	0	0	0	0	0	0	0	0	0	0	0	0	0	0
	FBN1_HUMAN	0	0	50.0 AA STEP	50Step_Domain_p2800.0_to_2850.0	2800	2850	50			1	0	0	0	0	0	0	0	0	0	0	0	0	0	0	0	0	0	0	0	0	0	0	0	0	0	0	0	0	0
	FBN1_HUMAN	0	0	50.0 AA STEP	50Step_Domain_p2850.0_to_2871.0	2850	2871	21			1	0	0	0	0	0	0	0	0	0	0	0	0	0	0	0	0	0	0	0	0	0	0	0	0	0	0	0	0	0
	FHR1_HUMAN	0	1	50.0 AA STEP	50Step_Domain_p0_to_50	0	50	50		INHGILYDEEK INHGILYDEEK INHGILYDEEK INHGILYDEEK INHGILYDEEK	0.0007	-0.02	0	1	0	0	0	1	0	1	0	1	0	1	0	0	0	1	0	0	0	1	0	1	0	1	0	1	0	0
	FHR1_HUMAN	0	1	50.0 AA STEP	50Step_Domain_p50.0_to_100.0	50	100	50	ITCTEEGWSPTPK ITCTEEGWSPTPK	ITCTEEGWSPTPK ITCTEEGWSPTPK ITCTEEGWSPTPK ITCTEEGWSPTPK ITCTEEGWSPTPK	0.0798	-0.02	0	1	0	1	1	1	1	1	0	1	0	0	0	0	0	1	0	1	1	1	1	1	0	1	0	0	0	0
	FHR1_HUMAN	0	0	50.0 AA STEP	50Step_Domain_p100.0_to_150.0	100	150	50	STDTSCVNPPTVQNAHILSR LQNNENNISCVER	LQNNENNISCVER STDTSCVNPPTVQNAHILSR STDTSCVNPPTVQNAHILSR LQNNENNISCVER	1	0	0	1	0	0	1	1	1	1	0	0	0	0	0	0	0	2	0	0	1	1	1	1	0	0	0	0	0	0
	FHR1_HUMAN	0	0	50.0 AA STEP	50Step_Domain_p150.0_to_200.0	150	200	50	STDTSCVNPPTVQNAHILSR	STDTSCVNPPTVQNAHILSR STDTSCVNPPTVQNAHILSR	1	0	0	1	0	0	1	1	0	0	0	0	0	0	0	0	0	1	0	0	1	1	0	0	0	0	0	0	0	0
	FHR1_HUMAN	0	0	50.0 AA STEP	50Step_Domain_p200.0_to_250.0	200	250	50			1	0	0	0	0	0	0	0	0	0	0	0	0	0	0	0	0	0	0	0	0	0	0	0	0	0	0	0	0	0
	FHR1_HUMAN	0	1	50.0 AA STEP	50Step_Domain_p250.0_to_300.0	250	300	50	TGESAEFVCK	TGESAEFVCK TGESAEFVCK TGESAEFVCK TGESAEFVCK TGESAEFVCK TGESAEFVCK	0.0007	-0.02	0	1	0	1	1	1	0	1	0	1	0	1	0	0	0	1	0	1	1	1	0	1	0	1	0	1	0	0
	FHR1_HUMAN	0	1	50.0 AA STEP	50Step_Domain_p300.0_to_330.0	300	330	30	TGESAEFVCK	TGESAEFVCK TGESAEFVCK TGESAEFVCK TGESAEFVCK TGESAEFVCK TGESAEFVCK	0.0007	-0.0333333	0	1	0	1	1	1	0	1	0	1	0	1	0	0	0	1	0	1	1	1	0	1	0	1	0	1	0	0
	FIBA_HUMAN	1	1	50.0 AA STEP	50Step_Domain_p0_to_50	0	50	50	DSDWPFCSDEDWNYK DSDWPFCSDEDWNYK DSDWPFCSDEDWNYK DSDWPFCSDEDWNYK DSDWPFCSDEDWNYK DSDWPFCSDEDWNYK	DSDWPFCSDEDWNYK DSDWPFCSDEDWNYK DSDWPFCSDEDWNYK DSDWPFCSDEDWNYK DSDWPFCSDEDWNYK DSDWPFCSDEDWNYK	1	0	1	2	1	2	1	1	2	1	0	2	2	2	2	0	1	2	1	1	1	2	2	1	0	2	1	2	2	0
	FIBA_HUMAN	5	5	50.0 AA STEP	50Step_Domain_p50.0_to_100.0	50	100	50	DSDWPFCSDEDWNYK GLIDEVNQDFTNR GLIDEVNQDFTNRINK NSLFEYQK DSDWPFCSDEDWNYK GLIDEVNQDFTNR NNKDSHSLTTNIMEILR NSLFEYQK DSDWPFCSDEDWNYK GLIDEVNQDFTNR NSLFEYQK DSDWPFCSDEDWNYK GLIDEVNQDFTNR NSLFEYQK GLIDEVNQDFTNR NSLFEYQK DSDWPFCSDEDWNYK GLIDEVNQDFTNRINK NSLFEYQK DSDWPFCSDEDWNYK GLIDEVNQDFTNR NSLFEYQK	DSDWPFCSDEDWNYK GLIDEVNQDFTNR NSLFEYQK DSDWPFCSDEDWNYK GLIDEVNQDFTNR NSLFEYQK DSDWPFCSDEDWNYK GLIDEVNQDFTNR GLIDEVNQDFTNRINK MKGLIDEVNQDFTNR NSLFEYQK DSDWPFCSDEDWNYK GLIDEVNQDFTNR NSLFEYQK DSDWPFCSDEDWNYK GLIDEVNQDFTNR NSLFEYQK DSDWPFCSDEDWNYK GLIDEVNQDFTNR GLIDEVNQDFTNRINK NSLFEYQK GLIDEVNQDFTNR NNKDSHSLTTNIMEILR NSLFEYQK	1	0	6	6	4	7	5	5	3	4	4	5	6	6	6	4	5	6	4	4	4	8	4	4	2	5	4	6	5	5
	FIBA_HUMAN	4	3	50.0 AA STEP	50Step_Domain_p100.0_to_150.0	100	150	50	DSHSLTTNIMEILR VQHIQLLQK DSHSLTTNIMEILR NNKDSHSLTTNIMEILR VQHIQLLQK DSHSLTTNIMEILR VQHIQLLQK DSHSLTTNIMEILR GDFSSANNR VQHIQLLQK DSHSLTTNIMEILR VQHIQLLQK DSHSLTTNIMEILR DSHSLTTNIMEILR VQHIQLLQK	DSHSLTTNIMEILR GDFSSANNR VQHIQLLQK DSHSLTTNIMEILR VQHIQLLQK DSHSLTTNIMEILR GDFSSANNR VQHIQLLQK DSHSLTTNIMEILR GDFSSANNR VQHIQLLQK DSHSLTTNIMEILR GDFSSANNR VQHIQLLQK DSHSLTTNIMEILR GDFSSANNR VQHIQLLQK DSHSLTTNIMEILR NNKDSHSLTTNIMEILR VQHIQLLQK	0.4194	0.02	4	3	5	3	5	3	4	4	6	4	2	3	4	4	4	3	5	2	4	5	5	4	3	4	1	3	3	5
	FIBA_HUMAN	5	4	50.0 AA STEP	50Step_Domain_p150.0_to_200.0	150	200	50	EVDLKDYEDQQK EVDLKDYEDQQKQLEQVIAK VQHIQLLQK EVDLKDYEDQQKQLEQVIAK VQHIQLLQK EVDLKDYEDQQKQLEQVIAK VQHIQLLQK EVDLKDYEDQQKQLEQVIAK VQHIQLLQK EVDLKDYEDQQKQLEQVIAK VQHIQLLQK EVDLKDYEDQQK EVDLKDYEDQQKQLEQVIAK EVDLKDYEDQQK EVDLKDYEDQQKQLEQVIAK VQHIQLLQK	EVDLKDYEDQQKQLEQVIAK VQHIQLLQK EVDLKDYEDQQKQLEQVIAK VQHIQLLQK EVDLKDYEDQQK EVDLKDYEDQQKQLEQVIAK VQHIQLLQK EVDLKDYEDQQK EVDLKDYEDQQKQLEQVIAK VQHIQLLQK EVDLKDYEDQQK EVDLKDYEDQQKQLEQVIAK VQHIQLLQK EVDLKDYEDQQK EVDLKDYEDQQKQLEQVIAK VQHIQLLQK EVDLKDYEDQQK EVDLKDYEDQQKQLEQVIAK VQHIQLLQK	0.0144	0.02	6	4	4	3	5	3	4	5	8	5	3	4	7	4	5	4	4	2	4	5	5	5	4	5	2	4	6	5
	FIBA_HUMAN	7	7	50.0 AA STEP	50Step_Domain_p200.0_to_250.0	200	250	50	ALTDMPQMR EVDLKDYEDQQK EVDLKDYEDQQKQLEQVIAK MKPVPDLVPGNFK ALTDMPQMR EVDLKDYEDQQKQLEQVIAK MKPVPDLVPGNFK ALTDMPQMR EVDLKDYEDQQKQLEQVIAK MKPVPDLVPGNFK ALTDMPQMR EVDLKDYEDQQKQLEQVIAK MKPVPDLVPGNFK ALTDMPQMR EVDLKDYEDQQKQLEQVIAK ALTDMPQMR EVDLKDYEDQQK EVDLKDYEDQQKQLEQVIAK MKPVPDLVPGNFK EVDLKDYEDQQK EVDLKDYEDQQKQLEQVIAK	ALTDMPQMR EVDLKDYEDQQKQLEQVIAK MKPVPDLVPGNFK EVDLKDYEDQQKQLEQVIAK MKPVPDLVPGNFK ALTDMPQMR EVDLKDYEDQQK EVDLKDYEDQQKQLEQVIAK MKPVPDLVPGNFK ALTDMPQMR EVDLKDYEDQQK EVDLKDYEDQQKQLEQVIAK MKPVPDLVPGNFK ALTDMPQMR EVDLKDYEDQQK EVDLKDYEDQQKQLEQVIAK MKPVPDLVPGNFK ALTDMPQMR EVDLKDYEDQQK EVDLKDYEDQQKQLEQVIAK MKPVPDLVPGNFK ALTDMPQMR EVDLKDYEDQQK EVDLKDYEDQQKQLEQVIAK MKPVPDLVPGNFK QLEQVIAK	1	0	8	7	7	5	6	6	8	8	6	9	9	8	5	9	7	8	7	3	5	9	9	8	3	9	6	8	4	12
	FIBA_HUMAN	6	5	50.0 AA STEP	50Step_Domain_p250.0_to_300.0	250	300	50	ALTDMPQMR GGSTSYGTGSETESPR MELERPGGNEITR NPSSAGSWNSGSSGPGSTGNR ALTDMPQMR GGSTSYGTGSETESPR MELERPGGNEITR NPSSAGSWNSGSSGPGSTGNR ALTDMPQMR GGSTSYGTGSETESPR MELERPGGNEITR NPSSAGSWNSGSSGPGSTGNR ALTDMPQMR GGSTSYGTGSETESPR MELERPGGNEITR NPSSAGSWNSGSSGPGSTGNR ALTDMPQMR GGSTSYGTGSETESPR MELERPGGNEITR ALTDMPQMR GGSTSYGTGSETESPR NPSSAGSWNSGSSGPGSTGNR GGSTSYGTGSETESPR MELERPGGNEITR NPSSAGSWNSGSSGPGSTGNR	ALTDMPQMR GGSTSYGTGSETESPR MELERPGGNEITR NPSSAGSWNSGSSGPGSTGNR GGSTSYGTGSETESPR MELERPGGNEITR NPSSAGSWNSGSSGPGSTGNR ALTDMPQMR GGSTSYGTGSETESPR MELERPGGNEITR NPSSAGSWNSGSSGPGSTGNR ALTDMPQMR GGSTSYGTGSETESPR MELERPGGNEITR NPSSAGSWNSGSSGPGSTGNR ALTDMPQMR GGSTSYGTGSETESPR MELERPGGNEITR NPSSAGSWNSGSSGPGSTGNR ALTDMPQMR GGSTSYGTGSETESPR MELERPGGNEITR NPSSAGSWNSGSSGPGSTGNR ALTDMPQMR GGSTSYGTGSETESPR MELE…	0.4194	0.02	7	5	6	5	6	5	6	5	6	5	5	5	5	5	6	5	6	3	5	7	7	5	3	5	3	5	4	6
	FIBA_HUMAN	1	1	50.0 AA STEP	50Step_Domain_p300.0_to_350.0	300	350	50	NPSSAGSWNSGSSGPGSTGNR NPSSAGSWNSGSSGPGSTGNR NPSSAGSWNSGSSGPGSTGNR NPSSAGSWNSGSSGPGSTGNR NPSSAGSWNSGSSGPGSTGNR NPSSAGSWNSGSSGPGSTGNR	NPSSAGSWNSGSSGPGSTGNR NPSSAGSWNSGSSGPGSTGNR NPSSAGSWNSGSSGPGSTGNR NPSSAGSWNSGSSGPGSTGNR NPSSAGSWNSGSSGPGSTGNR NPSSAGSWNSGSSGPGSTGNR NPSSAGSWNSGSSGPGSTGNR	1	0	1	1	1	2	1	1	2	1	0	1	2	1	1	1	1	1	1	1	1	2	2	1	0	1	1	1	1	1
	FIBA_HUMAN	0	0	50.0 AA STEP	50Step_Domain_p350.0_to_400.0	350	400	50			1	0	0	0	0	0	0	0	0	0	0	0	0	0	0	0	0	0	0	0	0	0	0	0	0	0	0	0	0	0
	FIBA_HUMAN	0	0	50.0 AA STEP	50Step_Domain_p400.0_to_450.0	400	450	50			1	0	0	0	0	0	0	0	0	0	0	0	0	0	0	0	0	0	0	0	0	0	0	0	0	0	0	0	0	0
	FIBA_HUMAN	0	0	50.0 AA STEP	50Step_Domain_p450.0_to_500.0	450	500	50	TVIGPDGHKEVTKEVVTSEDGSDCPEAMDLGTLSGIGTLDGFR TVIGPDGHKEVTKEVVTSEDGSDCPEAMDLGTLSGIGTLDGFR	TVIGPDGHKEVTKEVVTSEDGSDCPEAMDLGTLSGIGTLDGFR TVIGPDGHKEVTK TVIGPDGHKEVTKEVVTSEDGSDCPEAMDLGTLSGIGTLDGFR	1	0	0	0	1	0	0	1	1	0	0	0	0	0	0	0	0	0	1	0	0	2	1	0	0	0	0	0	0	0
	FIBA_HUMAN	1	1	50.0 AA STEP	50Step_Domain_p500.0_to_550.0	500	550	50	GSESGIFTNTK HRHPDEAAFFDTASTGK TVIGPDGHKEVTKEVVTSEDGSDCPEAMDLGTLSGIGTLDGFR HRHPDEAAFFDTASTGK GSESGIFTNTK TVIGPDGHKEVTKEVVTSEDGSDCPEAMDLGTLSGIGTLDGFR GSESGIFTNTK GSESGIFTNTK	GSESGIFTNTK TVIGPDGHKEVTKEVVTSEDGSDCPEAMDLGTLSGIGTLDGFR GSESGIFTNTK GSESGIFTNTK HRHPDEAAFFDTASTGK TVIGPDGHKEVTKEVVTSEDGSDCPEAMDLGTLSGIGTLDGFR GSESGIFTNTK GSESGIFTNTK GSESGIFTNTK HRHPDEAAFFDTASTGK	1	0	0	1	3	2	1	3	2	1	2	1	0	0	1	2	0	1	3	1	1	4	2	1	1	1	0	0	1	2
	FIBA_HUMAN	1	2	50.0 AA STEP	50Step_Domain_p550.0_to_600.0	550	600	50	GSESGIFTNTK ESSSHHPGIAEFPSR GSESGIFTNTK GSESGIFTNTK ESSSHHPGIAEFPSR ESSSHHPGIAEFPSR GSESGIFTNTK	ESSSHHPGIAEFPSR GSESGIFTNTK GSESGIFTNTK ESSSHHPGIAEFPSR GSESGIFTNTK ESSSHHPGIAEFPSR GSESGIFTNTK ESSSHHPGIAEFPSR GSESGIFTNTK ESSSHHPGIAEFPSR ESSSHHPGIAEFPSR GSESGIFTNTK	1	-0.02	0	2	1	2	0	1	2	2	2	2	2	1	2	2	0	2	1	1	0	2	2	2	1	2	1	1	2	2
	FIBA_HUMAN	0	0	50.0 AA STEP	50Step_Domain_p600.0_to_650.0	600	650	50			1	0	0	0	0	0	0	0	0	0	0	0	0	0	0	0	0	0	0	0	0	0	0	0	0	0	0	0	0	0
	FIBA_HUMAN	0	0	50.0 AA STEP	50Step_Domain_p650.0_to_700.0	650	700	50			1	0	0	0	0	0	0	0	0	0	0	0	0	0	0	0	0	0	0	0	0	0	0	0	0	0	0	0	0	0
	FIBA_HUMAN	0	0	50.0 AA STEP	50Step_Domain_p700.0_to_750.0	700	750	50			1	0	0	0	0	0	0	0	0	0	0	0	0	0	0	0	0	0	0	0	0	0	0	0	0	0	0	0	0	0
	FIBA_HUMAN	0	0	50.0 AA STEP	50Step_Domain_p750.0_to_800.0	750	800	50			1	0	0	0	0	0	0	0	0	0	0	0	0	0	0	0	0	0	0	0	0	0	0	0	0	0	0	0	0	0
	FIBA_HUMAN	0	0	50.0 AA STEP	50Step_Domain_p800.0_to_850.0	800	850	50			1	0	0	0	0	0	0	0	0	0	0	0	0	0	0	0	0	0	0	0	0	0	0	0	0	0	0	0	0	0
	FIBA_HUMAN	0	0	50.0 AA STEP	50Step_Domain_p850.0_to_866.0	850	866	16			1	0	0	0	0	0	0	0	0	0	0	0	0	0	0	0	0	0	0	0	0	0	0	0	0	0	0	0	0	0
	FIBB_HUMAN	0	0	50.0 AA STEP	50Step_Domain_p0_to_50	0	50	50			1	0	0	0	0	0	0	0	0	0	0	0	0	0	0	0	0	0	0	0	0	0	0	0	0	0	0	0	0	0
	FIBB_HUMAN	2	2	50.0 AA STEP	50Step_Domain_p50.0_to_100.0	50	100	50	EEAPSLRPAPPPISGGGYR EEAPSLRPAPPPISGGGYR EEAPSLRPAPPPISGGGYR EEAPSLRPAPPPISGGGYR REEAPSLRPAPPPISGGGYR EEAPSLRPAPPPISGGGYR EEAPSLRPAPPPISGGGYR	EEAPSLRPAPPPISGGGYR KREEAPSLRPAPPPISGGGYR REEAPSLRPAPPPISGGGYR EEAPSLRPAPPPISGGGYR EEAPSLRPAPPPISGGGYR KAPDAGGCLHADPDLGVLCPTGCQLQEALLQQERPIR KREEAPSLRPAPPPISGGGYR REEAPSLRPAPPPISGGGYR EEAPSLRPAPPPISGGGYR KREEAPSLRPAPPPISGGGYR EEAPSLRPAPPPISGGGYR EEAPSLRPAPPPISGGGYR EEAPSLRPAPPPISGGGYR	1	0	2	3	2	1	2	3	3	3	3	2	0	2	3	2	1	4	1	1	1	5	3	3	1	2	0	2	1	2
	FIBB_HUMAN	0	1	50.0 AA STEP	50Step_Domain_p100.0_to_150.0	100	150	50		NSVDELNNNVEAVSQTSSSSFQYMYLLK NSVDELNNNVEAVSQTSSSSFQYMYLLK KAPDAGGCLHADPDLGVLCPTGCQLQEALLQQERPIR NSVDELNNNVEAVSQTSSSSFQYMYLLK NSVDELNNNVEAVSQTSSSSFQYMYLLK	1	-0.02	0	1	0	1	0	1	0	1	0	0	0	0	0	0	0	1	0	1	0	2	0	1	0	0	0	0	0	0
	FIBB_HUMAN	5	4	50.0 AA STEP	50Step_Domain_p150.0_to_200.0	150	200	50	HQLYIDETVNSNIPTNLR DNENVVNEYSSELEK HQLYIDETVNSNIPTNLR DNENVVNEYSSELEK HQLYIDETVNSNIPTNLR DNENVVNEYSSELEK HQLYIDETVNSNIPTNLR HQLYIDETVNSNIPTNLR DNENVVNEYSSELEK HQLYIDETVNSNIPTNLR DNENVVNEYSSELEK	HQLYIDETVNSNIPTNLR NSVDELNNNVEAVSQTSSSSFQYMYLLK DNENVVNEYSSELEK HQLYIDETVNSNIPTNLR NSVDELNNNVEAVSQTSSSSFQYMYLLK DNENVVNEYSSELEK HQLYIDETVNSNIPTNLR NSVDELNNNVEAVSQTSSSSFQYMYLLK HQLYIDETVNSNIPTNLR NSVDELNNNVEAVSQTSSSSFQYMYLLK DNENVVNEYSSELEK HQLYIDETVNSNIPTNLR DNENVVNEYSSELEK HQLYIDETVNSNIPTNLR DNENVVNEYSSELEK HQLYIDETVNSNIPTNLR QVKDNENVVNEYSSELEK	1	0.02	2	2	5	4	5	5	4	3	5	4	8	4	3	7	1	3	3	3	3	8	4	3	2	4	3	3	1	6
	FIBB_HUMAN	9	12	50.0 AA STEP	50Step_Domain_p200.0_to_250.0	200	250	50	TPCTVSCNIPVVSGK GGETSEMYLIQPDSSVKPYR LESDVSAQMEYCR TPCTVSCNIPVVSGK TPCTVSCNIPVVSGKECEEIIR GGETSEMYLIQPDSSVKPYR LESDVSAQMEYCR TPCTVSCNIPVVSGK GGETSEMYLIQPDSSVKPYR LESDVSAQMEYCR TPCTVSCNIPVVSGK TPCTVSCNIPVVSGK TPCTVSCNIPVVSGK LESDVSAQMEYCR TPCTVSCNIPVVSGK	GGETSEMYLIQPDSSVKPYR KGGETSEMYLIQPDSSVKPYR LESDVSAQMEYCR TPCTVSCNIPVVSGK TPCTVSCNIPVVSGKECEEIIR GGETSEMYLIQPDSSVKPYR KGGETSEMYLIQPDSSVKPYR LESDVSAQMEYCR TPCTVSCNIPVVSGK TPCTVSCNIPVVSGKECEEIIR GGETSEMYLIQPDSSVKPYR KGGETSEMYLIQPDSSVKPYR LESDVSAQMEYCR TPCTVSCNIPVVSGK TPCTVSCNIPVVSGKECEEIIR GGETSEMYLIQPDSSVKPYR KGGETSEMYLIQPDSSVKPYR LESDVSAQMEYCR TPCTVSCNIPVVSGK TPCTVSCNIPVVSGKECEEIIR GGETSEMYLIQPDSS…	0.014	-0.06	7	13	15	14	10	14	10	13	8	14	8	11	8	6	3	17	9	11	6	23	9	14	3	15	3	9	3	5
	FIBB_HUMAN	6	7	50.0 AA STEP	50Step_Domain_p250.0_to_300.0	250	300	50	QDGSVDFGR VYCDMNTENGGWTVIQNR GGETSEMYLIQPDSSVKPYR QDGSVDFGR VYCDMNTENGGWTVIQNR GGETSEMYLIQPDSSVKPYR QDGSVDFGR VYCDMNTENGGWTVIQNR GGETSEMYLIQPDSSVKPYR QDGSVDFGR VYCDMNTENGGWTVIQNR QDGSVDFGR VYCDMNTENGGWTVIQNR QDGSVDFGR VYCDMNTENGGWTVIQNR QDGSVDFGR	GGETSEMYLIQPDSSVKPYR KGGETSEMYLIQPDSSVKPYR QDGSVDFGR VYCDMNTENGGWTVIQNR GGETSEMYLIQPDSSVKPYR KGGETSEMYLIQPDSSVKPYR QDGSVDFGR VYCDMNTENGGWTVIQNR GGETSEMYLIQPDSSVKPYR KGGETSEMYLIQPDSSVKPYR QDGSVDFGR VYCDMNTENGGWTVIQNR GGETSEMYLIQPDSSVKPYR KGGETSEMYLIQPDSSVKPYR QDGSVDFGR VYCDMNTENGGWTVIQNR GGETSEMYLIQPDSSVKPYR KGGETSEMYLIQPDSSVKPYR QDGSVDFGR VYCDMNTENGGWTVIQNR GGETSEMYLIQPDSSVKPYR QDGSVDFGR VYCDMNTE…	1	-0.02	7	8	8	9	6	7	5	7	8	7	8	4	3	7	3	10	5	7	4	12	5	8	3	7	3	3	1	6
	FIBB_HUMAN	6	7	50.0 AA STEP	50Step_Domain_p300.0_to_350.0	300	350	50	NYCGLPGEYWLGNDK QGFGNVATNTDGK MGPTELLIEMEDWKGDKVK NYCGLPGEYWLGNDK QGFGNVATNTDGK MGPTELLIEMEDWKGDK MGPTELLIEMEDWKGDKVK NYCGLPGEYWLGNDK QGFGNVATNTDGK MGPTELLIEMEDWKGDK MGPTELLIEMEDWKGDKVK NYCGLPGEYWLGNDK QGFGNVATNTDGK NYCGLPGEYWLGNDK QGFGNVATNTDGK MGPTELLIEMEDWKGDKVK NYCGLPGEYWLGNDK QGFGNVATNTDGK MGPTELLIEMEDWKGDK NYCGLPGEYWLGNDK QGFGNVATNTDGK	MGPTELLIEMEDWKGDK MGPTELLIEMEDWKGDKVK NYCGLPGEYWLGNDK QGFGNVATNTDGK QGFGNVATNTDGKNYCGLPGEYWLGNDK MGPTELLIEMEDWKGDKVK NYCGLPGEYWLGNDK QGFGNVATNTDGK MGPTELLIEMEDWKGDK MGPTELLIEMEDWKGDKVK NYCGLPGEYWLGNDK QGFGNVATNTDGK MGPTELLIEMEDWKGDK MGPTELLIEMEDWKGDKVK NYCGLPGEYWLGNDK QGFGNVATNTDGK MGPTELLIEMEDWKGDKVK NYCGLPGEYWLGNDK QGFGNVATNTDGK MGPTELLIEMEDWK MGPTELLIEMEDWKGDK MGPTELLIEMEDWKGDKVK NYCGLPGEYWLGN…	1	-0.02	5	7	5	7	6	7	8	7	5	6	8	7	8	11	2	9	3	5	4	11	7	8	2	6	3	6	3	10
	FIBB_HUMAN	5	5	50.0 AA STEP	50Step_Domain_p350.0_to_400.0	350	400	50	AHYGGFTVQNEANK AHYGGFTVQNEANK MGPTELLIEMEDWKGDKVK AHYGGFTVQNEANK MGPTELLIEMEDWKGDK MGPTELLIEMEDWKGDKVK AHYGGFTVQNEANK MGPTELLIEMEDWKGDK MGPTELLIEMEDWKGDKVK AHYGGFTVQNEANK AHYGGFTVQNEANK MGPTELLIEMEDWKGDKVK AHYGGFTVQNEANK MGPTELLIEMEDWKGDK	AHYGGFTVQNEANK MGPTELLIEMEDWKGDK MGPTELLIEMEDWKGDKVK AHYGGFTVQNEANK MGPTELLIEMEDWKGDKVK AHYGGFTVQNEANK MGPTELLIEMEDWKGDK MGPTELLIEMEDWKGDKVK TMTIHNGMFFSTYDRDNDGWLTSDPR AHYGGFTVQNEANK MGPTELLIEMEDWKGDK MGPTELLIEMEDWKGDKVK AHYGGFTVQNEANK MGPTELLIEMEDWKGDKVK AHYGGFTVQNEANK MGPTELLIEMEDWKGDK MGPTELLIEMEDWKGDKVK AHYGGFTVQNEANK MGPTELLIEMEDWKGDK MGPTELLIEMEDWKGDKVK TMTIHNGMFFSTYDR	1	0	2	5	3	3	6	5	8	4	5	3	5	6	5	11	1	7	2	2	4	8	7	4	2	3	2	5	2	10
	FIBB_HUMAN	3	3	50.0 AA STEP	50Step_Domain_p400.0_to_450.0	400	450	50	DNDGWLTSDPR EDGGGWWYNR EDGGGWWYNR EDGGGWWYNR DNDGWLTSDPR EDGGGWWYNR DNDGWLTSDPR EDGGGWWYNR DNDGWLTSDPR	DNDGWLTSDPR EDGGGWWYNR EDGGGWWYNR TMTIHNGMFFSTYDRDNDGWLTSDPR DNDGWLTSDPR EDGGGWWYNR DNDGWLTSDPR EDGGGWWYNR DNDGWLTSDPR EDGGGWWYNR DNDGWLTSDPR EDGGGWWYNR TMTIHNGMFFSTYDR	1	0	5	3	2	0	2	1	3	3	3	2	3	4	5	5	2	4	1	0	1	2	3	3	1	2	1	3	2	4
	FIBB_HUMAN	2	2	50.0 AA STEP	50Step_Domain_p450.0_to_491.0	450	491	41	IRPFFPQQ IRPFFPQQ HGTDDGVVWMNWK IRPFFPQQ IRPFFPQQ IRPFFPQQ	HGTDDGVVWMNWK IRPFFPQQ HGTDDGVVWMNWK IRPFFPQQ HGTDDGVVWMNWK IRPFFPQQ HGTDDGVVWMNWK IRPFFPQQ HGTDDGVVWMNWK IRPFFPQQ IRPFFPQQ IRPFFPQQ	1	0	5	2	2	4	3	1	1	2	0	3	0	2	5	1	2	3	1	3	2	2	1	2	0	3	0	2	2	1
	FIBG_HUMAN	2	2	50.0 AA STEP	50Step_Domain_p0_to_50	0	50	50	DNCCILDER DNCCILDER DNCCILDER DNCCILDER DNCCILDER DNCCILDER DNCCILDER	DNCCILDER DNCCILDER DNCCILDER DNCCILDER DNCCILDER DNCCILDER	0.983	0	2	2	2	1	2	2	2	2	4	2	2	3	3	0	2	3	2	1	2	3	2	3	2	2	2	2	2	0
	FIBG_HUMAN	2	4	50.0 AA STEP	50Step_Domain_p50.0_to_100.0	50	100	50	AIQLTYNPDESSKPNMIDAATLK AIQLTYNPDESSKPNMIDAATLK AIQLTYNPDESSKPNMIDAATLK AIQLTYNPDESSKPNMIDAATLK AIQLTYNPDESSKPNMIDAATLK AIQLTYNPDESSKPNMIDAATLK AIQLTYNPDESSKPNMIDAATLK	AIQLTYNPDESSKPNMIDAATLK AIQLTYNPDESSKPNMIDAATLK AIQLTYNPDESSKPNMIDAATLK AIQLTYNPDESSKPNMIDAATLK AIQLTYNPDESSKPNMIDAATLK AIQLTYNPDESSKPNMIDAATLK AIQLTYNPDESSKPNMIDAATLK	0.093	-0.04	1	3	1	3	4	4	4	4	2	5	2	3	3	3	1	4	1	2	3	6	5	5	1	5	2	2	2	4
	FIBG_HUMAN	7	8	50.0 AA STEP	50Step_Domain_p100.0_to_150.0	100	150	50	AIQLTYNPDESSKPNMIDAATLK KMLEEIMK YEASILTHDSSIR YLQEIYNSNNQK AIQLTYNPDESSKPNMIDAATLK KMLEEIMK YEASILTHDSSIR YLQEIYNSNNQK AIQLTYNPDESSKPNMIDAATLK KMLEEIMK YEASILTHDSSIR YLQEIYNSNNQK AIQLTYNPDESSKPNMIDAATLK KMLEEIMK YEASILTHDSSIR YLQEIYNSNNQK AIQLTYNPDESSKPNMIDAATLK KMLEEIMK YEASILTHDSSIR YLQEIYNSNNQK AIQLTYNPDESSKPNMIDAATLK KMLEEIMK YEASILTHDSSIR YLQEIYNSNNQK AIQLTYNPDESSKPNMIDAATLK YEASILTHDSSIR Y…	AIQLTYNPDESSKPNMIDAATLK KMLEEIMK MLEEIMKYEASILTHDSSIR YEASILTHDSSIR YLQEIYNSNNQK AIQLTYNPDESSKPNMIDAATLK KMLEEIMK MLEEIMKYEASILTHDSSIR YEASILTHDSSIR YLQEIYNSNNQK AIQLTYNPDESSKPNMIDAATLK KMLEEIMK MLEEIMKYEASILTHDSSIR YEASILTHDSSIR YLQEIYNSNNQK AIQLTYNPDESSKPNMIDAATLK KMLEEIMK MLEEIMKYEASILTHDSSIR YEASILTHDSSIR YLQEIYNSNNQK AIQLTYNPDESSKPNMIDAATLK KMLEEIMK YEASILTHDSSIR YLQEIYNSNNQK AIQLTYNPDESSKPN…	0.014	-0.02	4	8	6	9	8	8	8	9	9	9	6	7	7	8	4	11	6	7	7	12	10	11	5	10	5	5	5	11
	FIBG_HUMAN	1	1	50.0 AA STEP	50Step_Domain_p150.0_to_200.0	150	200	50	VAQLEAQCQEPCKDTVQIHDITGK VAQLEAQCQEPCKDTVQIHDITGK VAQLEAQCQEPCKDTVQIHDITGK VAQLEAQCQEPCKDTVQIHDITGK VAQLEAQCQEPCKDTVQIHDITGK	VAQLEAQCQEPCKDTVQIHDITGK QSGLYFIKPLK VAQLEAQCQEPCK VAQLEAQCQEPCK DTVQIHDITGK	1	0	1	1	1	0	1	1	1	0	0	0	1	1	0	1	1	1	1	0	1	2	1	0	0	0	1	1	0	1
	FIBG_HUMAN	3	3	50.0 AA STEP	50Step_Domain_p200.0_to_250.0	200	250	50	EGFGHLSPTGTTEFWLGNEK LDGSVDFK RLDGSVDFK EGFGHLSPTGTTEFWLGNEK RLDGSVDFK EGFGHLSPTGTTEFWLGNEK RLDGSVDFK EGFGHLSPTGTTEFWLGNEK RLDGSVDFK RLDGSVDFK EGFGHLSPTGTTEFWLGNEK RLDGSVDFK EGFGHLSPTGTTEFWLGNEK LDGSVDFK RLDGSVDFK	EGFGHLSPTGTTEFWLGNEK LDGSVDFK LDGSVDFKK RLDGSVDFK EGFGHLSPTGTTEFWLGNEK EGFGHLSPTGTTEFWLGNEK RLDGSVDFK EGFGHLSPTGTTEFWLGNEK LDGSVDFKK RLDGSVDFK EGFGHLSPTGTTEFWLGNEK LDGSVDFKK RLDGSVDFK EGFGHLSPTGTTEFWLGNEK RLDGSVDFK EGFGHLSPTGTTEFWLGNEK RLDGSVDFK	1	0	4	4	3	3	2	3	3	2	2	4	4	3	4	2	4	6	3	2	2	4	4	3	1	4	3	2	3	3
	FIBG_HUMAN	6	5	50.0 AA STEP	50Step_Domain_p250.0_to_300.0	250	300	50	EGFGHLSPTGTTEFWLGNEK TSTADYAMFK VELEDWNGR VGPEADKYR EGFGHLSPTGTTEFWLGNEK TSTADYAMFK VELEDWNGR VGPEADKYR EGFGHLSPTGTTEFWLGNEK TSTADYAMFK VELEDWNGR VGPEADKYR EGFGHLSPTGTTEFWLGNEK TSTADYAMFK VELEDWNGR VGPEADKYR VELEDWNGR VGPEADKYR EGFGHLSPTGTTEFWLGNEK VELEDWNGR VGPEADKYR EGFGHLSPTGTTEFWLGNEK TSTADYAMFK VELEDWNGR	EGFGHLSPTGTTEFWLGNEK TSTADYAMFK VELEDWNGR VGPEADKYR EGFGHLSPTGTTEFWLGNEK TSTADYAMFK VELEDWNGR VGPEADKYR EGFGHLSPTGTTEFWLGNEK TSTADYAMFK VELEDWNGR VGPEADKYR EGFGHLSPTGTTEFWLGNEK TSTADYAMFK VELEDWNGR VGPEADKYR EGFGHLSPTGTTEFWLGNEK TSTADYAMFK VELEDWNGR VGPEADKYR EGFGHLSPTGTTEFWLGNEK TSTADYAMFK VELEDWNGR VGPEADKYR EGFGHLSPTGTTEFWLGNEK TSTADYAMFK VELEDWNGR VGPEADKYR	1	0.02	8	4	7	7	5	5	6	5	4	5	6	5	4	6	7	6	7	5	4	7	7	6	2	5	5	4	3	8
	FIBG_HUMAN	1	1	50.0 AA STEP	50Step_Domain_p300.0_to_350.0	300	350	50	VGPEADKYR VGPEADKYR VGPEADKYR VGPEADKYR VGPEADKYR VGPEADKYR	VGPEADKYR VGPEADKYR VGPEADKYR VGPEADKYR VGPEADKYR VGPEADKYR VGPEADKYR	1	0	2	1	2	1	1	1	1	2	2	1	1	1	0	1	2	1	2	1	1	1	1	2	1	1	1	1	0	2
	FIBG_HUMAN	0	0	50.0 AA STEP	50Step_Domain_p350.0_to_400.0	350	400	50		ASTPNGYDNGIIWATWK	1	0	0	0	0	0	0	0	0	0	0	0	0	0	0	1	0	0	0	0	0	0	0	0	0	0	0	0	0	1
	FIBG_HUMAN	0	0	50.0 AA STEP	50Step_Domain_p400.0_to_450.0	400	450	50		LTIGEGQQHHLGGAK	1	0	0	0	0	0	0	0	0	0	0	0	0	0	0	1	0	0	0	0	0	0	0	0	0	0	0	0	0	2
	FIBG_HUMAN	0	0	50.0 AA STEP	50Step_Domain_p450.0_to_453.0	450	453	3			1	0	0	0	0	0	0	0	0	0	0	0	0	0	0	0	0	0	0	0	0	0	0	0	0	0	0	0	0	0
	FILA_HUMAN	0	0	50.0 AA STEP	50Step_Domain_p0_to_50	0	50	50			1	0	0	0	0	0	0	0	0	0	0	0	0	0	0	0	0	0	0	0	0	0	0	0	0	0	0	0	0	0
	FILA_HUMAN	0	0	50.0 AA STEP	50Step_Domain_p50.0_to_100.0	50	100	50			1	0	0	0	0	0	0	0	0	0	0	0	0	0	0	0	0	0	0	0	0	0	0	0	0	0	0	0	0	0
	FILA_HUMAN	0	0	50.0 AA STEP	50Step_Domain_p100.0_to_150.0	100	150	50			1	0	0	0	0	0	0	0	0	0	0	0	0	0	0	0	0	0	0	0	0	0	0	0	0	0	0	0	0	0
	FILA_HUMAN	0	0	50.0 AA STEP	50Step_Domain_p150.0_to_200.0	150	200	50			1	0	0	0	0	0	0	0	0	0	0	0	0	0	0	0	0	0	0	0	0	0	0	0	0	0	0	0	0	0
	FILA_HUMAN	0	0	50.0 AA STEP	50Step_Domain_p200.0_to_250.0	200	250	50			1	0	0	0	0	0	0	0	0	0	0	0	0	0	0	0	0	0	0	0	0	0	0	0	0	0	0	0	0	0
	FILA_HUMAN	0	0	50.0 AA STEP	50Step_Domain_p250.0_to_300.0	250	300	50			1	0	0	0	0	0	0	0	0	0	0	0	0	0	0	0	0	0	0	0	0	0	0	0	0	0	0	0	0	0
	FILA_HUMAN	0	0	50.0 AA STEP	50Step_Domain_p300.0_to_350.0	300	350	50			1	0	0	0	0	0	0	0	0	0	0	0	0	0	0	0	0	0	0	0	0	0	0	0	0	0	0	0	0	0
	FILA_HUMAN	0	0	50.0 AA STEP	50Step_Domain_p350.0_to_400.0	350	400	50			1	0	0	0	0	0	0	0	0	0	0	0	0	0	0	0	0	0	0	0	0	0	0	0	0	0	0	0	0	0
	FILA_HUMAN	0	0	50.0 AA STEP	50Step_Domain_p400.0_to_450.0	400	450	50			1	0	0	0	0	0	0	0	0	0	0	0	0	0	0	0	0	0	0	0	0	0	0	0	0	0	0	0	0	0
	FILA_HUMAN	0	0	50.0 AA STEP	50Step_Domain_p450.0_to_500.0	450	500	50			1	0	0	0	0	0	0	0	0	0	0	0	0	0	0	0	0	0	0	0	0	0	0	0	0	0	0	0	0	0
	FILA_HUMAN	0	0	50.0 AA STEP	50Step_Domain_p500.0_to_550.0	500	550	50	HSASQEGQDTIR	HSASQEGQDTIR HSASQEGQDTIR	1	0	0	0	0	0	0	0	0	0	0	1	0	0	1	1	0	0	0	0	0	0	0	0	0	1	0	0	1	1
	FILA_HUMAN	0	0	50.0 AA STEP	50Step_Domain_p550.0_to_600.0	550	600	50			1	0	0	0	0	0	0	0	0	0	0	0	0	0	0	0	0	0	0	0	0	0	0	0	0	0	0	0	0	0
	FILA_HUMAN	0	0	50.0 AA STEP	50Step_Domain_p600.0_to_650.0	600	650	50			1	0	0	0	0	0	0	0	0	0	0	0	0	0	0	0	0	0	0	0	0	0	0	0	0	0	0	0	0	0
	FILA_HUMAN	0	0	50.0 AA STEP	50Step_Domain_p650.0_to_700.0	650	700	50			1	0	0	0	0	0	0	0	0	0	0	0	0	0	0	0	0	0	0	0	0	0	0	0	0	0	0	0	0	0
	FILA_HUMAN	0	0	50.0 AA STEP	50Step_Domain_p700.0_to_750.0	700	750	50			1	0	0	0	0	0	0	0	0	0	0	0	0	0	0	0	0	0	0	0	0	0	0	0	0	0	0	0	0	0
	FILA_HUMAN	0	0	50.0 AA STEP	50Step_Domain_p750.0_to_800.0	750	800	50			1	0	0	0	0	0	0	0	0	0	0	0	0	0	0	0	0	0	0	0	0	0	0	0	0	0	0	0	0	0
	FILA_HUMAN	0	0	50.0 AA STEP	50Step_Domain_p800.0_to_850.0	800	850	50			1	0	0	0	0	0	0	0	0	0	0	0	0	0	0	0	0	0	0	0	0	0	0	0	0	0	0	0	0	0
	FILA_HUMAN	0	0	50.0 AA STEP	50Step_Domain_p850.0_to_900.0	850	900	50			1	0	0	0	0	0	0	0	0	0	0	0	0	0	0	0	0	0	0	0	0	0	0	0	0	0	0	0	0	0
	FILA_HUMAN	0	0	50.0 AA STEP	50Step_Domain_p900.0_to_950.0	900	950	50			1	0	0	0	0	0	0	0	0	0	0	0	0	0	0	0	0	0	0	0	0	0	0	0	0	0	0	0	0	0
	FILA_HUMAN	0	0	50.0 AA STEP	50Step_Domain_p950.0_to_1000.0	950	1000	50			1	0	0	0	0	0	0	0	0	0	0	0	0	0	0	0	0	0	0	0	0	0	0	0	0	0	0	0	0	0
	FILA_HUMAN	0	0	50.0 AA STEP	50Step_Domain_p1000.0_to_1050.0	1000	1050	50			1	0	0	0	0	0	0	0	0	0	0	0	0	0	0	0	0	0	0	0	0	0	0	0	0	0	0	0	0	0
	FILA_HUMAN	0	0	50.0 AA STEP	50Step_Domain_p1050.0_to_1100.0	1050	1100	50			1	0	0	0	0	0	0	0	0	0	0	0	0	0	0	0	0	0	0	0	0	0	0	0	0	0	0	0	0	0
	FILA_HUMAN	0	0	50.0 AA STEP	50Step_Domain_p1100.0_to_1150.0	1100	1150	50		SGSFIYQVSTHEQSESAHGR	1	0	0	0	0	1	0	0	0	0	0	0	0	0	0	0	0	0	0	2	0	0	0	0	0	0	0	0	0	0
	FILA_HUMAN	0	0	50.0 AA STEP	50Step_Domain_p1150.0_to_1200.0	1150	1200	50	HSASQEGQDTIR	HSASQEGQDTIR HSASQEGQDTIR	1	0	0	0	0	0	0	0	0	0	0	1	0	0	1	1	0	0	0	0	0	0	0	0	0	1	0	0	1	1
	FILA_HUMAN	0	0	50.0 AA STEP	50Step_Domain_p1200.0_to_1250.0	1200	1250	50			1	0	0	0	0	0	0	0	0	0	0	0	0	0	0	0	0	0	0	0	0	0	0	0	0	0	0	0	0	0
	FILA_HUMAN	0	0	50.0 AA STEP	50Step_Domain_p1250.0_to_1300.0	1250	1300	50			1	0	0	0	0	0	0	0	0	0	0	0	0	0	0	0	0	0	0	0	0	0	0	0	0	0	0	0	0	0
	FILA_HUMAN	0	0	50.0 AA STEP	50Step_Domain_p1300.0_to_1350.0	1300	1350	50			1	0	0	0	0	0	0	0	0	0	0	0	0	0	0	0	0	0	0	0	0	0	0	0	0	0	0	0	0	0
	FILA_HUMAN	0	0	50.0 AA STEP	50Step_Domain_p1350.0_to_1400.0	1350	1400	50			1	0	0	0	0	0	0	0	0	0	0	0	0	0	0	0	0	0	0	0	0	0	0	0	0	0	0	0	0	0
	FILA_HUMAN	0	0	50.0 AA STEP	50Step_Domain_p1400.0_to_1450.0	1400	1450	50			1	0	0	0	0	0	0	0	0	0	0	0	0	0	0	0	0	0	0	0	0	0	0	0	0	0	0	0	0	0
	FILA_HUMAN	0	0	50.0 AA STEP	50Step_Domain_p1450.0_to_1500.0	1450	1500	50			1	0	0	0	0	0	0	0	0	0	0	0	0	0	0	0	0	0	0	0	0	0	0	0	0	0	0	0	0	0
	FILA_HUMAN	0	0	50.0 AA STEP	50Step_Domain_p1500.0_to_1550.0	1500	1550	50			1	0	0	0	0	0	0	0	0	0	0	0	0	0	0	0	0	0	0	0	0	0	0	0	0	0	0	0	0	0
	FILA_HUMAN	0	0	50.0 AA STEP	50Step_Domain_p1550.0_to_1600.0	1550	1600	50			1	0	0	0	0	0	0	0	0	0	0	0	0	0	0	0	0	0	0	0	0	0	0	0	0	0	0	0	0	0
	FILA_HUMAN	0	0	50.0 AA STEP	50Step_Domain_p1600.0_to_1650.0	1600	1650	50			1	0	0	0	0	0	0	0	0	0	0	0	0	0	0	0	0	0	0	0	0	0	0	0	0	0	0	0	0	0
	FILA_HUMAN	0	0	50.0 AA STEP	50Step_Domain_p1650.0_to_1700.0	1650	1700	50			1	0	0	0	0	0	0	0	0	0	0	0	0	0	0	0	0	0	0	0	0	0	0	0	0	0	0	0	0	0
	FILA_HUMAN	0	0	50.0 AA STEP	50Step_Domain_p1700.0_to_1750.0	1700	1750	50			1	0	0	0	0	0	0	0	0	0	0	0	0	0	0	0	0	0	0	0	0	0	0	0	0	0	0	0	0	0
	FILA_HUMAN	0	0	50.0 AA STEP	50Step_Domain_p1750.0_to_1800.0	1750	1800	50			1	0	0	0	0	0	0	0	0	0	0	0	0	0	0	0	0	0	0	0	0	0	0	0	0	0	0	0	0	0
	FILA_HUMAN	0	0	50.0 AA STEP	50Step_Domain_p1800.0_to_1850.0	1800	1850	50	HSASQEGQDTIR	HSASQEGQDTIR HSASQEGQDTIR	1	0	0	0	0	0	0	0	0	0	0	1	0	0	1	1	0	0	0	0	0	0	0	0	0	1	0	0	1	1
	FILA_HUMAN	0	0	50.0 AA STEP	50Step_Domain_p1850.0_to_1900.0	1850	1900	50			1	0	0	0	0	0	0	0	0	0	0	0	0	0	0	0	0	0	0	0	0	0	0	0	0	0	0	0	0	0
	FILA_HUMAN	0	0	50.0 AA STEP	50Step_Domain_p1900.0_to_1950.0	1900	1950	50			1	0	0	0	0	0	0	0	0	0	0	0	0	0	0	0	0	0	0	0	0	0	0	0	0	0	0	0	0	0
	FILA_HUMAN	0	0	50.0 AA STEP	50Step_Domain_p1950.0_to_2000.0	1950	2000	50			1	0	0	0	0	0	0	0	0	0	0	0	0	0	0	0	0	0	0	0	0	0	0	0	0	0	0	0	0	0
	FILA_HUMAN	0	0	50.0 AA STEP	50Step_Domain_p2000.0_to_2050.0	2000	2050	50	HSGIGHGQASSAVR	HSGIGHGQASSAVR HSGIGHGQASSAVR HSGIGHGQASSAVR	0.0082	0	0	0	0	1	0	0	0	0	0	1	0	0	1	1	0	0	0	1	0	0	0	0	0	1	0	0	2	2
	FILA_HUMAN	0	0	50.0 AA STEP	50Step_Domain_p2050.0_to_2100.0	2050	2100	50			1	0	0	0	0	0	0	0	0	0	0	0	0	0	0	0	0	0	0	0	0	0	0	0	0	0	0	0	0	0
	FILA_HUMAN	0	0	50.0 AA STEP	50Step_Domain_p2100.0_to_2150.0	2100	2150	50	HSASQEGQDTIR	HSASQEGQDTIR HSASQEGQDTIR	1	0	0	0	0	0	0	0	0	0	0	1	0	0	1	1	0	0	0	0	0	0	0	0	0	1	0	0	1	1
	FILA_HUMAN	0	0	50.0 AA STEP	50Step_Domain_p2150.0_to_2200.0	2150	2200	50			1	0	0	0	0	0	0	0	0	0	0	0	0	0	0	0	0	0	0	0	0	0	0	0	0	0	0	0	0	0
	FILA_HUMAN	0	0	50.0 AA STEP	50Step_Domain_p2200.0_to_2250.0	2200	2250	50			1	0	0	0	0	0	0	0	0	0	0	0	0	0	0	0	0	0	0	0	0	0	0	0	0	0	0	0	0	0
	FILA_HUMAN	0	0	50.0 AA STEP	50Step_Domain_p2250.0_to_2300.0	2250	2300	50			1	0	0	0	0	0	0	0	0	0	0	0	0	0	0	0	0	0	0	0	0	0	0	0	0	0	0	0	0	0
	FILA_HUMAN	0	0	50.0 AA STEP	50Step_Domain_p2300.0_to_2350.0	2300	2350	50	HSGIGHGQASSAVR	HSGIGHGQASSAVR HSGIGHGQASSAVR HSGIGHGQASSAVR	0.0082	0	0	0	0	1	0	0	0	0	0	1	0	0	1	1	0	0	0	1	0	0	0	0	0	1	0	0	2	2
	FILA_HUMAN	0	0	50.0 AA STEP	50Step_Domain_p2350.0_to_2400.0	2350	2400	50	HSGIGHGQASSAVR	HSGIGHGQASSAVR HSGIGHGQASSAVR HSGIGHGQASSAVR	0.0082	0	0	0	0	1	0	0	0	0	0	1	0	0	1	1	0	0	0	1	0	0	0	0	0	1	0	0	2	2
	FILA_HUMAN	0	0	50.0 AA STEP	50Step_Domain_p2400.0_to_2450.0	2400	2450	50			1	0	0	0	0	0	0	0	0	0	0	0	0	0	0	0	0	0	0	0	0	0	0	0	0	0	0	0	0	0
	FILA_HUMAN	0	0	50.0 AA STEP	50Step_Domain_p2450.0_to_2500.0	2450	2500	50			1	0	0	0	0	0	0	0	0	0	0	0	0	0	0	0	0	0	0	0	0	0	0	0	0	0	0	0	0	0
	FILA_HUMAN	0	0	50.0 AA STEP	50Step_Domain_p2500.0_to_2550.0	2500	2550	50			1	0	0	0	0	0	0	0	0	0	0	0	0	0	0	0	0	0	0	0	0	0	0	0	0	0	0	0	0	0
	FILA_HUMAN	0	0	50.0 AA STEP	50Step_Domain_p2550.0_to_2600.0	2550	2600	50			1	0	0	0	0	0	0	0	0	0	0	0	0	0	0	0	0	0	0	0	0	0	0	0	0	0	0	0	0	0
	FILA_HUMAN	0	0	50.0 AA STEP	50Step_Domain_p2600.0_to_2650.0	2600	2650	50			1	0	0	0	0	0	0	0	0	0	0	0	0	0	0	0	0	0	0	0	0	0	0	0	0	0	0	0	0	0
	FILA_HUMAN	0	0	50.0 AA STEP	50Step_Domain_p2650.0_to_2700.0	2650	2700	50	HSGIGHGQASSAVR	HSGIGHGQASSAVR HSGIGHGQASSAVR HSGIGHGQASSAVR	0.0082	0	0	0	0	1	0	0	0	0	0	1	0	0	1	1	0	0	0	1	0	0	0	0	0	1	0	0	2	2
	FILA_HUMAN	0	0	50.0 AA STEP	50Step_Domain_p2700.0_to_2750.0	2700	2750	50			1	0	0	0	0	0	0	0	0	0	0	0	0	0	0	0	0	0	0	0	0	0	0	0	0	0	0	0	0	0
	FILA_HUMAN	0	0	50.0 AA STEP	50Step_Domain_p2750.0_to_2800.0	2750	2800	50			1	0	0	0	0	0	0	0	0	0	0	0	0	0	0	0	0	0	0	0	0	0	0	0	0	0	0	0	0	0
	FILA_HUMAN	0	0	50.0 AA STEP	50Step_Domain_p2800.0_to_2850.0	2800	2850	50			1	0	0	0	0	0	0	0	0	0	0	0	0	0	0	0	0	0	0	0	0	0	0	0	0	0	0	0	0	0
	FILA_HUMAN	0	0	50.0 AA STEP	50Step_Domain_p2850.0_to_2900.0	2850	2900	50			1	0	0	0	0	0	0	0	0	0	0	0	0	0	0	0	0	0	0	0	0	0	0	0	0	0	0	0	0	0
	FILA_HUMAN	0	0	50.0 AA STEP	50Step_Domain_p2900.0_to_2950.0	2900	2950	50			1	0	0	0	0	0	0	0	0	0	0	0	0	0	0	0	0	0	0	0	0	0	0	0	0	0	0	0	0	0
	FILA_HUMAN	0	0	50.0 AA STEP	50Step_Domain_p2950.0_to_3000.0	2950	3000	50	HSGIGHGQASSAVR	HSGIGHGQASSAVR HSGIGHGQASSAVR HSGIGHGQASSAVR	0.0082	0	0	0	0	1	0	0	0	0	0	1	0	0	1	1	0	0	0	1	0	0	0	0	0	1	0	0	2	2
	FILA_HUMAN	0	0	50.0 AA STEP	50Step_Domain_p3000.0_to_3050.0	3000	3050	50	HSGIGHGQASSAVR	HSGIGHGQASSAVR HSGIGHGQASSAVR HSGIGHGQASSAVR	0.0082	0	0	0	0	1	0	0	0	0	0	1	0	0	1	1	0	0	0	1	0	0	0	0	0	1	0	0	2	2
	FILA_HUMAN	0	0	50.0 AA STEP	50Step_Domain_p3050.0_to_3100.0	3050	3100	50			1	0	0	0	0	0	0	0	0	0	0	0	0	0	0	0	0	0	0	0	0	0	0	0	0	0	0	0	0	0
	FILA_HUMAN	0	0	50.0 AA STEP	50Step_Domain_p3100.0_to_3150.0	3100	3150	50			1	0	0	0	0	0	0	0	0	0	0	0	0	0	0	0	0	0	0	0	0	0	0	0	0	0	0	0	0	0
	FILA_HUMAN	0	0	50.0 AA STEP	50Step_Domain_p3150.0_to_3200.0	3150	3200	50			1	0	0	0	0	0	0	0	0	0	0	0	0	0	0	0	0	0	0	0	0	0	0	0	0	0	0	0	0	0
	FILA_HUMAN	0	0	50.0 AA STEP	50Step_Domain_p3200.0_to_3250.0	3200	3250	50			1	0	0	0	0	0	0	0	0	0	0	0	0	0	0	0	0	0	0	0	0	0	0	0	0	0	0	0	0	0
	FILA_HUMAN	0	0	50.0 AA STEP	50Step_Domain_p3250.0_to_3300.0	3250	3300	50			1	0	0	0	0	0	0	0	0	0	0	0	0	0	0	0	0	0	0	0	0	0	0	0	0	0	0	0	0	0
	FILA_HUMAN	0	0	50.0 AA STEP	50Step_Domain_p3300.0_to_3350.0	3300	3350	50			1	0	0	0	0	0	0	0	0	0	0	0	0	0	0	0	0	0	0	0	0	0	0	0	0	0	0	0	0	0
	FILA_HUMAN	0	0	50.0 AA STEP	50Step_Domain_p3350.0_to_3400.0	3350	3400	50			1	0	0	0	0	0	0	0	0	0	0	0	0	0	0	0	0	0	0	0	0	0	0	0	0	0	0	0	0	0
	FILA_HUMAN	0	0	50.0 AA STEP	50Step_Domain_p3400.0_to_3450.0	3400	3450	50	HSASQEGQDTIR	HSASQEGQDTIR HSASQEGQDTIR	1	0	0	0	0	0	0	0	0	0	0	1	0	0	1	1	0	0	0	0	0	0	0	0	0	1	0	0	1	1
	FILA_HUMAN	0	0	50.0 AA STEP	50Step_Domain_p3450.0_to_3500.0	3450	3500	50			1	0	0	0	0	0	0	0	0	0	0	0	0	0	0	0	0	0	0	0	0	0	0	0	0	0	0	0	0	0
	FILA_HUMAN	0	0	50.0 AA STEP	50Step_Domain_p3500.0_to_3550.0	3500	3550	50			1	0	0	0	0	0	0	0	0	0	0	0	0	0	0	0	0	0	0	0	0	0	0	0	0	0	0	0	0	0
	FILA_HUMAN	0	0	50.0 AA STEP	50Step_Domain_p3550.0_to_3600.0	3550	3600	50			1	0	0	0	0	0	0	0	0	0	0	0	0	0	0	0	0	0	0	0	0	0	0	0	0	0	0	0	0	0
	FILA_HUMAN	0	0	50.0 AA STEP	50Step_Domain_p3600.0_to_3650.0	3600	3650	50	HSGIGHGQASSAVR	HSGIGHGQASSAVR HSGIGHGQASSAVR HSGIGHGQASSAVR	0.0082	0	0	0	0	1	0	0	0	0	0	1	0	0	1	1	0	0	0	1	0	0	0	0	0	1	0	0	2	2
	FILA_HUMAN	0	0	50.0 AA STEP	50Step_Domain_p3650.0_to_3700.0	3650	3700	50	HSGIGHGQASSAVR	HSGIGHGQASSAVR HSGIGHGQASSAVR HSGIGHGQASSAVR	0.0082	0	0	0	0	1	0	0	0	0	0	1	0	0	1	1	0	0	0	1	0	0	0	0	0	1	0	0	2	2
	FILA_HUMAN	0	0	50.0 AA STEP	50Step_Domain_p3700.0_to_3750.0	3700	3750	50	HSASQEGQDTIR	HSASQEGQDTIR HSASQEGQDTIR	1	0	0	0	0	0	0	0	0	0	0	1	0	0	1	1	0	0	0	0	0	0	0	0	0	1	0	0	1	1
	FILA_HUMAN	0	0	50.0 AA STEP	50Step_Domain_p3750.0_to_3800.0	3750	3800	50	HSASQEGQDTIR	HSASQEGQDTIR HSASQEGQDTIR	1	0	0	0	0	0	0	0	0	0	0	1	0	0	1	1	0	0	0	0	0	0	0	0	0	1	0	0	1	1
	FILA_HUMAN	0	0	50.0 AA STEP	50Step_Domain_p3800.0_to_3850.0	3800	3850	50			1	0	0	0	0	0	0	0	0	0	0	0	0	0	0	0	0	0	0	0	0	0	0	0	0	0	0	0	0	0
	FILA_HUMAN	0	0	50.0 AA STEP	50Step_Domain_p3850.0_to_3900.0	3850	3900	50			1	0	0	0	0	0	0	0	0	0	0	0	0	0	0	0	0	0	0	0	0	0	0	0	0	0	0	0	0	0
	FILA_HUMAN	0	0	50.0 AA STEP	50Step_Domain_p3900.0_to_3950.0	3900	3950	50			1	0	0	0	0	0	0	0	0	0	0	0	0	0	0	0	0	0	0	0	0	0	0	0	0	0	0	0	0	0
	FILA_HUMAN	0	0	50.0 AA STEP	50Step_Domain_p3950.0_to_4000.0	3950	4000	50			1	0	0	0	0	0	0	0	0	0	0	0	0	0	0	0	0	0	0	0	0	0	0	0	0	0	0	0	0	0
	FILA_HUMAN	0	0	50.0 AA STEP	50Step_Domain_p4000.0_to_4050.0	4000	4050	50			1	0	0	0	0	0	0	0	0	0	0	0	0	0	0	0	0	0	0	0	0	0	0	0	0	0	0	0	0	0
	FILA_HUMAN	0	0	50.0 AA STEP	50Step_Domain_p4050.0_to_4061.0	4050	4061	11			1	0	0	0	0	0	0	0	0	0	0	0	0	0	0	0	0	0	0	0	0	0	0	0	0	0	0	0	0	0
	FLNA_HUMAN	3	3	50.0 AA STEP	50Step_Domain_p0_to_50	0	50	50	AGQSAAGAAPGGGVDTR DAEMPATEKDLAEDAPWK DAEMPATEKDLAEDAPWKK DLAEDAPWK AGQSAAGAAPGGGVDTR DAEMPATEKDLAEDAPWKK DAEMPATEKDLAEDAPWKK DLAEDAPWK DAEMPATEKDLAEDAPWKK DLAEDAPWK AGQSAAGAAPGGGVDTR DAEMPATEKDLAEDAPWK DLAEDAPWK AGQSAAGAAPGGGVDTR DAEMPATEKDLAEDAPWKK DLAEDAPWK AGQSAAGAAPGGGVDTR	AGQSAAGAAPGGGVDTR DLAEDAPWK DLAEDAPWK AGQSAAGAAPGGGVDTR DAEMPATEKDLAEDAPWKK DLAEDAPWK DLAEDAPWK AGQSAAGAAPGGGVDTR DAEMPATEKDLAEDAPWKK DLAEDAPWK AGQSAAGAAPGGGVDTR DLAEDAPWK AGQSAAGAAPGGGVDTR DAEMPATEKDLAEDAPWK DAEMPATEKDLAEDAPWKK DLAEDAPWK	1	0	4	2	2	1	2	3	2	1	5	4	3	4	1	5	5	2	2	1	2	3	2	1	3	3	3	3	1	5
	FLNA_HUMAN	2	2	50.0 AA STEP	50Step_Domain_p50.0_to_100.0	50	100	50	IANLQTDLSDGLR LIALLEVLSQK IANLQTDLSDGLR LIALLEVLSQK IANLQTDLSDGLR LIALLEVLSQK IANLQTDLSDGLR LIALLEVLSQK IANLQTDLSDGLR IANLQTDLSDGLR LIALLEVLSQK IANLQTDLSDGLR LIALLEVLSQK	IANLQTDLSDGLR LIALLEVLSQK IANLQTDLSDGLR LIALLEVLSQK IANLQTDLSDGLR LIALLEVLSQK IANLQTDLSDGLR LIALLEVLSQK IANLQTDLSDGLR LIALLEVLSQK IANLQTDLSDGLR LIALLEVLSQK IANLQTDLSDGLR LIALLEVLSQK	1	0	2	2	2	2	2	2	2	2	3	2	2	2	2	3	2	2	2	2	2	2	3	2	2	2	2	2	3	3
	FLNA_HUMAN	0	0	50.0 AA STEP	50Step_Domain_p100.0_to_150.0	100	150	50	QMQLENVSVALEFLDRESIK AIVDGNLK QMQLENVSVALEFLDRESIK	AIVDGNLK	1	0	0	0	0	0	1	0	2	0	0	0	0	0	0	1	0	0	0	0	1	0	2	0	0	0	0	0	0	1
	FLNA_HUMAN	1	1	50.0 AA STEP	50Step_Domain_p150.0_to_200.0	150	200	50	LLGWIQNK LLGWIQNK LLGWIQNK LLGWIQNK ALGALVDSCAPGLCPDWDSWDASKPVTNAR LLGWIQNK	LLGWIQNK ALGALVDSCAPGLCPDWDSWDASKPVTNAR LLGWIQNK ALGALVDSCAPGLCPDWDSWDASKPVTNAR LLGWIQNK LLGWIQNK LLGWIQNK LLGWIQNK	1	0	2	0	1	1	0	2	2	2	2	1	0	1	1	2	2	0	1	1	0	2	2	2	1	1	0	1	2	2
	FLNA_HUMAN	0	0	50.0 AA STEP	50Step_Domain_p200.0_to_250.0	200	250	50	ALGALVDSCAPGLCPDWDSWDASKPVTNAR	ALGALVDSCAPGLCPDWDSWDASKPVTNAR ALGALVDSCAPGLCPDWDSWDASKPVTNAR	1	0	0	0	0	0	0	1	0	1	0	0	0	0	1	0	0	0	0	0	0	1	0	1	0	0	0	0	1	0
	FLNA_HUMAN	2	1	50.0 AA STEP	50Step_Domain_p250.0_to_300.0	250	300	50	AYGPGIEPTGNMVK LKPGAPLRPK AYGPGIEPTGNMVK LKPGAPLRPK AYGPGIEPTGNMVK LKPGAPLRPK AYGPGIEPTGNMVK LKPGAPLRPK AYGPGIEPTGNMVK AYGPGIEPTGNMVK LKPGAPLRPK AYGPGIEPTGNMVK LKPGAPLRPK	AYGPGIEPTGNMVK AYGPGIEPTGNMVK AYGPGIEPTGNMVK AYGPGIEPTGNMVK LKPGAPLRPK AYGPGIEPTGNMVK LKPGAPLRPK AYGPGIEPTGNMVK	1	0.02	2	1	3	1	3	1	2	2	2	2	2	0	1	1	2	1	3	1	3	1	2	2	1	2	2	0	2	1
	FLNA_HUMAN	3	4	50.0 AA STEP	50Step_Domain_p300.0_to_350.0	300	350	50	TFSVWYVPEVTGTHK AEFTVETR TFSVWYVPEVTGTHK AEFTVETR RAEFTVETR TFSVWYVPEVTGTHK AEFTVETR RAEFTVETR TFSVWYVPEVTGTHK AEFTVETR TFSVWYVPEVTGTHK AEFTVETR TFSVWYVPEVTGTHK AEFTVETR RAEFTVETR TFSVWYVPEVTGTHK	AEFTVETR TFSVWYVPEVTGTHK AEFTVETR TFSVWYVPEVTGTHK TFSVWYVPEVTGTHK AEFTVETR TFSVWYVPEVTGTHK AEFTVETR TFSVWYVPEVTGTHK TFSVWYVPEVTGTHK AEFTVETR TFSVWYVPEVTGTHK	1	-0.02	2	3	3	5	4	3	2	4	3	5	2	2	3	3	2	3	3	4	5	3	3	3	2	4	2	2	4	3
	FLNA_HUMAN	3	3	50.0 AA STEP	50Step_Domain_p350.0_to_400.0	350	400	50	TFSVWYVPEVTGTHK VTVLFAGQHIAK TFSVWYVPEVTGTHK VTVLFAGQHIAK TFSVWYVPEVTGTHK VTVLFAGQHIAK TFSVWYVPEVTGTHK VTVLFAGQHIAK TFSVWYVPEVTGTHK TFSVWYVPEVTGTHK TFSVWYVPEVTGTHK VTAQGPGLEPSGNIANK VTVLFAGQHIAK	TFSVWYVPEVTGTHK TFSVWYVPEVTGTHK TFSVWYVPEVTGTHK VTVLFAGQHIAK TFSVWYVPEVTGTHK VTAQGPGLEPSGNIANK TFSVWYVPEVTGTHK TFSVWYVPEVTGTHK SPFEVYVDK TFSVWYVPEVTGTHK VTAQGPGLEPSGNIANK	1	0	3	2	4	4	3	4	2	4	2	4	1	2	3	4	4	2	4	3	4	4	2	3	1	3	1	2	4	4
	FLNA_HUMAN	1	1	50.0 AA STEP	50Step_Domain_p400.0_to_450.0	400	450	50	CSYQPTMEGVHTVHVTFAGVPIPR GTVEPQLEAR CSYQPTMEGVHTVHVTFAGVPIPR GTVEPQLEAR CSYQPTMEGVHTVHVTFAGVPIPR GTVEPQLEAR	GTVEPQLEAR GTVEPQLEAR GTVEPQLEAR GTVEPQLEAR CSYQPTMEGVHTVHVTFAGVPIPR GTVEPQLEAR GTVEPQLEAR GTVEPQLEAR	1	0	0	1	0	1	2	1	1	1	0	2	1	1	1	1	0	1	0	1	2	1	1	1	0	2	1	1	2	1
	FLNA_HUMAN	3	2	50.0 AA STEP	50Step_Domain_p450.0_to_500.0	450	500	50	SPYTVTVGQACNPSACR VKETADFK SPYTVTVGQACNPSACR VKETADFK CSYQPTMEGVHTVHVTFAGVPIPR SPYTVTVGQACNPSACR VKETADFK CSYQPTMEGVHTVHVTFAGVPIPR SPYTVTVGQACNPSACR VKETADFK VKETADFKVYTK SPYTVTVGQACNPSACR SPYTVTVGQACNPSACR VKETADFK CSYQPTMEGVHTVHVTFAGVPIPR SPYTVTVGQACNPSACR VKETADFK VKETADFKVYTK	SPYTVTVGQACNPSACR VKETADFK SPYTVTVGQACNPSACR SPYTVTVGQACNPSACR SPYTVTVGQACNPSACR VKETADFK CSYQPTMEGVHTVHVTFAGVPIPR VKETADFK SPYTVTVGQACNPSACR VKETADFK VKETADFK	0.159	0.02	3	3	4	2	3	2	4	2	2	2	3	2	4	1	4	3	4	2	4	2	5	2	1	2	3	2	5	1
	FLNA_HUMAN	1	1	50.0 AA STEP	50Step_Domain_p500.0_to_550.0	500	550	50	VKETADFK VKETADFK VKETADFK VKETADFK VKETADFKVYTK VKETADFK GAGSGELKVTVK VKETADFK VKETADFKVYTK	VKETADFK VKETADFK VKETADFK VKETADFK VKETADFK	1	0	1	1	1	0	1	0	2	1	0	1	1	1	2	1	1	1	1	0	1	0	2	1	0	1	1	1	3	1
	FLNA_HUMAN	2	1	50.0 AA STEP	50Step_Domain_p550.0_to_600.0	550	600	50	AWGPGLEGGVVGK SPFEVKVGTECGNQK AWGPGLEGGVVGK AWGPGLEGGVVGK SPFEVKVGTECGNQK AWGPGLEGGVVGK AWGPGLEGGVVGK AWGPGLEGGVVGK SPFEVKVGTECGNQK AWGPGLEGGVVGK SPFEVKVGTECGNQK	AWGPGLEGGVVGK SPFEVKVGTECGNQK AWGPGLEGGVVGK SPFEVKVGTECGNQK AWGPGLEGGVVGK	1	0.02	2	0	1	1	2	1	1	1	2	1	2	0	1	1	2	0	1	1	2	1	1	1	1	1	2	0	2	1
	FLNA_HUMAN	0	0	50.0 AA STEP	50Step_Domain_p600.0_to_650.0	600	650	50	YWPQEAGEYAVHVLCNSEDIR IECDDKGDGSCDVR YWPQEAGEYAVHVLCNSEDIR		1	0	0	0	0	0	0	0	0	0	0	0	1	0	1	0	0	0	0	0	0	0	0	0	0	0	1	0	2	0
	FLNA_HUMAN	3	3	50.0 AA STEP	50Step_Domain_p650.0_to_700.0	650	700	50	DAPQDFHPDR TGVAVNKPAEFTVDAK TGVAVNKPAEFTVDAK TGVAVNKPAEFTVDAK DAPQDFHPDR TGVAVNKPAEFTVDAK TGVAVNKPAEFTVDAK TGVAVNKPAEFTVDAK YWPQEAGEYAVHVLCNSEDIR TGVAVNKPAEFTVDAK YWPQEAGEYAVHVLCNSEDIR	LSPFMADIR TGVAVNKPAEFTVDAK LSPFMADIR TGVAVNKPAEFTVDAK LSPFMADIR TGVAVNKPAEFTVDAK TGVAVNKPAEFTVDAK TGVAVNKPAEFTVDAK TGVAVNKPAEFTVDAK DAPQDFHPDR LSPFMADIR TGVAVNKPAEFTVDAK	1	0	2	3	2	4	2	3	3	2	3	2	4	2	3	6	3	3	2	3	2	3	4	2	2	2	4	2	4	6
	FLNA_HUMAN	4	3	50.0 AA STEP	50Step_Domain_p700.0_to_750.0	700	750	50	APLRVQVQDNEGCPVEALVKDNGNGTYSCSYVPR DNGNGTYSCSYVPR HTAMVSWGGVSIPNSPFR VQVQDNEGCPVEALVK VQVQDNEGCPVEALVKDNGNGTYSCSYVPR APLRVQVQDNEGCPVEALVKDNGNGTYSCSYVPR DNGNGTYSCSYVPR HTAMVSWGGVSIPNSPFR VQVQDNEGCPVEALVK APLRVQVQDNEGCPVEALVKDNGNGTYSCSYVPR DNGNGTYSCSYVPR HTAMVSWGGVSIPNSPFR VQVQDNEGCPVEALVK APLRVQVQDNEGCPVEALVKDNGNGTYSCSYVPR DNGNGTYSCSYVPR HTAMVSWGGVSIPNSPFR VQVQDNEGCPVEALVK APLRVQVQDNEGCPVEALVKDNGN…	DNGNGTYSCSYVPR HTAMVSWGGVSIPNSPFR VQVQDNEGCPVEALVK DNGNGTYSCSYVPR HTAMVSWGGVSIPNSPFR VQVQDNEGCPVEALVK VQVQDNEGCPVEALVKDNGNGTYSCSYVPR APLRVQVQDNEGCPVEALVKDNGNGTYSCSYVPR HTAMVSWGGVSIPNSPFR VQVQDNEGCPVEALVK VQVQDNEGCPVEALVKDNGNGTYSCSYVPR HTAMVSWGGVSIPNSPFR VQVQDNEGCPVEALVK VQVQDNEGCPVEALVKDNGNGTYSCSYVPR HTAMVSWGGVSIPNSPFR VQVQDNEGCPVEALVK HTAMVSWGGVSIPNSPFR VQVQDNEGCPVEALVK	1	0.02	5	4	5	5	4	4	4	4	3	2	3	2	4	0	6	4	5	4	5	4	5	3	2	2	3	2	5	0
	FLNA_HUMAN	2	2	50.0 AA STEP	50Step_Domain_p750.0_to_800.0	750	800	50	HTAMVSWGGVSIPNSPFR VNVGAGSHPNKVK HTAMVSWGGVSIPNSPFR VNVGAGSHPNKVK HTAMVSWGGVSIPNSPFR VNVGAGSHPNKVK HTAMVSWGGVSIPNSPFR VNVGAGSHPNKVK HTAMVSWGGVSIPNSPFR VNVGAGSHPNKVK HTAMVSWGGVSIPNSPFR VNVGAGSHPNKVK	HTAMVSWGGVSIPNSPFR VNVGAGSHPNKVK HTAMVSWGGVSIPNSPFR HTAMVSWGGVSIPNSPFR VNVGAGSHPNKVK HTAMVSWGGVSIPNSPFR VNVGAGSHPNKVK HTAMVSWGGVSIPNSPFR VNVGAGSHPNKVK HTAMVSWGGVSIPNSPFR VNVGAGSHPNKVK VYGPGVAK	1	0	2	2	3	1	3	2	2	2	0	2	2	1	1	2	2	2	3	1	3	2	2	2	0	2	2	1	2	2
	FLNA_HUMAN	0	0	50.0 AA STEP	50Step_Domain_p800.0_to_850.0	800	850	50			1	0	0	0	0	0	0	0	0	0	0	0	0	0	0	0	0	0	0	0	0	0	0	0	0	0	0	0	0	0
	FLNA_HUMAN	2	1	50.0 AA STEP	50Step_Domain_p850.0_to_900.0	850	900	50	AEGPGLSR TGVELGKPTHFTVNAK VKVEPSHDASK TGVELGKPTHFTVNAK TGVELGKPTHFTVNAK VKVEPSHDASK TGVELGKPTHFTVNAK AEGPGLSR TGVELGKPTHFTVNAK VKVEPSHDASK AEGPGLSR TGVELGKPTHFTVNAK VKVEPSHDASK	TGVELGKPTHFTVNAK VKVEPSHDASK TGVELGKPTHFTVNAK VKVEPSHDASK TGVELGKPTHFTVNAK VKVEPSHDASK TGVELGKPTHFTVNAK AEGPGLSR VKVEPSHDASK	1	0.02	2	3	1	2	3	1	0	1	2	1	3	0	2	2	3	3	1	2	3	1	0	1	1	1	3	0	3	2
	FLNA_HUMAN	2	3	50.0 AA STEP	50Step_Domain_p900.0_to_950.0	900	950	50	DVDIIDHHDNTYTVK GDAVRDVDIIDHHDNTYTVK LDVQFSGLTK LDVQFSGLTK YTPVQQGPVGVNVTYGGDPIPK LDVQFSGLTK YTPVQQGPVGVNVTYGGDPIPK YTPVQQGPVGVNVTYGGDPIPK LDVQFSGLTK YTPVQQGPVGVNVTYGGDPIPK GKLDVQFSGLTK LDVQFSGLTK YTPVQQGPVGVNVTYGGDPIPK	LDVQFSGLTK LDVQFSGLTK YTPVQQGPVGVNVTYGGDPIPK DVDIIDHHDNTYTVK GDAVRDVDIIDHHDNTYTVK LDVQFSGLTK YTPVQQGPVGVNVTYGGDPIPK GDAVRDVDIIDHHDNTYTVK YTPVQQGPVGVNVTYGGDPIPK LDVQFSGLTK YTPVQQGPVGVNVTYGGDPIPK LDVQFSGLTK YTPVQQGPVGVNVTYGGDPIPK	1	-0.02	2	1	4	4	3	1	1	4	0	4	2	4	4	3	3	1	4	3	3	1	1	3	0	3	2	3	6	3
	FLNA_HUMAN	4	5	50.0 AA STEP	50Step_Domain_p950.0_to_1000.0	950	1000	50	VDVGKDQEFTVK SPFSVAVSPSLDLSK VDVGKDQEFTVK YTPVQQGPVGVNVTYGGDPIPK SPFSVAVSPSLDLSK VDVGKDQEFTVK YTPVQQGPVGVNVTYGGDPIPK SPFSVAVSPSLDLSK VDVGKDQEFTVK YTPVQQGPVGVNVTYGGDPIPK VDVGKDQEFTVK SPFSVAVSPSLDLSK VDVGKDQEFTVK YTPVQQGPVGVNVTYGGDPIPK SPFSVAVSPSLDLSK VDVGKDQEFTVK YTPVQQGPVGVNVTYGGDPIPK	SPFSVAVSPSLDLSK VDVGKDQEFTVK SPFSVAVSPSLDLSK VDVGKDQEFTVK YTPVQQGPVGVNVTYGGDPIPK SPFSVAVSPSLDLSK VDVGKDQEFTVK SPFSVAVSPSLDLSK VDVGKDQEFTVK YTPVQQGPVGVNVTYGGDPIPK SPFSVAVSPSLDLSK VDVGKDQEFTVK YTPVQQGPVGVNVTYGGDPIPK SPFSVAVSPSLDLSK VDVGKDQEFTVK YTPVQQGPVGVNVTYGGDPIPK SPFSVAVSPSLDLSK VDVGKDQEFTVK YTPVQQGPVGVNVTYGGDPIPK	0.4346	-0.02	2	4	6	6	4	5	4	4	3	6	4	6	6	6	3	4	6	5	5	5	5	3	2	5	4	5	8	6
	FLNA_HUMAN	5	4	50.0 AA STEP	50Step_Domain_p1000.0_to_1050.0	1000	1050	50	EEGPYEVEVTYDGVPVPGSPFPLEAVAPTKPSK IVGPSGAAVPCK IVGPSGAAVPCKVEPGLGADNSVVR VEPGLGADNSVVR EEGPYEVEVTYDGVPVPGSPFPLEAVAPTKPSK IVGPSGAAVPCK VEPGLGADNSVVR EEGPYEVEVTYDGVPVPGSPFPLEAVAPTKPSK IVGPSGAAVPCK VEPGLGADNSVVR EEGPYEVEVTYDGVPVPGSPFPLEAVAPTKPSK IVGPSGAAVPCK VEPGLGADNSVVR IVGPSGAAVPCK VEPGLGADNSVVR IVGPSGAAVPCK VEPGLGADNSVVR EEGPYEVEVTYDGVPVPGSPFPLEAVAPTKPSK IVGPSGAAVPCK VEPGLGADNSVVR	IVGPSGAAVPCK VEPGLGADNSVVR IVGPSGAAVPCK VEPGLGADNSVVR IVGPSGAAVPCK VEPGLGADNSVVR IVGPSGAAVPCK VEPGLGADNSVVR IVGPSGAAVPCK VEPGLGADNSVVR IVGPSGAAVPCK VEPGLGADNSVVR VEPGLGADNSVVR	1	0.02	6	4	5	5	4	4	4	5	7	5	4	5	5	2	7	4	5	4	5	4	5	4	4	4	4	4	7	2
	FLNA_HUMAN	2	1	50.0 AA STEP	50Step_Domain_p1050.0_to_1100.0	1050	1100	50	AFGPGLQGGSAGSPAR EEGPYEVEVTYDGVPVPGSPFPLEAVAPTKPSK AFGPGLQGGSAGSPAR EEGPYEVEVTYDGVPVPGSPFPLEAVAPTKPSK AFGPGLQGGSAGSPAR EEGPYEVEVTYDGVPVPGSPFPLEAVAPTKPSK AFGPGLQGGSAGSPAR EEGPYEVEVTYDGVPVPGSPFPLEAVAPTKPSK AFGPGLQGGSAGSPAR AFGPGLQGGSAGSPAR AFGPGLQGGSAGSPAR EEGPYEVEVTYDGVPVPGSPFPLEAVAPTKPSK	AFGPGLQGGSAGSPAR AFGPGLQGGSAGSPAR AFGPGLQGGSAGSPAR AFGPGLQGGSAGSPAR AFGPGLQGGSAGSPAR AFGPGLQGGSAGSPAR AFGPGLQGGSAGSPAR	0.4346	0.02	2	1	3	1	3	1	2	1	2	1	2	1	1	1	3	1	3	1	3	1	3	1	1	1	2	1	2	1
	FLNA_HUMAN	0	0	50.0 AA STEP	50Step_Domain_p1100.0_to_1150.0	1100	1150	50			1	0	0	0	0	0	0	0	0	0	0	0	0	0	0	0	0	0	0	0	0	0	0	0	0	0	0	0	0	0
	FLNA_HUMAN	0	0	50.0 AA STEP	50Step_Domain_p1150.0_to_1200.0	1150	1200	50			1	0	0	0	0	0	0	0	0	0	0	0	0	0	0	0	0	0	0	0	0	0	0	0	0	0	0	0	0	0
	FLNA_HUMAN	0	0	50.0 AA STEP	50Step_Domain_p1200.0_to_1250.0	1200	1250	50			1	0	0	0	0	0	0	0	0	0	0	0	0	0	0	0	0	0	0	0	0	0	0	0	0	0	0	0	0	0
	FLNA_HUMAN	4	4	50.0 AA STEP	50Step_Domain_p1250.0_to_1300.0	1250	1300	50	ALTQTGGPHVK EATTEFSVDAR VANPSGNLTETYVQDR ALTQTGGPHVK EATTEFSVDAR VANPSGNLTETYVQDR ALTQTGGPHVK EATTEFSVDAR VANPSGNLTETYVQDR ALTQTGGPHVK EATTEFSVDAR VANPSGNLTETYVQDR VANPSGNLTETYVQDR ALTQTGGPHVK EATTEFSVDAR VANPSGNLTETYVQDR ALTQTGGPHVK EATTEFSVDAR VANPSGNLTETYVQDR	ALTQTGGPHVK EATTEFSVDAR VANPSGNLTETYVQDR ALTQTGGPHVK EATTEFSVDAR VANPSGNLTETYVQDR ALTQTGGPHVK EATTEFSVDAR VANPSGNLTETYVQDR ALTQTGGPHVK EATTEFSVDAR VANPSGNLTETYVQDR ALTQTGGPHVK VANPSGNLTETYVQDR ALTQTGGPHVK VANPSGNLTETYVQDR ALTQTGGPHVK EATTEFSVDAR VANPSGNLTETYVQDR	1	0	3	3	4	4	4	4	5	5	2	2	5	4	4	4	4	3	4	3	5	4	6	4	1	2	5	3	5	4
	FLNA_HUMAN	2	2	50.0 AA STEP	50Step_Domain_p1300.0_to_1350.0	1300	1350	50	VANPSGNLTETYVQDR VANPSGNLTETYVQDR VANPSGNLTETYVQDR VANPSGNLTETYVQDR VANPSGNLTETYVQDR VANPSGNLTETYVQDR VANPSGNLTETYVQDR	VANPSGNLTETYVQDR VANPSGNLTETYVQDR VANPSGNLTETYVQDR VANPSGNLTETYVQDR VANPSGNLTETYVQDR VANPSGNLTETYVQDR VANPSGNLTETYVQDR	1	0	1	1	1	1	2	2	2	2	2	1	2	2	1	2	1	1	1	1	2	2	2	2	1	1	2	2	2	2
	FLNA_HUMAN	3	4	50.0 AA STEP	50Step_Domain_p1350.0_to_1400.0	1350	1400	50	GAGTGGLGLAVEGPSEAK VHGPGIQSGTTNKPNK GAGTGGLGLAVEGPSEAK VHGPGIQSGTTNKPNK GAGTGGLGLAVEGPSEAK VHGPGIQSGTTNKPNK GAGTGGLGLAVEGPSEAK VHGPGIQSGTTNKPNK GAGTGGLGLAVEGPSEAK VHGPGIQSGTTNKPNK VHGPGIQSGTTNKPNK GAGTGGLGLAVEGPSEAK VHGPGIQSGTTNKPNK	GAGTGGLGLAVEGPSEAK VHGPGIQSGTTNKPNK GAGTGGLGLAVEGPSEAK VHGPGIQSGTTNKPNK GAGTGGLGLAVEGPSEAK VHGPGIQSGTTNKPNK GAGTGGLGLAVEGPSEAK VHGPGIQSGTTNKPNK GAGTGGLGLAVEGPSEAK VHGPGIQSGTTNKPNK GAGTGGLGLAVEGPSEAK VHGPGIQSGTTNKPNK GAGTGGLGLAVEGPSEAK VHGPGIQSGTTNKPNK	1	-0.02	4	4	4	4	3	3	2	2	5	5	2	5	4	4	5	4	4	3	3	3	3	2	3	4	2	4	6	4
	FLNA_HUMAN	0	1	50.0 AA STEP	50Step_Domain_p1400.0_to_1450.0	1400	1450	50	VPVHDVTDASK	VPVHDVTDASK VPVHDVTDASK VPVHDVTDASK VPVHDVTDASK	1	-0.02	0	1	0	1	0	1	0	0	0	0	0	0	1	1	0	1	0	1	0	1	0	0	0	0	0	0	1	1
	FLNA_HUMAN	4	6	50.0 AA STEP	50Step_Domain_p1450.0_to_1500.0	1450	1500	50	AGVAPLQVK ANLPQSFQVDTSK CSGPGLSPGMVR AGVAPLQVK ANLPQSFQVDTSK CSGPGLSPGMVR ANLPQSFQVDTSK CSGPGLSPGMVR AGVAPLQVK ANLPQSFQVDTSK CSGPGLSPGMVR GLVEPVDVVDNADGTQTVNYVPSR AGVAPLQVK ANLPQSFQVDTSK AGVAPLQVK ANLPQSFQVDTSK CSGPGLSPGMVR GLVEPVDVVDNADGTQTVNYVPSR AGVAPLQVK ANLPQSFQVDTSK CSGPGLSPGMVR GLVEPVDVVDNADGTQTVNYVPSR GLVEPVDVVDNADGTQTVNYVPSREGPYSISVLYGDEEVPR	AGVAPLQVK ANLPQSFQVDTSK CSGPGLSPGMVR GLVEPVDVVDNADGTQTVNYVPSR AGVAPLQVK ANLPQSFQVDTSK CSGPGLSPGMVR AGVAPLQVK ANLPQSFQVDTSK CSGPGLSPGMVR GLVEPVDVVDNADGTQTVNYVPSR AGVAPLQVK ANLPQSFQVDTSK CSGPGLSPGMVR GLVEPVDVVDNADGTQTVNYVPSR AGVAPLQVK ANLPQSFQVDTSK CSGPGLSPGMVR AGVAPLQVK ANLPQSFQVDTSK CSGPGLSPGMVR GLVEPVDVVDNADGTQTVNYVPSR AGVAPLQVK ANLPQSFQVDTSK GLVEPVDVVDNADGTQTVNYVPSR	0	-0.04	3	6	4	6	3	6	4	7	3	4	6	7	5	5	4	6	4	5	3	6	5	6	2	3	6	6	7	5
	FLNA_HUMAN	2	2	50.0 AA STEP	50Step_Domain_p1500.0_to_1550.0	1500	1550	50	EGPYSISVLYGDEEVPR EGPYSISVLYGDEEVPR ASGPGLNTTGVPASLPVEFTIDAK EGPYSISVLYGDEEVPR GLVEPVDVVDNADGTQTVNYVPSR VLPTHDASK EGPYSISVLYGDEEVPR GLVEPVDVVDNADGTQTVNYVPSR EGPYSISVLYGDEEVPR GLVEPVDVVDNADGTQTVNYVPSR GLVEPVDVVDNADGTQTVNYVPSREGPYSISVLYGDEEVPR	EGPYSISVLYGDEEVPR GLVEPVDVVDNADGTQTVNYVPSR EGPYSISVLYGDEEVPR GLVEPVDVVDNADGTQTVNYVPSR EGPYSISVLYGDEEVPR GLVEPVDVVDNADGTQTVNYVPSR EGPYSISVLYGDEEVPR EGPYSISVLYGDEEVPR GLVEPVDVVDNADGTQTVNYVPSR EGPYSISVLYGDEEVPR GLVEPVDVVDNADGTQTVNYVPSR	1	0	0	3	2	2	2	1	3	2	0	1	3	2	3	3	0	3	2	2	2	1	4	2	0	1	3	2	4	3
	FLNA_HUMAN	1	0	50.0 AA STEP	50Step_Domain_p1550.0_to_1600.0	1550	1600	50	ASGPGLNTTGVPASLPVEFTIDAK DAGEGLLAVQITDPEGKPK THIQDNHDGTYTVAYVPDVTGR DAGEGLLAVQITDPEGKPK		1	0.02	0	0	0	0	0	0	4	0	0	0	0	0	1	0	0	0	0	0	0	0	5	0	0	0	0	0	1	0
	FLNA_HUMAN	1	0	50.0 AA STEP	50Step_Domain_p1600.0_to_1650.0	1600	1650	50	YGGDEIPFSPYR THIQDNHDGTYTVAYVPDVTGR YGGDEIPFSPYR YGGDEIPFSPYR	YGGDEIPFSPYR	1	0.02	0	1	0	0	1	0	3	0	0	0	0	0	1	0	0	1	0	0	1	0	4	0	0	0	0	0	1	0
	FLNA_HUMAN	0	0	50.0 AA STEP	50Step_Domain_p1650.0_to_1700.0	1650	1700	50			1	0	0	0	0	0	0	0	0	0	0	0	0	0	0	0	0	0	0	0	0	0	0	0	0	0	0	0	0	0
	FLNA_HUMAN	0	0	50.0 AA STEP	50Step_Domain_p1700.0_to_1750.0	1700	1750	50			1	0	0	0	0	0	0	0	0	0	0	0	0	0	0	0	0	0	0	0	0	0	0	0	0	0	0	0	0	0
	FLNA_HUMAN	0	0	50.0 AA STEP	50Step_Domain_p1750.0_to_1800.0	1750	1800	50			1	0	0	0	0	0	0	0	0	0	0	0	0	0	0	0	0	0	0	0	0	0	0	0	0	0	0	0	0	0
	FLNA_HUMAN	3	4	50.0 AA STEP	50Step_Domain_p1800.0_to_1850.0	1800	1850	50	KGEITGEVR VAQPTITDNKDGTVTVR YAPSEAGLHEMDIR KGEITGEVR VAQPTITDNKDGTVTVR YAPSEAGLHEMDIR KGEITGEVR VAQPTITDNKDGTVTVR YAPSEAGLHEMDIR KGEITGEVR VAQPTITDNKDGTVTVR YAPSEAGLHEMDIR KGEITGEVR VAQPTITDNKDGTVTVR KGEITGEVR VAQPTITDNKDGTVTVR YAPSEAGLHEMDIR KGEITGEVR VAQPTITDNKDGTVTVR YAPSEAGLHEMDIR	KGEITGEVR VAQPTITDNKDGTVTVR YAPSEAGLHEMDIR KGEITGEVR VAQPTITDNKDGTVTVR YAPSEAGLHEMDIR KGEITGEVR VAQPTITDNKDGTVTVR YAPSEAGLHEMDIR KGEITGEVR VAQPTITDNKDGTVTVR KGEITGEVR VAQPTITDNKDGTVTVR YAPSEAGLHEMDIR KGEITGEVR VAQPTITDNKDGTVTVR YAPSEAGLHEMDIR KGEITGEVR VAQPTITDNKDGTVTVR YAPSEAGLHEMDIR	1	-0.02	2	4	4	4	3	4	4	2	3	4	4	4	4	5	3	4	4	3	4	4	5	2	2	3	4	3	5	5
	FLNA_HUMAN	0	0	50.0 AA STEP	50Step_Domain_p1850.0_to_1900.0	1850	1900	50		DAGEGGLSLAIEGPSK DAGEGGLSLAIEGPSK	1	0	0	0	0	0	0	0	0	0	0	0	0	1	0	1	0	0	0	0	0	0	0	0	0	0	0	1	0	1
	FLNA_HUMAN	1	1	50.0 AA STEP	50Step_Domain_p1900.0_to_1950.0	1900	1950	50	YNEQHVPGSPFTAR YNEQHVPGSPFTAR YNEQHVPGSPFTAR YNEQHVPGSPFTAR YNEQHVPGSPFTAR	YNEQHVPGSPFTAR YNEQHVPGSPFTAR DAGEGGLSLAIEGPSK DAGEGGLSLAIEGPSK YNEQHVPGSPFTAR	1	0	1	1	0	0	1	0	2	1	0	0	1	1	1	2	1	1	0	0	1	0	2	1	0	0	1	1	2	2
	FLNA_HUMAN	1	1	50.0 AA STEP	50Step_Domain_p1950.0_to_2000.0	1950	2000	50	VTGDDSMR YNEQHVPGSPFTAR YNEQHVPGSPFTAR VTGDDSMR YNEQHVPGSPFTAR YNEQHVPGSPFTAR YNEQHVPGSPFTAR	VTGDDSMR YNEQHVPGSPFTAR YNEQHVPGSPFTAR YNEQHVPGSPFTAR	1	0	2	2	0	0	1	0	2	1	0	0	1	0	1	1	2	2	0	0	1	0	3	1	0	0	1	0	2	1
	FLNA_HUMAN	2	2	50.0 AA STEP	50Step_Domain_p2000.0_to_2050.0	2000	2050	50	ETGEHLVHVK NGHVGISFVPK ETGEHLVHVK NGHVGISFVPK ETGEHLVHVK NGHVGISFVPK ETGEHLVHVK NGHVGISFVPK ETGEHLVHVK NGHVGISFVPK ETGEHLVHVK NGHVGISFVPK ETGEHLVHVK NGHVGISFVPK NGHVGISFVPKETGEHLVHVK	ETGEHLVHVK ETGEHLVHVK ETGEHLVHVK NGHVGISFVPK ETGEHLVHVK ETGEHLVHVK NGHVGISFVPK ETGEHLVHVK NGHVGISFVPK ETGEHLVHVK NGHVGISFVPK	1	0	3	1	2	1	3	3	2	1	3	2	2	4	2	2	4	1	2	1	3	3	2	1	2	2	2	3	3	2
	FLNA_HUMAN	0	0	50.0 AA STEP	50Step_Domain_p2050.0_to_2100.0	2050	2100	50			1	0	0	0	0	0	0	0	0	0	0	0	0	0	0	0	0	0	0	0	0	0	0	0	0	0	0	0	0	0
	FLNA_HUMAN	0	0	50.0 AA STEP	50Step_Domain_p2100.0_to_2150.0	2100	2150	50			1	0	0	0	0	0	0	0	0	0	0	0	0	0	0	0	0	0	0	0	0	0	0	0	0	0	0	0	0	0
	FLNA_HUMAN	0	0	50.0 AA STEP	50Step_Domain_p2150.0_to_2200.0	2150	2200	50	THEAEIVEGENHTYCIR		1	0	0	0	0	0	0	0	1	0	0	0	0	0	0	0	0	0	0	0	0	0	1	0	0	0	0	0	0	0
	FLNA_HUMAN	1	1	50.0 AA STEP	50Step_Domain_p2200.0_to_2250.0	2200	2250	50	AGGPGLER AGGPGLER AGGPGLER AGGPGLER THEAEIVEGENHTYCIR AGGPGLER AGGPGLER GQHVPGSPFQFTVGPLGEGGAHK AGGPGLER	AGGPGLER GQHVPGSPFQFTVGPLGEGGAHK AGGPGLER FVPAEMGTHTVSVK AGGPGLER AGGPGLER AGGPGLER AGGPGLER AGGPGLER GQHVPGSPFQFTVGPLGEGGAHK	1	0	1	2	1	2	1	1	2	1	2	1	2	1	1	2	1	2	1	2	1	1	2	1	1	1	2	1	1	2
	FLNA_HUMAN	2	1	50.0 AA STEP	50Step_Domain_p2250.0_to_2300.0	2250	2300	50	AEISFEDR AEISFEDRK EAGAGGLAIAVEGPSK EAGAGGLAIAVEGPSKAEISFEDRK AEISFEDR AEISFEDRK AEISFEDR AEISFEDRK DGSCGVAYVVQEPGDYEVSVK KDGSCGVAYVVQEPGDYEVSVK AEISFEDR EAGAGGLAIAVEGPSK KDGSCGVAYVVQEPGDYEVSVK AEISFEDR AEISFEDR AEISFEDR DGSCGVAYVVQEPGDYEVSVK EAGAGGLAIAVEGPSK	AEISFEDR AEISFEDR DGSCGVAYVVQEPGDYEVSVK AEISFEDR AEISFEDR DGSCGVAYVVQEPGDYEVSVK AEISFEDR EAGAGGLAIAVEGPSK	1	0.02	3	1	2	1	3	1	2	0	2	1	1	2	3	3	4	1	2	1	4	1	3	0	1	1	1	2	4	3
	FLNA_HUMAN	4	3	50.0 AA STEP	50Step_Domain_p2300.0_to_2350.0	2300	2350	50	FNEEHIPDSPFVVPVASPSGDAR LTVSSLQESGLK RLTVSSLQESGLK FNEEHIPDSPFVVPVASPSGDAR LTVSSLQESGLK DGSCGVAYVVQEPGDYEVSVK FNEEHIPDSPFVVPVASPSGDAR KDGSCGVAYVVQEPGDYEVSVK LTVSSLQESGLK RLTVSSLQESGLK FNEEHIPDSPFVVPVASPSGDAR KDGSCGVAYVVQEPGDYEVSVK LTVSSLQESGLK RLTVSSLQESGLK FNEEHIPDSPFVVPVASPSGDAR LTVSSLQESGLK FNEEHIPDSPFVVPVASPSGDAR LTVSSLQESGLK RLTVSSLQESGLK DGSCGVAYVVQEPGDYEVSVK FNEEHIPDSPFVVPVASPSGDAR LTVSSLQ…	LTVSSLQESGLK RLTVSSLQESGLK FNEEHIPDSPFVVPVASPSGDAR LTVSSLQESGLK DGSCGVAYVVQEPGDYEVSVK LTVSSLQESGLK RLTVSSLQESGLK VNQPASFAVSLNGAK LTVSSLQESGLK VNQPASFAVSLNGAK FNEEHIPDSPFVVPVASPSGDAR LTVSSLQESGLK RLTVSSLQESGLK DGSCGVAYVVQEPGDYEVSVK FNEEHIPDSPFVVPVASPSGDAR LTVSSLQESGLK RLTVSSLQESGLK VNQPASFAVSLNGAK FNEEHIPDSPFVVPVASPSGDAR LTVSSLQESGLK VNQPASFAVSLNGAK	1	0.02	3	2	4	2	5	4	4	2	5	4	4	6	4	3	4	2	4	2	6	4	5	2	3	3	4	5	5	3
	FLNA_HUMAN	1	1	50.0 AA STEP	50Step_Domain_p2350.0_to_2400.0	2350	2400	50	ENGVYLIDVK VHSPSGALEECYVTEIDQDKYAVR VHSPSGALEECYVTEIDQDKYAVR VHSPSGALEECYVTEIDQDKYAVR ENGVYLIDVK VHSPSGALEECYVTEIDQDKYAVR ENGVYLIDVK ENGVYLIDVK	ENGVYLIDVK VHSPSGALEECYVTEIDQDKYAVR VNQPASFAVSLNGAK VNQPASFAVSLNGAK ENGVYLIDVK VHSPSGALEECYVTEIDQDKYAVR ENGVYLIDVK VNQPASFAVSLNGAK ENGVYLIDVK VNQPASFAVSLNGAK	1	0	2	1	1	1	1	1	3	1	0	2	1	2	1	2	2	1	1	1	1	1	4	1	0	2	1	2	1	2
	FLNA_HUMAN	1	1	50.0 AA STEP	50Step_Domain_p2400.0_to_2450.0	2400	2450	50	ENGVYLIDVK FNGTHIPGSPFK FNGTHIPGSPFK ENGVYLIDVK FNGTHIPGSPFK ENGVYLIDVK ENGVYLIDVK	ENGVYLIDVK ENGVYLIDVK ENGVYLIDVK ENGVYLIDVK FNGTHIPGSPFK	1	0	2	1	0	0	1	0	2	0	0	1	1	1	1	3	2	1	0	0	1	0	3	0	0	1	1	1	1	3
	FLNA_HUMAN	1	1	50.0 AA STEP	50Step_Domain_p2450.0_to_2500.0	2450	2500	50	MDCQECPEGYR MDCQECPEGYR MDCQECPEGYR MDCQECPEGYR MDCQECPEGYR MDCQECPEGYR MDCQECPEGYR	MDCQECPEGYR MDCQECPEGYR MDCQECPEGYR MDCQECPEGYR MDCQECPEGYR MDCQECPEGYRVTYTPMAPGSYLISIK MDCQECPEGYR	1	0	1	1	1	1	1	1	1	1	2	2	1	1	1	0	1	1	1	1	1	1	1	1	1	2	1	1	1	0
	FLNA_HUMAN	4	5	50.0 AA STEP	50Step_Domain_p2500.0_to_2550.0	2500	2550	50	ATCAPQHGAPGPGPADASK LVSNHSLHETSSVFVDSLTK YGGPYHIGGSPFK ATCAPQHGAPGPGPADASK YGGPYHIGGSPFK ATCAPQHGAPGPGPADASK LVSNHSLHETSSVFVDSLTK YGGPYHIGGSPFK ATCAPQHGAPGPGPADASK LVSNHSLHETSSVFVDSLTK ATCAPQHGAPGPGPADASK YGGPYHIGGSPFK ATCAPQHGAPGPGPADASK YGGPYHIGGSPFK ATCAPQHGAPGPGPADASK LVSNHSLHETSSVFVDSLTK YGGPYHIGGSPFK	ATCAPQHGAPGPGPADASK LVSNHSLHETSSVFVDSLTK YGGPYHIGGSPFK ATCAPQHGAPGPGPADASK LVSNHSLHETSSVFVDSLTK YGGPYHIGGSPFK ATCAPQHGAPGPGPADASK LVSNHSLHETSSVFVDSLTK YGGPYHIGGSPFK ATCAPQHGAPGPGPADASK LVSNHSLHETSSVFVDSLTK YGGPYHIGGSPFK ATCAPQHGAPGPGPADASK YGGPYHIGGSPFK ATCAPQHGAPGPGPADASK LVSNHSLHETSSVFVDSLTK YGGPYHIGGSPFK LVSNHSLHETSSVFVDSLTK YGGPYHIGGSPFK	0.159	-0.02	4	5	2	4	5	6	2	9	7	5	3	5	4	2	5	5	2	3	6	6	2	7	4	4	3	4	6	2
	FLNA_HUMAN	3	5	50.0 AA STEP	50Step_Domain_p2550.0_to_2600.0	2550	2600	50	AGNNMLLVGVHGPR ATCAPQHGAPGPGPADASK SSFTVDCSK TPCEEILVK AGNNMLLVGVHGPR ATCAPQHGAPGPGPADASK SSFTVDCSK TPCEEILVK AGNNMLLVGVHGPR ATCAPQHGAPGPGPADASK SSFTVDCSK TPCEEILVK ATCAPQHGAPGPGPADASK SSFTVDCSK ATCAPQHGAPGPGPADASK SSFTVDCSK ATCAPQHGAPGPGPADASK SSFTVDCSK AGNNMLLVGVHGPR ATCAPQHGAPGPGPADASK SSFTVDCSK	AGNNMLLVGVHGPR ATCAPQHGAPGPGPADASK SSFTVDCSK TPCEEILVK AGNNMLLVGVHGPR ATCAPQHGAPGPGPADASK SSFTVDCSK TPCEEILVK ATCAPQHGAPGPGPADASK SSFTVDCSK TPCEEILVK AGNNMLLVGVHGPR ATCAPQHGAPGPGPADASK SSFTVDCSK AGNNMLLVGVHGPR ATCAPQHGAPGPGPADASK SSFTVDCSK AGNNMLLVGVHGPR ATCAPQHGAPGPGPADASK SSFTVDCSK AGNNMLLVGVHGPR	0.159	-0.04	4	6	5	5	4	4	2	5	3	5	2	5	3	2	5	6	5	4	5	4	2	4	2	4	2	4	4	2
	FLNA_HUMAN	2	1	50.0 AA STEP	50Step_Domain_p2600.0_to_2647.0	2600	2647	47	DKGEYTLVVK TPCEEILVK WGDEHIPGSPYR TPCEEILVK WGDEHIPGSPYR DKGEYTLVVK TPCEEILVK WGDEHIPGSPYR WGDEHIPGSPYR DKGEYTLVVK DKGEYTLVVK DKGEYTLVVK LYSVSYLLK WGDEHIPGSPYR	DKGEYTLVVK TPCEEILVK TPCEEILVK DKGEYTLVVK TPCEEILVK WGDEHIPGSPYR WGDEHIPGSPYR DKGEYTLVVK DKGEYTLVVK DKGEYTLVVK	1	0.0212766	3	2	2	1	3	3	1	1	2	1	1	1	2	1	4	2	2	1	3	3	1	1	1	1	1	1	3	1
	FLNB_HUMAN	0	1	50.0 AA STEP	50Step_Domain_p0_to_50	0	50	50	IGNLQTDLSDGLR	IGNLQTDLSDGLR IGNLQTDLSDGLR IGNLQTDLSDGLR IGNLQTDLSDGLR	1	-0.02	0	0	0	3	0	2	0	1	3	0	0	0	0	1	0	0	0	1	0	1	0	1	1	0	0	0	0	1
	FLNB_HUMAN	0	0	50.0 AA STEP	50Step_Domain_p50.0_to_100.0	50	100	50			1	0	0	0	0	0	0	0	0	0	0	0	0	0	0	0	0	0	0	0	0	0	0	0	0	0	0	0	0	0
	FLNB_HUMAN	0	0	50.0 AA STEP	50Step_Domain_p100.0_to_150.0	100	150	50			1	0	0	0	0	0	0	0	0	0	0	0	0	0	0	0	0	0	0	0	0	0	0	0	0	0	0	0	0	0
	FLNB_HUMAN	0	0	50.0 AA STEP	50Step_Domain_p150.0_to_200.0	150	200	50			1	0	0	0	0	0	0	0	0	0	0	0	0	0	0	0	0	0	0	0	0	0	0	0	0	0	0	0	0	0
	FLNB_HUMAN	0	0	50.0 AA STEP	50Step_Domain_p200.0_to_250.0	200	250	50		LKPGAPLKPK	1	0	0	0	0	0	0	0	0	0	0	0	0	0	0	1	0	0	0	0	0	0	0	0	0	0	0	0	0	1
	FLNB_HUMAN	0	0	50.0 AA STEP	50Step_Domain_p250.0_to_300.0	250	300	50		LKPGAPLKPK	1	0	0	0	0	0	0	0	0	0	0	0	0	0	0	1	0	0	0	0	0	0	0	0	0	0	0	0	0	1
	FLNB_HUMAN	1	0	50.0 AA STEP	50Step_Domain_p300.0_to_350.0	300	350	50	TYSVEYLPK TYSVEYLPK TYSVEYLPK	TYSVEYLPK TYSVEYLPK	1	0.02	0	2	0	0	2	0	1	0	3	0	0	0	0	1	0	1	0	0	1	0	1	0	1	0	0	0	0	1
	FLNB_HUMAN	0	0	50.0 AA STEP	50Step_Domain_p350.0_to_400.0	350	400	50			1	0	0	0	0	0	0	0	0	0	0	0	0	0	0	0	0	0	0	0	0	0	0	0	0	0	0	0	0	0
	FLNB_HUMAN	0	0	50.0 AA STEP	50Step_Domain_p400.0_to_450.0	400	450	50	IFFAGDTIPK	SPFVVQVGEACNPNACR SPFVVQVGEACNPNACR IFFAGDTIPK	1	0	0	0	0	0	2	0	0	1	0	0	0	1	0	1	0	0	0	0	1	0	0	1	0	0	0	1	0	1
	FLNB_HUMAN	0	0	50.0 AA STEP	50Step_Domain_p450.0_to_500.0	450	500	50		SPFVVQVGEACNPNACR SPFVVQVGEACNPNACR	1	0	0	0	0	0	0	0	0	1	0	0	0	1	0	0	0	0	0	0	0	0	0	1	0	0	0	1	0	0
	FLNB_HUMAN	1	1	50.0 AA STEP	50Step_Domain_p500.0_to_550.0	500	550	50	SPFEVQVGPEAGMQK SPFEVQVGPEAGMQK SPFEVQVGPEAGMQK SPFEVQVGPEAGMQK	SPFEVQVGPEAGMQK SPFEVQVGPEAGMQK SPFEVQVGPEAGMQK SPFEVQVGPEAGMQK SPFEVQVGPEAGMQK QKDFLDGVYAFEYYPSTPGR SPFEVQVGPEAGMQK	1	0	2	2	2	0	2	2	0	1	0	2	2	1	0	1	1	1	1	0	1	1	0	1	0	1	1	1	0	2
	FLNB_HUMAN	2	2	50.0 AA STEP	50Step_Domain_p550.0_to_600.0	550	600	50	SPFEVQVGPEAGMQK SPFEVQVGPEAGMQK AWGPGLHGGIVGR SPFEVQVGPEAGMQK SPFEVQVGPEAGMQK	AWGPGLHGGIVGR SPFEVQVGPEAGMQK AWGPGLHGGIVGR SPFEVQVGPEAGMQK SPFEVQVGPEAGMQK AWGPGLHGGIVGR SPFEVQVGPEAGMQK SPFEVQVGPEAGMQK AWGPGLHGGIVGR SPFEVQVGPEAGMQK	1	0	2	3	2	3	5	2	0	1	0	5	2	1	0	1	1	2	1	1	3	1	0	1	0	3	1	1	0	2
	FLNB_HUMAN	0	0	50.0 AA STEP	50Step_Domain_p600.0_to_650.0	600	650	50			1	0	0	0	0	0	0	0	0	0	0	0	0	0	0	0	0	0	0	0	0	0	0	0	0	0	0	0	0	0
	FLNB_HUMAN	1	0	50.0 AA STEP	50Step_Domain_p650.0_to_700.0	650	700	50	MDGTYACSYTPVK MDGTYACSYTPVK MDGTYACSYTPVK	MDGTYACSYTPVK MDGTYACSYTPVK	1	0.02	2	0	2	0	0	0	0	1	3	0	0	1	0	0	1	0	1	0	0	0	0	1	1	0	0	1	0	0
	FLNB_HUMAN	1	0	50.0 AA STEP	50Step_Domain_p700.0_to_750.0	700	750	50	MDGTYACSYTPVK MDGTYACSYTPVK MDGTYACSYTPVK	MDGTYACSYTPVK MDGTYACSYTPVK VNIGQGSHPQK	1	0.02	2	0	2	0	0	0	0	1	3	0	0	1	0	1	1	0	1	0	0	0	0	1	1	0	0	1	0	1
	FLNB_HUMAN	0	0	50.0 AA STEP	50Step_Domain_p750.0_to_800.0	750	800	50			1	0	0	0	0	0	0	0	0	0	0	0	0	0	0	0	0	0	0	0	0	0	0	0	0	0	0	0	0	0
	FLNB_HUMAN	1	1	50.0 AA STEP	50Step_Domain_p800.0_to_850.0	800	850	50	VLFASQEIPASPFR VLFASQEIPASPFR VLFASQEIPASPFR VLFASQEIPASPFR	VLFASQEIPASPFR VLFASQEIPASPFR VLFASQEIPASPFR VLFASQEIPASPFR VLFASQEIPASPFR	1	0	2	2	0	0	0	2	1	1	0	0	2	1	2	1	1	1	0	0	0	1	1	1	0	0	1	1	1	1
	FLNB_HUMAN	1	0	50.0 AA STEP	50Step_Domain_p850.0_to_900.0	850	900	50	DLDIIDNYDYSHTVK DLDIIDNYDYSHTVK DLDIIDNYDYSHTVK	DLDIIDNYDYSHTVK	1	0.02	0	0	2	0	2	0	1	0	0	0	0	0	0	1	0	0	1	0	1	0	1	0	0	0	0	0	0	1
	FLNB_HUMAN	2	2	50.0 AA STEP	50Step_Domain_p900.0_to_950.0	900	950	50	DLDIIDNYDYSHTVK SPFTVGVAAPLDLSK DLDIIDNYDYSHTVK SPFTVGVAAPLDLSK DLDIIDNYDYSHTVK SPFTVGVAAPLDLSK SPFTVGVAAPLDLSK	SPFTVGVAAPLDLSK SPFTVGVAAPLDLSK SPFTVGVAAPLDLSK SPFTVGVAAPLDLSK SPFTVGVAAPLDLSK DLDIIDNYDYSHTVK SPFTVGVAAPLDLSK	1	0	0	2	4	3	3	2	1	1	0	2	2	0	2	1	0	1	2	1	2	1	1	1	0	1	1	0	1	2
	FLNB_HUMAN	6	5	50.0 AA STEP	50Step_Domain_p950.0_to_1000.0	950	1000	50	LDVTILSPSR VEVGKDQEFTVDTR VVPCLVTPVTGR LDVTILSPSR VEVGKDQEFTVDTR LDVTILSPSR VEVGKDQEFTVDTR VVPCLVTPVTGR LDVTILSPSR VEVGKDQEFTVDTR VVPCLVTPVTGR LDVTILSPSR VEVGKDQEFTVDTR VVPCLVTPVTGR VEVGKDQEFTVDTR VVPCLVTPVTGR LDVTILSPSR VEVGKDQEFTVDTR	LDVTILSPSR VEVGKDQEFTVDTR LDVTILSPSR VEVGKDQEFTVDTR VVPCLVTPVTGR LDVTILSPSR VEVGKDQEFTVDTR LDVTILSPSR VEVGKDQEFTVDTR LDVTILSPSR VEVGKDQEFTVDTR VVPCLVTPVTGR LDVTILSPSR VEVGKDQEFTVDTR LDVTILSPSR VEVGKDQEFTVDTR	1	0.02	5	3	6	11	5	6	6	6	8	5	5	5	6	2	3	2	3	4	3	3	5	4	3	3	2	4	3	4
	FLNB_HUMAN	0	0	50.0 AA STEP	50Step_Domain_p1000.0_to_1050.0	1000	1050	50			1	0	0	0	0	0	0	0	0	0	0	0	0	0	0	0	0	0	0	0	0	0	0	0	0	0	0	0	0	0
	FLNB_HUMAN	0	0	50.0 AA STEP	50Step_Domain_p1050.0_to_1100.0	1050	1100	50			1	0	0	0	0	0	0	0	0	0	0	0	0	0	0	0	0	0	0	0	0	0	0	0	0	0	0	0	0	0
	FLNB_HUMAN	0	0	50.0 AA STEP	50Step_Domain_p1100.0_to_1150.0	1100	1150	50			1	0	0	0	0	0	0	0	0	0	0	0	0	0	0	0	0	0	0	0	0	0	0	0	0	0	0	0	0	0
	FLNB_HUMAN	0	0	50.0 AA STEP	50Step_Domain_p1150.0_to_1200.0	1150	1200	50			1	0	0	0	0	0	0	0	0	0	0	0	0	0	0	0	0	0	0	0	0	0	0	0	0	0	0	0	0	0
	FLNB_HUMAN	3	1	50.0 AA STEP	50Step_Domain_p1200.0_to_1250.0	1200	1250	50	YGGELVPHFPAR EATTDFTVDSRPLTQVGGDHIK VFGPGIEGK VKVEPAVDTSR EATTDFTVDSRPLTQVGGDHIK VFGPGIEGK VKVEPAVDTSR VFGPGIEGK VKVEPAVDTSR EATTDFTVDSRPLTQVGGDHIK VFGPGIEGK VFGPGIEGK	VFGPGIEGK EATTDFTVDSRPLTQVGGDHIK VFGPGIEGK YGGELVPHFPAR	0	0.04	2	2	6	0	5	2	2	0	3	0	2	1	2	1	1	1	3	0	3	1	2	0	1	0	1	1	1	2
	FLNB_HUMAN	1	0	50.0 AA STEP	50Step_Domain_p1250.0_to_1300.0	1250	1300	50	EATTDFTVDSRPLTQVGGDHIK EATTDFTVDSRPLTQVGGDHIK EATTDFTVDSRPLTQVGGDHIK	EATTDFTVDSRPLTQVGGDHIK AHIANPSGASTECFVTDNADGTYQVEYTPFEK	1	0.02	0	0	2	0	2	2	0	1	3	0	0	0	0	0	0	0	1	0	1	1	0	1	1	0	0	0	0	0
	FLNB_HUMAN	0	0	50.0 AA STEP	50Step_Domain_p1300.0_to_1350.0	1300	1350	50	VAVTEGCQPSR		1	0	0	0	0	0	2	0	0	0	0	0	0	0	0	0	0	0	0	0	1	0	0	0	0	0	0	0	0	0
	FLNB_HUMAN	2	2	50.0 AA STEP	50Step_Domain_p1350.0_to_1400.0	1350	1400	50	GAGIGGLGITVEGPSESK GAGIGGLGITVEGPSESK GAGIGGLGITVEGPSESK GAGIGGLGITVEGPSESK GAGIGGLGITVEGPSESK GAGIGGLGITVEGPSESK	GAGIGGLGITVEGPSESK GAGIGGLGITVEGPSESK GAGIGGLGITVEGPSESK GAGIGGLGITVEGPSESK GAGIGGLGITVEGPSESK GAGIGGLGITVEGPSESK GAGIGGLGITVEGPSESK	1	0	3	2	2	3	2	2	1	1	3	2	2	1	0	1	2	1	1	1	1	1	1	1	1	1	1	1	0	2
	FLNB_HUMAN	1	1	50.0 AA STEP	50Step_Domain_p1400.0_to_1450.0	1400	1450	50	AGLAPLEVR AGLAPLEVR VLQSFTVDSSK AGLAPLEVR AGLAPLEVR	AGLAPLEVR VLQSFTVDSSK AGLAPLEVR AGLAPLEVR VLQSFTVDSSK	1	0	2	2	0	0	0	0	2	1	3	0	0	1	2	1	1	1	0	0	0	0	2	1	1	0	0	1	1	2
	FLNB_HUMAN	1	1	50.0 AA STEP	50Step_Domain_p1450.0_to_1500.0	1450	1500	50	AGLAPLEVR AGLAPLEVR AGLAPLEVR GLVEPVNVVDNGDGTHTVTYTPSQEGPYMVSVK AGLAPLEVR	AGLAPLEVR AGLAPLEVR AGLAPLEVR YADEEIPR	1	0	2	2	0	0	0	0	1	0	3	0	2	1	2	1	1	1	0	0	0	0	1	0	1	0	1	1	1	2
	FLNB_HUMAN	0	1	50.0 AA STEP	50Step_Domain_p1500.0_to_1550.0	1500	1550	50	DAGEGLLAVQITDQEGKPK DAGEGLLAVQITDQEGKPK	DAGEGLLAVQITDQEGKPK DAGEGLLAVQITDQEGKPK DAGEGLLAVQITDQEGKPK DAGEGLLAVQITDQEGKPK VLPTYDASK VTASGPGLSSYGVPASLPVDFAIDAR YADEEIPR	1	-0.02	2	3	0	0	0	0	1	1	0	0	0	2	0	2	1	2	0	0	0	0	1	1	0	0	0	2	0	4
	FLNB_HUMAN	0	1	50.0 AA STEP	50Step_Domain_p1550.0_to_1600.0	1550	1600	50	DAGEGLLAVQITDQEGKPK DAGEGLLAVQITDQEGKPK	DAGEGLLAVQITDQEGKPK AIVHDNKDGTYAVTYIPDK DAGEGLLAVQITDQEGKPK DAGEGLLAVQITDQEGKPK AIVHDNKDGTYAVTYIPDK DAGEGLLAVQITDQEGKPK YMIGVTYGGDDIPLSPYR	0.9328	-0.02	2	3	0	0	0	2	1	1	0	0	0	2	0	2	1	2	0	0	0	1	1	1	0	0	0	2	0	3
	FLNB_HUMAN	0	0	50.0 AA STEP	50Step_Domain_p1600.0_to_1650.0	1600	1650	50		YMIGVTYGGDDIPLSPYR	1	0	0	0	0	0	0	0	0	0	0	0	0	0	0	1	0	0	0	0	0	0	0	0	0	0	0	0	0	1
	FLNB_HUMAN	0	0	50.0 AA STEP	50Step_Domain_p1650.0_to_1700.0	1650	1700	50			1	0	0	0	0	0	0	0	0	0	0	0	0	0	0	0	0	0	0	0	0	0	0	0	0	0	0	0	0	0
	FLNB_HUMAN	0	0	50.0 AA STEP	50Step_Domain_p1700.0_to_1750.0	1700	1750	50			1	0	0	0	0	0	0	0	0	0	0	0	0	0	0	0	0	0	0	0	0	0	0	0	0	0	0	0	0	0
	FLNB_HUMAN	0	0	50.0 AA STEP	50Step_Domain_p1750.0_to_1800.0	1750	1800	50	TATPEIVDNKDGTVTVR		1	0	0	0	0	0	0	0	1	0	0	0	0	0	0	0	0	0	0	0	0	0	1	0	0	0	0	0	0	0
	FLNB_HUMAN	0	0	50.0 AA STEP	50Step_Domain_p1800.0_to_1850.0	1800	1850	50			1	0	0	0	0	0	0	0	0	0	0	0	0	0	0	0	0	0	0	0	0	0	0	0	0	0	0	0	0	0
	FLNB_HUMAN	0	0	50.0 AA STEP	50Step_Domain_p1850.0_to_1900.0	1850	1900	50			1	0	0	0	0	0	0	0	0	0	0	0	0	0	0	0	0	0	0	0	0	0	0	0	0	0	0	0	0	0
	FLNB_HUMAN	0	0	50.0 AA STEP	50Step_Domain_p1900.0_to_1950.0	1900	1950	50			1	0	0	0	0	0	0	0	0	0	0	0	0	0	0	0	0	0	0	0	0	0	0	0	0	0	0	0	0	0
	FLNB_HUMAN	1	1	50.0 AA STEP	50Step_Domain_p1950.0_to_2000.0	1950	2000	50	NGNHVANSPVSIMVVQSEIGDAR EVGEHLVSIK EVGEHLVSIK EVGEHLVSIK	EVGEHLVSIK EVGEHLVSIK EVGEHLVSIK LPNNHIGISFIPR EVGEHLVSIK LPNNHIGISFIPR RLPNNHIGISFIPR	1	0	2	0	2	0	0	2	1	0	0	2	0	2	2	2	1	0	1	0	0	1	1	0	0	1	0	2	1	3
	FLNB_HUMAN	1	2	50.0 AA STEP	50Step_Domain_p2000.0_to_2050.0	2000	2050	50	NGNHVANSPVSIMVVQSEIGDAR TFEMSDFIVDTR TFEMSDFIVDTR TFEMSDFIVDTR TFEMSDFIVDTR TFEMSDFIVDTR	TFEMSDFIVDTR TFEMSDFIVDTR TFEMSDFIVDTR TFEMSDFIVDTR TFEMSDFIVDTR TFEMSDFIVDTR	1	-0.02	3	2	2	3	0	2	1	1	0	2	2	1	2	0	2	1	1	1	0	1	1	1	0	1	1	1	1	0
	FLNB_HUMAN	0	0	50.0 AA STEP	50Step_Domain_p2050.0_to_2100.0	2050	2100	50			1	0	0	0	0	0	0	0	0	0	0	0	0	0	0	0	0	0	0	0	0	0	0	0	0	0	0	0	0	0
	FLNB_HUMAN	0	0	50.0 AA STEP	50Step_Domain_p2100.0_to_2150.0	2100	2150	50	APSVATVGSICDLNLK	IPEINSSDMSAHVTSPSGR VTEAEIVPMGK	1	0	0	0	0	0	0	0	1	0	0	0	0	0	0	1	0	0	0	0	0	0	1	0	0	0	0	0	0	2
	FLNB_HUMAN	0	0	50.0 AA STEP	50Step_Domain_p2150.0_to_2200.0	2150	2200	50	FVPQEMGVHTVSVK	FVPQEMGVHTVSVK	1	0	0	0	0	0	0	0	1	0	0	0	0	0	0	1	0	0	0	0	0	0	1	0	0	0	0	0	0	2
	FLNB_HUMAN	1	0	50.0 AA STEP	50Step_Domain_p2200.0_to_2250.0	2200	2250	50	EAGAGGLSIAVEGPSK EAGAGGLSIAVEGPSK EAGAGGLSIAVEGPSK	EAGAGGLSIAVEGPSK EAGAGGLSIAVEGPSK	1	0.02	0	0	0	0	0	0	1	0	0	0	2	1	2	1	0	0	0	0	0	0	1	0	0	0	1	1	1	1
	FLNB_HUMAN	1	1	50.0 AA STEP	50Step_Domain_p2250.0_to_2300.0	2250	2300	50	LTVMSLQESGLK LTVMSLQESGLK	LTVMSLQESGLK LTVMSLQESGLK LTVMSLQESGLK LTVMSLQESGLK LTVMSLQESGLK LTVMSLQESGLK	1	0	0	0	0	3	2	2	0	1	0	2	2	1	0	1	0	0	0	1	1	1	0	1	0	1	1	1	0	1
	FLNB_HUMAN	1	2	50.0 AA STEP	50Step_Domain_p2300.0_to_2350.0	2300	2350	50	LTVMSLQESGLK LTVMSLQESGLK	VHSPSGAVEECHVSELEPDKYAVR LTVMSLQESGLK LTVMSLQESGLK LTVMSLQESGLK VHSPSGAVEECHVSELEPDKYAVR LTVMSLQESGLK LTVMSLQESGLK LTVMSLQESGLK	0.0371	-0.02	0	2	0	3	2	2	0	3	0	2	2	1	0	1	0	1	0	1	1	1	0	2	0	1	1	1	0	1
	FLNB_HUMAN	0	0	50.0 AA STEP	50Step_Domain_p2350.0_to_2400.0	2350	2400	50		FNGSHVVGSPFK FNGSHVVGSPFK	1	0	0	0	0	0	0	0	0	0	0	2	0	0	0	1	0	0	0	0	0	0	0	0	0	1	0	0	0	2
	FLNB_HUMAN	0	0	50.0 AA STEP	50Step_Domain_p2400.0_to_2450.0	2400	2450	50	AGPGTLSVTIEGPSK	AGPGTLSVTIEGPSK AGPGTLSVTIEGPSK	1	0	0	0	0	0	0	0	0	0	0	0	0	1	2	1	0	0	0	0	0	0	0	0	0	0	0	1	1	1
	FLNB_HUMAN	2	2	50.0 AA STEP	50Step_Domain_p2450.0_to_2500.0	2450	2500	50	LVSPGSANETSSILVESVTR YGGPNHIVGSPFK LVSPGSANETSSILVESVTR LVSPGSANETSSILVESVTR LVSPGSANETSSILVESVTR	LVSPGSANETSSILVESVTR YGGPNHIVGSPFK LVSPGSANETSSILVESVTR YGGPNHIVGSPFK LVSPGSANETSSILVESVTR YGGPNHIVGSPFK LVSPGSANETSSILVESVTR YGGPNHIVGSPFK LVSPGSANETSSILVESVTR YGGPNHIVGSPFK	1	0	5	3	0	0	0	0	1	3	3	5	0	2	4	2	3	2	0	0	0	0	1	2	1	3	0	2	2	4
	FLNB_HUMAN	0	0	50.0 AA STEP	50Step_Domain_p2500.0_to_2550.0	2500	2550	50	AGSNMLLIGVHGPTTPCEEVSMK AGSNMLLIGVHGPTTPCEEVSMK		1	0	0	0	0	0	2	0	1	0	0	0	0	0	0	0	0	0	0	0	1	0	1	0	0	0	0	0	0	0
	FLNB_HUMAN	1	1	50.0 AA STEP	50Step_Domain_p2550.0_to_2600.0	2550	2600	50	AGSNMLLIGVHGPTTPCEEVSMK AGSNMLLIGVHGPTTPCEEVSMK GDYVLAVK	GDYVLAVK GDYVLAVK GDYVLAVK GDYVLAVK GDYVLAVK	1	0	0	2	0	0	2	2	2	0	0	2	0	1	0	1	0	1	0	0	1	1	2	0	0	1	0	1	0	1
	FLNB_HUMAN	0	0	50.0 AA STEP	50Step_Domain_p2600.0_to_2602.0	2600	2602	2			1	0	0	0	0	0	0	0	0	0	0	0	0	0	0	0	0	0	0	0	0	0	0	0	0	0	0	0	0	0
	FLNC_HUMAN	0	0	50.0 AA STEP	50Step_Domain_p0_to_50	0	50	50			1	0	0	0	0	0	0	0	0	0	0	0	0	0	0	0	0	0	0	0	0	0	0	0	0	0	0	0	0	0
	FLNC_HUMAN	0	0	50.0 AA STEP	50Step_Domain_p50.0_to_100.0	50	100	50			1	0	0	0	0	0	0	0	0	0	0	0	0	0	0	0	0	0	0	0	0	0	0	0	0	0	0	0	0	0
	FLNC_HUMAN	0	0	50.0 AA STEP	50Step_Domain_p100.0_to_150.0	100	150	50			1	0	0	0	0	0	0	0	0	0	0	0	0	0	0	0	0	0	0	0	0	0	0	0	0	0	0	0	0	0
	FLNC_HUMAN	0	0	50.0 AA STEP	50Step_Domain_p150.0_to_200.0	150	200	50			1	0	0	0	0	0	0	0	0	0	0	0	0	0	0	0	0	0	0	0	0	0	0	0	0	0	0	0	0	0
	FLNC_HUMAN	0	0	50.0 AA STEP	50Step_Domain_p200.0_to_250.0	200	250	50			1	0	0	0	0	0	0	0	0	0	0	0	0	0	0	0	0	0	0	0	0	0	0	0	0	0	0	0	0	0
	FLNC_HUMAN	0	0	50.0 AA STEP	50Step_Domain_p250.0_to_300.0	250	300	50			1	0	0	0	0	0	0	0	0	0	0	0	0	0	0	0	0	0	0	0	0	0	0	0	0	0	0	0	0	0
	FLNC_HUMAN	0	0	50.0 AA STEP	50Step_Domain_p300.0_to_350.0	300	350	50			1	0	0	0	0	0	0	0	0	0	0	0	0	0	0	0	0	0	0	0	0	0	0	0	0	0	0	0	0	0
	FLNC_HUMAN	0	0	50.0 AA STEP	50Step_Domain_p350.0_to_400.0	350	400	50			1	0	0	0	0	0	0	0	0	0	0	0	0	0	0	0	0	0	0	0	0	0	0	0	0	0	0	0	0	0
	FLNC_HUMAN	0	0	50.0 AA STEP	50Step_Domain_p400.0_to_450.0	400	450	50			1	0	0	0	0	0	0	0	0	0	0	0	0	0	0	0	0	0	0	0	0	0	0	0	0	0	0	0	0	0
	FLNC_HUMAN	0	0	50.0 AA STEP	50Step_Domain_p450.0_to_500.0	450	500	50			1	0	0	0	0	0	0	0	0	0	0	0	0	0	0	0	0	0	0	0	0	0	0	0	0	0	0	0	0	0
	FLNC_HUMAN	0	0	50.0 AA STEP	50Step_Domain_p500.0_to_550.0	500	550	50			1	0	0	0	0	0	0	0	0	0	0	0	0	0	0	0	0	0	0	0	0	0	0	0	0	0	0	0	0	0
	FLNC_HUMAN	0	0	50.0 AA STEP	50Step_Domain_p550.0_to_600.0	550	600	50			1	0	0	0	0	0	0	0	0	0	0	0	0	0	0	0	0	0	0	0	0	0	0	0	0	0	0	0	0	0
	FLNC_HUMAN	0	0	50.0 AA STEP	50Step_Domain_p600.0_to_650.0	600	650	50			1	0	0	0	0	0	0	0	0	0	0	0	0	0	0	0	0	0	0	0	0	0	0	0	0	0	0	0	0	0
	FLNC_HUMAN	0	0	50.0 AA STEP	50Step_Domain_p650.0_to_700.0	650	700	50			1	0	0	0	0	0	0	0	0	0	0	0	0	0	0	0	0	0	0	0	0	0	0	0	0	0	0	0	0	0
	FLNC_HUMAN	0	0	50.0 AA STEP	50Step_Domain_p700.0_to_750.0	700	750	50			1	0	0	0	0	0	0	0	0	0	0	0	0	0	0	0	0	0	0	0	0	0	0	0	0	0	0	0	0	0
	FLNC_HUMAN	0	0	50.0 AA STEP	50Step_Domain_p750.0_to_800.0	750	800	50			1	0	0	0	0	0	0	0	0	0	0	0	0	0	0	0	0	0	0	0	0	0	0	0	0	0	0	0	0	0
	FLNC_HUMAN	0	0	50.0 AA STEP	50Step_Domain_p800.0_to_850.0	800	850	50			1	0	0	0	0	0	0	0	0	0	0	0	0	0	0	0	0	0	0	0	0	0	0	0	0	0	0	0	0	0
	FLNC_HUMAN	0	0	50.0 AA STEP	50Step_Domain_p850.0_to_900.0	850	900	50			1	0	0	0	0	0	0	0	0	0	0	0	0	0	0	0	0	0	0	0	0	0	0	0	0	0	0	0	0	0
	FLNC_HUMAN	0	0	50.0 AA STEP	50Step_Domain_p900.0_to_950.0	900	950	50			1	0	0	0	0	0	0	0	0	0	0	0	0	0	0	0	0	0	0	0	0	0	0	0	0	0	0	0	0	0
	FLNC_HUMAN	1	1	50.0 AA STEP	50Step_Domain_p950.0_to_1000.0	950	1000	50	VAVGQEQAFSVNTR VAVGQEQAFSVNTR SPFVVNVAPPLDLSK GAGGQGQLDVR SPFVVNVAPPLDLSK VAVGQEQAFSVNTR	VAVGQEQAFSVNTR VAVGQEQAFSVNTR VAVGQEQAFSVNTR VAVGQEQAFSVNTR GAGGQGQLDVR VAVGQEQAFSVNTR	0.242	0	1	2	0	0	1	1	0	0	0	3	2	2	2	1	1	1	0	0	1	1	0	0	0	1	1	1	3	2
	FLNC_HUMAN	0	0	50.0 AA STEP	50Step_Domain_p1000.0_to_1050.0	1000	1050	50	GAGGQGQLDVR	GAGGQGQLDVR LEPGGGAEAQAVR	1	0	0	0	0	0	0	0	0	0	0	0	0	0	1	1	0	0	0	0	0	0	0	0	0	0	0	0	1	2
	FLNC_HUMAN	0	0	50.0 AA STEP	50Step_Domain_p1050.0_to_1100.0	1050	1100	50			1	0	0	0	0	0	0	0	0	0	0	0	0	0	0	0	0	0	0	0	0	0	0	0	0	0	0	0	0	0
	FLNC_HUMAN	0	0	50.0 AA STEP	50Step_Domain_p1100.0_to_1150.0	1100	1150	50			1	0	0	0	0	0	0	0	0	0	0	0	0	0	0	0	0	0	0	0	0	0	0	0	0	0	0	0	0	0
	FLNC_HUMAN	0	0	50.0 AA STEP	50Step_Domain_p1150.0_to_1200.0	1150	1200	50			1	0	0	0	0	0	0	0	0	0	0	0	0	0	0	0	0	0	0	0	0	0	0	0	0	0	0	0	0	0
	FLNC_HUMAN	0	0	50.0 AA STEP	50Step_Domain_p1200.0_to_1250.0	1200	1250	50			1	0	0	0	0	0	0	0	0	0	0	0	0	0	0	0	0	0	0	0	0	0	0	0	0	0	0	0	0	0
	FLNC_HUMAN	0	0	50.0 AA STEP	50Step_Domain_p1250.0_to_1300.0	1250	1300	50			1	0	0	0	0	0	0	0	0	0	0	0	0	0	0	0	0	0	0	0	0	0	0	0	0	0	0	0	0	0
	FLNC_HUMAN	0	0	50.0 AA STEP	50Step_Domain_p1300.0_to_1350.0	1300	1350	50			1	0	0	0	0	0	0	0	0	0	0	0	0	0	0	0	0	0	0	0	0	0	0	0	0	0	0	0	0	0
	FLNC_HUMAN	0	0	50.0 AA STEP	50Step_Domain_p1350.0_to_1400.0	1350	1400	50	AFGPGLEGGLVNK		1	0	0	0	0	0	0	0	1	0	0	0	0	0	0	0	0	0	0	0	0	0	1	0	0	0	0	0	0	0
	FLNC_HUMAN	0	0	50.0 AA STEP	50Step_Domain_p1400.0_to_1450.0	1400	1450	50			1	0	0	0	0	0	0	0	0	0	0	0	0	0	0	0	0	0	0	0	0	0	0	0	0	0	0	0	0	0
	FLNC_HUMAN	0	0	50.0 AA STEP	50Step_Domain_p1450.0_to_1500.0	1450	1500	50			1	0	0	0	0	0	0	0	0	0	0	0	0	0	0	0	0	0	0	0	0	0	0	0	0	0	0	0	0	0
	FLNC_HUMAN	0	0	50.0 AA STEP	50Step_Domain_p1500.0_to_1550.0	1500	1550	50			1	0	0	0	0	0	0	0	0	0	0	0	0	0	0	0	0	0	0	0	0	0	0	0	0	0	0	0	0	0
	FLNC_HUMAN	0	0	50.0 AA STEP	50Step_Domain_p1550.0_to_1600.0	1550	1600	50			1	0	0	0	0	0	0	0	0	0	0	0	0	0	0	0	0	0	0	0	0	0	0	0	0	0	0	0	0	0
	FLNC_HUMAN	0	0	50.0 AA STEP	50Step_Domain_p1600.0_to_1650.0	1600	1650	50	YGGDEIPYSPFR		1	0	0	0	0	0	0	0	1	0	0	0	0	0	0	0	0	0	0	0	0	0	1	0	0	0	0	0	0	0
	FLNC_HUMAN	0	0	50.0 AA STEP	50Step_Domain_p1650.0_to_1700.0	1650	1700	50			1	0	0	0	0	0	0	0	0	0	0	0	0	0	0	0	0	0	0	0	0	0	0	0	0	0	0	0	0	0
	FLNC_HUMAN	0	0	50.0 AA STEP	50Step_Domain_p1700.0_to_1750.0	1700	1750	50			1	0	0	0	0	0	0	0	0	0	0	0	0	0	0	0	0	0	0	0	0	0	0	0	0	0	0	0	0	0
	FLNC_HUMAN	0	0	50.0 AA STEP	50Step_Domain_p1750.0_to_1800.0	1750	1800	50			1	0	0	0	0	0	0	0	0	0	0	0	0	0	0	0	0	0	0	0	0	0	0	0	0	0	0	0	0	0
	FLNC_HUMAN	0	0	50.0 AA STEP	50Step_Domain_p1800.0_to_1850.0	1800	1850	50			1	0	0	0	0	0	0	0	0	0	0	0	0	0	0	0	0	0	0	0	0	0	0	0	0	0	0	0	0	0
	FLNC_HUMAN	0	0	50.0 AA STEP	50Step_Domain_p1850.0_to_1900.0	1850	1900	50			1	0	0	0	0	0	0	0	0	0	0	0	0	0	0	0	0	0	0	0	0	0	0	0	0	0	0	0	0	0
	FLNC_HUMAN	0	0	50.0 AA STEP	50Step_Domain_p1900.0_to_1950.0	1900	1950	50			1	0	0	0	0	0	0	0	0	0	0	0	0	0	0	0	0	0	0	0	0	0	0	0	0	0	0	0	0	0
	FLNC_HUMAN	1	1	50.0 AA STEP	50Step_Domain_p1950.0_to_2000.0	1950	2000	50	ITESDLSQLTASIR HIGISFTPK ITESDLSQLTASIR ITESDLSQLTASIR HIGISFTPK ITESDLSQLTASIR	ITESDLSQLTASIR ITESDLSQLTASIR ITESDLSQLTASIR	0.242	0	1	0	3	0	0	1	0	0	0	0	2	2	1	1	1	0	2	0	0	1	0	0	0	0	1	1	2	1
	FLNC_HUMAN	1	0	50.0 AA STEP	50Step_Domain_p2000.0_to_2050.0	2000	2050	50	HVTNSPFK HIGISFTPK HIGISFTPK HVTNSPFK		0.011	0.02	1	0	2	0	0	0	0	0	0	0	0	0	1	0	1	0	1	0	0	0	0	0	0	0	0	0	2	0
	FLNC_HUMAN	0	0	50.0 AA STEP	50Step_Domain_p2050.0_to_2100.0	2050	2100	50			1	0	0	0	0	0	0	0	0	0	0	0	0	0	0	0	0	0	0	0	0	0	0	0	0	0	0	0	0	0
	FLNC_HUMAN	0	0	50.0 AA STEP	50Step_Domain_p2100.0_to_2150.0	2100	2150	50	QAPSIATIGSTCDLNLK		1	0	0	0	0	0	0	0	0	0	0	0	0	0	1	0	0	0	0	0	0	0	0	0	0	0	0	0	1	0
	FLNC_HUMAN	0	0	50.0 AA STEP	50Step_Domain_p2150.0_to_2200.0	2150	2200	50	QAPSIATIGSTCDLNLK		1	0	0	0	0	0	0	0	0	0	0	0	0	0	1	0	0	0	0	0	0	0	0	0	0	0	0	0	1	0
	FLNC_HUMAN	1	1	50.0 AA STEP	50Step_Domain_p2200.0_to_2250.0	2200	2250	50	LGSFGSITR LGSFGSITR LGSFGSITR LGSFGSITR	LGSFGSITR LGSFGSITR LGSFGSITR LGSFGSITR LGSFGSITR	0.011	0	1	2	0	0	1	1	0	0	0	3	2	2	1	1	1	1	0	0	1	1	0	0	0	1	1	1	1	1
	FLNC_HUMAN	0	0	50.0 AA STEP	50Step_Domain_p2250.0_to_2300.0	2250	2300	50	FVPQEMGPHTVAVK		1	0	1	0	0	0	0	0	0	0	0	0	0	0	0	0	1	0	0	0	0	0	0	0	0	0	0	0	0	0
	FLNC_HUMAN	0	0	50.0 AA STEP	50Step_Domain_p2300.0_to_2350.0	2300	2350	50			1	0	0	0	0	0	0	0	0	0	0	0	0	0	0	0	0	0	0	0	0	0	0	0	0	0	0	0	0	0
	FLNC_HUMAN	0	0	50.0 AA STEP	50Step_Domain_p2350.0_to_2400.0	2350	2400	50			1	0	0	0	0	0	0	0	0	0	0	0	0	0	0	0	0	0	0	0	0	0	0	0	0	0	0	0	0	0
	FLNC_HUMAN	0	0	50.0 AA STEP	50Step_Domain_p2400.0_to_2450.0	2400	2450	50	LTVTSLQETGLK	LTVTSLQETGLK LTVTSLQETGLK	1	0	0	0	0	0	0	1	1	0	0	0	0	0	0	1	0	0	0	0	0	1	1	0	0	0	0	0	0	1
	FLNC_HUMAN	0	0	50.0 AA STEP	50Step_Domain_p2450.0_to_2500.0	2450	2500	50			1	0	0	0	0	0	0	0	0	0	0	0	0	0	0	0	0	0	0	0	0	0	0	0	0	0	0	0	0	0
	FLNC_HUMAN	0	0	50.0 AA STEP	50Step_Domain_p2500.0_to_2550.0	2500	2550	50			1	0	0	0	0	0	0	0	0	0	0	0	0	0	0	0	0	0	0	0	0	0	0	0	0	0	0	0	0	0
	FLNC_HUMAN	0	0	50.0 AA STEP	50Step_Domain_p2550.0_to_2600.0	2550	2600	50	LSGGHSLHETSTVLVETVTK LSGGHSLHETSTVLVETVTK LSGGHSLHETSTVLVETVTK	LSGGHSLHETSTVLVETVTK	1	0	0	0	0	0	1	0	1	0	0	0	0	0	1	1	0	0	0	0	1	0	1	0	0	0	0	0	1	1
	FLNC_HUMAN	0	0	50.0 AA STEP	50Step_Domain_p2600.0_to_2650.0	2600	2650	50	LSGGHSLHETSTVLVETVTK LSGGHSLHETSTVLVETVTK LSGGHSLHETSTVLVETVTK	LSGGHSLHETSTVLVETVTK	1	0	0	0	0	0	1	0	1	0	0	0	0	0	1	1	0	0	0	0	1	0	1	0	0	0	0	0	1	1
	FLNC_HUMAN	0	0	50.0 AA STEP	50Step_Domain_p2650.0_to_2700.0	2650	2700	50	NSFTVDCSK		1	0	0	0	0	0	0	0	0	0	0	0	0	0	1	0	0	0	0	0	0	0	0	0	0	0	0	0	1	0
	FLNC_HUMAN	1	1	50.0 AA STEP	50Step_Domain_p2700.0_to_2725.0	2700	2725	25	WGDESVPGSPFK WGDESVPGSPFK WGDESVPGSPFK WGDESVPGSPFK	WGDESVPGSPFK WGDESVPGSPFK GDYILIVK WGDESVPGSPFK	1	0	1	2	2	0	1	1	1	0	0	0	0	0	0	2	1	1	1	0	1	1	1	0	0	0	0	0	0	3
	GBB1_HUMAN	2	1	50.0 AA STEP	50Step_Domain_p0_to_50	0	50	50	ACADATLSQITNNIDPVGR KACADATLSQITNNIDPVGR ACADATLSQITNNIDPVGR KACADATLSQITNNIDPVGR ACADATLSQITNNIDPVGR ACADATLSQITNNIDPVGR KACADATLSQITNNIDPVGR ACADATLSQITNNIDPVGR	KACADATLSQITNNIDPVGR ACADATLSQITNNIDPVGR ACADATLSQITNNIDPVGR KACADATLSQITNNIDPVGR ACADATLSQITNNIDPVGR KACADATLSQITNNIDPVGR ACADATLSQITNNIDPVGR ACADATLSQITNNIDPVGR	0.0168	0.02	2	1	2	1	3	1	2	2	0	1	4	1	2	0	1	1	1	1	2	2	2	2	0	1	2	1	1	0
	GBB1_HUMAN	1	3	50.0 AA STEP	50Step_Domain_p50.0_to_100.0	50	100	50	IYAMHWGTDSR IYAMHWGTDSR LLVSASQDGK	IYAMHWGTDSR LIIWDSYTTNK LLVSASQDGK IYAMHWGTDSR LLVSASQDGK IYAMHWGTDSR LIIWDSYTTNK IYAMHWGTDSR IYAMHWGTDSR LIIWDSYTTNK LLVSASQDGK LLVSASQDGK IYAMHWGTDSR LIIWDSYTTNK	0	-0.04	0	3	0	3	0	1	1	2	2	3	0	1	2	5	0	3	0	3	0	2	1	2	1	4	0	1	1	3
	GBB1_HUMAN	0	0	50.0 AA STEP	50Step_Domain_p100.0_to_150.0	100	150	50			1	0	0	0	0	0	0	0	0	0	0	0	0	0	0	0	0	0	0	0	0	0	0	0	0	0	0	0	0	0
	GBB1_HUMAN	2	1	50.0 AA STEP	50Step_Domain_p150.0_to_200.0	150	200	50	LFVSGACDASAK LFVSGACDASAK LFVSGACDASAK LFVSGACDASAK LFVSGACDASAK LFVSGACDASAK LFVSGACDASAK	LFVSGACDASAK LFVSGACDASAK LFVSGACDASAK LFVSGACDASAK LFVSGACDASAK LFVSGACDASAK	0.1393	0.02	2	1	2	1	1	1	1	1	2	1	2	1	2	0	1	1	1	1	1	1	1	1	1	1	1	1	1	0
	GBB1_HUMAN	2	1	50.0 AA STEP	50Step_Domain_p200.0_to_250.0	200	250	50	LFVSGACDASAK LFVSGACDASAK LFVSGACDASAK QTFTGHESDINAICFFPNGNAFATGSDDATCR LFVSGACDASAK LFVSGACDASAK LFVSGACDASAK LFVSGACDASAK	LFVSGACDASAK LFVSGACDASAK LFVSGACDASAK QTFTGHESDINAICFFPNGNAFATGSDDATCR LFVSGACDASAK LFVSGACDASAK QTFTGHESDINAICFFPNGNAFATGSDDATCR LFVSGACDASAK	0.0168	0.02	2	1	2	1	3	1	1	1	2	1	2	1	2	0	1	1	1	1	2	2	1	1	1	2	1	1	1	0
	GBB1_HUMAN	0	0	50.0 AA STEP	50Step_Domain_p250.0_to_300.0	250	300	50	QTFTGHESDINAICFFPNGNAFATGSDDATCR	ADQELMTYSHDNIICGITSVSFSK ADQELMTYSHDNIICGITSVSFSK QTFTGHESDINAICFFPNGNAFATGSDDATCR ADQELMTYSHDNIICGITSVSFSK QTFTGHESDINAICFFPNGNAFATGSDDATCR	1	0	0	0	0	1	1	1	0	0	0	1	0	0	0	0	0	0	0	1	1	2	0	0	0	2	0	0	0	0
	GBB1_HUMAN	2	2	50.0 AA STEP	50Step_Domain_p300.0_to_340.0	300	340	40	AGVLAGHDNR AGVLAGHDNR AGVLAGHDNR AGVLAGHDNR VSCLGVTDDGMAVATGSWDSFLK AGVLAGHDNR AGVLAGHDNR	AGVLAGHDNR VSCLGVTDDGMAVATGSWDSFLK VSCLGVTDDGMAVATGSWDSFLK AGVLAGHDNR VSCLGVTDDGMAVATGSWDSFLK AGVLAGHDNR VSCLGVTDDGMAVATGSWDSFLK AGVLAGHDNR VSCLGVTDDGMAVATGSWDSFLK AGVLAGHDNR VSCLGVTDDGMAVATGSWDSFLK AGVLAGHDNR	1	0	2	2	2	1	1	1	3	2	2	1	0	3	2	2	1	2	1	1	1	2	3	3	1	2	0	2	1	1
	GBB4_HUMAN	0	0	50.0 AA STEP	50Step_Domain_p0_to_50	0	50	50		KACNDATLVQITSNMDSVGR KACNDATLVQITSNMDSVGR KACNDATLVQITSNMDSVGR	0.0161	0	0	1	0	1	0	0	0	0	0	1	0	0	0	0	0	1	0	1	0	0	0	0	0	1	0	0	0	0
	GBB4_HUMAN	0	0	50.0 AA STEP	50Step_Domain_p50.0_to_100.0	50	100	50			1	0	0	0	0	0	0	0	0	0	0	0	0	0	0	0	0	0	0	0	0	0	0	0	0	0	0	0	0	0
	GBB4_HUMAN	0	0	50.0 AA STEP	50Step_Domain_p100.0_to_150.0	100	150	50			1	0	0	0	0	0	0	0	0	0	0	0	0	0	0	0	0	0	0	0	0	0	0	0	0	0	0	0	0	0
	GBB4_HUMAN	0	0	50.0 AA STEP	50Step_Domain_p150.0_to_200.0	150	200	50		TFVSGACDASSK TFVSGACDASSK TFVSGACDASSK	0.0161	0	0	1	0	1	0	0	0	0	0	1	0	0	0	0	0	1	0	1	0	0	0	0	0	1	0	0	0	0
	GBB4_HUMAN	0	0	50.0 AA STEP	50Step_Domain_p200.0_to_250.0	200	250	50		TFVSGACDASSK TFVSGACDASSK TFVSGACDASSK	0.0161	0	0	1	0	1	0	0	0	0	0	1	0	0	0	0	0	1	0	1	0	0	0	0	0	1	0	0	0	0
	GBB4_HUMAN	0	0	50.0 AA STEP	50Step_Domain_p250.0_to_300.0	250	300	50			1	0	0	0	0	0	0	0	0	0	0	0	0	0	0	0	0	0	0	0	0	0	0	0	0	0	0	0	0	0
	GBB4_HUMAN	0	0	50.0 AA STEP	50Step_Domain_p300.0_to_340.0	300	340	40			1	0	0	0	0	0	0	0	0	0	0	0	0	0	0	0	0	0	0	0	0	0	0	0	0	0	0	0	0	0
	GGT5_HUMAN	0	0	50.0 AA STEP	50Step_Domain_p0_to_50	0	50	50			1	0	0	0	0	0	0	0	0	0	0	0	0	0	0	0	0	0	0	0	0	0	0	0	0	0	0	0	0	0
	GGT5_HUMAN	0	0	50.0 AA STEP	50Step_Domain_p50.0_to_100.0	50	100	50			1	0	0	0	0	0	0	0	0	0	0	0	0	0	0	0	0	0	0	0	0	0	0	0	0	0	0	0	0	0
	GGT5_HUMAN	0	0	50.0 AA STEP	50Step_Domain_p100.0_to_150.0	100	150	50			1	0	0	0	0	0	0	0	0	0	0	0	0	0	0	0	0	0	0	0	0	0	0	0	0	0	0	0	0	0
	GGT5_HUMAN	0	0	50.0 AA STEP	50Step_Domain_p150.0_to_200.0	150	200	50			1	0	0	0	0	0	0	0	0	0	0	0	0	0	0	0	0	0	0	0	0	0	0	0	0	0	0	0	0	0
	GGT5_HUMAN	0	0	50.0 AA STEP	50Step_Domain_p200.0_to_250.0	200	250	50			1	0	0	0	0	0	0	0	0	0	0	0	0	0	0	0	0	0	0	0	0	0	0	0	0	0	0	0	0	0
	GGT5_HUMAN	0	0	50.0 AA STEP	50Step_Domain_p250.0_to_300.0	250	300	50			1	0	0	0	0	0	0	0	0	0	0	0	0	0	0	0	0	0	0	0	0	0	0	0	0	0	0	0	0	0
	GGT5_HUMAN	0	0	50.0 AA STEP	50Step_Domain_p300.0_to_350.0	300	350	50			1	0	0	0	0	0	0	0	0	0	0	0	0	0	0	0	0	0	0	0	0	0	0	0	0	0	0	0	0	0
	GGT5_HUMAN	0	0	50.0 AA STEP	50Step_Domain_p350.0_to_400.0	350	400	50			1	0	0	0	0	0	0	0	0	0	0	0	0	0	0	0	0	0	0	0	0	0	0	0	0	0	0	0	0	0
	GGT5_HUMAN	0	1	50.0 AA STEP	50Step_Domain_p400.0_to_450.0	400	450	50	TGIILNNELLDLCER TGIILNNELLDLCER	TGIILNNELLDLCER TGIILNNELLDLCER TGIILNNELLDLCER TGIILNNELLDLCER TGIILNNELLDLCER	0	-0.02	0	0	0	1	1	1	1	1	0	1	0	1	0	0	0	0	0	1	1	1	1	1	0	1	0	1	0	0
	GGT5_HUMAN	0	0	50.0 AA STEP	50Step_Domain_p450.0_to_500.0	450	500	50			1	0	0	0	0	0	0	0	0	0	0	0	0	0	0	0	0	0	0	0	0	0	0	0	0	0	0	0	0	0
	GGT5_HUMAN	1	1	50.0 AA STEP	50Step_Domain_p500.0_to_550.0	500	550	50	AAIAAPILHVNSK GCVEYEPNFSQEVQR GCVEYEPNFSQEVQR AAIAAPILHVNSK GCVEYEPNFSQEVQR	GCVEYEPNFSQEVQR GCVEYEPNFSQEVQR GCVEYEPNFSQEVQR GCVEYEPNFSQEVQR GCVEYEPNFSQEVQR	1	0	0	0	0	1	1	1	1	1	2	1	0	1	0	0	0	0	0	1	2	1	1	1	2	1	0	1	0	0
	GGT5_HUMAN	0	0	50.0 AA STEP	50Step_Domain_p550.0_to_586.0	550	586	36			1	0	0	0	0	0	0	0	0	0	0	0	0	0	0	0	0	0	0	0	0	0	0	0	0	0	0	0	0	0
	GPX3_HUMAN	0	0	50.0 AA STEP	50Step_Domain_p0_to_50	0	50	50			1	0	0	0	0	0	0	0	0	0	0	0	0	0	0	0	0	0	0	0	0	0	0	0	0	0	0	0	0	0
	GPX3_HUMAN	0	0	50.0 AA STEP	50Step_Domain_p50.0_to_100.0	50	100	50			1	0	0	0	0	0	0	0	0	0	0	0	0	0	0	0	0	0	0	0	0	0	0	0	0	0	0	0	0	0
	GPX3_HUMAN	0	1	50.0 AA STEP	50Step_Domain_p100.0_to_150.0	100	150	50		QEPGENSEILPTLK YVRPGGGFVPNFQLFEK QEPGENSEILPTLK QEPGENSEILPTLK YVRPGGGFVPNFQLFEK	0.0065	-0.02	0	0	0	2	0	0	0	1	0	2	0	0	0	0	0	0	0	2	0	0	0	1	0	3	0	0	0	0
	GPX3_HUMAN	0	0	50.0 AA STEP	50Step_Domain_p150.0_to_200.0	150	200	50		FLVGPDGIPIMR FLVGPDGIPIMR FLVGPDGIPIMR	0.2115	0	0	0	0	1	0	0	0	1	0	1	0	0	0	0	0	0	0	1	0	0	0	1	0	1	0	0	0	0
	GPX3_HUMAN	0	0	50.0 AA STEP	50Step_Domain_p200.0_to_226.0	200	226	26		MDILSYMR MDILSYMR	0.838	0	0	0	0	0	0	0	0	1	0	1	0	0	0	0	0	0	0	0	0	0	0	1	0	1	0	0	0	0
	GPX4_HUMAN	0	0	50.0 AA STEP	50Step_Domain_p0_to_50	0	50	50	DIDGHMVNLDK		1	0	0	0	0	0	0	0	1	0	0	0	0	0	0	0	0	0	0	0	0	0	1	0	0	0	0	0	0	0
	GPX4_HUMAN	0	1	50.0 AA STEP	50Step_Domain_p50.0_to_100.0	50	100	50	ILAFPCNQFGK DIDGHMVNLDK ILAFPCNQFGK TEVNYTQLVDLHAR	ILAFPCNQFGK TEVNYTQLVDLHAR ILAFPCNQFGK TEVNYTQLVDLHAR ILAFPCNQFGK TEVNYTQLVDLHAR ILAFPCNQFGK TEVNYTQLVDLHAR	0.0216	-0.02	0	0	0	2	1	2	2	2	0	0	0	2	0	0	0	0	0	2	1	2	3	2	0	0	0	2	0	0
	GPX4_HUMAN	0	1	50.0 AA STEP	50Step_Domain_p100.0_to_150.0	100	150	50	ILAFPCNQFGK QEPGSNEEIKEFAAGYNVK ILAFPCNQFGK	ILAFPCNQFGK ILAFPCNQFGK ILAFPCNQFGK ILAFPCNQFGK	1	-0.02	0	0	0	1	2	1	1	1	0	0	0	1	0	0	0	0	0	1	2	1	1	1	0	0	0	1	0	0
	GPX4_HUMAN	0	0	50.0 AA STEP	50Step_Domain_p150.0_to_197.0	150	197	47			1	0	0	0	0	0	0	0	0	0	0	0	0	0	0	0	0	0	0	0	0	0	0	0	0	0	0	0	0	0
	GRB2_HUMAN	1	1	50.0 AA STEP	50Step_Domain_p0_to_50	0	50	50	VLNEECDQNWYK VLNEECDQNWYK ATADDELSFK VLNEECDQNWYK ATADDELSFK VLNEECDQNWYK ATADDELSFK VLNEECDQNWYK	ATADDELSFK VLNEECDQNWYK ATADDELSFK VLNEECDQNWYK ATADDELSFK VLNEECDQNWYK ATADDELSFK VLNEECDQNWYK ATADDELSFK VLNEECDQNWYK ATADDELSFK	0.9705	0	0	1	1	1	1	0	2	1	2	1	0	1	2	1	0	2	1	2	1	0	2	2	2	2	0	2	2	1
	GRB2_HUMAN	0	0	50.0 AA STEP	50Step_Domain_p50.0_to_100.0	50	100	50	HDGAFLIR	ESESAPGDFSLSVK ESESAPGDFSLSVK	1	0	0	0	1	1	0	0	0	1	0	0	0	0	0	0	0	0	1	1	0	0	0	1	0	0	0	0	0	0
	GRB2_HUMAN	0	1	50.0 AA STEP	50Step_Domain_p100.0_to_150.0	100	150	50	FNSLNELVDYHR	FNSLNELVDYHR FNSLNELVDYHR FNSLNELVDYHR FNSLNELVDYHR FNSLNELVDYHR FNSLNELVDYHR	0.012	-0.02	0	1	0	1	1	0	0	1	0	1	0	1	0	1	0	1	0	1	1	0	0	1	0	1	0	1	0	1
	GRB2_HUMAN	0	0	50.0 AA STEP	50Step_Domain_p150.0_to_200.0	150	200	50			1	0	0	0	0	0	0	0	0	0	0	0	0	0	0	0	0	0	0	0	0	0	0	0	0	0	0	0	0	0
	GRB2_HUMAN	0	0	50.0 AA STEP	50Step_Domain_p200.0_to_217.0	200	217	17			1	0	0	0	0	0	0	0	0	0	0	0	0	0	0	0	0	0	0	0	0	0	0	0	0	0	0	0	0	0
	GSHR_HUMAN	0	0	50.0 AA STEP	50Step_Domain_p0_to_50	0	50	50			1	0	0	0	0	0	0	0	0	0	0	0	0	0	0	0	0	0	0	0	0	0	0	0	0	0	0	0	0	0
	GSHR_HUMAN	0	0	50.0 AA STEP	50Step_Domain_p50.0_to_100.0	50	100	50		LGGTCVNVGCVPK LGGTCVNVGCVPK LGGTCVNVGCVPK	0.0011	0	0	0	0	0	0	0	0	1	0	1	0	1	0	0	0	0	0	0	0	0	0	1	0	1	0	1	0	0
	GSHR_HUMAN	0	0	50.0 AA STEP	50Step_Domain_p100.0_to_150.0	100	150	50		LGGTCVNVGCVPK LGGTCVNVGCVPK LGGTCVNVGCVPK	0.0011	0	0	0	0	0	0	0	0	1	0	1	0	1	0	0	0	0	0	0	0	0	0	1	0	1	0	1	0	0
	GSHR_HUMAN	0	0	50.0 AA STEP	50Step_Domain_p150.0_to_200.0	150	200	50			1	0	0	0	0	0	0	0	0	0	0	0	0	0	0	0	0	0	0	0	0	0	0	0	0	0	0	0	0	0
	GSHR_HUMAN	0	0	50.0 AA STEP	50Step_Domain_p200.0_to_250.0	200	250	50			1	0	0	0	0	0	0	0	0	0	0	0	0	0	0	0	0	0	0	0	0	0	0	0	0	0	0	0	0	0
	GSHR_HUMAN	0	0	50.0 AA STEP	50Step_Domain_p250.0_to_300.0	250	300	50			1	0	0	0	0	0	0	0	0	0	0	0	0	0	0	0	0	0	0	0	0	0	0	0	0	0	0	0	0	0
	GSHR_HUMAN	0	0	50.0 AA STEP	50Step_Domain_p300.0_to_350.0	300	350	50			1	0	0	0	0	0	0	0	0	0	0	0	0	0	0	0	0	0	0	0	0	0	0	0	0	0	0	0	0	0
	GSHR_HUMAN	0	0	50.0 AA STEP	50Step_Domain_p350.0_to_400.0	350	400	50		ALLTPVAIAAGR ALLTPVAIAAGR ALLTPVAIAAGR	0.0011	0	0	0	0	0	0	0	0	1	0	1	0	1	0	0	0	0	0	0	0	0	0	1	0	1	0	1	0	0
	GSHR_HUMAN	0	0	50.0 AA STEP	50Step_Domain_p400.0_to_450.0	400	450	50			1	0	0	0	0	0	0	0	0	0	0	0	0	0	0	0	0	0	0	0	0	0	0	0	0	0	0	0	0	0
	GSHR_HUMAN	0	0	50.0 AA STEP	50Step_Domain_p450.0_to_500.0	450	500	50			1	0	0	0	0	0	0	0	0	0	0	0	0	0	0	0	0	0	0	0	0	0	0	0	0	0	0	0	0	0
	GSHR_HUMAN	0	0	50.0 AA STEP	50Step_Domain_p500.0_to_522.0	500	522	22			1	0	0	0	0	0	0	0	0	0	0	0	0	0	0	0	0	0	0	0	0	0	0	0	0	0	0	0	0	0
	HDGF_HUMAN	0	0	50.0 AA STEP	50Step_Domain_p0_to_50	0	50	50		IDEMPEAAVK CGDLVFAK IDEMPEAAVK IDEMPEAAVK	0.034	0	0	1	0	0	0	0	0	1	0	0	0	0	0	1	0	1	0	0	0	0	0	2	0	0	0	0	0	1
	HDGF_HUMAN	0	0	50.0 AA STEP	50Step_Domain_p50.0_to_100.0	50	100	50	GFSEGLWEIENNPTVK KGFSEGLWEIENNPTVK	KGFSEGLWEIENNPTVK GFSEGLWEIENNPTVK GFSEGLWEIENNPTVK	1	0	0	1	0	0	0	0	2	1	0	0	0	0	0	1	0	1	0	0	0	0	2	1	0	0	0	0	0	1
	HDGF_HUMAN	0	0	50.0 AA STEP	50Step_Domain_p100.0_to_150.0	100	150	50			1	0	0	0	0	0	0	0	0	0	0	0	0	0	0	0	0	0	0	0	0	0	0	0	0	0	0	0	0	0
	HDGF_HUMAN	0	0	50.0 AA STEP	50Step_Domain_p150.0_to_200.0	150	200	50			1	0	0	0	0	0	0	0	0	0	0	0	0	0	0	0	0	0	0	0	0	0	0	0	0	0	0	0	0	0
	HDGF_HUMAN	0	0	50.0 AA STEP	50Step_Domain_p200.0_to_240.0	200	240	40			1	0	0	0	0	0	0	0	0	0	0	0	0	0	0	0	0	0	0	0	0	0	0	0	0	0	0	0	0	0
	HXK1_HUMAN	0	0	50.0 AA STEP	50Step_Domain_p0_to_50	0	50	50			1	0	0	0	0	0	0	0	0	0	0	0	0	0	0	0	0	0	0	0	0	0	0	0	0	0	0	0	0	0
	HXK1_HUMAN	0	0	50.0 AA STEP	50Step_Domain_p50.0_to_100.0	50	100	50			1	0	0	0	0	0	0	0	0	0	0	0	0	0	0	0	0	0	0	0	0	0	0	0	0	0	0	0	0	0
	HXK1_HUMAN	0	0	50.0 AA STEP	50Step_Domain_p100.0_to_150.0	100	150	50			1	0	0	0	0	0	0	0	0	0	0	0	0	0	0	0	0	0	0	0	0	0	0	0	0	0	0	0	0	0
	HXK1_HUMAN	0	0	50.0 AA STEP	50Step_Domain_p150.0_to_200.0	150	200	50			1	0	0	0	0	0	0	0	0	0	0	0	0	0	0	0	0	0	0	0	0	0	0	0	0	0	0	0	0	0
	HXK1_HUMAN	0	0	50.0 AA STEP	50Step_Domain_p200.0_to_250.0	200	250	50			1	0	0	0	0	0	0	0	0	0	0	0	0	0	0	0	0	0	0	0	0	0	0	0	0	0	0	0	0	0
	HXK1_HUMAN	0	0	50.0 AA STEP	50Step_Domain_p250.0_to_300.0	250	300	50			1	0	0	0	0	0	0	0	0	0	0	0	0	0	0	0	0	0	0	0	0	0	0	0	0	0	0	0	0	0
	HXK1_HUMAN	0	0	50.0 AA STEP	50Step_Domain_p300.0_to_350.0	300	350	50		FNTSDVSAIEK ITPELLTR	0	0	0	0	0	0	0	0	0	0	0	1	0	0	0	0	0	0	0	0	0	0	0	0	0	2	0	0	0	0
	HXK1_HUMAN	0	0	50.0 AA STEP	50Step_Domain_p350.0_to_400.0	350	400	50			1	0	0	0	0	0	0	0	0	0	0	0	0	0	0	0	0	0	0	0	0	0	0	0	0	0	0	0	0	0
	HXK1_HUMAN	0	0	50.0 AA STEP	50Step_Domain_p400.0_to_450.0	400	450	50			1	0	0	0	0	0	0	0	0	0	0	0	0	0	0	0	0	0	0	0	0	0	0	0	0	0	0	0	0	0
	HXK1_HUMAN	0	0	50.0 AA STEP	50Step_Domain_p450.0_to_500.0	450	500	50			1	0	0	0	0	0	0	0	0	0	0	0	0	0	0	0	0	0	0	0	0	0	0	0	0	0	0	0	0	0
	HXK1_HUMAN	0	0	50.0 AA STEP	50Step_Domain_p500.0_to_550.0	500	550	50			1	0	0	0	0	0	0	0	0	0	0	0	0	0	0	0	0	0	0	0	0	0	0	0	0	0	0	0	0	0
	HXK1_HUMAN	0	0	50.0 AA STEP	50Step_Domain_p550.0_to_600.0	550	600	50			1	0	0	0	0	0	0	0	0	0	0	0	0	0	0	0	0	0	0	0	0	0	0	0	0	0	0	0	0	0
	HXK1_HUMAN	0	0	50.0 AA STEP	50Step_Domain_p600.0_to_650.0	600	650	50			1	0	0	0	0	0	0	0	0	0	0	0	0	0	0	0	0	0	0	0	0	0	0	0	0	0	0	0	0	0
	HXK1_HUMAN	0	0	50.0 AA STEP	50Step_Domain_p650.0_to_700.0	650	700	50			1	0	0	0	0	0	0	0	0	0	0	0	0	0	0	0	0	0	0	0	0	0	0	0	0	0	0	0	0	0
	HXK1_HUMAN	0	0	50.0 AA STEP	50Step_Domain_p700.0_to_750.0	700	750	50			1	0	0	0	0	0	0	0	0	0	0	0	0	0	0	0	0	0	0	0	0	0	0	0	0	0	0	0	0	0
	HXK1_HUMAN	0	0	50.0 AA STEP	50Step_Domain_p750.0_to_800.0	750	800	50			1	0	0	0	0	0	0	0	0	0	0	0	0	0	0	0	0	0	0	0	0	0	0	0	0	0	0	0	0	0
	HXK1_HUMAN	0	0	50.0 AA STEP	50Step_Domain_p800.0_to_850.0	800	850	50			1	0	0	0	0	0	0	0	0	0	0	0	0	0	0	0	0	0	0	0	0	0	0	0	0	0	0	0	0	0
	HXK1_HUMAN	0	0	50.0 AA STEP	50Step_Domain_p850.0_to_900.0	850	900	50			1	0	0	0	0	0	0	0	0	0	0	0	0	0	0	0	0	0	0	0	0	0	0	0	0	0	0	0	0	0
	HXK1_HUMAN	0	0	50.0 AA STEP	50Step_Domain_p900.0_to_917.0	900	917	17			1	0	0	0	0	0	0	0	0	0	0	0	0	0	0	0	0	0	0	0	0	0	0	0	0	0	0	0	0	0
	ICAL_HUMAN	0	0	50.0 AA STEP	50Step_Domain_p0_to_50	0	50	50			1	0	0	0	0	0	0	0	0	0	0	0	0	0	0	0	0	0	0	0	0	0	0	0	0	0	0	0	0	0
	ICAL_HUMAN	0	0	50.0 AA STEP	50Step_Domain_p50.0_to_100.0	50	100	50			1	0	0	0	0	0	0	0	0	0	0	0	0	0	0	0	0	0	0	0	0	0	0	0	0	0	0	0	0	0
	ICAL_HUMAN	0	1	50.0 AA STEP	50Step_Domain_p100.0_to_150.0	100	150	50	TKPQDMISAGGESVAGITAISGKPGDK	TKPQDMISAGGESVAGITAISGKPGDK SLTPAVPVESKPDKPSGK TKPQDMISAGGESVAGITAISGKPGDK SLTPAVPVESKPDKPSGK TKPQDMISAGGESVAGITAISGKPGDK TKPQDMISAGGESVAGITAISGKPGDK	0	-0.02	0	1	0	0	0	0	1	1	0	0	0	2	0	1	0	1	0	0	0	0	1	2	0	0	0	2	0	1
	ICAL_HUMAN	0	0	50.0 AA STEP	50Step_Domain_p150.0_to_200.0	150	200	50			1	0	0	0	0	0	0	0	0	0	0	0	0	0	0	0	0	0	0	0	0	0	0	0	0	0	0	0	0	0
	ICAL_HUMAN	0	0	50.0 AA STEP	50Step_Domain_p200.0_to_250.0	200	250	50			1	0	0	0	0	0	0	0	0	0	0	0	0	0	0	0	0	0	0	0	0	0	0	0	0	0	0	0	0	0
	ICAL_HUMAN	0	0	50.0 AA STEP	50Step_Domain_p250.0_to_300.0	250	300	50	DTMSDQALEALSASLGTR	DTMSDQALEALSASLGTR DTMSDQALEALSASLGTR DTMSDQALEALSASLGTR	0.3255	0	0	1	0	0	0	0	1	1	0	0	0	0	0	1	0	1	0	0	0	0	1	1	0	0	0	0	0	1
	ICAL_HUMAN	0	0	50.0 AA STEP	50Step_Domain_p300.0_to_350.0	300	350	50	CGEDDETIPSEYR DTMSDQALEALSASLGTR	DTMSDQALEALSASLGTR DTMSDQALEALSASLGTR DTMSDQALEALSASLGTR	0.3255	0	0	1	0	0	0	0	1	1	0	0	0	0	0	1	0	1	0	0	0	0	2	1	0	0	0	0	0	1
	ICAL_HUMAN	0	0	50.0 AA STEP	50Step_Domain_p350.0_to_400.0	350	400	50		AAAPAPVSEAVCR	1	0	0	1	0	0	0	0	0	0	0	0	0	0	0	0	0	2	0	0	0	0	0	0	0	0	0	0	0	0
	ICAL_HUMAN	0	0	50.0 AA STEP	50Step_Domain_p400.0_to_450.0	400	450	50	TSMCSIQSAPPEPATLK	AAAPAPVSEAVCR	1	0	0	1	0	0	0	0	1	0	0	0	0	0	0	0	0	2	0	0	0	0	1	0	0	0	0	0	0	0
	ICAL_HUMAN	0	0	50.0 AA STEP	50Step_Domain_p450.0_to_500.0	450	500	50			1	0	0	0	0	0	0	0	0	0	0	0	0	0	0	0	0	0	0	0	0	0	0	0	0	0	0	0	0	0
	ICAL_HUMAN	0	0	50.0 AA STEP	50Step_Domain_p500.0_to_550.0	500	550	50			1	0	0	0	0	0	0	0	0	0	0	0	0	0	0	0	0	0	0	0	0	0	0	0	0	0	0	0	0	0
	ICAL_HUMAN	0	0	50.0 AA STEP	50Step_Domain_p550.0_to_600.0	550	600	50			1	0	0	0	0	0	0	0	0	0	0	0	0	0	0	0	0	0	0	0	0	0	0	0	0	0	0	0	0	0
	ICAL_HUMAN	0	0	50.0 AA STEP	50Step_Domain_p600.0_to_650.0	600	650	50			1	0	0	0	0	0	0	0	0	0	0	0	0	0	0	0	0	0	0	0	0	0	0	0	0	0	0	0	0	0
	ICAL_HUMAN	0	0	50.0 AA STEP	50Step_Domain_p650.0_to_700.0	650	700	50			1	0	0	0	0	0	0	0	0	0	0	0	0	0	0	0	0	0	0	0	0	0	0	0	0	0	0	0	0	0
	ICAL_HUMAN	0	0	50.0 AA STEP	50Step_Domain_p700.0_to_708.0	700	708	8			1	0	0	0	0	0	0	0	0	0	0	0	0	0	0	0	0	0	0	0	0	0	0	0	0	0	0	0	0	0
	IDHP_HUMAN	0	0	50.0 AA STEP	50Step_Domain_p0_to_50	0	50	50		VAKPVVEMDGDEMTR VAKPVVEMDGDEMTR	1	0	0	0	0	0	0	1	0	0	0	0	0	0	0	1	0	0	0	0	0	1	0	0	0	0	0	0	0	2
	IDHP_HUMAN	0	1	50.0 AA STEP	50Step_Domain_p50.0_to_100.0	50	100	50	LILPHVDIQLK	LILPHVDIQLK VAKPVVEMDGDEMTR LILPHVDIQLK DQTDDQVTIDSALATQK LILPHVDIQLK VAKPVVEMDGDEMTR YFDLGLPNRDQTDDQVTIDSALATQK	0.878	-0.02	0	0	0	0	0	2	0	0	0	0	0	2	2	3	0	0	0	0	0	2	0	0	0	0	0	1	1	6
	IDHP_HUMAN	0	0	50.0 AA STEP	50Step_Domain_p100.0_to_150.0	100	150	50		DQTDDQVTIDSALATQK NILGGTVFR YFDLGLPNRDQTDDQVTIDSALATQK	1	0	0	0	0	0	0	0	0	0	0	0	0	0	0	2	0	0	0	0	0	0	0	0	0	0	0	0	0	3
	IDHP_HUMAN	0	0	50.0 AA STEP	50Step_Domain_p150.0_to_200.0	150	200	50		ATDFVADR	1	0	0	0	0	0	0	0	0	0	0	0	0	0	0	1	0	0	0	0	0	0	0	0	0	0	0	0	0	1
	IDHP_HUMAN	0	0	50.0 AA STEP	50Step_Domain_p200.0_to_250.0	200	250	50			1	0	0	0	0	0	0	0	0	0	0	0	0	0	0	0	0	0	0	0	0	0	0	0	0	0	0	0	0	0
	IDHP_HUMAN	0	3	50.0 AA STEP	50Step_Domain_p250.0_to_300.0	250	300	50	FKDIFQEIFDK	LIDDMVAQVLK LIDDMVAQVLK FKDIFQEIFDK LIDDMVAQVLK LIDDMVAQVLK LIDDMVAQVLK FKDIFQEIFDK LIDDMVAQVLK DIFQEIFDK FKDIFQEIFDK LIDDMVAQVLK	0	-0.06	0	2	0	4	0	2	0	2	0	3	0	4	2	2	0	1	0	1	0	2	0	1	0	1	0	2	1	4
	IDHP_HUMAN	0	0	50.0 AA STEP	50Step_Domain_p300.0_to_350.0	300	350	50		TIEAEAAHGTVTR TIEAEAAHGTVTR	1	0	0	2	0	0	0	0	0	0	0	0	0	0	0	1	0	1	0	0	0	0	0	0	0	0	0	0	0	2
	IDHP_HUMAN	1	2	50.0 AA STEP	50Step_Domain_p350.0_to_400.0	350	400	50	GKLDGNQDLIR GKLDGNQDLIR	GKLDGNQDLIR TIEAEAAHGTVTR GKLDGNQDLIR GKLDGNQDLIR GKLDGNQDLIR GKLDGNQDLIR GKLDGNQDLIR TIEAEAAHGTVTR	0.073	-0.02	0	4	0	0	0	1	4	2	0	3	0	2	2	2	0	2	0	0	0	1	1	1	0	1	0	1	1	3
	IDHP_HUMAN	1	2	50.0 AA STEP	50Step_Domain_p400.0_to_450.0	400	450	50	DLAGCIHGLSNVK LNEHFLNTTDFLDTIK	VCVETVESGAMTK LNEHFLNTTDFLDTIK LNEHFLNTTDFLDTIK VCVETVESGAMTK DLAGCIHGLSNVK VCVETVESGAMTK VCVETVESGAMTK LNEHFLNTTDFLDTIK	0.01	-0.02	0	2	0	4	0	2	4	4	0	3	0	0	2	1	0	1	0	1	0	2	1	2	0	1	0	0	1	2
	IDHP_HUMAN	0	0	50.0 AA STEP	50Step_Domain_p450.0_to_452.0	450	452	2			1	0	0	0	0	0	0	0	0	0	0	0	0	0	0	0	0	0	0	0	0	0	0	0	0	0	0	0	0	0
	IGHM_HUMAN	0	0	50.0 AA STEP	50Step_Domain_p0_to_50	0	50	50			1	0	0	0	0	0	0	0	0	0	0	0	0	0	0	0	0	0	0	0	0	0	0	0	0	0	0	0	0	0
	IGHM_HUMAN	8	8	50.0 AA STEP	50Step_Domain_p50.0_to_100.0	50	100	50	DVMQGTDEHVVCK YAATSQVLLPSK DVMQGTDEHVVCK YAATSQVLLPSK YAATSQVLLPSKDVMQGTDEHVVCK YAATSQVLLPSK DVMQGTDEHVVCK NVPLPVIAELPPK YAATSQVLLPSK YAATSQVLLPSKDVMQGTDEHVVCK DVMQGTDEHVVCK YAATSQVLLPSK NVPLPVIAELPPK NVPLPVIAELPPK	NVPLPVIAELPPK YAATSQVLLPSK YAATSQVLLPSKDVMQGTDEHVVCK NVPLPVIAELPPK YAATSQVLLPSK NVPLPVIAELPPK YAATSQVLLPSK YAATSQVLLPSKDVMQGTDEHVVCK NVPLPVIAELPPK YAATSQVLLPSK YAATSQVLLPSKDVMQGTDEHVVCK DVMQGTDEHVVCK NVPLPVIAELPPK YAATSQVLLPSK YAATSQVLLPSKDVMQGTDEHVVCK NVPLPVIAELPPK YAATSQVLLPSK YAATSQVLLPSKDVMQGTDEHVVCK NVPLPVIAELPPK YAATSQVLLPSK	1	0	9	7	8	5	3	7	11	9	4	11	14	10	4	5	2	5	3	3	1	5	15	14	2	19	7	14	1	3
	IGHM_HUMAN	11	11	50.0 AA STEP	50Step_Domain_p100.0_to_150.0	100	150	50	DGFFGNPR VSVFVPPR DGFFGNPR VSVFVPPR DGFFGNPR QIQVSWLR VSVFVPPR DGFFGNPR NVPLPVIAELPPK VSVFVPPR DGFFGNPR VSVFVPPR NVPLPVIAELPPK VSVFVPPR DGFFGNPR NVPLPVIAELPPK VSVFVPPR	DGFFGNPR NVPLPVIAELPPK QIQVSWLR VSVFVPPR NVPLPVIAELPPK QIQVSWLR VSVFVPPR DGFFGNPR NVPLPVIAELPPK QIQVSWLR VSVFVPPR DGFFGNPR NVPLPVIAELPPK QIQVSWLR VSVFVPPR DGFFGNPR LICQATGFSPR NVPLPVIAELPPK QIQVSWLR VSVFVPPR DGFFGNPR NVPLPVIAELPPK QIQVSWLR VSVFVPPR DGFFGNPR NVPLPVIAELPPK VSVFVPPR	1	0	9	12	8	11	12	9	9	10	6	12	18	13	13	10	2	9	3	6	4	7	12	15	3	22	9	18	3	6
	IGHM_HUMAN	5	3	50.0 AA STEP	50Step_Domain_p150.0_to_200.0	150	200	50	QVGSGVTTDQVQAEAK QVGSGVTTDQVQAEAK QVGSGVTTDQVQAEAK ESGPTTYK QVGSGVTTDQVQAEAK QVGSGVTTDQVQAEAKESGPTTYK VTSTLTIK QVGSGVTTDQVQAEAK QVGSGVTTDQVQAEAKESGPTTYK VTSTLTIK QVGSGVTTDQVQAEAK VTSTLTIK QVGSGVTTDQVQAEAK VTSTLTIK	QVGSGVTTDQVQAEAK VTSTLTIK QVGSGVTTDQVQAEAK VTSTLTIK QVGSGVTTDQVQAEAK VTSTLTIK QVGSGVTTDQVQAEAK QVGSGVTTDQVQAEAKESGPTTYK VTSTLTIK QVGSGVTTDQVQAEAK QVGSGVTTDQVQAEAKESGPTTYK VTSTLTIK QVGSGVTTDQVQAEAK QVGSGVTTDQVQAEAK VTSTLTIK	0.325	0.04	4	3	3	4	3	3	4	3	6	2	4	1	9	5	1	2	1	2	1	2	5	4	3	3	2	2	2	3
	IGHM_HUMAN	0	0	50.0 AA STEP	50Step_Domain_p200.0_to_250.0	200	250	50			1	0	0	0	0	0	0	0	0	0	0	0	0	0	0	0	0	0	0	0	0	0	0	0	0	0	0	0	0	0
	IGHM_HUMAN	0	0	50.0 AA STEP	50Step_Domain_p250.0_to_300.0	250	300	50			1	0	0	0	0	0	0	0	0	0	0	0	0	0	0	0	0	0	0	0	0	0	0	0	0	0	0	0	0	0
	IGHM_HUMAN	1	2	50.0 AA STEP	50Step_Domain_p300.0_to_350.0	300	350	50	FTCTVTHTDLPSPLK FTCTVTHTDLPSPLK FTCTVTHTDLPSPLK	FTCTVTHTDLPSPLK FTCTVTHTDLPSPLK FTCTVTHTDLPSPLK FTCTVTHTDLPSPLK FTCTVTHTDLPSPLK	1	-0.02	0	0	3	2	0	3	1	1	2	2	0	3	0	0	0	0	1	1	0	2	2	2	1	3	0	4	0	0
	IGHM_HUMAN	1	4	50.0 AA STEP	50Step_Domain_p350.0_to_400.0	350	400	50	YVTSAPMPEPQAPGR GQPLSPEK YVTSAPMPEPQAPGR YVTSAPMPEPQAPGR	YVTSAPMPEPQAPGR YVTSAPMPEPQAPGR YFAHSILTVSEEEWNTGETYTCVVAHEALPNR YVTSAPMPEPQAPGR GQPLSPEK YVTSAPMPEPQAPGR GQPLSPEK YVTSAPMPEPQAPGR YVTSAPMPEPQAPGR YVTSAPMPEPQAPGR	0.029	-0.06	0	4	0	4	3	4	3	5	2	2	0	1	0	5	0	3	0	2	1	3	4	7	1	4	0	2	0	3
	IGHM_HUMAN	0	0	50.0 AA STEP	50Step_Domain_p400.0_to_450.0	400	450	50		YFAHSILTVSEEEWNTGETYTCVVAHEALPNR	1	0	0	0	0	0	0	1	0	0	0	0	0	0	0	0	0	0	0	0	0	1	0	0	0	0	0	0	0	0
	IGHM_HUMAN	0	0	50.0 AA STEP	50Step_Domain_p450.0_to_453.0	450	453	3			1	0	0	0	0	0	0	0	0	0	0	0	0	0	0	0	0	0	0	0	0	0	0	0	0	0	0	0	0	0
	ILF3_HUMAN	0	0	50.0 AA STEP	50Step_Domain_p0_to_50	0	50	50			1	0	0	0	0	0	0	0	0	0	0	0	0	0	0	0	0	0	0	0	0	0	0	0	0	0	0	0	0	0
	ILF3_HUMAN	0	0	50.0 AA STEP	50Step_Domain_p50.0_to_100.0	50	100	50			1	0	0	0	0	0	0	0	0	0	0	0	0	0	0	0	0	0	0	0	0	0	0	0	0	0	0	0	0	0
	ILF3_HUMAN	0	0	50.0 AA STEP	50Step_Domain_p100.0_to_150.0	100	150	50			1	0	0	0	0	0	0	0	0	0	0	0	0	0	0	0	0	0	0	0	0	0	0	0	0	0	0	0	0	0
	ILF3_HUMAN	0	0	50.0 AA STEP	50Step_Domain_p150.0_to_200.0	150	200	50			1	0	0	0	0	0	0	0	0	0	0	0	0	0	0	0	0	0	0	0	0	0	0	0	0	0	0	0	0	0
	ILF3_HUMAN	0	0	50.0 AA STEP	50Step_Domain_p200.0_to_250.0	200	250	50			1	0	0	0	0	0	0	0	0	0	0	0	0	0	0	0	0	0	0	0	0	0	0	0	0	0	0	0	0	0
	ILF3_HUMAN	0	0	50.0 AA STEP	50Step_Domain_p250.0_to_300.0	250	300	50			1	0	0	0	0	0	0	0	0	0	0	0	0	0	0	0	0	0	0	0	0	0	0	0	0	0	0	0	0	0
	ILF3_HUMAN	0	1	50.0 AA STEP	50Step_Domain_p300.0_to_350.0	300	350	50	VLGMDPLPSK EDITQSAQHALR	VLGMDPLPSK VLGMDPLPSK VLGMDPLPSK EDITQSAQHALR EDITQSAQHALR VLGMDPLPSK	0.0036	-0.02	1	1	0	0	1	0	0	1	0	1	0	1	0	1	1	1	0	0	1	0	0	1	0	1	0	1	0	2
	ILF3_HUMAN	0	0	50.0 AA STEP	50Step_Domain_p350.0_to_400.0	350	400	50			1	0	0	0	0	0	0	0	0	0	0	0	0	0	0	0	0	0	0	0	0	0	0	0	0	0	0	0	0	0
	ILF3_HUMAN	0	0	50.0 AA STEP	50Step_Domain_p400.0_to_450.0	400	450	50			1	0	0	0	0	0	0	0	0	0	0	0	0	0	0	0	0	0	0	0	0	0	0	0	0	0	0	0	0	0
	ILF3_HUMAN	0	1	50.0 AA STEP	50Step_Domain_p450.0_to_500.0	450	500	50	VLQDMGLPTGAEGR VLQDMGLPTGAEGR	VLQDMGLPTGAEGR VLQDMGLPTGAEGR VLQDMGLPTGAEGR VLQDMGLPTGAEGR	0.2142	-0.02	1	1	0	1	1	0	0	1	0	0	0	0	0	1	1	1	0	1	1	0	0	1	0	0	0	0	0	1
	ILF3_HUMAN	0	0	50.0 AA STEP	50Step_Domain_p500.0_to_550.0	500	550	50		YELISETGGSHDK	1	0	0	0	0	0	0	0	0	0	0	0	0	0	0	1	0	0	0	0	0	0	0	0	0	0	0	0	0	1
	ILF3_HUMAN	0	1	50.0 AA STEP	50Step_Domain_p550.0_to_600.0	550	600	50		AYAALAALEK AYAALAALEK AYAALAALEK AYAALAALEK AYAALAALEK YELISETGGSHDK	0	-0.02	0	0	0	1	0	0	0	1	0	1	0	1	0	1	0	0	0	1	0	0	0	1	0	1	0	1	0	2
	ILF3_HUMAN	0	0	50.0 AA STEP	50Step_Domain_p600.0_to_650.0	600	650	50			1	0	0	0	0	0	0	0	0	0	0	0	0	0	0	0	0	0	0	0	0	0	0	0	0	0	0	0	0	0
	ILF3_HUMAN	0	0	50.0 AA STEP	50Step_Domain_p650.0_to_700.0	650	700	50			1	0	0	0	0	0	0	0	0	0	0	0	0	0	0	0	0	0	0	0	0	0	0	0	0	0	0	0	0	0
	ILF3_HUMAN	0	0	50.0 AA STEP	50Step_Domain_p700.0_to_750.0	700	750	50			1	0	0	0	0	0	0	0	0	0	0	0	0	0	0	0	0	0	0	0	0	0	0	0	0	0	0	0	0	0
[truncated: 5,417 more rows]

## Sheet: Least var photo sig dif reg
Photoageing sig dif regions
[truncated: 337 more rows]

## Sheet: zeros in whole group removed
Photoageing sig dif regions
[truncated: 251 more rows]

[truncated: 1 more sheets: Domains, repeats and regions]
