# Supplementary material for: Peptide location fingerprinting reveals modification‐associated biomarker candidates of ageing in human tissue proteomes
Source: Aging Cell. 2021 Apr 8;20(5):e13355. doi: 10.1111/acel.13355 (PMC8135079; doi:10.1111/acel.13355)
Supplement: Supplementary file 7 — Tab S6 [file ACEL-20-e13355-s015.xlsx]

## Sheet: Epiderm protein 50 aa regions
GeneAC	Buttock	Forearm	Domain Type	Domain_Name	Domain_Start	Domain_Finish	Domain_Length	Peptides Buttock	Peptides Forearm	p: Forearm vs Buttock	Diff Forearm vs Buttock	20180601_SherrattM_MO_01.raw (Full_Skin_1)	20180601_SherrattM_MO_02.raw (Full_Skin_2)	20180601_SherrattM_MO_03.raw (Full_Skin_3)	20180601_SherrattM_MO_04.raw (Full_Skin_4)	20180601_SherrattM_MO_05.raw (Full_Skin_5)	20180601_SherrattM_MO_06.raw (Full_Skin_6)	20180601_SherrattM_MO_07.raw (Full_Skin_7)	20180601_SherrattM_MO_08.raw (Full_Skin_8)	20180601_SherrattM_MO_09.raw (Full_Skin_9)	20180601_SherrattM_MO_10.raw (Full_Skin_10)	20180601_SherrattM_MO_11.raw (Full_Skin_11)	20180601_SherrattM_MO_12.raw (Full_Skin_12)	20180601_SherrattM_MO_13.raw (Full_Skin_13)	20180601_SherrattM_MO_14.raw (Full_Skin_14)	Original_20180601_SherrattM_MO_01.raw (Full_Skin_1)	Original_20180601_SherrattM_MO_02.raw (Full_Skin_2)	Original_20180601_SherrattM_MO_03.raw (Full_Skin_3)	Original_20180601_SherrattM_MO_04.raw (Full_Skin_4)	Original_20180601_SherrattM_MO_05.raw (Full_Skin_5)	Original_20180601_SherrattM_MO_06.raw (Full_Skin_6)	Original_20180601_SherrattM_MO_07.raw (Full_Skin_7)	Original_20180601_SherrattM_MO_08.raw (Full_Skin_8)	Original_20180601_SherrattM_MO_09.raw (Full_Skin_9)	Original_20180601_SherrattM_MO_10.raw (Full_Skin_10)	Original_20180601_SherrattM_MO_11.raw (Full_Skin_11)	Original_20180601_SherrattM_MO_12.raw (Full_Skin_12)	Original_20180601_SherrattM_MO_13.raw (Full_Skin_13)	Original_20180601_SherrattM_MO_14.raw (Full_Skin_14)
H4_HUMAN	26	12	50.0 AA STEP	50Step_Domain_p0_to_50	0	50	50	DNIQGITKPAIR ISGLIYEETR DNIQGITKPAIR ISGLIYEETR DNIQGITKPAIR ISGLIYEETR ISGLIYEETRGVLK DNIQGITKPAIR ISGLIYEETR ISGLIYEETRGVLK DNIQGITKPAIR ISGLIYEETR ISGLIYEETRGVLK DNIQGITKPAIR ISGLIYEETR ISGLIYEETRGVLK DNIQGITKPAIR ISGLIYEETR ISGLIYEETRGVLK	DNIQGITKPAIR ISGLIYEETR DNIQGITKPAIR ISGLIYEETR DNIQGITKPAIR ISGLIYEETR ISGLIYEETRGVLK DNIQGITKPAIR ISGLIYEETR DNIQGITKPAIR ISGLIYEETR DNIQGITKPAIR ISGLIYEETR DNIQGITKPAIR ISGLIYEETR	0.0699	0.28	28	24	28	4	22	5	33	5	4	5	43	22	22	19	6	5	6	8	7	7	7	6	7	6	9	7	7	6
H4_HUMAN	44	17	50.0 AA STEP	50Step_Domain_p50.0_to_100.0	50	100	50	DAVTYTEHAK ISGLIYEETR TVTAMDVVYALK TVTAMDVVYALKR VFLENVIR VFLENVIRDAVTYTEHAK DAVTYTEHAK ISGLIYEETR TVTAMDVVYALK TVTAMDVVYALKR VFLENVIR VFLENVIRDAVTYTEHAK DAVTYTEHAK ISGLIYEETR ISGLIYEETRGVLK KTVTAMDVVYALKR TVTAMDVVYALK VFLENVIR VFLENVIRDAVTYTEHAK VFLENVIRDAVTYTEHAKR ISGLIYEETR ISGLIYEETRGVLK KTVTAMDVVYALK KTVTAMDVVYALKR TVTAMDVVYALK TVTAMDVVYALKR VFLENVIR VFLENVIRDAVTYTEHAK DAVTYTEHAK ISGLIYEETR …	ISGLIYEETR TVTAMDVVYALK VFLENVIR DAVTYTEHAK ISGLIYEETR TVTAMDVVYALK TVTAMDVVYALKR VFLENVIR VFLENVIRDAVTYTEHAK ISGLIYEETR ISGLIYEETRGVLK TVTAMDVVYALK TVTAMDVVYALKR VFLENVIR VFLENVIRDAVTYTEHAK ISGLIYEETR TVTAMDVVYALK TVTAMDVVYALKR VFLENVIR VFLENVIRDAVTYTEHAK ISGLIYEETR TVTAMDVVYALK TVTAMDVVYALKR VFLENVIR VFLENVIRDAVTYTEHAK ISGLIYEETR TVTAMDVVYALK VFLENVIR VFLENVIRDAVTYTEHAK ISGLIYEETR TVTAMDVVYALK …	0.0003	0.54	52	43	57	7	38	7	52	6	7	6	76	25	28	25	11	9	12	12	12	9	11	8	12	7	16	8	9	8
H4_HUMAN	0	0	50.0 AA STEP	50Step_Domain_p100.0_to_103.0	100	103	3			1	0	0	0	0	0	0	0	0	0	0	0	0	0	0	0	0	0	0	0	0	0	0	0	0	0	0	0	0	0
C1S_HUMAN	0	0	50.0 AA STEP	50Step_Domain_p0_to_50	0	50	50			1	0	0	0	0	0	0	0	0	0	0	0	0	0	0	0	0	0	0	0	0	0	0	0	0	0	0	0	0	0
C1S_HUMAN	0	0	50.0 AA STEP	50Step_Domain_p50.0_to_100.0	50	100	50			1	0	0	0	0	0	0	0	0	0	0	0	0	0	0	0	0	0	0	0	0	0	0	0	0	0	0	0	0	0
C1S_HUMAN	0	0	50.0 AA STEP	50Step_Domain_p100.0_to_150.0	100	150	50			1	0	0	0	0	0	0	0	0	0	0	0	0	0	0	0	0	0	0	0	0	0	0	0	0	0	0	0	0	0
C1S_HUMAN	0	0	50.0 AA STEP	50Step_Domain_p150.0_to_200.0	150	200	50			1	0	0	0	0	0	0	0	0	0	0	0	0	0	0	0	0	0	0	0	0	0	0	0	0	0	0	0	0	0
C1S_HUMAN	0	0	50.0 AA STEP	50Step_Domain_p200.0_to_250.0	200	250	50			1	0	0	0	0	0	0	0	0	0	0	0	0	0	0	0	0	0	0	0	0	0	0	0	0	0	0	0	0	0
C1S_HUMAN	0	0	50.0 AA STEP	50Step_Domain_p250.0_to_300.0	250	300	50			1	0	0	0	0	0	0	0	0	0	0	0	0	0	0	0	0	0	0	0	0	0	0	0	0	0	0	0	0	0
C1S_HUMAN	0	0	50.0 AA STEP	50Step_Domain_p300.0_to_350.0	300	350	50			1	0	0	0	0	0	0	0	0	0	0	0	0	0	0	0	0	0	0	0	0	0	0	0	0	0	0	0	0	0
C1S_HUMAN	0	0	50.0 AA STEP	50Step_Domain_p350.0_to_400.0	350	400	50			1	0	0	0	0	0	0	0	0	0	0	0	0	0	0	0	0	0	0	0	0	0	0	0	0	0	0	0	0	0
C1S_HUMAN	0	0	50.0 AA STEP	50Step_Domain_p400.0_to_450.0	400	450	50			1	0	0	0	0	0	0	0	0	0	0	0	0	0	0	0	0	0	0	0	0	0	0	0	0	0	0	0	0	0
C1S_HUMAN	0	0	50.0 AA STEP	50Step_Domain_p450.0_to_500.0	450	500	50			1	0	0	0	0	0	0	0	0	0	0	0	0	0	0	0	0	0	0	0	0	0	0	0	0	0	0	0	0	0
C1S_HUMAN	0	0	50.0 AA STEP	50Step_Domain_p500.0_to_550.0	500	550	50	LLEVPEGR TNFDNDIALVR		0.0042	0	0	0	1	0	0	0	0	0	0	0	0	0	0	0	0	0	2	0	0	0	0	0	0	0	0	0	0	0
C1S_HUMAN	0	0	50.0 AA STEP	50Step_Domain_p550.0_to_600.0	550	600	50			1	0	0	0	0	0	0	0	0	0	0	0	0	0	0	0	0	0	0	0	0	0	0	0	0	0	0	0	0	0
C1S_HUMAN	0	0	50.0 AA STEP	50Step_Domain_p600.0_to_650.0	600	650	50			1	0	0	0	0	0	0	0	0	0	0	0	0	0	0	0	0	0	0	0	0	0	0	0	0	0	0	0	0	0
C1S_HUMAN	0	0	50.0 AA STEP	50Step_Domain_p650.0_to_688.0	650	688	38			1	0	0	0	0	0	0	0	0	0	0	0	0	0	0	0	0	0	0	0	0	0	0	0	0	0	0	0	0	0
CO3_HUMAN	0	0	50.0 AA STEP	50Step_Domain_p0_to_50	0	50	50			1	0	0	0	0	0	0	0	0	0	0	0	0	0	0	0	0	0	0	0	0	0	0	0	0	0	0	0	0	0
CO3_HUMAN	0	0	50.0 AA STEP	50Step_Domain_p50.0_to_100.0	50	100	50			1	0	0	0	0	0	0	0	0	0	0	0	0	0	0	0	0	0	0	0	0	0	0	0	0	0	0	0	0	0
CO3_HUMAN	0	0	50.0 AA STEP	50Step_Domain_p100.0_to_150.0	100	150	50			1	0	0	0	0	0	0	0	0	0	0	0	0	0	0	0	0	0	0	0	0	0	0	0	0	0	0	0	0	0
CO3_HUMAN	0	0	50.0 AA STEP	50Step_Domain_p150.0_to_200.0	150	200	50			1	0	0	0	0	0	0	0	0	0	0	0	0	0	0	0	0	0	0	0	0	0	0	0	0	0	0	0	0	0
CO3_HUMAN	0	0	50.0 AA STEP	50Step_Domain_p200.0_to_250.0	200	250	50			1	0	0	0	0	0	0	0	0	0	0	0	0	0	0	0	0	0	0	0	0	0	0	0	0	0	0	0	0	0
CO3_HUMAN	1	0	50.0 AA STEP	50Step_Domain_p250.0_to_300.0	250	300	50	RIPIEDGSGEVVLSR ISLPESLK RIPIEDGSGEVVLSR RIPIEDGSGEVVLSR ISLPESLK RIPIEDGSGEVVLSR	RIPIEDGSGEVVLSR ISLPESLK	0.0238	0.02	0	0	1	0	1	1	1	0	0	0	1	0	1	1	0	0	1	0	1	1	1	0	0	0	1	0	2	1
CO3_HUMAN	1	0	50.0 AA STEP	50Step_Domain_p300.0_to_350.0	300	350	50	RIPIEDGSGEVVLSR RIPIEDGSGEVVLSR VLLDGVQNPR RIPIEDGSGEVVLSR RIPIEDGSGEVVLSR	RIPIEDGSGEVVLSR	0.0238	0.02	0	0	1	0	0	1	1	0	0	0	1	0	1	0	0	0	1	0	0	1	2	0	0	0	1	0	1	0
CO3_HUMAN	1	0	50.0 AA STEP	50Step_Domain_p350.0_to_400.0	350	400	50	VPVAVQGEDTVQSLTQGDGVAK VPVAVQGEDTVQSLTQGDGVAK VPVAVQGEDTVQSLTQGDGVAK VPVAVQGEDTVQSLTQGDGVAK	VPVAVQGEDTVQSLTQGDGVAK	0.0238	0.02	0	0	1	0	0	1	1	0	0	0	1	0	1	0	0	0	1	0	0	1	1	0	0	0	1	0	2	0
CO3_HUMAN	1	0	50.0 AA STEP	50Step_Domain_p400.0_to_450.0	400	450	50	KQELSEAEQATR VPVAVQGEDTVQSLTQGDGVAK VPVAVQGEDTVQSLTQGDGVAK VPVAVQGEDTVQSLTQGDGVAK VPVAVQGEDTVQSLTQGDGVAK	VPVAVQGEDTVQSLTQGDGVAK	0.0238	0.02	0	0	1	0	0	1	1	0	0	0	1	0	1	0	0	0	2	0	0	1	1	0	0	0	1	0	2	0
CO3_HUMAN	0	0	50.0 AA STEP	50Step_Domain_p450.0_to_500.0	450	500	50			1	0	0	0	0	0	0	0	0	0	0	0	0	0	0	0	0	0	0	0	0	0	0	0	0	0	0	0	0	0
CO3_HUMAN	0	0	50.0 AA STEP	50Step_Domain_p500.0_to_550.0	500	550	50			1	0	0	0	0	0	0	0	0	0	0	0	0	0	0	0	0	0	0	0	0	0	0	0	0	0	0	0	0	0
CO3_HUMAN	0	0	50.0 AA STEP	50Step_Domain_p550.0_to_600.0	550	600	50			1	0	0	0	0	0	0	0	0	0	0	0	0	0	0	0	0	0	0	0	0	0	0	0	0	0	0	0	0	0
CO3_HUMAN	0	0	50.0 AA STEP	50Step_Domain_p600.0_to_650.0	600	650	50			1	0	0	0	0	0	0	0	0	0	0	0	0	0	0	0	0	0	0	0	0	0	0	0	0	0	0	0	0	0
CO3_HUMAN	0	0	50.0 AA STEP	50Step_Domain_p650.0_to_700.0	650	700	50			1	0	0	0	0	0	0	0	0	0	0	0	0	0	0	0	0	0	0	0	0	0	0	0	0	0	0	0	0	0
CO3_HUMAN	1	1	50.0 AA STEP	50Step_Domain_p700.0_to_750.0	700	750	50	FISLGEACK FISLGEACK FISLGEACK FISLGEACK FISLGEACK	FISLGEACK FISLGEACK FISLGEACK	1	0	0	0	1	2	1	1	1	0	0	0	1	0	1	1	0	0	1	1	1	1	1	0	0	0	1	0	1	1
CO3_HUMAN	0	0	50.0 AA STEP	50Step_Domain_p750.0_to_800.0	750	800	50			1	0	0	0	0	0	0	0	0	0	0	0	0	0	0	0	0	0	0	0	0	0	0	0	0	0	0	0	0	0
CO3_HUMAN	0	0	50.0 AA STEP	50Step_Domain_p800.0_to_850.0	800	850	50			1	0	0	0	0	0	0	0	0	0	0	0	0	0	0	0	0	0	0	0	0	0	0	0	0	0	0	0	0	0
CO3_HUMAN	0	0	50.0 AA STEP	50Step_Domain_p850.0_to_900.0	850	900	50			1	0	0	0	0	0	0	0	0	0	0	0	0	0	0	0	0	0	0	0	0	0	0	0	0	0	0	0	0	0
CO3_HUMAN	0	0	50.0 AA STEP	50Step_Domain_p900.0_to_950.0	900	950	50			1	0	0	0	0	0	0	0	0	0	0	0	0	0	0	0	0	0	0	0	0	0	0	0	0	0	0	0	0	0
CO3_HUMAN	0	0	50.0 AA STEP	50Step_Domain_p950.0_to_1000.0	950	1000	50			1	0	0	0	0	0	0	0	0	0	0	0	0	0	0	0	0	0	0	0	0	0	0	0	0	0	0	0	0	0
CO3_HUMAN	1	0	50.0 AA STEP	50Step_Domain_p1000.0_to_1050.0	1000	1050	50	QGALELIK QGALELIK QGALELIK QGALELIK	QGALELIK	0.0238	0.02	0	0	1	0	0	0	1	0	0	0	1	0	1	1	0	0	1	0	0	0	1	0	0	0	1	0	1	1
CO3_HUMAN	0	0	50.0 AA STEP	50Step_Domain_p1050.0_to_1100.0	1050	1100	50			1	0	0	0	0	0	0	0	0	0	0	0	0	0	0	0	0	0	0	0	0	0	0	0	0	0	0	0	0	0
CO3_HUMAN	0	0	50.0 AA STEP	50Step_Domain_p1100.0_to_1150.0	1100	1150	50			1	0	0	0	0	0	0	0	0	0	0	0	0	0	0	0	0	0	0	0	0	0	0	0	0	0	0	0	0	0
CO3_HUMAN	0	0	50.0 AA STEP	50Step_Domain_p1150.0_to_1200.0	1150	1200	50			1	0	0	0	0	0	0	0	0	0	0	0	0	0	0	0	0	0	0	0	0	0	0	0	0	0	0	0	0	0
CO3_HUMAN	0	0	50.0 AA STEP	50Step_Domain_p1200.0_to_1250.0	1200	1250	50			1	0	0	0	0	0	0	0	0	0	0	0	0	0	0	0	0	0	0	0	0	0	0	0	0	0	0	0	0	0
CO3_HUMAN	0	0	50.0 AA STEP	50Step_Domain_p1250.0_to_1300.0	1250	1300	50			1	0	0	0	0	0	0	0	0	0	0	0	0	0	0	0	0	0	0	0	0	0	0	0	0	0	0	0	0	0
CO3_HUMAN	0	0	50.0 AA STEP	50Step_Domain_p1300.0_to_1350.0	1300	1350	50	IHWESASLLR		1	0	0	0	0	0	0	0	1	0	0	0	0	0	0	0	0	0	0	0	0	0	1	0	0	0	0	0	0	0
CO3_HUMAN	0	0	50.0 AA STEP	50Step_Domain_p1350.0_to_1400.0	1350	1400	50	VTIKPAPETEK		1	0	0	0	1	0	0	0	0	0	0	0	0	0	0	0	0	0	1	0	0	0	0	0	0	0	0	0	0	0
CO3_HUMAN	1	0	50.0 AA STEP	50Step_Domain_p1400.0_to_1450.0	1400	1450	50	NTLIIYLDK NTLIIYLDK NTLIIYLDK NTLIIYLDK	NTLIIYLDK NTLIIYLDK	1	0.02	0	0	1	2	1	1	1	0	0	0	0	0	1	0	0	0	1	1	1	1	1	0	0	0	0	0	1	0
CO3_HUMAN	0	0	50.0 AA STEP	50Step_Domain_p1450.0_to_1500.0	1450	1500	50			1	0	0	0	0	0	0	0	0	0	0	0	0	0	0	0	0	0	0	0	0	0	0	0	0	0	0	0	0	0
CO3_HUMAN	0	0	50.0 AA STEP	50Step_Domain_p1500.0_to_1550.0	1500	1550	50			1	0	0	0	0	0	0	0	0	0	0	0	0	0	0	0	0	0	0	0	0	0	0	0	0	0	0	0	0	0
CO3_HUMAN	0	0	50.0 AA STEP	50Step_Domain_p1550.0_to_1600.0	1550	1600	50			1	0	0	0	0	0	0	0	0	0	0	0	0	0	0	0	0	0	0	0	0	0	0	0	0	0	0	0	0	0
CO3_HUMAN	0	0	50.0 AA STEP	50Step_Domain_p1600.0_to_1650.0	1600	1650	50			1	0	0	0	0	0	0	0	0	0	0	0	0	0	0	0	0	0	0	0	0	0	0	0	0	0	0	0	0	0
CO3_HUMAN	0	0	50.0 AA STEP	50Step_Domain_p1650.0_to_1663.0	1650	1663	13			1	0	0	0	0	0	0	0	0	0	0	0	0	0	0	0	0	0	0	0	0	0	0	0	0	0	0	0	0	0
EWS_HUMAN	0	0	50.0 AA STEP	50Step_Domain_p0_to_50	0	50	50			1	0	0	0	0	0	0	0	0	0	0	0	0	0	0	0	0	0	0	0	0	0	0	0	0	0	0	0	0	0
EWS_HUMAN	0	0	50.0 AA STEP	50Step_Domain_p50.0_to_100.0	50	100	50			1	0	0	0	0	0	0	0	0	0	0	0	0	0	0	0	0	0	0	0	0	0	0	0	0	0	0	0	0	0
EWS_HUMAN	0	0	50.0 AA STEP	50Step_Domain_p100.0_to_150.0	100	150	50			1	0	0	0	0	0	0	0	0	0	0	0	0	0	0	0	0	0	0	0	0	0	0	0	0	0	0	0	0	0
EWS_HUMAN	0	0	50.0 AA STEP	50Step_Domain_p150.0_to_200.0	150	200	50			1	0	0	0	0	0	0	0	0	0	0	0	0	0	0	0	0	0	0	0	0	0	0	0	0	0	0	0	0	0
EWS_HUMAN	0	0	50.0 AA STEP	50Step_Domain_p200.0_to_250.0	200	250	50			1	0	0	0	0	0	0	0	0	0	0	0	0	0	0	0	0	0	0	0	0	0	0	0	0	0	0	0	0	0
EWS_HUMAN	0	0	50.0 AA STEP	50Step_Domain_p250.0_to_300.0	250	300	50			1	0	0	0	0	0	0	0	0	0	0	0	0	0	0	0	0	0	0	0	0	0	0	0	0	0	0	0	0	0
EWS_HUMAN	0	0	50.0 AA STEP	50Step_Domain_p300.0_to_350.0	300	350	50			1	0	0	0	0	0	0	0	0	0	0	0	0	0	0	0	0	0	0	0	0	0	0	0	0	0	0	0	0	0
EWS_HUMAN	0	0	50.0 AA STEP	50Step_Domain_p350.0_to_400.0	350	400	50			1	0	0	0	0	0	0	0	0	0	0	0	0	0	0	0	0	0	0	0	0	0	0	0	0	0	0	0	0	0
EWS_HUMAN	0	0	50.0 AA STEP	50Step_Domain_p400.0_to_450.0	400	450	50	AAVEWFDGKDFQGSK GDATVSYEDPPTAK		0.0042	0	0	0	0	0	0	0	0	0	0	0	0	0	1	0	0	0	0	0	0	0	0	0	0	0	0	0	2	0
EWS_HUMAN	0	0	50.0 AA STEP	50Step_Domain_p450.0_to_500.0	450	500	50			1	0	0	0	0	0	0	0	0	0	0	0	0	0	0	0	0	0	0	0	0	0	0	0	0	0	0	0	0	0
EWS_HUMAN	0	0	50.0 AA STEP	50Step_Domain_p500.0_to_550.0	500	550	50			1	0	0	0	0	0	0	0	0	0	0	0	0	0	0	0	0	0	0	0	0	0	0	0	0	0	0	0	0	0
EWS_HUMAN	0	0	50.0 AA STEP	50Step_Domain_p550.0_to_600.0	550	600	50			1	0	0	0	0	0	0	0	0	0	0	0	0	0	0	0	0	0	0	0	0	0	0	0	0	0	0	0	0	0
EWS_HUMAN	0	0	50.0 AA STEP	50Step_Domain_p600.0_to_650.0	600	650	50			1	0	0	0	0	0	0	0	0	0	0	0	0	0	0	0	0	0	0	0	0	0	0	0	0	0	0	0	0	0
EWS_HUMAN	0	0	50.0 AA STEP	50Step_Domain_p650.0_to_656.0	650	656	6			1	0	0	0	0	0	0	0	0	0	0	0	0	0	0	0	0	0	0	0	0	0	0	0	0	0	0	0	0	0
GAN_HUMAN	1	0	50.0 AA STEP	50Step_Domain_p0_to_50	0	50	50	FCDAHLVLDGEEIPVQK FCDAHLVLDGEEIPVQK FCDAHLVLDGEEIPVQK FCDAHLVLDGEEIPVQK	FCDAHLVLDGEEIPVQK	0.0216	0.02	1	0	0	0	1	1	1	0	0	0	0	0	2	0	1	0	0	0	1	1	1	0	0	0	0	0	1	0
GAN_HUMAN	0	0	50.0 AA STEP	50Step_Domain_p50.0_to_100.0	50	100	50			1	0	0	0	0	0	0	0	0	0	0	0	0	0	0	0	0	0	0	0	0	0	0	0	0	0	0	0	0	0
GAN_HUMAN	0	0	50.0 AA STEP	50Step_Domain_p100.0_to_150.0	100	150	50			1	0	0	0	0	0	0	0	0	0	0	0	0	0	0	0	0	0	0	0	0	0	0	0	0	0	0	0	0	0
GAN_HUMAN	0	0	50.0 AA STEP	50Step_Domain_p150.0_to_200.0	150	200	50	YVFEAVIR		1	0	0	0	0	0	1	0	0	0	0	0	0	0	0	0	0	0	0	0	1	0	0	0	0	0	0	0	0	0
GAN_HUMAN	0	0	50.0 AA STEP	50Step_Domain_p200.0_to_250.0	200	250	50	ECSNIPLSQPQQGEAMLANFKPR WIAHDTEIR YVFEAVIR WIAHDTEIR		0.2124	0	0	0	0	0	2	0	1	0	0	0	0	0	0	0	0	0	0	0	3	0	1	0	0	0	0	0	0	0
GAN_HUMAN	2	2	50.0 AA STEP	50Step_Domain_p250.0_to_300.0	250	300	50	GYSECIVTVGGEER GYSECIVTVGGEER ECSNIPLSQPQQGEAMLANFKPR GYSECIVTVGGEER GYSECIVTVGGEER GYSECIVTVGGEER GYSECIVTVGGEER GYSECIVTVGGEER	GYSECIVTVGGEER GYSECIVTVGGEER GYSECIVTVGGEER GYSECIVTVGGEER GYSECIVTVGGEER GYSECIVTVGGEER	1	0	1	2	2	2	1	1	1	2	2	2	2	2	2	0	1	1	1	1	2	1	1	1	1	1	1	1	1	0
GAN_HUMAN	0	0	50.0 AA STEP	50Step_Domain_p300.0_to_350.0	300	350	50			1	0	0	0	0	0	0	0	0	0	0	0	0	0	0	0	0	0	0	0	0	0	0	0	0	0	0	0	0	0
GAN_HUMAN	0	0	50.0 AA STEP	50Step_Domain_p350.0_to_400.0	350	400	50			1	0	0	0	0	0	0	0	0	0	0	0	0	0	0	0	0	0	0	0	0	0	0	0	0	0	0	0	0	0
GAN_HUMAN	0	0	50.0 AA STEP	50Step_Domain_p400.0_to_450.0	400	450	50			1	0	0	0	0	0	0	0	0	0	0	0	0	0	0	0	0	0	0	0	0	0	0	0	0	0	0	0	0	0
GAN_HUMAN	0	0	50.0 AA STEP	50Step_Domain_p450.0_to_500.0	450	500	50			1	0	0	0	0	0	0	0	0	0	0	0	0	0	0	0	0	0	0	0	0	0	0	0	0	0	0	0	0	0
GAN_HUMAN	0	0	50.0 AA STEP	50Step_Domain_p500.0_to_550.0	500	550	50			1	0	0	0	0	0	0	0	0	0	0	0	0	0	0	0	0	0	0	0	0	0	0	0	0	0	0	0	0	0
GAN_HUMAN	1	2	50.0 AA STEP	50Step_Domain_p550.0_to_597.0	550	597	47	LQLQQGLFR LQLQQGLFR LQLQQGLFR LQLQQGLFR LQLQQGLFR LQLQQGLFR	LQLQQGLFR LQLQQGLFR LQLQQGLFR LQLQQGLFR LQLQQGLFR LQLQQGLFR	1	-0.0212766	1	2	2	2	1	1	1	2	2	2	2	2	0	0	1	1	1	1	1	1	1	1	1	1	1	1	0	0
GRN_HUMAN	0	0	50.0 AA STEP	50Step_Domain_p0_to_50	0	50	50			1	0	0	0	0	0	0	0	0	0	0	0	0	0	0	0	0	0	0	0	0	0	0	0	0	0	0	0	0	0
GRN_HUMAN	0	0	50.0 AA STEP	50Step_Domain_p50.0_to_100.0	50	100	50			1	0	0	0	0	0	0	0	0	0	0	0	0	0	0	0	0	0	0	0	0	0	0	0	0	0	0	0	0	0
GRN_HUMAN	0	0	50.0 AA STEP	50Step_Domain_p100.0_to_150.0	100	150	50			1	0	0	0	0	0	0	0	0	0	0	0	0	0	0	0	0	0	0	0	0	0	0	0	0	0	0	0	0	0
GRN_HUMAN	0	0	50.0 AA STEP	50Step_Domain_p150.0_to_200.0	150	200	50		VHCCPHGAFCDLVHTR VHCCPHGAFCDLVHTR	1	0	0	1	0	0	0	0	0	0	0	0	0	0	0	1	0	1	0	0	0	0	0	0	0	0	0	0	0	2
GRN_HUMAN	0	0	50.0 AA STEP	50Step_Domain_p200.0_to_250.0	200	250	50			1	0	0	0	0	0	0	0	0	0	0	0	0	0	0	0	0	0	0	0	0	0	0	0	0	0	0	0	0	0
GRN_HUMAN	0	1	50.0 AA STEP	50Step_Domain_p250.0_to_300.0	250	300	50	CDMEVSCPDGYTCCR	CDMEVSCPDGYTCCR LQSGAWGCCPFTQAVCCEDHIHCCPAGFTCDTQK CDMEVSCPDGYTCCR CDMEVSCPDGYTCCR LQSGAWGCCPFTQAVCCEDHIHCCPAGFTCDTQK CDMEVSCPDGYTCCR LQSGAWGCCPFTQAVCCEDHIHCCPAGFTCDTQK CDMEVSCPDGYTCCR LQSGAWGCCPFTQAVCCEDHIHCCPAGFTCDTQK	0	-0.02	0	2	0	1	0	1	0	3	0	0	0	0	1	1	0	2	0	1	0	2	0	2	0	0	0	0	1	2
GRN_HUMAN	0	1	50.0 AA STEP	50Step_Domain_p300.0_to_350.0	300	350	50		LQSGAWGCCPFTQAVCCEDHIHCCPAGFTCDTQK LQSGAWGCCPFTQAVCCEDHIHCCPAGFTCDTQK LQSGAWGCCPFTQAVCCEDHIHCCPAGFTCDTQK LQSGAWGCCPFTQAVCCEDHIHCCPAGFTCDTQK	0.0096	-0.02	0	1	0	0	0	1	0	1	0	0	0	0	0	1	0	1	0	0	0	1	0	1	0	0	0	0	0	1
GRN_HUMAN	0	0	50.0 AA STEP	50Step_Domain_p350.0_to_400.0	350	400	50			1	0	0	0	0	0	0	0	0	0	0	0	0	0	0	0	0	0	0	0	0	0	0	0	0	0	0	0	0	0
GRN_HUMAN	0	0	50.0 AA STEP	50Step_Domain_p400.0_to_450.0	400	450	50			1	0	0	0	0	0	0	0	0	0	0	0	0	0	0	0	0	0	0	0	0	0	0	0	0	0	0	0	0	0
GRN_HUMAN	0	0	50.0 AA STEP	50Step_Domain_p450.0_to_500.0	450	500	50			1	0	0	0	0	0	0	0	0	0	0	0	0	0	0	0	0	0	0	0	0	0	0	0	0	0	0	0	0	0
GRN_HUMAN	0	0	50.0 AA STEP	50Step_Domain_p500.0_to_550.0	500	550	50	DVECGEGHFCHDNQTCCR	DVECGEGHFCHDNQTCCR DVECGEGHFCHDNQTCCR	1	0	0	0	0	0	0	1	0	0	0	0	0	0	1	1	0	0	0	0	0	1	0	0	0	0	0	0	1	1
GRN_HUMAN	0	0	50.0 AA STEP	50Step_Domain_p550.0_to_593.0	550	593	43		HCCPAGFR HCCPAGFR	1	0	0	0	0	1	0	1	0	0	0	0	0	0	0	0	0	0	0	1	0	1	0	0	0	0	0	0	0	0
H33_HUMAN	2	3	50.0 AA STEP	50Step_Domain_p0_to_50	0	50	50	YRPGTVALR YRPGTVALR YRPGTVALR YRPGTVALR YRPGTVALR YRPGTVALR YRPGTVALR	YRPGTVALR YRPGTVALR YRPGTVALR YRPGTVALR YRPGTVALR YRPGTVALR YRPGTVALR	0.0006	-0.02	2	3	2	3	2	3	2	3	2	3	2	3	2	3	2	2	2	2	2	2	2	2	2	2	3	2	2	2
H33_HUMAN	4	3	50.0 AA STEP	50Step_Domain_p50.0_to_100.0	50	100	50	EIAQDFKTDLR FQSAAIGALQEASEAYLVGLFEDTNLCAIHAK LVREIAQDFKTDLR EIAQDFKTDLR FQSAAIGALQEASEAYLVGLFEDTNLCAIHAK LVREIAQDFKTDLR EIAQDFKTDLR FQSAAIGALQEASEAYLVGLFEDTNLCAIHAK LVREIAQDFKTDLR EIAQDFKTDLR FQSAAIGALQEASEAYLVGLFEDTNLCAIHAK LVREIAQDFKTDLR EIAQDFKTDLR LVREIAQDFKTDLR EIAQDFKTDLR FQSAAIGALQEASEAYLVGLFEDTNLCAIHAK LVREIAQDFKTDLR EIAQDFKTDLR FQSAAIGALQEASEAYLVGLFEDTNLCAIHAK LVREIAQDFKTDLR	EIAQDFKTDLR EIAQDFKTDLR EIAQDFKTDLR LVREIAQDFKTDLR EIAQDFKTDLR FQSAAIGALQEASEAYLVGLFEDTNLCAIHAK EIAQDFKTDLR EIAQDFKTDLR FQSAAIGALQEASEAYLVGLFEDTNLCAIHAK EIAQDFKTDLR	0.0006	0.02	4	3	4	3	5	4	5	4	4	3	4	4	5	3	4	2	4	2	5	3	6	3	4	2	6	3	6	2
H33_HUMAN	1	0	50.0 AA STEP	50Step_Domain_p100.0_to_136.0	100	136	36	FQSAAIGALQEASEAYLVGLFEDTNLCAIHAK FQSAAIGALQEASEAYLVGLFEDTNLCAIHAK FQSAAIGALQEASEAYLVGLFEDTNLCAIHAK FQSAAIGALQEASEAYLVGLFEDTNLCAIHAK FQSAAIGALQEASEAYLVGLFEDTNLCAIHAK FQSAAIGALQEASEAYLVGLFEDTNLCAIHAK	FQSAAIGALQEASEAYLVGLFEDTNLCAIHAK FQSAAIGALQEASEAYLVGLFEDTNLCAIHAK	0.0006	0.0277778	1	0	1	0	2	0	2	1	0	0	1	1	2	0	1	0	1	0	2	0	3	1	0	0	2	1	2	0
IDE_HUMAN	0	0	50.0 AA STEP	50Step_Domain_p0_to_50	0	50	50			1	0	0	0	0	0	0	0	0	0	0	0	0	0	0	0	0	0	0	0	0	0	0	0	0	0	0	0	0	0
IDE_HUMAN	0	0	50.0 AA STEP	50Step_Domain_p50.0_to_100.0	50	100	50			1	0	0	0	0	0	0	0	0	0	0	0	0	0	0	0	0	0	0	0	0	0	0	0	0	0	0	0	0	0
IDE_HUMAN	0	0	50.0 AA STEP	50Step_Domain_p100.0_to_150.0	100	150	50			1	0	0	0	0	0	0	0	0	0	0	0	0	0	0	0	0	0	0	0	0	0	0	0	0	0	0	0	0	0
IDE_HUMAN	0	0	50.0 AA STEP	50Step_Domain_p150.0_to_200.0	150	200	50		NVMNDAWR NVMNDAWR	1	0	0	0	0	0	0	1	0	0	0	1	0	0	0	0	0	0	0	0	0	1	0	0	0	1	0	0	0	0
IDE_HUMAN	0	0	50.0 AA STEP	50Step_Domain_p200.0_to_250.0	200	250	50			1	0	0	0	0	0	0	0	0	0	0	0	0	0	0	0	0	0	0	0	0	0	0	0	0	0	0	0	0	0
IDE_HUMAN	0	0	50.0 AA STEP	50Step_Domain_p250.0_to_300.0	250	300	50	LFSEVENK LFSEVENK	LFSEVENK LFSEVENK	1	0	0	0	0	0	1	1	1	0	0	0	0	1	0	0	0	0	0	0	1	1	1	0	0	0	0	1	0	0
IDE_HUMAN	0	0	50.0 AA STEP	50Step_Domain_p300.0_to_350.0	300	350	50			1	0	0	0	0	0	0	0	0	0	0	0	0	0	0	0	0	0	0	0	0	0	0	0	0	0	0	0	0	0
IDE_HUMAN	0	0	50.0 AA STEP	50Step_Domain_p350.0_to_400.0	350	400	50	GWVNTLVGGQK	GWVNTLVGGQK GWVNTLVGGQK	1	0	0	1	0	0	1	1	0	0	0	0	0	0	0	0	0	1	0	0	1	1	0	0	0	0	0	0	0	0
IDE_HUMAN	1	1	50.0 AA STEP	50Step_Domain_p400.0_to_450.0	400	450	50	DLNAVAFR DLNAVAFR DLNAVAFR DLNAVAFR	DLNAVAFR DLNAVAFR DLNAVAFR DLNAVAFR DLNAVAFR DLNAVAFR DLNAVAFR	0.0462	0	1	1	0	1	1	1	1	1	0	1	1	1	0	2	1	1	0	1	1	1	1	1	0	1	1	1	0	1
IDE_HUMAN	0	0	50.0 AA STEP	50Step_Domain_p450.0_to_500.0	450	500	50			1	0	0	0	0	0	0	0	0	0	0	0	0	0	0	0	0	0	0	0	0	0	0	0	0	0	0	0	0	0
IDE_HUMAN	1	1	50.0 AA STEP	50Step_Domain_p500.0_to_550.0	500	550	50	NEFIPTNFEILPLEK NEFIPTNFEILPLEK NEFIPTNFEILPLEK NEFIPTNFEILPLEK	NEFIPTNFEILPLEK NEFIPTNFEILPLEK NEFIPTNFEILPLEK NEFIPTNFEILPLEK NEFIPTNFEILPLEK	1	0	1	1	0	0	1	1	1	1	0	1	1	1	0	0	1	1	0	0	1	1	1	1	0	1	1	1	0	0
IDE_HUMAN	0	0	50.0 AA STEP	50Step_Domain_p550.0_to_600.0	550	600	50			1	0	0	0	0	0	0	0	0	0	0	0	0	0	0	0	0	0	0	0	0	0	0	0	0	0	0	0	0	0
IDE_HUMAN	0	0	50.0 AA STEP	50Step_Domain_p600.0_to_650.0	600	650	50			1	0	0	0	0	0	0	0	0	0	0	0	0	0	0	0	0	0	0	0	0	0	0	0	0	0	0	0	0	0
IDE_HUMAN	0	0	50.0 AA STEP	50Step_Domain_p650.0_to_700.0	650	700	50			1	0	0	0	0	0	0	0	0	0	0	0	0	0	0	0	0	0	0	0	0	0	0	0	0	0	0	0	0	0
IDE_HUMAN	0	0	50.0 AA STEP	50Step_Domain_p700.0_to_750.0	700	750	50			1	0	0	0	0	0	0	0	0	0	0	0	0	0	0	0	0	0	0	0	0	0	0	0	0	0	0	0	0	0
IDE_HUMAN	0	0	50.0 AA STEP	50Step_Domain_p750.0_to_800.0	750	800	50			1	0	0	0	0	0	0	0	0	0	0	0	0	0	0	0	0	0	0	0	0	0	0	0	0	0	0	0	0	0
IDE_HUMAN	0	0	50.0 AA STEP	50Step_Domain_p800.0_to_850.0	800	850	50			1	0	0	0	0	0	0	0	0	0	0	0	0	0	0	0	0	0	0	0	0	0	0	0	0	0	0	0	0	0
IDE_HUMAN	0	1	50.0 AA STEP	50Step_Domain_p850.0_to_900.0	850	900	50	SIEDMTEEAFQK SIEDMTEEAFQK SIEDMTEEAFQK	SIEDMTEEAFQK SIEDMTEEAFQK SIEDMTEEAFQK SIEDMTEEAFQK	1	-0.02	0	1	0	1	1	1	1	0	0	1	1	0	0	0	0	1	0	1	1	1	1	0	0	1	1	0	0	0
IDE_HUMAN	1	1	50.0 AA STEP	50Step_Domain_p900.0_to_950.0	900	950	50	DNTEVAYLK EMLAVDAPR DNTEVAYLK EMLAVDAPR DNTEVAYLK EMLAVDAPR DNTEVAYLK EMLAVDAPR DNTEVAYLK	DNTEVAYLK EMLAVDAPR EMLAVDAPR DNTEVAYLK EMLAVDAPR DNTEVAYLK DNTEVAYLK EMLAVDAPR DNTEVAYLK DNTEVAYLK	1	0	2	1	0	1	1	1	1	1	4	1	1	1	0	2	2	2	0	1	2	2	2	1	2	2	1	1	0	1
IDE_HUMAN	0	0	50.0 AA STEP	50Step_Domain_p950.0_to_1000.0	950	1000	50	VSVHVLAR		1	0	0	0	0	0	1	0	0	0	0	0	0	0	0	0	0	0	0	0	1	0	0	0	0	0	0	0	0	0
IDE_HUMAN	0	0	50.0 AA STEP	50Step_Domain_p1000.0_to_1019.0	1000	1019	19			1	0	0	0	0	0	0	0	0	0	0	0	0	0	0	0	0	0	0	0	0	0	0	0	0	0	0	0	0	0
PHB_HUMAN	0	0	50.0 AA STEP	50Step_Domain_p0_to_50	0	50	50			1	0	0	0	0	0	0	0	0	0	0	0	0	0	0	0	0	0	0	0	0	0	0	0	0	0	0	0	0	0
PHB_HUMAN	1	1	50.0 AA STEP	50Step_Domain_p50.0_to_100.0	50	100	50	DLQNVNITLR DLQNVNITLR DLQNVNITLR DLQNVNITLR DLQNVNITLR DLQNVNITLR	DLQNVNITLR DLQNVNITLR DLQNVNITLR DLQNVNITLR NVPVITGSK DLQNVNITLR DLQNVNITLR NVPVITGSK	1	0	1	1	1	1	1	1	1	2	1	1	1	1	0	1	1	1	1	1	1	1	1	2	1	1	1	1	0	1
PHB_HUMAN	4	4	50.0 AA STEP	50Step_Domain_p100.0_to_150.0	100	150	50	FDAGELITQR IFTSIGEDYDER VLPSITTEILK FDAGELITQR IFTSIGEDYDER VLPSITTEILK FDAGELITQR IFTSIGEDYDER VLPSITTEILK FDAGELITQR IFTSIGEDYDER VLPSITTEILK FDAGELITQR IFTSIGEDYDER VLPSITTEILK FDAGELITQR IFTSIGEDYDER VLPSITTEILK FDAGELITQR IFTSIGEDYDER VLPSITTEILK	FDAGELITQR IFTSIGEDYDER VLPSITTEILK FDAGELITQR IFTSIGEDYDER VLPSITTEILK FDAGELITQR IFTSIGEDYDER VLPSITTEILK FDAGELITQR IFTSIGEDYDER VLPSITTEILK FDAGELITQR IFTSIGEDYDER VLPSITTEILK FDAGELITQR IFTSIGEDYDER VLPSITTEILK FDAGELITQR IFTSIGEDYDER VLPSITTEILK	1	0	4	4	5	4	4	4	3	4	4	5	4	4	4	3	4	3	4	4	4	4	3	3	3	4	4	3	4	4
PHB_HUMAN	0	0	50.0 AA STEP	50Step_Domain_p150.0_to_200.0	150	200	50		EFTEAVEAK	1	0	0	0	0	0	0	0	0	0	0	0	0	0	0	1	0	0	0	0	0	0	0	0	0	0	0	0	0	1
PHB_HUMAN	2	1	50.0 AA STEP	50Step_Domain_p200.0_to_250.0	200	250	50	AAELIANSLATAGDGLIELR KLEAAEDIAYQLSR KLEAAEDIAYQLSR AAELIANSLATAGDGLIELR KLEAAEDIAYQLSR KLEAAEDIAYQLSR AAELIANSLATAGDGLIELR KLEAAEDIAYQLSR AAELIANSLATAGDGLIELR KLEAAEDIAYQLSR	KLEAAEDIAYQLSR KLEAAEDIAYQLSR KLEAAEDIAYQLSR AAELIANSLATAGDGLIELR KLEAAEDIAYQLSR	0.0126	0.02	2	1	0	1	2	1	2	0	1	0	2	0	2	2	2	1	0	1	2	1	2	0	1	0	2	0	2	2
PHB_HUMAN	2	2	50.0 AA STEP	50Step_Domain_p250.0_to_272.0	250	272	22	KLEAAEDIAYQLSR NITYLPAGQSVLLQLPQ NITYLPAGQSVLLQLPQ KLEAAEDIAYQLSR NITYLPAGQSVLLQLPQ KLEAAEDIAYQLSR NITYLPAGQSVLLQLPQ KLEAAEDIAYQLSR NITYLPAGQSVLLQLPQ KLEAAEDIAYQLSR NITYLPAGQSVLLQLPQ KLEAAEDIAYQLSR NITYLPAGQSVLLQLPQ	KLEAAEDIAYQLSR NITYLPAGQSVLLQLPQ KLEAAEDIAYQLSR NITYLPAGQSVLLQLPQ KLEAAEDIAYQLSR NITYLPAGQSVLLQLPQ NITYLPAGQSVLLQLPQ NITYLPAGQSVLLQLPQ NITYLPAGQSVLLQLPQ KLEAAEDIAYQLSR NITYLPAGQSVLLQLPQ	0.6372	0	2	2	1	2	3	2	2	1	2	1	2	1	2	2	2	2	1	2	3	2	2	1	2	1	2	1	2	2
PSA_HUMAN	0	0	50.0 AA STEP	50Step_Domain_p0_to_50	0	50	50			1	0	0	0	0	0	0	0	0	0	0	0	0	0	0	0	0	0	0	0	0	0	0	0	0	0	0	0	0	0
PSA_HUMAN	0	0	50.0 AA STEP	50Step_Domain_p50.0_to_100.0	50	100	50			1	0	0	0	0	0	0	0	0	0	0	0	0	0	0	0	0	0	0	0	0	0	0	0	0	0	0	0	0	0
PSA_HUMAN	0	0	50.0 AA STEP	50Step_Domain_p100.0_to_150.0	100	150	50	IDFVGELNDK IDFVGELNDK IDFVGELNDK		0	0	0	0	1	0	1	0	1	0	0	0	0	0	0	0	0	0	1	0	1	0	1	0	0	0	0	0	0	0
PSA_HUMAN	0	0	50.0 AA STEP	50Step_Domain_p150.0_to_200.0	150	200	50	IDFVGELNDK IDFVGELNDK IDFVGELNDK		0	0	0	0	1	0	1	0	1	0	0	0	0	0	0	0	0	0	1	0	1	0	1	0	0	0	0	0	0	0
PSA_HUMAN	0	0	50.0 AA STEP	50Step_Domain_p200.0_to_250.0	200	250	50	VALSNMNVIDR VALSNMNVIDR VALSNMNVIDR		0	0	0	0	1	0	1	0	1	0	0	0	0	0	0	0	0	0	1	0	1	0	1	0	0	0	0	0	0	0
PSA_HUMAN	0	0	50.0 AA STEP	50Step_Domain_p250.0_to_300.0	250	300	50			1	0	0	0	0	0	0	0	0	0	0	0	0	0	0	0	0	0	0	0	0	0	0	0	0	0	0	0	0	0
PSA_HUMAN	0	0	50.0 AA STEP	50Step_Domain_p300.0_to_350.0	300	350	50			1	0	0	0	0	0	0	0	0	0	0	0	0	0	0	0	0	0	0	0	0	0	0	0	0	0	0	0	0	0
PSA_HUMAN	0	0	50.0 AA STEP	50Step_Domain_p350.0_to_400.0	350	400	50			1	0	0	0	0	0	0	0	0	0	0	0	0	0	0	0	0	0	0	0	0	0	0	0	0	0	0	0	0	0
PSA_HUMAN	0	0	50.0 AA STEP	50Step_Domain_p400.0_to_450.0	400	450	50			1	0	0	0	0	0	0	0	0	0	0	0	0	0	0	0	0	0	0	0	0	0	0	0	0	0	0	0	0	0
PSA_HUMAN	0	0	50.0 AA STEP	50Step_Domain_p450.0_to_500.0	450	500	50			1	0	0	0	0	0	0	0	0	0	0	0	0	0	0	0	0	0	0	0	0	0	0	0	0	0	0	0	0	0
PSA_HUMAN	0	0	50.0 AA STEP	50Step_Domain_p500.0_to_550.0	500	550	50			1	0	0	0	0	0	0	0	0	0	0	0	0	0	0	0	0	0	0	0	0	0	0	0	0	0	0	0	0	0
PSA_HUMAN	0	0	50.0 AA STEP	50Step_Domain_p550.0_to_600.0	550	600	50			1	0	0	0	0	0	0	0	0	0	0	0	0	0	0	0	0	0	0	0	0	0	0	0	0	0	0	0	0	0
PSA_HUMAN	0	0	50.0 AA STEP	50Step_Domain_p600.0_to_650.0	600	650	50			1	0	0	0	0	0	0	0	0	0	0	0	0	0	0	0	0	0	0	0	0	0	0	0	0	0	0	0	0	0
PSA_HUMAN	0	0	50.0 AA STEP	50Step_Domain_p650.0_to_700.0	650	700	50			1	0	0	0	0	0	0	0	0	0	0	0	0	0	0	0	0	0	0	0	0	0	0	0	0	0	0	0	0	0
PSA_HUMAN	0	0	50.0 AA STEP	50Step_Domain_p700.0_to_750.0	700	750	50			1	0	0	0	0	0	0	0	0	0	0	0	0	0	0	0	0	0	0	0	0	0	0	0	0	0	0	0	0	0
PSA_HUMAN	0	0	50.0 AA STEP	50Step_Domain_p750.0_to_800.0	750	800	50			1	0	0	0	0	0	0	0	0	0	0	0	0	0	0	0	0	0	0	0	0	0	0	0	0	0	0	0	0	0
PSA_HUMAN	0	0	50.0 AA STEP	50Step_Domain_p800.0_to_850.0	800	850	50			1	0	0	0	0	0	0	0	0	0	0	0	0	0	0	0	0	0	0	0	0	0	0	0	0	0	0	0	0	0
PSA_HUMAN	0	0	50.0 AA STEP	50Step_Domain_p850.0_to_900.0	850	900	50	LSVEGFAVDK		1	0	0	0	0	0	1	0	0	0	0	0	0	0	0	0	0	0	0	0	1	0	0	0	0	0	0	0	0	0
PSA_HUMAN	0	0	50.0 AA STEP	50Step_Domain_p900.0_to_919.0	900	919	19			1	0	0	0	0	0	0	0	0	0	0	0	0	0	0	0	0	0	0	0	0	0	0	0	0	0	0	0	0	0
RL6_HUMAN	0	0	50.0 AA STEP	50Step_Domain_p0_to_50	0	50	50			1	0	0	0	0	0	0	0	0	0	0	0	0	0	0	0	0	0	0	0	0	0	0	0	0	0	0	0	0	0
RL6_HUMAN	1	1	50.0 AA STEP	50Step_Domain_p50.0_to_100.0	50	100	50	VLATVTKPVGGDK VLATVTKPVGGDK VLATVTKPVGGDK VLATVTKPVGGDK VLATVTKPVGGDK VLATVTKPVGGDK VLATVTKPVGGDK	VLATVTKPVGGDK VLATVTKPVGGDK VLATVTKPVGGDK VLATVTKPVGGDK	1	0	1	0	1	0	1	0	1	1	1	2	1	1	1	1	1	0	1	0	1	0	1	1	1	1	1	1	1	1
RL6_HUMAN	1	1	50.0 AA STEP	50Step_Domain_p100.0_to_150.0	100	150	50	YYPTEDVPR YYPTEDVPR YYPTEDVPR YYPTEDVPR YYPTEDVPR YYPTEDVPR YYPTEDVPR	YYPTEDVPR YYPTEDVPR YYPTEDVPR YYPTEDVPR YYPTEDVPR YYPTEDVPR	0.9954	0	1	2	1	0	1	3	1	1	1	2	1	1	1	1	1	1	1	0	1	1	1	1	1	1	1	1	1	1
RL6_HUMAN	1	0	50.0 AA STEP	50Step_Domain_p150.0_to_200.0	150	200	50	FVIATSTK FVIATSTK FVIATSTK FVIATSTK FVIATSTK FVIATSTK FVIATSTK	FVIATSTK	0.0456	0.02	1	0	1	0	1	0	1	0	1	0	1	0	1	1	1	0	1	0	1	0	1	0	1	0	1	0	1	1
RL6_HUMAN	1	0	50.0 AA STEP	50Step_Domain_p200.0_to_250.0	200	250	50	HLTDAYFK HQEGEIFDTEKEKYEITEQR HQEGEIFDTEKEKYEITEQR HQEGEIFDTEKEKYEITEQR HQEGEIFDTEKEKYEITEQR HLTDAYFK HQEGEIFDTEKEKYEITEQR	HQEGEIFDTEKEKYEITEQR HQEGEIFDTEKEKYEITEQR	0.144	0.02	2	0	1	0	1	0	1	0	1	0	1	1	0	1	4	0	1	0	1	0	1	0	1	0	1	1	0	1
RL6_HUMAN	2	2	50.0 AA STEP	50Step_Domain_p250.0_to_288.0	250	288	38	AIPQLQGYLR AVDSQILPK AIPQLQGYLR AIPQLQGYLR AIPQLQGYLR AIPQLQGYLR AIPQLQGYLR AIPQLQGYLR	AIPQLQGYLR AIPQLQGYLR AIPQLQGYLR AIPQLQGYLR AIPQLQGYLR AIPQLQGYLR	0.9954	0	2	3	1	0	1	3	2	3	1	2	2	1	2	2	3	2	1	0	1	1	2	2	1	1	2	1	2	2
RL7_HUMAN	1	1	50.0 AA STEP	50Step_Domain_p0_to_50	0	50	50	EVPAVPETLK EVPAVPETLK EVPAVPETLK EVPAVPETLK	EVPAVPETLK EVPAVPETLK EVPAVPETLK EVPAVPETLK EVPAVPETLK EVPAVPETLK	0.8305	0	0	1	0	1	1	1	1	2	0	1	1	1	1	0	0	1	0	1	1	1	1	1	0	1	1	1	1	0
RL7_HUMAN	0	0	50.0 AA STEP	50Step_Domain_p50.0_to_100.0	50	100	50		AGNFYVPAEPK AGNFYVPAEPK	1	0	0	0	0	1	0	1	0	0	0	0	0	0	0	0	0	0	0	1	0	1	0	0	0	0	0	0	0	0
RL7_HUMAN	0	1	50.0 AA STEP	50Step_Domain_p100.0_to_150.0	100	150	50	SVNELIYK SVNELIYK	SVNELIYK SVNELIYK SVNELIYK SVNELIYK SVNELIYK	0.8305	-0.02	0	1	1	0	0	1	0	0	1	1	0	1	0	1	0	1	1	0	0	1	0	0	1	1	0	1	0	1
RL7_HUMAN	2	3	50.0 AA STEP	50Step_Domain_p150.0_to_200.0	150	200	50	IALTDNALIAR IALTDNALIAR SVNELIYK IALTDNALIAR IALTDNALIAR IALTDNALIAR SVNELIYK IALTDNALIAR IALTDNALIAR	IALTDNALIAR SVNELIYK IALTDNALIAR IALTDNALIAR SVNELIYK IALTDNALIAR IALTDNALIAR SVNELIYK IALTDNALIAR SVNELIYK IALTDNALIAR SVNELIYK	1	-0.02	3	3	3	2	2	3	2	3	3	3	2	3	2	2	2	3	3	2	2	3	2	2	3	4	2	3	2	3
RL7_HUMAN	2	1	50.0 AA STEP	50Step_Domain_p200.0_to_248.0	200	248	48	TTHFVEGGDAGNREDQINR TTHFVEGGDAGNREDQINR EANNFLWPFK EANNFLWPFK TTHFVEGGDAGNREDQINR EANNFLWPFK TTHFVEGGDAGNREDQINR EANNFLWPFK TTHFVEGGDAGNREDQINR EANNFLWPFK	EANNFLWPFK TTHFVEGGDAGNREDQINR TTHFVEGGDAGNREDQINR TTHFVEGGDAGNREDQINR EANNFLWPFK TTHFVEGGDAGNREDQINR	0.04	0.0208333	2	0	2	2	1	0	2	0	2	1	2	1	1	2	1	0	2	2	1	0	2	0	2	1	2	1	1	3
RL8_HUMAN	1	1	50.0 AA STEP	50Step_Domain_p0_to_50	0	50	50	DIIHDPGR DIIHDPGR DIIHDPGR DIIHDPGR	DIIHDPGR DIIHDPGR DIIHDPGR DIIHDPGR	1	0	0	1	1	0	1	1	1	0	1	1	0	0	0	1	0	1	1	0	1	1	1	0	1	1	0	0	0	1
RL8_HUMAN	1	1	50.0 AA STEP	50Step_Domain_p50.0_to_100.0	50	100	50	KAQLNIGNVLPVGTMPEGTIVCCLEEKPGDR DIIHDPGR AQLNIGNVLPVGTMPEGTIVCCLEEKPGDR DIIHDPGR DIIHDPGR DIIHDPGR	DIIHDPGR DIIHDPGR DIIHDPGR DIIHDPGR	1	0	1	1	1	0	1	1	1	0	1	1	0	0	0	1	1	1	1	0	2	1	1	0	1	1	0	0	0	1
RL8_HUMAN	1	1	50.0 AA STEP	50Step_Domain_p100.0_to_150.0	100	150	50	ASGNYATVISHNPETK KAQLNIGNVLPVGTMPEGTIVCCLEEKPGDR ASGNYATVISHNPETK AQLNIGNVLPVGTMPEGTIVCCLEEKPGDR ASGNYATVISHNPETK ASGNYATVISHNPETK ASGNYATVISHNPETK ASGNYATVISHNPETK ASGNYATVISHNPETK	ASGNYATVISHNPETK ASGNYATVISHNPETK ASGNYATVISHNPETK ASGNYATVISHNPETK	0.021	0	2	0	1	0	2	0	1	1	1	1	1	1	1	1	3	0	1	0	3	0	1	1	2	1	1	1	1	1
RL8_HUMAN	1	1	50.0 AA STEP	50Step_Domain_p150.0_to_200.0	150	200	50	AVVGVVAGGGR AVVGVVAGGGR AVVGVVAGGGR AVVGVVAGGGR AVVGVVAGGGR AVVGVVAGGGR AVVGVVAGGGR	AVVGVVAGGGR AVVGVVAGGGR AVVGVVAGGGR AVVGVVAGGGR AVVGVVAGGGR AVVGVVAGGGR	1	0	1	1	1	0	1	1	1	1	1	1	1	1	1	1	1	1	1	0	1	1	1	1	1	1	1	1	1	1
RL8_HUMAN	0	0	50.0 AA STEP	50Step_Domain_p200.0_to_250.0	200	250	50			1	0	0	0	0	0	0	0	0	0	0	0	0	0	0	0	0	0	0	0	0	0	0	0	0	0	0	0	0	0
RL8_HUMAN	0	0	50.0 AA STEP	50Step_Domain_p250.0_to_257.0	250	257	7			1	0	0	0	0	0	0	0	0	0	0	0	0	0	0	0	0	0	0	0	0	0	0	0	0	0	0	0	0	0
RL9_HUMAN	2	1	50.0 AA STEP	50Step_Domain_p0_to_50	0	50	50	DFNHINVELSLLGK TILSNQTVDIPENVDITLK DFNHINVELSLLGK TILSNQTVDIPENVDITLK DFNHINVELSLLGK TILSNQTVDIPENVDITLK DFNHINVELSLLGK TILSNQTVDIPENVDITLK TILSNQTVDIPENVDITLK TILSNQTVDIPENVDITLK TILSNQTVDIPENVDITLK	TILSNQTVDIPENVDITLK TILSNQTVDIPENVDITLK TILSNQTVDIPENVDITLK TILSNQTVDIPENVDITLK TILSNQTVDIPENVDITLK TILSNQTVDIPENVDITLK	0.0004	0.02	2	1	2	1	3	0	3	1	2	1	2	2	2	2	3	1	3	1	3	0	3	1	1	1	2	1	2	1
RL9_HUMAN	0	0	50.0 AA STEP	50Step_Domain_p50.0_to_100.0	50	100	50			1	0	0	0	0	0	0	0	0	0	0	0	0	0	0	0	0	0	0	0	0	0	0	0	0	0	0	0	0	0
RL9_HUMAN	0	0	50.0 AA STEP	50Step_Domain_p100.0_to_150.0	100	150	50			1	0	0	0	0	0	0	0	0	0	0	0	0	0	0	0	0	0	0	0	0	0	0	0	0	0	0	0	0	0
RL9_HUMAN	2	3	50.0 AA STEP	50Step_Domain_p150.0_to_192.0	150	192	42	FLDGIYVSEK KFLDGIYVSEK FLDGIYVSEK KFLDGIYVSEK FLDGIYVSEK FLDGIYVSEK FLDGIYVSEK KFLDGIYVSEK FLDGIYVSEK KFLDGIYVSEK FLDGIYVSEK	FLDGIYVSEK KFLDGIYVSEK FLDGIYVSEK KFLDGIYVSEK FLDGIYVSEK KFLDGIYVSEK FLDGIYVSEK KFLDGIYVSEK FLDGIYVSEK KFLDGIYVSEK FLDGIYVSEK FLDGIYVSEK	0.0324	-0.0238095	3	3	2	3	2	4	2	3	3	4	3	3	2	2	4	3	3	3	2	3	2	3	2	4	3	2	2	1
RS2_HUMAN	0	0	50.0 AA STEP	50Step_Domain_p0_to_50	0	50	50			1	0	0	0	0	0	0	0	0	0	0	0	0	0	0	0	0	0	0	0	0	0	0	0	0	0	0	0	0	0
RS2_HUMAN	0	0	50.0 AA STEP	50Step_Domain_p50.0_to_100.0	50	100	50	AEDKEWMPVTK AEDKEWMPVTK		1	0	1	0	0	0	0	0	0	0	0	0	1	0	0	0	1	0	0	0	0	0	0	0	0	0	1	0	0	0
RS2_HUMAN	0	0	50.0 AA STEP	50Step_Domain_p100.0_to_150.0	100	150	50			1	0	0	0	0	0	0	0	0	0	0	0	0	0	0	0	0	0	0	0	0	0	0	0	0	0	0	0	0	0
RS2_HUMAN	0	0	50.0 AA STEP	50Step_Domain_p150.0_to_200.0	150	200	50			1	0	0	0	0	0	0	0	0	0	0	0	0	0	0	0	0	0	0	0	0	0	0	0	0	0	0	0	0	0
RS2_HUMAN	4	4	50.0 AA STEP	50Step_Domain_p200.0_to_250.0	200	250	50	GTGIVSAPVPK LLMMAGIDDCYTSAR TYSYLTPDLWK GCTATLGNFAK GTGIVSAPVPK LLMMAGIDDCYTSAR TYSYLTPDLWK GTGIVSAPVPK LLMMAGIDDCYTSAR TYSYLTPDLWK GCTATLGNFAK GTGIVSAPVPK LLMMAGIDDCYTSAR TYSYLTPDLWK GTGIVSAPVPK TYSYLTPDLWK GCTATLGNFAK GTGIVSAPVPK LLMMAGIDDCYTSAR TYSYLTPDLWK GCTATLGNFAK GTGIVSAPVPK LLMMAGIDDCYTSAR TYSYLTPDLWK	GCTATLGNFAK GTGIVSAPVPK TYSYLTPDLWK GTGIVSAPVPK TYSYLTPDLWK GCTATLGNFAK GTGIVSAPVPK TYSYLTPDLWK GTGIVSAPVPK TYSYLTPDLWK GCTATLGNFAK GTGIVSAPVPK LLMMAGIDDCYTSAR TYSYLTPDLWK GTGIVSAPVPK GCTATLGNFAK TYSYLTPDLWK	1	0	3	5	4	5	4	4	4	5	4	4	3	2	4	3	3	3	5	2	4	3	5	2	3	4	5	1	4	2
RS2_HUMAN	4	5	50.0 AA STEP	50Step_Domain_p250.0_to_293.0	250	293	43	SPYQEFTDHLVK TYSYLTPDLWK SPYQEFTDHLVK TYSYLTPDLWK SPYQEFTDHLVK TYSYLTPDLWK SPYQEFTDHLVK TYSYLTPDLWK SPYQEFTDHLVK TYSYLTPDLWK SPYQEFTDHLVK TYSYLTPDLWK SPYQEFTDHLVK TYSYLTPDLWK	SPYQEFTDHLVK TYSYLTPDLWK SPYQEFTDHLVK TYSYLTPDLWK SPYQEFTDHLVK TYSYLTPDLWK SPYQEFTDHLVK TYSYLTPDLWK SPYQEFTDHLVK TYSYLTPDLWK SPYQEFTDHLVK SPYQEFTDHLVK TYSYLTPDLWK	0.0018	-0.0232558	4	4	4	5	4	5	4	5	4	4	4	5	4	6	5	2	5	2	5	4	5	2	3	4	6	2	4	4
RS3_HUMAN	8	5	50.0 AA STEP	50Step_Domain_p0_to_50	0	50	50	AELNEFLTR ELAEDGYSGVEVR KFVADGIFK TEIIILATR AELNEFLTR ELAEDGYSGVEVR TEIIILATR AELNEFLTR ELAEDGYSGVEVR TEIIILATR AELNEFLTR ELAEDGYSGVEVR TEIIILATR AELNEFLTR ELAEDGYSGVEVR TEIIILATR AELNEFLTR ELAEDGYSGVEVR FVADGIFK TEIIILATR AELNEFLTR ELAEDGYSGVEVR TEIIILATR	AELNEFLTR ELAEDGYSGVEVR FVADGIFK TEIIILATR AELNEFLTR ELAEDGYSGVEVR TEIIILATR AELNEFLTR ELAEDGYSGVEVR TEIIILATR AELNEFLTR ELAEDGYSGVEVR TEIIILATR AELNEFLTR ELAEDGYSGVEVR TEIIILATR AELNEFLTR ELAEDGYSGVEVR FVADGIFK AELNEFLTR ELAEDGYSGVEVR FVADGIFK TEIIILATR	0.0635	0.06	9	4	14	3	5	4	12	4	9	14	6	3	4	2	4	5	4	3	4	4	5	4	4	4	5	5	3	4
RS3_HUMAN	6	3	50.0 AA STEP	50Step_Domain_p50.0_to_100.0	50	100	50	ELTAVVQK FGFPEGSVELYAEK TEIIILATR ELTAVVQK FGFPEGSVELYAEK TEIIILATR FGFPEGSVELYAEK TEIIILATR ELTAVVQK TEIIILATR ELTAVVQK TEIIILATR ELTAVVQK FGFPEGSVELYAEK TEIIILATR ELTAVVQK FGFPEGSVELYAEK TEIIILATR	TEIIILATR FGFPEGSVELYAEK TEIIILATR TEIIILATR TEIIILATR ELTAVVQK TEIIILATR FGFPEGSVELYAEK ELTAVVQK FGFPEGSVELYAEK TEIIILATR	0.211	0.06	7	1	10	2	2	2	7	1	5	10	4	1	4	2	3	1	3	2	2	2	3	1	2	3	3	1	3	3
RS3_HUMAN	2	1	50.0 AA STEP	50Step_Domain_p100.0_to_150.0	100	150	50	LLGGLAVR LLGGLAVR LLGGLAVR LLGGLAVR LLGGLAVR	LLGGLAVR LLGGLAVR LLGGLAVR LLGGLAVR LLGGLAVR LLGGLAVR	1	0.02	2	1	4	1	1	0	2	1	2	4	0	1	0	1	1	1	1	1	1	0	1	1	1	1	0	1	0	1
RS3_HUMAN	2	1	50.0 AA STEP	50Step_Domain_p150.0_to_200.0	150	200	50	FVDGLMIHSGDPVNYYVDTAVR IMLPWDPTGK IMLPWDPTGK FVDGLMIHSGDPVNYYVDTAVR IMLPWDPTGK IMLPWDPTGK IMLPWDPTGK IMLPWDPTGK IMLPWDPTGK	IMLPWDPTGK IMLPWDPTGK IMLPWDPTGK IMLPWDPTGK IMLPWDPTGK IMLPWDPTGK IMLPWDPTGK	1	0.02	5	1	4	1	2	1	2	1	2	4	1	1	1	1	2	1	1	1	2	1	1	1	1	1	1	1	1	1
RS3_HUMAN	7	3	50.0 AA STEP	50Step_Domain_p200.0_to_243.0	200	243	43	GGKPEPPAMPQPVPTA KPLPDHVSIVEPKDEILPTTPISEQK DEILPTTPISEQK GGKPEPPAMPQPVPTA KPLPDHVSIVEPKDEILPTTPISEQK GGKPEPPAMPQPVPTA KPLPDHVSIVEPKDEILPTTPISEQK DEILPTTPISEQK GGKPEPPAMPQPVPTA DEILPTTPISEQK GGKPEPPAMPQPVPTA DEILPTTPISEQK GGKPEPPAMPQPVPTA KPLPDHVSIVEPKDEILPTTPISEQK DEILPTTPISEQK GGKPEPPAMPQPVPTA KPLPDHVSIVEPKDEILPTTPISEQK	DEILPTTPISEQK GGKPEPPAMPQPVPTA KPLPDHVSIVEPKDEILPTTPISEQK GGKPEPPAMPQPVPTA DEILPTTPISEQK GGKPEPPAMPQPVPTA GGKPEPPAMPQPVPTA GGKPEPPAMPQPVPTA DEILPTTPISEQK GGKPEPPAMPQPVPTA DEILPTTPISEQK GGKPEPPAMPQPVPTA	0.0055	0.0930233	9	2	10	1	4	3	7	1	7	7	7	2	8	2	4	3	3	1	3	3	3	1	3	2	6	4	6	4
SAP_HUMAN	0	0	50.0 AA STEP	50Step_Domain_p0_to_50	0	50	50			1	0	0	0	0	0	0	0	0	0	0	0	0	0	0	0	0	0	0	0	0	0	0	0	0	0	0	0	0	0
SAP_HUMAN	0	0	50.0 AA STEP	50Step_Domain_p50.0_to_100.0	50	100	50			1	0	0	0	0	0	0	0	0	0	0	0	0	0	0	0	0	0	0	0	0	0	0	0	0	0	0	0	0	0
SAP_HUMAN	0	0	50.0 AA STEP	50Step_Domain_p100.0_to_150.0	100	150	50			1	0	0	0	0	0	0	0	0	0	0	0	0	0	0	0	0	0	0	0	0	0	0	0	0	0	0	0	0	0
SAP_HUMAN	0	0	50.0 AA STEP	50Step_Domain_p150.0_to_200.0	150	200	50			1	0	0	0	0	0	0	0	0	0	0	0	0	0	0	0	0	0	0	0	0	0	0	0	0	0	0	0	0	0
SAP_HUMAN	1	1	50.0 AA STEP	50Step_Domain_p200.0_to_250.0	200	250	50	LGPGMADICK LGPGMADICK LGPGMADICK LGPGMADICK	LGPGMADICK LGPGMADICK LGPGMADICK LGPGMADICK LGPGMADICK LGPGMADICK LGPGMADICK	0.0088	0	1	1	0	1	1	1	1	1	0	1	0	1	1	1	1	1	0	1	1	1	1	1	0	1	0	1	1	1
SAP_HUMAN	0	0	50.0 AA STEP	50Step_Domain_p250.0_to_300.0	250	300	50			1	0	0	0	0	0	0	0	0	0	0	0	0	0	0	0	0	0	0	0	0	0	0	0	0	0	0	0	0	0
SAP_HUMAN	0	0	50.0 AA STEP	50Step_Domain_p300.0_to_350.0	300	350	50		EILDAFDK EILDAFDK EILDAFDK	0.0088	0	0	0	0	1	0	1	0	1	0	0	0	0	0	0	0	0	0	1	0	1	0	1	0	0	0	0	0	0
SAP_HUMAN	0	0	50.0 AA STEP	50Step_Domain_p350.0_to_400.0	350	400	50			1	0	0	0	0	0	0	0	0	0	0	0	0	0	0	0	0	0	0	0	0	0	0	0	0	0	0	0	0	0
SAP_HUMAN	3	3	50.0 AA STEP	50Step_Domain_p400.0_to_450.0	400	450	50	DGGFCEVCK GCSFLPDPYQK QEILAALEK DGGFCEVCK GCSFLPDPYQK QEILAALEK DGGFCEVCK GCSFLPDPYQK QEILAALEK DGGFCEVCK GCSFLPDPYQK QEILAALEK DGGFCEVCK QEILAALEK DGGFCEVCK GCSFLPDPYQK QEILAALEK DGGFCEVCK GCSFLPDPYQK QEILAALEK	DGGFCEVCK GCSFLPDPYQK QEILAALEK DGGFCEVCK GCSFLPDPYQK QEILAALEK DGGFCEVCK QEILAALEK DGGFCEVCK GCSFLPDPYQK QEILAALEK DGGFCEVCK GCSFLPDPYQK QEILAALEK GCSFLPDPYQK QEILAALEK DGGFCEVCK GCSFLPDPYQK	0	0	3	3	4	2	3	2	3	3	4	3	4	3	3	3	3	3	3	3	3	3	3	4	2	3	4	2	4	2
SAP_HUMAN	0	0	50.0 AA STEP	50Step_Domain_p450.0_to_500.0	450	500	50			1	0	0	0	0	0	0	0	0	0	0	0	0	0	0	0	0	0	0	0	0	0	0	0	0	0	0	0	0	0
SAP_HUMAN	0	0	50.0 AA STEP	50Step_Domain_p500.0_to_524.0	500	524	24			1	0	0	0	0	0	0	0	0	0	0	0	0	0	0	0	0	0	0	0	0	0	0	0	0	0	0	0	0	0
TKT_HUMAN	0	0	50.0 AA STEP	50Step_Domain_p0_to_50	0	50	50			1	0	0	0	0	0	0	0	0	0	0	0	0	0	0	0	0	0	0	0	0	0	0	0	0	0	0	0	0	0
TKT_HUMAN	0	0	50.0 AA STEP	50Step_Domain_p50.0_to_100.0	50	100	50			1	0	0	0	0	0	0	0	0	0	0	0	0	0	0	0	0	0	0	0	0	0	0	0	0	0	0	0	0	0
TKT_HUMAN	0	0	50.0 AA STEP	50Step_Domain_p100.0_to_150.0	100	150	50			1	0	0	0	0	0	0	0	0	0	0	0	0	0	0	0	0	0	0	0	0	0	0	0	0	0	0	0	0	0
TKT_HUMAN	0	0	50.0 AA STEP	50Step_Domain_p150.0_to_200.0	150	200	50			1	0	0	0	0	0	0	0	0	0	0	0	0	0	0	0	0	0	0	0	0	0	0	0	0	0	0	0	0	0
TKT_HUMAN	0	0	50.0 AA STEP	50Step_Domain_p200.0_to_250.0	200	250	50			1	0	0	0	0	0	0	0	0	0	0	0	0	0	0	0	0	0	0	0	0	0	0	0	0	0	0	0	0	0
TKT_HUMAN	0	0	50.0 AA STEP	50Step_Domain_p250.0_to_300.0	250	300	50	ILATPPQEDAPSVDIANIR ILATPPQEDAPSVDIANIR		0.6006	0	0	0	0	0	0	0	1	0	0	0	1	0	0	0	0	0	0	0	0	0	1	0	0	0	1	0	0	0
TKT_HUMAN	0	0	50.0 AA STEP	50Step_Domain_p300.0_to_350.0	300	350	50	ILATPPQEDAPSVDIANIR ILATPPQEDAPSVDIANIR		0.6006	0	0	0	0	0	0	0	1	0	0	0	1	0	0	0	0	0	0	0	0	0	1	0	0	0	1	0	0	0
TKT_HUMAN	0	0	50.0 AA STEP	50Step_Domain_p350.0_to_400.0	350	400	50			1	0	0	0	0	0	0	0	0	0	0	0	0	0	0	0	0	0	0	0	0	0	0	0	0	0	0	0	0	0
TKT_HUMAN	0	0	50.0 AA STEP	50Step_Domain_p400.0_to_450.0	400	450	50	SVPTSTVFYPSDGVATEK		1	0	0	0	0	0	0	0	0	0	0	0	1	0	0	0	0	0	0	0	0	0	0	0	0	0	1	0	0	0
TKT_HUMAN	0	0	50.0 AA STEP	50Step_Domain_p450.0_to_500.0	450	500	50	TSRPENAIIYNNNEDFQVGQAK SVPTSTVFYPSDGVATEK TSRPENAIIYNNNEDFQVGQAK	TSRPENAIIYNNNEDFQVGQAK	0.6006	0	0	1	0	0	0	0	0	0	1	0	1	0	1	0	0	1	0	0	0	0	0	0	1	0	1	0	1	0
TKT_HUMAN	1	0	50.0 AA STEP	50Step_Domain_p500.0_to_550.0	500	550	50	VLDPFTIKPLDR VLDPFTIKPLDR VLDPFTIKPLDR VLDPFTIKPLDR	VLDPFTIKPLDR	0.0416	0.02	0	1	0	0	0	0	1	0	1	0	1	0	1	0	0	1	0	0	0	0	1	0	1	0	1	0	1	0
TKT_HUMAN	0	0	50.0 AA STEP	50Step_Domain_p550.0_to_600.0	550	600	50			1	0	0	0	0	0	0	0	0	0	0	0	0	0	0	0	0	0	0	0	0	0	0	0	0	0	0	0	0	0
TKT_HUMAN	0	0	50.0 AA STEP	50Step_Domain_p600.0_to_623.0	600	623	23			1	0	0	0	0	0	0	0	0	0	0	0	0	0	0	0	0	0	0	0	0	0	0	0	0	0	0	0	0	0
1B41_HUMAN	0	0	50.0 AA STEP	50Step_Domain_p0_to_50	0	50	50	FITVGYVDDTLFVR FITVGYVDDTLFVR		1	0	0	0	1	0	1	0	0	0	0	0	0	0	0	0	0	0	1	0	1	0	0	0	0	0	0	0	0	0
1B41_HUMAN	1	0	50.0 AA STEP	50Step_Domain_p50.0_to_100.0	50	100	50	APWIEQEGPEYWDRETQISK FITVGYVDDTLFVR APWIEQEGPEYWDRETQISK FITVGYVDDTLFVR APWIEQEGPEYWDRETQISK		0.004	0.02	0	0	2	0	2	0	1	0	0	0	0	0	0	0	0	0	3	0	2	0	1	0	0	0	0	0	0	0
1B41_HUMAN	0	0	50.0 AA STEP	50Step_Domain_p100.0_to_150.0	100	150	50			1	0	0	0	0	0	0	0	0	0	0	0	0	0	0	0	0	0	0	0	0	0	0	0	0	0	0	0	0	0
1B41_HUMAN	0	0	50.0 AA STEP	50Step_Domain_p150.0_to_200.0	150	200	50	SWTAADTAAQITQR		1	0	0	0	0	0	0	0	0	0	0	0	0	0	1	0	0	0	0	0	0	0	0	0	0	0	0	0	1	0
1B41_HUMAN	1	0	50.0 AA STEP	50Step_Domain_p200.0_to_250.0	200	250	50	DGEDQTQDTELVETRPAGDR THVTHHPISDHEATLR DGEDQTQDTELVETRPAGDR DGEDQTQDTELVETRPAGDR DGEDQTQDTELVETRPAGDR THVTHHPISDHEATLR DGEDQTQDTELVETRPAGDR THVTHHPISDHEATLR DGEDQTQDTELVETRPAGDR THVTHHPISDHEATLR		0	0.02	2	0	1	0	0	0	1	0	2	0	2	0	2	0	3	0	1	0	0	0	1	0	2	0	2	0	3	0
1B41_HUMAN	1	0	50.0 AA STEP	50Step_Domain_p250.0_to_300.0	250	300	50	DGEDQTQDTELVETRPAGDR DGEDQTQDTELVETRPAGDR DGEDQTQDTELVETRPAGDR DGEDQTQDTELVETRPAGDR DGEDQTQDTELVETRPAGDR DGEDQTQDTELVETRPAGDR		0	0.02	1	0	1	0	0	0	1	0	1	0	1	0	1	0	1	0	1	0	0	0	1	0	1	0	1	0	1	0
1B41_HUMAN	0	0	50.0 AA STEP	50Step_Domain_p300.0_to_350.0	300	350	50			1	0	0	0	0	0	0	0	0	0	0	0	0	0	0	0	0	0	0	0	0	0	0	0	0	0	0	0	0	0
1B41_HUMAN	0	0	50.0 AA STEP	50Step_Domain_p350.0_to_362.0	350	362	12			1	0	0	0	0	0	0	0	0	0	0	0	0	0	0	0	0	0	0	0	0	0	0	0	0	0	0	0	0	0
AATC_HUMAN	0	0	50.0 AA STEP	50Step_Domain_p0_to_50	0	50	50			1	0	0	0	0	0	0	0	0	0	0	0	0	0	0	0	0	0	0	0	0	0	0	0	0	0	0	0	0	0
AATC_HUMAN	0	0	50.0 AA STEP	50Step_Domain_p50.0_to_100.0	50	100	50	IANDNSLNHEYLPILGLAEFR		1	0	0	0	0	0	0	0	0	0	0	0	0	0	1	0	0	0	0	0	0	0	0	0	0	0	0	0	1	0
AATC_HUMAN	1	0	50.0 AA STEP	50Step_Domain_p100.0_to_150.0	100	150	50	IGADFLAR IGADFLAR IGADFLAR IGADFLAR		0	0.02	1	0	1	0	0	0	0	0	0	0	1	0	1	0	1	0	1	0	0	0	0	0	0	0	1	0	1	0
AATC_HUMAN	0	0	50.0 AA STEP	50Step_Domain_p150.0_to_200.0	150	200	50			1	0	0	0	0	0	0	0	0	0	0	0	0	0	0	0	0	0	0	0	0	0	0	0	0	0	0	0	0	0
AATC_HUMAN	0	0	50.0 AA STEP	50Step_Domain_p200.0_to_250.0	200	250	50			1	0	0	0	0	0	0	0	0	0	0	0	0	0	0	0	0	0	0	0	0	0	0	0	0	0	0	0	0	0
AATC_HUMAN	0	0	50.0 AA STEP	50Step_Domain_p250.0_to_300.0	250	300	50			1	0	0	0	0	0	0	0	0	0	0	0	0	0	0	0	0	0	0	0	0	0	0	0	0	0	0	0	0	0
AATC_HUMAN	0	0	50.0 AA STEP	50Step_Domain_p300.0_to_350.0	300	350	50			1	0	0	0	0	0	0	0	0	0	0	0	0	0	0	0	0	0	0	0	0	0	0	0	0	0	0	0	0	0
AATC_HUMAN	1	0	50.0 AA STEP	50Step_Domain_p350.0_to_400.0	350	400	50	NLDYVATSIHEAVTK NLDYVATSIHEAVTK NLDYVATSIHEAVTK NLDYVATSIHEAVTK		0	0.02	1	0	1	0	0	0	0	0	0	0	1	0	1	0	1	0	1	0	0	0	0	0	0	0	1	0	1	0
AATC_HUMAN	1	0	50.0 AA STEP	50Step_Domain_p400.0_to_413.0	400	413	13	NLDYVATSIHEAVTK NLDYVATSIHEAVTK NLDYVATSIHEAVTK NLDYVATSIHEAVTK		0	0.0769231	1	0	1	0	0	0	0	0	0	0	1	0	1	0	1	0	1	0	0	0	0	0	0	0	1	0	1	0
ABI1_HUMAN	0	0	50.0 AA STEP	50Step_Domain_p0_to_50	0	50	50	ALIESYQNLTR ALIESYQNLTR VADYCENNYIQATDK		0.0055	0	0	0	0	0	0	0	0	0	0	0	1	0	2	0	0	0	0	0	0	0	0	0	0	0	1	0	2	0
ABI1_HUMAN	0	0	50.0 AA STEP	50Step_Domain_p50.0_to_100.0	50	100	50			1	0	0	0	0	0	0	0	0	0	0	0	0	0	0	0	0	0	0	0	0	0	0	0	0	0	0	0	0	0
ABI1_HUMAN	0	0	50.0 AA STEP	50Step_Domain_p100.0_to_150.0	100	150	50	KPIDYTVLDDVGHGVK		1	0	0	0	0	0	0	0	0	0	0	0	1	0	0	0	0	0	0	0	0	0	0	0	0	0	1	0	0	0
ABI1_HUMAN	0	0	50.0 AA STEP	50Step_Domain_p150.0_to_200.0	150	200	50	KPIDYTVLDDVGHGVK		1	0	0	0	0	0	0	0	0	0	0	0	1	0	0	0	0	0	0	0	0	0	0	0	0	0	1	0	0	0
ABI1_HUMAN	0	0	50.0 AA STEP	50Step_Domain_p200.0_to_250.0	200	250	50			1	0	0	0	0	0	0	0	0	0	0	0	0	0	0	0	0	0	0	0	0	0	0	0	0	0	0	0	0	0
ABI1_HUMAN	0	0	50.0 AA STEP	50Step_Domain_p250.0_to_300.0	250	300	50			1	0	0	0	0	0	0	0	0	0	0	0	0	0	0	0	0	0	0	0	0	0	0	0	0	0	0	0	0	0
ABI1_HUMAN	0	0	50.0 AA STEP	50Step_Domain_p300.0_to_350.0	300	350	50			1	0	0	0	0	0	0	0	0	0	0	0	0	0	0	0	0	0	0	0	0	0	0	0	0	0	0	0	0	0
ABI1_HUMAN	0	0	50.0 AA STEP	50Step_Domain_p350.0_to_400.0	350	400	50			1	0	0	0	0	0	0	0	0	0	0	0	0	0	0	0	0	0	0	0	0	0	0	0	0	0	0	0	0	0
ABI1_HUMAN	0	0	50.0 AA STEP	50Step_Domain_p400.0_to_450.0	400	450	50			1	0	0	0	0	0	0	0	0	0	0	0	0	0	0	0	0	0	0	0	0	0	0	0	0	0	0	0	0	0
ABI1_HUMAN	0	0	50.0 AA STEP	50Step_Domain_p450.0_to_500.0	450	500	50	NDDGWYEGVCNR		1	0	0	0	0	0	0	0	0	0	0	0	1	0	0	0	0	0	0	0	0	0	0	0	0	0	1	0	0	0
ABI1_HUMAN	0	0	50.0 AA STEP	50Step_Domain_p500.0_to_508.0	500	508	8			1	0	0	0	0	0	0	0	0	0	0	0	0	0	0	0	0	0	0	0	0	0	0	0	0	0	0	0	0	0
ACTB_HUMAN	4	4	50.0 AA STEP	50Step_Domain_p0_to_50	0	50	50	AGFAGDDAPR HQGVMVGMGQK AGFAGDDAPR HQGVMVGMGQK AGFAGDDAPR HQGVMVGMGQK AGFAGDDAPR HQGVMVGMGQK AGFAGDDAPR HQGVMVGMGQK AGFAGDDAPR HQGVMVGMGQK AGFAGDDAPR HQGVMVGMGQK	AGFAGDDAPR HQGVMVGMGQK AGFAGDDAPR HQGVMVGMGQK AGFAGDDAPR HQGVMVGMGQK AGFAGDDAPR HQGVMVGMGQK AGFAGDDAPR HQGVMVGMGQK AGFAGDDAPR HQGVMVGMGQK AGFAGDDAPR HQGVMVGMGQK	1	0	4	4	4	4	4	5	3	3	4	4	4	4	4	4	4	3	4	4	5	5	4	3	5	4	4	4	4	4
ACTB_HUMAN	8	9	50.0 AA STEP	50Step_Domain_p50.0_to_100.0	50	100	50	DSYVGDEAQSKR IWHHTFYNELR VAPEEHPVLLTEAPLNPK DSYVGDEAQSKR IWHHTFYNELR VAPEEHPVLLTEAPLNPK DSYVGDEAQSKR IWHHTFYNELR VAPEEHPVLLTEAPLNPK DSYVGDEAQSKR IWHHTFYNELR VAPEEHPVLLTEAPLNPK DSYVGDEAQSKR IWHHTFYNELR VAPEEHPVLLTEAPLNPK DSYVGDEAQSK IWHHTFYNELR VAPEEHPVLLTEAPLNPK DSYVGDEAQSK DSYVGDEAQSKR VAPEEHPVLLTEAPLNPK	DSYVGDEAQSK IWHHTFYNELR VAPEEHPVLLTEAPLNPK DSYVGDEAQSK DSYVGDEAQSKR IWHHTFYNELR VAPEEHPVLLTEAPLNPK DSYVGDEAQSK DSYVGDEAQSKR IWHHTFYNELR VAPEEHPVLLTEAPLNPK DSYVGDEAQSK DSYVGDEAQSKR IWHHTFYNELR VAPEEHPVLLTEAPLNPK DSYVGDEAQSKR IWHHTFYNELR VAPEEHPVLLTEAPLNPK DSYVGDEAQSK IWHHTFYNELR VAPEEHPVLLTEAPLNPK VAPEEHPVLLTEAPLNPK	0.132	-0.02	7	10	9	10	9	9	7	9	8	10	7	9	7	6	8	8	9	10	11	10	9	8	9	10	7	8	8	6
ACTB_HUMAN	6	6	50.0 AA STEP	50Step_Domain_p100.0_to_150.0	100	150	50	TTGIVMDSGDGVTHTVPIYEGYALPHAILR VAPEEHPVLLTEAPLNPK TTGIVMDSGDGVTHTVPIYEGYALPHAILR VAPEEHPVLLTEAPLNPK TTGIVMDSGDGVTHTVPIYEGYALPHAILR VAPEEHPVLLTEAPLNPK TTGIVMDSGDGVTHTVPIYEGYALPHAILR VAPEEHPVLLTEAPLNPK TTGIVMDSGDGVTHTVPIYEGYALPHAILR VAPEEHPVLLTEAPLNPK TTGIVMDSGDGVTHTVPIYEGYALPHAILR VAPEEHPVLLTEAPLNPK VAPEEHPVLLTEAPLNPK	TTGIVMDSGDGVTHTVPIYEGYALPHAILR VAPEEHPVLLTEAPLNPK TTGIVMDSGDGVTHTVPIYEGYALPHAILR VAPEEHPVLLTEAPLNPK TTGIVMDSGDGVTHTVPIYEGYALPHAILR VAPEEHPVLLTEAPLNPK TTGIVMDSGDGVTHTVPIYEGYALPHAILR VAPEEHPVLLTEAPLNPK TTGIVMDSGDGVTHTVPIYEGYALPHAILR VAPEEHPVLLTEAPLNPK TTGIVMDSGDGVTHTVPIYEGYALPHAILR VAPEEHPVLLTEAPLNPK TTGIVMDSGDGVTHTVPIYEGYALPHAILR VAPEEHPVLLTEAPLNPK	1	0	5	6	6	5	6	5	4	5	6	8	7	8	5	7	5	5	6	5	7	6	5	4	7	8	7	7	6	7
ACTB_HUMAN	6	7	50.0 AA STEP	50Step_Domain_p150.0_to_200.0	150	200	50	DLTDYLMK GYSFTTTAER TTGIVMDSGDGVTHTVPIYEGYALPHAILR DLTDYLMK GYSFTTTAER TTGIVMDSGDGVTHTVPIYEGYALPHAILR DLTDYLMK GYSFTTTAER TTGIVMDSGDGVTHTVPIYEGYALPHAILR DLTDYLMK GYSFTTTAER TTGIVMDSGDGVTHTVPIYEGYALPHAILR DLTDYLMK GYSFTTTAER TTGIVMDSGDGVTHTVPIYEGYALPHAILR DLTDYLMK GYSFTTTAER TTGIVMDSGDGVTHTVPIYEGYALPHAILR DLTDYLMK GYSFTTTAER	DLTDYLMK GYSFTTTAER TTGIVMDSGDGVTHTVPIYEGYALPHAILR DLTDYLMK GYSFTTTAER TTGIVMDSGDGVTHTVPIYEGYALPHAILR DLTDYLMK GYSFTTTAER TTGIVMDSGDGVTHTVPIYEGYALPHAILR DLTDYLMK GYSFTTTAER TTGIVMDSGDGVTHTVPIYEGYALPHAILR DLTDYLMK GYSFTTTAER TTGIVMDSGDGVTHTVPIYEGYALPHAILR DLTDYLMK GYSFTTTAER TTGIVMDSGDGVTHTVPIYEGYALPHAILR DLTDYLMK GYSFTTTAER TTGIVMDSGDGVTHTVPIYEGYALPHAILR	1	-0.02	6	9	7	6	7	6	5	7	7	7	7	7	6	7	7	7	7	6	8	7	6	6	8	7	7	6	7	7
ACTB_HUMAN	11	9	50.0 AA STEP	50Step_Domain_p200.0_to_250.0	200	250	50	EKLCYVALDFEQEMATAASSSSLEK GYSFTTTAER LCYVALDFEQEMATAASSSSLEK SYELPDGQVITIGNER GYSFTTTAER LCYVALDFEQEMATAASSSSLEK SYELPDGQVITIGNER EKLCYVALDFEQEMATAASSSSLEK GYSFTTTAER LCYVALDFEQEMATAASSSSLEK SYELPDGQVITIGNER EKLCYVALDFEQEMATAASSSSLEK GYSFTTTAER LCYVALDFEQEMATAASSSSLEK SYELPDGQVITIGNER EKLCYVALDFEQEMATAASSSSLEK GYSFTTTAER LCYVALDFEQEMATAASSSSLEK SYELPDGQVITIGNER GYSFTTTAER LCYVALDFEQEMATAASSSSLEK …	GYSFTTTAER LCYVALDFEQEMATAASSSSLEK SYELPDGQVITIGNER GYSFTTTAER LCYVALDFEQEMATAASSSSLEK SYELPDGQVITIGNER EKLCYVALDFEQEMATAASSSSLEK GYSFTTTAER LCYVALDFEQEMATAASSSSLEK SYELPDGQVITIGNER EKLCYVALDFEQEMATAASSSSLEK GYSFTTTAER LCYVALDFEQEMATAASSSSLEK SYELPDGQVITIGNER GYSFTTTAER LCYVALDFEQEMATAASSSSLEK SYELPDGQVITIGNER GYSFTTTAER LCYVALDFEQEMATAASSSSLEK SYELPDGQVITIGNER EKLCYVALDFEQEMATAASSSSLEK GYSFTTTAE…	0.0008	0.04	12	8	10	9	9	9	10	7	10	9	12	9	15	11	13	6	11	9	11	10	12	6	11	9	12	8	17	11
ACTB_HUMAN	9	7	50.0 AA STEP	50Step_Domain_p250.0_to_300.0	250	300	50	CPEALFQPSFLGMESCGIHETTFNSIMK DLYANTVLSGGTTMYPGIADR KDLYANTVLSGGTTMYPGIADR SYELPDGQVITIGNER CPEALFQPSFLGMESCGIHETTFNSIMK DLYANTVLSGGTTMYPGIADR KDLYANTVLSGGTTMYPGIADR SYELPDGQVITIGNER CPEALFQPSFLGMESCGIHETTFNSIMK DLYANTVLSGGTTMYPGIADR KDLYANTVLSGGTTMYPGIADR SYELPDGQVITIGNER CPEALFQPSFLGMESCGIHETTFNSIMK DLYANTVLSGGTTMYPGIADR KDLYANTVLSGGTTMYPGIADR SYELPDGQVITIGNER CPEALFQPSFLGMESCGIHETTFNSIMK DLYANT…	CPEALFQPSFLGMESCGIHETTFNSIMK DLYANTVLSGGTTMYPGIADR SYELPDGQVITIGNER CPEALFQPSFLGMESCGIHETTFNSIMK DLYANTVLSGGTTMYPGIADR KDLYANTVLSGGTTMYPGIADR SYELPDGQVITIGNER CPEALFQPSFLGMESCGIHETTFNSIMK DLYANTVLSGGTTMYPGIADR KDLYANTVLSGGTTMYPGIADR SYELPDGQVITIGNER DLYANTVLSGGTTMYPGIADR KDLYANTVLSGGTTMYPGIADR SYELPDGQVITIGNER DLYANTVLSGGTTMYPGIADR KDLYANTVLSGGTTMYPGIADR SYELPDGQVITIGNER KDLYANTVLSGGTTMYPGIADR SY…	0.0064	0.04	8	5	9	8	8	8	11	7	8	7	8	4	8	8	9	4	10	8	10	9	13	6	9	7	8	4	9	8
ACTB_HUMAN	6	6	50.0 AA STEP	50Step_Domain_p300.0_to_350.0	300	350	50	DLYANTVLSGGTTMYPGIADR EITALAPSTMK IKIIAPPER KDLYANTVLSGGTTMYPGIADR DLYANTVLSGGTTMYPGIADR EITALAPSTMK IKIIAPPER KDLYANTVLSGGTTMYPGIADR DLYANTVLSGGTTMYPGIADR EITALAPSTMK KDLYANTVLSGGTTMYPGIADR DLYANTVLSGGTTMYPGIADR EITALAPSTMK IKIIAPPER KDLYANTVLSGGTTMYPGIADR DLYANTVLSGGTTMYPGIADR EITALAPSTMK IKIIAPPER KDLYANTVLSGGTTMYPGIADR EITALAPSTMK IKIIAPPER KDLYANTVLSGGTTMYPGIADR EITALAPSTMK IKIIAPPER KDLYANT…	DLYANTVLSGGTTMYPGIADR EITALAPSTMK DLYANTVLSGGTTMYPGIADR EITALAPSTMK KDLYANTVLSGGTTMYPGIADR DLYANTVLSGGTTMYPGIADR EITALAPSTMK KDLYANTVLSGGTTMYPGIADR DLYANTVLSGGTTMYPGIADR EITALAPSTMK KDLYANTVLSGGTTMYPGIADR DLYANTVLSGGTTMYPGIADR EITALAPSTMK IKIIAPPER KDLYANTVLSGGTTMYPGIADR EITALAPSTMK IKIIAPPER KDLYANTVLSGGTTMYPGIADR DLYANTVLSGGTTMYPGIADR EITALAPSTMK IKIIAPPER KDLYANTVLSGGTTMYPGIADR	1	0	6	3	6	5	7	7	9	8	6	7	6	6	5	7	6	2	6	5	8	8	11	7	7	7	6	5	6	7
ACTB_HUMAN	3	3	50.0 AA STEP	50Step_Domain_p350.0_to_375.0	350	375	25	QEYDESGPSIVHR QEYDESGPSIVHR QEYDESGPSIVHR QEYDESGPSIVHR QEYDESGPSIVHR QEYDESGPSIVHR QEYDESGPSIVHR	QEYDESGPSIVHR QEYDESGPSIVHR QEYDESGPSIVHR QEYDESGPSIVHR QEYDESGPSIVHR QEYDESGPSIVHR QEYDESGPSIVHR	1	0	3	5	3	3	3	2	3	3	3	3	4	4	3	3	3	4	3	3	4	2	4	3	3	3	4	4	3	3
ACTC_HUMAN	0	0	50.0 AA STEP	50Step_Domain_p0_to_50	0	50	50			1	0	0	0	0	0	0	0	0	0	0	0	0	0	0	0	0	0	0	0	0	0	0	0	0	0	0	0	0	0
ACTC_HUMAN	1	0	50.0 AA STEP	50Step_Domain_p50.0_to_100.0	50	100	50	VAPEEHPTLLTEAPLNPK YPIEHGIITNWDDMEK VAPEEHPTLLTEAPLNPK YPIEHGIITNWDDMEK	YPIEHGIITNWDDMEK	0.0184	0.02	0	0	0	0	4	3	4	0	0	0	0	0	0	0	0	0	0	0	7	4	5	0	0	0	0	0	0	0
ACTC_HUMAN	0	0	50.0 AA STEP	50Step_Domain_p100.0_to_150.0	100	150	50	VAPEEHPTLLTEAPLNPK VAPEEHPTLLTEAPLNPK		1	0	0	0	0	0	1	0	1	0	0	0	0	0	0	0	0	0	0	0	1	0	1	0	0	0	0	0	0	0
ACTC_HUMAN	0	0	50.0 AA STEP	50Step_Domain_p150.0_to_200.0	150	200	50		GYSFVTTAER	1	0	0	0	0	0	0	1	0	0	0	0	0	0	0	0	0	0	0	0	0	1	0	0	0	0	0	0	0	0
ACTC_HUMAN	0	0	50.0 AA STEP	50Step_Domain_p200.0_to_250.0	200	250	50		GYSFVTTAER	1	0	0	0	0	0	0	1	0	0	0	0	0	0	0	0	0	0	0	0	0	1	0	0	0	0	0	0	0	0
ACTC_HUMAN	0	0	50.0 AA STEP	50Step_Domain_p250.0_to_300.0	250	300	50			1	0	0	0	0	0	0	0	0	0	0	0	0	0	0	0	0	0	0	0	0	0	0	0	0	0	0	0	0	0
ACTC_HUMAN	0	0	50.0 AA STEP	50Step_Domain_p300.0_to_350.0	300	350	50			1	0	0	0	0	0	0	0	0	0	0	0	0	0	0	0	0	0	0	0	0	0	0	0	0	0	0	0	0	0
ACTC_HUMAN	0	0	50.0 AA STEP	50Step_Domain_p350.0_to_377.0	350	377	27			1	0	0	0	0	0	0	0	0	0	0	0	0	0	0	0	0	0	0	0	0	0	0	0	0	0	0	0	0	0
AHNK_HUMAN	4	5	50.0 AA STEP	50Step_Domain_p0_to_50	0	50	50	DDGVFVQEVTQNSPAAR ELLLPNWQGSGSHGLTIAQR DDGVFVQEVTQNSPAAR ELLLPNWQGSGSHGLTIAQR DDGVFVQEVTQNSPAAR ELLLPNWQGSGSHGLTIAQR DDGVFVQEVTQNSPAAR ELLLPNWQGSGSHGLTIAQR DDGVFVQEVTQNSPAAR ELLLPNWQGSGSHGLTIAQR DDGVFVQEVTQNSPAAR ELLLPNWQGSGSHGLTIAQR DDGVFVQEVTQNSPAAR ELLLPNWQGSGSHGLTIAQR	DDGVFVQEVTQNSPAAR ELLLPNWQGSGSHGLTIAQR DDGVFVQEVTQNSPAAR ELLLPNWQGSGSHGLTIAQR DDGVFVQEVTQNSPAAR ELLLPNWQGSGSHGLTIAQR DDGVFVQEVTQNSPAAR ELLLPNWQGSGSHGLTIAQR DDGVFVQEVTQNSPAAR ELLLPNWQGSGSHGLTIAQR DDGVFVQEVTQNSPAAR ELLLPNWQGSGSHGLTIAQR DDGVFVQEVTQNSPAAR ELLLPNWQGSGSHGLTIAQR	1	-0.02	5	6	4	7	4	4	4	5	6	3	3	5	4	6	5	3	3	3	4	3	4	3	4	3	4	3	6	4
AHNK_HUMAN	0	0	50.0 AA STEP	50Step_Domain_p50.0_to_100.0	50	100	50			1	0	0	0	0	0	0	0	0	0	0	0	0	0	0	0	0	0	0	0	0	0	0	0	0	0	0	0	0	0
AHNK_HUMAN	3	2	50.0 AA STEP	50Step_Domain_p100.0_to_150.0	100	150	50	LKSEDGVEGDLGETQSR SEDGVEGDLGETQSR LKSEDGVEGDLGETQSR SEDGVEGDLGETQSR LKSEDGVEGDLGETQSR SEDGVEGDLGETQSR LKSEDGVEGDLGETQSR SEDGVEGDLGETQSR LKSEDGVEGDLGETQSR SEDGVEGDLGETQSR LKSEDGVEGDLGETQSR SEDGVEGDLGETQSR LKSEDGVEGDLGETQSR SEDGVEGDLGETQSR	LKSEDGVEGDLGETQSR LKSEDGVEGDLGETQSR LKSEDGVEGDLGETQSR LKSEDGVEGDLGETQSR LKSEDGVEGDLGETQSR SEDGVEGDLGETQSR LKSEDGVEGDLGETQSR	1	0.02	3	2	4	2	3	1	3	0	3	2	2	3	2	3	3	1	3	1	3	1	3	0	2	2	3	2	3	2
AHNK_HUMAN	3	4	50.0 AA STEP	50Step_Domain_p150.0_to_200.0	150	200	50	DIDISSPEFK HELTEISNVDVETQSGK VTAYTVDVTGR DIDISSPEFK EGAKDIDISSPEFK HELTEISNVDVETQSGK HELTEISNVDVETQSGK VTAYTVDVTGR DIDISSPEFK HELTEISNVDVETQSGK VTAYTVDVTGR DIDISSPEFK HELTEISNVDVETQSGK VTAYTVDVTGR DIDISSPEFK HELTEISNVDVETQSGK DIDISSPEFK HELTEISNVDVETQSGK	DIDISSPEFK HELTEISNVDVETQSGK VTAYTVDVTGR DIDISSPEFK VTAYTVDVTGR DIDISSPEFK HELTEISNVDVETQSGK VTAYTVDVTGR DIDISSPEFK DIDISSPEFK HELTEISNVDVETQSGK VTAYTVDVTGR DIDISSPEFK VTAYTVDVTGR DIDISSPEFK HELTEISNVDVETQSGK	1	-0.02	3	6	4	5	3	4	3	2	4	3	2	5	3	3	3	3	3	2	3	3	3	1	3	3	3	3	5	2
AHNK_HUMAN	6	7	50.0 AA STEP	50Step_Domain_p200.0_to_250.0	200	250	50	AGAISASGPELQGAGHSK HELTEISNVDVETQSGK LPSGSGAASPTGSAVDIR LQVTMPGIK AGAISASGPELQGAGHSK HELTEISNVDVETQSGK LPSGSGAASPTGSAVDIR LQVTMPGIK AGAISASGPELQGAGHSK HELTEISNVDVETQSGK LPSGSGAASPTGSAVDIR LQVTMPGIK AGAISASGPELQGAGHSK HELTEISNVDVETQSGK LPSGSGAASPTGSAVDIR LQVTMPGIK AGAISASGPELQGAGHSK HELTEISNVDVETQSGK LPSGSGAASPTGSAVDIR LQVTMPGIK AGAISASGPELQGAGHSK HELTEISNVDVETQSGK LPSGSGAASPTGSAVDIR LQVTMPGIK AGA…	HELTEISNVDVETQSGK LPSGSGAASPTGSAVDIR LQVTMPGIK LPSGSGAASPTGSAVDIR LQVTMPGIK AGAISASGPELQGAGHSK HELTEISNVDVETQSGK LPSGSGAASPTGSAVDIR LQVTMPGIK AGAISASGPELQGAGHSK LPSGSGAASPTGSAVDIR LQVTMPGIK AGAISASGPELQGAGHSK HELTEISNVDVETQSGK LPSGSGAASPTGSAVDIR LQVTMPGIK LPSGSGAASPTGSAVDIR LQVTMPGIK AGAISASGPELQGAGHSK HELTEISNVDVETQSGK LPSGSGAASPTGSAVDIR LQVTMPGIK	1	-0.02	6	6	9	5	7	8	5	9	6	7	5	5	5	8	6	3	6	2	7	6	6	5	4	6	7	3	8	6
AHNK_HUMAN	4	4	50.0 AA STEP	50Step_Domain_p250.0_to_300.0	250	300	50	AVEVQGPSLESGDHGK GGVQVPAVDISSSLGGR LQVTMPGIK AVEVQGPSLESGDHGK GGVQVPAVDISSSLGGR LQVTMPGIK AVEVQGPSLESGDHGK GGVQVPAVDISSSLGGR LQVTMPGIK AVEVQGPSLESGDHGK GGVQVPAVDISSSLGGR LQVTMPGIK AVEVQGPSLESGDHGK GGVQVPAVDISSSLGGR LQVTMPGIK AVEVQGPSLESGDHGK GGVQVPAVDISSSLGGR LQVTMPGIK AVEVQGPSLESGDHGK GGVQVPAVDISSSLGGR LQVTMPGIK	GGVQVPAVDISSSLGGR LQVTMPGIK GGVQVPAVDISSSLGGR LQVTMPGIK AVEVQGPSLESGDHGK GGVQVPAVDISSSLGGR LQVTMPGIK GGVQVPAVDISSSLGGR LQVTMPGIK GGVQVPAVDISSSLGGR LQVTMPGIK LQVTMPGIK GGVQVPAVDISSSLGGR LQVTMPGIK	1	0	3	6	6	7	5	5	4	4	6	3	3	2	3	3	3	3	4	3	5	4	4	2	4	3	4	1	4	2
AHNK_HUMAN	2	0	50.0 AA STEP	50Step_Domain_p300.0_to_350.0	300	350	50	AVEVQGPSLESGDHGK GGKPGLTIQAPQLEVSVPSANIEGLEGK AVEVQGPSLESGDHGK AVEVQGPSLESGDHGK AVEVQGPSLESGDHGK AVEVQGPSLESGDHGK GGKPGLTIQAPQLEVSVPSANIEGLEGK AVEVQGPSLESGDHGK VSAPEVSVGHK AVEVQGPSLESGDHGK GGKPGLTIQAPQLEVSVPSANIEGLEGK VSAPEVSVGHK	AVEVQGPSLESGDHGK	0.1062	0.04	2	0	1	0	2	1	2	0	3	0	2	0	3	0	2	0	1	0	2	1	2	0	2	0	3	0	4	0
AHNK_HUMAN	2	0	50.0 AA STEP	50Step_Domain_p350.0_to_400.0	350	400	50	GGKPGLTIQAPQLEVSVPSANIEGLEGK GPQITGPSLEGDLGLK GPQITGPSLEGDLGLK GPQITGPSLEGDLGLK GGKPGLTIQAPQLEVSVPSANIEGLEGK GPQITGPSLEGDLGLK GPQITGPSLEGDLGLK GGKPGLTIQAPQLEVSVPSANIEGLEGK GPQITGPSLEGDLGLK	GPQITGPSLEGDLGLK GPQITGPSLEGDLGLK	1	0.04	2	0	0	0	1	0	1	2	3	1	2	0	2	0	2	0	0	0	1	0	1	1	2	1	2	0	3	0
AHNK_HUMAN	0	0	50.0 AA STEP	50Step_Domain_p400.0_to_450.0	400	450	50			1	0	0	0	0	0	0	0	0	0	0	0	0	0	0	0	0	0	0	0	0	0	0	0	0	0	0	0	0	0
AHNK_HUMAN	1	1	50.0 AA STEP	50Step_Domain_p450.0_to_500.0	450	500	50	ISMQDVDLSLGSPK ISMQDVDLSLGSPK ISMQDVDLSLGSPK ISMQDVDLSLGSPK ISMQDVDLSLGSPK	ISMQDVDLSLGSPK ISMQDVDLSLGSPK ISMQDVDLSLGSPK ISMQDVDLSLGSPK ISMQDVDLSLGSPK ISMQDVDLSLGSPK	1	0	0	2	1	2	0	0	1	2	1	1	1	2	1	1	0	1	1	1	0	0	1	1	1	1	1	1	1	1
AHNK_HUMAN	3	4	50.0 AA STEP	50Step_Domain_p500.0_to_550.0	500	550	50	VDIETPNLEGTLTGPR VSAPGVQGDVK ISMQDVDLSLGSPK VDIETPNLEGTLTGPR VSAPGVQGDVK VDIETPNLEGTLTGPR VSAPGVQGDVK ISMQDVDLSLGSPK VDIETPNLEGTLTGPR VSAPGVQGDVK ISMQDVDLSLGSPK VSAPGVQGDVK ISMQDVDLSLGSPK VDIETPNLEGTLTGPR VSAPGVQGDVK ISMQDVDLSLGSPK VDIETPNLEGTLTGPR VSAPGVQGDVK	ISMQDVDLSLGSPK VDIETPNLEGTLTGPR VSAPGVQGDVK ISMQDVDLSLGSPK VDIETPNLEGTLTGPR VSAPGVQGDVK VDIETPNLEGTLTGPR VSAPGVQGDVK ISMQDVDLSLGSPK VDIETPNLEGTLTGPR VSAPGVQGDVK ISMQDVDLSLGSPK VDIETPNLEGTLTGPR VSAPGVQGDVK ISMQDVDLSLGSPK VSAPGVQGDVK ISMQDVDLSLGSPK VSAPGVQGDVK	1	-0.02	3	6	4	7	2	3	3	5	3	3	3	3	3	3	3	3	3	3	2	2	3	3	2	3	4	2	4	2
AHNK_HUMAN	5	5	50.0 AA STEP	50Step_Domain_p550.0_to_600.0	550	600	50	GGVDVTLPR ISMSEVDLNVAAPK VDIETPNLEGTLTGPR VKVPEVDVR GGVDVTLPR ISMSEVDLNVAAPK VDIETPNLEGTLTGPR VKVPEVDVR GGVDVTLPR ISMSEVDLNVAAPK VDIETPNLEGTLTGPR VKVPEVDVR GGVDVTLPR ISMSEVDLNVAAPK VDIETPNLEGTLTGPR GGVDVTLPR ISMSEVDLNVAAPK GGVDVTLPR ISMSEVDLNVAAPK VDIETPNLEGTLTGPR VKVPEVDVR GGVDVTLPR ISMSEVDLNVAAPK VDIETPNLEGTLTGPR VKVPEVDVR	GGVDVTLPR ISMSEVDLNVAAPK VDIETPNLEGTLTGPR GGVDVTLPR ISMSEVDLNVAAPK VDIETPNLEGTLTGPR GGVDVTLPR ISMSEVDLNVAAPK VDIETPNLEGTLTGPR GGVDVTLPR ISMSEVDLNVAAPK VDIETPNLEGTLTGPR VKVPEVDVR GGVDVTLPR ISMSEVDLNVAAPK VDIETPNLEGTLTGPR GGVDVTLPR ISMSEVDLNVAAPK GGVDVTLPR ISMSEVDLNVAAPK	1	0	5	6	7	7	5	4	4	7	3	3	5	3	4	4	5	3	5	3	5	3	4	4	2	3	7	2	7	3
AHNK_HUMAN	1	0	50.0 AA STEP	50Step_Domain_p600.0_to_650.0	600	650	50	MPTFSTPGAK VKVPEVDVR VKVPEVDVR VKVPEVDVR MPTFSTPGAK MPTFSTPGAK VKVPEVDVR GEGPDVHMTLPK MPTFSTPGAK VDVSAPDVEAHGPEWNLK VKVPEVDVR	VKVPEVDVR VDVSAPDVEAHGPEWNLK	1	0.02	2	0	1	0	1	0	1	2	0	0	2	0	3	1	2	0	1	0	1	0	1	1	0	0	2	0	5	1
AHNK_HUMAN	2	1	50.0 AA STEP	50Step_Domain_p650.0_to_700.0	650	700	50	GDISISGPK ISMPDVDLHVK VNVEAPDVNLEGLGGK GDISISGPK VNVEAPDVNLEGLGGK GDISISGPK VNVEAPDVNLEGLGGK VNVEAPDVNLEGLGGK GDISISGPK GEGPDVHMTLPK ISMPDVDLHVK VNVEAPDVNLEGLGGK	VNVEAPDVNLEGLGGK VNVEAPDVNLEGLGGK VNVEAPDVNLEGLGGK GDISISGPK VNVEAPDVNLEGLGGK VNVEAPDVNLEGLGGK	1	0.02	3	0	0	0	2	1	2	2	0	1	1	3	3	1	3	0	0	0	2	1	2	1	0	1	1	2	5	1
AHNK_HUMAN	1	1	50.0 AA STEP	50Step_Domain_p700.0_to_750.0	700	750	50	ISMPDVDLHVK VKGEYDVTVPK ISMPDVDLHVK VKGEYDVTVPK	VDIDAPDVDVHGPDWHLK VDIDAPDVDVHGPDWHLK VKGEYDVTVPK	1	0	1	2	0	2	0	0	0	0	0	0	1	0	3	1	1	1	0	1	0	0	0	0	0	0	1	0	4	1
AHNK_HUMAN	3	3	50.0 AA STEP	50Step_Domain_p750.0_to_800.0	750	800	50	AEGPEVDVNLPK AEGPEVDVNLPK IDVTAPDVSIEEPEGK AEGPEVDVNLPK AEGPEVDVNLPKADVDISGPK IDVTAPDVSIEEPEGK AEGPEVDVNLPK IDVTAPDVSIEEPEGK AEGPEVDVNLPK EVDVNLPK IDVTAPDVSIEEPEGK AEGPEVDVNLPK EVDVNLPK IDVTAPDVSIEEPEGK AEGPEVDVNLPK AEGPEVDVNLPKADVDISGPK EVDVNLPK IDVTAPDVSIEEPEGK	IDVTAPDVSIEEPEGK AEGPEVDVNLPK AEGPEVDVNLPK IDVTAPDVSIEEPEGK AEGPEVDVNLPK IDVTAPDVSIEEPEGK AEGPEVDVNLPK IDVTAPDVSIEEPEGK AEGPEVDVNLPK IDVTAPDVSIEEPEGK AEGPEVDVNLPK IDVTAPDVSIEEPEGK	1	0	2	2	3	2	4	3	3	4	4	3	3	5	4	4	2	1	2	1	4	2	3	2	3	3	4	3	6	3
AHNK_HUMAN	3	4	50.0 AA STEP	50Step_Domain_p800.0_to_850.0	800	850	50	ISMPDVDLHLK ISMPDVDLHLK FKMPEMNIK ISMPDVDLHLK ISMPDVDLHLK ISMPDVDLHLK ISMPDVDLHLK VESEIKVPDVELK ISMPDVDLHLK VESEIKVPDVELK	ISMPDVDLHLK ISMPDVDLHLK FKMPEMNIK ISMPDVDLHLK ISMPDVDLHLK FKMPEMNIK ISMPDVDLHLK ISMPDVDLHLK ISMPDVDLHLK VESEIKVPDVELK	1	-0.02	3	4	3	5	5	4	3	4	3	5	4	3	3	4	3	2	2	2	5	3	3	2	2	4	5	2	5	3
AHNK_HUMAN	4	4	50.0 AA STEP	50Step_Domain_p850.0_to_900.0	850	900	50	AEGPEVDVNLPK MDIDVPDVEVQGPDWHLK AEGPEVDVNLPK MDIDVPDVEVQGPDWHLK AEGPEVDVNLPK AEGPEVDVNLPKADVDISGPK MDIDVPDVEVQGPDWHLK AEGPEVDVNLPK MDIDVPDVEVQGPDWHLK AEGPEVDVNLPK EVDVNLPK MDIDVPDVEVQGPDWHLK AEGPEVDVNLPK EVDVNLPK MDIDVPDVEVQGPDWHLK VESEIKVPDVELK AEGPEVDVNLPK AEGPEVDVNLPKADVDISGPK EVDVNLPK MDIDVPDVEVQGPDWHLK VESEIKVPDVELK	MDIDVPDVEVQGPDWHLK AEGPEVDVNLPK MDIDVPDVEVQGPDWHLK AEGPEVDVNLPK MDIDVPDVEVQGPDWHLK AEGPEVDVNLPK MDIDVPDVEVQGPDWHLK AEGPEVDVNLPK MDIDVPDVEVQGPDWHLK AEGPEVDVNLPK MDIDVPDVEVQGPDWHLK AEGPEVDVNLPK MDIDVPDVEVQGPDWHLK VESEIKVPDVELK	1	0	3	2	3	5	4	3	3	4	4	3	5	5	4	6	3	1	2	2	4	2	3	2	3	3	6	3	7	4
AHNK_HUMAN	5	4	50.0 AA STEP	50Step_Domain_p900.0_to_950.0	900	950	50	AEGPEVDVNLPK ISMPDVDLHMK VGVEVPDVNIEGPEGK AEGPEVDVNLPK ISMPDVDLHMK VGVEVPDVNIEGPEGK AEGPEVDVNLPK AEGPEVDVNLPKADVDISGPK FKMPEMNIK ISMPDVDLHMK VGVEVPDVNIEGPEGK AEGPEVDVNLPK ISMPDVDLHMK VGVEVPDVNIEGPEGK AEGPEVDVNLPK EVDVNLPK ISMPDVDLHMK VGVEVPDVNIEGPEGK AEGPEVDVNLPK EVDVNLPK ISMPDVDLHMK VGVEVPDVNIEGPEGK AEGPEVDVNLPK AEGPEVDVNLPKADVDISGPK EVDVNLPK ISMPDVDLHMK VGVEVPDVNIEGPEGK	ISMPDVDLHMK AEGPEVDVNLPK AEGPEVDVNLPK FKMPEMNIK ISMPDVDLHMK VGVEVPDVNIEGPEGK AEGPEVDVNLPK AEGPEVDVNLPK FKMPEMNIK ISMPDVDLHMK VGVEVPDVNIEGPEGK AEGPEVDVNLPK AEGPEVDVNLPK ISMPDVDLHMK VGVEVPDVNIEGPEGK	1	0.02	4	2	4	2	7	5	4	2	6	7	5	3	6	6	4	1	3	1	7	4	4	1	4	6	6	2	9	4
AHNK_HUMAN	1	1	50.0 AA STEP	50Step_Domain_p950.0_to_1000.0	950	1000	50	ISMPDVDLHMK ISMPDVDLHMK ISMPDVDLHMK ISMPDVDLHMK ISMPDVDLHMK ISMPDVDLHMK ISMPDVDLHMK	ISMPDVDLHMK ISMPDVDLHMK ISMPDVDLHMK ISMPDVDLHMK	1	0	1	2	1	0	1	1	1	0	1	1	1	0	1	1	1	1	1	0	1	1	1	0	1	1	1	0	2	1
AHNK_HUMAN	4	4	50.0 AA STEP	50Step_Domain_p1000.0_to_1050.0	1000	1050	50	ANVDISAPK ANVDISAPKVDTNAPDLSLEGPEGK FSMPSLKGEGPEFDVNLSK GEGPEFDVNLSK VDTNAPDLSLEGPEGK FSMPSLKGEGPEFDVNLSK GEGPEFDVNLSK VDTNAPDLSLEGPEGK FSMPSLKGEGPEFDVNLSK GEGPEFDVNLSK VDTNAPDLSLEGPEGK ANVDISAPKVDTNAPDLSLEGPEGK GEGPEFDVNLSK VDTNAPDLSLEGPEGK FSMPSLKGEGPEFDVNLSK GEGPEFDVNLSK VDTNAPDLSLEGPEGK ANVDISAPK ANVDISAPKVDTNAPDLSLEGPEGK GEGPEFDVNLSK VDTNAPDLSLEGPEGK ANVDISAPK GEGPEFDVNLSK VDTNAPDLSLEGPEGK	GEGPEFDVNLSK VDTNAPDLSLEGPEGK GEGPEFDVNLSK VDTNAPDLSLEGPEGK FSMPSLKGEGPEFDVNLSK GEGPEFDVNLSK VDTNAPDLSLEGPEGK ANVDISAPK GEGPEFDVNLSK VDTNAPDLSLEGPEGK ANVDISAPKVDTNAPDLSLEGPEGK GEGPEFDVNLSK GEGPEFDVNLSK VDTNAPDLSLEGPEGK GEGPEFDVNLSK VDTNAPDLSLEGPEGK	1	0	6	4	4	5	3	5	4	5	4	2	4	3	3	4	6	2	3	2	3	4	4	3	3	2	5	2	4	3
AHNK_HUMAN	3	2	50.0 AA STEP	50Step_Domain_p1050.0_to_1100.0	1050	1100	50	GNVDISAPK MSLPDVDLDLKGPK GNVDISAPK MSLPDVDLDLKGPK GNVDISAPK MSLPDVDLDLKGPK GNVDISAPK MSLPDVDLDLKGPK GNVDISAPK MSLPDVDLDLKGPK MSLPDVDLDLKGPK GNVDISAPK MSLPDVDLDLK MSLPDVDLDLKGPK	MSLPDVDLDLKGPK MSLPDVDLDLKGPK MSLPDVDLDLKGPK MSLPDVDLDLKGPK GNVDISAPK MSLPDVDLDLKGPK MSLPDVDLDLKGPK MSLPDVDLDLKGPK	1	0.02	2	2	4	2	2	3	3	4	4	3	2	2	3	1	2	1	3	1	2	2	3	2	3	3	2	1	4	1
AHNK_HUMAN	3	3	50.0 AA STEP	50Step_Domain_p1100.0_to_1150.0	1100	1150	50	APDVEGQGLDWSLK GEGPEVDVNLPK GEGPEVDVNLPK APDVEGQGLDWSLK GEGPEVDVNLPK APDVEGQGLDWSLK GEGPEVDVNLPK APDVEGQGLDWSLK EVDVNLPK GEGPEVDVNLPK APDVEGQGLDWSLK EVDVNLPK GEGPEVDVNLPK EVDVNLPK GEGPEVDVNLPK	GEGPEVDVNLPK GEGPEVDVNLPK APDVEGQGLDWSLK FSMPSLKGEGPEVDVNLPK GEGPEVDVNLPK GEGPEVDVNLPK APDVEGQGLDWSLK GEGPEVDVNLPK GEGPEVDVNLPK APDVEGQGLDWSLK GEGPEVDVNLPK	1	0	2	2	1	2	3	4	3	2	4	3	3	2	2	4	2	1	1	1	3	3	3	1	3	3	4	1	3	3
AHNK_HUMAN	6	7	50.0 AA STEP	50Step_Domain_p1150.0_to_1200.0	1150	1200	50	ADVVVSGPKVDIEAPDVSLEGPEGK GEGPEVDVNLPK ISMPDVDLHLK VDIEAPDVSLEGPEGK ADVVVSGPKVDIEAPDVSLEGPEGK GEGPEVDVNLPK ISMPDVDLHLK VDIEAPDVSLEGPEGK GEGPEVDVNLPK ISMPDVDLHLK GEGPEVDVNLPK ISMPDVDLHLK VDIEAPDVSLEGPEGK EVDVNLPK GEGPEVDVNLPK ISMPDVDLHLK ADVVVSGPKVDIEAPDVSLEGPEGK EVDVNLPK GEGPEVDVNLPK ISMPDVDLHLK VDIEAPDVSLEGPEGK EVDVNLPK GEGPEVDVNLPK ISMPDVDLHLK VDIEAPDVSLEGPEGK	GEGPEVDVNLPK ISMPDVDLHLK VDIEAPDVSLEGPEGK ADVVVSGPKVDIEAPDVSLEGPEGK GEGPEVDVNLPK ISMPDVDLHLK VDIEAPDVSLEGPEGK FSMPSLKGEGPEVDVNLPK GEGPEVDVNLPK ISMPDVDLHLK VDIEAPDVSLEGPEGK GEGPEVDVNLPK ISMPDVDLHLK GEGPEVDVNLPK ISMPDVDLHLK VDIEAPDVSLEGPEGK GEGPEVDVNLPK ISMPDVDLHLK VDIEAPDVSLEGPEGK GEGPEVDVNLPK ISMPDVDLHLK VDIEAPDVSLEGPEGK	1	-0.02	6	7	7	12	5	6	5	5	6	6	6	6	5	7	6	4	5	5	5	5	6	3	4	5	8	4	8	5
AHNK_HUMAN	4	5	50.0 AA STEP	50Step_Domain_p1200.0_to_1250.0	1200	1250	50	ISMPDVDLHLK MDIDAPDVEVQGPDWHLK ISMPDVDLHLK MDIDAPDVEVQGPDWHLK ISMPDVDLHLK MDIDAPDVEVQGPDWHLK ISMPDVDLHLK MDIDAPDVEVQGPDWHLK ISMPDVDLHLK MDIDAPDVEVQGPDWHLK ISMPDVDLHLK MDIDAPDVEVQGPDWHLK VKGDVDVSVPK ISMPDVDLHLK MDIDAPDVEVQGPDWHLK	ISMPDVDLHLK MDIDAPDVEVQGPDWHLK ISMPDVDLHLK ISMPDVDLHLK MDIDAPDVEVQGPDWHLK ISMPDVDLHLK MDIDAPDVEVQGPDWHLK ISMPDVDLHLK MDIDAPDVEVQGPDWHLK GDVDVSVPK ISMPDVDLHLK MDIDAPDVEVQGPDWHLK GDVDVSVPK ISMPDVDLHLK MDIDAPDVEVQGPDWHLK	1	-0.02	4	6	4	5	4	4	4	5	4	3	4	6	3	6	4	3	3	2	4	3	4	3	3	3	5	4	5	4
AHNK_HUMAN	4	3	50.0 AA STEP	50Step_Domain_p1250.0_to_1300.0	1250	1300	50	MDIDAPDVEVQGPDWHLK VDVEVPDVSLEGPEGK MDIDAPDVEVQGPDWHLK VDVEVPDVSLEGPEGK MDIDAPDVEVQGPDWHLK VDVEVPDVSLEGPEGK MDIDAPDVEVQGPDWHLK VDVEVPDVSLEGPEGK EVDVNLPK MDIDAPDVEVQGPDWHLK VDVEVPDVSLEGPEGK ADIDVSGPK EVDVNLPK MDIDAPDVEVQGPDWHLK VDVEVPDVSLEGPEGK ADIDVSGPK EVDVNLPK MDIDAPDVEVQGPDWHLK VDVEVPDVSLEGPEGK	MDIDAPDVEVQGPDWHLK VDVEVPDVSLEGPEGK VDVEVPDVSLEGPEGK MDIDAPDVEVQGPDWHLK VDVEVPDVSLEGPEGK MDIDAPDVEVQGPDWHLK VDVEVPDVSLEGPEGK MDIDAPDVEVQGPDWHLK VDVEVPDVSLEGPEGK ADIDVSGPK MDIDAPDVEVQGPDWHLK VDVEVPDVSLEGPEGK MDIDAPDVEVQGPDWHLK VDVEVPDVSLEGPEGK	1	0.02	3	4	3	2	2	3	3	4	4	2	6	6	4	3	3	2	2	1	2	2	3	2	3	2	8	4	6	2
AHNK_HUMAN	2	2	50.0 AA STEP	50Step_Domain_p1300.0_to_1350.0	1300	1350	50	VDVEVPDVSLEGPEGK VDVEVPDVSLEGPEGK VDVEVPDVSLEGPEGK ISMPDVDLNLKGPK VDVEVPDVSLEGPEGK VDVEVPDVSLEGPEGK VDVEVPDVSLEGPEGK VDVEVPDVSLEGPEGK	ISMPDVDLNLKGPK VDVEVPDVSLEGPEGK VDVEVPDVSLEGPEGK VDVEVPDVSLEGPEGK ISMPDVDLNLK ISMPDVDLNLKGPK VDVEVPDVSLEGPEGK ISMPDVDLNLKGPK VDVEVPDVSLEGPEGK VDVEVPDVSLEGPEGK VDVEVPDVSLEGPEGK	1	0	2	4	1	2	1	1	3	5	1	2	2	2	1	1	2	2	1	1	1	1	3	3	1	2	2	1	2	1
AHNK_HUMAN	1	1	50.0 AA STEP	50Step_Domain_p1350.0_to_1400.0	1350	1400	50	VDISAPDVDVHGPDWHLK VDISAPDVDVHGPDWHLK VDISAPDVDVHGPDWHLK VDISAPDVDVHGPDWHLK VDISAPDVDVHGPDWHLK VDISAPDVDVHGPDWHLK	VDISAPDVDVHGPDWHLK VDISAPDVDVHGPDWHLK VDISAPDVDVHGPDWHLK	1	0	2	2	1	0	1	0	1	2	0	0	2	2	1	0	2	1	1	0	1	0	1	1	0	0	2	1	1	0
AHNK_HUMAN	2	1	50.0 AA STEP	50Step_Domain_p1400.0_to_1450.0	1400	1450	50	MDAEVPDVNIEGPDAK MPEMSIKPQK ADVDVSGPKMDAEVPDVNIEGPDAK MDAEVPDVNIEGPDAK ADVDVSGPKMDAEVPDVNIEGPDAK MDAEVPDVNIEGPDAK MPEMSIKPQK ADVDVSGPKMDAEVPDVNIEGPDAK MDAEVPDVNIEGPDAK MPEMSIKPQK MDAEVPDVNIEGPDAK MDAEVPDVNIEGPDAK MDAEVPDVNIEGPDAK MPEMSIKPQK	ADVDVSGPKMDAEVPDVNIEGPDAK MDAEVPDVNIEGPDAK MDAEVPDVNIEGPDAK MDAEVPDVNIEGPDAK MDAEVPDVNIEGPDAK MDAEVPDVNIEGPDAK	1	0.02	2	4	3	2	3	1	3	0	1	1	1	2	1	0	2	2	2	1	3	1	3	0	1	1	1	1	2	0
AHNK_HUMAN	3	3	50.0 AA STEP	50Step_Domain_p1450.0_to_1500.0	1450	1500	50	ISIPDVGLHLK ISIPDVGLHLK ISIPDVGLHLK VDINAPDVEVHGPDWHLK ISIPDVGLHLK VDINAPDVEVHGPDWHLK ISIPDVGLHLK ISIPDVGLHLK VDINAPDVEVHGPDWHLK ISIPDVGLHLK VDINAPDVEVHGPDWHLK	ISIPDVGLHLK ISIPDVGLHLK ISIPDVGLHLK VDINAPDVEVHGPDWHLK ISIPDVGLHLK VDINAPDVEVHGPDWHLK ISIPDVGLHLK VDINAPDVEVHGPDWHLK ISIPDVGLHLK ISIPDVGLHLK	1	0	1	2	3	5	4	4	3	4	3	5	3	2	3	1	1	1	2	2	4	3	3	2	2	4	4	1	5	1
AHNK_HUMAN	1	2	50.0 AA STEP	50Step_Domain_p1500.0_to_1550.0	1500	1550	50	ADLGVSGPKVDIDVPDVNLEAPEGK ADLGVSGPKVDIDVPDVNLEAPEGK VDINAPDVEVHGPDWHLK ADLGVSGPKVDIDVPDVNLEAPEGK VDINAPDVEVHGPDWHLK ADLGVSGPKVDIDVPDVNLEAPEGK VDIDVPDVNLEAPEGK VDINAPDVEVHGPDWHLK ADLGVSGPKVDIDVPDVNLEAPEGK VDIDVPDVNLEAPEGK VDINAPDVEVHGPDWHLK	ADLGVSGPKVDIDVPDVNLEAPEGK ADLGVSGPKVDIDVPDVNLEAPEGK VDINAPDVEVHGPDWHLK ADLGVSGPKVDIDVPDVNLEAPEGK VDINAPDVEVHGPDWHLK ADLGVSGPKVDIDVPDVNLEAPEGK VDINAPDVEVHGPDWHLK ADLGVSGPKVDIDVPDVNLEAPEGK	1	-0.02	1	2	1	0	1	3	2	4	0	3	2	0	2	1	1	1	1	0	1	2	2	2	0	3	3	0	3	1
AHNK_HUMAN	2	2	50.0 AA STEP	50Step_Domain_p1550.0_to_1600.0	1550	1600	50	ADLGVSGPKVDIDVPDVNLEAPEGK ISMPDVGLNLK ADLGVSGPKVDIDVPDVNLEAPEGK ISMPDVGLNLK ADLGVSGPKVDIDVPDVNLEAPEGK ISMPDVGLNLK ISMPDVGLNLK ADLGVSGPKVDIDVPDVNLEAPEGK ISMPDVGLNLK VDIDVPDVNLEAPEGK ADLGVSGPKVDIDVPDVNLEAPEGK ISMPDVGLNLK LKTDVDVSLPK VDIDVPDVNLEAPEGK	ADLGVSGPKVDIDVPDVNLEAPEGK ISMPDVGLNLK ADLGVSGPKVDIDVPDVNLEAPEGK ISMPDVGLNLK ADLGVSGPKVDIDVPDVNLEAPEGK ISMPDVGLNLK ADLGVSGPKVDIDVPDVNLEAPEGK ISMPDVGLNLK ISMPDVGLNLK ADLGVSGPKVDIDVPDVNLEAPEGK	1	0	2	4	1	0	1	3	2	4	3	3	2	2	3	1	2	2	1	0	1	2	2	2	2	3	3	1	4	1
AHNK_HUMAN	1	1	50.0 AA STEP	50Step_Domain_p1600.0_to_1650.0	1600	1650	50	MDVNVGDIDIEGPEGK MDVNVGDIDIEGPEGK MDVNVGDIDIEGPEGK MDVNVGDIDIEGPEGK VEGDLKGPEIDVK MDVNVGDIDIEGPEGK LKTDVDVSLPK MDVNVGDIDIEGPEGK	MDVNVGDIDIEGPEGK MDVNVGDIDIEGPEGK MDVNVGDIDIEGPEGK MDVNVGDIDIEGPEGK MDVNVGDIDIEGPEGK MDVNVGDIDIEGPEGK	1	0	1	2	1	2	1	1	2	2	0	1	1	0	1	1	1	1	1	1	1	1	2	1	0	1	1	0	2	1
AHNK_HUMAN	3	4	50.0 AA STEP	50Step_Domain_p1650.0_to_1700.0	1650	1700	50	ISMPDVDLHLK VDIDAPDVEVHDPDWHLK ISMPDVDLHLK ISMPDVDLHLK VDIDAPDVEVHDPDWHLK ISMPDVDLHLK ISMPDVDLHLK ISMPDVDLHLK VDIDAPDVEVHDPDWHLK ISMPDVDLHLK VDIDAPDVEVHDPDWHLK	ISMPDVDLHLK ISMPDVDLHLK ISMPDVDLHLK ISMPDVDLHLK ISMPDVDLHLK ISMPDVDLHLK VDIDAPDVEVHDPDWHLK ISMPDVDLHLK VDIDAPDVEVHDPDWHLK	1	-0.02	4	4	3	5	4	3	3	4	3	2	4	5	3	4	4	2	2	2	4	2	3	2	2	2	5	3	5	3
AHNK_HUMAN	3	2	50.0 AA STEP	50Step_Domain_p1700.0_to_1750.0	1700	1750	50	AEGPEVDVNLPK VDIDAPDVEVHDPDWHLK AEGPEVDVNLPK AEGPEVDVNLPK VDIDAPDVEVHDPDWHLK AEGPEVDVNLPK AEGPEVDVNLPK EVDVNLPK AEGPEVDVNLPK EVDVNLPK VDIDAPDVEVHDPDWHLK ADIDVSGPSVDTDAPDLDIEGPEGK AEGPEVDVNLPK EVDVNLPK VDIDAPDVEVHDPDWHLK	AEGPEVDVNLPK AEGPEVDVNLPK AEGPEVDVNLPK AEGPEVDVNLPK AEGPEVDVNLPK VDIDAPDVEVHDPDWHLK AEGPEVDVNLPK VDIDAPDVEVHDPDWHLK	1	0.02	3	0	1	2	3	1	2	2	3	2	4	5	4	4	3	0	1	1	3	1	2	1	2	2	5	3	6	3
AHNK_HUMAN	1	1	50.0 AA STEP	50Step_Domain_p1750.0_to_1800.0	1750	1800	50	VSMPDVDLNLK VSMPDVDLNLK VSMPDVDLNLK VSMPDVDLNLK VSMPDVDLNLK ADIDVSGPSVDTDAPDLDIEGPEGK VSMPDVDLNLK	VSMPDVDLNLK VSMPDVDLNLK VSMPDVDLNLK VSMPDVDLNLK	1	0	1	2	0	2	1	0	1	0	1	1	1	2	1	0	1	1	0	1	1	0	1	0	1	1	1	1	2	0
AHNK_HUMAN	0	0	50.0 AA STEP	50Step_Domain_p1800.0_to_1850.0	1800	1850	50	GPFVEAEVPDVDLECPDAK		1	0	0	0	0	0	0	0	0	0	0	0	0	0	1	0	0	0	0	0	0	0	0	0	0	0	0	0	1	0
AHNK_HUMAN	3	3	50.0 AA STEP	50Step_Domain_p1850.0_to_1900.0	1850	1900	50	ISMPDVDLHLK ISMPDVDLHLK ISMPDVDLHLK ISMPDVDLHLK ISMPDVDLHLK ISMPDVDLHLK ISMPDVDLHLK VKGDADVSVPKLEGDLTGPSVGVEVPDVELECPDAK	ISMPDVDLHLK ISMPDVDLHLK ISMPDVDLHLK ISMPDVDLHLK ISMPDVDLHLK ISMPDVDLHLK ISMPDVDLHLK	1	0	3	4	3	5	3	3	3	4	3	2	2	3	3	3	3	2	2	2	3	2	3	2	2	2	3	2	5	2
AHNK_HUMAN	3	4	50.0 AA STEP	50Step_Domain_p1900.0_to_1950.0	1900	1950	50	ISMPDVDLHLK ISMPDVDLHLK ISMPDVDLHLK ISMPDVDLHLK ISMPDVDLHLK ISMPDVDLHLK VKGDVDVSVPK ISMPDVDLHLK VKGDADVSVPKLEGDLTGPSVGVEVPDVELECPDAK	ISMPDVDLHLK ISMPDVDLHLK ISMPDVDLHLK ISMPDVDLHLK ISMPDVDLHLK GDVDVSVPK ISMPDVDLHLK GDVDVSVPK ISMPDVDLHLK	1	-0.02	3	4	3	5	3	3	3	4	3	2	3	5	3	4	3	2	2	2	3	2	3	2	2	2	4	3	5	3
AHNK_HUMAN	3	3	50.0 AA STEP	50Step_Domain_p1950.0_to_2000.0	1950	2000	50	ISMPDVDLHLK ISMPDVDLHLK ISMPDVDLHLK ISMPDVDLHLK ISMPDVDLHLK ISMPDVDLHLK ISMPDVDLHLK	ISMPDVDLHLK ISMPDVDLHLK ISMPDVDLHLK ISMPDVDLHLK ISMPDVDLHLK ISMPDVDLHLK ISMPDVDLHLK	1	0	3	4	3	5	3	3	3	4	3	2	2	3	3	3	3	2	2	2	3	2	3	2	2	2	3	2	4	2
AHNK_HUMAN	0	0	50.0 AA STEP	50Step_Domain_p2000.0_to_2050.0	2000	2050	50			1	0	0	0	0	0	0	0	0	0	0	0	0	0	0	0	0	0	0	0	0	0	0	0	0	0	0	0	0	0
AHNK_HUMAN	4	4	50.0 AA STEP	50Step_Domain_p2050.0_to_2100.0	2050	2100	50	AEGPEVDVNLPK VDVEVPDVSLEGPEGK AEGPEVDVNLPK VDVEVPDVSLEGPEGK AEGPEVDVNLPK VDVEVPDVSLEGPEGK AEGPEVDVNLPK VDVEVPDVSLEGPEGK AEGPEVDVNLPK EVDVNLPK VDVEVPDVSLEGPEGK AEGPEVDVNLPK EVDVNLPK VDVEVPDVSLEGPEGK AEGPEVDVNLPK EVDVNLPK VDVEVPDVSLEGPEGK	VDVEVPDVSLEGPEGK AEGPEVDVNLPK VDVEVPDVSLEGPEGK AEGPEVDVNLPK VDVEVPDVSLEGPEGK AEGPEVDVNLPK VDVEVPDVSLEGPEGK AEGPEVDVNLPK VDVEVPDVSLEGPEGK AEGPEVDVNLPK VDVEVPDVSLEGPEGK AEGPEVDVNLPK VDVEVPDVSLEGPEGK	1	0	4	2	3	5	3	3	4	4	4	3	4	5	4	4	4	1	2	2	3	2	4	2	3	3	5	3	6	3
AHNK_HUMAN	5	5	50.0 AA STEP	50Step_Domain_p2100.0_to_2150.0	2100	2150	50	ISMPDVDLHLK VKGDVDVSLPK ISMPDVDLHLK VKGDVDVSLPK ISMPDVDLHLK VKGDVDVSLPK ISMPDVDLHLK VKGDVDVSLPK ISMPDVDLHLK VKGDVDVSLPK ISMPDVDLHLK VKGDVDVSLPK ISMPDVDLHLK VKGDVDVSLPK	ISMPDVDLHLK ISMPDVDLHLK ISMPDVDLHLK VKGDVDVSLPK ISMPDVDLHLK ISMPDVDLHLK VKGDVDVSLPK ISMPDVDLHLK VKGDVDVSLPK ISMPDVDLHLK VKGDVDVSLPK	1	0	5	4	4	5	6	4	5	4	6	5	5	6	3	6	5	2	3	2	6	3	5	2	4	4	6	4	5	4
AHNK_HUMAN	3	3	50.0 AA STEP	50Step_Domain_p2150.0_to_2200.0	2150	2200	50	ISMPDVNLNLK ISMPDVNLNLK ISMPDVNLNLK ISMPDVNLNLK ISMPDVNLNLK ISMPDVNLNLK ISMPDVNLNLK	ISMPDVNLNLK ISMPDVNLNLK ISMPDVNLNLK ISMPDVNLNLK ISMPDVNLNLK ISMPDVNLNLK	1	0	4	4	3	5	3	3	4	0	4	2	3	3	3	3	4	2	2	2	3	2	4	0	3	2	4	2	4	2
AHNK_HUMAN	0	1	50.0 AA STEP	50Step_Domain_p2200.0_to_2250.0	2200	2250	50		VDIDAPDVDVHGPDWHLK VDIDAPDVDVHGPDWHLK	1	-0.02	0	2	0	2	0	0	0	0	0	0	0	0	0	0	0	1	0	1	0	0	0	0	0	0	0	0	0	0
AHNK_HUMAN	4	5	50.0 AA STEP	50Step_Domain_p2250.0_to_2300.0	2250	2300	50	FSMPGFKGEGPEVDVNLPK GEGPEVDVNLPK VDVEVPDVSLEGPEGK FSMPGFKGEGPEVDVNLPK GEGPEVDVNLPK VDVEVPDVSLEGPEGK FSMPGFKGEGPEVDVNLPK GEGPEVDVNLPK VDVEVPDVSLEGPEGK FSMPGFKGEGPEVDVNLPK GEGPEVDVNLPK VDVEVPDVSLEGPEGK EVDVNLPK FSMPGFKGEGPEVDVNLPK GEGPEVDVNLPK VDVEVPDVSLEGPEGK EVDVNLPK GEGPEVDVNLPK VDVEVPDVSLEGPEGK EVDVNLPK FSMPGFKGEGPEVDVNLPK GEGPEVDVNLPK VDVEVPDVSLEGPEGK	FSMPGFKGEGPEVDVNLPK GEGPEVDVNLPK VDVEVPDVSLEGPEGK GEGPEVDVNLPK VDVEVPDVSLEGPEGK FSMPGFKGEGPEVDVNLPK GEGPEVDVNLPK VDVEVPDVSLEGPEGK FSMPGFKGEGPEVDVNLPK GEGPEVDVNLPK VDVEVPDVSLEGPEGK FSMPGFKGEGPEVDVNLPK GEGPEVDVNLPK VDVEVPDVSLEGPEGK GEGPEVDVNLPK VDVEVPDVSLEGPEGK GEGPEVDVNLPK VDVEVPDVSLEGPEGK	1	-0.02	4	6	4	5	4	4	5	5	6	5	4	3	4	4	4	3	3	2	4	3	5	3	4	4	5	2	6	3
AHNK_HUMAN	0	0	50.0 AA STEP	50Step_Domain_p2300.0_to_2350.0	2300	2350	50	LEGELKGPELDVK		1	0	0	0	0	0	0	0	0	0	0	0	0	0	1	0	0	0	0	0	0	0	0	0	0	0	0	0	1	0
AHNK_HUMAN	2	2	50.0 AA STEP	50Step_Domain_p2350.0_to_2400.0	2350	2400	50	ISMPDLDLHLK LDADMPEVAVEGPNGK ISMPDLDLHLK ISMPDLDLHLK ISMPDLDLHLK ISMPDLDLHLK ISMPDLDLHLK LDADMPEVAVEGPNGK ISMPDLDLHLK LDADMPEVAVEGPNGK	ISMPDLDLHLK ISMPDLDLHLK ISMPDLDLHLK ISMPDLDLHLK ISMPDLDLHLK ISMPDLDLHLK	1	0	3	4	3	0	2	1	2	2	3	2	2	2	1	1	3	2	2	0	2	1	2	1	2	2	3	1	2	1
AHNK_HUMAN	0	0	50.0 AA STEP	50Step_Domain_p2400.0_to_2450.0	2400	2450	50	APNISMPDVDLNLK APNISMPDVDLNLK APNISMPDVDLNLK	APNISMPDVDLNLK	1	0	0	0	0	0	1	0	1	0	0	1	0	0	1	0	0	0	0	0	1	0	1	0	0	1	0	0	1	0
AHNK_HUMAN	3	4	50.0 AA STEP	50Step_Domain_p2450.0_to_2500.0	2450	2500	50	LEVPDMNIR VDVNAPDVQAPDWHLK LEVPDMNIR APNISMPDVDLNLK LEVPDMNIR VDVNAPDVQAPDWHLK APNISMPDVDLNLK ISMPDVDLNLKGPK LEVPDMNIR VDVNAPDVQAPDWHLK LEVPDMNIR VDVNAPDVQAPDWHLK LEVPDMNIR VDVNAPDVQAPDWHLK APNISMPDVDLNLK LEVPDMNIR VDVNAPDVQAPDWHLK	ISMPDVDLNLKGPK LEVPDMNIR LEVPDMNIR LEVPDMNIR VDVNAPDVQAPDWHLK ISMPDVDLNLK ISMPDVDLNLKGPK APNISMPDVDLNLK ISMPDVDLNLKGPK LEVPDMNIR VDVNAPDVQAPDWHLK LEVPDMNIR LEVPDMNIR VDVNAPDVQAPDWHLK	1	-0.02	3	4	1	2	3	3	5	4	3	6	3	2	3	4	3	2	1	1	3	2	5	2	2	5	4	1	5	3
AHNK_HUMAN	4	3	50.0 AA STEP	50Step_Domain_p2500.0_to_2550.0	2500	2550	50	AEGPEVDVNLPK VDVNAPDVQAPDWHLK AEGPEVDVNLPK AEGPEVDVNLPK AEGPEVDVNLPKADVDISGPK VDIEGPDVNIEGPEGK VDVNAPDVQAPDWHLK AEGPEVDVNLPK VDIEGPDVNIEGPEGK VDVNAPDVQAPDWHLK AEGPEVDVNLPK EVDVNLPK VDIEGPDVNIEGPEGK VDVNAPDVQAPDWHLK AEGPEVDVNLPK EVDVNLPK VDIEGPDVNIEGPEGK VDVNAPDVQAPDWHLK AEGPEVDVNLPK AEGPEVDVNLPKADVDISGPK EVDVNLPK VDIEGPDVNIEGPEGK VDVNAPDVQAPDWHLK	AEGPEVDVNLPK AEGPEVDVNLPK VDVNAPDVQAPDWHLK AEGPEVDVNLPK AEGPEVDVNLPK VDVNAPDVQAPDWHLK AEGPEVDVNLPK AEGPEVDVNLPK VDIEGPDVNIEGPEGK VDVNAPDVQAPDWHLK	1	0.02	4	0	1	2	5	3	5	2	6	5	5	3	5	7	4	0	1	1	5	2	5	1	4	4	7	2	8	5
AHNK_HUMAN	5	6	50.0 AA STEP	50Step_Domain_p2550.0_to_2600.0	2550	2600	50	ISMPDFDLHLK VKGDVDVSLPK ISMPDFDLHLK VKGDVDVSLPK ISMPDFDLHLK VDIEGPDVNIEGPEGK VKGDVDVSLPK ISMPDFDLHLK VDIEGPDVNIEGPEGK VKGDVDVSLPK ISMPDFDLHLK VDIEGPDVNIEGPEGK VKGDVDVSLPK ISMPDFDLHLK VDIEGPDVNIEGPEGK VKGDVDVSLPK ISMPDFDLHLK VDIEGPDVNIEGPEGK VKGDVDVSLPK	ISMPDFDLHLK ISMPDFDLHLK ISMPDFDLHLK VKGDVDVSLPK ISMPDFDLHLK ISMPDFDLHLK VKGDVDVSLPK ISMPDFDLHLK VKGDVDVSLPK ISMPDFDLHLK VDIEGPDVNIEGPEGK VKGDVDVSLPK	1	-0.02	5	6	4	7	7	5	5	5	8	6	5	8	3	8	5	3	3	3	7	4	6	3	6	5	7	5	5	6
AHNK_HUMAN	6	6	50.0 AA STEP	50Step_Domain_p2600.0_to_2650.0	2600	2650	50	VDINAPDVGVQGPDWHLK VEGDLKGPEVDIK VKGDVDVSLPK VDINAPDVGVQGPDWHLK VKGDVDVSLPK VDINAPDVGVQGPDWHLK VEGDLKGPEVDIK VKGDVDVSLPK VDINAPDVGVQGPDWHLK VEGDLKGPEVDIK VEGDLKGPEVDIKGPK VKGDVDVSLPK VDINAPDVGVQGPDWHLK VKGDVDVSLPK VDINAPDVGVQGPDWHLK VEGDLKGPEVDIK VEGDLKGPEVDIKGPK VKGDVDVSLPK VDINAPDVGVQGPDWHLK VEGDLKGPEVDIK VEGDLKGPEVDIKGPK VKGDVDVSLPK	VDINAPDVGVQGPDWHLK VEGDLKGPEVDIK VEGDLKGPEVDIK VDINAPDVGVQGPDWHLK VEGDLKGPEVDIK VKGDVDVSLPK VDINAPDVGVQGPDWHLK VEGDLKGPEVDIK VDINAPDVGVQGPDWHLK VEGDLKGPEVDIK VKGDVDVSLPK VDINAPDVGVQGPDWHLK VEGDLKGPEVDIK VKGDVDVSLPK VDINAPDVGVQGPDWHLK VEGDLKGPEVDIK VKGDVDVSLPK	1	0	5	6	3	5	6	5	6	5	4	6	11	8	8	7	5	3	2	2	6	4	7	3	3	5	15	5	13	5
AHNK_HUMAN	2	1	50.0 AA STEP	50Step_Domain_p2650.0_to_2700.0	2650	2700	50	FKMPEMNIK VDIEGPDVNIEGPEGK VDIEGPDVNIEGPEGK VDIEGPDVNIEGPEGK ADIDVSGPK VDIEGPDVNIEGPEGK ADIDVSGPK VDIEGPDVNIEGPEGK	FKMPEMNIK FKMPEMNIK ADIDVSGPK VDIEGPDVNIEGPEGK	1	0.02	0	0	0	0	3	1	1	0	1	2	4	3	2	1	0	0	0	0	3	1	1	0	1	2	5	2	3	1
AHNK_HUMAN	11	11	50.0 AA STEP	50Step_Domain_p2700.0_to_2750.0	2700	2750	50	ISMPDIDLNLK ISMPDIDLNLKGPK VEGDLKGPEVDIK VKGDVDVSLPK ISMPDIDLNLK ISMPDIDLNLKGPK VKGDVDVSLPK FKMPEMNIK ISMPDIDLNLK ISMPDIDLNLKGPK VEGDLKGPEVDIK VKGDVDVSLPK ISMPDIDLNLK ISMPDIDLNLKGPK VEGDLKGPEVDIK VEGDLKGPEVDIKGPK VKGDVDVSLPK ISMPDIDLNLK ISMPDIDLNLKGPK VKGDVDVSLPK ISMPDIDLNLK ISMPDIDLNLKGPK VEGDLKGPEVDIK VEGDLKGPEVDIKGPK VKGDVDVSLPK ISMPDIDLNLK ISMPDIDLNLKGPK VEGDLKGPEVDIK VEGDLKGPEVDIKGPK VKGDVDV…	ISMPDIDLNLKGPK VDIDAPDVDVHGPDWHLK VEGDLKGPEVDIK ISMPDIDLNLKGPK VDIDAPDVDVHGPDWHLK VEGDLKGPEVDIK FKMPEMNIK ISMPDIDLNLKGPK VEGDLKGPEVDIK VKGDVDVSLPK ISMPDIDLNLK ISMPDIDLNLKGPK VEGDLKGPEVDIK FKMPEMNIK ISMPDIDLNLK ISMPDIDLNLKGPK VEGDLKGPEVDIK VKGDVDVSLPK ISMPDIDLNLKGPK VEGDLKGPEVDIK VKGDVDVSLPK ISMPDIDLNLKGPK VEGDLKGPEVDIK VKGDVDVSLPK	1	0	10	13	10	12	12	10	11	11	11	14	13	10	10	8	10	7	7	5	13	8	12	6	8	12	17	6	15	6
AHNK_HUMAN	3	4	50.0 AA STEP	50Step_Domain_p2750.0_to_2800.0	2750	2800	50	GEGPDVDVNLPK GEGPDVDVNLPK ADIDVSGPKVDVECPDVNIEGPEGK GEGPDVDVNLPK ADIDVSGPKVDVECPDVNIEGPEGK GEGPDVDVNLPK GEGPDVDVNLPK ADIDVSGPK GEGPDVDVNLPK ADIDVSGPK ADIDVSGPKVDVECPDVNIEGPEGK GEGPDVDVNLPK	ADIDVSGPKVDVECPDVNIEGPEGK GEGPDVDVNLPK VDIDAPDVDVHGPDWHLK GEGPDVDVNLPK VDIDAPDVDVHGPDWHLK ADIDVSGPKVDVECPDVNIEGPEGK GEGPDVDVNLPK GEGPDVDVNLPK GEGPDVDVNLPK ADIDVSGPK GEGPDVDVNLPK ADIDVSGPKVDVECPDVNIEGPEGK GEGPDVDVNLPK	1	-0.02	2	6	3	5	2	4	3	4	1	1	4	6	3	3	2	3	2	2	2	3	3	2	1	1	5	4	5	2
AHNK_HUMAN	2	2	50.0 AA STEP	50Step_Domain_p2800.0_to_2850.0	2800	2850	50	ISMPDIDLNLTGPK ISMPDIDLNLTGPK ADIDVSGPKVDVECPDVNIEGPEGK ISMPDIDLNLTGPK ADIDVSGPKVDVECPDVNIEGPEGK ISMPDIDLNLTGPK ISMPDIDLNLTGPK ADIDVSGPK ISMPDIDLNLTGPK ADIDVSGPK ADIDVSGPKVDVECPDVNIEGPEGK ISMPDIDLNLTGPK	ADIDVSGPKVDVECPDVNIEGPEGK ISMPDIDLNLTGPK ISMPDIDLNLTGPK ADIDVSGPKVDVECPDVNIEGPEGK ISMPDIDLNLTGPK ISMPDIDLNLTGPK ISMPDIDLNLTGPK ADIDVSGPK ADIDVSGPKVDVECPDVNIEGPEGK	1	0	1	4	1	2	2	3	2	2	1	1	4	3	3	1	1	2	1	1	2	2	2	1	1	1	5	2	4	1
AHNK_HUMAN	2	2	50.0 AA STEP	50Step_Domain_p2850.0_to_2900.0	2850	2900	50	VDIDVPDVNVQGPDWHLK VDIDVPDVNVQGPDWHLK VDIDVPDVNVQGPDWHLK VDIDVPDVNVQGPDWHLK VDIDVPDVNVQGPDWHLK VDIDVPDVNVQGPDWHLK VDIDVPDVNVQGPDWHLK	VDIDVPDVNVQGPDWHLK VDIDVPDVNVQGPDWHLK VDIDVPDVNVQGPDWHLK VDIDVPDVNVQGPDWHLK VDIDVPDVNVQGPDWHLK VDIDVPDVNVQGPDWHLK VDIDVPDVNVQGPDWHLK	1	0	1	2	3	2	2	3	2	2	1	2	2	2	3	3	1	1	2	1	2	2	2	1	1	2	2	1	4	2
AHNK_HUMAN	3	2	50.0 AA STEP	50Step_Domain_p2900.0_to_2950.0	2900	2950	50	ADVDVSGPKVDVEGPDVNIEGPEGK AEGPEVDVNLPK AEGPEVDVNLPK AEGPEVDVNLPK AEGPEVDVNLPK ADVDVSGPKVDVEGPDVNIEGPEGK AEGPEVDVNLPK EVDVNLPK ADVDVSGPKVDVEGPDVNIEGPEGK AEGPEVDVNLPK EVDVNLPK ADVDVSGPKVDVEGPDVNIEGPEGK AEGPEVDVNLPK EVDVNLPK	AEGPEVDVNLPK AEGPEVDVNLPK AEGPEVDVNLPK AEGPEVDVNLPK AEGPEVDVNLPK AEGPEVDVNLPK	1	0.02	3	0	1	2	2	1	2	2	4	2	3	3	3	3	3	0	1	1	2	1	2	1	3	2	4	2	5	2
AHNK_HUMAN	1	2	50.0 AA STEP	50Step_Domain_p2950.0_to_3000.0	2950	3000	50	IPMPDFDLHLK FKMPEMNIK IPMPDFDLHLK IPMPDFDLHLK IPMPDFDLHLK GDVDISLPK IPMPDFDLHLK VEGDLKGPEVDIR	IPMPDFDLHLK FKMPEMNIK IPMPDFDLHLK FKMPEMNIK IPMPDFDLHLK GDVDISLPK IPMPDFDLHLK GDVDISLPK IPMPDFDLHLK	1	-0.02	1	2	0	0	3	3	1	0	1	3	0	3	2	3	1	1	0	0	3	2	1	0	1	3	0	2	3	2
AHNK_HUMAN	2	2	50.0 AA STEP	50Step_Domain_p3000.0_to_3050.0	3000	3050	50	FSMPGFKGEGPDVDVNLPK GEGPDVDVNLPK GEGPDVDVNLPK FSMPGFKGEGPDVDVNLPK GEGPDVDVNLPK FSMPGFKGEGPDVDVNLPK GEGPDVDVNLPK FSMPGFKGEGPDVDVNLPK GEGPDVDVNLPK GEGPDVDVNLPK GEGPDVDVNLPK	GEGPDVDVNLPK GEGPDVDVNLPK FSMPGFKGEGPDVDVNLPK GEGPDVDVNLPK GEGPDVDVNLPK GEGPDVDVNLPK GEGPDVDVNLPK GEGPDVDVNLPK	1	0	3	2	3	2	2	4	3	4	3	1	1	3	1	1	3	1	2	1	2	3	3	2	2	1	1	2	2	1
AHNK_HUMAN	6	6	50.0 AA STEP	50Step_Domain_p3050.0_to_3100.0	3050	3100	50	ISMPDIDLNLK ISMPDIDLNLKGPK ISMPDIDLNLK ISMPDIDLNLKGPK FKMPEMNIK ISMPDIDLNLK ISMPDIDLNLKGPK ISMPDIDLNLK ISMPDIDLNLKGPK ISMPDIDLNLK ISMPDIDLNLKGPK ISMPDIDLNLK ISMPDIDLNLKGPK ISMPDIDLNLK ISMPDIDLNLKGPK VDIDVPDVNIEGPEGK	ISMPDIDLNLKGPK ISMPDIDLNLKGPK FKMPEMNIK ISMPDIDLNLKGPK ISMPDIDLNLK ISMPDIDLNLKGPK FKMPEMNIK ISMPDIDLNLK ISMPDIDLNLKGPK ISMPDIDLNLKGPK ISMPDIDLNLKGPK VDIDVPDVNIEGPEGK	1	0	6	7	9	5	8	6	5	7	8	9	3	3	3	4	6	4	6	2	8	5	6	4	6	8	4	2	5	3
AHNK_HUMAN	7	8	50.0 AA STEP	50Step_Domain_p3100.0_to_3150.0	3100	3150	50	ISMPDIDLNLK ISMPDIDLNLKGPK VDINAPDVDVQGPDWHLK ISMPDIDLNLK ISMPDIDLNLKGPK VDINAPDVDVQGPDWHLK ISMPDIDLNLK ISMPDIDLNLKGPK VDINAPDVDVQGPDWHLK ISMPDIDLNLK ISMPDIDLNLKGPK VDINAPDVDVQGPDWHLK ISMPDIDLNLK ISMPDIDLNLKGPK VDINAPDVDVQGPDWHLK ISMPDIDLNLK ISMPDIDLNLKGPK VDINAPDVDVQGPDWHLK ISMPDIDLNLK ISMPDIDLNLKGPK VDINAPDVDVQGPDWHLK	ISMPDIDLNLKGPK VDINAPDVDVQGPDWHLK ISMPDIDLNLKGPK VDINAPDVDVQGPDWHLK ISMPDIDLNLKGPK VDINAPDVDVQGPDWHLK ISMPDIDLNLK ISMPDIDLNLKGPK VDINAPDVDVQGPDWHLK ISMPDIDLNLK ISMPDIDLNLKGPK VDINAPDVDVQGPDWHLK ISMPDIDLNLKGPK VDINAPDVDVQGPDWHLK ISMPDIDLNLKGPK VDINAPDVDVQGPDWHLK	1	-0.02	7	9	10	7	8	8	6	9	10	9	4	6	4	6	7	5	7	3	8	6	7	5	7	8	5	4	7	4
AHNK_HUMAN	4	3	50.0 AA STEP	50Step_Domain_p3150.0_to_3200.0	3150	3200	50	GEGPEVDVNLPK ISMPGFKGEGPEVDVNLPK VDVDVPDVNIEGPDAK GEGPEVDVNLPK VDVDVPDVNIEGPDAK GEGPEVDVNLPK ISMPGFKGEGPEVDVNLPK VDVDVPDVNIEGPDAK GEGPEVDVNLPK ISMPGFKGEGPEVDVNLPK VDVDVPDVNIEGPDAK ADLDVSGPKVDVDVPDVNIEGPDAK EVDVNLPK GEGPEVDVNLPK VDVDVPDVNIEGPDAK EVDVNLPK GEGPEVDVNLPK VDVDVPDVNIEGPDAK EVDVNLPK GEGPEVDVNLPK ISMPGFKGEGPEVDVNLPK VDVDVPDVNIEGPDAK	GEGPEVDVNLPK GEGPEVDVNLPK ADLDVSGPKVDVDVPDVNIEGPDAK GEGPEVDVNLPK ISMPGFKGEGPEVDVNLPK GEGPEVDVNLPK GEGPEVDVNLPK ISMPGFKGEGPEVDVNLPK VDVDVPDVNIEGPDAK GEGPEVDVNLPK GEGPEVDVNLPK	1	0.02	3	2	3	2	5	5	4	2	7	5	3	2	3	3	3	1	2	1	5	4	4	1	5	4	4	1	5	2
AHNK_HUMAN	2	1	50.0 AA STEP	50Step_Domain_p3200.0_to_3250.0	3200	3250	50	VDVDVPDVNIEGPDAK VDVDVPDVNIEGPDAK FKMPEMNIK VDVDVPDVNIEGPDAK VDVDVPDVNIEGPDAK ADLDVSGPKVDVDVPDVNIEGPDAK VDVDVPDVNIEGPDAK VDVDVPDVNIEGPDAK VDVDVPDVNIEGPDAK	ADLDVSGPKVDVDVPDVNIEGPDAK FKMPEMNIK FKMPEMNIK VDVDVPDVNIEGPDAK	1	0.02	1	0	1	0	3	4	1	0	4	3	1	0	1	0	1	0	1	0	3	3	1	0	3	3	1	0	1	0
AHNK_HUMAN	2	2	50.0 AA STEP	50Step_Domain_p3250.0_to_3300.0	3250	3300	50	IDVDAPDIDIHGPDAK IDVDAPDIDIHGPDAK IDVDAPDIDIHGPDAK MPDMHVNMPK IDVDAPDIDIHGPDAK MPDMHVNMPK IDVDAPDIDIHGPDAK IDVDAPDIDIHGPDAK	IDVDAPDIDIHGPDAK IDVDAPDIDIHGPDAK IDVDAPDIDIHGPDAK IDVDAPDIDIHGPDAK IDVDAPDIDIHGPDAK IDVDAPDIDIHGPDAK IDVDAPDIDIHGPDAK	1	0	2	2	1	2	3	3	3	2	0	2	2	2	2	3	2	1	1	1	3	2	3	1	0	2	2	1	3	2
AHNK_HUMAN	0	0	50.0 AA STEP	50Step_Domain_p3300.0_to_3350.0	3300	3350	50	LKGDVDVSGPK		1	0	0	0	0	0	0	0	0	0	0	0	0	0	1	0	0	0	0	0	0	0	0	0	0	0	0	0	1	0
AHNK_HUMAN	0	0	50.0 AA STEP	50Step_Domain_p3350.0_to_3400.0	3350	3400	50	VDINAPDVEVQGK VDINAPDVEVQGK		1	0	1	0	0	0	0	0	0	0	0	0	0	0	1	0	1	0	0	0	0	0	0	0	0	0	0	0	1	0
AHNK_HUMAN	2	1	50.0 AA STEP	50Step_Domain_p3400.0_to_3450.0	3400	3450	50	GDLDIAGPNLEGDFKGPK VDIKAPEVNLNAPDVDVHGPDWNLK GDLDIAGPNLEGDFKGPK GDLDIAGPNLEGDFKGPK VSMPDVELNLK GDLDIAGPNLEGDFKGPK MPFLSISSPK VSMPDVELNLK GDLDIAGPNLEGDFKGPK VKGDLDIAGPNLEGDFK VKGDLDIAGPNLEGDFKGPK VSMPDVELNLK GDLDIAGPNLEGDFKGPK VKGDLDIAGPNLEGDFK VSMPDVELNLK	VSMPDVELNLK VSMPDVELNLK VSMPDVELNLK GDLDIAGPNLEGDFKGPK VSMPDVELNLK	1	0.02	2	2	1	2	2	1	3	0	0	1	3	0	2	1	2	1	1	1	2	1	3	0	0	1	4	0	3	1
AHNK_HUMAN	1	1	50.0 AA STEP	50Step_Domain_p3450.0_to_3500.0	3450	3500	50	VDIKAPEVNLNAPDVDVHGPDWNLK APEVNLNAPDVDVHGPDWNLK APEVNLNAPDVDVHGPDWNLK APEVNLNAPDVDVHGPDWNLK APEVNLNAPDVDVHGPDWNLK APEVNLNAPDVDVHGPDWNLK	APEVNLNAPDVDVHGPDWNLK APEVNLNAPDVDVHGPDWNLK APEVNLNAPDVDVHGPDWNLK	1	0	1	0	1	0	2	1	2	2	0	0	1	2	1	0	1	0	1	0	2	1	2	1	0	0	1	1	1	0
AHNK_HUMAN	6	5	50.0 AA STEP	50Step_Domain_p3500.0_to_3550.0	3500	3550	50	ISMPDIDLNLK ISMPDIDLNLKGPK ISMPDIDLNLK ISMPDIDLNLKGPK ISMPDIDLNLK ISMPDIDLNLKGPK ISMPDIDLNLK ISMPDIDLNLKGPK ISMPDIDLNLK ISMPDIDLNLKGPK ISMPDIDLNLK ISMPDIDLNLKGPK ISMPDIDLNLK ISMPDIDLNLKGPK	ISMPDIDLNLKGPK ISMPDIDLNLKGPK ISMPDIDLNLKGPK ISMPDIDLNLK ISMPDIDLNLKGPK ISMPDIDLNLK ISMPDIDLNLKGPK ISMPDIDLNLKGPK ISMPDIDLNLKGPK	1	0.02	6	7	9	5	6	5	5	7	8	7	3	3	3	3	6	4	6	2	6	4	6	4	6	6	4	2	4	2
AHNK_HUMAN	9	9	50.0 AA STEP	50Step_Domain_p3550.0_to_3600.0	3550	3600	50	ISMPDIDLNLK ISMPDIDLNLKGPK VDINAPDVDVHGPDWHLK ISMPDIDLNLK ISMPDIDLNLKGPK VDINAPDVDVHGPDWHLK ISMPDIDLNLK ISMPDIDLNLKGPK VDINAPDVDVHGPDWHLK ISMPDIDLNLK ISMPDIDLNLKGPK VDINAPDVDVHGPDWHLK ISMPDIDLNLK ISMPDIDLNLKGPK VDINAPDVDVHGPDWHLK ISMPDIDLNLK ISMPDIDLNLKGPK VDINAPDVDVHGPDWHLK GDVDISLPK ISMPDIDLNLK ISMPDIDLNLKGPK VDINAPDVDVHGPDWHLK	ISMPDIDLNLKGPK ISMPDIDLNLKGPK ISMPDIDLNLKGPK VDINAPDVDVHGPDWHLK ISMPDIDLNLK ISMPDIDLNLKGPK VDINAPDVDVHGPDWHLK ISMPDIDLNLK ISMPDIDLNLKGPK VDINAPDVDVHGPDWHLK GDVDISLPK ISMPDIDLNLKGPK VDINAPDVDVHGPDWHLK GDVDISLPK ISMPDIDLNLKGPK VDINAPDVDVHGPDWHLK	1	0	9	7	13	5	9	8	9	13	13	11	6	11	6	8	9	4	9	2	10	6	10	7	9	10	8	7	10	6
AHNK_HUMAN	5	3	50.0 AA STEP	50Step_Domain_p3600.0_to_3650.0	3600	3650	50	VDINAPDVDVHGPDWHLK VDVDVPDVNIEGPDAK VDINAPDVDVHGPDWHLK VDVDVPDVNIEGPDAK VDINAPDVDVHGPDWHLK VDVDVPDVNIEGPDAK FSMPGFKGEGPEVDVTLPK VDINAPDVDVHGPDWHLK VDVDVPDVNIEGPDAK VDINAPDVDVHGPDWHLK VDVDVPDVNIEGPDAK FSMPGFKGEGPEVDVTLPK GEGPEVDVTLPK VDINAPDVDVHGPDWHLK VDVDVPDVNIEGPDAK GEGPEVDVTLPK VDINAPDVDVHGPDWHLK VDVDVPDVNIEGPDAK	VDINAPDVDVHGPDWHLK VDINAPDVDVHGPDWHLK VDINAPDVDVHGPDWHLK VDVDVPDVNIEGPDAK VDINAPDVDVHGPDWHLK VDINAPDVDVHGPDWHLK	1	0.04	4	0	6	0	5	3	5	5	6	6	5	6	4	4	4	0	4	0	5	2	6	3	4	5	7	4	7	3
AHNK_HUMAN	5	5	50.0 AA STEP	50Step_Domain_p3650.0_to_3700.0	3650	3700	50	VDVDVPDVNIEGPDAK VEGDLKGPEVDIK VDVDVPDVNIEGPDAK FKMPEMNIK ISMPDFDLNLK VDVDVPDVNIEGPDAK VEGDLKGPEVDIK GDVVVSLPK VDVDVPDVNIEGPDAK VEGDLKGPEVDIK VEGDLKGPEVDIKGPK GDVVVSLPK VDVDVPDVNIEGPDAK GDVVVSLPK ISMPDFDLNLK VDVDVPDVNIEGPDAK VEGDLKGPEVDIK VEGDLKGPEVDIKGPK GDVVVSLPK ISMPDFDLNLK VDVDVPDVNIEGPDAK VEGDLKGPEVDIK VEGDLKGPEVDIKGPK	VEGDLKGPEVDIK VEGDLKGPEVDIK FKMPEMNIK GDVVVSLPK VEGDLKGPEVDIK VEGDLKGPEVDIK FKMPEMNIK ISMPDFDLNLK VDVDVPDVNIEGPDAK VEGDLKGPEVDIK ISMPDFDLNLK VEGDLKGPEVDIK VEGDLKGPEVDIK	1	0	3	4	1	5	6	5	5	4	3	7	11	5	8	3	3	2	1	2	6	4	6	2	2	6	14	3	13	2
AHNK_HUMAN	10	10	50.0 AA STEP	50Step_Domain_p3700.0_to_3750.0	3700	3750	50	ISMPDIDLNLK ISMPDIDLNLKGPK VDIDTPDINIEGSEGK VEGDLKGPEVDIK ISMPDIDLNLK ISMPDIDLNLKGPK VDIDTPDINIEGSEGK ISMPDIDLNLK ISMPDIDLNLKGPK VDIDTPDINIEGSEGK VEGDLKGPEVDIK FKIPEMHLK ISMPDIDLNLK ISMPDIDLNLKGPK VDIDTPDINIEGSEGK VEGDLKGPEVDIK VEGDLKGPEVDIKGPK ISMPDIDLNLK ISMPDIDLNLKGPK VDIDTPDINIEGSEGK ISMPDIDLNLK ISMPDIDLNLKGPK VDIDTPDINIEGSEGK VEGDLKGPEVDIK VEGDLKGPEVDIKGPK ISMPDIDLNLK ISMPDIDLNLKGPK VDIDTPDI…	ISMPDIDLNLKGPK VDIDTPDINIEGSEGK VEGDLKGPEVDIK ISMPDIDLNLKGPK VDIDTPDINIEGSEGK VEGDLKGPEVDIK ISMPDIDLNLKGPK VDIDTPDINIEGSEGK VEGDLKGPEVDIK ISMPDIDLNLK ISMPDIDLNLKGPK VEGDLKGPEVDIK ISMPDIDLNLK ISMPDIDLNLKGPK VDIDTPDINIEGSEGK VEGDLKGPEVDIK ISMPDIDLNLKGPK VDIDTPDINIEGSEGK VEGDLKGPEVDIK ISMPDIDLNLKGPK VDIDTPDINIEGSEGK VEGDLKGPEVDIK	1	0	9	13	10	12	9	9	11	11	10	10	11	8	10	7	9	7	7	5	9	7	12	6	7	9	15	5	16	5
AHNK_HUMAN	9	9	50.0 AA STEP	50Step_Domain_p3750.0_to_3800.0	3750	3800	50	ISMPDIDLNLK ISMPDIDLNLKGPK VDINAPDVDVQGPDWHLK VKGDVDVSLPK ISMPDIDLNLK ISMPDIDLNLKGPK VDINAPDVDVQGPDWHLK VKGDVDVSLPK ISMPDIDLNLK ISMPDIDLNLKGPK VDINAPDVDVQGPDWHLK VKGDVDVSLPK ISMPDIDLNLK ISMPDIDLNLKGPK VDINAPDVDVQGPDWHLK VKGDVDVSLPK ISMPDIDLNLK ISMPDIDLNLKGPK VDINAPDVDVQGPDWHLK VKGDVDVSLPK ISMPDIDLNLK ISMPDIDLNLKGPK VDINAPDVDVQGPDWHLK VKGDVDVSLPK ISMPDIDLNLK ISMPDIDLNLKGPK VDINAPDVDVQGPDWHLK VKGDV…	ISMPDIDLNLKGPK VDINAPDVDVQGPDWHLK ISMPDIDLNLKGPK VDINAPDVDVQGPDWHLK ISMPDIDLNLKGPK VDINAPDVDVQGPDWHLK VKGDVDVSLPK ISMPDIDLNLK ISMPDIDLNLKGPK VDINAPDVDVQGPDWHLK ISMPDIDLNLK ISMPDIDLNLKGPK VDINAPDVDVQGPDWHLK VKGDVDVSLPK ISMPDIDLNLKGPK VDINAPDVDVQGPDWHLK VKGDVDVSLPK ISMPDIDLNLKGPK VDINAPDVDVQGPDWHLK VKGDVDVSLPK	1	0	9	9	12	7	10	9	8	9	13	11	6	10	5	8	9	5	8	3	11	7	9	5	9	10	8	6	8	6
AHNK_HUMAN	4	5	50.0 AA STEP	50Step_Domain_p3800.0_to_3850.0	3800	3850	50	FSMPGFKGEGPDVDVNLPK GEGPDVDVNLPK VDINAPDVDVQGPDWHLK GEGPDVDVNLPK VDINAPDVDVQGPDWHLK FSMPGFKGEGPDVDVNLPK GEGPDVDVNLPK VDINAPDVDVQGPDWHLK FSMPGFKGEGPDVDVNLPK GEGPDVDVNLPK VDINAPDVDVQGPDWHLK FSMPGFKGEGPDVDVNLPK GEGPDVDVNLPK VDINAPDVDVQGPDWHLK GEGPDVDVNLPK VDINAPDVDVQGPDWHLK GEGPDVDVNLPK VDIDVPDVNIEGPEGK VDINAPDVDVQGPDWHLK	GEGPDVDVNLPK VDINAPDVDVQGPDWHLK GEGPDVDVNLPK VDINAPDVDVQGPDWHLK FSMPGFKGEGPDVDVNLPK GEGPDVDVNLPK VDINAPDVDVQGPDWHLK GEGPDVDVNLPK VDINAPDVDVQGPDWHLK GEGPDVDVNLPK VDINAPDVDVQGPDWHLK GEGPDVDVNLPK VDINAPDVDVQGPDWHLK GEGPDVDVNLPK VDIDVPDVNIEGPEGK VDINAPDVDVQGPDWHLK	1	-0.02	4	4	4	5	4	6	4	5	4	3	2	6	4	6	4	2	3	2	4	5	4	3	3	3	2	4	6	4
AHNK_HUMAN	6	6	50.0 AA STEP	50Step_Domain_p3850.0_to_3900.0	3850	3900	50	ISMPDIDLNLK ISMPDIDLNLKGPK ISMPDIDLNLK ISMPDIDLNLKGPK FKMPEMNIK ISMPDIDLNLK ISMPDIDLNLKGPK ISMPDIDLNLK ISMPDIDLNLKGPK ISMPDIDLNLK ISMPDIDLNLKGPK ISMPDIDLNLK ISMPDIDLNLKGPK VEGDMQVPDLDIKGPK ISMPDIDLNLK ISMPDIDLNLKGPK VDIDVPDVNIEGPEGK VEGDMQVPDLDIKGPK	ISMPDIDLNLKGPK ISMPDIDLNLKGPK FKMPEMNIK ISMPDIDLNLKGPK ISMPDIDLNLK ISMPDIDLNLKGPK FKMPEMNIK ISMPDIDLNLK ISMPDIDLNLKGPK ISMPDIDLNLKGPK ISMPDIDLNLKGPK VDIDVPDVNIEGPEGK	1	0	6	7	9	5	8	6	5	7	8	9	4	3	4	4	6	4	6	2	8	5	6	4	6	8	5	2	6	3
AHNK_HUMAN	3	3	50.0 AA STEP	50Step_Domain_p3900.0_to_3950.0	3900	3950	50	GEGPEVDVNLPK ISMPGFKGEGPEVDVNLPK GEGPEVDVNLPK VDINAPDVDVR GEGPEVDVNLPK ISMPGFKGEGPEVDVNLPK VDINAPDVDVR GEGPEVDVNLPK ISMPGFKGEGPEVDVNLPK VDINAPDVDVR GEGPEVDVNLPK GEGPEVDVNLPK VEGDMQVPDLDIKGPK GEGPEVDVNLPK ISMPGFKGEGPEVDVNLPK VEGDMQVPDLDIKGPK	GEGPEVDVNLPK GEGPEVDVNLPK GEGPEVDVNLPK ISMPGFKGEGPEVDVNLPK VDINAPDVDVR GEGPEVDVNLPK GEGPEVDVNLPK ISMPGFKGEGPEVDVNLPK VDINAPDVDVR GEGPEVDVNLPK VDINAPDVDVR GEGPEVDVNLPK	1	0	2	2	3	2	5	4	4	2	1	5	2	3	3	3	2	1	2	1	5	3	4	1	1	4	3	2	4	2
AHNK_HUMAN	4	3	50.0 AA STEP	50Step_Domain_p3950.0_to_4000.0	3950	4000	50	GEGPEVDVNLPK ISMPGFKGEGPEVDVNLPK VDVDVPDVNIEGPDAK GEGPEVDVNLPK VDVDVPDVNIEGPDAK FKMPEMNIK GEGPEVDVNLPK ISMPGFKGEGPEVDVNLPK VDVDVPDVNIEGPDAK GEGPEVDVNLPK ISMPGFKGEGPEVDVNLPK VDVDVPDVNIEGPDAK ADLDVSGPKVDVDVPDVNIEGPDAK EVDVNLPK GEGPEVDVNLPK VDVDVPDVNIEGPDAK EVDVNLPK GEGPEVDVNLPK VDVDVPDVNIEGPDAK EVDVNLPK GEGPEVDVNLPK ISMPGFKGEGPEVDVNLPK VDVDVPDVNIEGPDAK	GEGPEVDVNLPK GEGPEVDVNLPK ADLDVSGPKVDVDVPDVNIEGPDAK FKMPEMNIK GEGPEVDVNLPK ISMPGFKGEGPEVDVNLPK GEGPEVDVNLPK FKMPEMNIK GEGPEVDVNLPK ISMPGFKGEGPEVDVNLPK VDVDVPDVNIEGPDAK GEGPEVDVNLPK GEGPEVDVNLPK	1	0.02	3	2	3	2	7	6	4	2	7	7	3	2	3	3	3	1	2	1	7	5	4	1	5	6	4	1	5	2
AHNK_HUMAN	5	7	50.0 AA STEP	50Step_Domain_p4000.0_to_4050.0	4000	4050	50	ISMPDFDLHLK VKGDVDVSLPK ISMPDFDLHLK VKGDVDVSLPK ISMPDFDLHLK VKGDVDVSLPK ISMPDFDLHLK VKGDVDVSLPK ISMPDFDLHLK VKGDVDVSLPK ISMPDFDLHLK VKGDVDVSLPK ISMPDFDLHLK VKGDVDVSLPK	ISMPDFDLHLK VDIDAPDVDVHGPDWHLK ISMPDFDLHLK VDIDAPDVDVHGPDWHLK ISMPDFDLHLK VKGDVDVSLPK ISMPDFDLHLK ISMPDFDLHLK VKGDVDVSLPK ISMPDFDLHLK VKGDVDVSLPK ISMPDFDLHLK VKGDVDVSLPK	0.5192	-0.04	5	7	4	9	6	5	5	5	7	6	5	8	3	7	5	4	3	4	6	4	5	3	5	5	6	5	4	5
AHNK_HUMAN	4	4	50.0 AA STEP	50Step_Domain_p4050.0_to_4100.0	4050	4100	50	FSMPGFKGEGPEVDVNLPK GEGPEVDVNLPK FSMPGFKGEGPEVDVNLPK GEGPEVDVNLPK FSMPGFKGEGPEVDVNLPK GEGPEVDVNLPK FSMPGFKGEGPEVDVNLPK GEGPEVDVNLPK EVDVNLPK FSMPGFKGEGPEVDVNLPK GEGPEVDVNLPK ADIDVSGPK EVDVNLPK GEGPEVDVNLPK VDIDTPDIDIHGPEGK ADIDVSGPK EVDVNLPK FSMPGFKGEGPEVDVNLPK GEGPEVDVNLPK VDIDTPDIDIHGPEGK	FSMPGFKGEGPEVDVNLPK GEGPEVDVNLPK VDIDAPDVDVHGPDWHLK GEGPEVDVNLPK VDIDAPDVDVHGPDWHLK FSMPGFKGEGPEVDVNLPK GEGPEVDVNLPK FSMPGFKGEGPEVDVNLPK GEGPEVDVNLPK FSMPGFKGEGPEVDVNLPK GEGPEVDVNLPK ADIDVSGPK GEGPEVDVNLPK GEGPEVDVNLPK VDIDTPDIDIHGPEGK	1	0	2	6	3	5	3	3	3	4	4	3	6	5	4	4	2	3	2	2	3	2	3	2	3	3	8	3	7	3
AHNK_HUMAN	1	2	50.0 AA STEP	50Step_Domain_p4100.0_to_4150.0	4100	4150	50	ISMPEVDLNLK ISMPEVDLNLK ISMPEVDLNLK ISMPEVDLNLK ISMPEVDLNLK VDIDTPDIDIHGPEGK ISMPEVDLNLK ISMPEVDLNLKGPK VDIDTPDIDIHGPEGK	ISMPEVDLNLK ISMPEVDLNLK ISMPEVDLNLK ISMPEVDLNLK ISMPEVDLNLK ISMPEVDLNLK ISMPEVDLNLK VDIDTPDIDIHGPEGK	1	-0.02	0	2	1	2	1	1	1	4	1	2	2	2	2	4	0	1	1	1	1	1	1	2	1	2	2	1	3	3
AHNK_HUMAN	4	4	50.0 AA STEP	50Step_Domain_p4150.0_to_4200.0	4150	4200	50	FSMPGFKGEGPDVDVNLPK VEGDLKGPEVDIK FSMPGFKGEGPDVDVNLPK VEGDLKGPEVDIK FSMPGFKGEGPDVDVNLPK VEGDLKGPEVDIK VEGDLKGPEVDIKGPK FSMPGFKGEGPDVDVNLPK VEGDLKGPEVDIK VEGDLKGPEVDIKGPK VEGDLKGPEVDIK VEGDLKGPEVDIKGPK	VEGDLKGPEVDIK VEGDLKGPEVDIK FSMPGFKGEGPDVDVNLPK VEGDLKGPEVDIK VEGDLKGPEVDIK VEGDLKGPEVDIK VEGDLKGPEVDIK VEGDLKGPEVDIK	1	0	3	4	0	5	3	4	5	4	1	2	8	3	6	3	3	2	0	2	3	3	5	2	1	2	10	2	10	2
AHNK_HUMAN	3	3	50.0 AA STEP	50Step_Domain_p4200.0_to_4250.0	4200	4250	50	FSMPGFKGEGPDVDVNLPK GEGPDVDVNLPK GEGPDVDVNLPK FKMPEMNIK FSMPGFKGEGPDVDVNLPK GEGPDVDVNLPK FSMPGFKGEGPDVDVNLPK GEGPDVDVNLPK ADLDVSGPKVDIDVPDVNIEGPDAK FSMPGFKGEGPDVDVNLPK GEGPDVDVNLPK GEGPDVDVNLPK VDIDVPDVNIEGPDAK GEGPDVDVNLPK VDIDVPDVNIEGPDAK	GEGPDVDVNLPK GEGPDVDVNLPK FKMPEMNIK FSMPGFKGEGPDVDVNLPK GEGPDVDVNLPK GEGPDVDVNLPK FKMPEMNIK GEGPDVDVNLPK GEGPDVDVNLPK VDIDVPDVNIEGPDAK GEGPDVDVNLPK	1	0	3	2	3	2	4	5	3	4	4	3	2	5	2	1	3	1	2	1	4	4	3	2	3	3	2	3	3	1
AHNK_HUMAN	8	11	50.0 AA STEP	50Step_Domain_p4250.0_to_4300.0	4250	4300	50	ISMPDFDLHLK VEGDLKGPEVDIK VKGDVDVSLPK ISMPDFDLHLK VKGDVDVSLPK FKMPEMNIK ISMPDFDLHLK VEGDLKGPEVDIK VKGDVDVSLPK ISMPDFDLHLK VEGDLKGPEVDIK VEGDLKGPEVDIKGPK VKGDVDVSLPK ISMPDFDLHLK VKGDVDVSLPK ISMPDFDLHLK VEGDLKGPEVDIK VEGDLKGPEVDIKGPK VKGDVDVSLPK ISMPDFDLHLK VEGDLKGPEVDIK VEGDLKGPEVDIKGPK VKGDVDVSLPK	ISMPDFDLHLK VDIDAPDVDVHGPDWHLK VEGDLKGPEVDIK ISMPDFDLHLK VDIDAPDVDVHGPDWHLK VEGDLKGPEVDIK FKMPEMNIK ISMPDFDLHLK VEGDLKGPEVDIK VKGDVDVSLPK ISMPDFDLHLK VEGDLKGPEVDIK FKMPEMNIK ISMPDFDLHLK VEGDLKGPEVDIK VKGDVDVSLPK ISMPDFDLHLK VEGDLKGPEVDIK VKGDVDVSLPK ISMPDFDLHLK VEGDLKGPEVDIK VKGDVDVSLPK	0	-0.06	7	11	4	14	9	9	8	9	7	10	12	11	9	10	7	6	3	6	10	7	9	5	5	9	16	7	14	7
AHNK_HUMAN	1	1	50.0 AA STEP	50Step_Domain_p4300.0_to_4350.0	4300	4350	50	FSMPGFKGEGPDVDVTLPK FSMPGFKGEGPDVDVTLPK FSMPGFKGEGPDVDVTLPK FSMPGFKGEGPDVDVTLPK	VDIDAPDVDVHGPDWHLK VDIDAPDVDVHGPDWHLK FSMPGFKGEGPDVDVTLPK	1	0	1	2	0	2	1	0	0	0	0	1	1	0	1	0	1	1	0	1	1	0	0	0	0	1	1	0	1	0
AHNK_HUMAN	2	2	50.0 AA STEP	50Step_Domain_p4350.0_to_4400.0	4350	4400	50	VKGDVDVSLPK VKGDVDVSLPK FKMPEMNIK VKGDVDVSLPK VKGDVDVSLPK VKGDVDVSLPK VKGDVDVSLPK VKGDVDVSLPK	FKMPEMNIK VKGDVDVSLPK ISMPDIDFNLK FKMPEMNIK ISMPDIDFNLK VKGDVDVSLPK VKGDVDVSLPK VKGDVDVSLPK	1	0	2	0	1	0	5	3	2	2	3	6	2	3	1	3	2	0	1	0	5	2	2	1	2	5	3	2	1	2
AHNK_HUMAN	2	2	50.0 AA STEP	50Step_Domain_p4400.0_to_4450.0	4400	4450	50	VKGDVDVSLPK VKGDVDVSLPK FKMPEMNIK VKGDVDVSLPK VKGDVDVSLPK VKGDVDVSLPK GPSLDIDTPDVNIEGPEGK VKGDVDVSLPK VKGDVDVSLPK	FKMPEMNIK VKGDVDVSLPK FKMPEMNIK VKGDVDVSLPK VKGDVDVSLPK VKGDVDVSLPK	1	0	2	0	1	0	5	3	2	0	3	5	3	3	1	3	2	0	1	0	5	2	2	0	2	4	4	2	1	2
AHNK_HUMAN	5	7	50.0 AA STEP	50Step_Domain_p4450.0_to_4500.0	4450	4500	50	ISMPDFDLHLK VKGDVDVSLPK ISMPDFDLHLK VKGDVDVSLPK FKMPEMNIK ISMPDFDLHLK VKGDVDVSLPK ISMPDFDLHLK VKGDVDVSLPK ISMPDFDLHLK VKGDVDVSLPK ISMPDFDLHLK VKGDVDVSLPK ISMPDFDLHLK VKGDVDVSLPK	ISMPDFDLHLK ISMPDFDLHLK FKMPEMNIK ISMPDFDLHLK VKGDVDVSLPK ISMPDFDLHLK FKMPEMNIK ISMPDFDLHLK VKGDVDVSLPK ISMPDFDLHLK VKGDVDVSLPK ISMPDFDLHLK VKGDVDVSLPK	1	-0.04	5	6	4	7	8	6	5	5	7	8	5	8	3	7	5	3	3	3	8	5	5	3	5	7	6	5	4	5
AHNK_HUMAN	1	1	50.0 AA STEP	50Step_Domain_p4500.0_to_4550.0	4500	4550	50	SPQISMSDIDLNLK SPQISMSDIDLNLK SPQISMSDIDLNLK SPQISMSDIDLNLKGPK SPQISMSDIDLNLK SPQISMSDIDLNLKGPK SPQISMSDIDLNLK	SPQISMSDIDLNLK SPQISMSDIDLNLK SPQISMSDIDLNLK SPQISMSDIDLNLK SPQISMSDIDLNLKGPK SPQISMSDIDLNLK	1	0	1	2	1	0	2	1	2	2	0	2	1	0	0	1	1	1	1	0	2	1	2	1	0	2	1	0	0	1
AHNK_HUMAN	1	2	50.0 AA STEP	50Step_Domain_p4550.0_to_4600.0	4550	4600	50	ISMPEVDLNLK ISMPEVDLNLK ISMPEVDLNLK ISMPEVDLNLK ISMPEVDLNLK VGIDTPDIDIHGPEGK ISMPEVDLNLK ISMPEVDLNLKGPK	ISMPEVDLNLK ISMPEVDLNLK ISMPEVDLNLK ISMPEVDLNLK ISMPEVDLNLK VGIDTPDIDIHGPEGK ISMPEVDLNLK ISMPEVDLNLK	1	-0.02	0	2	1	2	1	1	1	4	1	3	2	2	1	3	0	1	1	1	1	1	1	2	1	3	2	1	2	2
AHNK_HUMAN	1	2	50.0 AA STEP	50Step_Domain_p4600.0_to_4650.0	4600	4650	50	ISMPEVDLNLK ISMPEVDLNLK ISMPEVDLNLK ISMPEVDLNLK ISMPEVDLNLK ISMPEVDLNLK ISMPEVDLNLKGPK VEGDLKGPEVDIR	ISMPEVDLNLK ISMPEVDLNLK ISMPEVDLNLK ISMPEVDLNLK ISMPEVDLNLK ISMPEVDLNLK ISMPEVDLNLK	1	-0.02	0	2	1	2	1	1	1	4	1	2	1	2	2	3	0	1	1	1	1	1	1	2	1	2	1	1	3	2
AHNK_HUMAN	4	3	50.0 AA STEP	50Step_Domain_p4650.0_to_4700.0	4650	4700	50	FSMPGFKGEGPDVDVNLPK GEGPDVDVNLPK VDVDVPDVNIEGPDAK GEGPDVDVNLPK VDVDVPDVNIEGPDAK FSMPGFKGEGPDVDVNLPK GEGPDVDVNLPK VDVDVPDVNIEGPDAK FSMPGFKGEGPDVDVNLPK GEGPDVDVNLPK VDVDVPDVNIEGPDAK FSMPGFKGEGPDVDVNLPK GEGPDVDVNLPK VDVDVPDVNIEGPDAK ADIDVSGPK GEGPDVDVNLPK VDVDVPDVNIEGPDAK ADIDVSGPK GEGPDVDVNLPK VDVDVPDVNIEGPDAK	GEGPDVDVNLPK GEGPDVDVNLPK FSMPGFKGEGPDVDVNLPK GEGPDVDVNLPK GEGPDVDVNLPK GEGPDVDVNLPK VDVDVPDVNIEGPDAK ADIDVSGPK GEGPDVDVNLPK GEGPDVDVNLPK	1	0.02	4	2	4	2	3	4	4	4	4	2	5	6	3	1	4	1	3	1	3	3	4	2	3	2	6	4	5	1
AHNK_HUMAN	7	6	50.0 AA STEP	50Step_Domain_p4700.0_to_4750.0	4700	4750	50	ISMPDIDLNLK ISMPDIDLNLKGPK VDVDVPDVNIEGPDAK ISMPDIDLNLK ISMPDIDLNLKGPK VDVDVPDVNIEGPDAK ISMPDIDLNLK ISMPDIDLNLKGPK VDVDVPDVNIEGPDAK ISMPDIDLNLK ISMPDIDLNLKGPK VDVDVPDVNIEGPDAK ISMPDIDLNLK ISMPDIDLNLKGPK VDVDVPDVNIEGPDAK ISMPDIDLNLK ISMPDIDLNLKGPK VDVDVPDVNIEGPDAK ISMPDIDLNLK ISMPDIDLNLKGPK VDVDVPDVNIEGPDAK	ISMPDIDLNLKGPK ISMPDIDLNLKGPK ISMPDIDLNLKGPK ISMPDIDLNLK ISMPDIDLNLKGPK ISMPDIDLNLK ISMPDIDLNLKGPK VDVDVPDVNIEGPDAK GDVDVTLPK ISMPDIDLNLKGPK ISMPDIDLNLKGPK	1	0.02	7	7	10	5	7	5	6	7	10	8	4	5	3	3	7	4	7	2	7	4	7	4	7	7	5	3	5	2
AHNK_HUMAN	2	1	50.0 AA STEP	50Step_Domain_p4750.0_to_4800.0	4750	4800	50	FSMPGFKGEGPDVDVSLPK VDINTPDVDVHGPDWHLK FSMPGFKGEGPDVDVSLPK GEGPDVDVSLPK FSMPGFKGEGPDVDVSLPK VDINTPDVDVHGPDWHLK FSMPGFKGEGPDVDVSLPK GEGPDVDVSLPK VDINTPDVDVHGPDWHLK FSMPGFKGEGPDVDVSLPK GEGPDVDVSLPK VDINTPDVDVHGPDWHLK	FSMPGFKGEGPDVDVSLPK VDINTPDVDVHGPDWHLK VDINTPDVDVHGPDWHLK FSMPGFKGEGPDVDVSLPK GEGPDVDVSLPK GEGPDVDVSLPK	1	0.02	2	0	0	0	2	3	2	2	1	1	2	2	2	1	2	0	0	0	2	2	2	1	1	1	2	1	3	1
AHNK_HUMAN	5	3	50.0 AA STEP	50Step_Domain_p4800.0_to_4850.0	4800	4850	50	ADIDVSGPKVDVDIPDVNIEGPDAK FSMPGFKGEGPDVDVSLPK ISIPDVDLDLK ISIPDVDLDLKGPK ISIPDVDLDLKGPK ADIDVSGPKVDVDIPDVNIEGPDAK FSMPGFKGEGPDVDVSLPK GEGPDVDVSLPK ISIPDVDLDLK ISIPDVDLDLKGPK FSMPGFKGEGPDVDVSLPK ISIPDVDLDLKGPK FSMPGFKGEGPDVDVSLPK ISIPDVDLDLKGPK ADIDVSGPK ADIDVSGPKVDVDIPDVNIEGPDAK GEGPDVDVSLPK ISIPDVDLDLK ISIPDVDLDLKGPK ADIDVSGPK ADIDVSGPKVDVDIPDVNIEGPDAK FSMPGFKGEGPDVDVSLPK GEGPDVDVSLPK ISIPDVDLDL…	ISIPDVDLDLKGPK FSMPGFKGEGPDVDVSLPK ISIPDVDLDLKGPK ISIPDVDLDLKGPK ADIDVSGPKVDVDIPDVNIEGPDAK FSMPGFKGEGPDVDVSLPK ISIPDVDLDLKGPK ADIDVSGPK GEGPDVDVSLPK ISIPDVDLDLK GEGPDVDVSLPK ISIPDVDLDLKGPK	1	0.04	5	2	1	0	7	3	3	4	4	5	8	6	6	3	5	1	1	0	7	2	3	2	3	4	10	4	9	2
AHNK_HUMAN	4	4	50.0 AA STEP	50Step_Domain_p4850.0_to_4900.0	4850	4900	50	GDFDVSVPK ISIPDVDLDLK ISIPDVDLDLKGPK LDFEGPDAK ISIPDVDLDLKGPK LDFEGPDAK ISIPDVDLDLK ISIPDVDLDLKGPK LDFEGPDAK GDFDVSVPK ISIPDVDLDLKGPK LDFEGPDAK ISIPDVDLDLKGPK LDFEGPDAK GDFDVSVPK ISIPDVDLDLK ISIPDVDLDLKGPK LDFEGPDAK GDFDVSVPK ISIPDVDLDLK ISIPDVDLDLKGPK LDFEGPDAK	GDFDVSVPK ISIPDVDLDLKGPK LDFEGPDAK GDFDVSVPK LDFEGPDAK ISIPDVDLDLKGPK LDFEGPDAK ISIPDVDLDLKGPK ISIPDVDLDLKGPK LDFEGPDAK GDFDVSVPK ISIPDVDLDLK LDFEGPDAK ISIPDVDLDLKGPK LDFEGPDAK	1	0	5	6	3	5	5	3	4	4	4	3	5	5	4	3	5	3	2	2	5	2	4	2	3	3	6	3	6	2
AHNK_HUMAN	1	0	50.0 AA STEP	50Step_Domain_p4900.0_to_4950.0	4900	4950	50	LEGGEVDLK MPSLEISAPK LEGGEVDLK VTAPDVDLHLK MPSLEISAPK LEGGEVDLK LEGGEVDLKGPK MPSLEISAPK VEAPSLDVHMDSPDINIEGPDVK VTAPDVDLHLK	LEGGEVDLK LEGGEVDLK	1	0.02	2	0	0	0	1	0	1	0	0	0	1	2	4	1	2	0	0	0	1	0	1	0	0	0	1	1	7	1
AHNK_HUMAN	0	0	50.0 AA STEP	50Step_Domain_p4950.0_to_5000.0	4950	5000	50	VEAPSLDVHMDSPDINIEGPDVK		1	0	0	0	0	0	0	0	0	0	0	0	0	0	1	0	0	0	0	0	0	0	0	0	0	0	0	0	1	0
AHNK_HUMAN	0	0	50.0 AA STEP	50Step_Domain_p5000.0_to_5050.0	5000	5050	50			1	0	0	0	0	0	0	0	0	0	0	0	0	0	0	0	0	0	0	0	0	0	0	0	0	0	0	0	0	0
AHNK_HUMAN	0	0	50.0 AA STEP	50Step_Domain_p5050.0_to_5100.0	5050	5100	50	MYFPDVEFDIK MYFPDVEFDIK		1	0	0	0	0	0	0	0	1	0	0	0	0	0	1	0	0	0	0	0	0	0	1	0	0	0	0	0	1	0
AHNK_HUMAN	1	0	50.0 AA STEP	50Step_Domain_p5100.0_to_5150.0	5100	5150	50	LEGELQAPDLELSLPAIHVEGLDIK MPDVDISVPK MPDVDISVPK MPDVDISVPK LEGELQAPDLELSLPAIHVEGLDIK MPDVDISVPK	MPDVDISVPK	1	0.02	0	0	3	0	1	1	1	0	0	0	2	0	0	0	0	0	2	0	1	1	1	0	0	0	2	0	0	0
AHNK_HUMAN	1	1	50.0 AA STEP	50Step_Domain_p5150.0_to_5200.0	5150	5200	50	VQANLGAPDINIEGLDAK MPDVDISVPK MPDVDISVPK VQANLGAPDINIEGLDAK MPDVDISVPK VQANLGAPDINIEGLDAK MPDVDISVPK VQANLGAPDINIEGLDAK VQANLGAPDINIEGLDAK	VQANLGAPDINIEGLDAK VQANLGAPDINIEGLDAK MPDVDISVPK VQANLGAPDINIEGLDAK VQANLGAPDINIEGLDAK VQANLGAPDINIEGLDAK	1	0	1	2	1	2	2	3	1	0	1	0	2	2	1	1	1	1	1	1	2	2	1	0	1	0	2	1	1	1
AHNK_HUMAN	0	1	50.0 AA STEP	50Step_Domain_p5200.0_to_5250.0	5200	5250	50	IKGDVPSVGLEGPDVDLQGPEAK IKGDVPSVGLEGPDVDLQGPEAK IKGDVPSVGLEGPDVDLQGPEAK	IKGDVPSVGLEGPDVDLQGPEAK IKGDVPSVGLEGPDVDLQGPEAK IKGDVPSVGLEGPDVDLQGPEAK IKGDVPSVGLEGPDVDLQGPEAK IKGDVPSVGLEGPDVDLQGPEAK	1	-0.02	0	2	0	2	1	1	1	2	1	0	0	0	0	1	0	1	0	1	1	1	1	1	1	0	0	0	0	1
AHNK_HUMAN	1	0	50.0 AA STEP	50Step_Domain_p5250.0_to_5300.0	5250	5300	50	VSGPDLDLNLK VSGPDLDLNLK LEGPDVSLK VSGPDLDLNLK LEGPDVSLK		1	0.02	1	0	0	0	0	0	1	0	0	0	2	0	1	0	1	0	0	0	0	0	1	0	0	0	2	0	1	0
AHNK_HUMAN	3	2	50.0 AA STEP	50Step_Domain_p5300.0_to_5350.0	5300	5350	50	VHAPGLNLSGVGGK VPGIDATTK VSGPDLDLNLK VHAPGLNLSGVGGK VPGIDATTK GDLDASVPSMK VHAPGLNLSGVGGK VPGIDATTK VSGPDLDLNLK VHAPGLNLSGVGGK VPGIDATTK GDLDASVPSMK VHAPGLNLSGVGGK VPGIDATTK VSGPDLDLNLK VHAPGLNLSGVGGK VPGIDATTK	VHAPGLNLSGVGGK VHAPGLNLSGVGGK VHAPGLNLSGVGGK VPGIDATTK VHAPGLNLSGVGGK VHAPGLNLSGVGGK VHAPGLNLSGVGGK	1	0.02	3	2	0	2	3	4	4	2	4	2	4	0	2	1	3	1	0	1	3	3	4	1	3	2	5	0	3	1
AHNK_HUMAN	4	2	50.0 AA STEP	50Step_Domain_p5350.0_to_5400.0	5350	5400	50	LNVGAPDVTLR VPGIDATTK VSVGAPDLSLEASEGSIKLPK LNVGAPDVTLR VSVGAPDLSLEASEGSIKLPK LNVGAPDVTLR VPGIDATTK VSVGAPDLSLEASEGSIKLPK LNVGAPDVTLR VPGIDATTK VSVGAPDLSLEASEGSIK VSVGAPDLSLEASEGSIKLPK LNVGAPDVTLR VPGIDATTK LNVGAPDVTLR VPGIDATTK VSVGAPDLSLEASEGSIK VSVGAPDLSLEASEGSIKLPK LNVGAPDVTLR VPGIDATTK VSVGAPDLSLEASEGSIK VSVGAPDLSLEASEGSIKLPK	VSVGAPDLSLEASEGSIKLPK LNVGAPDVTLR VPGIDATTK VSVGAPDLSLEASEGSIKLPK LNVGAPDVTLR LNVGAPDVTLR VSVGAPDLSLEASEGSIKLPK LNVGAPDVTLR VSVGAPDLSLEASEGSIK LNVGAPDVTLR	1	0.04	4	2	3	0	4	4	5	2	3	2	3	3	3	1	4	1	2	0	4	3	5	1	2	2	4	2	4	1
AHNK_HUMAN	2	1	50.0 AA STEP	50Step_Domain_p5400.0_to_5450.0	5400	5450	50	GPGVDVNLK VSVGAPDLSLEASEGSIKLPK VSVGAPDLSLEASEGSIKLPK VSVGAPDLSLEASEGSIKLPK VSVGAPDLSLEASEGSIK VSVGAPDLSLEASEGSIKLPK VSVGAPDLSLEASEGSIK VSVGAPDLSLEASEGSIKLPK GPGVDVNLK VSVGAPDLSLEASEGSIK VSVGAPDLSLEASEGSIKLPK	VSVGAPDLSLEASEGSIKLPK VSVGAPDLSLEASEGSIKLPK VSVGAPDLSLEASEGSIKLPK VSVGAPDLSLEASEGSIK	1	0.02	3	2	1	0	2	1	3	0	0	1	2	2	2	0	3	1	1	0	2	1	3	0	0	1	2	1	3	0
AHNK_HUMAN	1	1	50.0 AA STEP	50Step_Domain_p5450.0_to_5500.0	5450	5500	50	SSGCDVNLPGVNVK SSGCDVNLPGVNVK SSGCDVNLPGVNVK SSGCDVNLPGVNVK SSGCDVNLPGVNVK SSGCDVNLPGVNVK GSLGATGEIK SSGCDVNLPGVNVK	SSGCDVNLPGVNVK SSGCDVNLPGVNVK SSGCDVNLPGVNVK SSGCDVNLPGVNVK SSGCDVNLPGVNVK	1	0	1	0	1	2	1	1	1	2	1	1	2	0	2	1	1	0	1	1	1	1	1	1	1	1	2	0	3	1
AHNK_HUMAN	3	4	50.0 AA STEP	50Step_Domain_p5500.0_to_5550.0	5500	5550	50	GSEVGFHGAAPDISVK LPTGQISGPEIK SSGCDVNLPGVNVK GSEVGFHGAAPDISVK LPTGQISGPEIK SSGCDVNLPGVNVK GSEVGFHGAAPDISVK LPTGQISGPEIK SSGCDVNLPGVNVK GSEVGFHGAAPDISVK LPTGQISGPEIK SSGCDVNLPGVNVK LPTGQISGPEIK SSGCDVNLPGVNVK GSEVGFHGAAPDISVK LPTGQISGPEIK SSGCDVNLPGVNVK GSEVGFHGAAPDISVK LPTGQISGPEIK SSGCDVNLPGVNVK	LPTGQISGPEIK GSEVGFHGAAPDISVK LPTGQISGPEIK SSGCDVNLPGVNVK GSEVGFHGAAPDISVK LPTGQISGPEIK SSGCDVNLPGVNVK LPTGQISGPEIK SSGCDVNLPGVNVK GSEVGFHGAAPDISVK LPTGQISGPEIK SSGCDVNLPGVNVK LPTGQISGPEIK GSEVGFHGAAPDISVK LPTGQISGPEIK SSGCDVNLPGVNVK	1	-0.02	4	2	4	7	4	5	3	4	3	3	3	2	3	4	4	1	3	3	4	4	3	2	2	3	4	1	5	3
AHNK_HUMAN	0	0	50.0 AA STEP	50Step_Domain_p5550.0_to_5600.0	5550	5600	50	GGADVSGGVSAPDISLGEGHLSVK GGADVSGGVSAPDISLGEGHLSVK		1	0	0	0	1	0	0	0	0	0	0	0	0	0	1	0	0	0	1	0	0	0	0	0	0	0	0	0	1	0
AHNK_HUMAN	1	0	50.0 AA STEP	50Step_Domain_p5600.0_to_5650.0	5600	5650	50	GGQIGLQAPGLSVSGPQGHLESGSGK FAGGLHFSGPK GGQIGLQAPGLSVSGPQGHLESGSGK GGQIGLQAPGLSVSGPQGHLESGSGK		1	0.02	0	0	0	0	0	0	1	0	0	0	2	0	1	0	0	0	0	0	0	0	1	0	0	0	2	0	2	0
AHNK_HUMAN	1	0	50.0 AA STEP	50Step_Domain_p5650.0_to_5700.0	5650	5700	50	EMGVDVHFPK GGQIGLQAPGLSVSGPQGHLESGSGK EMGVDVHFPK GGQIGLQAPGLSVSGPQGHLESGSGK EMGVDVHFPK GGQIGLQAPGLSVSGPQGHLESGSGK		1	0.02	0	0	0	0	1	0	1	0	1	0	1	0	2	0	0	0	0	0	1	0	1	0	1	0	1	0	3	0
AHNK_HUMAN	1	0	50.0 AA STEP	50Step_Domain_p5700.0_to_5750.0	5700	5750	50	ASLGSLEGEAEAEASSPK ASLGSLEGEAEAEASSPK ASLGSLEGEAEAEASSPK ASLGSLEGEAEAEASSPK ASLGSLEGEAEAEASSPK	ASLGSLEGEAEAEASSPK ASLGSLEGEAEAEASSPK	1	0.02	0	0	1	0	1	0	1	0	0	1	1	2	1	0	0	0	1	0	1	0	1	0	0	1	1	1	1	0
AHNK_HUMAN	1	0	50.0 AA STEP	50Step_Domain_p5750.0_to_5800.0	5750	5800	50	ASLGSLEGEAEAEASSPK ASLGSLEGEAEAEASSPK ASLGSLEGEAEAEASSPK ASLGSLEGEAEAEASSPK ASLGSLEGEAEAEASSPK	ASLGSLEGEAEAEASSPK ASLGSLEGEAEAEASSPK	1	0.02	0	0	1	0	1	0	1	0	0	1	1	2	1	0	0	0	1	0	1	0	1	0	0	1	1	1	1	0
AHNK_HUMAN	1	1	50.0 AA STEP	50Step_Domain_p5800.0_to_5850.0	5800	5850	50	FGTFGGLGSK FGTFGGLGSK FGTFGGLGSK FGTFGGLGSK	FGTFGGLGSK FGTFGGLGSK FGTFGGLGSK FGTFGGLGSK	1	0	0	0	0	0	1	0	1	2	0	1	1	2	1	1	0	0	0	0	1	0	1	1	0	1	1	1	1	1
AHNK_HUMAN	0	0	50.0 AA STEP	50Step_Domain_p5850.0_to_5890.0	5850	5890	40			1	0	0	0	0	0	0	0	0	0	0	0	0	0	0	0	0	0	0	0	0	0	0	0	0	0	0	0	0	0
ALBU_HUMAN	4	4	50.0 AA STEP	50Step_Domain_p0_to_50	0	50	50	FKDLGEENFK ALVLIAFAQYLQQCPFEDHVK FKDLGEENFK ALVLIAFAQYLQQCPFEDHVK FKDLGEENFK ALVLIAFAQYLQQCPFEDHVK FKDLGEENFK FKDLGEENFK ALVLIAFAQYLQQCPFEDHVK FKDLGEENFK ALVLIAFAQYLQQCPFEDHVK FKDLGEENFK	ALVLIAFAQYLQQCPFEDHVK FKDLGEENFK FKDLGEENFK FKDLGEENFK ALVLIAFAQYLQQCPFEDHVK FKDLGEENFK ALVLIAFAQYLQQCPFEDHVK FKDLGEENFK FKDLGEENFK FKDLGEENFK	1	0	4	6	4	4	5	2	4	4	5	4	4	3	4	4	3	4	4	3	4	2	4	3	3	3	4	2	5	3
ALBU_HUMAN	8	10	50.0 AA STEP	50Step_Domain_p50.0_to_100.0	50	100	50	LCTVATLR LVNEVTEFAK SLHTLFGDK TCVADESAENCDKSLHTLFGDK ALVLIAFAQYLQQCPFEDHVK LCTVATLR LVNEVTEFAK SLHTLFGDK TCVADESAENCDK TCVADESAENCDKSLHTLFGDK ALVLIAFAQYLQQCPFEDHVK LCTVATLR LVNEVTEFAK SLHTLFGDK TCVADESAENCDK TCVADESAENCDKSLHTLFGDK ALVLIAFAQYLQQCPFEDHVK LCTVATLR LVNEVTEFAK SLHTLFGDK TCVADESAENCDK TCVADESAENCDKSLHTLFGDK LCTVATLR LVNEVTEFAK TCVADESAENCDK TCVADESAENCDKSLHTLFGDK ALVLIAFAQYLQQCPFEDHVK …	ALVLIAFAQYLQQCPFEDHVK LCTVATLR LVNEVTEFAK TCVADESAENCDK TCVADESAENCDKSLHTLFGDK LCTVATLR LVNEVTEFAK SLHTLFGDK TCVADESAENCDK TCVADESAENCDKSLHTLFGDK LCTVATLR LVNEVTEFAK SLHTLFGDK TCVADESAENCDK TCVADESAENCDKSLHTLFGDK ALVLIAFAQYLQQCPFEDHVK LCTVATLR LVNEVTEFAK SLHTLFGDK TCVADESAENCDK TCVADESAENCDKSLHTLFGDK ALVLIAFAQYLQQCPFEDHVK LCTVATLR LVNEVTEFAK SLHTLFGDK TCVADESAENCDK TCVADESAENCDKSLHTLFGDK LCTVATLR…	0.689	-0.04	7	11	8	10	11	8	8	12	8	11	7	10	9	8	6	7	9	7	9	7	9	8	5	8	8	7	12	6
ALBU_HUMAN	10	10	50.0 AA STEP	50Step_Domain_p100.0_to_150.0	100	150	50	ETYGEMADCCAK LCTVATLR LVRPEVDVMCTAFHDNEETFLK LVRPEVDVMCTAFHDNEETFLKK NECFLQHKDDNPNLPR QEPERNECFLQHKDDNPNLPR ETYGEMADCCAK LCTVATLR LVRPEVDVMCTAFHDNEETFLK LVRPEVDVMCTAFHDNEETFLKK NECFLQHKDDNPNLPR QEPERNECFLQHKDDNPNLPR ETYGEMADCCAK LCTVATLR LVRPEVDVMCTAFHDNEETFLK NECFLQHKDDNPNLPR QEPERNECFLQHKDDNPNLPR ETYGEMADCCAK LCTVATLR LVRPEVDVMCTAFHDNEETFLK LVRPEVDVMCTAFHDNEETFLKK NECFLQHKDDNPNLPR ETYGEMADCCAK …	ETYGEMADCCAK LCTVATLR LVRPEVDVMCTAFHDNEETFLK NECFLQHKDDNPNLPR ETYGEMADCCAK LCTVATLR LVRPEVDVMCTAFHDNEETFLK LVRPEVDVMCTAFHDNEETFLKK NECFLQHKDDNPNLPR ETYGEMADCCAK LCTVATLR LVRPEVDVMCTAFHDNEETFLK LVRPEVDVMCTAFHDNEETFLKK NECFLQHKDDNPNLPR ETYGEMADCCAK LCTVATLR LVRPEVDVMCTAFHDNEETFLK LVRPEVDVMCTAFHDNEETFLKK NECFLQHKDDNPNLPR ETYGEMADCCAK LCTVATLR LVRPEVDVMCTAFHDNEETFLK LVRPEVDVMCTAFHDNEETFLKK NECFLQHKDD…	1	0	10	11	9	9	10	8	8	7	8	8	13	10	10	16	8	7	10	6	8	7	9	5	5	6	15	7	14	12
ALBU_HUMAN	5	5	50.0 AA STEP	50Step_Domain_p150.0_to_200.0	150	200	50	AAFTECCQAADK KYLYEIAR LVRPEVDVMCTAFHDNEETFLK LVRPEVDVMCTAFHDNEETFLKK AAFTECCQAADK HPYFYAPELLFFAK KYLYEIAR LVRPEVDVMCTAFHDNEETFLK LVRPEVDVMCTAFHDNEETFLKK AAFTECCQAADK KYLYEIAR LVRPEVDVMCTAFHDNEETFLK AAFTECCQAADK KYLYEIAR LVRPEVDVMCTAFHDNEETFLK LVRPEVDVMCTAFHDNEETFLKK AAFTECCQAADK LVRPEVDVMCTAFHDNEETFLK LVRPEVDVMCTAFHDNEETFLKK AAFTECCQAADK KYLYEIAR LVRPEVDVMCTAFHDNEETFLK LVRPEVDVMCTAFHDNEETFLKK AAF…	AAFTECCQAADK LVRPEVDVMCTAFHDNEETFLK AAFTECCQAADK LVRPEVDVMCTAFHDNEETFLK LVRPEVDVMCTAFHDNEETFLKK AAFTECCQAADK LVRPEVDVMCTAFHDNEETFLK LVRPEVDVMCTAFHDNEETFLKK AAFTECCQAADK KYLYEIAR LVRPEVDVMCTAFHDNEETFLK LVRPEVDVMCTAFHDNEETFLKK AAFTECCQAADK LVRPEVDVMCTAFHDNEETFLK LVRPEVDVMCTAFHDNEETFLKK AAFTECCQAADK LVRPEVDVMCTAFHDNEETFLK AAFTECCQAADK KYLYEIAR LVRPEVDVMCTAFHDNEETFLK LVRPEVDVMCTAFHDNEETFLKK	1	0	6	5	5	4	5	5	5	6	6	4	5	4	4	7	5	3	5	3	4	4	5	4	4	3	6	3	6	5
ALBU_HUMAN	0	0	50.0 AA STEP	50Step_Domain_p200.0_to_250.0	200	250	50	AEFAEVSKLVTDLTK		1	0	0	0	0	0	0	0	0	0	0	0	1	0	0	0	0	0	0	0	0	0	0	0	0	0	1	0	0	0
ALBU_HUMAN	7	7	50.0 AA STEP	50Step_Domain_p250.0_to_300.0	250	300	50	LKECCEKPLLEK VHTECCHGDLLECADDR VHTECCHGDLLECADDRADLAK YICENQDSISSK LKECCEKPLLEK VHTECCHGDLLECADDR VHTECCHGDLLECADDRADLAK YICENQDSISSK LKECCEKPLLEK VHTECCHGDLLECADDR VHTECCHGDLLECADDRADLAK YICENQDSISSK LKECCEKPLLEK VHTECCHGDLLECADDR YICENQDSISSK LKECCEKPLLEK VHTECCHGDLLECADDR VHTECCHGDLLECADDRADLAK YICENQDSISSK AEFAEVSKLVTDLTK LKECCEKPLLEK VHTECCHGDLLECADDR VHTECCHGDLLECADDRADLAK YICENQDSISSK LKEC…	LKECCEKPLLEK VHTECCHGDLLECADDR VHTECCHGDLLECADDRADLAK YICENQDSISSK LKECCEKPLLEK YICENQDSISSK LKECCEKPLLEK VHTECCHGDLLECADDR YICENQDSISSK LKECCEKPLLEK VHTECCHGDLLECADDR VHTECCHGDLLECADDRADLAK YICENQDSISSK LKECCEKPLLEK VHTECCHGDLLECADDR VHTECCHGDLLECADDRADLAK YICENQDSISSK LKECCEKPLLEK VHTECCHGDLLECADDR YICENQDSISSK LKECCEKPLLEK VHTECCHGDLLECADDR VHTECCHGDLLECADDRADLAK YICENQDSISSK	1	0	6	6	7	4	9	6	6	9	8	7	8	9	7	7	5	4	8	3	7	5	6	6	5	5	9	6	9	5
ALBU_HUMAN	5	6	50.0 AA STEP	50Step_Domain_p300.0_to_350.0	300	350	50	LKECCEKPLLEK SHCIAEVENDEMPADLPSLAADFVESK SHCIAEVENDEMPADLPSLAADFVESKDVCK ECCEKPLLEK LKECCEKPLLEK SHCIAEVENDEMPADLPSLAADFVESK SHCIAEVENDEMPADLPSLAADFVESKDVCK ECCEKPLLEK LKECCEKPLLEK ECCEKPLLEK LKECCEKPLLEK SHCIAEVENDEMPADLPSLAADFVESK SHCIAEVENDEMPADLPSLAADFVESKDVCK ECCEKPLLEK LKECCEKPLLEK ECCEKPLLEK LKECCEKPLLEK SHCIAEVENDEMPADLPSLAADFVESK SHCIAEVENDEMPADLPSLAADFVESKDVCK ECCEKPLLEK LKECCEKPLLEK SH…	ECCEKPLLEK LKECCEKPLLEK SHCIAEVENDEMPADLPSLAADFVESKDVCK ECCEKPLLEK LKECCEKPLLEK SHCIAEVENDEMPADLPSLAADFVESKDVCK ECCEKPLLEK LKECCEKPLLEK SHCIAEVENDEMPADLPSLAADFVESK SHCIAEVENDEMPADLPSLAADFVESKDVCK ECCEKPLLEK LKECCEKPLLEK SHCIAEVENDEMPADLPSLAADFVESK SHCIAEVENDEMPADLPSLAADFVESKDVCK ECCEKPLLEK LKECCEKPLLEK SHCIAEVENDEMPADLPSLAADFVESKDVCK ECCEKPLLEK LKECCEKPLLEK ECCEKPLLEK LKECCEKPLLEK SHCIAEVENDEMPAD…	1	-0.02	5	5	7	6	4	6	7	9	3	4	6	4	6	7	4	3	8	4	3	5	8	6	2	3	7	3	8	5
ALBU_HUMAN	8	5	50.0 AA STEP	50Step_Domain_p350.0_to_400.0	350	400	50	HPDYSVVLLLR RHPDYSVVLLLR TYETTLEK VFDEFKPLVEEPQNLIK CCAAADPHECYAK HPDYSVVLLLR RHPDYSVVLLLR TYETTLEK VFDEFKPLVEEPQNLIK HPDYSVVLLLR RHPDYSVVLLLR TYETTLEK VFDEFKPLVEEPQNLIK CCAAADPHECYAK HPDYSVVLLLR RHPDYSVVLLLR TYETTLEK VFDEFKPLVEEPQNLIK HPDYSVVLLLR RHPDYSVVLLLR TYETTLEK VFDEFKPLVEEPQNLIK CCAAADPHECYAK HPDYSVVLLLR RHPDYSVVLLLR TYETTLEK VFDEFKPLVEEPQNLIK CCAAADPHECYAK HPDYSVVLLLR RHPDYSVVLLLR VFDEFK…	HPDYSVVLLLR TYETTLEK VFDEFKPLVEEPQNLIK HPDYSVVLLLR TYETTLEK VFDEFKPLVEEPQNLIK CCAAADPHECYAK HPDYSVVLLLR RHPDYSVVLLLR TYETTLEK VFDEFKPLVEEPQNLIK HPDYSVVLLLR TYETTLEK VFDEFKPLVEEPQNLIK HPDYSVVLLLR RHPDYSVVLLLR TYETTLEK VFDEFKPLVEEPQNLIK HPDYSVVLLLR TYETTLEK VFDEFKPLVEEPQNLIK TYETTLEK VFDEFKPLVEEPQNLIK	0.0117	0.06	7	6	9	6	7	7	9	4	8	5	7	4	10	4	6	4	10	4	6	6	10	3	5	4	8	3	13	3
ALBU_HUMAN	17	19	50.0 AA STEP	50Step_Domain_p400.0_to_450.0	400	450	50	FQNALLVR KVPQVSTPTLVEVSR QNCELFEQLGEYK VFDEFKPLVEEPQNLIK VPQVSTPTLVEVSR FQNALLVR KVPQVSTPTLVEVSR QNCELFEQLGEYK VFDEFKPLVEEPQNLIK VPQVSTPTLVEVSR FQNALLVR KVPQVSTPTLVEVSR QNCELFEQLGEYK VFDEFKPLVEEPQNLIK VPQVSTPTLVEVSR FQNALLVR KVPQVSTPTLVEVSR QNCELFEQLGEYK VFDEFKPLVEEPQNLIK VPQVSTPTLVEVSR FQNALLVR KVPQVSTPTLVEVSR QNCELFEQLGEYK VFDEFKPLVEEPQNLIK VPQVSTPTLVEVSR FQNALLVR KVPQVSTPTLVEVSR QNCELFEQLGEYK …	FQNALLVR KVPQVSTPTLVEVSR QNCELFEQLGEYK VFDEFKPLVEEPQNLIK VPQVSTPTLVEVSR FQNALLVR KVPQVSTPTLVEVSR QNCELFEQLGEYK VFDEFKPLVEEPQNLIK VPQVSTPTLVEVSR FQNALLVR KVPQVSTPTLVEVSR QNCELFEQLGEYK VFDEFKPLVEEPQNLIK VPQVSTPTLVEVSR FQNALLVR KVPQVSTPTLVEVSR QNCELFEQLGEYK VFDEFKPLVEEPQNLIK VPQVSTPTLVEVSR FQNALLVR KVPQVSTPTLVEVSR QNCELFEQLGEYK VFDEFKPLVEEPQNLIK VPQVSTPTLVEVSR FQNALLVR KVPQVSTPTLVEVSR QNCELFEQLGEYK …	0.4745	-0.04	17	17	14	20	18	20	17	19	25	19	14	19	14	18	14	11	16	13	15	17	18	13	16	14	16	13	19	14
ALBU_HUMAN	13	13	50.0 AA STEP	50Step_Domain_p450.0_to_500.0	450	500	50	CCTESLVNR KVPQVSTPTLVEVSR MPCAEDYLSVVLNQLCVLHEK VPQVSTPTLVEVSR CCTESLVNR KVPQVSTPTLVEVSR MPCAEDYLSVVLNQLCVLHEK RMPCAEDYLSVVLNQLCVLHEK VPQVSTPTLVEVSR CCTESLVNR KVPQVSTPTLVEVSR MPCAEDYLSVVLNQLCVLHEK RMPCAEDYLSVVLNQLCVLHEK VPQVSTPTLVEVSR CCTESLVNR KVPQVSTPTLVEVSR MPCAEDYLSVVLNQLCVLHEK RMPCAEDYLSVVLNQLCVLHEK VPQVSTPTLVEVSR CCTESLVNR KVPQVSTPTLVEVSR MPCAEDYLSVVLNQLCVLHEK VPQVSTPTLVEVSR CCTESLVNR KVPQV…	KVPQVSTPTLVEVSR MPCAEDYLSVVLNQLCVLHEK RMPCAEDYLSVVLNQLCVLHEK VPQVSTPTLVEVSR KVPQVSTPTLVEVSR MPCAEDYLSVVLNQLCVLHEK VPQVSTPTLVEVSR CCTESLVNR KVPQVSTPTLVEVSR MPCAEDYLSVVLNQLCVLHEK VPQVSTPTLVEVSR CCTESLVNR KVPQVSTPTLVEVSR MPCAEDYLSVVLNQLCVLHEK VPQVSTPTLVEVSR CCTESLVNR KVPQVSTPTLVEVSR MPCAEDYLSVVLNQLCVLHEK VPQVSTPTLVEVSR KVPQVSTPTLVEVSR MPCAEDYLSVVLNQLCVLHEK VPQVSTPTLVEVSR KVPQVSTPTLVEVSR MPCAEDYLSVVL…	1	0	11	11	12	12	15	14	13	14	19	16	10	13	10	12	9	7	13	8	12	12	14	10	12	12	11	9	13	9
ALBU_HUMAN	10	9	50.0 AA STEP	50Step_Domain_p500.0_to_550.0	500	550	50	CCTESLVNR EFNAETFTFHADICTLSEKER KQTALVELVK QTALVELVK RPCFSALEVDETYVPK CCTESLVNR EFNAETFTFHADICTLSEKER KQTALVELVK QTALVELVK RPCFSALEVDETYVPK CCTESLVNR EFNAETFTFHADICTLSEKER KQTALVELVK QTALVELVK RPCFSALEVDETYVPK CCTESLVNR EFNAETFTFHADICTLSEKER KQTALVELVK QTALVELVK RPCFSALEVDETYVPK CCTESLVNR KQTALVELVK QTALVELVK RPCFSALEVDETYVPK CCTESLVNR EFNAETFTFHADICTLSEK EFNAETFTFHADICTLSEKER KQTALVELVK QTALVELV…	KQTALVELVK QTALVELVK RPCFSALEVDETYVPK EFNAETFTFHADICTLSEKER KQTALVELVK QTALVELVK RPCFSALEVDETYVPK CCTESLVNR EFNAETFTFHADICTLSEKER KQTALVELVK QTALVELVK RPCFSALEVDETYVPK CCTESLVNR KQTALVELVK QTALVELVK RPCFSALEVDETYVPK CCTESLVNR KQTALVELVK QTALVELVK RPCFSALEVDETYVPK KQTALVELVK QTALVELVK RPCFSALEVDETYVPK KQTALVELVK QTALVELVK RPCFSALEVDETYVPK	1	0.02	12	8	10	9	9	11	9	10	9	8	11	10	13	9	10	5	11	6	7	9	10	7	6	6	13	7	17	7
ALBU_HUMAN	15	17	50.0 AA STEP	50Step_Domain_p550.0_to_600.0	550	600	50	ADDKETCFAEEGK ADDKETCFAEEGKK AVMDDFAAFVEK KLVAASQAALGL KQTALVELVK LVAASQAALGL QTALVELVK ADDKETCFAEEGK ADDKETCFAEEGKK AVMDDFAAFVEK KLVAASQAALGL KQTALVELVK LVAASQAALGL QTALVELVK ADDKETCFAEEGK ADDKETCFAEEGKK AVMDDFAAFVEK KLVAASQAALGL KQTALVELVK LVAASQAALGL QTALVELVK ADDKETCFAEEGK ADDKETCFAEEGKK AVMDDFAAFVEK KLVAASQAALGL KQTALVELVK LVAASQAALGL QTALVELVK ADDKETCFAEEGK ADDKETCFAEEGKK AVMDDFAAFVEK KLVAA…	ADDKETCFAEEGK ADDKETCFAEEGKK AVMDDFAAFVEK KLVAASQAALGL KQTALVELVK LVAASQAALGL QTALVELVK ADDKETCFAEEGK ADDKETCFAEEGKK AVMDDFAAFVEK KLVAASQAALGL KQTALVELVK LVAASQAALGL QTALVELVK ADDKETCFAEEGK ADDKETCFAEEGKK AVMDDFAAFVEK KLVAASQAALGL KQTALVELVK LVAASQAALGL QTALVELVK ADDKETCFAEEGK ADDKETCFAEEGKK AVMDDFAAFVEK KQTALVELVK LVAASQAALGL QTALVELVK ADDKETCFAEEGK ADDKETCFAEEGKK AVMDDFAAFVEK KLVAASQAALGL KQTAL…	0.1378	-0.04	17	17	14	20	15	17	16	13	12	19	16	19	15	16	14	11	15	13	12	14	17	9	8	14	18	13	21	12
ALBU_HUMAN	0	0	50.0 AA STEP	50Step_Domain_p600.0_to_609.0	600	609	9			1	0	0	0	0	0	0	0	0	0	0	0	0	0	0	0	0	0	0	0	0	0	0	0	0	0	0	0	0	0
APOB_HUMAN	0	0	50.0 AA STEP	50Step_Domain_p0_to_50	0	50	50			1	0	0	0	0	0	0	0	0	0	0	0	0	0	0	0	0	0	0	0	0	0	0	0	0	0	0	0	0	0
APOB_HUMAN	0	0	50.0 AA STEP	50Step_Domain_p50.0_to_100.0	50	100	50			1	0	0	0	0	0	0	0	0	0	0	0	0	0	0	0	0	0	0	0	0	0	0	0	0	0	0	0	0	0
APOB_HUMAN	0	0	50.0 AA STEP	50Step_Domain_p100.0_to_150.0	100	150	50	NSEEFAAAMSR NSEEFAAAMSR		0	0	0	0	1	0	1	0	0	0	0	0	0	0	0	0	0	0	1	0	1	0	0	0	0	0	0	0	0	0
APOB_HUMAN	0	0	50.0 AA STEP	50Step_Domain_p150.0_to_200.0	150	200	50			1	0	0	0	0	0	0	0	0	0	0	0	0	0	0	0	0	0	0	0	0	0	0	0	0	0	0	0	0	0
APOB_HUMAN	0	0	50.0 AA STEP	50Step_Domain_p200.0_to_250.0	200	250	50			1	0	0	0	0	0	0	0	0	0	0	0	0	0	0	0	0	0	0	0	0	0	0	0	0	0	0	0	0	0
APOB_HUMAN	0	0	50.0 AA STEP	50Step_Domain_p250.0_to_300.0	250	300	50			1	0	0	0	0	0	0	0	0	0	0	0	0	0	0	0	0	0	0	0	0	0	0	0	0	0	0	0	0	0
APOB_HUMAN	0	0	50.0 AA STEP	50Step_Domain_p300.0_to_350.0	300	350	50			1	0	0	0	0	0	0	0	0	0	0	0	0	0	0	0	0	0	0	0	0	0	0	0	0	0	0	0	0	0
APOB_HUMAN	0	0	50.0 AA STEP	50Step_Domain_p350.0_to_400.0	350	400	50			1	0	0	0	0	0	0	0	0	0	0	0	0	0	0	0	0	0	0	0	0	0	0	0	0	0	0	0	0	0
APOB_HUMAN	0	0	50.0 AA STEP	50Step_Domain_p400.0_to_450.0	400	450	50			1	0	0	0	0	0	0	0	0	0	0	0	0	0	0	0	0	0	0	0	0	0	0	0	0	0	0	0	0	0
APOB_HUMAN	0	0	50.0 AA STEP	50Step_Domain_p450.0_to_500.0	450	500	50			1	0	0	0	0	0	0	0	0	0	0	0	0	0	0	0	0	0	0	0	0	0	0	0	0	0	0	0	0	0
APOB_HUMAN	0	0	50.0 AA STEP	50Step_Domain_p500.0_to_550.0	500	550	50			1	0	0	0	0	0	0	0	0	0	0	0	0	0	0	0	0	0	0	0	0	0	0	0	0	0	0	0	0	0
APOB_HUMAN	0	0	50.0 AA STEP	50Step_Domain_p550.0_to_600.0	550	600	50			1	0	0	0	0	0	0	0	0	0	0	0	0	0	0	0	0	0	0	0	0	0	0	0	0	0	0	0	0	0
APOB_HUMAN	0	0	50.0 AA STEP	50Step_Domain_p600.0_to_650.0	600	650	50			1	0	0	0	0	0	0	0	0	0	0	0	0	0	0	0	0	0	0	0	0	0	0	0	0	0	0	0	0	0
APOB_HUMAN	0	0	50.0 AA STEP	50Step_Domain_p650.0_to_700.0	650	700	50			1	0	0	0	0	0	0	0	0	0	0	0	0	0	0	0	0	0	0	0	0	0	0	0	0	0	0	0	0	0
APOB_HUMAN	0	0	50.0 AA STEP	50Step_Domain_p700.0_to_750.0	700	750	50			1	0	0	0	0	0	0	0	0	0	0	0	0	0	0	0	0	0	0	0	0	0	0	0	0	0	0	0	0	0
APOB_HUMAN	0	0	50.0 AA STEP	50Step_Domain_p750.0_to_800.0	750	800	50			1	0	0	0	0	0	0	0	0	0	0	0	0	0	0	0	0	0	0	0	0	0	0	0	0	0	0	0	0	0
APOB_HUMAN	0	0	50.0 AA STEP	50Step_Domain_p800.0_to_850.0	800	850	50			1	0	0	0	0	0	0	0	0	0	0	0	0	0	0	0	0	0	0	0	0	0	0	0	0	0	0	0	0	0
APOB_HUMAN	0	0	50.0 AA STEP	50Step_Domain_p850.0_to_900.0	850	900	50			1	0	0	0	0	0	0	0	0	0	0	0	0	0	0	0	0	0	0	0	0	0	0	0	0	0	0	0	0	0
APOB_HUMAN	0	0	50.0 AA STEP	50Step_Domain_p900.0_to_950.0	900	950	50			1	0	0	0	0	0	0	0	0	0	0	0	0	0	0	0	0	0	0	0	0	0	0	0	0	0	0	0	0	0
APOB_HUMAN	0	0	50.0 AA STEP	50Step_Domain_p950.0_to_1000.0	950	1000	50			1	0	0	0	0	0	0	0	0	0	0	0	0	0	0	0	0	0	0	0	0	0	0	0	0	0	0	0	0	0
APOB_HUMAN	0	0	50.0 AA STEP	50Step_Domain_p1000.0_to_1050.0	1000	1050	50			1	0	0	0	0	0	0	0	0	0	0	0	0	0	0	0	0	0	0	0	0	0	0	0	0	0	0	0	0	0
APOB_HUMAN	0	0	50.0 AA STEP	50Step_Domain_p1050.0_to_1100.0	1050	1100	50			1	0	0	0	0	0	0	0	0	0	0	0	0	0	0	0	0	0	0	0	0	0	0	0	0	0	0	0	0	0
APOB_HUMAN	0	0	50.0 AA STEP	50Step_Domain_p1100.0_to_1150.0	1100	1150	50			1	0	0	0	0	0	0	0	0	0	0	0	0	0	0	0	0	0	0	0	0	0	0	0	0	0	0	0	0	0
APOB_HUMAN	0	0	50.0 AA STEP	50Step_Domain_p1150.0_to_1200.0	1150	1200	50			1	0	0	0	0	0	0	0	0	0	0	0	0	0	0	0	0	0	0	0	0	0	0	0	0	0	0	0	0	0
APOB_HUMAN	0	0	50.0 AA STEP	50Step_Domain_p1200.0_to_1250.0	1200	1250	50			1	0	0	0	0	0	0	0	0	0	0	0	0	0	0	0	0	0	0	0	0	0	0	0	0	0	0	0	0	0
APOB_HUMAN	0	0	50.0 AA STEP	50Step_Domain_p1250.0_to_1300.0	1250	1300	50			1	0	0	0	0	0	0	0	0	0	0	0	0	0	0	0	0	0	0	0	0	0	0	0	0	0	0	0	0	0
APOB_HUMAN	0	0	50.0 AA STEP	50Step_Domain_p1300.0_to_1350.0	1300	1350	50			1	0	0	0	0	0	0	0	0	0	0	0	0	0	0	0	0	0	0	0	0	0	0	0	0	0	0	0	0	0
APOB_HUMAN	0	0	50.0 AA STEP	50Step_Domain_p1350.0_to_1400.0	1350	1400	50			1	0	0	0	0	0	0	0	0	0	0	0	0	0	0	0	0	0	0	0	0	0	0	0	0	0	0	0	0	0
APOB_HUMAN	0	0	50.0 AA STEP	50Step_Domain_p1400.0_to_1450.0	1400	1450	50			1	0	0	0	0	0	0	0	0	0	0	0	0	0	0	0	0	0	0	0	0	0	0	0	0	0	0	0	0	0
APOB_HUMAN	0	0	50.0 AA STEP	50Step_Domain_p1450.0_to_1500.0	1450	1500	50			1	0	0	0	0	0	0	0	0	0	0	0	0	0	0	0	0	0	0	0	0	0	0	0	0	0	0	0	0	0
APOB_HUMAN	0	0	50.0 AA STEP	50Step_Domain_p1500.0_to_1550.0	1500	1550	50			1	0	0	0	0	0	0	0	0	0	0	0	0	0	0	0	0	0	0	0	0	0	0	0	0	0	0	0	0	0
APOB_HUMAN	0	0	50.0 AA STEP	50Step_Domain_p1550.0_to_1600.0	1550	1600	50	SEYQADYESLR YENYELTLK		0.0368	0	0	0	0	0	1	0	0	0	0	0	0	0	0	0	0	0	0	0	2	0	0	0	0	0	0	0	0	0
APOB_HUMAN	0	0	50.0 AA STEP	50Step_Domain_p1600.0_to_1650.0	1600	1650	50	SEYQADYESLR		0.0368	0	0	0	0	0	1	0	0	0	0	0	0	0	0	0	0	0	0	0	1	0	0	0	0	0	0	0	0	0
APOB_HUMAN	0	0	50.0 AA STEP	50Step_Domain_p1650.0_to_1700.0	1650	1700	50			1	0	0	0	0	0	0	0	0	0	0	0	0	0	0	0	0	0	0	0	0	0	0	0	0	0	0	0	0	0
APOB_HUMAN	0	0	50.0 AA STEP	50Step_Domain_p1700.0_to_1750.0	1700	1750	50			1	0	0	0	0	0	0	0	0	0	0	0	0	0	0	0	0	0	0	0	0	0	0	0	0	0	0	0	0	0
APOB_HUMAN	0	0	50.0 AA STEP	50Step_Domain_p1750.0_to_1800.0	1750	1800	50			1	0	0	0	0	0	0	0	0	0	0	0	0	0	0	0	0	0	0	0	0	0	0	0	0	0	0	0	0	0
APOB_HUMAN	0	0	50.0 AA STEP	50Step_Domain_p1800.0_to_1850.0	1800	1850	50			1	0	0	0	0	0	0	0	0	0	0	0	0	0	0	0	0	0	0	0	0	0	0	0	0	0	0	0	0	0
APOB_HUMAN	0	0	50.0 AA STEP	50Step_Domain_p1850.0_to_1900.0	1850	1900	50			1	0	0	0	0	0	0	0	0	0	0	0	0	0	0	0	0	0	0	0	0	0	0	0	0	0	0	0	0	0
APOB_HUMAN	0	0	50.0 AA STEP	50Step_Domain_p1900.0_to_1950.0	1900	1950	50			1	0	0	0	0	0	0	0	0	0	0	0	0	0	0	0	0	0	0	0	0	0	0	0	0	0	0	0	0	0
APOB_HUMAN	0	0	50.0 AA STEP	50Step_Domain_p1950.0_to_2000.0	1950	2000	50			1	0	0	0	0	0	0	0	0	0	0	0	0	0	0	0	0	0	0	0	0	0	0	0	0	0	0	0	0	0
APOB_HUMAN	0	0	50.0 AA STEP	50Step_Domain_p2000.0_to_2050.0	2000	2050	50			1	0	0	0	0	0	0	0	0	0	0	0	0	0	0	0	0	0	0	0	0	0	0	0	0	0	0	0	0	0
APOB_HUMAN	0	0	50.0 AA STEP	50Step_Domain_p2050.0_to_2100.0	2050	2100	50			1	0	0	0	0	0	0	0	0	0	0	0	0	0	0	0	0	0	0	0	0	0	0	0	0	0	0	0	0	0
APOB_HUMAN	0	0	50.0 AA STEP	50Step_Domain_p2100.0_to_2150.0	2100	2150	50			1	0	0	0	0	0	0	0	0	0	0	0	0	0	0	0	0	0	0	0	0	0	0	0	0	0	0	0	0	0
APOB_HUMAN	0	0	50.0 AA STEP	50Step_Domain_p2150.0_to_2200.0	2150	2200	50			1	0	0	0	0	0	0	0	0	0	0	0	0	0	0	0	0	0	0	0	0	0	0	0	0	0	0	0	0	0
APOB_HUMAN	0	0	50.0 AA STEP	50Step_Domain_p2200.0_to_2250.0	2200	2250	50			1	0	0	0	0	0	0	0	0	0	0	0	0	0	0	0	0	0	0	0	0	0	0	0	0	0	0	0	0	0
APOB_HUMAN	0	0	50.0 AA STEP	50Step_Domain_p2250.0_to_2300.0	2250	2300	50			1	0	0	0	0	0	0	0	0	0	0	0	0	0	0	0	0	0	0	0	0	0	0	0	0	0	0	0	0	0
APOB_HUMAN	0	0	50.0 AA STEP	50Step_Domain_p2300.0_to_2350.0	2300	2350	50			1	0	0	0	0	0	0	0	0	0	0	0	0	0	0	0	0	0	0	0	0	0	0	0	0	0	0	0	0	0
APOB_HUMAN	0	0	50.0 AA STEP	50Step_Domain_p2350.0_to_2400.0	2350	2400	50			1	0	0	0	0	0	0	0	0	0	0	0	0	0	0	0	0	0	0	0	0	0	0	0	0	0	0	0	0	0
APOB_HUMAN	0	0	50.0 AA STEP	50Step_Domain_p2400.0_to_2450.0	2400	2450	50			1	0	0	0	0	0	0	0	0	0	0	0	0	0	0	0	0	0	0	0	0	0	0	0	0	0	0	0	0	0
APOB_HUMAN	0	0	50.0 AA STEP	50Step_Domain_p2450.0_to_2500.0	2450	2500	50			1	0	0	0	0	0	0	0	0	0	0	0	0	0	0	0	0	0	0	0	0	0	0	0	0	0	0	0	0	0
APOB_HUMAN	0	0	50.0 AA STEP	50Step_Domain_p2500.0_to_2550.0	2500	2550	50			1	0	0	0	0	0	0	0	0	0	0	0	0	0	0	0	0	0	0	0	0	0	0	0	0	0	0	0	0	0
APOB_HUMAN	0	0	50.0 AA STEP	50Step_Domain_p2550.0_to_2600.0	2550	2600	50			1	0	0	0	0	0	0	0	0	0	0	0	0	0	0	0	0	0	0	0	0	0	0	0	0	0	0	0	0	0
APOB_HUMAN	0	0	50.0 AA STEP	50Step_Domain_p2600.0_to_2650.0	2600	2650	50			1	0	0	0	0	0	0	0	0	0	0	0	0	0	0	0	0	0	0	0	0	0	0	0	0	0	0	0	0	0
APOB_HUMAN	0	0	50.0 AA STEP	50Step_Domain_p2650.0_to_2700.0	2650	2700	50			1	0	0	0	0	0	0	0	0	0	0	0	0	0	0	0	0	0	0	0	0	0	0	0	0	0	0	0	0	0
APOB_HUMAN	0	0	50.0 AA STEP	50Step_Domain_p2700.0_to_2750.0	2700	2750	50			1	0	0	0	0	0	0	0	0	0	0	0	0	0	0	0	0	0	0	0	0	0	0	0	0	0	0	0	0	0
APOB_HUMAN	0	0	50.0 AA STEP	50Step_Domain_p2750.0_to_2800.0	2750	2800	50			1	0	0	0	0	0	0	0	0	0	0	0	0	0	0	0	0	0	0	0	0	0	0	0	0	0	0	0	0	0
APOB_HUMAN	0	0	50.0 AA STEP	50Step_Domain_p2800.0_to_2850.0	2800	2850	50			1	0	0	0	0	0	0	0	0	0	0	0	0	0	0	0	0	0	0	0	0	0	0	0	0	0	0	0	0	0
APOB_HUMAN	0	0	50.0 AA STEP	50Step_Domain_p2850.0_to_2900.0	2850	2900	50			1	0	0	0	0	0	0	0	0	0	0	0	0	0	0	0	0	0	0	0	0	0	0	0	0	0	0	0	0	0
APOB_HUMAN	0	0	50.0 AA STEP	50Step_Domain_p2900.0_to_2950.0	2900	2950	50			1	0	0	0	0	0	0	0	0	0	0	0	0	0	0	0	0	0	0	0	0	0	0	0	0	0	0	0	0	0
APOB_HUMAN	0	0	50.0 AA STEP	50Step_Domain_p2950.0_to_3000.0	2950	3000	50			1	0	0	0	0	0	0	0	0	0	0	0	0	0	0	0	0	0	0	0	0	0	0	0	0	0	0	0	0	0
APOB_HUMAN	0	0	50.0 AA STEP	50Step_Domain_p3000.0_to_3050.0	3000	3050	50			1	0	0	0	0	0	0	0	0	0	0	0	0	0	0	0	0	0	0	0	0	0	0	0	0	0	0	0	0	0
APOB_HUMAN	0	0	50.0 AA STEP	50Step_Domain_p3050.0_to_3100.0	3050	3100	50			1	0	0	0	0	0	0	0	0	0	0	0	0	0	0	0	0	0	0	0	0	0	0	0	0	0	0	0	0	0
APOB_HUMAN	0	0	50.0 AA STEP	50Step_Domain_p3100.0_to_3150.0	3100	3150	50			1	0	0	0	0	0	0	0	0	0	0	0	0	0	0	0	0	0	0	0	0	0	0	0	0	0	0	0	0	0
APOB_HUMAN	0	0	50.0 AA STEP	50Step_Domain_p3150.0_to_3200.0	3150	3200	50			1	0	0	0	0	0	0	0	0	0	0	0	0	0	0	0	0	0	0	0	0	0	0	0	0	0	0	0	0	0
APOB_HUMAN	0	0	50.0 AA STEP	50Step_Domain_p3200.0_to_3250.0	3200	3250	50	NNALDFVTK		0.0368	0	0	0	1	0	0	0	0	0	0	0	0	0	0	0	0	0	1	0	0	0	0	0	0	0	0	0	0	0
APOB_HUMAN	0	0	50.0 AA STEP	50Step_Domain_p3250.0_to_3300.0	3250	3300	50			1	0	0	0	0	0	0	0	0	0	0	0	0	0	0	0	0	0	0	0	0	0	0	0	0	0	0	0	0	0
APOB_HUMAN	0	0	50.0 AA STEP	50Step_Domain_p3300.0_to_3350.0	3300	3350	50			1	0	0	0	0	0	0	0	0	0	0	0	0	0	0	0	0	0	0	0	0	0	0	0	0	0	0	0	0	0
APOB_HUMAN	0	0	50.0 AA STEP	50Step_Domain_p3350.0_to_3400.0	3350	3400	50			1	0	0	0	0	0	0	0	0	0	0	0	0	0	0	0	0	0	0	0	0	0	0	0	0	0	0	0	0	0
APOB_HUMAN	0	0	50.0 AA STEP	50Step_Domain_p3400.0_to_3450.0	3400	3450	50			1	0	0	0	0	0	0	0	0	0	0	0	0	0	0	0	0	0	0	0	0	0	0	0	0	0	0	0	0	0
APOB_HUMAN	0	0	50.0 AA STEP	50Step_Domain_p3450.0_to_3500.0	3450	3500	50			1	0	0	0	0	0	0	0	0	0	0	0	0	0	0	0	0	0	0	0	0	0	0	0	0	0	0	0	0	0
APOB_HUMAN	0	0	50.0 AA STEP	50Step_Domain_p3500.0_to_3550.0	3500	3550	50			1	0	0	0	0	0	0	0	0	0	0	0	0	0	0	0	0	0	0	0	0	0	0	0	0	0	0	0	0	0
APOB_HUMAN	0	0	50.0 AA STEP	50Step_Domain_p3550.0_to_3600.0	3550	3600	50			1	0	0	0	0	0	0	0	0	0	0	0	0	0	0	0	0	0	0	0	0	0	0	0	0	0	0	0	0	0
APOB_HUMAN	0	0	50.0 AA STEP	50Step_Domain_p3600.0_to_3650.0	3600	3650	50			1	0	0	0	0	0	0	0	0	0	0	0	0	0	0	0	0	0	0	0	0	0	0	0	0	0	0	0	0	0
APOB_HUMAN	0	0	50.0 AA STEP	50Step_Domain_p3650.0_to_3700.0	3650	3700	50			1	0	0	0	0	0	0	0	0	0	0	0	0	0	0	0	0	0	0	0	0	0	0	0	0	0	0	0	0	0
APOB_HUMAN	0	0	50.0 AA STEP	50Step_Domain_p3700.0_to_3750.0	3700	3750	50			1	0	0	0	0	0	0	0	0	0	0	0	0	0	0	0	0	0	0	0	0	0	0	0	0	0	0	0	0	0
APOB_HUMAN	0	0	50.0 AA STEP	50Step_Domain_p3750.0_to_3800.0	3750	3800	50			1	0	0	0	0	0	0	0	0	0	0	0	0	0	0	0	0	0	0	0	0	0	0	0	0	0	0	0	0	0
APOB_HUMAN	0	0	50.0 AA STEP	50Step_Domain_p3800.0_to_3850.0	3800	3850	50			1	0	0	0	0	0	0	0	0	0	0	0	0	0	0	0	0	0	0	0	0	0	0	0	0	0	0	0	0	0
APOB_HUMAN	0	0	50.0 AA STEP	50Step_Domain_p3850.0_to_3900.0	3850	3900	50			1	0	0	0	0	0	0	0	0	0	0	0	0	0	0	0	0	0	0	0	0	0	0	0	0	0	0	0	0	0
APOB_HUMAN	0	0	50.0 AA STEP	50Step_Domain_p3900.0_to_3950.0	3900	3950	50			1	0	0	0	0	0	0	0	0	0	0	0	0	0	0	0	0	0	0	0	0	0	0	0	0	0	0	0	0	0
APOB_HUMAN	0	0	50.0 AA STEP	50Step_Domain_p3950.0_to_4000.0	3950	4000	50	SPAFTDLHLR SPAFTDLHLR		0	0	0	0	1	0	1	0	0	0	0	0	0	0	0	0	0	0	1	0	1	0	0	0	0	0	0	0	0	0
APOB_HUMAN	0	0	50.0 AA STEP	50Step_Domain_p4000.0_to_4050.0	4000	4050	50			1	0	0	0	0	0	0	0	0	0	0	0	0	0	0	0	0	0	0	0	0	0	0	0	0	0	0	0	0	0
APOB_HUMAN	0	0	50.0 AA STEP	50Step_Domain_p4050.0_to_4100.0	4050	4100	50	ATGVLYDYVNK		0.0368	0	0	0	1	0	0	0	0	0	0	0	0	0	0	0	0	0	1	0	0	0	0	0	0	0	0	0	0	0
APOB_HUMAN	0	0	50.0 AA STEP	50Step_Domain_p4100.0_to_4150.0	4100	4150	50			1	0	0	0	0	0	0	0	0	0	0	0	0	0	0	0	0	0	0	0	0	0	0	0	0	0	0	0	0	0
APOB_HUMAN	0	0	50.0 AA STEP	50Step_Domain_p4150.0_to_4200.0	4150	4200	50			1	0	0	0	0	0	0	0	0	0	0	0	0	0	0	0	0	0	0	0	0	0	0	0	0	0	0	0	0	0
APOB_HUMAN	0	0	50.0 AA STEP	50Step_Domain_p4200.0_to_4250.0	4200	4250	50			1	0	0	0	0	0	0	0	0	0	0	0	0	0	0	0	0	0	0	0	0	0	0	0	0	0	0	0	0	0
APOB_HUMAN	0	0	50.0 AA STEP	50Step_Domain_p4250.0_to_4300.0	4250	4300	50			1	0	0	0	0	0	0	0	0	0	0	0	0	0	0	0	0	0	0	0	0	0	0	0	0	0	0	0	0	0
APOB_HUMAN	0	0	50.0 AA STEP	50Step_Domain_p4300.0_to_4350.0	4300	4350	50			1	0	0	0	0	0	0	0	0	0	0	0	0	0	0	0	0	0	0	0	0	0	0	0	0	0	0	0	0	0
APOB_HUMAN	0	0	50.0 AA STEP	50Step_Domain_p4350.0_to_4400.0	4350	4400	50			1	0	0	0	0	0	0	0	0	0	0	0	0	0	0	0	0	0	0	0	0	0	0	0	0	0	0	0	0	0
APOB_HUMAN	0	0	50.0 AA STEP	50Step_Domain_p4400.0_to_4450.0	4400	4450	50			1	0	0	0	0	0	0	0	0	0	0	0	0	0	0	0	0	0	0	0	0	0	0	0	0	0	0	0	0	0
APOB_HUMAN	0	0	50.0 AA STEP	50Step_Domain_p4450.0_to_4500.0	4450	4500	50			1	0	0	0	0	0	0	0	0	0	0	0	0	0	0	0	0	0	0	0	0	0	0	0	0	0	0	0	0	0
APOB_HUMAN	0	0	50.0 AA STEP	50Step_Domain_p4500.0_to_4550.0	4500	4550	50			1	0	0	0	0	0	0	0	0	0	0	0	0	0	0	0	0	0	0	0	0	0	0	0	0	0	0	0	0	0
APOB_HUMAN	0	0	50.0 AA STEP	50Step_Domain_p4550.0_to_4563.0	4550	4563	13			1	0	0	0	0	0	0	0	0	0	0	0	0	0	0	0	0	0	0	0	0	0	0	0	0	0	0	0	0	0
APOE_HUMAN	0	0	50.0 AA STEP	50Step_Domain_p0_to_50	0	50	50			1	0	0	0	0	0	0	0	0	0	0	0	0	0	0	0	0	0	0	0	0	0	0	0	0	0	0	0	0	0
APOE_HUMAN	2	1	50.0 AA STEP	50Step_Domain_p50.0_to_100.0	50	100	50	AYKSELEEQLTPVAEETR SELEEQLTPVAEETR AYKSELEEQLTPVAEETR SELEEQLTPVAEETR WVQTLSEQVQEELLSSQVTQELR SELEEQLTPVAEETR SELEEQLTPVAEETR WVQTLSEQVQEELLSSQVTQELR AYKSELEEQLTPVAEETR SELEEQLTPVAEETR SELEEQLTPVAEETR SELEEQLTPVAEETR WVQTLSEQVQEELLSSQVTQELR	AYKSELEEQLTPVAEETR SELEEQLTPVAEETR SELEEQLTPVAEETR SELEEQLTPVAEETR SELEEQLTPVAEETR SELEEQLTPVAEETR	0.0126	0.02	2	2	2	0	1	1	2	0	2	1	1	1	2	1	2	2	3	0	1	1	2	0	2	1	1	1	2	1
APOE_HUMAN	2	1	50.0 AA STEP	50Step_Domain_p100.0_to_150.0	100	150	50	AYKSELEEQLTPVAEETR SELEEQLTPVAEETR AYKSELEEQLTPVAEETR GEVQAMLGQSTEELR SELEEQLTPVAEETR GEVQAMLGQSTEELR SELEEQLTPVAEETR GEVQAMLGQSTEELR SELEEQLTPVAEETR AYKSELEEQLTPVAEETR SELEEQLTPVAEETR GEVQAMLGQSTEELR SELEEQLTPVAEETR GEVQAMLGQSTEELR SELEEQLTPVAEETR	AYKSELEEQLTPVAEETR SELEEQLTPVAEETR GEVQAMLGQSTEELR GEVQAMLGQSTEELR SELEEQLTPVAEETR SELEEQLTPVAEETR SELEEQLTPVAEETR SELEEQLTPVAEETR	0.0126	0.02	2	2	2	1	2	2	2	0	2	1	2	1	2	1	2	2	3	1	2	2	2	0	2	1	2	1	2	1
APOE_HUMAN	1	1	50.0 AA STEP	50Step_Domain_p150.0_to_200.0	150	200	50	GEVQAMLGQSTEELR LGPLVEQGR GEVQAMLGQSTEELR LGPLVEQGR GEVQAMLGQSTEELR LGPLVEQGR LGPLVEQGR GEVQAMLGQSTEELR LGPLVEQGR GEVQAMLGQSTEELR LGPLVEQGR	LGPLVEQGR GEVQAMLGQSTEELR GEVQAMLGQSTEELR LGPLVEQGR LGPLVEQGR LGPLVEQGR LGPLVEQGR	1	0	0	1	1	1	2	2	2	2	1	0	2	1	2	1	0	1	2	1	2	2	2	1	1	0	2	1	2	1
APOE_HUMAN	2	2	50.0 AA STEP	50Step_Domain_p200.0_to_250.0	200	250	50	DRLDEVKEQVAEVR DRLDEVKEQVAEVR LGPLVEQGR DRLDEVKEQVAEVR LGPLVEQGR DRLDEVKEQVAEVR LGPLVEQGR DRLDEVKEQVAEVR LGPLVEQGR DRLDEVKEQVAEVR LGPLVEQGR DRLDEVKEQVAEVR LGPLVEQGR	DRLDEVKEQVAEVR LGPLVEQGR DRLDEVKEQVAEVR DRLDEVKEQVAEVR LGPLVEQGR LGPLVEQGR DRLDEVKEQVAEVR DRLDEVKEQVAEVR LGPLVEQGR DRLDEVKEQVAEVR LGPLVEQGR	1	0	1	2	1	1	2	2	2	2	2	1	2	3	2	2	1	2	2	1	2	2	2	1	2	1	2	2	2	2
APOE_HUMAN	4	5	50.0 AA STEP	50Step_Domain_p250.0_to_300.0	250	300	50	AKLEEQAQQIR DRLDEVKEQVAEVR QWAGLVEK SWFEPLVEDMQR AKLEEQAQQIR DRLDEVKEQVAEVR LQAEAFQAR QWAGLVEK SWFEPLVEDMQR AKLEEQAQQIR DRLDEVKEQVAEVR LQAEAFQAR QWAGLVEK SWFEPLVEDMQR AKLEEQAQQIR DRLDEVKEQVAEVR LQAEAFQAR QWAGLVEK SWFEPLVEDMQR AKLEEQAQQIR DRLDEVKEQVAEVR LQAEAFQAR QWAGLVEK SWFEPLVEDMQR AKLEEQAQQIR DRLDEVKEQVAEVR LQAEAFQAR QWAGLVEK SWFEPLVEDMQR AKLEEQAQQIR DRLDEVKEQVAEVR QWAGLVEK SWFEPLVEDMQR	AKLEEQAQQIR DRLDEVKEQVAEVR QWAGLVEK SWFEPLVEDMQR AKLEEQAQQIR DRLDEVKEQVAEVR QWAGLVEK AKLEEQAQQIR DRLDEVKEQVAEVR LQAEAFQAR QWAGLVEK SWFEPLVEDMQR AKLEEQAQQIR LQAEAFQAR SWFEPLVEDMQR AKLEEQAQQIR DRLDEVKEQVAEVR LQAEAFQAR QWAGLVEK AKLEEQAQQIR DRLDEVKEQVAEVR LQAEAFQAR DRLDEVKEQVAEVR LQAEAFQAR QWAGLVEK SWFEPLVEDMQR	0.0567	-0.02	4	4	4	4	4	4	4	5	4	6	4	4	3	5	4	4	5	3	5	5	5	3	5	4	5	3	4	4
APOE_HUMAN	0	0	50.0 AA STEP	50Step_Domain_p300.0_to_317.0	300	317	17			1	0	0	0	0	0	0	0	0	0	0	0	0	0	0	0	0	0	0	0	0	0	0	0	0	0	0	0	0	0
ATPB_HUMAN	0	0	50.0 AA STEP	50Step_Domain_p0_to_50	0	50	50			1	0	0	0	0	0	0	0	0	0	0	0	0	0	0	0	0	0	0	0	0	0	0	0	0	0	0	0	0	0
ATPB_HUMAN	4	4	50.0 AA STEP	50Step_Domain_p50.0_to_100.0	50	100	50	LVLEVAQHLGESTVR LVLEVAQHLGESTVR LVLEVAQHLGESTVR LVLEVAQHLGESTVR LVLEVAQHLGESTVR LVLEVAQHLGESTVR LVLEVAQHLGESTVR	LVLEVAQHLGESTVR LVLEVAQHLGESTVR LVLEVAQHLGESTVR LVLEVAQHLGESTVR LVLEVAQHLGESTVR LVLEVAQHLGESTVR LVLEVAQHLGESTVR	1	0	3	5	5	4	3	4	3	3	4	3	4	4	3	4	4	4	4	3	4	4	4	3	4	3	4	3	4	4
ATPB_HUMAN	10	11	50.0 AA STEP	50Step_Domain_p100.0_to_150.0	100	150	50	IMNVIGEPIDER IPVGPETLGR LVLEVAQHLGESTVR TIAMDGTEGLVR VLDSGAPIKIPVGPETLGR IMNVIGEPIDER IPVGPETLGR LVLEVAQHLGESTVR TIAMDGTEGLVR VLDSGAPIKIPVGPETLGR IMNVIGEPIDER IPVGPETLGR LVLEVAQHLGESTVR TIAMDGTEGLVR VLDSGAPIKIPVGPETLGR IMNVIGEPIDER IPVGPETLGR LVLEVAQHLGESTVR TIAMDGTEGLVR VLDSGAPIKIPVGPETLGR IMNVIGEPIDER IPVGPETLGR LVLEVAQHLGESTVR TIAMDGTEGLVR VLDSGAPIKIPVGPETLGR IMNVIGEPIDER IPVGPETLGR LVLEVAQHLG…	IPVGPETLGR LVLEVAQHLGESTVR TIAMDGTEGLVR VLDSGAPIKIPVGPETLGR IMNVIGEPIDER IPVGPETLGR LVLEVAQHLGESTVR TIAMDGTEGLVR VLDSGAPIKIPVGPETLGR IMNVIGEPIDER IPVGPETLGR LVLEVAQHLGESTVR TIAMDGTEGLVR VLDSGAPIKIPVGPETLGR IMNVIGEPIDER IPVGPETLGR LVLEVAQHLGESTVR TIAMDGTEGLVR VLDSGAPIK VLDSGAPIKIPVGPETLGR IMNVIGEPIDER IPVGPETLGR LVLEVAQHLGESTVR TIAMDGTEGLVR VLDSGAPIKIPVGPETLGR IMNVIGEPIDER IPVGPETLGR LVLEVAQHLGEST…	0.0022	-0.02	8	12	12	11	10	10	9	12	9	10	10	13	10	10	11	10	10	8	12	10	11	10	10	9	10	9	13	10
ATPB_HUMAN	3	2	50.0 AA STEP	50Step_Domain_p150.0_to_200.0	150	200	50	IMNVIGEPIDER VVDLLAPYAK IMNVIGEPIDER VVDLLAPYAK IMNVIGEPIDER VVDLLAPYAK IMNVIGEPIDER VVDLLAPYAK IMNVIGEPIDER VVDLLAPYAK IMNVIGEPIDER VVDLLAPYAK IMNVIGEPIDER VVDLLAPYAK	VVDLLAPYAK IMNVIGEPIDER VVDLLAPYAK IMNVIGEPIDER VVDLLAPYAK IMNVIGEPIDER VVDLLAPYAK IMNVIGEPIDER VVDLLAPYAK IMNVIGEPIDER VVDLLAPYAK IMNVIGEPIDER VVDLLAPYAK	1	0.02	2	1	2	3	3	3	3	2	2	2	3	3	4	3	3	1	2	2	4	3	3	2	2	2	3	2	5	3
ATPB_HUMAN	3	4	50.0 AA STEP	50Step_Domain_p200.0_to_250.0	200	250	50	EGNDLYHEMIESGVINLK IGLFGGAGVGK TREGNDLYHEMIESGVINLK IGLFGGAGVGK TREGNDLYHEMIESGVINLK IGLFGGAGVGK TREGNDLYHEMIESGVINLK EGNDLYHEMIESGVINLK IGLFGGAGVGK IGLFGGAGVGK TREGNDLYHEMIESGVINLK TREGNDLYHEMIESGVINLKDATSK IGLFGGAGVGK TREGNDLYHEMIESGVINLK IGLFGGAGVGK TREGNDLYHEMIESGVINLK	EGNDLYHEMIESGVINLK IGLFGGAGVGK TREGNDLYHEMIESGVINLK EGNDLYHEMIESGVINLK IGLFGGAGVGK TREGNDLYHEMIESGVINLK EGNDLYHEMIESGVINLK IGLFGGAGVGK TREGNDLYHEMIESGVINLK EGNDLYHEMIESGVINLK IGLFGGAGVGK TREGNDLYHEMIESGVINLK EGNDLYHEMIESGVINLK IGLFGGAGVGK TREGNDLYHEMIESGVINLK IGLFGGAGVGK TREGNDLYHEMIESGVINLK EGNDLYHEMIESGVINLK IGLFGGAGVGK TREGNDLYHEMIESGVINLK	0.0022	-0.02	3	5	3	5	2	3	2	5	3	3	3	3	2	4	4	4	3	4	2	3	2	4	3	3	3	2	3	4
ATPB_HUMAN	4	5	50.0 AA STEP	50Step_Domain_p250.0_to_300.0	250	300	50	EGNDLYHEMIESGVINLK TREGNDLYHEMIESGVINLK VALTGLTVAEYFR VALVYGQMNEPPGAR TREGNDLYHEMIESGVINLK VALTGLTVAEYFR TREGNDLYHEMIESGVINLK VALTGLTVAEYFR VALVYGQMNEPPGAR EGNDLYHEMIESGVINLK VALTGLTVAEYFR VALVYGQMNEPPGAR TREGNDLYHEMIESGVINLK TREGNDLYHEMIESGVINLKDATSK VALTGLTVAEYFR VALVYGQMNEPPGAR TREGNDLYHEMIESGVINLK VALTGLTVAEYFR VALVYGQMNEPPGAR TREGNDLYHEMIESGVINLK VALTGLTVAEYFR VALVYGQMNEPPGAR	EGNDLYHEMIESGVINLK TREGNDLYHEMIESGVINLK VALTGLTVAEYFR VALVYGQMNEPPGAR EGNDLYHEMIESGVINLK TREGNDLYHEMIESGVINLK VALTGLTVAEYFR EGNDLYHEMIESGVINLK TREGNDLYHEMIESGVINLK VALTGLTVAEYFR VALVYGQMNEPPGAR EGNDLYHEMIESGVINLK TREGNDLYHEMIESGVINLK VALTGLTVAEYFR VALVYGQMNEPPGAR EGNDLYHEMIESGVINLK TREGNDLYHEMIESGVINLK VALTGLTVAEYFR VALVYGQMNEPPGAR TREGNDLYHEMIESGVINLK VALTGLTVAEYFR VALVYGQMNEPPGAR EGNDLYHEMIESGV…	1	-0.02	5	5	2	4	4	4	5	6	6	5	3	4	4	5	7	4	2	3	5	4	6	5	7	4	3	3	5	5
ATPB_HUMAN	2	2	50.0 AA STEP	50Step_Domain_p300.0_to_350.0	300	350	50	FTQAGSEVSALLGR IPSAVGYQPTLATDMGTMQER FTQAGSEVSALLGR IPSAVGYQPTLATDMGTMQER FTQAGSEVSALLGR IPSAVGYQPTLATDMGTMQER FTQAGSEVSALLGR IPSAVGYQPTLATDMGTMQER FTQAGSEVSALLGR IPSAVGYQPTLATDMGTMQER FTQAGSEVSALLGR FTQAGSEVSALLGR IPSAVGYQPTLATDMGTMQER	FTQAGSEVSALLGR IPSAVGYQPTLATDMGTMQER FTQAGSEVSALLGR FTQAGSEVSALLGR IPSAVGYQPTLATDMGTMQER FTQAGSEVSALLGR FTQAGSEVSALLGR IPSAVGYQPTLATDMGTMQER FTQAGSEVSALLGR FTQAGSEVSALLGR IPSAVGYQPTLATDMGTMQER	1	0	2	2	2	1	3	3	3	1	3	2	1	1	2	2	3	2	2	1	3	3	3	1	3	2	1	1	3	2
ATPB_HUMAN	1	0	50.0 AA STEP	50Step_Domain_p350.0_to_400.0	350	400	50	AIAELGIYPAVDPLDSTSR AIAELGIYPAVDPLDSTSR AIAELGIYPAVDPLDSTSR AIAELGIYPAVDPLDSTSR AIAELGIYPAVDPLDSTSR AIAELGIYPAVDPLDSTSR	AIAELGIYPAVDPLDSTSR AIAELGIYPAVDPLDSTSR	0.5445	0.02	2	0	1	0	1	1	1	0	0	0	1	0	1	1	2	0	1	0	1	1	1	0	0	0	1	0	1	1
ATPB_HUMAN	3	2	50.0 AA STEP	50Step_Domain_p400.0_to_450.0	400	450	50	AIAELGIYPAVDPLDSTSR IMDPNIVGSEHYDVAR AIAELGIYPAVDPLDSTSR IMDPNIVGSEHYDVAR AIAELGIYPAVDPLDSTSR IMDPNIVGSEHYDVAR AIAELGIYPAVDPLDSTSR IMDPNIVGSEHYDVAR IMDPNIVGSEHYDVAR AIAELGIYPAVDPLDSTSR IMDPNIVGSEHYDVAR AIAELGIYPAVDPLDSTSR IMDPNIVGSEHYDVAR	IMDPNIVGSEHYDVAR IMDPNIVGSEHYDVAR AIAELGIYPAVDPLDSTSR IMDPNIVGSEHYDVAR IMDPNIVGSEHYDVAR IMDPNIVGSEHYDVAR IMDPNIVGSEHYDVAR AIAELGIYPAVDPLDSTSR IMDPNIVGSEHYDVAR	0.0737	0.02	3	1	2	1	3	3	3	2	3	2	3	1	2	2	4	1	2	1	3	3	3	2	3	2	3	1	3	2
ATPB_HUMAN	1	1	50.0 AA STEP	50Step_Domain_p450.0_to_500.0	450	500	50	FLSQPFQVAEVFTGHMGK FLSQPFQVAEVFTGHMGK FLSQPFQVAEVFTGHMGK FLSQPFQVAEVFTGHMGK FLSQPFQVAEVFTGHMGK FLSQPFQVAEVFTGHMGK FLSQPFQVAEVFTGHMGK	FLSQPFQVAEVFTGHMGK FLSQPFQVAEVFTGHMGK FLSQPFQVAEVFTGHMGK FLSQPFQVAEVFTGHMGK	1	0	1	0	1	1	1	1	1	0	1	1	1	0	1	1	1	0	1	1	1	1	1	0	1	1	1	0	1	1
ATPB_HUMAN	0	0	50.0 AA STEP	50Step_Domain_p500.0_to_529.0	500	529	29			1	0	0	0	0	0	0	0	0	0	0	0	0	0	0	0	0	0	0	0	0	0	0	0	0	0	0	0	0	0
BGH3_HUMAN	0	0	50.0 AA STEP	50Step_Domain_p0_to_50	0	50	50			1	0	0	0	0	0	0	0	0	0	0	0	0	0	0	0	0	0	0	0	0	0	0	0	0	0	0	0	0	0
BGH3_HUMAN	0	0	50.0 AA STEP	50Step_Domain_p50.0_to_100.0	50	100	50	STVISYECCPGYEK STVISYECCPGYEK		0.1022	0	2	0	0	0	0	0	0	0	0	0	0	0	1	0	1	0	0	0	0	0	0	0	0	0	0	0	1	0
BGH3_HUMAN	0	0	50.0 AA STEP	50Step_Domain_p100.0_to_150.0	100	150	50			1	0	0	0	0	0	0	0	0	0	0	0	0	0	0	0	0	0	0	0	0	0	0	0	0	0	0	0	0	0
BGH3_HUMAN	0	0	50.0 AA STEP	50Step_Domain_p150.0_to_200.0	150	200	50			1	0	0	0	0	0	0	0	0	0	0	0	0	0	0	0	0	0	0	0	0	0	0	0	0	0	0	0	0	0
BGH3_HUMAN	0	0	50.0 AA STEP	50Step_Domain_p200.0_to_250.0	200	250	50			1	0	0	0	0	0	0	0	0	0	0	0	0	0	0	0	0	0	0	0	0	0	0	0	0	0	0	0	0	0
BGH3_HUMAN	0	0	50.0 AA STEP	50Step_Domain_p250.0_to_300.0	250	300	50	ILGDPEALR ILGDPEALR		0.9842	0	0	0	1	0	0	0	0	0	0	0	0	0	1	0	0	0	1	0	0	0	0	0	0	0	0	0	1	0
BGH3_HUMAN	0	0	50.0 AA STEP	50Step_Domain_p300.0_to_350.0	300	350	50	ILGDPEALR DLLNNHILK ILGDPEALR		0.9842	0	0	0	1	0	0	0	0	0	0	0	0	0	1	0	0	0	1	0	0	0	0	0	0	0	0	0	2	0
BGH3_HUMAN	0	0	50.0 AA STEP	50Step_Domain_p350.0_to_400.0	350	400	50			1	0	0	0	0	0	0	0	0	0	0	0	0	0	0	0	0	0	0	0	0	0	0	0	0	0	0	0	0	0
BGH3_HUMAN	1	0	50.0 AA STEP	50Step_Domain_p400.0_to_450.0	400	450	50	LTLLAPLNSVFK YLYHGQTLETLGGK LTLLAPLNSVFK YLYHGQTLETLGGK		0.0056	0.02	2	0	1	0	0	0	0	0	0	0	0	0	1	0	1	0	1	0	0	0	0	0	0	0	0	0	2	0
BGH3_HUMAN	0	0	50.0 AA STEP	50Step_Domain_p450.0_to_500.0	450	500	50	YLYHGQTLETLGGK YLYHGQTLETLGGK		0.9842	0	0	0	1	0	0	0	0	0	0	0	0	0	1	0	0	0	1	0	0	0	0	0	0	0	0	0	1	0
BGH3_HUMAN	0	0	50.0 AA STEP	50Step_Domain_p500.0_to_550.0	500	550	50	EGVYTVFAPTNEAFR		1	0	0	0	1	0	0	0	0	0	0	0	0	0	0	0	0	0	1	0	0	0	0	0	0	0	0	0	0	0
BGH3_HUMAN	0	0	50.0 AA STEP	50Step_Domain_p550.0_to_600.0	550	600	50	SLQGDKLEVSLK		1	0	0	0	0	0	0	0	0	0	0	0	0	0	1	0	0	0	0	0	0	0	0	0	0	0	0	0	1	0
BGH3_HUMAN	0	0	50.0 AA STEP	50Step_Domain_p600.0_to_650.0	600	650	50	SLQGDKLEVSLK		1	0	0	0	0	0	0	0	0	0	0	0	0	0	1	0	0	0	0	0	0	0	0	0	0	0	0	0	1	0
BGH3_HUMAN	0	0	50.0 AA STEP	50Step_Domain_p650.0_to_683.0	650	683	33			1	0	0	0	0	0	0	0	0	0	0	0	0	0	0	0	0	0	0	0	0	0	0	0	0	0	0	0	0	0
BLMH_HUMAN	1	1	50.0 AA STEP	50Step_Domain_p0_to_50	0	50	50	AQHVFQHAVPQEGKPITNQK LNSDPQFVLAQNVGTTHDLLDICLK AQHVFQHAVPQEGKPITNQK LNSDPQFVLAQNVGTTHDLLDICLK AQHVFQHAVPQEGKPITNQK LNSDPQFVLAQNVGTTHDLLDICLK LNSDPQFVLAQNVGTTHDLLDICLK AQHVFQHAVPQEGKPITNQK AQHVFQHAVPQEGKPITNQK	AQHVFQHAVPQEGKPITNQK LNSDPQFVLAQNVGTTHDLLDICLK AQHVFQHAVPQEGKPITNQK LNSDPQFVLAQNVGTTHDLLDICLK AQHVFQHAVPQEGKPITNQK LNSDPQFVLAQNVGTTHDLLDICLK AQHVFQHAVPQEGKPITNQK AQHVFQHAVPQEGKPITNQK	1	0	1	0	0	0	2	2	2	2	1	2	1	1	2	1	2	0	0	0	2	2	2	2	1	2	1	1	1	1
BLMH_HUMAN	1	1	50.0 AA STEP	50Step_Domain_p50.0_to_100.0	50	100	50	AQHVFQHAVPQEGKPITNQK AQHVFQHAVPQEGKPITNQK AQHVFQHAVPQEGKPITNQK AQHVFQHAVPQEGKPITNQK AQHVFQHAVPQEGKPITNQK	AQHVFQHAVPQEGKPITNQK AQHVFQHAVPQEGKPITNQK AQHVFQHAVPQEGKPITNQK AQHVFQHAVPQEGKPITNQK AQHVFQHAVPQEGKPITNQK	1	0	1	0	0	0	1	1	1	1	0	1	1	1	2	1	1	0	0	0	1	1	1	1	0	1	1	1	1	1
BLMH_HUMAN	0	0	50.0 AA STEP	50Step_Domain_p100.0_to_150.0	100	150	50			1	0	0	0	0	0	0	0	0	0	0	0	0	0	0	0	0	0	0	0	0	0	0	0	0	0	0	0	0	0
BLMH_HUMAN	1	1	50.0 AA STEP	50Step_Domain_p150.0_to_200.0	150	200	50	MNDILNHK NLVHSGATK MNDILNHK MNDILNHK NLVHSGATK MNDILNHK MNDILNHK MNDILNHK MNDILNHK	MNDILNHK NLVHSGATK MNDILNHK NLVHSGATK MNDILNHK MNDILNHK MNDILNHK MNDILNHK MNDILNHK	1	0	1	2	1	2	2	1	1	1	1	1	1	1	2	1	2	2	1	2	2	1	1	1	1	1	1	1	1	1
BLMH_HUMAN	1	1	50.0 AA STEP	50Step_Domain_p200.0_to_250.0	200	250	50	IGPITPLEFYR NLVHSGATK IGPITPLEFYR NLVHSGATK IGPITPLEFYR IGPITPLEFYR IGPITPLEFYR	IGPITPLEFYR NLVHSGATK IGPITPLEFYR NLVHSGATK IGPITPLEFYR IGPITPLEFYR IGPITPLEFYR IGPITPLEFYR IGPITPLEFYR	1	0	1	2	1	2	1	1	1	1	1	1	1	1	0	1	2	2	1	2	1	1	1	1	1	1	1	1	0	1
BLMH_HUMAN	5	5	50.0 AA STEP	50Step_Domain_p250.0_to_300.0	250	300	50	EHVKPLFNMEDK ICLVNDPRPQHK IGPITPLEFYR LYTVEYLSNMVGGR TLYNNQPIDFLK EHVKPLFNMEDK ICLVNDPRPQHK IGPITPLEFYR LYTVEYLSNMVGGR EHVKPLFNMEDK ICLVNDPRPQHK LYTVEYLSNMVGGR TLYNNQPIDFLK EHVKPLFNMEDK IGPITPLEFYR EHVKPLFNMEDK IGPITPLEFYR EHVKPLFNMEDK IGPITPLEFYR TLYNNQPIDFLK EHVKPLFNMEDK	EHVKPLFNMEDK ICLVNDPRPQHK IGPITPLEFYR LYTVEYLSNMVGGR TLYNNQPIDFLK EHVKPLFNMEDK IGPITPLEFYR KTLYNNQPIDFLK LYTVEYLSNMVGGR TLYNNQPIDFLK EHVKPLFNMEDK IGPITPLEFYR LYTVEYLSNMVGGR TLYNNQPIDFLK EHVKPLFNMEDK IGPITPLEFYR KTLYNNQPIDFLK LYTVEYLSNMVGGR TLYNNQPIDFLK EHVKPLFNMEDK ICLVNDPRPQHK IGPITPLEFYR LYTVEYLSNMVGGR TLYNNQPIDFLK EHVKPLFNMEDK ICLVNDPRPQHK IGPITPLEFYR LYTVEYLSNMVGGR EHVKPLFNMEDK IGPITPLEFYR LY…	0.033	0	6	6	6	6	5	6	4	6	4	5	5	5	2	4	8	6	6	6	6	7	3	8	3	6	4	4	1	3
BLMH_HUMAN	2	2	50.0 AA STEP	50Step_Domain_p300.0_to_350.0	300	350	50	DGEAVWFGCDVGK TLYNNQPIDFLK DGEAVWFGCDVGK DGEAVWFGCDVGK TLYNNQPIDFLK DGEAVWFGCDVGK DGEAVWFGCDVGK DGEAVWFGCDVGK TLYNNQPIDFLK DGEAVWFGCDVGK	DGEAVWFGCDVGK TLYNNQPIDFLK DGEAVWFGCDVGK KTLYNNQPIDFLK TLYNNQPIDFLK DGEAVWFGCDVGK TLYNNQPIDFLK DGEAVWFGCDVGK KTLYNNQPIDFLK TLYNNQPIDFLK DGEAVWFGCDVGK TLYNNQPIDFLK DGEAVWFGCDVGK DGEAVWFGCDVGK	1	0	2	2	1	3	2	2	1	3	1	2	2	1	2	1	3	2	1	3	2	2	1	4	1	2	2	1	1	1
BLMH_HUMAN	2	2	50.0 AA STEP	50Step_Domain_p350.0_to_400.0	350	400	50	VENSWGEDHGHK VENSWGEDHGHK VENSWGEDHGHK VENSWGEDHGHK VENSWGEDHGHK VENSWGEDHGHK VENSWGEDHGHK	VENSWGEDHGHK VENSWGEDHGHK VENSWGEDHGHK VENSWGEDHGHK VENSWGEDHGHK VENSWGEDHGHK VENSWGEDHGHK	1	0	1	2	2	2	2	2	2	1	3	2	2	2	4	3	2	2	2	2	2	2	2	1	2	2	2	2	2	2
BLMH_HUMAN	2	2	50.0 AA STEP	50Step_Domain_p400.0_to_450.0	400	450	50	VENSWGEDHGHK VENSWGEDHGHK VENSWGEDHGHK VENSWGEDHGHK VENSWGEDHGHK VENSWGEDHGHK VENSWGEDHGHK	VENSWGEDHGHK VENSWGEDHGHK VENSWGEDHGHK VENSWGEDHGHK VENSWGEDHGHK VENSWGEDHGHK VENSWGEDHGHK	1	0	1	2	2	2	2	2	2	1	3	2	2	2	4	3	2	2	2	2	2	2	2	1	2	2	2	2	2	2
BLMH_HUMAN	0	0	50.0 AA STEP	50Step_Domain_p450.0_to_455.0	450	455	5			1	0	0	0	0	0	0	0	0	0	0	0	0	0	0	0	0	0	0	0	0	0	0	0	0	0	0	0	0	0
CALX_HUMAN	0	0	50.0 AA STEP	50Step_Domain_p0_to_50	0	50	50			1	0	0	0	0	0	0	0	0	0	0	0	0	0	0	0	0	0	0	0	0	0	0	0	0	0	0	0	0	0
CALX_HUMAN	1	0	50.0 AA STEP	50Step_Domain_p50.0_to_100.0	50	100	50	APVPTGEVYFADSFDR YDGKWEVEEMKESK APVPTGEVYFADSFDR YDGKWEVEEMKESK APVPTGEVYFADSFDR APVPTGEVYFADSFDR YDGKWEVEEMKESK APVPTGEVYFADSFDR YDGKWEVEEMKESK APVPTGEVYFADSFDR APVPTGEVYFADSFDR	APVPTGEVYFADSFDR	0	0.02	1	0	2	0	1	0	1	1	1	0	1	0	1	0	2	0	2	0	1	0	2	1	2	0	1	0	1	0
CALX_HUMAN	1	0	50.0 AA STEP	50Step_Domain_p100.0_to_150.0	100	150	50	YDGKWEVEEMKESK YDGKWEVEEMKESK YDGKWEVEEMKESK YDGKWEVEEMKESK		0.0012	0.02	1	0	1	0	0	0	1	0	1	0	0	0	0	0	1	0	1	0	0	0	1	0	1	0	0	0	0	0
CALX_HUMAN	0	0	50.0 AA STEP	50Step_Domain_p150.0_to_200.0	150	200	50			1	0	0	0	0	0	0	0	0	0	0	0	0	0	0	0	0	0	0	0	0	0	0	0	0	0	0	0	0	0
CALX_HUMAN	0	0	50.0 AA STEP	50Step_Domain_p200.0_to_250.0	200	250	50			1	0	0	0	0	0	0	0	0	0	0	0	0	0	0	0	0	0	0	0	0	0	0	0	0	0	0	0	0	0
CALX_HUMAN	0	0	50.0 AA STEP	50Step_Domain_p250.0_to_300.0	250	300	50			1	0	0	0	0	0	0	0	0	0	0	0	0	0	0	0	0	0	0	0	0	0	0	0	0	0	0	0	0	0
CALX_HUMAN	0	0	50.0 AA STEP	50Step_Domain_p300.0_to_350.0	300	350	50			1	0	0	0	0	0	0	0	0	0	0	0	0	0	0	0	0	0	0	0	0	0	0	0	0	0	0	0	0	0
CALX_HUMAN	0	0	50.0 AA STEP	50Step_Domain_p350.0_to_400.0	350	400	50			1	0	0	0	0	0	0	0	0	0	0	0	0	0	0	0	0	0	0	0	0	0	0	0	0	0	0	0	0	0
CALX_HUMAN	1	0	50.0 AA STEP	50Step_Domain_p400.0_to_450.0	400	450	50	IVDDWANDGWGLK KIPNPDFFEDLEPFR IVDDWANDGWGLK IVDDWANDGWGLK KIPNPDFFEDLEPFR IVDDWANDGWGLK KIPNPDFFEDLEPFR IVDDWANDGWGLK KIPNPDFFEDLEPFR KIPNPDFFEDLEPFR	IVDDWANDGWGLK KIPNPDFFEDLEPFR IVDDWANDGWGLK KIPNPDFFEDLEPFR	0.0264	0.02	1	2	0	0	1	0	1	1	1	0	1	0	1	0	2	2	0	0	1	0	2	2	2	0	2	0	1	0
CALX_HUMAN	1	0	50.0 AA STEP	50Step_Domain_p450.0_to_500.0	450	500	50	IVDDWANDGWGLK IVDDWANDGWGLK IVDDWANDGWGLK IVDDWANDGWGLK IVDDWANDGWGLK	IVDDWANDGWGLK IVDDWANDGWGLK	0.0264	0.02	1	1	0	0	1	0	1	1	1	0	1	0	0	0	1	1	0	0	1	0	1	1	1	0	1	0	0	0
CALX_HUMAN	0	0	50.0 AA STEP	50Step_Domain_p500.0_to_550.0	500	550	50			1	0	0	0	0	0	0	0	0	0	0	0	0	0	0	0	0	0	0	0	0	0	0	0	0	0	0	0	0	0
CALX_HUMAN	0	0	50.0 AA STEP	50Step_Domain_p550.0_to_592.0	550	592	42			1	0	0	0	0	0	0	0	0	0	0	0	0	0	0	0	0	0	0	0	0	0	0	0	0	0	0	0	0	0
CAPG_HUMAN	0	0	50.0 AA STEP	50Step_Domain_p0_to_50	0	50	50			1	0	0	0	0	0	0	0	0	0	0	0	0	0	0	0	0	0	0	0	0	0	0	0	0	0	0	0	0	0
CAPG_HUMAN	0	0	50.0 AA STEP	50Step_Domain_p50.0_to_100.0	50	100	50			1	0	0	0	0	0	0	0	0	0	0	0	0	0	0	0	0	0	0	0	0	0	0	0	0	0	0	0	0	0
CAPG_HUMAN	0	0	50.0 AA STEP	50Step_Domain_p100.0_to_150.0	100	150	50	YQEGGVESAFHK YQEGGVESAFHK YQEGGVESAFHK		0.0021	0	0	0	0	0	0	0	1	0	0	0	1	0	1	0	0	0	0	0	0	0	1	0	0	0	1	0	1	0
CAPG_HUMAN	0	0	50.0 AA STEP	50Step_Domain_p150.0_to_200.0	150	200	50			1	0	0	0	0	0	0	0	0	0	0	0	0	0	0	0	0	0	0	0	0	0	0	0	0	0	0	0	0	0
CAPG_HUMAN	0	0	50.0 AA STEP	50Step_Domain_p200.0_to_250.0	200	250	50			1	0	0	0	0	0	0	0	0	0	0	0	0	0	0	0	0	0	0	0	0	0	0	0	0	0	0	0	0	0
CAPG_HUMAN	0	0	50.0 AA STEP	50Step_Domain_p250.0_to_300.0	250	300	50			1	0	0	0	0	0	0	0	0	0	0	0	0	0	0	0	0	0	0	0	0	0	0	0	0	0	0	0	0	0
CAPG_HUMAN	0	0	50.0 AA STEP	50Step_Domain_p300.0_to_348.0	300	348	48	QAALQVAEGFISR QAALQVAEGFISR QAALQVAEGFISR		0.0021	0	0	0	0	0	0	0	1	0	0	0	1	0	1	0	0	0	0	0	0	0	1	0	0	0	1	0	1	0
CD44_HUMAN	0	0	50.0 AA STEP	50Step_Domain_p0_to_50	0	50	50			1	0	0	0	0	0	0	0	0	0	0	0	0	0	0	0	0	0	0	0	0	0	0	0	0	0	0	0	0	0
CD44_HUMAN	1	1	50.0 AA STEP	50Step_Domain_p50.0_to_100.0	50	100	50	ALSIGFETCR YGFIEGHVVIPR ALSIGFETCR YGFIEGHVVIPR ALSIGFETCR YGFIEGHVVIPR ALSIGFETCR YGFIEGHVVIPR ALSIGFETCR YGFIEGHVVIPR ALSIGFETCR YGFIEGHVVIPR ALSIGFETCR YGFIEGHVVIPR	ALSIGFETCR ALSIGFETCR YGFIEGHVVIPR ALSIGFETCR YGFIEGHVVIPR ALSIGFETCR YGFIEGHVVIPR ALSIGFETCR YGFIEGHVVIPR YGFIEGHVVIPR	0	0	2	1	2	1	1	1	1	0	1	1	1	1	1	1	2	1	2	2	2	2	2	0	2	2	2	2	2	1
CD44_HUMAN	0	0	50.0 AA STEP	50Step_Domain_p100.0_to_150.0	100	150	50			1	0	0	0	0	0	0	0	0	0	0	0	0	0	0	0	0	0	0	0	0	0	0	0	0	0	0	0	0	0
CD44_HUMAN	0	0	50.0 AA STEP	50Step_Domain_p150.0_to_200.0	150	200	50			1	0	0	0	0	0	0	0	0	0	0	0	0	0	0	0	0	0	0	0	0	0	0	0	0	0	0	0	0	0
CD44_HUMAN	0	0	50.0 AA STEP	50Step_Domain_p200.0_to_250.0	200	250	50			1	0	0	0	0	0	0	0	0	0	0	0	0	0	0	0	0	0	0	0	0	0	0	0	0	0	0	0	0	0
CD44_HUMAN	0	0	50.0 AA STEP	50Step_Domain_p250.0_to_300.0	250	300	50			1	0	0	0	0	0	0	0	0	0	0	0	0	0	0	0	0	0	0	0	0	0	0	0	0	0	0	0	0	0
CD44_HUMAN	0	0	50.0 AA STEP	50Step_Domain_p300.0_to_350.0	300	350	50			1	0	0	0	0	0	0	0	0	0	0	0	0	0	0	0	0	0	0	0	0	0	0	0	0	0	0	0	0	0
CD44_HUMAN	0	0	50.0 AA STEP	50Step_Domain_p350.0_to_400.0	350	400	50			1	0	0	0	0	0	0	0	0	0	0	0	0	0	0	0	0	0	0	0	0	0	0	0	0	0	0	0	0	0
CD44_HUMAN	0	0	50.0 AA STEP	50Step_Domain_p400.0_to_450.0	400	450	50			1	0	0	0	0	0	0	0	0	0	0	0	0	0	0	0	0	0	0	0	0	0	0	0	0	0	0	0	0	0
CD44_HUMAN	0	0	50.0 AA STEP	50Step_Domain_p450.0_to_500.0	450	500	50			1	0	0	0	0	0	0	0	0	0	0	0	0	0	0	0	0	0	0	0	0	0	0	0	0	0	0	0	0	0
CD44_HUMAN	0	0	50.0 AA STEP	50Step_Domain_p500.0_to_550.0	500	550	50			1	0	0	0	0	0	0	0	0	0	0	0	0	0	0	0	0	0	0	0	0	0	0	0	0	0	0	0	0	0
CD44_HUMAN	0	0	50.0 AA STEP	50Step_Domain_p550.0_to_600.0	550	600	50			1	0	0	0	0	0	0	0	0	0	0	0	0	0	0	0	0	0	0	0	0	0	0	0	0	0	0	0	0	0
CD44_HUMAN	0	0	50.0 AA STEP	50Step_Domain_p600.0_to_650.0	600	650	50			1	0	0	0	0	0	0	0	0	0	0	0	0	0	0	0	0	0	0	0	0	0	0	0	0	0	0	0	0	0
CD44_HUMAN	1	1	50.0 AA STEP	50Step_Domain_p650.0_to_700.0	650	700	50	LVINSGNGAVEDR LVINSGNGAVEDR LVINSGNGAVEDR LVINSGNGAVEDR	LVINSGNGAVEDR LVINSGNGAVEDR LVINSGNGAVEDR LVINSGNGAVEDR LVINSGNGAVEDR LVINSGNGAVEDR	0.0645	0	0	1	0	1	1	1	0	0	1	1	1	1	1	1	0	1	0	1	1	1	0	0	1	1	1	1	1	1
CD44_HUMAN	0	0	50.0 AA STEP	50Step_Domain_p700.0_to_742.0	700	742	42	ESSETPDQFMTADETR NLQNVDMK SQEMVHLVNKESSETPDQFMTADETR	NLQNVDMK SQEMVHLVNKESSETPDQFMTADETR ESSETPDQFMTADETR SQEMVHLVNKESSETPDQFMTADETR	1	0	0	0	0	0	0	1	1	0	1	1	0	0	0	1	0	0	0	0	0	1	2	0	1	1	0	0	0	2
CH60_HUMAN	0	0	50.0 AA STEP	50Step_Domain_p0_to_50	0	50	50			1	0	0	0	0	0	0	0	0	0	0	0	0	0	0	0	0	0	0	0	0	0	0	0	0	0	0	0	0	0
CH60_HUMAN	1	1	50.0 AA STEP	50Step_Domain_p50.0_to_100.0	50	100	50	LVQDVANNTNEEAGDGTTTATVLAR TVIIEQSWGSPK LVQDVANNTNEEAGDGTTTATVLAR TVIIEQSWGSPK LVQDVANNTNEEAGDGTTTATVLAR TVIIEQSWGSPK LVQDVANNTNEEAGDGTTTATVLAR	TVIIEQSWGSPK LVQDVANNTNEEAGDGTTTATVLAR TVIIEQSWGSPK LVQDVANNTNEEAGDGTTTATVLAR TVIIEQSWGSPK LVQDVANNTNEEAGDGTTTATVLAR LVQDVANNTNEEAGDGTTTATVLAR TVIIEQSWGSPK LVQDVANNTNEEAGDGTTTATVLAR	0.8952	0	0	1	2	2	1	2	2	1	0	0	0	2	1	1	0	1	2	2	2	2	2	1	0	0	0	2	1	1
CH60_HUMAN	1	1	50.0 AA STEP	50Step_Domain_p100.0_to_150.0	100	150	50	GANPVEIR GANPVEIR LVQDVANNTNEEAGDGTTTATVLAR GANPVEIR LVQDVANNTNEEAGDGTTTATVLAR GANPVEIR LVQDVANNTNEEAGDGTTTATVLAR GANPVEIR LVQDVANNTNEEAGDGTTTATVLAR	GANPVEIR LVQDVANNTNEEAGDGTTTATVLAR GANPVEIR LVQDVANNTNEEAGDGTTTATVLAR LVQDVANNTNEEAGDGTTTATVLAR GANPVEIR LVQDVANNTNEEAGDGTTTATVLAR LVQDVANNTNEEAGDGTTTATVLAR	1	0	1	1	2	1	1	2	2	1	1	2	0	1	1	1	1	1	2	1	2	2	2	1	1	1	0	1	1	1
CH60_HUMAN	0	0	50.0 AA STEP	50Step_Domain_p150.0_to_200.0	150	200	50			1	0	0	0	0	0	0	0	0	0	0	0	0	0	0	0	0	0	0	0	0	0	0	0	0	0	0	0	0	0
CH60_HUMAN	1	0	50.0 AA STEP	50Step_Domain_p200.0_to_250.0	200	250	50	TLNDELEIIEGMKFDR TLNDELEIIEGMKFDR TLNDELEIIEGMKFDR TLNDELEIIEGMKFDR TLNDELEIIEGMKFDR TLNDELEIIEGMKFDR TLNDELEIIEGMKFDR	TLNDELEIIEGMKFDR TLNDELEIIEGMKFDR	0.042	0.02	1	1	1	0	1	1	1	0	1	0	1	0	1	0	1	1	1	0	1	1	1	0	1	0	1	0	1	0
CH60_HUMAN	1	1	50.0 AA STEP	50Step_Domain_p250.0_to_300.0	250	300	50	VGLQVVAVK VGLQVVAVK VGLQVVAVK VGLQVVAVK VGLQVVAVK VGLQVVAVK VGLQVVAVK	VGLQVVAVK VGLQVVAVK VGLQVVAVK VGLQVVAVK VGLQVVAVK VGLQVVAVK VGLQVVAVK	1	0	1	1	1	1	1	1	1	1	1	2	2	1	1	1	1	1	1	1	1	1	1	1	1	1	2	1	1	1
CH60_HUMAN	2	2	50.0 AA STEP	50Step_Domain_p300.0_to_350.0	300	350	50	VGEVIVTKDDAMLLK VGLQVVAVK VGEVIVTKDDAMLLK VGLQVVAVK VGEVIVTKDDAMLLK VGLQVVAVK VGEVIVTKDDAMLLK VGLQVVAVK VGEVIVTKDDAMLLK VGLQVVAVK VGEVIVTKDDAMLLK VGLQVVAVK VGEVIVTKDDAMLLK VGLQVVAVK	VGEVIVTKDDAMLLK VGLQVVAVK VGEVIVTKDDAMLLK VGLQVVAVK VGEVIVTKDDAMLLK VGLQVVAVK VGEVIVTKDDAMLLK VGLQVVAVK VGLQVVAVK VGEVIVTKDDAMLLK VGLQVVAVK VGEVIVTKDDAMLLK VGLQVVAVK	1	0	2	2	2	2	1	2	2	3	3	2	3	2	2	2	2	2	2	2	2	2	2	2	2	1	3	2	2	2
CH60_HUMAN	2	2	50.0 AA STEP	50Step_Domain_p350.0_to_400.0	350	400	50	LSDGVAVLK VGEVIVTKDDAMLLK LSDGVAVLK VGEVIVTKDDAMLLK LSDGVAVLK VGEVIVTKDDAMLLK LSDGVAVLK VGEVIVTKDDAMLLK LSDGVAVLK VGEVIVTKDDAMLLK IQEIIEQLDVTTSEYEKEK LSDGVAVLK VGEVIVTKDDAMLLK IQEIIEQLDVTTSEYEKEKLNER LSDGVAVLK VGEVIVTKDDAMLLK	LSDGVAVLK VGEVIVTKDDAMLLK LSDGVAVLK VGEVIVTKDDAMLLK LSDGVAVLK VGEVIVTKDDAMLLK LSDGVAVLK VGEVIVTKDDAMLLK LSDGVAVLK LSDGVAVLK VGEVIVTKDDAMLLK LSDGVAVLK VGEVIVTKDDAMLLK	1	0	2	2	2	2	1	2	2	3	3	2	3	2	2	2	2	2	2	2	2	2	2	2	2	1	3	2	3	2
CH60_HUMAN	3	3	50.0 AA STEP	50Step_Domain_p400.0_to_450.0	400	450	50	AAVEEGIVLGGGCALLR LSDGVAVLK VTDALNATR AAVEEGIVLGGGCALLR LSDGVAVLK VTDALNATR AAVEEGIVLGGGCALLR LSDGVAVLK VTDALNATR AAVEEGIVLGGGCALLR LSDGVAVLK AAVEEGIVLGGGCALLR LSDGVAVLK AAVEEGIVLGGGCALLR LSDGVAVLK AAVEEGIVLGGGCALLR LSDGVAVLK VTDALNATR	AAVEEGIVLGGGCALLR LSDGVAVLK VTDALNATR AAVEEGIVLGGGCALLR LSDGVAVLK VTDALNATR AAVEEGIVLGGGCALLR LSDGVAVLK VTDALNATR AAVEEGIVLGGGCALLR LSDGVAVLK VTDALNATR AAVEEGIVLGGGCALLR LSDGVAVLK VTDALNATR AAVEEGIVLGGGCALLR LSDGVAVLK VTDALNATR AAVEEGIVLGGGCALLR LSDGVAVLK VTDALNATR	0.006	0	3	3	3	3	2	3	2	4	3	5	2	3	3	3	3	3	3	3	3	3	2	3	2	3	2	3	4	3
CH60_HUMAN	0	0	50.0 AA STEP	50Step_Domain_p450.0_to_500.0	450	500	50	NAGVEGSLIVEK NAGVEGSLIVEK NAGVEGSLIVEK	NAGVEGSLIVEK	1	0	0	0	0	0	1	0	0	0	0	0	1	0	1	1	0	0	0	0	2	0	0	0	0	0	1	0	1	1
CH60_HUMAN	0	0	50.0 AA STEP	50Step_Domain_p500.0_to_550.0	500	550	50			1	0	0	0	0	0	0	0	0	0	0	0	0	0	0	0	0	0	0	0	0	0	0	0	0	0	0	0	0	0
CH60_HUMAN	0	0	50.0 AA STEP	50Step_Domain_p550.0_to_573.0	550	573	23			1	0	0	0	0	0	0	0	0	0	0	0	0	0	0	0	0	0	0	0	0	0	0	0	0	0	0	0	0	0
CISY_HUMAN	0	0	50.0 AA STEP	50Step_Domain_p0_to_50	0	50	50	DILADLIPK		1	0	0	0	0	0	0	0	0	0	0	0	0	0	1	0	0	0	0	0	0	0	0	0	0	0	0	0	1	0
CISY_HUMAN	0	0	50.0 AA STEP	50Step_Domain_p50.0_to_100.0	50	100	50	GFSIPECQK GLVYETSVLDPDEGIR GFSIPECQK	GLVYETSVLDPDEGIR GLVYETSVLDPDEGIR GLVYETSVLDPDEGIR	1	0	0	0	0	0	0	0	1	1	0	0	1	1	1	1	0	0	0	0	0	0	1	1	0	0	1	1	1	1
CISY_HUMAN	0	0	50.0 AA STEP	50Step_Domain_p100.0_to_150.0	100	150	50	GFSIPECQK GFSIPECQK		0.5	0	0	0	0	0	0	0	1	0	0	0	0	0	1	0	0	0	0	0	0	0	1	0	0	0	0	0	1	0
CISY_HUMAN	0	0	50.0 AA STEP	50Step_Domain_p150.0_to_200.0	150	200	50		AYAQGISR	1	0	0	0	0	0	0	0	0	0	0	0	0	0	0	1	0	0	0	0	0	0	0	0	0	0	0	0	0	1
CISY_HUMAN	0	0	50.0 AA STEP	50Step_Domain_p200.0_to_250.0	200	250	50			1	0	0	0	0	0	0	0	0	0	0	0	0	0	0	0	0	0	0	0	0	0	0	0	0	0	0	0	0	0
CISY_HUMAN	0	0	50.0 AA STEP	50Step_Domain_p250.0_to_300.0	250	300	50			1	0	0	0	0	0	0	0	0	0	0	0	0	0	0	0	0	0	0	0	0	0	0	0	0	0	0	0	0	0
CISY_HUMAN	1	0	50.0 AA STEP	50Step_Domain_p300.0_to_350.0	300	350	50	VVPGYGHAVLR VVPGYGHAVLR VVPGYGHAVLR VVPGYGHAVLR VVPGYGHAVLR	VVPGYGHAVLR	0.002	0.02	0	0	1	0	1	1	1	0	0	0	1	0	1	0	0	0	1	0	1	1	1	0	0	0	1	0	1	0
CISY_HUMAN	1	1	50.0 AA STEP	50Step_Domain_p350.0_to_400.0	350	400	50	IVPNVLLEQGK VVPGYGHAVLR IVPNVLLEQGK VVPGYGHAVLR IVPNVLLEQGK VVPGYGHAVLR IVPNVLLEQGK VVPGYGHAVLR VVPGYGHAVLR	IVPNVLLEQGK VVPGYGHAVLR IVPNVLLEQGK IVPNVLLEQGK	0.039	0	0	0	2	0	2	2	1	1	0	0	1	1	1	0	0	0	2	0	2	2	2	1	0	0	2	1	1	0
CISY_HUMAN	0	0	50.0 AA STEP	50Step_Domain_p400.0_to_450.0	400	450	50			1	0	0	0	0	0	0	0	0	0	0	0	0	0	0	0	0	0	0	0	0	0	0	0	0	0	0	0	0	0
CISY_HUMAN	0	0	50.0 AA STEP	50Step_Domain_p450.0_to_466.0	450	466	16			1	0	0	0	0	0	0	0	0	0	0	0	0	0	0	0	0	0	0	0	0	0	0	0	0	0	0	0	0	0
CLH1_HUMAN	0	0	50.0 AA STEP	50Step_Domain_p0_to_50	0	50	50			1	0	0	0	0	0	0	0	0	0	0	0	0	0	0	0	0	0	0	0	0	0	0	0	0	0	0	0	0	0
CLH1_HUMAN	0	1	50.0 AA STEP	50Step_Domain_p50.0_to_100.0	50	100	50		TLQIFNIEMK TLQIFNIEMK RPISADSAIMNPASK TLQIFNIEMK TLQIFNIEMK TLQIFNIEMK	0.0238	-0.02	0	1	0	1	0	2	0	1	0	1	0	0	0	0	0	1	0	1	0	2	0	1	0	1	0	0	0	0
CLH1_HUMAN	1	0	50.0 AA STEP	50Step_Domain_p100.0_to_150.0	100	150	50	AHTMTDDVTFWK AHTMTDDVTFWK AHTMTDDVTFWK AHTMTDDVTFWK AHTMTDDVTFWK AHTMTDDVTFWK AHTMTDDVTFWK	AHTMTDDVTFWK AHTMTDDVTFWK	0.0034	0.02	2	0	1	0	2	1	1	0	1	1	1	0	1	0	2	0	1	0	2	1	1	0	1	1	1	0	1	0
CLH1_HUMAN	0	0	50.0 AA STEP	50Step_Domain_p150.0_to_200.0	150	200	50			1	0	0	0	0	0	0	0	0	0	0	0	0	0	0	0	0	0	0	0	0	0	0	0	0	0	0	0	0	0
CLH1_HUMAN	1	1	50.0 AA STEP	50Step_Domain_p200.0_to_250.0	200	250	50	LHIIEVGTPPTGNQPFPK LHIIEVGTPPTGNQPFPK LHIIEVGTPPTGNQPFPK LHIIEVGTPPTGNQPFPK LHIIEVGTPPTGNQPFPK LHIIEVGTPPTGNQPFPK	LHIIEVGTPPTGNQPFPK LHIIEVGTPPTGNQPFPK LHIIEVGTPPTGNQPFPK LHIIEVGTPPTGNQPFPK LHIIEVGTPPTGNQPFPK LHIIEVGTPPTGNQPFPK	1	0	1	1	0	1	1	2	2	1	1	1	1	1	1	0	1	1	0	1	1	2	2	1	1	1	1	1	1	0
CLH1_HUMAN	0	0	50.0 AA STEP	50Step_Domain_p250.0_to_300.0	250	300	50	ISGETIFVTAPHEATAGIIGVNR ISGETIFVTAPHEATAGIIGVNR	ISGETIFVTAPHEATAGIIGVNR ISGETIFVTAPHEATAGIIGVNR ISGETIFVTAPHEATAGIIGVNR	1	0	1	1	1	0	0	1	0	0	0	1	0	0	0	0	1	1	1	0	0	1	0	0	0	1	0	0	0	0
CLH1_HUMAN	0	0	50.0 AA STEP	50Step_Domain_p300.0_to_350.0	300	350	50	ISGETIFVTAPHEATAGIIGVNR ISGETIFVTAPHEATAGIIGVNR	ISGETIFVTAPHEATAGIIGVNR ISGETIFVTAPHEATAGIIGVNR ISGETIFVTAPHEATAGIIGVNR	1	0	1	1	1	0	0	1	0	0	0	1	0	0	0	0	1	1	1	0	0	1	0	0	0	1	0	0	0	0
CLH1_HUMAN	2	1	50.0 AA STEP	50Step_Domain_p350.0_to_400.0	350	400	50	NNLAGAEELFAR NNLAGAEELFAR FNALFAQGNYSEAAK NNLAGAEELFAR NNLAGAEELFAR FNALFAQGNYSEAAK NNLAGAEELFAR FNALFAQGNYSEAAK NNLAGAEELFAR FNALFAQGNYSEAAK NNLAGAEELFAR	FNALFAQGNYSEAAK NNLAGAEELFAR FNALFAQGNYSEAAK NNLAGAEELFAR FNALFAQGNYSEAAK NNLAGAEELFAR NNLAGAEELFAR FNALFAQGNYSEAAK NNLAGAEELFAR	1	0.02	1	2	1	2	2	1	1	1	2	0	2	1	2	3	1	2	1	2	2	1	1	1	2	0	3	1	2	2
CLH1_HUMAN	0	0	50.0 AA STEP	50Step_Domain_p400.0_to_450.0	400	450	50	YESLELCRPVLQQGR YESLELCRPVLQQGR YESLELCRPVLQQGR		1	0	0	0	1	0	0	0	1	0	0	0	1	0	0	0	0	0	1	0	0	0	1	0	0	0	1	0	0	0
CLH1_HUMAN	1	1	50.0 AA STEP	50Step_Domain_p450.0_to_500.0	450	500	50	VIQCFAETGQVQK VIQCFAETGQVQK WLKEDKLECSEELGDLVK VIQCFAETGQVQK VIQCFAETGQVQK WLKEDKLECSEELGDLVK WLKEDKLECSEELGDLVK WLKEDKLECSEELGDLVK	VIQCFAETGQVQK WLKEDKLECSEELGDLVK VIQCFAETGQVQK WLKEDKLECSEELGDLVK WLKEDKLECSEELGDLVK VIQCFAETGQVQK VIQCFAETGQVQK WLKEDKLECSEELGDLVK	1	0	1	2	0	2	2	1	1	1	2	2	1	0	1	0	1	2	0	2	2	1	1	1	2	2	1	0	1	0
CLH1_HUMAN	0	0	50.0 AA STEP	50Step_Domain_p500.0_to_550.0	500	550	50			1	0	0	0	0	0	0	0	0	0	0	0	0	0	0	0	0	0	0	0	0	0	0	0	0	0	0	0	0	0
CLH1_HUMAN	0	0	50.0 AA STEP	50Step_Domain_p550.0_to_600.0	550	600	50			1	0	0	0	0	0	0	0	0	0	0	0	0	0	0	0	0	0	0	0	0	0	0	0	0	0	0	0	0	0
CLH1_HUMAN	1	1	50.0 AA STEP	50Step_Domain_p600.0_to_650.0	600	650	50	ALEHFTDLYDIK ALEHFTDLYDIK ALEHFTDLYDIK ALEHFTDLYDIK ALEHFTDLYDIK ALEHFTDLYDIK ALEHFTDLYDIK	ALEHFTDLYDIK ALEHFTDLYDIK ALEHFTDLYDIK ALEHFTDLYDIK ALEHFTDLYDIK	1	0	1	1	1	1	1	1	1	0	1	1	1	1	1	0	1	1	1	1	1	1	1	0	1	1	1	1	1	0
CLH1_HUMAN	0	0	50.0 AA STEP	50Step_Domain_p650.0_to_700.0	650	700	50			1	0	0	0	0	0	0	0	0	0	0	0	0	0	0	0	0	0	0	0	0	0	0	0	0	0	0	0	0	0
CLH1_HUMAN	0	0	50.0 AA STEP	50Step_Domain_p700.0_to_750.0	700	750	50			1	0	0	0	0	0	0	0	0	0	0	0	0	0	0	0	0	0	0	0	0	0	0	0	0	0	0	0	0	0
CLH1_HUMAN	0	0	50.0 AA STEP	50Step_Domain_p750.0_to_800.0	750	800	50			1	0	0	0	0	0	0	0	0	0	0	0	0	0	0	0	0	0	0	0	0	0	0	0	0	0	0	0	0	0
CLH1_HUMAN	1	1	50.0 AA STEP	50Step_Domain_p800.0_to_850.0	800	850	50	GQFSTDELVAEVEKR GQFSTDELVAEVEK GQFSTDELVAEVEKR GQFSTDELVAEVEK GQFSTDELVAEVEKR GQFSTDELVAEVEKR GQFSTDELVAEVEKR GQFSTDELVAEVEKR LPVVIGGLLDVDCSEDVIK	GQFSTDELVAEVEK GQFSTDELVAEVEKR GQFSTDELVAEVEKR GQFSTDELVAEVEKR GQFSTDELVAEVEK GQFSTDELVAEVEK GQFSTDELVAEVEKR GQFSTDELVAEVEKR	1	0	1	2	2	1	2	0	0	1	1	1	1	2	2	1	1	2	2	1	2	0	0	1	1	1	1	2	2	1
CLH1_HUMAN	5	5	50.0 AA STEP	50Step_Domain_p850.0_to_900.0	850	900	50	ENPYYDSR GQFSTDELVAEVEKR IHEGCEEPATHNALAK IYIDSNNNPER LLLPWLEAR ENPYYDSR GQFSTDELVAEVEK GQFSTDELVAEVEKR IHEGCEEPATHNALAK IYIDSNNNPER LLLPWLEAR ENPYYDSR GQFSTDELVAEVEK GQFSTDELVAEVEKR IHEGCEEPATHNALAK IYIDSNNNPER LLLPWLEAR ENPYYDSR IHEGCEEPATHNALAK IYIDSNNNPER LLLPWLEAR ENPYYDSR GQFSTDELVAEVEKR IHEGCEEPATHNALAK IYIDSNNNPER LLLPWLEAR ENPYYDSR GQFSTDELVAEVEKR IHEGCEEPATHNALAK IYIDSNNNPER LLLPWLEAR E…	ENPYYDSR GQFSTDELVAEVEK GQFSTDELVAEVEKR IYIDSNNNPER LLLPWLEAR ENPYYDSR GQFSTDELVAEVEKR IYIDSNNNPER LLLPWLEAR ENPYYDSR IHEGCEEPATHNALAK IYIDSNNNPER LLLPWLEAR GQFSTDELVAEVEKR IHEGCEEPATHNALAK IYIDSNNNPER LLLPWLEAR ENPYYDSR GQFSTDELVAEVEK IHEGCEEPATHNALAK IYIDSNNNPER LLLPWLEAR ENPYYDSR GQFSTDELVAEVEK GQFSTDELVAEVEKR IYIDSNNNPER LLLPWLEAR ENPYYDSR GQFSTDELVAEVEKR IHEGCEEPATHNALAK IYIDSNNNPER LLLPWLEAR	1	0	5	5	6	5	5	4	4	4	5	5	4	6	5	7	5	5	6	4	6	4	4	4	5	5	5	5	6	5
CLH1_HUMAN	1	1	50.0 AA STEP	50Step_Domain_p900.0_to_950.0	900	950	50	ENPYYDSR ENPYYDSR ENPYYDSR GQCDLELINVCNENSLFK ENPYYDSR ENPYYDSR ENPYYDSR GQCDLELINVCNENSLFK ENPYYDSR GQCDLELINVCNENSLFK	ENPYYDSR ENPYYDSR ENPYYDSR GQCDLELINVCNENSLFK ENPYYDSR ENPYYDSR ENPYYDSR	1	0	1	1	1	1	2	2	1	0	1	1	2	1	2	1	1	1	1	1	2	2	1	0	1	1	2	1	2	1
CLH1_HUMAN	1	0	50.0 AA STEP	50Step_Domain_p950.0_to_1000.0	950	1000	50	RPLIDQVVQTALSETQDPEEVSVTVK KDPELWGSVLLESNPYR KDPELWGSVLLESNPYR KDPELWGSVLLESNPYR	KDPELWGSVLLESNPYR KDPELWGSVLLESNPYR	1	0.02	1	0	1	0	0	1	1	1	0	0	0	0	1	0	1	0	1	0	0	1	1	1	0	0	0	0	1	0
CLH1_HUMAN	2	2	50.0 AA STEP	50Step_Domain_p1000.0_to_1050.0	1000	1050	50	IVLDNSVFSEHR NLQNLLILTAIK IVLDNSVFSEHR NLQNLLILTAIK IVLDNSVFSEHR NLQNLLILTAIK IVLDNSVFSEHR NLQNLLILTAIK IVLDNSVFSEHR IVLDNSVFSEHR NLQNLLILTAIK IVLDNSVFSEHR NLQNLLILTAIK	IVLDNSVFSEHR IVLDNSVFSEHR IVLDNSVFSEHR NLQNLLILTAIK IVLDNSVFSEHR IVLDNSVFSEHR NLQNLLILTAIK IVLDNSVFSEHR NLQNLLILTAIK IVLDNSVFSEHR NLQNLLILTAIK	1	0	3	1	2	1	2	2	2	1	2	2	2	4	2	3	3	1	2	1	3	2	2	1	2	2	3	3	2	2
CLH1_HUMAN	1	0	50.0 AA STEP	50Step_Domain_p1050.0_to_1100.0	1050	1100	50	KFDVNTSAVQVLIEHIGNLDR KFDVNTSAVQVLIEHIGNLDR KFDVNTSAVQVLIEHIGNLDR KFDVNTSAVQVLIEHIGNLDR KFDVNTSAVQVLIEHIGNLDR	KFDVNTSAVQVLIEHIGNLDR KFDVNTSAVQVLIEHIGNLDR	1	0.02	0	0	1	0	1	0	0	1	1	1	1	0	1	0	0	0	1	0	1	0	0	1	1	1	1	0	1	0
CLH1_HUMAN	1	1	50.0 AA STEP	50Step_Domain_p1100.0_to_1150.0	1100	1150	50	EAIDSYIK EAIDSYIK EAIDSYIK EAIDSYIK EAIDSYIK EAIDSYIK EAIDSYIK	EAIDSYIK EAIDSYIK EAIDSYIK EAIDSYIK EAIDSYIK EAIDSYIK EAIDSYIK	1	0	1	1	1	1	1	1	1	1	1	1	1	1	1	1	1	1	1	1	1	1	1	1	1	1	1	1	1	1
CLH1_HUMAN	1	1	50.0 AA STEP	50Step_Domain_p1150.0_to_1200.0	1150	1200	50	LAELEEFINGPNNAHIQQVGDR LAELEEFINGPNNAHIQQVGDR LAELEEFINGPNNAHIQQVGDR LAELEEFINGPNNAHIQQVGDR LAELEEFINGPNNAHIQQVGDR	LAELEEFINGPNNAHIQQVGDR LAELEEFINGPNNAHIQQVGDR LAELEEFINGPNNAHIQQVGDR LAELEEFINGPNNAHIQQVGDR LAELEEFINGPNNAHIQQVGDR	1	0	1	1	1	1	1	0	0	1	0	1	1	0	1	1	1	1	1	1	1	0	0	1	0	1	1	0	1	1
CLH1_HUMAN	2	2	50.0 AA STEP	50Step_Domain_p1200.0_to_1250.0	1200	1250	50	LAELEEFINGPNNAHIQQVGDR LASTLVHLGEYQAAVDGAR LAELEEFINGPNNAHIQQVGDR LASTLVHLGEYQAAVDGAR LAELEEFINGPNNAHIQQVGDR LASTLVHLGEYQAAVDGAR LASTLVHLGEYQAAVDGAR LASTLVHLGEYQAAVDGAR LAELEEFINGPNNAHIQQVGDR LASTLVHLGEYQAAVDGAR LAELEEFINGPNNAHIQQVGDR LASTLVHLGEYQAAVDGAR	LAELEEFINGPNNAHIQQVGDR LASTLVHLGEYQAAVDGAR LAELEEFINGPNNAHIQQVGDR LASTLVHLGEYQAAVDGAR LASTLVHLGEYQAAVDGAR LAELEEFINGPNNAHIQQVGDR LASTLVHLGEYQAAVDGAR LAELEEFINGPNNAHIQQVGDR LASTLVHLGEYQAAVDGAR LASTLVHLGEYQAAVDGAR LAELEEFINGPNNAHIQQVGDR LASTLVHLGEYQAAVDGAR	1	0	2	2	2	2	2	1	1	2	1	2	2	1	2	3	2	2	2	2	2	1	1	2	1	2	2	1	2	2
CLH1_HUMAN	0	0	50.0 AA STEP	50Step_Domain_p1250.0_to_1300.0	1250	1300	50			1	0	0	0	0	0	0	0	0	0	0	0	0	0	0	0	0	0	0	0	0	0	0	0	0	0	0	0	0	0
CLH1_HUMAN	0	0	50.0 AA STEP	50Step_Domain_p1300.0_to_1350.0	1300	1350	50			1	0	0	0	0	0	0	0	0	0	0	0	0	0	0	0	0	0	0	0	0	0	0	0	0	0	0	0	0	0
CLH1_HUMAN	1	1	50.0 AA STEP	50Step_Domain_p1350.0_to_1400.0	1350	1400	50	VANVELYYR VANVELYYR VANVELYYR VANVELYYR VANVELYYR	VANVELYYR VANVELYYR VANVELYYR VANVELYYR VANVELYYR VANVELYYR VANVELYYR	1	0	1	1	0	1	1	1	0	1	1	1	1	1	1	1	1	1	0	1	1	1	0	1	1	1	1	1	1	1
CLH1_HUMAN	1	1	50.0 AA STEP	50Step_Domain_p1400.0_to_1450.0	1400	1450	50	VANVELYYR VANVELYYR VANVELYYR VANVELYYR VANVELYYR	VANVELYYR VANVELYYR VANVELYYR VANVELYYR VANVELYYR VANVELYYR VANVELYYR	1	0	1	1	0	1	1	1	0	1	1	1	1	1	1	1	1	1	0	1	1	1	0	1	1	1	1	1	1	1
CLH1_HUMAN	1	1	50.0 AA STEP	50Step_Domain_p1450.0_to_1500.0	1450	1500	50	TSIDAYDNFDNISLAQR SVNESLNNLFITEEDYQALR SVNESLNNLFITEEDYQALR TSIDAYDNFDNISLAQR SVNESLNNLFITEEDYQALR SVNESLNNLFITEEDYQALR TSIDAYDNFDNISLAQR	TSIDAYDNFDNISLAQR TSIDAYDNFDNISLAQR LEKHELIEFR SVNESLNNLFITEEDYQALR TSIDAYDNFDNISLAQR TSIDAYDNFDNISLAQR	1	0	1	0	1	1	0	1	2	2	0	0	1	1	2	1	1	0	1	1	0	1	2	2	0	0	1	1	2	1
CLH1_HUMAN	0	0	50.0 AA STEP	50Step_Domain_p1500.0_to_1550.0	1500	1550	50		LEKHELIEFR	1	0	0	0	0	0	0	0	0	1	0	0	0	0	0	0	0	0	0	0	0	0	0	1	0	0	0	0	0	0
CLH1_HUMAN	0	0	50.0 AA STEP	50Step_Domain_p1550.0_to_1600.0	1550	1600	50			1	0	0	0	0	0	0	0	0	0	0	0	0	0	0	0	0	0	0	0	0	0	0	0	0	0	0	0	0	0
CLH1_HUMAN	1	1	50.0 AA STEP	50Step_Domain_p1600.0_to_1650.0	1600	1650	50	VDKLDASESLR VDKLDASESLR VDKLDASESLR VDKLDASESLR VDKLDASESLR VDKLDASESLR	VDKLDASESLR VDKLDASESLR VDKLDASESLR VDKLDASESLR VDKLDASESLR VDKLDASESLR	1	0	1	1	0	0	1	1	1	1	1	1	1	1	1	1	1	1	0	0	1	1	1	1	1	1	1	1	1	1
CLH1_HUMAN	0	0	50.0 AA STEP	50Step_Domain_p1650.0_to_1675.0	1650	1675	25			1	0	0	0	0	0	0	0	0	0	0	0	0	0	0	0	0	0	0	0	0	0	0	0	0	0	0	0	0	0
CLUS_HUMAN	0	0	50.0 AA STEP	50Step_Domain_p0_to_50	0	50	50			1	0	0	0	0	0	0	0	0	0	0	0	0	0	0	0	0	0	0	0	0	0	0	0	0	0	0	0	0	0
CLUS_HUMAN	0	0	50.0 AA STEP	50Step_Domain_p50.0_to_100.0	50	100	50			1	0	0	0	0	0	0	0	0	0	0	0	0	0	0	0	0	0	0	0	0	0	0	0	0	0	0	0	0	0
CLUS_HUMAN	0	0	50.0 AA STEP	50Step_Domain_p100.0_to_150.0	100	150	50			1	0	0	0	0	0	0	0	0	0	0	0	0	0	0	0	0	0	0	0	0	0	0	0	0	0	0	0	0	0
CLUS_HUMAN	1	0	50.0 AA STEP	50Step_Domain_p150.0_to_200.0	150	200	50	ASSIIDELFQDR ASSIIDELFQDR ASSIIDELFQDR ASSIIDELFQDR	ASSIIDELFQDR	0.0045	0.02	0	0	1	0	1	1	1	0	1	0	0	0	0	0	0	0	1	0	1	1	1	0	1	0	0	0	0	0
CLUS_HUMAN	0	0	50.0 AA STEP	50Step_Domain_p200.0_to_250.0	200	250	50			1	0	0	0	0	0	0	0	0	0	0	0	0	0	0	0	0	0	0	0	0	0	0	0	0	0	0	0	0	0
CLUS_HUMAN	0	0	50.0 AA STEP	50Step_Domain_p250.0_to_300.0	250	300	50			1	0	0	0	0	0	0	0	0	0	0	0	0	0	0	0	0	0	0	0	0	0	0	0	0	0	0	0	0	0
CLUS_HUMAN	1	0	50.0 AA STEP	50Step_Domain_p300.0_to_350.0	300	350	50	EILSVDCSTNNPSQAK EILSVDCSTNNPSQAK ELDESLQVAER EILSVDCSTNNPSQAK ELDESLQVAER EILSVDCSTNNPSQAK EILSVDCSTNNPSQAK	EILSVDCSTNNPSQAK ELDESLQVAER EILSVDCSTNNPSQAK	0.0045	0.02	0	0	1	1	1	1	1	0	1	0	0	0	1	0	0	0	1	2	2	1	2	0	1	0	0	0	1	0
CLUS_HUMAN	0	0	50.0 AA STEP	50Step_Domain_p350.0_to_400.0	350	400	50	VTTVASHTSDSDVPSGVTEVVVK VTTVASHTSDSDVPSGVTEVVVK	VTTVASHTSDSDVPSGVTEVVVK	1	0	0	0	1	1	0	0	0	0	0	0	0	0	1	0	0	0	1	1	0	0	0	0	0	0	0	0	1	0
CLUS_HUMAN	0	0	50.0 AA STEP	50Step_Domain_p400.0_to_449.0	400	449	49	VTTVASHTSDSDVPSGVTEVVVK VTTVASHTSDSDVPSGVTEVVVK	VTTVASHTSDSDVPSGVTEVVVK	1	0	0	0	1	1	0	0	0	0	0	0	0	0	1	0	0	0	1	1	0	0	0	0	0	0	0	0	1	0
CXA1_HUMAN	0	0	50.0 AA STEP	50Step_Domain_p0_to_50	0	50	50			1	0	0	0	0	0	0	0	0	0	0	0	0	0	0	0	0	0	0	0	0	0	0	0	0	0	0	0	0	0
CXA1_HUMAN	0	0	50.0 AA STEP	50Step_Domain_p50.0_to_100.0	50	100	50			1	0	0	0	0	0	0	0	0	0	0	0	0	0	0	0	0	0	0	0	0	0	0	0	0	0	0	0	0	0
CXA1_HUMAN	0	0	50.0 AA STEP	50Step_Domain_p100.0_to_150.0	100	150	50			1	0	0	0	0	0	0	0	0	0	0	0	0	0	0	0	0	0	0	0	0	0	0	0	0	0	0	0	0	0
CXA1_HUMAN	0	0	50.0 AA STEP	50Step_Domain_p150.0_to_200.0	150	200	50			1	0	0	0	0	0	0	0	0	0	0	0	0	0	0	0	0	0	0	0	0	0	0	0	0	0	0	0	0	0
CXA1_HUMAN	0	0	50.0 AA STEP	50Step_Domain_p200.0_to_250.0	200	250	50			1	0	0	0	0	0	0	0	0	0	0	0	0	0	0	0	0	0	0	0	0	0	0	0	0	0	0	0	0	0
CXA1_HUMAN	0	0	50.0 AA STEP	50Step_Domain_p250.0_to_300.0	250	300	50			1	0	0	0	0	0	0	0	0	0	0	0	0	0	0	0	0	0	0	0	0	0	0	0	0	0	0	0	0	0
CXA1_HUMAN	1	0	50.0 AA STEP	50Step_Domain_p300.0_to_350.0	300	350	50	MGQAGSTISNSHAQPFDFPDDNQNSK QASEQNWANYSAEQNR LAAGHELQPLAIVDQRPSSR QASEQNWANYSAEQNR LAAGHELQPLAIVDQRPSSR QASEQNWANYSAEQNR LAAGHELQPLAIVDQRPSSR QASEQNWANYSAEQNR		0	0.02	1	0	1	0	1	0	0	0	0	0	0	0	1	0	2	0	2	0	2	0	0	0	0	0	0	0	2	0
CXA1_HUMAN	0	0	50.0 AA STEP	50Step_Domain_p350.0_to_382.0	350	382	32	LAAGHELQPLAIVDQRPSSR LAAGHELQPLAIVDQRPSSR LAAGHELQPLAIVDQRPSSR		0.0008	0	0	0	1	0	1	0	0	0	0	0	0	0	1	0	0	0	1	0	1	0	0	0	0	0	0	0	1	0
DDX1_HUMAN	0	0	50.0 AA STEP	50Step_Domain_p0_to_50	0	50	50			1	0	0	0	0	0	0	0	0	0	0	0	0	0	0	0	0	0	0	0	0	0	0	0	0	0	0	0	0	0
DDX1_HUMAN	1	0	50.0 AA STEP	50Step_Domain_p50.0_to_100.0	50	100	50	GSAFAIGSDGLCCQSR GSAFAIGSDGLCCQSR GSAFAIGSDGLCCQSR GSAFAIGSDGLCCQSR GSAFAIGSDGLCCQSR GSAFAIGSDGLCCQSR	GSAFAIGSDGLCCQSR GSAFAIGSDGLCCQSR	0	0.02	1	0	0	0	1	0	1	1	1	1	1	0	1	0	1	0	0	0	1	0	1	1	1	1	1	0	1	0
DDX1_HUMAN	1	0	50.0 AA STEP	50Step_Domain_p100.0_to_150.0	100	150	50	GSAFAIGSDGLCCQSR GSAFAIGSDGLCCQSR GSAFAIGSDGLCCQSR GSAFAIGSDGLCCQSR GSAFAIGSDGLCCQSR GSAFAIGSDGLCCQSR	GSAFAIGSDGLCCQSR GSAFAIGSDGLCCQSR	0	0.02	1	0	0	0	1	0	1	1	1	1	1	0	1	0	1	0	0	0	1	0	1	1	1	1	1	0	1	0
DDX1_HUMAN	0	0	50.0 AA STEP	50Step_Domain_p150.0_to_200.0	150	200	50			1	0	0	0	0	0	0	0	0	0	0	0	0	0	0	0	0	0	0	0	0	0	0	0	0	0	0	0	0	0
DDX1_HUMAN	0	0	50.0 AA STEP	50Step_Domain_p200.0_to_250.0	200	250	50	FNFGEEEFK		1	0	0	0	0	0	0	0	0	0	0	0	0	0	1	0	0	0	0	0	0	0	0	0	0	0	0	0	1	0
DDX1_HUMAN	0	0	50.0 AA STEP	50Step_Domain_p250.0_to_300.0	250	300	50	DGFVALSK ELAEQTLNNIK		1	0	0	0	0	0	0	0	0	0	0	0	1	0	0	0	0	0	0	0	0	0	0	0	0	0	2	0	0	0
DDX1_HUMAN	1	0	50.0 AA STEP	50Step_Domain_p300.0_to_350.0	300	350	50	ELLIIGGVAAR ELLIIGGVAAR ELLIIGGVAAR ELLIIGGVAAR ELAEQTLNNIK ELLIIGGVAAR	ELLIIGGVAAR ELLIIGGVAAR	0	0.02	1	0	0	0	1	0	1	1	1	1	1	0	1	0	1	0	0	0	1	0	1	1	1	1	1	0	1	0
DDX1_HUMAN	0	0	50.0 AA STEP	50Step_Domain_p350.0_to_400.0	350	400	50			1	0	0	0	0	0	0	0	0	0	0	0	0	0	0	0	0	0	0	0	0	0	0	0	0	0	0	0	0	0
DDX1_HUMAN	0	0	50.0 AA STEP	50Step_Domain_p400.0_to_450.0	400	450	50			1	0	0	0	0	0	0	0	0	0	0	0	0	0	0	0	0	0	0	0	0	0	0	0	0	0	0	0	0	0
DDX1_HUMAN	0	0	50.0 AA STEP	50Step_Domain_p450.0_to_500.0	450	500	50			1	0	0	0	0	0	0	0	0	0	0	0	0	0	0	0	0	0	0	0	0	0	0	0	0	0	0	0	0	0
DDX1_HUMAN	0	0	50.0 AA STEP	50Step_Domain_p500.0_to_550.0	500	550	50			1	0	0	0	0	0	0	0	0	0	0	0	0	0	0	0	0	0	0	0	0	0	0	0	0	0	0	0	0	0
DDX1_HUMAN	0	0	50.0 AA STEP	50Step_Domain_p550.0_to_600.0	550	600	50	FLICTDVAAR		1	0	0	0	0	0	0	0	1	0	0	0	0	0	0	0	0	0	0	0	0	0	1	0	0	0	0	0	0	0
DDX1_HUMAN	0	0	50.0 AA STEP	50Step_Domain_p600.0_to_650.0	600	650	50			1	0	0	0	0	0	0	0	0	0	0	0	0	0	0	0	0	0	0	0	0	0	0	0	0	0	0	0	0	0
DDX1_HUMAN	0	0	50.0 AA STEP	50Step_Domain_p650.0_to_700.0	650	700	50			1	0	0	0	0	0	0	0	0	0	0	0	0	0	0	0	0	0	0	0	0	0	0	0	0	0	0	0	0	0
DDX1_HUMAN	0	0	50.0 AA STEP	50Step_Domain_p700.0_to_740.0	700	740	40	GHVDILAPTVQELAALEK GHVDILAPTVQELAALEK GHVDILAPTVQELAALEK		0.0105	0	0	0	0	0	0	0	1	0	0	0	1	0	1	0	0	0	0	0	0	0	1	0	0	0	1	0	1	0
DESP_HUMAN	6	5	50.0 AA STEP	50Step_Domain_p0_to_50	0	50	50	AESGPDLR GVITDQNSDGYCQTGTMSR YEVTSGGGGTSR AESGPDLR GVITDQNSDGYCQTGTMSR AESGPDLR GVITDQNSDGYCQTGTMSR YEVTSGGGGTSR AESGPDLR GVITDQNSDGYCQTGTMSR YEVTSGGGGTSR AESGPDLR GVITDQNSDGYCQTGTMSR YEVTSGGGGTSR AESGPDLR GVITDQNSDGYCQTGTMSR YEVTSGGGGTSR AESGPDLR GVITDQNSDGYCQTGTMSR YEVTSGGGGTSR	AESGPDLR GVITDQNSDGYCQTGTMSR YEVTSGGGGTSR GVITDQNSDGYCQTGTMSR AESGPDLR GVITDQNSDGYCQTGTMSR YEVTSGGGGTSR GVITDQNSDGYCQTGTMSR YEVTSGGGGTSR AESGPDLR GVITDQNSDGYCQTGTMSR YEVTSGGGGTSR AESGPDLR GVITDQNSDGYCQTGTMSR AESGPDLR GVITDQNSDGYCQTGTMSR	1	0.02	6	6	6	2	7	7	5	5	7	5	5	5	7	6	6	5	6	2	8	7	5	4	7	5	5	4	8	5
DESP_HUMAN	11	11	50.0 AA STEP	50Step_Domain_p50.0_to_100.0	50	100	50	AELIVQPELK GVITDQNSDGYCQTGTMSR HQNQNTIQELLQNCSDCLMR YGDGIQLTR AELIVQPELK GVITDQNSDGYCQTGTMSR HQNQNTIQELLQNCSDCLMR YGDGIQLTR AELIVQPELK GVITDQNSDGYCQTGTMSR HQNQNTIQELLQNCSDCLMR YGDGIQLTR AELIVQPELK GVITDQNSDGYCQTGTMSR HQNQNTIQELLQNCSDCLMR YGDGIQLTR AELIVQPELK GVITDQNSDGYCQTGTMSR YGDGIQLTR AELIVQPELK GVITDQNSDGYCQTGTMSR HQNQNTIQELLQNCSDCLMR YGDGIQLTR AELIVQPELK GVITDQNSDGYCQTGTMSR HQNQNTIQELLQNCSDC…	AELIVQPELK GVITDQNSDGYCQTGTMSR HQNQNTIQELLQNCSDCLMR YGDGIQLTR AELIVQPELK GVITDQNSDGYCQTGTMSR YGDGIQLTR AELIVQPELK GVITDQNSDGYCQTGTMSR HQNQNTIQELLQNCSDCLMR YGDGIQLTR AELIVQPELK GVITDQNSDGYCQTGTMSR HQNQNTIQELLQNCSDCLMR YGDGIQLTR AELIVQPELK GVITDQNSDGYCQTGTMSR HQNQNTIQELLQNCSDCLMR YGDGIQLTR AELIVQPELK GVITDQNSDGYCQTGTMSR YGDGIQLTR AELIVQPELK GVITDQNSDGYCQTGTMSR HQNQNTIQELLQNCSDCLMR YGDGIQLTR	1	0	10	11	10	8	13	11	10	12	11	10	9	10	13	12	10	9	11	7	14	11	11	10	11	10	9	8	16	11
DESP_HUMAN	6	7	50.0 AA STEP	50Step_Domain_p100.0_to_150.0	100	150	50	LLQLQEQMR QMGQPCDAYQK YGDGIQLTR LLQLQEQMR QMGQPCDAYQK SRELDECFAQANDQMEILDSLIR YGDGIQLTR LLQLQEQMR QMGQPCDAYQK SRELDECFAQANDQMEILDSLIR YGDGIQLTR QMGQPCDAYQK SRELDECFAQANDQMEILDSLIR YGDGIQLTR LLQLQEQMR QMGQPCDAYQK SRELDECFAQANDQMEILDSLIR YGDGIQLTR LLQLQEQMR QMGQPCDAYQK SRELDECFAQANDQMEILDSLIR YGDGIQLTR LLQLQEQMR QMGQPCDAYQK SRELDECFAQANDQMEILDSLIR YGDGIQLTR	LLQLQEQMR QMGQPCDAYQK SRELDECFAQANDQMEILDSLIR YGDGIQLTR LLQLQEQMR QMGQPCDAYQK SRELDECFAQANDQMEILDSLIR YGDGIQLTR LLQLQEQMR QMGQPCDAYQK SRELDECFAQANDQMEILDSLIR YGDGIQLTR LLQLQEQMR QMGQPCDAYQK YGDGIQLTR LLQLQEQMR QMGQPCDAYQK SRELDECFAQANDQMEILDSLIR YGDGIQLTR LLQLQEQMR QMGQPCDAYQK SRELDECFAQANDQMEILDSLIR YGDGIQLTR LLQLQEQMR QMGQPCDAYQK SRELDECFAQANDQMEILDSLIR YGDGIQLTR	1	-0.02	5	7	6	7	5	5	6	6	8	7	6	7	7	7	5	6	6	6	6	5	6	5	8	7	6	6	8	6
DESP_HUMAN	7	4	50.0 AA STEP	50Step_Domain_p150.0_to_200.0	150	200	50	AEMDMVAWGVDLASVEQHINSHR GGGGYTCQSGSGWDEFTK HVTSECLGWMR AEMDMVAWGVDLASVEQHINSHR GGGGYTCQSGSGWDEFTK HVTSECLGWMR AEMDMVAWGVDLASVEQHINSHR GGGGYTCQSGSGWDEFTK HVTSECLGWMR AEMDMVAWGVDLASVEQHINSHR GGGGYTCQSGSGWDEFTK HVTSECLGWMR AEMDMVAWGVDLASVEQHINSHR GGGGYTCQSGSGWDEFTK HVTSECLGWMR AEMDMVAWGVDLASVEQHINSHR GGGGYTCQSGSGWDEFTK HVTSECLGWMR AEMDMVAWGVDLASVEQHINSHR GGGGYTCQSGSGWDEFTK HVTSECLGWMR	AEMDMVAWGVDLASVEQHINSHR GGGGYTCQSGSGWDEFTK HVTSECLGWMR AEMDMVAWGVDLASVEQHINSHR GGGGYTCQSGSGWDEFTK AEMDMVAWGVDLASVEQHINSHR GGGGYTCQSGSGWDEFTK GGGGYTCQSGSGWDEFTK AEMDMVAWGVDLASVEQHINSHR GGGGYTCQSGSGWDEFTK HVTSECLGWMR AEMDMVAWGVDLASVEQHINSHR GGGGYTCQSGSGWDEFTK AEMDMVAWGVDLASVEQHINSHR GGGGYTCQSGSGWDEFTK	0.0116	0.06	5	7	7	2	6	5	5	2	7	6	8	5	8	3	5	6	7	2	7	5	5	2	7	6	8	4	9	3
DESP_HUMAN	5	4	50.0 AA STEP	50Step_Domain_p200.0_to_250.0	200	250	50	AEMDMVAWGVDLASVEQHINSHR GIHNSIGDYR SAIYQLEEEYENLLK AEMDMVAWGVDLASVEQHINSHR GIHNSIGDYR AEMDMVAWGVDLASVEQHINSHR GIHNSIGDYR AEMDMVAWGVDLASVEQHINSHR GIHNSIGDYR SAIYQLEEEYENLLK AEMDMVAWGVDLASVEQHINSHR EKSAIYQLEEEYENLLK GIHNSIGDYR SAIYQLEEEYENLLK AEMDMVAWGVDLASVEQHINSHR GIHNSIGDYR SAIYQLEEEYENLLK AEMDMVAWGVDLASVEQHINSHR GIHNSIGDYR SAIYQLEEEYENLLK	AEMDMVAWGVDLASVEQHINSHR GIHNSIGDYR SAIYQLEEEYENLLK AEMDMVAWGVDLASVEQHINSHR GIHNSIGDYR SAIYQLEEEYENLLK AEMDMVAWGVDLASVEQHINSHR GIHNSIGDYR SAIYQLEEEYENLLK GIHNSIGDYR SAIYQLEEEYENLLK AEMDMVAWGVDLASVEQHINSHR GIHNSIGDYR AEMDMVAWGVDLASVEQHINSHR GIHNSIGDYR SAIYQLEEEYENLLK AEMDMVAWGVDLASVEQHINSHR GIHNSIGDYR SAIYQLEEEYENLLK	1	0.02	3	6	4	5	3	5	5	2	5	4	6	4	6	3	3	5	4	4	3	5	5	2	5	4	6	3	7	3
DESP_HUMAN	5	5	50.0 AA STEP	50Step_Domain_p250.0_to_300.0	250	300	50	EIMWINDCEEEELLYDWSDKNTNIAQK QLQNIIQATSR SAIYQLEEEYENLLK EIMWINDCEEEELLYDWSDKNTNIAQK QLQNIIQATSR EIMWINDCEEEELLYDWSDKNTNIAQK QLQNIIQATSR EIMWINDCEEEELLYDWSDKNTNIAQK QLQNIIQATSR SAIYQLEEEYENLLK EKSAIYQLEEEYENLLK QLQNIIQATSR SAIYQLEEEYENLLK EIMWINDCEEEELLYDWSDKNTNIAQK QLQNIIQATSR SAIYQLEEEYENLLK EIMWINDCEEEELLYDWSDKNTNIAQK QLQNIIQATSR SAIYQLEEEYENLLK	EIMWINDCEEEELLYDWSDKNTNIAQK QLQNIIQATSR SAIYQLEEEYENLLK QLQNIIQATSR SAIYQLEEEYENLLK EIMWINDCEEEELLYDWSDKNTNIAQK QLQNIIQATSR SAIYQLEEEYENLLK QLQNIIQATSR SAIYQLEEEYENLLK EIMWINDCEEEELLYDWSDKNTNIAQK QLQNIIQATSR EIMWINDCEEEELLYDWSDKNTNIAQK QLQNIIQATSR SAIYQLEEEYENLLK EIMWINDCEEEELLYDWSDKNTNIAQK QLQNIIQATSR SAIYQLEEEYENLLK	1	0	5	6	4	6	4	5	6	4	5	4	6	6	5	6	5	5	4	5	4	5	6	3	5	4	6	5	6	5
DESP_HUMAN	2	1	50.0 AA STEP	50Step_Domain_p300.0_to_350.0	300	350	50	EIMWINDCEEEELLYDWSDKNTNIAQK LKQESDQLVLNQHPASDK EIMWINDCEEEELLYDWSDKNTNIAQK EIMWINDCEEEELLYDWSDKNTNIAQK EIMWINDCEEEELLYDWSDKNTNIAQK LKQESDQLVLNQHPASDK EIMWINDCEEEELLYDWSDKNTNIAQK LKQESDQLVLNQHPASDK EIMWINDCEEEELLYDWSDKNTNIAQK LKQESDQLVLNQHPASDK	EIMWINDCEEEELLYDWSDKNTNIAQK LKQESDQLVLNQHPASDK EIMWINDCEEEELLYDWSDKNTNIAQK LKQESDQLVLNQHPASDK EIMWINDCEEEELLYDWSDKNTNIAQK LKQESDQLVLNQHPASDK EIMWINDCEEEELLYDWSDKNTNIAQK LKQESDQLVLNQHPASDK EIMWINDCEEEELLYDWSDKNTNIAQK LKQESDQLVLNQHPASDK	1	0.02	2	1	1	1	1	2	2	0	0	2	2	2	3	2	2	1	1	1	1	2	2	0	0	2	2	2	3	2
DESP_HUMAN	1	1	50.0 AA STEP	50Step_Domain_p350.0_to_400.0	350	400	50	ENAAYFQFFEEAQSTEAYLK ENAAYFQFFEEAQSTEAYLK ENAAYFQFFEEAQSTEAYLK ENAAYFQFFEEAQSTEAYLK	ENAAYFQFFEEAQSTEAYLK ENAAYFQFFEEAQSTEAYLK ENAAYFQFFEEAQSTEAYLK ENAAYFQFFEEAQSTEAYLK ENAAYFQFFEEAQSTEAYLK	1	0	0	2	2	1	2	0	0	1	0	1	1	0	1	2	0	2	2	1	2	0	0	1	0	1	1	0	1	2
DESP_HUMAN	7	6	50.0 AA STEP	50Step_Domain_p400.0_to_450.0	400	450	50	NMPLQHLLEQIK NMPLQHLLEQIKELEK NMPLQHLLEQIKELEKER QVQNLVNK NMPLQHLLEQIK NMPLQHLLEQIKELEKER QVQNLVNK NMPLQHLLEQIK NMPLQHLLEQIKELEK NMPLQHLLEQIKELEKER QVQNLVNK NMPLQHLLEQIK NMPLQHLLEQIKELEK NMPLQHLLEQIKELEKER QVQNLVNK NMPLQHLLEQIK NMPLQHLLEQIKELEK NMPLQHLLEQIKELEKER QVQNLVNK NMPLQHLLEQIK NMPLQHLLEQIKELEK NMPLQHLLEQIKELEKER QVQNLVNK NMPLQHLLEQIK NMPLQHLLEQIKELEK NMPLQHLLEQIKELEKER QVQNLVNK	NMPLQHLLEQIK NMPLQHLLEQIKELEK QVQNLVNK NMPLQHLLEQIK NMPLQHLLEQIKELEK QVQNLVNK NMPLQHLLEQIK NMPLQHLLEQIKELEK NMPLQHLLEQIKELEKER QVQNLVNK NMPLQHLLEQIK NMPLQHLLEQIKELEK QVQNLVNK NMPLQHLLEQIK NMPLQHLLEQIKELEK NMPLQHLLEQIKELEKER QVQNLVNK NMPLQHLLEQIK NMPLQHLLEQIKELEK QVQNLVNK NMPLQHLLEQIK NMPLQHLLEQIKELEK NMPLQHLLEQIKELEKER QVQNLVNK	1	0.02	7	5	5	5	8	4	7	5	6	8	8	5	9	8	7	4	5	4	9	4	7	4	6	8	8	4	11	7
DESP_HUMAN	6	7	50.0 AA STEP	50Step_Domain_p450.0_to_500.0	450	500	50	ALCDYKQDQK GDECILKDNNER IVHKGDECILK IVHKGDECILKDNNER SNKPIILR ALCDYKQDQK GDECILKDNNER IVHKGDECILK IVHKGDECILKDNNER SNKPIILR ALCDYKQDQK GDECILKDNNER IVHKGDECILK IVHKGDECILKDNNER SNKPIILR ALCDYKQDQK GDECILKDNNER IVHKGDECILK IVHKGDECILKDNNER SNKPIILR ALCDYKQDQK GDECILKDNNER IVHKGDECILK IVHKGDECILKDNNER SNKPIILR GDECILKDNNER IVHKGDECILK IVHKGDECILKDNNER SNKPIILR ALCDYKQDQK GDECILKDNNER IVHKGDECILK IV…	ALCDYKQDQK GDECILKDNNER IVHKGDECILK SNKPIILR ALCDYKQDQK GDECILKDNNER IVHKGDECILK IVHKGDECILKDNNER SNKPIILR ALCDYKQDQK GDECILKDNNER IVHKGDECILK IVHKGDECILKDNNER SNKPIILR ALCDYKQDQK GDECILKDNNER IVHKGDECILK IVHKGDECILKDNNER SNKPIILR ALCDYKQDQK GDECILKDNNER IVHKGDECILK IVHKGDECILKDNNER SNKPIILR GDECILKDNNER SNKPIILR GDECILKDNNER IVHKGDECILK IVHKGDECILKDNNER SNKPIILR	1	-0.02	6	6	7	8	6	7	6	9	6	7	5	4	7	7	6	5	7	7	7	7	6	7	6	7	5	3	8	6
DESP_HUMAN	0	0	50.0 AA STEP	50Step_Domain_p500.0_to_550.0	500	550	50	SLVSWHYCMIDIEK SLVSWHYCMIDIEK	SLVSWHYCMIDIEK SLVSWHYCMIDIEK	1	0	0	0	0	0	1	0	0	1	0	1	0	0	1	0	0	0	0	0	1	0	0	1	0	1	0	0	1	0
DESP_HUMAN	6	7	50.0 AA STEP	50Step_Domain_p550.0_to_600.0	550	600	50	NSQGSEMFGDDDKR NSQGSEMFGDDDKRK TIADLELHYQEFIR NSQGSEMFGDDDKR NSQGSEMFGDDDKRK TIADLELHYQEFIR NSQGSEMFGDDDKR NSQGSEMFGDDDKRK SLVSWHYCMIDIEK TIADLELHYQEFIR NSQGSEMFGDDDKR NSQGSEMFGDDDKRK TIADLELHYQEFIR NSQGSEMFGDDDKR NSQGSEMFGDDDKRK TIADLELHYQEFIR NSQGSEMFGDDDKR NSQGSEMFGDDDKRK TIADLELHYQEFIR NSQGSEMFGDDDKR NSQGSEMFGDDDKRK SLVSWHYCMIDIEK TIADLELHYQEFIR	NSQGSEMFGDDDKR NSQGSEMFGDDDKRK TIADLELHYQEFIR NSQGSEMFGDDDKR NSQGSEMFGDDDKRK TIADLELHYQEFIR NSQGSEMFGDDDKR NSQGSEMFGDDDKRK TIADLELHYQEFIR NSQGSEMFGDDDKR NSQGSEMFGDDDKRK SLVSWHYCMIDIEK TIADLELHYQEFIR NSQGSEMFGDDDKR NSQGSEMFGDDDKRK SLVSWHYCMIDIEK TIADLELHYQEFIR NSQGSEMFGDDDKR NSQGSEMFGDDDKRK TIADLELHYQEFIR NSQGSEMFGDDDKR NSQGSEMFGDDDKRK TIADLELHYQEFIR	1	-0.02	7	5	6	7	6	6	6	9	6	7	6	7	5	7	7	4	6	6	7	6	6	7	6	7	6	6	6	6
DESP_HUMAN	5	6	50.0 AA STEP	50Step_Domain_p600.0_to_650.0	600	650	50	IQSQFTDAQK KIQSQFTDAQK NSQGSEMFGDDDKR NSQGSEMFGDDDKRK IQSQFTDAQK KIQSQFTDAQK NSQGSEMFGDDDKR NSQGSEMFGDDDKRK IQSQFTDAQK KIQSQFTDAQK NSQGSEMFGDDDKR NSQGSEMFGDDDKRK IQSQFTDAQK KIQSQFTDAQK NSQGSEMFGDDDKR NSQGSEMFGDDDKRK IQSQFTDAQK KIQSQFTDAQK NSQGSEMFGDDDKR NSQGSEMFGDDDKRK IQSQFTDAQK KIQSQFTDAQK NSQGSEMFGDDDKR NSQGSEMFGDDDKRK IQSQFTDAQK KIQSQFTDAQK NSQGSEMFGDDDKR NSQGSEMFGDDDKRK	IQSQFTDAQK KIQSQFTDAQK NSQGSEMFGDDDKR NSQGSEMFGDDDKRK IQSQFTDAQK KIQSQFTDAQK NSQGSEMFGDDDKR NSQGSEMFGDDDKRK IQSQFTDAQK KIQSQFTDAQK NSQGSEMFGDDDKR NSQGSEMFGDDDKRK IQSQFTDAQK KIQSQFTDAQK NSQGSEMFGDDDKR NSQGSEMFGDDDKRK IQSQFTDAQK KIQSQFTDAQK NSQGSEMFGDDDKR NSQGSEMFGDDDKRK IQSQFTDAQK KIQSQFTDAQK NSQGSEMFGDDDKR NSQGSEMFGDDDKRK IQSQFTDAQK KIQSQFTDAQK NSQGSEMFGDDDKR NSQGSEMFGDDDKRK	1	-0.02	5	5	5	6	4	5	5	6	5	5	5	6	4	6	5	4	5	5	5	5	5	5	5	5	5	5	5	5
DESP_HUMAN	8	6	50.0 AA STEP	50Step_Domain_p650.0_to_700.0	650	700	50	ENDKQETWMLMELQK NLPLADQGSSHHITVK QIEHCEGR VIETNRENDKQETWMLMELQK NLPLADQGSSHHITVK QIEHCEGR VIETNRENDKQETWMLMELQK ENDKQETWMLMELQK NLPLADQGSSHHITVK QIEHCEGR VIETNRENDKQETWMLMELQK ENDKQETWMLMELQK NLPLADQGSSHHITVK QIEHCEGR VIETNRENDKQETWMLMELQK ENDKQETWMLMELQK NLPLADQGSSHHITVK VIETNRENDKQETWMLMELQK ENDKQETWMLMELQK NLPLADQGSSHHITVK VIETNRENDKQETWMLMELQK ENDKQETWMLMELQK NLPLADQGSSHHITVK VIETNRENDKQETWML…	ENDKQETWMLMELQK NLPLADQGSSHHITVK VIETNRENDKQETWMLMELQK NLPLADQGSSHHITVK ENDKQETWMLMELQK NLPLADQGSSHHITVK VIETNRENDKQETWMLMELQK ENDKQETWMLMELQK NLPLADQGSSHHITVK QIEHCEGR VIETNRENDKQETWMLMELQK ENDKQETWMLMELQK NLPLADQGSSHHITVK QIEHCEGR VIETNRENDKQETWMLMELQK ENDKQETWMLMELQK NLPLADQGSSHHITVK NLPLADQGSSHHITVK VIETNRENDKQETWMLMELQK	0.1392	0.04	9	5	6	4	9	8	7	6	5	7	10	7	10	6	9	4	6	3	10	8	7	5	5	7	10	6	12	5
DESP_HUMAN	7	6	50.0 AA STEP	50Step_Domain_p700.0_to_750.0	700	750	50	NLPLADQGSSHHITVK SVQNDSQAIAEVLNQLK NLPLADQGSSHHITVK SVQNDSQAIAEVLNQLK YCYLQNEVFGLFQK NLPLADQGSSHHITVK SVQNDSQAIAEVLNQLK YCYLQNEVFGLFQK NLPLADQGSSHHITVK SVQNDSQAIAEVLNQLK NLPLADQGSSHHITVK SVQNDSQAIAEVLNQLK YCYLQNEVFGLFQK NLPLADQGSSHHITVK SVQNDSQAIAEVLNQLK YCYLQNEVFGLFQK NLPLADQGSSHHITVK SVQNDSQAIAEVLNQLK YCYLQNEVFGLFQK	NLPLADQGSSHHITVK SVQNDSQAIAEVLNQLK NLPLADQGSSHHITVK SVQNDSQAIAEVLNQLK NLPLADQGSSHHITVK SVQNDSQAIAEVLNQLK NLPLADQGSSHHITVK SVQNDSQAIAEVLNQLK NLPLADQGSSHHITVK SVQNDSQAIAEVLNQLK NLPLADQGSSHHITVK SVQNDSQAIAEVLNQLK NLPLADQGSSHHITVK SVQNDSQAIAEVLNQLK	1	0.02	6	5	7	6	7	6	5	4	6	6	10	7	8	7	6	4	7	5	8	6	5	3	6	6	10	6	9	6
DESP_HUMAN	6	5	50.0 AA STEP	50Step_Domain_p750.0_to_800.0	750	800	50	ALLQAILQTEDMLK LENINGVTDGYLNSLCTVR LTEEETVCLDLDKVEAYR ALLQAILQTEDMLK LENINGVTDGYLNSLCTVR LTEEETVCLDLDKVEAYR YCYLQNEVFGLFQK ALLQAILQTEDMLK LENINGVTDGYLNSLCTVR LTEEETVCLDLDKVEAYR YCYLQNEVFGLFQK ALLQAILQTEDMLK LENINGVTDGYLNSLCTVR LTEEETVCLDLDKVEAYR ALLQAILQTEDMLK LENINGVTDGYLNSLCTVR LTEEETVCLDLDKVEAYR YCYLQNEVFGLFQK ALLQAILQTEDMLK LENINGVTDGYLNSLCTVR LTEEETVCLDLDKVEAYR YCYLQNEVFGLFQK ALLQAILQTEDMLK …	ALLQAILQTEDMLK LENINGVTDGYLNSLCTVR ALLQAILQTEDMLK LENINGVTDGYLNSLCTVR LTEEETVCLDLDKVEAYR ALLQAILQTEDMLK LENINGVTDGYLNSLCTVR LTEEETVCLDLDKVEAYR ALLQAILQTEDMLK LENINGVTDGYLNSLCTVR LTEEETVCLDLDKVEAYR ALLQAILQTEDMLK LENINGVTDGYLNSLCTVR LTEEETVCLDLDKVEAYR ALLQAILQTEDMLK LENINGVTDGYLNSLCTVR LTEEETVCLDLDKVEAYR ALLQAILQTEDMLK LENINGVTDGYLNSLCTVR LTEEETVCLDLDKVEAYR	1	0.02	5	4	6	5	5	5	5	5	6	6	6	6	6	6	5	3	6	4	6	5	5	4	6	6	6	5	7	5
DESP_HUMAN	6	6	50.0 AA STEP	50Step_Domain_p800.0_to_850.0	800	850	50	AQQIHSQTSQQYPLYDLDLGK IKNDLNLK LTEEETVCLDLDKVEAYR AQQIHSQTSQQYPLYDLDLGK IKNDLNLK LTEEETVCLDLDKVEAYR AQQIHSQTSQQYPLYDLDLGK IKNDLNLK LTEEETVCLDLDKVEAYR AQQIHSQTSQQYPLYDLDLGK IKNDLNLK LTEEETVCLDLDKVEAYR AQQIHSQTSQQYPLYDLDLGK IKNDLNLK LTEEETVCLDLDKVEAYR AQQIHSQTSQQYPLYDLDLGK IKNDLNLK LTEEETVCLDLDKVEAYR AQQIHSQTSQQYPLYDLDLGK IKNDLNLK LTEEETVCLDLDKVEAYR	AQQIHSQTSQQYPLYDLDLGK IKNDLNLK AQQIHSQTSQQYPLYDLDLGK IKNDLNLK LTEEETVCLDLDKVEAYR AQQIHSQTSQQYPLYDLDLGK IKNDLNLK LTEEETVCLDLDKVEAYR AQQIHSQTSQQYPLYDLDLGK IKNDLNLK LTEEETVCLDLDKVEAYR AQQIHSQTSQQYPLYDLDLGK IKNDLNLK LTEEETVCLDLDKVEAYR AQQIHSQTSQQYPLYDLDLGK IKNDLNLK LTEEETVCLDLDKVEAYR AQQIHSQTSQQYPLYDLDLGK IKNDLNLK LTEEETVCLDLDKVEAYR	1	0	5	6	6	6	4	7	6	5	5	5	8	7	6	6	5	5	6	5	5	7	6	4	5	5	8	6	7	5
DESP_HUMAN	5	5	50.0 AA STEP	50Step_Domain_p850.0_to_900.0	850	900	50	AQQIHSQTSQQYPLYDLDLGK DNYQAFCK AQQIHSQTSQQYPLYDLDLGK DNYQAFCK AQQIHSQTSQQYPLYDLDLGK DNYQAFCK AQQIHSQTSQQYPLYDLDLGK DNYQAFCK AQQIHSQTSQQYPLYDLDLGK DNYQAFCK AQQIHSQTSQQYPLYDLDLGK DNYQAFCK AQQIHSQTSQQYPLYDLDLGK DNYQAFCK IDKQIDFRLWDLEK	AQQIHSQTSQQYPLYDLDLGK AQQIHSQTSQQYPLYDLDLGK AQQIHSQTSQQYPLYDLDLGK DNYQAFCK AQQIHSQTSQQYPLYDLDLGK DNYQAFCK AQQIHSQTSQQYPLYDLDLGK DNYQAFCK AQQIHSQTSQQYPLYDLDLGK AQQIHSQTSQQYPLYDLDLGK DNYQAFCK	1	0	4	5	5	4	4	6	5	4	4	4	7	5	6	5	4	4	5	3	4	6	5	3	4	4	7	4	7	4
DESP_HUMAN	5	5	50.0 AA STEP	50Step_Domain_p900.0_to_950.0	900	950	50	FGDSNTVMR NLHSEISGK QDSLESMK RQDSLESMK FGDSNTVMR IAELCANSIK NLHSEISGK QDSLESMK RQDSLESMK FGDSNTVMR NLHSEISGK QDSLESMK RQDSLESMK FGDSNTVMR NLHSEISGK QDSLESMK RQDSLESMK FGDSNTVMR NLHSEISGK QDSLESMK RQDSLESMK RRQDSLESMK FGDSNTVMR NLHSEISGK QDSLESMK RQDSLESMK FGDSNTVMR IAELCANSIK NLHSEISGK QDSLESMK RQDSLESMK	FGDSNTVMR NLHSEISGK QDSLESMK RQDSLESMK FGDSNTVMR NLHSEISGK QDSLESMK RQDSLESMK FGDSNTVMR NLHSEISGK QDSLESMK RQDSLESMK FGDSNTVMR NLHSEISGK QDSLESMK RQDSLESMK FGDSNTVMR NLHSEISGK QDSLESMK RQDSLESMK FGDSNTVMR NLHSEISGK QDSLESMK RQDSLESMK FGDSNTVMR NLHSEISGK QDSLESMK RQDSLESMK	1	0	5	5	6	5	4	4	4	5	6	4	5	5	4	6	5	4	6	4	5	4	4	4	6	4	5	4	5	5
DESP_HUMAN	8	7	50.0 AA STEP	50Step_Domain_p950.0_to_1000.0	950	1000	50	TMIQSPSGVILQEAADVHAR IAELCANSIK TMIQSPSGVILQEAADVHAR TMIQSPSGVILQEAADVHAR TMIQSPSGVILQEAADVHAR TMIQSPSGVILQEAADVHAR TMIQSPSGVILQEAADVHAR IAELCANSIK TMIQSPSGVILQEAADVHAR	TMIQSPSGVILQEAADVHAR TMIQSPSGVILQEAADVHAR TMIQSPSGVILQEAADVHAR TMIQSPSGVILQEAADVHAR TMIQSPSGVILQEAADVHAR TMIQSPSGVILQEAADVHAR TMIQSPSGVILQEAADVHAR	1	0.02	9	5	9	5	6	8	6	6	8	7	6	7	9	8	9	4	9	4	7	8	6	5	8	7	6	6	11	7
DESP_HUMAN	9	9	50.0 AA STEP	50Step_Domain_p1000.0_to_1050.0	1000	1050	50	NTKIEVLEEELR TMIQSPSGVILQEAADVHAR IEVLEEELR NTKIEVLEEELR TMIQSPSGVILQEAADVHAR IEVLEEELR NTKIEVLEEELR TMIQSPSGVILQEAADVHAR IEVLEEELR NTKIEVLEEELR TMIQSPSGVILQEAADVHAR IEVLEEELR NTKIEVLEEELR TMIQSPSGVILQEAADVHAR IEVLEEELR NTKIEVLEEELR TMIQSPSGVILQEAADVHAR IEVLEEELR NTKIEVLEEELR TMIQSPSGVILQEAADVHAR	IEVLEEELR NTKIEVLEEELR TMIQSPSGVILQEAADVHAR IEVLEEELR TMIQSPSGVILQEAADVHAR IEVLEEELR NTKIEVLEEELR TMIQSPSGVILQEAADVHAR IEVLEEELR NTKIEVLEEELR TMIQSPSGVILQEAADVHAR IEVLEEELR NTKIEVLEEELR TMIQSPSGVILQEAADVHAR TMIQSPSGVILQEAADVHAR IEVLEEELR NTKIEVLEEELR TMIQSPSGVILQEAADVHAR	1	0	10	10	10	6	9	12	8	9	10	9	9	7	10	10	10	8	10	5	10	12	8	7	10	9	9	6	12	9
DESP_HUMAN	6	6	50.0 AA STEP	50Step_Domain_p1050.0_to_1100.0	1050	1100	50	LASLEELK LASLEELKR YQAECSQFK LASLEELK LASLEELKR YQAECSQFK LASLEELK LASLEELKR YQAECSQFK LASLEELK LASLEELKR YQAECSQFK LASLEELK LASLEELKR YQAECSQFK LASLEELK LASLEELKR YQAECSQFK LASLEELK LASLEELKR YQAECSQFK	LASLEELK LASLEELKR YQAECSQFK LASLEELK LASLEELKR YQAECSQFK LASLEELK LASLEELKR YQAECSQFK LASLEELK LASLEELKR YQAECSQFK LASLEELK LASLEELKR YQAECSQFK LASLEELK LASLEELKR YQAECSQFK LASLEELK LASLEELKR YQAECSQFK	1	0	7	7	5	7	5	5	6	5	6	5	5	9	6	7	7	6	5	6	6	5	6	4	6	5	5	7	7	6
DESP_HUMAN	10	8	50.0 AA STEP	50Step_Domain_p1100.0_to_1150.0	1100	1150	50	FDQQKNDYDQLQK LTYEIEDEKR LTYEIEDEKRR QCEKENLGWQK SVEDRFDQQK SVEDRFDQQKNDYDQLQK FDQQKNDYDQLQK KSVEDRFDQQK LTYEIEDEKR NDYDQLQK QCEKENLGWQK SVEDRFDQQK SVEDRFDQQKNDYDQLQK FDQQKNDYDQLQK KSVEDRFDQQK LTYEIEDEKR LTYEIEDEKRR NDYDQLQK QCEKENLGWQK SVEDRFDQQK SVEDRFDQQKNDYDQLQK FDQQKNDYDQLQK LTYEIEDEK LTYEIEDEKR LTYEIEDEKRR NDYDQLQK QCEKENLGWQK SVEDRFDQQK SVEDRFDQQKNDYDQLQK LTYEIEDEKR LTYEIEDEKRR NDYDQLQK QC…	FDQQKNDYDQLQK LTYEIEDEKR NDYDQLQK QCEKENLGWQK SVEDRFDQQK SVEDRFDQQKNDYDQLQK FDQQKNDYDQLQK LTYEIEDEKR NDYDQLQK QCEKENLGWQK SVEDRFDQQKNDYDQLQK FDQQKNDYDQLQK LTYEIEDEKR LTYEIEDEKRR NDYDQLQK QCEKENLGWQK SVEDRFDQQK SVEDRFDQQKNDYDQLQK FDQQKNDYDQLQK LTYEIEDEKR QCEKENLGWQK SVEDRFDQQK SVEDRFDQQKNDYDQLQK FDQQKNDYDQLQK LTYEIEDEKR NDYDQLQK QCEKENLGWQK SVEDRFDQQK SVEDRFDQQKNDYDQLQK FDQQKNDYDQLQK LTYEIEDEKR ND…	1	0.04	10	8	10	7	9	10	10	7	9	10	10	6	9	10	10	7	10	6	10	10	11	6	9	10	10	5	11	9
DESP_HUMAN	7	6	50.0 AA STEP	50Step_Domain_p1150.0_to_1200.0	1150	1200	50	EYENELAK KREYENELAK NHYNEEMSNLR QCEKENLGWQK VLLQEEGTR EYENELAK KREYENELAK NHYNEEMSNLR QCEKENLGWQK VLLQEEGTR EYENELAK KREYENELAK NHYNEEMSNLR QCEKENLGWQK VLLQEEGTR EYENELAK KREYENELAK NHYNEEMSNLR QCEKENLGWQK VLLQEEGTR EYENELAK KREYENELAK NHYNEEMSNLR QCEKENLGWQK EYENELAK KREYENELAK NHYNEEMSNLR QCEKENLGWQK VLLQEEGTR KREYENELAK NHYNEEMSNLR QCEKENLGWQK VLLQEEGTR	EYENELAK KREYENELAK NHYNEEMSNLR QCEKENLGWQK KREYENELAK NHYNEEMSNLR QCEKENLGWQK EYENELAK KREYENELAK NHYNEEMSNLR QCEKENLGWQK VLLQEEGTR EYENELAK KREYENELAK NHYNEEMSNLR QCEKENLGWQK EYENELAK KREYENELAK NHYNEEMSNLR QCEKENLGWQK EYENELAK KREYENELAK NHYNEEMSNLR EYENELAK KREYENELAK NHYNEEMSNLR	1	0.02	7	7	8	5	7	6	7	7	7	7	7	7	5	6	7	6	8	4	8	6	7	6	7	7	7	6	6	5
DESP_HUMAN	9	8	50.0 AA STEP	50Step_Domain_p1200.0_to_1250.0	1200	1250	50	DLKDEIVR EISMQKEDDSK NHYNEEMSNLR NKYETEINITK TTIKEISMQKEDDSK YETEINITK DLKDEIVR EISMQKEDDSK NHYNEEMSNLR NKYETEINITK TTIKEISMQKEDDSK YETEINITK DLKDEIVR EISMQKEDDSK NHYNEEMSNLR NKYETEINITK TTIKEISMQKEDDSK YETEINITK DLKDEIVR EISMQKEDDSK NHYNEEMSNLR NKYETEINITK TTIKEISMQKEDDSK YETEINITK DLKDEIVR EISMQKEDDSK NHYNEEMSNLR NKYETEINITK TTIKEISMQKEDDSK YETEINITK DLKDEIVR EISMQKEDDSK NHYNEEMSNLR NKYETEINITK…	DLKDEIVR EISMQKEDDSK NHYNEEMSNLR NKYETEINITK TTIKEISMQKEDDSK YETEINITK DLKDEIVR EISMQKEDDSK NHYNEEMSNLR NKYETEINITK YETEINITK DLKDEIVR EISMQKEDDSK NHYNEEMSNLR NKYETEINITK TTIKEISMQKEDDSK YETEINITK EISMQKEDDSK NHYNEEMSNLR NKYETEINITK TTIKEISMQKEDDSK DLKDEIVR EISMQKEDDSK NHYNEEMSNLR NKYETEINITK YETEINITK DLKDEIVR EISMQKEDDSK NHYNEEMSNLR NKYETEINITK YETEINITK DLKDEIVR EISMQKEDDSK NHYNEEMSNLR NKYETEI…	1	0.02	9	10	9	7	8	9	8	7	9	9	9	9	8	8	9	8	9	6	9	9	9	6	9	9	9	7	9	7
DESP_HUMAN	7	8	50.0 AA STEP	50Step_Domain_p1250.0_to_1300.0	1250	1300	50	ACGSEIMQK AEENALQQK DLKDEIVR KQHLEIELK LNDSILQATEQR QHLEIELK RAEENALQQK ACGSEIMQK AEENALQQK DLKDEIVR KQHLEIELK LNDSILQATEQR QHLEIELK RAEENALQQK ACGSEIMQK AEENALQQK DLKDEIVR KQHLEIELK LNDSILQATEQR QHLEIELK RAEENALQQK ACGSEIMQK AEENALQQK DLKDEIVR KQHLEIELK LNDSILQATEQR QHLEIELK RAEENALQQK ACGSEIMQK AEENALQQK DLKDEIVR KQHLEIELK LNDSILQATEQR QHLEIELK ACGSEIMQK AEENALQQK DLKDEIVR KQHLEIELK LNDSILQATEQ…	ACGSEIMQK DLKDEIVR KQHLEIELK LNDSILQATEQR QHLEIELK RAEENALQQK ACGSEIMQK DLKDEIVR KQHLEIELK LNDSILQATEQR QHLEIELK RAEENALQQK ACGSEIMQK DLKDEIVR KQHLEIELK LNDSILQATEQR QHLEIELK RAEENALQQK ACGSEIMQK KQHLEIELK LNDSILQATEQR RAEENALQQK ACGSEIMQK DLKDEIVR KQHLEIELK LNDSILQATEQR QHLEIELK RAEENALQQK ACGSEIMQK DLKDEIVR KQHLEIELK LNDSILQATEQR QHLEIELK RAEENALQQK ACGSEIMQK AEENALQQK DLKDEIVR KQHLEIELK LNDSIL…	1	-0.02	8	8	7	8	6	6	7	6	6	7	10	9	8	10	8	7	7	7	7	6	7	5	6	7	10	7	9	9
DESP_HUMAN	8	8	50.0 AA STEP	50Step_Domain_p1300.0_to_1350.0	1300	1350	50	AEFQEEAK AEFQEEAKR HKQSLEEAAK LKAEFQEEAKR QSLEEAAK RWEYENELSK AEFQEEAK AEFQEEAKR HKQSLEEAAK LKAEFQEEAK LKAEFQEEAKR QSLEEAAK RWEYENELSK AEFQEEAK AEFQEEAKR HKQSLEEAAK LKAEFQEEAK LKAEFQEEAKR QSLEEAAK RWEYENELSK AEFQEEAK AEFQEEAKR HKQSLEEAAK LKAEFQEEAK LKAEFQEEAKR QSLEEAAK RWEYENELSK AEFQEEAK AEFQEEAKR HKQSLEEAAK LKAEFQEEAKR QSLEEAAK RWEYENELSK AEFQEEAK AEFQEEAKR HKQSLEEAAK LKAEFQEEAK QSLEEAAK RWEYEN…	AEFQEEAK AEFQEEAKR HKQSLEEAAK LKAEFQEEAK LKAEFQEEAKR QSLEEAAK RWEYENELSK AEFQEEAK AEFQEEAKR HKQSLEEAAK LKAEFQEEAK LKAEFQEEAKR QSLEEAAK RWEYENELSK AEFQEEAKR HKQSLEEAAK LKAEFQEEAK LKAEFQEEAKR QSLEEAAK RWEYENELSK AEFQEEAK AEFQEEAKR HKQSLEEAAK QSLEEAAK AEFQEEAK AEFQEEAKR HKQSLEEAAK LKAEFQEEAK LKAEFQEEAKR QSLEEAAK RWEYENELSK AEFQEEAK HKQSLEEAAK LKAEFQEEAK QSLEEAAK AEFQEEAK AEFQEEAKR HKQSLEEAAK LKAEFQE…	1	0	6	10	9	10	8	7	7	5	7	9	9	6	7	9	6	8	9	8	9	7	7	4	7	9	9	5	8	8
DESP_HUMAN	6	6	50.0 AA STEP	50Step_Domain_p1350.0_to_1400.0	1350	1400	50	NNYDEEIISLK NNYDEEIISLKNQFETEINITK NQFETEINITK TTIHQLTMQK TTIHQLTMQKEEDTSGYR VRNNYDEEIISLK AQIDNLTR NNYDEEIISLK NNYDEEIISLKNQFETEINITK NQFETEINITK TTIHQLTMQK TTIHQLTMQKEEDTSGYR VRNNYDEEIISLK NNYDEEIISLK NQFETEINITK TTIHQLTMQK VRNNYDEEIISLK NNYDEEIISLK NQFETEINITK TTIHQLTMQK TTIHQLTMQKEEDTSGYR VRNNYDEEIISLK NNYDEEIISLK NNYDEEIISLKNQFETEINITK NQFETEINITK TTIHQLTMQK TTIHQLTMQKEEDTSGYR VRNNYDEEIISLK …	NNYDEEIISLK NNYDEEIISLKNQFETEINITK NQFETEINITK TTIHQLTMQK TTIHQLTMQKEEDTSGYR VRNNYDEEIISLK NNYDEEIISLK NQFETEINITK TTIHQLTMQK TTIHQLTMQKEEDTSGYR VRNNYDEEIISLK NNYDEEIISLK NQFETEINITK TTIHQLTMQK VRNNYDEEIISLK NNYDEEIISLK NNYDEEIISLKNQFETEINITK NQFETEINITK TTIHQLTMQK VRNNYDEEIISLK NNYDEEIISLK NQFETEINITK TTIHQLTMQK TTIHQLTMQKEEDTSGYR VRNNYDEEIISLK AQIDNLTR NNYDEEIISLK NQFETEINITK TTIHQLTMQK VRNNYDE…	1	0	7	7	8	8	4	5	6	7	7	6	5	7	4	5	7	6	8	7	5	5	6	6	7	6	5	6	5	4
DESP_HUMAN	7	8	50.0 AA STEP	50Step_Domain_p1400.0_to_1450.0	1400	1450	50	KQQLEVELR NTLTQTTENLR QQLEVELR RVEEDIQQQK SLSEEIKR KQQLEVELR NTLTQTTENLR QQLEVELR RVEEDIQQQK SLSEEIKR KQQLEVELR NTLTQTTENLR QQLEVELR RVEEDIQQQK SLSEEIKR KQQLEVELR NTLTQTTENLR QQLEVELR RVEEDIQQQK SLSEEIKR KQQLEVELR NTLTQTTENLR QQLEVELR RVEEDIQQQK SLSEEIKR KQQLEVELR NTLTQTTENLR QQLEVELR RVEEDIQQQK SLSEEIKR KQQLEVELR NTLTQTTENLR QQLEVELR RVEEDIQQQK SLSEEIKR	KQQLEVELR NTLTQTTENLR QQLEVELR RVEEDIQQQK SLSEEIKR KQQLEVELR NTLTQTTENLR QQLEVELR RVEEDIQQQK SLSEEIKR KQQLEVELR NTLTQTTENLR QQLEVELR RVEEDIQQQK KQQLEVELR NTLTQTTENLR QQLEVELR RVEEDIQQQK KQQLEVELR NTLTQTTENLR QQLEVELR RVEEDIQQQK SLSEEIKR KQQLEVELR NTLTQTTENLR QQLEVELR RVEEDIQQQK SLSEEIKR KQQLEVELR NTLTQTTENLR QQLEVELR RVEEDIQQQK SLSEEIKR	1	-0.02	8	8	8	8	6	6	8	7	7	7	8	9	7	8	8	7	8	7	7	6	8	6	7	7	8	7	8	7
DESP_HUMAN	5	6	50.0 AA STEP	50Step_Domain_p1450.0_to_1500.0	1450	1500	50	KQQLEVELR QLIDKETNDR QQLEVELR QSLDDAAK KQQLEVELR QLIDKETNDR QLIDKETNDRK QQLEVELR QSLDDAAK KQQLEVELR LKQLIDKETNDR QLIDKETNDR QQLEVELR QSLDDAAK KQQLEVELR QLIDKETNDR QQLEVELR QSLDDAAK KQQLEVELR QLIDKETNDR QQLEVELR QSLDDAAK KQQLEVELR QLIDKETNDR QQLEVELR KQQLEVELR QLIDKETNDR QQLEVELR QSLDDAAK	KQQLEVELR QLIDKETNDR QQLEVELR QSLDDAAK YKQSLDDAAK KQQLEVELR QLIDKETNDR QLIDKETNDRK QQLEVELR QSLDDAAK YKQSLDDAAK KQQLEVELR QLIDKETNDR QQLEVELR QSLDDAAK KQQLEVELR QLIDKETNDR QQLEVELR QSLDDAAK YKQSLDDAAK KQQLEVELR LKQLIDKETNDR QLIDKETNDR QQLEVELR QSLDDAAK KQQLEVELR QLIDKETNDR QQLEVELR QSLDDAAK KQQLEVELR QLIDKETNDR QQLEVELR QSLDDAAK	0.5858	-0.02	5	7	6	8	5	5	5	7	5	6	4	6	4	6	5	6	6	7	6	5	5	6	5	6	4	5	5	5
DESP_HUMAN	4	5	50.0 AA STEP	50Step_Domain_p1500.0_to_1550.0	1500	1550	50	LKVQEQELTR TVKDQDITR VQEQELTR LKVQEQELTR TVKDQDITR VQEQELTR LKVQEQELTR TVKDQDITR VQEQELTR LKVQEQELTR TVKDQDITR VQEQELTR ANSSATETINK LKVQEQELTR TVKDQDITR VQEQELTR LKVQEQELTR TVKDQDITR VQEQELTR ANSSATETINK LKVQEQELTR VQEQELTR	LKVQEQELTR TVKDQDITR VQEQELTR LKVQEQELTR TVKDQDITR VQEQELTR LKVQEQELTR TVKDQDITR VQEQELTR LKVQEQELTR TVKDQDITR VQEQELTR LKVQEQELTR TVKDQDITR VQEQELTR LKVQEQELTR TVKDQDITR VQEQELTR LKVQEQELTR TVKDQDITR VQEQELTR	1	-0.02	4	5	4	5	4	4	4	5	5	4	4	5	3	5	4	4	4	4	4	4	4	4	5	4	4	4	4	4
DESP_HUMAN	4	2	50.0 AA STEP	50Step_Domain_p1550.0_to_1600.0	1550	1600	50	KKLEEELEGMR LEEELEGMR QKVEEELNR TVKDQDITR KKLEEELEGMR LEEELEGMR QKVEEELNR TVKDQDITR KKLEEELEGMR LEEELEGMR QKVEEELNR TVKDQDITR KKLEEELEGMR LEEELEGMR QKVEEELNR TVKDQDITR LEEELEGMR QKVEEELNR TVKDQDITR KKLEEELEGMR KLEEELEGMR LEEELEGMR QKVEEELNR TVKDQDITR KKLEEELEGMR KLEEELEGMR LEEELEGMR QKVEEELNR	LEEELEGMR TVKDQDITR TVKDQDITR KKLEEELEGMR LEEELEGMR QKVEEELNR TVKDQDITR QKVEEELNR TVKDQDITR KKLEEELEGMR QKVEEELNR TVKDQDITR TVKDQDITR LEEELEGMR QKVEEELNR TVKDQDITR	0.5858	0.04	4	2	4	1	4	4	4	2	3	4	5	1	4	3	4	2	4	1	4	4	4	2	3	4	5	1	5	3
DESP_HUMAN	6	5	50.0 AA STEP	50Step_Domain_p1600.0_to_1650.0	1600	1650	50	ITNLTQQLEQASIVK KKLEEELEGMR LEEELEGMR DVLDGHLR ITNLTQQLEQASIVK KKLEEELEGMR LEEELEGMR DVLDGHLR ITNLTQQLEQASIVK KKLEEELEGMR LEEELEGMR SLKEQAIK DVLDGHLR ITNLTQQLEQASIVK KKLEEELEGMR LEEELEGMR DVLDGHLR ITNLTQQLEQASIVK LEEELEGMR DVLDGHLR ITNLTQQLEQASIVK KKLEEELEGMR KLEEELEGMR LEEELEGMR DVLDGHLR ITNLTQQLEQASIVK KKLEEELEGMR KLEEELEGMR LEEELEGMR	DVLDGHLR ITNLTQQLEQASIVK LEEELEGMR DVLDGHLR ITNLTQQLEQASIVK DVLDGHLR ITNLTQQLEQASIVK KKLEEELEGMR LEEELEGMR DVLDGHLR ITNLTQQLEQASIVK DVLDGHLR ITNLTQQLEQASIVK KKLEEELEGMR DVLDGHLR ITNLTQQLEQASIVK DVLDGHLR ITNLTQQLEQASIVK LEEELEGMR	1	0.02	5	6	6	5	6	6	7	5	5	5	7	5	8	6	5	5	6	4	7	6	7	4	5	5	7	4	9	5
DESP_HUMAN	6	6	50.0 AA STEP	50Step_Domain_p1650.0_to_1700.0	1650	1700	50	LSSEVEALR LSSEVEALRR QLLQEQESVK RLSSEVEALR RQLLQEQESVK SLNESKIEIER LSSEVEALR QLLQEQESVK RLSSEVEALR RQLLQEQESVK SLNESKIEIER LSSEVEALR QLLQEQESVK RLSSEVEALR RQLLQEQESVK SLNESKIEIER LSSEVEALR QLLQEQESVK RLSSEVEALR RQLLQEQESVK SLNESKIEIER LSSEVEALR QLLQEQESVK RLSSEVEALR RQLLQEQESVK SLNESKIEIER LSSEVEALR QLLQEQESVK RLSSEVEALR LSSEVEALR QLLQEQESVK RLSSEVEALR RQLLQEQESVK	LSSEVEALR QLLQEQESVK RLSSEVEALR RQLLQEQESVK LSSEVEALR QLLQEQESVK RQLLQEQESVK SLNESKIEIER LSSEVEALR LSSEVEALRR QLLQEQESVK RLSSEVEALR RQLLQEQESVK SLNESKIEIER LSSEVEALR QLLQEQESVK RLSSEVEALR RQLLQEQESVK SLNESKIEIER LSSEVEALR LSSEVEALRR QLLQEQESVK RLSSEVEALR RQLLQEQESVK SLNESKIEIER LSSEVEALR QLLQEQESVK RLSSEVEALR RQLLQEQESVK LSSEVEALR QLLQEQESVK	1	0	8	5	7	6	5	8	6	9	7	7	5	6	5	2	8	4	7	5	6	8	6	7	7	7	5	5	6	2
DESP_HUMAN	14	14	50.0 AA STEP	50Step_Domain_p1700.0_to_1750.0	1700	1750	50	EHLMLEEELR GRSEADSDKNATILELR LEYDDLRR LQSLTENLTK LQSLTENLTKEHLMLEEELR NATILELR SEADSDKNATILELR SLNESKIEIER EHLMLEEELR GRSEADSDKNATILELR LEYDDLRR LQSLTENLTK NATILELR NLRLEYDDLR SEADSDKNATILELR SLNESKIEIER EHLMLEEELR GRSEADSDKNATILELR LQSLTENLTK LQSLTENLTKEHLMLEEELR NATILELR NLRLEYDDLR SEADSDKNATILELR SLNESKIEIER EHLMLEEELR GRSEADSDKNATILELR LQSLTENLTK LQSLTENLTKEHLMLEEELR NATILELR SEADSDKNATILELR …	EHLMLEEELR GRSEADSDKNATILELR LQSLTENLTK LQSLTENLTKEHLMLEEELR NATILELR SEADSDKNATILELR EHLMLEEELR GRSEADSDKNATILELR LQSLTENLTK LQSLTENLTKEHLMLEEELR NATILELR NLRLEYDDLR SEADSDKNATILELR SLNESKIEIER EHLMLEEELR LQSLTENLTK LQSLTENLTKEHLMLEEELR NATILELR NLRLEYDDLR SEADSDKNATILELR SLNESKIEIER EHLMLEEELR GRSEADSDKNATILELR LQSLTENLTK LQSLTENLTKEHLMLEEELR NATILELR NLRLEYDDLR SEADSDKNATILELR SLNESKIEIER EHLM…	1	0	16	15	15	14	13	12	15	15	20	16	8	9	12	14	16	12	16	12	14	12	16	12	21	16	8	7	14	12
DESP_HUMAN	11	9	50.0 AA STEP	50Step_Domain_p1750.0_to_1800.0	1750	1800	50	ENLRQEIEK GRSEADSDKNATILELR NATILELR SEADSDKNATILELR SQLQISNNR TLELQGLINDLQR ENLRQEIEK ERENLRQEIEK GRSEADSDKNATILELR NATILELR SEADSDKNATILELR SQLQISNNR TLELQGLINDLQR ENLRQEIEK GRSEADSDKNATILELR NATILELR SEADSDKNATILELR SQLQISNNR TLELQGLINDLQR ENLRQEIEK GRSEADSDKNATILELR NATILELR SEADSDKNATILELR SQLQISNNR TLELQGLINDLQR ENLRQEIEK GRSEADSDKNATILELR NATILELR SEADSDKNATILELR SQLQISNNR TLELQGLINDLQR EN…	ENLRQEIEK GRSEADSDKNATILELR NATILELR SEADSDKNATILELR SQLQISNNR TLELQGLINDLQR ENLRQEIEK GRSEADSDKNATILELR NATILELR SEADSDKNATILELR SQLQISNNR TLELQGLINDLQR ENLRQEIEK NATILELR SEADSDKNATILELR SQLQISNNR TLELQGLINDLQR ENLRQEIEK GRSEADSDKNATILELR NATILELR SEADSDKNATILELR SQLQISNNR TLELQGLINDLQR ENLRQEIEK GRSEADSDKNATILELR NATILELR SEADSDKNATILELR SQLQISNNR TLELQGLINDLQR ENLRQEIEK NATILELR SQLQISNNR TLE…	1	0.04	12	10	11	8	10	8	13	9	12	11	6	7	10	12	12	8	12	7	11	8	14	7	12	11	6	6	12	11
DESP_HUMAN	2	2	50.0 AA STEP	50Step_Domain_p1800.0_to_1850.0	1800	1850	50	NQCTQVVQER STLEAETR NQCTQVVQER STLEAETR NQCTQVVQER STLEAETR NQCTQVVQER STLEAETR NQCTQVVQER STLEAETR NQCTQVVQER STLEAETR NQCTQVVQER STLEAETR	NQCTQVVQER STLEAETR NQCTQVVQER STLEAETR NQCTQVVQER STLEAETR NQCTQVVQER STLEAETR NQCTQVVQER STLEAETR NQCTQVVQER STLEAETR STLEAETR	1	0	2	2	2	2	2	2	2	2	2	2	2	2	2	1	2	2	2	2	2	2	2	2	2	2	2	2	2	1
DESP_HUMAN	2	2	50.0 AA STEP	50Step_Domain_p1850.0_to_1900.0	1850	1900	50	QQIQNDLNQWK QQIQNDLNQWK QQIQNDLNQWK QQIQNDLNQWK QQIQNDLNQWK QQIQNDLNQWK QQIQNDLNQWK	QQIQNDLNQWK QQIQNDLNQWK QQIQNDLNQWK QQIQNDLNQWK QQIQNDLNQWK QQIQNDLNQWK QQIQNDLNQWK	1	0	2	2	2	2	2	2	2	2	3	2	2	2	2	2	2	2	2	2	2	2	2	2	3	2	2	2	2	2
DESP_HUMAN	1	1	50.0 AA STEP	50Step_Domain_p1900.0_to_1950.0	1900	1950	50	ETQSQLETER ETQSQLETER KLEDSTRETQSQLETER ETQSQLETER ETQSQLETER LEDSTRETQSQLETER KLEDSTRETQSQLETER ETQSQLETER	ETQSQLETER KLEDSTRETQSQLETER ETQSQLETER LEDSTRETQSQLETER ETQSQLETER ETQSQLETER LEDSTRETQSQLETER ETQSQLETER	1	0	1	0	2	2	1	2	2	1	1	2	0	0	1	1	1	0	2	2	1	2	2	1	1	2	0	0	1	1
DESP_HUMAN	12	11	50.0 AA STEP	50Step_Domain_p1950.0_to_2000.0	1950	2000	50	ETQTECEWTVDTSK ETQTECEWTVDTSKLVFDGLR KSVEEVASEIQPFLR KVTAMQLYECQLIDK SVEEVASEIQPFLR VTAMQLYECQLIDK ETQTECEWTVDTSK KSVEEVASEIQPFLR KVTAMQLYECQLIDK SVEEVASEIQPFLR VTAMQLYECQLIDK ETQTECEWTVDTSK ETQTECEWTVDTSKLVFDGLR KSVEEVASEIQPFLR KVTAMQLYECQLIDK SVEEVASEIQPFLR VTAMQLYECQLIDK VTAMQLYECQLIDKTTLDK ETQTECEWTVDTSK KSVEEVASEIQPFLR KVTAMQLYECQLIDK SVEEVASEIQPFLR VTAMQLYECQLIDK VTAMQLYECQLIDKTTLDK ETQTECE…	ETQTECEWTVDTSK KSVEEVASEIQPFLR KVTAMQLYECQLIDK SVEEVASEIQPFLR VTAMQLYECQLIDK ETQTECEWTVDTSK ETQTECEWTVDTSKLVFDGLR KSVEEVASEIQPFLR KVTAMQLYECQLIDK SVEEVASEIQPFLR VTAMQLYECQLIDK ETQTECEWTVDTSK ETQTECEWTVDTSKLVFDGLR KSVEEVASEIQPFLR KVTAMQLYECQLIDK SVEEVASEIQPFLR VTAMQLYECQLIDK ETQTECEWTVDTSK ETQTECEWTVDTSKLVFDGLR KSVEEVASEIQPFLR KVTAMQLYECQLIDK SVEEVASEIQPFLR VTAMQLYECQLIDK ETQTECEWTVDTSK KSVEEVASEI…	1	0.02	11	12	11	11	13	15	13	12	13	11	13	9	13	9	11	10	12	9	15	15	14	10	13	11	14	7	16	8
DESP_HUMAN	8	7	50.0 AA STEP	50Step_Domain_p2000.0_to_2050.0	2000	2050	50	GAGSIAGASASPK KSVEEVASEIQPFLR LISPESTVMLLEAQAATGGIIDPHRNEK SVEEVASEIQPFLR GAGSIAGASASPK KLISPESTVMLLEAQAATGGIIDPHRNEK KSVEEVASEIQPFLR SVEEVASEIQPFLR GAGSIAGASASPK KLISPESTVMLLEAQAATGGIIDPHR KSVEEVASEIQPFLR LISPESTVMLLEAQAATGGIIDPHR LISPESTVMLLEAQAATGGIIDPHRNEK SVEEVASEIQPFLR GAGSIAGASASPK KLISPESTVMLLEAQAATGGIIDPHR KLISPESTVMLLEAQAATGGIIDPHRNEK KSVEEVASEIQPFLR LISPESTVMLLEAQAATGGIIDPHR LISPESTVML…	GAGSIAGASASPK KSVEEVASEIQPFLR LISPESTVMLLEAQAATGGIIDPHRNEK SVEEVASEIQPFLR GAGSIAGASASPK KSVEEVASEIQPFLR LISPESTVMLLEAQAATGGIIDPHRNEK SVEEVASEIQPFLR GAGSIAGASASPK KSVEEVASEIQPFLR LISPESTVMLLEAQAATGGIIDPHRNEK SVEEVASEIQPFLR GAGSIAGASASPK KSVEEVASEIQPFLR LISPESTVMLLEAQAATGGIIDPHRNEK SVEEVASEIQPFLR GAGSIAGASASPK KSVEEVASEIQPFLR LISPESTVMLLEAQAATGGIIDPHRNEK SVEEVASEIQPFLR GAGSIAGASASPK KSVEEVASEIQPFLR…	1	0.02	7	7	7	6	9	6	9	7	7	7	7	9	8	9	7	6	7	5	10	6	10	6	7	7	7	7	10	8
DESP_HUMAN	11	13	50.0 AA STEP	50Step_Domain_p2050.0_to_2100.0	2050	2100	50	AITGFDDPFSGK DLIDFDDR DLIDFDDRQQIYAAEK LISPESTVMLLEAQAATGGIIDPHRNEK LTVDSAIAR QQIYAAEK AITGFDDPFSGK DLIDFDDR DLIDFDDRQQIYAAEK KLISPESTVMLLEAQAATGGIIDPHRNEK LTVDSAIAR QQIYAAEK AITGFDDPFSGK DLIDFDDR DLIDFDDRQQIYAAEK KLISPESTVMLLEAQAATGGIIDPHR LISPESTVMLLEAQAATGGIIDPHR LISPESTVMLLEAQAATGGIIDPHRNEK LTVDSAIAR QQIYAAEK AITGFDDPFSGK DLIDFDDR DLIDFDDRQQIYAAEK KLISPESTVMLLEAQAATGGIIDPHR KLISPESTVMLLEAQAAT…	AITGFDDPFSGK DLIDFDDR DLIDFDDRQQIYAAEK LISPESTVMLLEAQAATGGIIDPHRNEK LTVDSAIAR QQIYAAEK AITGFDDPFSGK DLIDFDDR DLIDFDDRQQIYAAEK LISPESTVMLLEAQAATGGIIDPHRNEK LTVDSAIAR QQIYAAEK AITGFDDPFSGK DLIDFDDR DLIDFDDRQQIYAAEK LISPESTVMLLEAQAATGGIIDPHRNEK LTVDSAIAR QQIYAAEK AITGFDDPFSGK DLIDFDDR DLIDFDDRQQIYAAEK LISPESTVMLLEAQAATGGIIDPHRNEK LTVDSAIAR AITGFDDPFSGK DLIDFDDR DLIDFDDRQQIYAAEK LISPESTVMLLEAQAATGGII…	1	-0.04	11	11	10	17	13	10	13	14	11	10	9	13	12	14	11	9	11	14	14	10	14	11	11	10	9	11	14	12
DESP_HUMAN	6	6	50.0 AA STEP	50Step_Domain_p2100.0_to_2150.0	2100	2150	50	AITGFDDPFSGK LLEAQIASGGVVDPVNSVFLPK TVSVSEAIK AITGFDDPFSGK LLEAQIASGGVVDPVNSVFLPK TVSVSEAIK AITGFDDPFSGK LLEAQIASGGVVDPVNSVFLPK TVSVSEAIK AITGFDDPFSGK LLEAQIASGGVVDPVNSVFLPK TVSVSEAIK AITGFDDPFSGK LLEAQIASGGVVDPVNSVFLPK TVSVSEAIK AITGFDDPFSGK LLEAQIASGGVVDPVNSVFLPK TVSVSEAIK AITGFDDPFSGK LLEAQIASGGVVDPVNSVFLPK TVSVSEAIK	AITGFDDPFSGK LLEAQIASGGVVDPVNSVFLPK TVSVSEAIK AITGFDDPFSGK LLEAQIASGGVVDPVNSVFLPK TVSVSEAIK AITGFDDPFSGK LLEAQIASGGVVDPVNSVFLPK TVSVSEAIK AITGFDDPFSGK LLEAQIASGGVVDPVNSVFLPK TVSVSEAIK AITGFDDPFSGK LLEAQIASGGVVDPVNSVFLPK TVSVSEAIK AITGFDDPFSGK LLEAQIASGGVVDPVNSVFLPK TVSVSEAIK AITGFDDPFSGK LLEAQIASGGVVDPVNSVFLPK TVSVSEAIK	1	0	6	6	6	7	5	6	6	7	7	5	8	6	4	6	6	5	6	6	6	6	6	6	7	5	8	5	5	5
DESP_HUMAN	6	6	50.0 AA STEP	50Step_Domain_p2150.0_to_2200.0	2150	2200	50	IEPHTGLLLLSVQK NFVDPVTK IEPHTGLLLLSVQK NFVDPVTK IEPHTGLLLLSVQK NFVDPVTK IEPHTGLLLLSVQK NFVDPVTK IEPHTGLLLLSVQK NFVDPVTK IEPHTGLLLLSVQK NFVDPVTK IEPHTGLLLLSVQK NFVDPVTK	IEPHTGLLLLSVQK NFVDPVTK IEPHTGLLLLSVQK NFVDPVTK IEPHTGLLLLSVQK NFVDPVTK IEPHTGLLLLSVQK NFVDPVTK IEPHTGLLLLSVQK NFVDPVTK IEPHTGLLLLSVQK NFVDPVTK IEPHTGLLLLSVQK NFVDPVTK	1	0	7	5	6	5	6	7	7	6	7	8	7	6	5	6	7	4	6	4	7	7	7	5	7	8	7	5	6	5
DESP_HUMAN	9	6	50.0 AA STEP	50Step_Domain_p2200.0_to_2250.0	2200	2250	50	IEPHTGLLLLSVQK IKDFLQGSSCIAGIYNETTK IEPHTGLLLLSVQK IKDFLQGSSCIAGIYNETTK SMSFQGIR IEPHTGLLLLSVQK IKDFLQGSSCIAGIYNETTK QPVTVTELVDSGILRPSTVNELESGQISYDEVGER SMSFQGIR IEPHTGLLLLSVQK IKDFLQGSSCIAGIYNETTK QPVTVTELVDSGILRPSTVNELESGQISYDEVGER SMSFQGIR IEPHTGLLLLSVQK IKDFLQGSSCIAGIYNETTK IEPHTGLLLLSVQK IKDFLQGSSCIAGIYNETTK SMSFQGIR IEPHTGLLLLSVQK IKDFLQGSSCIAGIYNETTK QPVTVTELVDSGILRPSTVNELESGQISYDEVGER SMS…	IEPHTGLLLLSVQK IKDFLQGSSCIAGIYNETTK IEPHTGLLLLSVQK IKDFLQGSSCIAGIYNETTK IEPHTGLLLLSVQK IKDFLQGSSCIAGIYNETTK IEPHTGLLLLSVQK IKDFLQGSSCIAGIYNETTK IEPHTGLLLLSVQK IKDFLQGSSCIAGIYNETTK IEPHTGLLLLSVQK IKDFLQGSSCIAGIYNETTK IEPHTGLLLLSVQK IKDFLQGSSCIAGIYNETTK	0.0058	0.06	8	6	8	5	9	6	9	7	8	8	10	7	10	6	8	5	8	4	10	6	10	6	8	8	10	6	12	5
DESP_HUMAN	7	6	50.0 AA STEP	50Step_Domain_p2250.0_to_2300.0	2250	2300	50	IGLVRPGTALELLEAQAATGFIVDPVSNLR IKDFLQGSSCIAGIYNETTK LGIYEAMK DFLQGSSCIAGIYNETTK IGLVRPGTALELLEAQAATGFIVDPVSNLR IKDFLQGSSCIAGIYNETTK LGIYEAMK DFLQGSSCIAGIYNETTK IGLVRPGTALELLEAQAATGFIVDPVSNLR IKDFLQGSSCIAGIYNETTK LGIYEAMK DFLQGSSCIAGIYNETTK IGLVRPGTALELLEAQAATGFIVDPVSNLR IKDFLQGSSCIAGIYNETTK LGIYEAMK DFLQGSSCIAGIYNETTK IGLVRPGTALELLEAQAATGFIVDPVSNLR IKDFLQGSSCIAGIYNETTK LGIYEAMK DFLQGSSCIAGIYNETTK…	IKDFLQGSSCIAGIYNETTK LGIYEAMK IGLVRPGTALELLEAQAATGFIVDPVSNLR IKDFLQGSSCIAGIYNETTK LGIYEAMK DFLQGSSCIAGIYNETTK IGLVRPGTALELLEAQAATGFIVDPVSNLR IKDFLQGSSCIAGIYNETTK LGIYEAMK DFLQGSSCIAGIYNETTK IKDFLQGSSCIAGIYNETTK LGIYEAMK DFLQGSSCIAGIYNETTK IKDFLQGSSCIAGIYNETTK LGIYEAMK DFLQGSSCIAGIYNETTK IKDFLQGSSCIAGIYNETTK LGIYEAMK DFLQGSSCIAGIYNETTK IKDFLQGSSCIAGIYNETTK LGIYEAMK	1	0.02	6	5	6	6	7	7	8	7	7	6	8	7	8	6	6	4	6	5	8	7	8	6	7	6	8	6	9	5
DESP_HUMAN	7	6	50.0 AA STEP	50Step_Domain_p2300.0_to_2350.0	2300	2350	50	AVTGYNDPETGNIISLFQAMNK GLVGIEFK IGLVRPGTALELLEAQAATGFIVDPVSNLR LPVEEAYK LPVEEAYKR AVTGYNDPETGNIISLFQAMNK GLVGIEFK IGLVRPGTALELLEAQAATGFIVDPVSNLR LPVEEAYK LPVEEAYKR AVTGYNDPETGNIISLFQAMNK GLVGIEFK IGLVRPGTALELLEAQAATGFIVDPVSNLR LPVEEAYK LPVEEAYKR AVTGYNDPETGNIISLFQAMNK GLVGIEFK IGLVRPGTALELLEAQAATGFIVDPVSNLR LPVEEAYK LPVEEAYKR GLVGIEFK IGLVRPGTALELLEAQAATGFIVDPVSNLR LPVEEAYK LPVEEAYKR GLVGIEFK LPV…	GLVGIEFK LPVEEAYK LPVEEAYKR AVTGYNDPETGNIISLFQAMNK GLVGIEFK IGLVRPGTALELLEAQAATGFIVDPVSNLR LPVEEAYK GLVGIEFK IGLVRPGTALELLEAQAATGFIVDPVSNLR LPVEEAYK LPVEEAYKR GLVGIEFK LPVEEAYK LPVEEAYKR AVTGYNDPETGNIISLFQAMNK GLVGIEFK LPVEEAYK LPVEEAYKR GLVGIEFK LPVEEAYK GLVGIEFK LPVEEAYK	1	0.02	7	6	9	7	7	7	8	7	7	5	5	5	3	3	7	5	9	6	8	7	9	6	7	5	5	4	4	3
DESP_HUMAN	11	10	50.0 AA STEP	50Step_Domain_p2350.0_to_2400.0	2350	2400	50	AVTGYNDPETGNIISLFQAMNK ESHRLPVDIAYK GYFNEELSEILSDPSDDTK LLEAQIATGGIIDPK LPVDIAYK AVTGYNDPETGNIISLFQAMNK ESHRLPVDIAYK GYFNEELSEILSDPSDDTK LLEAQIATGGIIDPK LPVDIAYK AVTGYNDPETGNIISLFQAMNK ESHRLPVDIAYK GYFNEELSEILSDPSDDTK LLEAQIATGGIIDPK LPVDIAYK AVTGYNDPETGNIISLFQAMNK ESHRLPVDIAYK GYFNEELSEILSDPSDDTK GYFNEELSEILSDPSDDTKGFFDPNTEENLTYLQLKER LLEAQIATGGIIDPK LPVDIAYK ESHRLPVDIAYK LLEAQIATGGIIDPK LPVDIAY…	ESHRLPVDIAYK LLEAQIATGGIIDPK LPVDIAYK AVTGYNDPETGNIISLFQAMNK ESHRLPVDIAYK LLEAQIATGGIIDPK LPVDIAYK ESHRLPVDIAYK GYFNEELSEILSDPSDDTK LLEAQIATGGIIDPK LPVDIAYK ESHRLPVDIAYK LLEAQIATGGIIDPK LPVDIAYK AVTGYNDPETGNIISLFQAMNK ESHRLPVDIAYK LLEAQIATGGIIDPK LPVDIAYK ESHRLPVDIAYK LLEAQIATGGIIDPK LPVDIAYK ESHRLPVDIAYK GYFNEELSEILSDPSDDTK LLEAQIATGGIIDPK LPVDIAYK	1	0.02	12	11	10	12	10	10	11	9	9	8	11	10	11	10	12	9	11	10	11	10	12	7	9	8	11	8	13	9
DESP_HUMAN	4	2	50.0 AA STEP	50Step_Domain_p2400.0_to_2450.0	2400	2450	50	CIKDEETGLCLLPLKEK GFFDPNTEENLTYLQLK GYFNEELSEILSDPSDDTK CIKDEETGLCLLPLK GFFDPNTEENLTYLQLK GYFNEELSEILSDPSDDTK CIKDEETGLCLLPLK CIKDEETGLCLLPLKEK GFFDPNTEENLTYLQLK GYFNEELSEILSDPSDDTK CIKDEETGLCLLPLKEK GFFDPNTEENLTYLQLK GYFNEELSEILSDPSDDTK GYFNEELSEILSDPSDDTKGFFDPNTEENLTYLQLKER CIKDEETGLCLLPLKEK DEETGLCLLPLKEK GFFDPNTEENLTYLQLK RGYFNEELSEILSDPSDDTK CIKDEETGLCLLPLKEK DEETGLCLLPLKEK GFFDPNTEENLTYLQLK…	GFFDPNTEENLTYLQLKER CIKDEETGLCLLPLKEK GFFDPNTEENLTYLQLKER CIKDEETGLCLLPLKEK GFFDPNTEENLTYLQLKER GYFNEELSEILSDPSDDTK CIKDEETGLCLLPLKEK GFFDPNTEENLTYLQLK GFFDPNTEENLTYLQLKER CIKDEETGLCLLPLKEK GFFDPNTEENLTYLQLK GFFDPNTEENLTYLQLK GYFNEELSEILSDPSDDTK	1	0.04	3	1	3	2	5	4	4	4	1	4	5	1	5	1	3	1	3	2	6	4	4	3	1	4	5	1	6	1
DESP_HUMAN	8	8	50.0 AA STEP	50Step_Domain_p2450.0_to_2500.0	2450	2500	50	EMSVQEAYK GLIDYETFK RVVIVDPETNKEMSVQEAYK VVIVDPETNK VVIVDPETNKEMSVQEAYK VVIVDPETNKEMSVQEAYKK EMSVQEAYK GLIDYETFK VVIVDPETNK VVIVDPETNKEMSVQEAYK VVIVDPETNKEMSVQEAYKK EMSVQEAYK GLIDYETFK VVIVDPETNK VVIVDPETNKEMSVQEAYK VVIVDPETNKEMSVQEAYKK EMSVQEAYK GLIDYETFK RVVIVDPETNKEMSVQEAYK VVIVDPETNK VVIVDPETNKEMSVQEAYK VVIVDPETNKEMSVQEAYKK EMSVQEAYK GLIDYETFK RVVIVDPETNKEMSVQEAYK VVIVDPETNK VVIVDPETNKEMSVQEA…	EMSVQEAYK GLIDYETFK VVIVDPETNKEMSVQEAYK VVIVDPETNKEMSVQEAYKK EMSVQEAYK GLIDYETFK VVIVDPETNK VVIVDPETNKEMSVQEAYK VVIVDPETNKEMSVQEAYKK EMSVQEAYK GLIDYETFK RVVIVDPETNKEMSVQEAYK VVIVDPETNK VVIVDPETNKEMSVQEAYK VVIVDPETNKEMSVQEAYKK GLIDYETFK VVIVDPETNKEMSVQEAYK VVIVDPETNKEMSVQEAYKK EMSVQEAYK GLIDYETFK VVIVDPETNK VVIVDPETNKEMSVQEAYK VVIVDPETNKEMSVQEAYKK EMSVQEAYK GLIDYETFK KGLIDYETFK VVIVDPETNK VVIVDPET…	1	0	8	6	8	8	5	8	8	5	9	7	10	9	8	10	8	5	8	7	6	8	8	4	9	7	10	7	10	9
DESP_HUMAN	8	8	50.0 AA STEP	50Step_Domain_p2500.0_to_2550.0	2500	2550	50	KTGSQYDIQDAIDK KTGSQYDIQDAIDKGLVDR SGSLSLTQFADMISLK TGSQYDIQDAIDK TGSQYDIQDAIDKGLVDR TGSQYDIQDAIDKGLVDRK KTGSQYDIQDAIDK KTGSQYDIQDAIDKGLVDR SGSLSLTQFADMISLK TGSQYDIQDAIDK TGSQYDIQDAIDKGLVDR TGSQYDIQDAIDKGLVDRK KTGSQYDIQDAIDK SGSLSLTQFADMISLK TGSQYDIQDAIDK TGSQYDIQDAIDKGLVDR TGSQYDIQDAIDKGLVDRK KTGSQYDIQDAIDK KTGSQYDIQDAIDKGLVDR SGSLSLTQFADMISLK TGSQYDIQDAIDKGLVDR TGSQYDIQDAIDKGLVDRK KTGSQYDIQDAID…	KTGSQYDIQDAIDK KTGSQYDIQDAIDKGLVDR SGSLSLTQFADMISLK TGSQYDIQDAIDKGLVDR KTGSQYDIQDAIDK KTGSQYDIQDAIDKGLVDR SGSLSLTQFADMISLK TGSQYDIQDAIDKGLVDR KTGSQYDIQDAIDK SGSLSLTQFADMISLK TGSQYDIQDAIDK TGSQYDIQDAIDKGLVDR KTGSQYDIQDAIDK KTGSQYDIQDAIDKGLVDR SGSLSLTQFADMISLK TGSQYDIQDAIDKGLVDR KTGSQYDIQDAIDK KTGSQYDIQDAIDKGLVDR SGSLSLTQFADMISLK TGSQYDIQDAIDK TGSQYDIQDAIDKGLVDR KTGSQYDIQDAIDK KTGSQYDIQDAIDKGLVDR S…	1	0	10	8	9	8	9	8	8	7	8	8	8	9	7	7	10	7	9	7	10	8	9	6	8	8	8	7	8	6
DESP_HUMAN	4	3	50.0 AA STEP	50Step_Domain_p2550.0_to_2600.0	2550	2600	50	ISTISSVR NGVGTSSSMGSGVSDDVFSSSR SGSLSLTQFADMISLK ISTISSVR NGVGTSSSMGSGVSDDVFSSSR SGSLSLTQFADMISLK ISTISSVR NGVGTSSSMGSGVSDDVFSSSR SGSLSLTQFADMISLK ISTISSVR NGVGTSSSMGSGVSDDVFSSSR SGSLSLTQFADMISLK ISTISSVR NGVGTSSSMGSGVSDDVFSSSR SGSLSLTQFADMISLK ISTISSVR NGVGTSSSMGSGVSDDVFSSSR SGSLSLTQFADMISLK ISTISSVR NGVGTSSSMGSGVSDDVFSSSR SGSLSLTQFADMISLK	ISTISSVR SGSLSLTQFADMISLK ISTISSVR SGSLSLTQFADMISLK ISTISSVR NGVGTSSSMGSGVSDDVFSSSR SGSLSLTQFADMISLK ISTISSVR NGVGTSSSMGSGVSDDVFSSSR SGSLSLTQFADMISLK NGVGTSSSMGSGVSDDVFSSSR SGSLSLTQFADMISLK NGVGTSSSMGSGVSDDVFSSSR SGSLSLTQFADMISLK ISTISSVR NGVGTSSSMGSGVSDDVFSSSR SGSLSLTQFADMISLK	1	0.02	4	2	4	2	4	4	3	4	3	3	4	4	3	5	4	2	4	2	4	4	3	3	3	3	4	3	3	4
DESP_HUMAN	9	8	50.0 AA STEP	50Step_Domain_p2600.0_to_2650.0	2600	2650	50	GIVDSITGQR ISITEGIER LLEAQACTGGIIHPTTGQK GIVDSITGQR ISITEGIER LLEAQACTGGIIHPTTGQK GIVDSITGQR ISITEGIER LLEAQACTGGIIHPTTGQK SSSFSDTLEESSPIAAIFDTENLEK GIVDSITGQR ISITEGIER LLEAQACTGGIIHPTTGQK GIVDSITGQR ISITEGIER LLEAQACTGGIIHPTTGQK GIVDSITGQR ISITEGIER LLEAQACTGGIIHPTTGQK SSSFSDTLEESSPIAAIFDTENLEK GIVDSITGQR ISITEGIER LLEAQACTGGIIHPTTGQK	GIVDSITGQR LLEAQACTGGIIHPTTGQK GIVDSITGQR ISITEGIER LLEAQACTGGIIHPTTGQK GIVDSITGQR ISITEGIER LLEAQACTGGIIHPTTGQK GIVDSITGQR ISITEGIER LLEAQACTGGIIHPTTGQK GIVDSITGQR ISITEGIER LLEAQACTGGIIHPTTGQK GIVDSITGQR ISITEGIER LLEAQACTGGIIHPTTGQK SSSFSDTLEESSPIAAIFDTENLEK GIVDSITGQR ISITEGIER LLEAQACTGGIIHPTTGQK	1	0.02	8	6	8	6	11	8	8	7	10	10	11	10	9	10	8	5	8	5	12	8	9	6	10	10	11	8	11	9
DESP_HUMAN	8	8	50.0 AA STEP	50Step_Domain_p2650.0_to_2700.0	2650	2700	50	AFIGFEGVK LLEAQACTGGIIHPTTGQK LSLQDAVSQGVIDQDMATR AFIGFEGVK LLEAQACTGGIIHPTTGQK LSLQDAVSQGVIDQDMATR AFIGFEGVK LLEAQACTGGIIHPTTGQK LSLQDAVSQGVIDQDMATR AFIGFEGVK LLEAQACTGGIIHPTTGQK LSLQDAVSQGVIDQDMATR AFIGFEGVK LLEAQACTGGIIHPTTGQK LSLQDAVSQGVIDQDMATR AFIGFEGVK LLEAQACTGGIIHPTTGQK LSLQDAVSQGVIDQDMATR AFIGFEGVK LLEAQACTGGIIHPTTGQK LSLQDAVSQGVIDQDMATR	AFIGFEGVK LLEAQACTGGIIHPTTGQK LSLQDAVSQGVIDQDMATR AFIGFEGVK LLEAQACTGGIIHPTTGQK LSLQDAVSQGVIDQDMATR AFIGFEGVK LLEAQACTGGIIHPTTGQK LSLQDAVSQGVIDQDMATR AFIGFEGVK LLEAQACTGGIIHPTTGQK LSLQDAVSQGVIDQDMATR AFIGFEGVK LLEAQACTGGIIHPTTGQK LSLQDAVSQGVIDQDMATR AFIGFEGVK LLEAQACTGGIIHPTTGQK LSLQDAVSQGVIDQDMATR AFIGFEGVK LLEAQACTGGIIHPTTGQK LSLQDAVSQGVIDQDMATR	1	0	7	8	9	6	8	9	8	7	8	10	8	10	8	8	7	7	9	5	9	9	8	6	8	10	8	8	9	7
DESP_HUMAN	5	6	50.0 AA STEP	50Step_Domain_p2700.0_to_2750.0	2700	2750	50	AFIGFEGVK FLEFQYLTGGLVDPEVHGR ISTEEAIR WLPYEAGQR AFIGFEGVK ISTEEAIR KMSAAEAVK WLPYEAGQR AFIGFEGVK FLEFQYLTGGLVDPEVHGR KMSAAEAVK MSAAEAVK WLPYEAGQR AFIGFEGVK FLEFQYLTGGLVDPEVHGR ISTEEAIR KMSAAEAVK WLPYEAGQR AFIGFEGVK FLEFQYLTGGLVDPEVHGR ISTEEAIR MSAAEAVK WLPYEAGQR AFIGFEGVK ISTEEAIR WLPYEAGQR AFIGFEGVK FLEFQYLTGGLVDPEVHGR ISTEEAIR MSAAEAVK WLPYEAGQR	AFIGFEGVK FLEFQYLTGGLVDPEVHGR ISTEEAIR AFIGFEGVK FLEFQYLTGGLVDPEVHGR ISTEEAIR KMSAAEAVK WLPYEAGQR AFIGFEGVK FLEFQYLTGGLVDPEVHGR MSAAEAVK WLPYEAGQR AFIGFEGVK FLEFQYLTGGLVDPEVHGR ISTEEAIR WLPYEAGQR AFIGFEGVK FLEFQYLTGGLVDPEVHGR ISTEEAIR MSAAEAVK WLPYEAGQR AFIGFEGVK FLEFQYLTGGLVDPEVHGR ISTEEAIR MSAAEAVK WLPYEAGQR AFIGFEGVK ISTEEAIR WLPYEAGQR	1	-0.02	5	5	5	8	6	5	7	6	6	7	4	9	5	5	5	4	5	7	7	5	7	5	6	7	4	7	6	4
DESP_HUMAN	4	5	50.0 AA STEP	50Step_Domain_p2750.0_to_2800.0	2750	2800	50	ISTEEAIR LQDTSSYAK SMVEDITGLR ISTEEAIR LQDTSSYAK SMVEDITGLR LQDTSSYAK SMVEDITGLR ISTEEAIR LQDTSSYAK SMVEDITGLR ISTEEAIR LQDTSSYAK SMVEDITGLR ISTEEAIR LQDTSSYAK SMVEDITGLR ISTEEAIR LQDTSSYAK SMVEDITGLR	ISTEEAIR LQDTSSYAK SMVEDITGLR ISTEEAIR LQDTSSYAK SMVEDITGLR LQDTSSYAK SMVEDITGLR ISTEEAIR LQDTSSYAK SMVEDITGLR ISTEEAIR SMVEDITGLR ISTEEAIR LQDTSSYAK SMVEDITGLR ISTEEAIR LQDTSSYAK SMVEDITGLR	1	-0.02	5	5	4	6	3	4	5	5	5	5	4	6	5	5	5	4	4	5	3	4	5	4	5	5	4	5	6	4
DESP_HUMAN	4	4	50.0 AA STEP	50Step_Domain_p2800.0_to_2850.0	2800	2850	50	LLEAASVSSK SMVEDITGLR LLEAASVSSK SMVEDITGLR LLEAASVSSK SMVEDITGLR LLEAASVSSK SMVEDITGLR LLEAASVSSK SMVEDITGLR LLEAASVSSK SMVEDITGLR LLEAASVSSK SMVEDITGLR	LLEAASVSSK SMVEDITGLR LLEAASVSSK SMVEDITGLR LLEAASVSSK SMVEDITGLR LLEAASVSSK SMVEDITGLR LLEAASVSSK SMVEDITGLR LLEAASVSSK SMVEDITGLR LLEAASVSSK SMVEDITGLR	1	0	4	4	3	5	3	4	4	4	4	5	3	5	4	3	4	3	3	4	3	4	4	3	4	5	3	4	5	3
DESP_HUMAN	0	0	50.0 AA STEP	50Step_Domain_p2850.0_to_2871.0	2850	2871	21			1	0	0	0	0	0	0	0	0	0	0	0	0	0	0	0	0	0	0	0	0	0	0	0	0	0	0	0	0	0
DLDH_HUMAN	0	0	50.0 AA STEP	50Step_Domain_p0_to_50	0	50	50			1	0	0	0	0	0	0	0	0	0	0	0	0	0	0	0	0	0	0	0	0	0	0	0	0	0	0	0	0	0
DLDH_HUMAN	0	0	50.0 AA STEP	50Step_Domain_p50.0_to_100.0	50	100	50			1	0	0	0	0	0	0	0	0	0	0	0	0	0	0	0	0	0	0	0	0	0	0	0	0	0	0	0	0	0
DLDH_HUMAN	1	1	50.0 AA STEP	50Step_Domain_p100.0_to_150.0	100	150	50	ALTGGIAHLFK ALTGGIAHLFK ALTGGIAHLFK ALTGGIAHLFK ALTGGIAHLFK	ALTGGIAHLFK ALTGGIAHLFK ALTGGIAHLFK ALTGGIAHLFK	1	0	1	0	1	1	1	1	1	0	1	0	0	1	0	1	1	0	1	1	1	1	1	0	1	0	0	1	0	1
DLDH_HUMAN	0	0	50.0 AA STEP	50Step_Domain_p150.0_to_200.0	150	200	50			1	0	0	0	0	0	0	0	0	0	0	0	0	0	0	0	0	0	0	0	0	0	0	0	0	0	0	0	0	0
DLDH_HUMAN	0	0	50.0 AA STEP	50Step_Domain_p200.0_to_250.0	200	250	50			1	0	0	0	0	0	0	0	0	0	0	0	0	0	0	0	0	0	0	0	0	0	0	0	0	0	0	0	0	0
DLDH_HUMAN	0	0	50.0 AA STEP	50Step_Domain_p250.0_to_300.0	250	300	50			1	0	0	0	0	0	0	0	0	0	0	0	0	0	0	0	0	0	0	0	0	0	0	0	0	0	0	0	0	0
DLDH_HUMAN	0	0	50.0 AA STEP	50Step_Domain_p300.0_to_350.0	300	350	50			1	0	0	0	0	0	0	0	0	0	0	0	0	0	0	0	0	0	0	0	0	0	0	0	0	0	0	0	0	0
DLDH_HUMAN	0	0	50.0 AA STEP	50Step_Domain_p350.0_to_400.0	350	400	50			1	0	0	0	0	0	0	0	0	0	0	0	0	0	0	0	0	0	0	0	0	0	0	0	0	0	0	0	0	0
DLDH_HUMAN	0	0	50.0 AA STEP	50Step_Domain_p400.0_to_450.0	400	450	50	SEEQLKEEGIEYK TNADTDGMVK SEEQLKEEGIEYK		1	0	0	0	0	0	0	0	1	0	0	0	0	0	1	0	0	0	0	0	0	0	2	0	0	0	0	0	1	0
DLDH_HUMAN	1	1	50.0 AA STEP	50Step_Domain_p450.0_to_500.0	450	500	50	EANLAASFGK VCHAHPTLSEAFR EANLAASFGK EANLAASFGK VCHAHPTLSEAFR EANLAASFGK VCHAHPTLSEAFR EANLAASFGK EANLAASFGK VCHAHPTLSEAFR	EANLAASFGK EANLAASFGK VCHAHPTLSEAFR EANLAASFGK EANLAASFGK	0.0286	0	2	0	1	1	2	2	1	0	1	0	0	1	2	1	2	0	1	1	2	2	2	0	1	0	0	1	2	1
DLDH_HUMAN	1	1	50.0 AA STEP	50Step_Domain_p500.0_to_509.0	500	509	9	EANLAASFGK EANLAASFGK EANLAASFGK EANLAASFGK EANLAASFGK EANLAASFGK	EANLAASFGK EANLAASFGK EANLAASFGK EANLAASFGK	1	0	1	0	1	1	1	1	1	0	1	0	0	1	1	1	1	0	1	1	1	1	1	0	1	0	0	1	1	1
DPP2_HUMAN	0	0	50.0 AA STEP	50Step_Domain_p0_to_50	0	50	50	LDHFNFER		1	0	0	0	0	0	1	0	0	0	0	0	0	0	0	0	0	0	0	0	1	0	0	0	0	0	0	0	0	0
DPP2_HUMAN	0	0	50.0 AA STEP	50Step_Domain_p50.0_to_100.0	50	100	50			1	0	0	0	0	0	0	0	0	0	0	0	0	0	0	0	0	0	0	0	0	0	0	0	0	0	0	0	0	0
DPP2_HUMAN	0	0	50.0 AA STEP	50Step_Domain_p100.0_to_150.0	100	150	50	SLPFGAQSTQR SLPFGAQSTQR	SLPFGAQSTQR	1	0	1	0	0	0	0	0	0	0	0	0	0	0	1	1	1	0	0	0	0	0	0	0	0	0	0	0	1	1
DPP2_HUMAN	0	0	50.0 AA STEP	50Step_Domain_p150.0_to_200.0	150	200	50			1	0	0	0	0	0	0	0	0	0	0	0	0	0	0	0	0	0	0	0	0	0	0	0	0	0	0	0	0	0
DPP2_HUMAN	0	0	50.0 AA STEP	50Step_Domain_p200.0_to_250.0	200	250	50	DLFLQGAYDTVR DLFLQGAYDTVR DLFLQGAYDTVR	DLFLQGAYDTVR	0.016	0	1	0	0	0	1	0	0	0	0	0	0	0	1	1	1	0	0	0	1	0	0	0	0	0	0	0	1	1
DPP2_HUMAN	0	0	50.0 AA STEP	50Step_Domain_p250.0_to_300.0	250	300	50			1	0	0	0	0	0	0	0	0	0	0	0	0	0	0	0	0	0	0	0	0	0	0	0	0	0	0	0	0	0
DPP2_HUMAN	0	0	50.0 AA STEP	50Step_Domain_p300.0_to_350.0	300	350	50			1	0	0	0	0	0	0	0	0	0	0	0	0	0	0	0	0	0	0	0	0	0	0	0	0	0	0	0	0	0
DPP2_HUMAN	0	0	50.0 AA STEP	50Step_Domain_p350.0_to_400.0	350	400	50			1	0	0	0	0	0	0	0	0	0	0	0	0	0	0	0	0	0	0	0	0	0	0	0	0	0	0	0	0	0
DPP2_HUMAN	0	0	50.0 AA STEP	50Step_Domain_p400.0_to_450.0	400	450	50			1	0	0	0	0	0	0	0	0	0	0	0	0	0	0	0	0	0	0	0	0	0	0	0	0	0	0	0	0	0
DPP2_HUMAN	0	0	50.0 AA STEP	50Step_Domain_p450.0_to_492.0	450	492	42			1	0	0	0	0	0	0	0	0	0	0	0	0	0	0	0	0	0	0	0	0	0	0	0	0	0	0	0	0	0
DSC3_HUMAN	1	0	50.0 AA STEP	50Step_Domain_p0_to_50	0	50	50	VILNVPSK VILNVPSK VILNVPSK VILNVPSK		0.495	0.02	0	0	1	0	0	0	1	0	0	0	1	0	1	0	0	0	1	0	0	0	1	0	0	0	1	0	1	0
DSC3_HUMAN	1	1	50.0 AA STEP	50Step_Domain_p50.0_to_100.0	50	100	50	VNLEECFR VNLEECFR VNLEECFR VNLEECFR VNLEECFR VNLEECFR	VNLEECFR VNLEECFR VNLEECFR VNLEECFR VNLEECFR	1	0	1	0	1	1	1	1	1	1	0	1	1	0	1	1	1	0	1	1	1	1	1	1	0	1	1	0	1	1
DSC3_HUMAN	0	0	50.0 AA STEP	50Step_Domain_p100.0_to_150.0	100	150	50			1	0	0	0	0	0	0	0	0	0	0	0	0	0	0	0	0	0	0	0	0	0	0	0	0	0	0	0	0	0
DSC3_HUMAN	2	2	50.0 AA STEP	50Step_Domain_p150.0_to_200.0	150	200	50	GVDKEPLNLFYIER GVDKEPLNLFYIER GVDKEPLNLFYIER GVDKEPLNLFYIER GVDKEPLNLFYIER GVDKEPLNLFYIER GVDKEPLNLFYIER	GVDKEPLNLFYIER GVDKEPLNLFYIER GVDKEPLNLFYIER GVDKEPLNLFYIER GVDKEPLNLFYIER GVDKEPLNLFYIER GVDKEPLNLFYIER	1	0	2	2	3	3	3	3	3	4	2	3	1	1	1	1	3	2	3	3	3	3	3	3	2	3	1	1	1	1
DSC3_HUMAN	0	0	50.0 AA STEP	50Step_Domain_p200.0_to_250.0	200	250	50			1	0	0	0	0	0	0	0	0	0	0	0	0	0	0	0	0	0	0	0	0	0	0	0	0	0	0	0	0	0
DSC3_HUMAN	2	2	50.0 AA STEP	50Step_Domain_p250.0_to_300.0	250	300	50	YSILQQTPR YSILQQTPR YSILQQTPR YSILQQTPR YSILQQTPR YSILQQTPR YSILQQTPR	YSILQQTPR YSILQQTPR YSILQQTPR YSILQQTPR YSILQQTPR YSILQQTPR YSILQQTPR	1	0	2	2	2	2	1	2	2	2	2	2	2	3	2	3	2	2	2	2	1	2	2	2	2	2	2	2	2	2
DSC3_HUMAN	0	0	50.0 AA STEP	50Step_Domain_p300.0_to_350.0	300	350	50			1	0	0	0	0	0	0	0	0	0	0	0	0	0	0	0	0	0	0	0	0	0	0	0	0	0	0	0	0	0
DSC3_HUMAN	4	4	50.0 AA STEP	50Step_Domain_p350.0_to_400.0	350	400	50	DLINTANWR IPIEDKDLINTANWR QNAYEAFVEENAFNVEILR DLINTANWR IPIEDKDLINTANWR DLINTANWR IPIEDKDLINTANWR QNAYEAFVEENAFNVEILR DLINTANWR IPIEDKDLINTANWR DLINTANWR IPIEDKDLINTANWR DLINTANWR IPIEDKDLINTANWR QNAYEAFVEENAFNVEILR DLINTANWR IPIEDKDLINTANWR	DLINTANWR IPIEDKDLINTANWR QNAYEAFVEENAFNVEILR DLINTANWR IPIEDKDLINTANWR DLINTANWR IPIEDKDLINTANWR DLINTANWR IPIEDKDLINTANWR DLINTANWR IPIEDKDLINTANWR DLINTANWR IPIEDKDLINTANWR DLINTANWR IPIEDKDLINTANWR	1	0	5	6	4	4	3	4	4	4	4	4	4	4	3	4	6	5	4	4	3	5	4	3	4	4	4	3	3	3
DSC3_HUMAN	5	3	50.0 AA STEP	50Step_Domain_p400.0_to_450.0	400	450	50	ISTDKETNEGVLSVVKPLNYEENR QVNLEIGVNNEAPFAR ISTDKETNEGVLSVVKPLNYEENR QVNLEIGVNNEAPFAR ISTDKETNEGVLSVVKPLNYEENR QVNLEIGVNNEAPFAR ISTDKETNEGVLSVVKPLNYEENR QVNLEIGVNNEAPFAR ISTDKETNEGVLSVVKPLNYEENR QVNLEIGVNNEAPFAR ETNEGVLSVVKPLNYEENR ISTDKETNEGVLSVVKPLNYEENR QVNLEIGVNNEAPFAR ISTDKETNEGVLSVVKPLNYEENR QVNLEIGVNNEAPFAR	ISTDKETNEGVLSVVKPLNYEENR QVNLEIGVNNEAPFAR ISTDKETNEGVLSVVKPLNYEENR QVNLEIGVNNEAPFAR ISTDKETNEGVLSVVKPLNYEENR QVNLEIGVNNEAPFAR QVNLEIGVNNEAPFAR ISTDKETNEGVLSVVKPLNYEENR QVNLEIGVNNEAPFAR ISTDKETNEGVLSVVKPLNYEENR QVNLEIGVNNEAPFAR ISTDKETNEGVLSVVKPLNYEENR QVNLEIGVNNEAPFAR	0	0.04	4	2	5	3	3	3	4	2	4	3	7	4	7	4	5	2	5	3	3	4	5	2	4	3	8	3	7	3
DSC3_HUMAN	6	6	50.0 AA STEP	50Step_Domain_p450.0_to_500.0	450	500	50	ALVTVHVR DLDEGPECTPAAQYVR ENLAVGSK IKENLAVGSK ALVTVHVR DLDEGPECTPAAQYVR ENLAVGSK ALVTVHVR DLDEGPECTPAAQYVR ENLAVGSK IKENLAVGSK ALVTVHVR DLDEGPECTPAAQYVR ENLAVGSK IKENLAVGSK ALVTVHVR DLDEGPECTPAAQYVR ENLAVGSK IKENLAVGSK ALVTVHVR DLDEGPECTPAAQYVR IKENLAVGSK ALVTVHVR DLDEGPECTPAAQYVR IKENLAVGSK	ALVTVHVR DLDEGPECTPAAQYVR IKENLAVGSK ALVTVHVR DLDEGPECTPAAQYVR ENLAVGSK IKENLAVGSK ALVTVHVR DLDEGPECTPAAQYVR ENLAVGSK IKENLAVGSK ALVTVHVR DLDEGPECTPAAQYVR ENLAVGSK IKENLAVGSK ALVTVHVR DLDEGPECTPAAQYVR ENLAVGSK IKENLAVGSK ALVTVHVR DLDEGPECTPAAQYVR ENLAVGSK IKENLAVGSK ALVTVHVR DLDEGPECTPAAQYVR IKENLAVGSK	1	0	5	6	6	5	7	7	6	7	6	7	6	7	6	5	6	5	6	5	7	8	7	6	6	7	6	5	6	4
DSC3_HUMAN	1	1	50.0 AA STEP	50Step_Domain_p500.0_to_550.0	500	550	50	GWITIDEISGSIITSK GWITIDEISGSIITSK GWITIDEISGSIITSK GWITIDEISGSIITSK GWITIDEISGSIITSK GWITIDEISGSIITSK GWITIDEISGSIITSK	GWITIDEISGSIITSK GWITIDEISGSIITSK GWITIDEISGSIITSK GWITIDEISGSIITSK GWITIDEISGSIITSK GWITIDEISGSIITSK GWITIDEISGSIITSK	1	0	2	1	1	1	1	1	1	1	1	1	1	1	2	1	3	1	1	1	1	1	1	1	1	1	1	1	2	1
DSC3_HUMAN	0	0	50.0 AA STEP	50Step_Domain_p550.0_to_600.0	550	600	50	MGYTDILAVDPDEPVHGAPFYFSLPNTSPEISR MGYTDILAVDPDEPVHGAPFYFSLPNTSPEISR MGYTDILAVDPDEPVHGAPFYFSLPNTSPEISR	MGYTDILAVDPDEPVHGAPFYFSLPNTSPEISR MGYTDILAVDPDEPVHGAPFYFSLPNTSPEISR MGYTDILAVDPDEPVHGAPFYFSLPNTSPEISR	1	0	1	0	0	1	0	1	1	0	1	1	0	0	0	0	1	0	0	1	0	1	1	0	1	1	0	0	0	0
DSC3_HUMAN	2	2	50.0 AA STEP	50Step_Domain_p600.0_to_650.0	600	650	50	MGYTDILAVDPDEPVHGAPFYFSLPNTSPEISR NAGFQEYTIPITVK NAGFQEYTIPITVK NAGFQEYTIPITVK MGYTDILAVDPDEPVHGAPFYFSLPNTSPEISR NAGFQEYTIPITVK MGYTDILAVDPDEPVHGAPFYFSLPNTSPEISR NAGFQEYTIPITVK NAGFQEYTIPITVK NAGFQEYTIPITVK	NAGFQEYTIPITVK MGYTDILAVDPDEPVHGAPFYFSLPNTSPEISR NAGFQEYTIPITVK MGYTDILAVDPDEPVHGAPFYFSLPNTSPEISR NAGFQEYTIPITVK NAGFQEYTIPITVK MGYTDILAVDPDEPVHGAPFYFSLPNTSPEISR NAGFQEYTIPITVK NAGFQEYTIPITVK NAGFQEYTIPITVK	1	0	2	1	1	3	2	2	3	2	3	3	2	1	2	3	3	1	1	3	2	2	3	2	3	3	2	1	2	2
DSC3_HUMAN	3	4	50.0 AA STEP	50Step_Domain_p650.0_to_700.0	650	700	50	NAGFQEYTIPITVK VNLCECTHPTQCR NAGFQEYTIPITVK VNLCECTHPTQCR NAGFQEYTIPITVK VNLCECTHPTQCR NAGFQEYTIPITVK VNLCECTHPTQCR NAGFQEYTIPITVK VNLCECTHPTQCR NAGFQEYTIPITVK VNLCECTHPTQCR NAGFQEYTIPITVK VNLCECTHPTQCR	NAGFQEYTIPITVK VNLCECTHPTQCR NAGFQEYTIPITVK VNLCECTHPTQCR NAGFQEYTIPITVK VNLCECTHPTQCR NAGFQEYTIPITVK VNLCECTHPTQCR NAGFQEYTIPITVK VNLCECTHPTQCR NAGFQEYTIPITVK VNLCECTHPTQCR NAGFQEYTIPITVK VNLCECTHPTQCR	0.0198	-0.02	3	4	3	4	4	3	3	5	4	4	3	4	3	5	4	3	3	4	4	3	3	4	4	4	3	3	3	4
DSC3_HUMAN	0	0	50.0 AA STEP	50Step_Domain_p700.0_to_750.0	700	750	50			1	0	0	0	0	0	0	0	0	0	0	0	0	0	0	0	0	0	0	0	0	0	0	0	0	0	0	0	0	0
DSC3_HUMAN	1	2	50.0 AA STEP	50Step_Domain_p750.0_to_800.0	750	800	50	GAGHHHTLDSCR GGNQTLESCR GGNQTLESCR GGNQTLESCR NGGQETIEMMK GGNQTLESCR GGNQTLESCR NGGQETIEMMK GGNQTLESCR GGNQTLESCR	GGNQTLESCR NGGQETIEMMK GGNQTLESCR NGGQETIEMMK GGNQTLESCR NGGQETIEMMK GGNQTLESCR GGNQTLESCR NGGQETIEMMK GAGHHHTLDSCR GGNQTLESCR GGNQTLESCR	1	-0.02	2	2	1	2	2	2	1	1	2	2	1	3	1	1	2	2	1	2	2	2	1	1	2	2	1	2	1	1
DSC3_HUMAN	0	0	50.0 AA STEP	50Step_Domain_p800.0_to_850.0	800	850	50	GAGHHHTLDSCR GGHTEVDNCR	GGHTEVDNCR GAGHHHTLDSCR	1	0	1	0	0	0	1	1	0	0	0	0	0	1	0	0	1	0	0	0	1	1	0	0	0	0	0	1	0	0
DSC3_HUMAN	1	0	50.0 AA STEP	50Step_Domain_p850.0_to_896.0	850	896	46	FITLAEACTK FITLAEACTK FITLAEACTK FITLAEACTK FITLAEACTK FITLAEACTK FITLAEACTK	FITLAEACTK FITLAEACTK FITLAEACTK	0.495	0.0217391	1	1	1	0	1	1	1	0	1	0	1	0	1	1	1	1	1	0	1	1	1	0	1	0	1	0	1	1
DSG3_HUMAN	0	0	50.0 AA STEP	50Step_Domain_p0_to_50	0	50	50			1	0	0	0	0	0	0	0	0	0	0	0	0	0	0	0	0	0	0	0	0	0	0	0	0	0	0	0	0	0
DSG3_HUMAN	0	0	50.0 AA STEP	50Step_Domain_p50.0_to_100.0	50	100	50			1	0	0	0	0	0	0	0	0	0	0	0	0	0	0	0	0	0	0	0	0	0	0	0	0	0	0	0	0	0
DSG3_HUMAN	1	0	50.0 AA STEP	50Step_Domain_p100.0_to_150.0	100	150	50	ALNAQGLDVEKPLILTVK ALNAQGLDVEKPLILTVK ALNAQGLDVEKPLILTVK ALNAQGLDVEKPLILTVK ALNAQGLDVEKPLILTVK ALNAQGLDVEKPLILTVK ALNAQGLDVEKPLILTVK	ALNAQGLDVEKPLILTVK	0.002	0.02	1	1	1	0	1	0	1	0	1	0	1	0	1	0	1	1	1	0	1	0	1	0	1	0	1	0	1	0
DSG3_HUMAN	0	0	50.0 AA STEP	50Step_Domain_p150.0_to_200.0	150	200	50			1	0	0	0	0	0	0	0	0	0	0	0	0	0	0	0	0	0	0	0	0	0	0	0	0	0	0	0	0	0
DSG3_HUMAN	0	0	50.0 AA STEP	50Step_Domain_p200.0_to_250.0	200	250	50	LVVSGADKDGEGLSTQCECNIK LVVSGADKDGEGLSTQCECNIK LVVSGADKDGEGLSTQCECNIK	LVVSGADKDGEGLSTQCECNIK LVVSGADKDGEGLSTQCECNIK	1	0	0	0	1	0	0	1	0	0	1	1	0	0	1	0	0	0	1	0	0	1	0	0	1	1	0	0	1	0
DSG3_HUMAN	1	2	50.0 AA STEP	50Step_Domain_p250.0_to_300.0	250	300	50	IEENILSSELLR LVVSGADKDGEGLSTQCECNIK IEENILSSELLR IEENILSSELLR IEENILSSELLR LVVSGADKDGEGLSTQCECNIK IEENILSSELLR IEENILSSELLR LVVSGADKDGEGLSTQCECNIK	IEENILSSELLR IEENILSSELLR IEENILSSELLR LVVSGADKDGEGLSTQCECNIK IEENILSSELLR IEENILSSELLR LVVSGADKDGEGLSTQCECNIK IEENILSSELLR IEENILSSELLR	0.024	-0.02	1	1	1	1	1	2	1	3	1	2	1	1	1	2	1	1	1	1	1	2	1	1	2	2	1	1	2	1
DSG3_HUMAN	1	1	50.0 AA STEP	50Step_Domain_p300.0_to_350.0	300	350	50	ALDYEQLQSVK ALDYEQLQSVK ALDYEQLQSVK ALDYEQLQSVK ALDYEQLQSVK	ALDYEQLQSVK ALDYEQLQSVK ALDYEQLQSVK ALDYEQLQSVK ALDYEQLQSVK	1	0	1	1	1	1	1	1	1	0	0	0	1	1	0	2	1	1	1	1	1	1	1	0	0	0	1	1	0	1
DSG3_HUMAN	1	1	50.0 AA STEP	50Step_Domain_p350.0_to_400.0	350	400	50	AEFHQSVISR KLVDYILGTYQAIDEDTNK KLVDYILGTYQAIDEDTNK KLVDYILGTYQAIDEDTNK VQSTPVTIQVINVR VQSTPVTIQVINVR KLVDYILGTYQAIDEDTNK VQSTPVTIQVINVR KLVDYILGTYQAIDEDTNK VQSTPVTIQVINVR VQSTPVTIQVINVR	VQSTPVTIQVINVR VQSTPVTIQVINVR VQSTPVTIQVINVR VQSTPVTIQVINVR VQSTPVTIQVINVR VQSTPVTIQVINVR	1	0	1	1	1	1	1	1	1	3	1	1	1	1	1	0	2	1	1	1	2	1	1	1	2	1	2	1	1	0
DSG3_HUMAN	1	1	50.0 AA STEP	50Step_Domain_p400.0_to_450.0	400	450	50	KLVDYILGTYQAIDEDTNK NDGGYLMIDSK KLVDYILGTYQAIDEDTNK NDGGYLMIDSK KLVDYILGTYQAIDEDTNK NDGGYLMIDSK NDGGYLMIDSK KLVDYILGTYQAIDEDTNK NDGGYLMIDSK KLVDYILGTYQAIDEDTNK NDGGYLMIDSK NDGGYLMIDSK	NDGGYLMIDSK NDGGYLMIDSK NDGGYLMIDSK NDGGYLMIDSK NDGGYLMIDSK	0.988	0	1	1	2	1	1	1	1	0	1	1	1	1	1	0	2	1	2	1	2	1	1	0	2	1	2	1	1	0
DSG3_HUMAN	1	0	50.0 AA STEP	50Step_Domain_p450.0_to_500.0	450	500	50	DAVCSSSPSVVVSAR DAVCSSSPSVVVSAR DAVCSSSPSVVVSAR DAVCSSSPSVVVSAR DAVCSSSPSVVVSAR	DAVCSSSPSVVVSAR DAVCSSSPSVVVSAR	1	0.02	1	0	0	1	0	0	1	0	1	0	1	0	1	2	1	0	0	1	0	0	1	0	1	0	1	0	1	1
DSG3_HUMAN	1	1	50.0 AA STEP	50Step_Domain_p500.0_to_550.0	500	550	50	DAVCSSSPSVVVSAR YTGPYTFALEDQPVK YTGPYTFALEDQPVK YTGPYTFALEDQPVK DAVCSSSPSVVVSAR YTGPYTFALEDQPVK DAVCSSSPSVVVSAR YTGPYTFALEDQPVK DAVCSSSPSVVVSAR DAVCSSSPSVVVSAR YTGPYTFALEDQPVK	DAVCSSSPSVVVSAR YTGPYTFALEDQPVK DAVCSSSPSVVVSAR YTGPYTFALEDQPVK	1	0	1	0	1	1	1	0	1	0	1	1	1	0	1	3	2	0	1	1	1	0	2	0	2	1	1	0	2	2
DSG3_HUMAN	1	1	50.0 AA STEP	50Step_Domain_p550.0_to_600.0	550	600	50	SLTLEVCQCDNR SLTLEVCQCDNR SLTLEVCQCDNR SLTLEVCQCDNR SLTLEVCQCDNR SLTLEVCQCDNR	SLTLEVCQCDNR SLTLEVCQCDNR SLTLEVCQCDNR SLTLEVCQCDNR	1	0	1	0	0	1	1	1	1	0	1	1	1	1	1	0	1	0	0	1	1	1	1	0	1	1	1	1	1	0
DSG3_HUMAN	0	0	50.0 AA STEP	50Step_Domain_p600.0_to_650.0	600	650	50			1	0	0	0	0	0	0	0	0	0	0	0	0	0	0	0	0	0	0	0	0	0	0	0	0	0	0	0	0	0
DSG3_HUMAN	0	0	50.0 AA STEP	50Step_Domain_p650.0_to_700.0	650	700	50			1	0	0	0	0	0	0	0	0	0	0	0	0	0	0	0	0	0	0	0	0	0	0	0	0	0	0	0	0	0
DSG3_HUMAN	0	0	50.0 AA STEP	50Step_Domain_p700.0_to_750.0	700	750	50			1	0	0	0	0	0	0	0	0	0	0	0	0	0	0	0	0	0	0	0	0	0	0	0	0	0	0	0	0	0
DSG3_HUMAN	0	0	50.0 AA STEP	50Step_Domain_p750.0_to_800.0	750	800	50			1	0	0	0	0	0	0	0	0	0	0	0	0	0	0	0	0	0	0	0	0	0	0	0	0	0	0	0	0	0
DSG3_HUMAN	0	0	50.0 AA STEP	50Step_Domain_p800.0_to_850.0	800	850	50			1	0	0	0	0	0	0	0	0	0	0	0	0	0	0	0	0	0	0	0	0	0	0	0	0	0	0	0	0	0
DSG3_HUMAN	0	0	50.0 AA STEP	50Step_Domain_p850.0_to_900.0	850	900	50	DSGYGIESCGHPIEVQQTGFVK DSGYGIESCGHPIEVQQTGFVK		1	0	0	0	0	0	0	0	0	0	0	0	1	0	1	0	0	0	0	0	0	0	0	0	0	0	1	0	1	0
DSG3_HUMAN	0	0	50.0 AA STEP	50Step_Domain_p900.0_to_950.0	900	950	50			1	0	0	0	0	0	0	0	0	0	0	0	0	0	0	0	0	0	0	0	0	0	0	0	0	0	0	0	0	0
DSG3_HUMAN	1	1	50.0 AA STEP	50Step_Domain_p950.0_to_999.0	950	999	49	VICPISSVPGNLAGPTQLR VICPISSVPGNLAGPTQLR VICPISSVPGNLAGPTQLR VICPISSVPGNLAGPTQLR VICPISSVPGNLAGPTQLR VICPISSVPGNLAGPTQLR	VICPISSVPGNLAGPTQLR VICPISSVPGNLAGPTQLR VICPISSVPGNLAGPTQLR VICPISSVPGNLAGPTQLR VICPISSVPGNLAGPTQLR	1	0	1	1	0	1	1	1	1	0	1	1	1	1	1	0	1	1	0	1	1	1	1	0	1	1	1	1	1	0
ECHA_HUMAN	0	0	50.0 AA STEP	50Step_Domain_p0_to_50	0	50	50			1	0	0	0	0	0	0	0	0	0	0	0	0	0	0	0	0	0	0	0	0	0	0	0	0	0	0	0	0	0
ECHA_HUMAN	0	0	50.0 AA STEP	50Step_Domain_p50.0_to_100.0	50	100	50	ELHSEFSEVMNEIWASDQIR	ELHSEFSEVMNEIWASDQIR	1	0	0	1	1	0	0	0	0	0	0	0	0	0	0	0	0	1	1	0	0	0	0	0	0	0	0	0	0	0
ECHA_HUMAN	1	2	50.0 AA STEP	50Step_Domain_p100.0_to_150.0	100	150	50	TLQEVTQLSQEAQR TLQEVTQLSQEAQR TLQEVTQLSQEAQR TLQEVTQLSQEAQR	TLQEVTQLSQEAQR TLQEVTQLSQEAQR TLQEVTQLSQEAQR TLQEVTQLSQEAQR TLQEVTQLSQEAQR TLQEVTQLSQEAQR	0.08	-0.02	0	0	2	3	2	2	0	1	1	1	0	2	1	2	0	0	2	2	2	1	0	1	1	1	0	1	2	2
ECHA_HUMAN	0	0	50.0 AA STEP	50Step_Domain_p150.0_to_200.0	150	200	50	TVLGTPEVLLGALPGAGGTQR TVLGTPEVLLGALPGAGGTQR		1	0	0	0	0	0	0	0	0	0	0	0	1	0	1	0	0	0	0	0	0	0	0	0	0	0	1	0	2	0
ECHA_HUMAN	0	0	50.0 AA STEP	50Step_Domain_p200.0_to_250.0	200	250	50			1	0	0	0	0	0	0	0	0	0	0	0	0	0	0	0	0	0	0	0	0	0	0	0	0	0	0	0	0	0
ECHA_HUMAN	0	0	50.0 AA STEP	50Step_Domain_p250.0_to_300.0	250	300	50	GLYPAPLK		1	0	0	0	0	0	1	0	0	0	0	0	0	0	0	0	0	0	0	0	1	0	0	0	0	0	0	0	0	0
ECHA_HUMAN	2	2	50.0 AA STEP	50Step_Domain_p300.0_to_350.0	300	350	50	FGELVMTK TGIEQGSDAGYLCESQK FGELVMTK TGIEQGSDAGYLCESQK FGELVMTK GLYPAPLK TGIEQGSDAGYLCESQK FGELVMTK TGIEQGSDAGYLCESQK FGELVMTK TGIEQGSDAGYLCESQK TGIEQGSDAGYLCESQK FGELVMTK TGIEQGSDAGYLCESQK	TGIEQGSDAGYLCESQK FGELVMTK FGELVMTK TGIEQGSDAGYLCESQK TGIEQGSDAGYLCESQK FGELVMTK TGIEQGSDAGYLCESQK TGIEQGSDAGYLCESQK FGELVMTK	1	0	2	1	2	1	2	3	2	1	2	2	1	2	1	1	2	1	2	1	3	2	2	1	2	2	1	1	2	1
ECHA_HUMAN	0	0	50.0 AA STEP	50Step_Domain_p350.0_to_400.0	350	400	50		DATLTALDR	1	0	0	1	0	0	0	0	0	0	0	0	0	0	0	0	0	1	0	0	0	0	0	0	0	0	0	0	0	0
ECHA_HUMAN	1	1	50.0 AA STEP	50Step_Domain_p400.0_to_450.0	400	450	50	DSIFSNLTGQLDYQGFEK DSIFSNLTGQLDYQGFEK DSIFSNLTGQLDYQGFEK DSIFSNLTGQLDYQGFEK DSIFSNLTGQLDYQGFEK DSIFSNLTGQLDYQGFEK DSIFSNLTGQLDYQGFEK	DSIFSNLTGQLDYQGFEK DSIFSNLTGQLDYQGFEK DSIFSNLTGQLDYQGFEK DSIFSNLTGQLDYQGFEK DSIFSNLTGQLDYQGFEK DSIFSNLTGQLDYQGFEK	1	0	1	0	1	1	1	2	1	1	1	1	1	2	1	1	1	0	1	1	1	1	1	1	1	1	1	1	1	1
ECHA_HUMAN	0	1	50.0 AA STEP	50Step_Domain_p450.0_to_500.0	450	500	50	VIGMHYFSPVDK VIGMHYFSPVDK VLKEVEAVIPDHCIFASNTSALPISEIAAVSK	VIGMHYFSPVDK EVEAVIPDHCIFASNTSALPISEIAAVSK VIGMHYFSPVDK VIGMHYFSPVDK EVEAVIPDHCIFASNTSALPISEIAAVSK VIGMHYFSPVDK	1	-0.02	1	1	1	0	1	0	0	2	0	1	0	0	0	2	1	1	1	0	1	0	0	2	0	1	0	0	0	2
ECHA_HUMAN	1	2	50.0 AA STEP	50Step_Domain_p500.0_to_550.0	500	550	50	MQLLEIITTEK VIGMHYFSPVDK MQLLEIITTEK VIGMHYFSPVDK MQLLEIITTEK MQLLEIITTEK MQLLEIITTEK MQLLEIITTEK MQLLEIITTEK	MQLLEIITTEK VIGMHYFSPVDK MQLLEIITTEK MQLLEIITTEK MQLLEIITTEK VIGMHYFSPVDK MQLLEIITTEK VIGMHYFSPVDK MQLLEIITTEK VIGMHYFSPVDK	0.376	-0.02	2	3	2	1	1	2	1	2	1	2	1	2	1	1	2	2	2	1	1	1	1	2	1	2	1	1	1	1
ECHA_HUMAN	1	1	50.0 AA STEP	50Step_Domain_p550.0_to_600.0	550	600	50	ILQEGVDPK ILQEGVDPK ILQEGVDPK ILQEGVDPK ILQEGVDPK HVAEDLGK ILQEGVDPK	ILQEGVDPK ILQEGVDPK ILQEGVDPK ILQEGVDPK ILQEGVDPK ILQEGVDPK	1	0	1	0	0	1	1	2	1	1	1	1	1	2	1	1	1	0	0	1	1	1	1	1	1	1	1	1	2	1
ECHA_HUMAN	1	1	50.0 AA STEP	50Step_Domain_p600.0_to_650.0	600	650	50	FGGGNPELLTQMVSK FGGGNPELLTQMVSK FGGGNPELLTQMVSK FGGGNPELLTQMVSK FGGGNPELLTQMVSK FGGGNPELLTQMVSK FGGGNPELLTQMVSK HVAEDLGK KDLNSDMDSILASLK	FGGGNPELLTQMVSK FGGGNPELLTQMVSK FGGGNPELLTQMVSK FGGGNPELLTQMVSK FGGGNPELLTQMVSK FGGGNPELLTQMVSK	1	0	1	1	1	1	1	0	1	1	1	1	1	2	2	1	1	1	1	1	1	0	1	1	1	1	1	1	3	1
ECHA_HUMAN	0	0	50.0 AA STEP	50Step_Domain_p650.0_to_700.0	650	700	50	KDLNSDMDSILASLK		1	0	0	0	0	0	0	0	0	0	0	0	0	0	1	0	0	0	0	0	0	0	0	0	0	0	0	0	1	0
ECHA_HUMAN	1	0	50.0 AA STEP	50Step_Domain_p700.0_to_750.0	700	750	50	FVDLYGAQK QFTPCQLLADHANSPNK QFTPCQLLADHANSPNK FVDLYGAQK QFTPCQLLADHANSPNK FVDLYGAQK QFTPCQLLADHANSPNK FVDLYGAQK QFTPCQLLADHANSPNK FVDLYGAQK QFTPCQLLADHANSPNK	QFTPCQLLADHANSPNK QFTPCQLLADHANSPNK	0	0.02	2	1	1	0	2	0	2	0	1	0	1	0	1	1	2	1	1	0	2	0	2	0	1	0	1	0	2	1
ECHA_HUMAN	1	0	50.0 AA STEP	50Step_Domain_p750.0_to_763.0	750	763	13	QFTPCQLLADHANSPNK QFTPCQLLADHANSPNK QFTPCQLLADHANSPNK QFTPCQLLADHANSPNK QFTPCQLLADHANSPNK QFTPCQLLADHANSPNK	QFTPCQLLADHANSPNK QFTPCQLLADHANSPNK	0.376	0.0769231	1	1	1	0	1	0	1	0	0	0	1	0	1	1	1	1	1	0	1	0	1	0	0	0	1	0	1	1
ECHB_HUMAN	0	0	50.0 AA STEP	50Step_Domain_p0_to_50	0	50	50			1	0	0	0	0	0	0	0	0	0	0	0	0	0	0	0	0	0	0	0	0	0	0	0	0	0	0	0	0	0
ECHB_HUMAN	3	4	50.0 AA STEP	50Step_Domain_p50.0_to_100.0	50	100	50	AALTGLLHR NVVVVDGVR AALTGLLHR NVVVVDGVR AALTGLLHR NVVVVDGVR AALTGLLHR NVVVVDGVR AALTGLLHR NVVVVDGVR AALTGLLHR NVVVVDGVR AALTGLLHR	AALTGLLHR NVVVVDGVR AALTGLLHR NVVVVDGVR AALTGLLHR NVVVVDGVR AALTGLLHR NVVVVDGVR AALTGLLHR NVVVVDGVR AALTGLLHR NVVVVDGVR AALTGLLHR NVVVVDGVR	0.005	-0.02	3	4	3	4	3	4	2	6	4	3	4	4	1	3	3	3	3	3	3	3	3	3	3	2	3	3	2	3
ECHB_HUMAN	0	0	50.0 AA STEP	50Step_Domain_p100.0_to_150.0	100	150	50	EAALGAGFSDK EAALGAGFSDK EAALGAGFSDK	EAALGAGFSDK EAALGAGFSDK	1	0	1	0	1	0	0	0	1	0	0	0	0	1	0	1	1	0	1	0	0	0	1	0	0	0	0	1	0	1
ECHB_HUMAN	0	0	50.0 AA STEP	50Step_Domain_p150.0_to_200.0	150	200	50	KLMLDLNK		1	0	0	0	0	0	0	0	0	0	0	0	0	0	1	0	0	0	0	0	0	0	0	0	0	0	0	0	1	0
ECHB_HUMAN	1	1	50.0 AA STEP	50Step_Domain_p200.0_to_250.0	200	250	50	LEQDEYALR LEQDEYALR LEQDEYALR FNFLAPELPAVSEFSTSETMGHSADR LEQDEYALR LEQDEYALR FNFLAPELPAVSEFSTSETMGHSADR LEQDEYALR	LEQDEYALR LEQDEYALR LEQDEYALR LEQDEYALR LEQDEYALR LEQDEYALR	1	0	1	1	1	1	1	1	1	2	1	2	1	1	1	0	1	1	1	1	1	1	1	1	1	1	1	1	2	0
ECHB_HUMAN	0	0	50.0 AA STEP	50Step_Domain_p250.0_to_300.0	250	300	50	DNGIRPSSLEQMAK DNGIRPSSLEQMAK KAQDEGLLSDVVPFK		1	0	0	0	0	0	0	0	1	0	0	0	0	0	1	0	0	0	0	0	0	0	1	0	0	0	0	0	2	0
ECHB_HUMAN	1	1	50.0 AA STEP	50Step_Domain_p300.0_to_350.0	300	350	50	DQLLLGPTYATPK DQLLLGPTYATPK DQLLLGPTYATPK DQLLLGPTYATPK DQLLLGPTYATPK DFMYVSQDPK DQLLLGPTYATPK	DQLLLGPTYATPK DFMYVSQDPK DFMYVSQDPK DQLLLGPTYATPK	0.7	0	1	0	2	1	1	0	1	0	0	0	1	1	2	2	1	0	2	1	1	0	2	0	0	0	1	1	3	2
ECHB_HUMAN	2	1	50.0 AA STEP	50Step_Domain_p350.0_to_400.0	350	400	50	AMDSDWFAENYMGR DQLLLGPTYATPK AMDSDWFAENYMGR DQLLLGPTYATPK AMDSDWFAENYMGR DQLLLGPTYATPK AMDSDWFAENYMGR DQLLLGPTYATPK AMDSDWFAENYMGR DQLLLGPTYATPK DQLLLGPTYATPK	AMDSDWFAENYMGR DQLLLGPTYATPK AMDSDWFAENYMGR DQLLLGPTYATPK	0.005	0.02	2	1	3	1	2	1	2	0	1	0	1	0	1	1	2	1	3	1	2	1	3	0	1	0	1	0	2	1
ECHB_HUMAN	3	2	50.0 AA STEP	50Step_Domain_p400.0_to_450.0	400	450	50	AMDSDWFAENYMGR VGLPPLEK AMDSDWFAENYMGR VGLPPLEK AMDSDWFAENYMGR VGLPPLEK AMDSDWFAENYMGR VGLPPLEK AMDSDWFAENYMGR VGLPPLEK VGLPPLEK VGLPPLEK	AMDSDWFAENYMGR VGLPPLEK VGLPPLEK AMDSDWFAENYMGR VGLPPLEK VGLPPLEK VGLPPLEK	0.005	0.02	3	3	3	1	4	3	3	0	4	3	2	0	2	3	3	2	3	1	4	2	4	0	3	2	2	0	3	3
ECHB_HUMAN	0	0	50.0 AA STEP	50Step_Domain_p450.0_to_474.0	450	474	24			1	0	0	0	0	0	0	0	0	0	0	0	0	0	0	0	0	0	0	0	0	0	0	0	0	0	0	0	0	0
ECHM_HUMAN	0	0	50.0 AA STEP	50Step_Domain_p0_to_50	0	50	50			1	0	0	0	0	0	0	0	0	0	0	0	0	0	0	0	0	0	0	0	0	0	0	0	0	0	0	0	0	0
ECHM_HUMAN	0	0	50.0 AA STEP	50Step_Domain_p50.0_to_100.0	50	100	50	AFAAGADIK AFAAGADIK		0.6672	0	0	0	0	0	0	0	0	0	0	0	1	0	1	0	0	0	0	0	0	0	0	0	0	0	1	0	1	0
ECHM_HUMAN	0	0	50.0 AA STEP	50Step_Domain_p100.0_to_150.0	100	150	50	AFAAGADIK AFAAGADIK		0.6672	0	0	0	0	0	0	0	0	0	0	0	1	0	1	0	0	0	0	0	0	0	0	0	0	0	1	0	1	0
ECHM_HUMAN	1	0	50.0 AA STEP	50Step_Domain_p150.0_to_200.0	150	200	50	SLAMEMVLTGDR SLAMEMVLTGDR AQFAQPEILIGTIPGAGGTQR SLAMEMVLTGDR AQFAQPEILIGTIPGAGGTQR SLAMEMVLTGDR		0.0012	0.02	0	0	1	0	0	0	1	0	0	0	1	0	2	0	0	0	1	0	0	0	1	0	0	0	2	0	3	0
ECHM_HUMAN	0	0	50.0 AA STEP	50Step_Domain_p200.0_to_250.0	200	250	50			1	0	0	0	0	0	0	0	0	0	0	0	0	0	0	0	0	0	0	0	0	0	0	0	0	0	0	0	0	0
ECHM_HUMAN	0	0	50.0 AA STEP	50Step_Domain_p250.0_to_290.0	250	290	40	EGMTAFVEK EGMTAFVEK		0.6672	0	0	0	1	0	0	0	1	0	0	0	0	0	0	0	0	0	1	0	0	0	1	0	0	0	0	0	0	0
ECM1_HUMAN	0	0	50.0 AA STEP	50Step_Domain_p0_to_50	0	50	50			1	0	0	0	0	0	0	0	0	0	0	0	0	0	0	0	0	0	0	0	0	0	0	0	0	0	0	0	0	0
ECM1_HUMAN	0	0	50.0 AA STEP	50Step_Domain_p50.0_to_100.0	50	100	50			1	0	0	0	0	0	0	0	0	0	0	0	0	0	0	0	0	0	0	0	0	0	0	0	0	0	0	0	0	0
ECM1_HUMAN	0	0	50.0 AA STEP	50Step_Domain_p100.0_to_150.0	100	150	50			1	0	0	0	0	0	0	0	0	0	0	0	0	0	0	0	0	0	0	0	0	0	0	0	0	0	0	0	0	0
ECM1_HUMAN	0	0	50.0 AA STEP	50Step_Domain_p150.0_to_200.0	150	200	50			1	0	0	0	0	0	0	0	0	0	0	0	0	0	0	0	0	0	0	0	0	0	0	0	0	0	0	0	0	0
ECM1_HUMAN	1	0	50.0 AA STEP	50Step_Domain_p200.0_to_250.0	200	250	50	LVWEEAMSR LVWEEAMSR LVWEEAMSR LVWEEAMSR	LVWEEAMSR	0.0198	0.02	0	0	1	0	1	0	0	0	1	0	0	0	1	1	0	0	1	0	1	0	0	0	1	0	0	0	1	1
ECM1_HUMAN	1	0	50.0 AA STEP	50Step_Domain_p250.0_to_300.0	250	300	50	FSCFQEEAPQPHYQLR FSCFQEEAPQPHYQLR FSCFQEEAPQPHYQLR FSCFQEEAPQPHYQLR	FSCFQEEAPQPHYQLR FSCFQEEAPQPHYQLR	0.3685	0.02	1	0	1	1	1	1	0	0	1	0	0	0	0	0	1	0	1	1	1	1	0	0	1	0	0	0	0	0
ECM1_HUMAN	0	0	50.0 AA STEP	50Step_Domain_p300.0_to_350.0	300	350	50			1	0	0	0	0	0	0	0	0	0	0	0	0	0	0	0	0	0	0	0	0	0	0	0	0	0	0	0	0	0
ECM1_HUMAN	0	0	50.0 AA STEP	50Step_Domain_p350.0_to_400.0	350	400	50			1	0	0	0	0	0	0	0	0	0	0	0	0	0	0	0	0	0	0	0	0	0	0	0	0	0	0	0	0	0
ECM1_HUMAN	1	1	50.0 AA STEP	50Step_Domain_p400.0_to_450.0	400	450	50	DILTIDIGR VTPNLMGHLCGNQR DILTIDIGR DILTIDIGR DILTIDIGR DILTIDIGR DILTIDIGR DILTIDIGR	DILTIDIGR DILTIDIGR DILTIDIGR DILTIDIGR DILTIDIGR DILTIDIGR DILTIDIGR	0.0198	0	1	1	1	1	1	1	1	2	1	2	1	2	1	1	2	1	1	1	1	1	1	1	1	1	1	1	1	1
ECM1_HUMAN	1	0	50.0 AA STEP	50Step_Domain_p450.0_to_500.0	450	500	50	LTFINDLCGPR LTFINDLCGPR LTFINDLCGPR LTFINDLCGPR LTFINDLCGPR LTFINDLCGPR LTFINDLCGPR	LTFINDLCGPR LTFINDLCGPR	0	0.02	1	1	1	0	1	1	1	0	1	0	1	0	1	0	1	1	1	0	1	1	1	0	1	0	1	0	1	0
ECM1_HUMAN	1	1	50.0 AA STEP	50Step_Domain_p500.0_to_540.0	500	540	40	NVALVSGDTENAK NVALVSGDTENAK NVALVSGDTENAK NVALVSGDTENAK NVALVSGDTENAK	NVALVSGDTENAK NVALVSGDTENAK NVALVSGDTENAK NVALVSGDTENAK NVALVSGDTENAK NVALVSGDTENAK	0	0	1	1	0	1	0	0	1	2	1	2	1	2	1	1	1	1	0	1	0	0	1	1	1	1	1	1	1	1
EEA1_HUMAN	0	0	50.0 AA STEP	50Step_Domain_p0_to_50	0	50	50			1	0	0	0	0	0	0	0	0	0	0	0	0	0	0	0	0	0	0	0	0	0	0	0	0	0	0	0	0	0
EEA1_HUMAN	0	0	50.0 AA STEP	50Step_Domain_p50.0_to_100.0	50	100	50			1	0	0	0	0	0	0	0	0	0	0	0	0	0	0	0	0	0	0	0	0	0	0	0	0	0	0	0	0	0
EEA1_HUMAN	0	0	50.0 AA STEP	50Step_Domain_p100.0_to_150.0	100	150	50			1	0	0	0	0	0	0	0	0	0	0	0	0	0	0	0	0	0	0	0	0	0	0	0	0	0	0	0	0	0
EEA1_HUMAN	0	0	50.0 AA STEP	50Step_Domain_p150.0_to_200.0	150	200	50	AAQLATEIADIK AAQLATEIADIK		0.0145	0	0	0	0	0	0	0	0	0	0	0	1	0	1	0	0	0	0	0	0	0	0	0	0	0	1	0	1	0
EEA1_HUMAN	0	0	50.0 AA STEP	50Step_Domain_p200.0_to_250.0	200	250	50			1	0	0	0	0	0	0	0	0	0	0	0	0	0	0	0	0	0	0	0	0	0	0	0	0	0	0	0	0	0
EEA1_HUMAN	0	0	50.0 AA STEP	50Step_Domain_p250.0_to_300.0	250	300	50			1	0	0	0	0	0	0	0	0	0	0	0	0	0	0	0	0	0	0	0	0	0	0	0	0	0	0	0	0	0
EEA1_HUMAN	0	0	50.0 AA STEP	50Step_Domain_p300.0_to_350.0	300	350	50			1	0	0	0	0	0	0	0	0	0	0	0	0	0	0	0	0	0	0	0	0	0	0	0	0	0	0	0	0	0
EEA1_HUMAN	0	0	50.0 AA STEP	50Step_Domain_p350.0_to_400.0	350	400	50			1	0	0	0	0	0	0	0	0	0	0	0	0	0	0	0	0	0	0	0	0	0	0	0	0	0	0	0	0	0
EEA1_HUMAN	0	0	50.0 AA STEP	50Step_Domain_p400.0_to_450.0	400	450	50			1	0	0	0	0	0	0	0	0	0	0	0	0	0	0	0	0	0	0	0	0	0	0	0	0	0	0	0	0	0
EEA1_HUMAN	0	0	50.0 AA STEP	50Step_Domain_p450.0_to_500.0	450	500	50			1	0	0	0	0	0	0	0	0	0	0	0	0	0	0	0	0	0	0	0	0	0	0	0	0	0	0	0	0	0
EEA1_HUMAN	1	0	50.0 AA STEP	50Step_Domain_p500.0_to_550.0	500	550	50	IQNLEALLQK IQNLEALLQK IQNLEALLQK IQNLEALLQK IQNLEALLQK	IQNLEALLQK	0	0.02	0	0	1	0	0	0	1	0	1	1	1	0	1	0	0	0	1	0	0	0	1	0	1	1	1	0	1	0
EEA1_HUMAN	0	0	50.0 AA STEP	50Step_Domain_p550.0_to_600.0	550	600	50			1	0	0	0	0	0	0	0	0	0	0	0	0	0	0	0	0	0	0	0	0	0	0	0	0	0	0	0	0	0
EEA1_HUMAN	0	0	50.0 AA STEP	50Step_Domain_p600.0_to_650.0	600	650	50			1	0	0	0	0	0	0	0	0	0	0	0	0	0	0	0	0	0	0	0	0	0	0	0	0	0	0	0	0	0
EEA1_HUMAN	0	0	50.0 AA STEP	50Step_Domain_p650.0_to_700.0	650	700	50			1	0	0	0	0	0	0	0	0	0	0	0	0	0	0	0	0	0	0	0	0	0	0	0	0	0	0	0	0	0
EEA1_HUMAN	0	0	50.0 AA STEP	50Step_Domain_p700.0_to_750.0	700	750	50			1	0	0	0	0	0	0	0	0	0	0	0	0	0	0	0	0	0	0	0	0	0	0	0	0	0	0	0	0	0
EEA1_HUMAN	0	0	50.0 AA STEP	50Step_Domain_p750.0_to_800.0	750	800	50			1	0	0	0	0	0	0	0	0	0	0	0	0	0	0	0	0	0	0	0	0	0	0	0	0	0	0	0	0	0
EEA1_HUMAN	0	0	50.0 AA STEP	50Step_Domain_p800.0_to_850.0	800	850	50	IQTTVTELQK IQTTVTELQK	IQTTVTELQK	1	0	0	0	0	0	0	0	1	0	1	1	0	0	0	0	0	0	0	0	0	0	1	0	1	1	0	0	0	0
EEA1_HUMAN	0	0	50.0 AA STEP	50Step_Domain_p850.0_to_900.0	850	900	50	AAILDLEK		1	0	0	0	0	0	0	0	0	0	0	0	0	0	1	0	0	0	0	0	0	0	0	0	0	0	0	0	1	0
EEA1_HUMAN	0	0	50.0 AA STEP	50Step_Domain_p900.0_to_950.0	900	950	50			1	0	0	0	0	0	0	0	0	0	0	0	0	0	0	0	0	0	0	0	0	0	0	0	0	0	0	0	0	0
EEA1_HUMAN	0	0	50.0 AA STEP	50Step_Domain_p950.0_to_1000.0	950	1000	50	LQQQLTQAAQELAAEKEK		1	0	0	0	1	0	0	0	0	0	0	0	0	0	0	0	0	0	1	0	0	0	0	0	0	0	0	0	0	0
EEA1_HUMAN	0	0	50.0 AA STEP	50Step_Domain_p1000.0_to_1050.0	1000	1050	50	LQQQLTQAAQELAAEKEK		1	0	0	0	1	0	0	0	0	0	0	0	0	0	0	0	0	0	1	0	0	0	0	0	0	0	0	0	0	0
EEA1_HUMAN	0	0	50.0 AA STEP	50Step_Domain_p1050.0_to_1100.0	1050	1100	50	LSLAQEDLISNR LSLAQEDLISNR		0.0145	0	0	0	0	0	0	0	0	0	0	0	1	0	1	0	0	0	0	0	0	0	0	0	0	0	1	0	1	0
EEA1_HUMAN	0	0	50.0 AA STEP	50Step_Domain_p1100.0_to_1150.0	1100	1150	50			1	0	0	0	0	0	0	0	0	0	0	0	0	0	0	0	0	0	0	0	0	0	0	0	0	0	0	0	0	0
EEA1_HUMAN	0	0	50.0 AA STEP	50Step_Domain_p1150.0_to_1200.0	1150	1200	50			1	0	0	0	0	0	0	0	0	0	0	0	0	0	0	0	0	0	0	0	0	0	0	0	0	0	0	0	0	0
EEA1_HUMAN	0	0	50.0 AA STEP	50Step_Domain_p1200.0_to_1250.0	1200	1250	50			1	0	0	0	0	0	0	0	0	0	0	0	0	0	0	0	0	0	0	0	0	0	0	0	0	0	0	0	0	0
EEA1_HUMAN	0	0	50.0 AA STEP	50Step_Domain_p1250.0_to_1300.0	1250	1300	50			1	0	0	0	0	0	0	0	0	0	0	0	0	0	0	0	0	0	0	0	0	0	0	0	0	0	0	0	0	0
EEA1_HUMAN	0	0	50.0 AA STEP	50Step_Domain_p1300.0_to_1350.0	1300	1350	50			1	0	0	0	0	0	0	0	0	0	0	0	0	0	0	0	0	0	0	0	0	0	0	0	0	0	0	0	0	0
EEA1_HUMAN	0	0	50.0 AA STEP	50Step_Domain_p1350.0_to_1400.0	1350	1400	50			1	0	0	0	0	0	0	0	0	0	0	0	0	0	0	0	0	0	0	0	0	0	0	0	0	0	0	0	0	0
EEA1_HUMAN	0	0	50.0 AA STEP	50Step_Domain_p1400.0_to_1411.0	1400	1411	11			1	0	0	0	0	0	0	0	0	0	0	0	0	0	0	0	0	0	0	0	0	0	0	0	0	0	0	0	0	0
EF1D_HUMAN	1	1	50.0 AA STEP	50Step_Domain_p0_to_50	0	50	50	FYEQMNGPVAGASR QENGASVILR FYEQMNGPVAGASR FYEQMNGPVAGASR FYEQMNGPVAGASR	FYEQMNGPVAGASR FYEQMNGPVAGASR FYEQMNGPVAGASR FYEQMNGPVAGASR FYEQMNGPVAGASR FYEQMNGPVAGASR FYEQMNGPVAGASR	0.3186	0	1	1	1	1	1	1	1	1	0	1	1	1	0	1	1	1	1	1	1	1	1	1	0	1	1	1	0	1
EF1D_HUMAN	1	1	50.0 AA STEP	50Step_Domain_p50.0_to_100.0	50	100	50	SLAGSSGPGASSGTSGDHGELVVR SLAGSSGPGASSGTSGDHGELVVR GVVQELQQAISK SLAGSSGPGASSGTSGDHGELVVR SLAGSSGPGASSGTSGDHGELVVR GVVQELQQAISK GVVQELQQAISK IASLEVENQSLR SLAGSSGPGASSGTSGDHGELVVR	GVVQELQQAISK GVVQELQQAISK GVVQELQQAISK SLAGSSGPGASSGTSGDHGELVVR GVVQELQQAISK SLAGSSGPGASSGTSGDHGELVVR GVVQELQQAISK SLAGSSGPGASSGTSGDHGELVVR GVVQELQQAISK SLAGSSGPGASSGTSGDHGELVVR GVVQELQQAISK SLAGSSGPGASSGTSGDHGELVVR	1	0	1	1	1	1	1	1	1	1	0	1	1	1	2	1	1	1	1	1	2	2	1	2	0	2	1	2	3	2
EF1D_HUMAN	0	1	50.0 AA STEP	50Step_Domain_p100.0_to_150.0	100	150	50	GVVQELQQAISK GVVQELQQAISK GVVQELQQAISK	GVVQELQQAISK GVVQELQQAISK GVVQELQQAISK GVVQELQQAISK GVVQELQQAISK GVVQELQQAISK GVVQELQQAISK	0.0018	-0.02	0	1	0	1	1	1	0	1	0	1	1	1	1	1	0	1	0	1	1	1	0	1	0	1	1	1	1	1
EF1D_HUMAN	0	0	50.0 AA STEP	50Step_Domain_p150.0_to_200.0	150	200	50			1	0	0	0	0	0	0	0	0	0	0	0	0	0	0	0	0	0	0	0	0	0	0	0	0	0	0	0	0	0
EF1D_HUMAN	0	0	50.0 AA STEP	50Step_Domain_p200.0_to_250.0	200	250	50			1	0	0	0	0	0	0	0	0	0	0	0	0	0	0	0	0	0	0	0	0	0	0	0	0	0	0	0	0	0
EF1D_HUMAN	0	0	50.0 AA STEP	50Step_Domain_p250.0_to_281.0	250	281	31			1	0	0	0	0	0	0	0	0	0	0	0	0	0	0	0	0	0	0	0	0	0	0	0	0	0	0	0	0	0
EF1G_HUMAN	0	0	50.0 AA STEP	50Step_Domain_p0_to_50	0	50	50	VLSAPPHFHFGQTNR		1	0	0	0	0	0	0	0	0	0	0	0	0	0	1	0	0	0	0	0	0	0	0	0	0	0	0	0	1	0
EF1G_HUMAN	0	0	50.0 AA STEP	50Step_Domain_p50.0_to_100.0	50	100	50			1	0	0	0	0	0	0	0	0	0	0	0	0	0	0	0	0	0	0	0	0	0	0	0	0	0	0	0	0	0
EF1G_HUMAN	1	0	50.0 AA STEP	50Step_Domain_p100.0_to_150.0	100	150	50	ILGLLDAYLK ILGLLDAYLK ILGLLDAYLK ILGLLDAYLK ILGLLDAYLK	ILGLLDAYLK ILGLLDAYLK	0.7488	0.02	1	0	0	0	1	0	1	0	0	0	1	1	1	1	1	0	0	0	1	0	1	0	0	0	1	1	1	1
EF1G_HUMAN	0	0	50.0 AA STEP	50Step_Domain_p150.0_to_200.0	150	200	50			1	0	0	0	0	0	0	0	0	0	0	0	0	0	0	0	0	0	0	0	0	0	0	0	0	0	0	0	0	0
EF1G_HUMAN	0	0	50.0 AA STEP	50Step_Domain_p200.0_to_250.0	200	250	50			1	0	0	0	0	0	0	0	0	0	0	0	0	0	0	0	0	0	0	0	0	0	0	0	0	0	0	0	0	0
EF1G_HUMAN	1	2	50.0 AA STEP	50Step_Domain_p250.0_to_300.0	250	300	50	KAAAPAPEEEMDECEQALAAEPK STFVLDEFK STFVLDEFK KAAAPAPEEEMDECEQALAAEPK KAAAPAPEEEMDECEQALAAEPK STFVLDEFK KAAAPAPEEEMDECEQALAAEPK STFVLDEFKR KAAAPAPEEEMDECEQALAAEPK	KAAAPAPEEEMDECEQALAAEPK STFVLDEFK KAAAPAPEEEMDECEQALAAEPK STFVLDEFK KAAAPAPEEEMDECEQALAAEPK KAAAPAPEEEMDECEQALAAEPK STFVLDEFK STFVLDEFKR KAAAPAPEEEMDECEQALAAEPK STFVLDEFK STFVLDEFKR KAAAPAPEEEMDECEQALAAEPK	0	-0.02	1	2	1	4	1	2	2	4	0	1	1	1	1	1	2	2	1	2	2	2	3	3	0	1	2	2	1	1
EF1G_HUMAN	0	0	50.0 AA STEP	50Step_Domain_p300.0_to_350.0	300	350	50			1	0	0	0	0	0	0	0	0	0	0	0	0	0	0	0	0	0	0	0	0	0	0	0	0	0	0	0	0	0
EF1G_HUMAN	0	0	50.0 AA STEP	50Step_Domain_p350.0_to_400.0	350	400	50			1	0	0	0	0	0	0	0	0	0	0	0	0	0	0	0	0	0	0	0	0	0	0	0	0	0	0	0	0	0
EF1G_HUMAN	1	1	50.0 AA STEP	50Step_Domain_p400.0_to_437.0	400	437	37	EYFSWEGAFQHVGK KLDPGSEETQTLVR EYFSWEGAFQHVGK KLDPGSEETQTLVR EYFSWEGAFQHVGK KLDPGSEETQTLVR EYFSWEGAFQHVGK KLDPGSEETQTLVR EYFSWEGAFQHVGK KLDPGSEETQTLVR EYFSWEGAFQHVGK KLDPGSEETQTLVR	KLDPGSEETQTLVR EYFSWEGAFQHVGK KLDPGSEETQTLVR EYFSWEGAFQHVGK KLDPGSEETQTLVR EYFSWEGAFQHVGK KLDPGSEETQTLVR EYFSWEGAFQHVGK KLDPGSEETQTLVR	1	0	1	1	2	0	2	2	2	0	0	2	2	2	1	2	2	1	2	0	3	2	3	0	0	2	3	3	2	2
FBRL_HUMAN	0	0	50.0 AA STEP	50Step_Domain_p0_to_50	0	50	50			1	0	0	0	0	0	0	0	0	0	0	0	0	0	0	0	0	0	0	0	0	0	0	0	0	0	0	0	0	0
FBRL_HUMAN	0	0	50.0 AA STEP	50Step_Domain_p50.0_to_100.0	50	100	50			1	0	0	0	0	0	0	0	0	0	0	0	0	0	0	0	0	0	0	0	0	0	0	0	0	0	0	0	0	0
FBRL_HUMAN	3	1	50.0 AA STEP	50Step_Domain_p100.0_to_150.0	100	150	50	LAAAILGGVDQIHIKPGAK VSISEGDDKIEYR VSISEGDDKIEYR GKEDALVTK LAAAILGGVDQIHIKPGAK VSISEGDDKIEYR LAAAILGGVDQIHIKPGAK NLVPGESVYGEK VSISEGDDKIEYR VSISEGDDKIEYR LAAAILGGVDQIHIKPGAK NLVPGESVYGEK VSISEGDDKIEYR LAAAILGGVDQIHIKPGAK NLVPGESVYGEK VSISEGDDKIEYR	GKEDALVTK VSISEGDDKIEYR GKEDALVTK NLVPGESVYGEK VSISEGDDKIEYR NLVPGESVYGEK VSISEGDDKIEYR	0.0077	0.04	2	0	2	0	3	2	3	4	2	2	3	0	3	2	2	0	1	0	4	2	4	2	1	1	5	0	5	2
FBRL_HUMAN	1	0	50.0 AA STEP	50Step_Domain_p150.0_to_200.0	150	200	50	LAAAILGGVDQIHIKPGAK LAAAILGGVDQIHIKPGAK LAAAILGGVDQIHIKPGAK LAAAILGGVDQIHIKPGAK LAAAILGGVDQIHIKPGAK		0.2415	0.02	1	0	0	0	1	0	1	0	0	0	1	0	1	0	1	0	0	0	2	0	2	0	0	0	2	0	2	0
FBRL_HUMAN	1	1	50.0 AA STEP	50Step_Domain_p200.0_to_250.0	200	250	50	TNIIPVIEDAR TNIIPVIEDAR TNIIPVIEDAR TNIIPVIEDAR TNIIPVIEDAR TNIIPVIEDAR	TNIIPVIEDAR TNIIPVIEDAR TNIIPVIEDAR TNIIPVIEDAR	1	0	1	2	2	0	1	1	1	0	2	2	0	0	1	1	1	1	1	0	1	1	1	0	1	1	0	0	1	1
FBRL_HUMAN	0	0	50.0 AA STEP	50Step_Domain_p250.0_to_300.0	250	300	50	MQQENMKPQEQLTLEPYER MQQENMKPQEQLTLEPYER	MQQENMKPQEQLTLEPYER MQQENMKPQEQLTLEPYER	1	0	0	2	0	0	0	1	0	0	0	0	1	0	1	0	0	1	0	0	0	1	0	0	0	0	1	0	1	0
FBRL_HUMAN	0	0	50.0 AA STEP	50Step_Domain_p300.0_to_321.0	300	321	21	MQQENMKPQEQLTLEPYER MQQENMKPQEQLTLEPYER	MQQENMKPQEQLTLEPYER MQQENMKPQEQLTLEPYER	1	0	0	2	0	0	0	1	0	0	0	0	1	0	1	0	0	1	0	0	0	1	0	0	0	0	1	0	1	0
FIBA_HUMAN	0	0	50.0 AA STEP	50Step_Domain_p0_to_50	0	50	50	DSDWPFCSDEDWNYK		1	0	0	0	0	0	0	0	1	0	0	0	0	0	0	0	0	0	0	0	0	0	1	0	0	0	0	0	0	0
FIBA_HUMAN	1	3	50.0 AA STEP	50Step_Domain_p50.0_to_100.0	50	100	50	GLIDEVNQDFTNR GLIDEVNQDFTNR GLIDEVNQDFTNR DSDWPFCSDEDWNYK GLIDEVNQDFTNR NSLFEYQK GLIDEVNQDFTNR	GLIDEVNQDFTNR NSLFEYQK GLIDEVNQDFTNR NSLFEYQK GLIDEVNQDFTNR NSLFEYQK GLIDEVNQDFTNR NSLFEYQK GLIDEVNQDFTNR NSLFEYQK NSLFEYQK	0	-0.04	2	0	1	6	1	2	1	6	2	2	0	3	1	2	1	0	1	2	1	2	2	2	1	3	0	2	1	1
FIBA_HUMAN	2	1	50.0 AA STEP	50Step_Domain_p100.0_to_150.0	100	150	50	DSHSLTTNIMEILR DSHSLTTNIMEILR VQHIQLLQK DSHSLTTNIMEILR VQHIQLLQK DSHSLTTNIMEILR VQHIQLLQK DSHSLTTNIMEILR DSHSLTTNIMEILR VQHIQLLQK	DSHSLTTNIMEILR VQHIQLLQK DSHSLTTNIMEILR VQHIQLLQK VQHIQLLQK VQHIQLLQK	0.6678	0.02	2	0	1	0	2	2	2	0	2	1	0	1	2	2	1	0	2	0	2	2	3	0	1	2	0	1	3	1
FIBA_HUMAN	2	1	50.0 AA STEP	50Step_Domain_p150.0_to_200.0	150	200	50	EVDLKDYEDQQKQLEQVIAK EVDLKDYEDQQKQLEQVIAK VQHIQLLQK EVDLKDYEDQQKQLEQVIAK VQHIQLLQK EVDLKDYEDQQKQLEQVIAK VQHIQLLQK EVDLKDYEDQQKQLEQVIAK EVDLKDYEDQQKQLEQVIAK VQHIQLLQK	EVDLKDYEDQQKQLEQVIAK VQHIQLLQK EVDLKDYEDQQKQLEQVIAK VQHIQLLQK VQHIQLLQK EVDLKDYEDQQKQLEQVIAK VQHIQLLQK	0.6678	0.02	2	0	2	0	3	2	2	0	2	1	0	1	2	4	1	0	3	0	3	2	3	0	1	2	0	1	2	2
FIBA_HUMAN	1	1	50.0 AA STEP	50Step_Domain_p200.0_to_250.0	200	250	50	EVDLKDYEDQQKQLEQVIAK EVDLKDYEDQQKQLEQVIAK EVDLKDYEDQQKQLEQVIAK EVDLKDYEDQQKQLEQVIAK EVDLKDYEDQQKQLEQVIAK EVDLKDYEDQQKQLEQVIAK	EVDLKDYEDQQKQLEQVIAK EVDLKDYEDQQKQLEQVIAK EVDLKDYEDQQKQLEQVIAK	0.6678	0	2	0	1	0	2	1	1	0	2	1	0	0	1	2	1	0	2	0	2	1	2	0	1	1	0	0	1	1
FIBA_HUMAN	0	0	50.0 AA STEP	50Step_Domain_p250.0_to_300.0	250	300	50	GGSTSYGTGSETESPR NPSSAGSWNSGSSGPGSTGNR GGSTSYGTGSETESPR NPSSAGSWNSGSSGPGSTGNR NPSSAGSWNSGSSGPGSTGNR	GGSTSYGTGSETESPR NPSSAGSWNSGSSGPGSTGNR GGSTSYGTGSETESPR	1	0	0	0	1	0	0	0	1	0	0	1	0	1	1	0	0	0	2	0	0	0	2	0	0	2	0	1	1	0
FIBA_HUMAN	0	0	50.0 AA STEP	50Step_Domain_p300.0_to_350.0	300	350	50	NPSSAGSWNSGSSGPGSTGNR NPSSAGSWNSGSSGPGSTGNR NPSSAGSWNSGSSGPGSTGNR	NPSSAGSWNSGSSGPGSTGNR	1	0	0	0	1	0	0	0	1	0	0	1	0	0	1	0	0	0	1	0	0	0	1	0	0	1	0	0	1	0
FIBA_HUMAN	0	0	50.0 AA STEP	50Step_Domain_p350.0_to_400.0	350	400	50			1	0	0	0	0	0	0	0	0	0	0	0	0	0	0	0	0	0	0	0	0	0	0	0	0	0	0	0	0	0
FIBA_HUMAN	0	0	50.0 AA STEP	50Step_Domain_p400.0_to_450.0	400	450	50			1	0	0	0	0	0	0	0	0	0	0	0	0	0	0	0	0	0	0	0	0	0	0	0	0	0	0	0	0	0
FIBA_HUMAN	0	0	50.0 AA STEP	50Step_Domain_p450.0_to_500.0	450	500	50			1	0	0	0	0	0	0	0	0	0	0	0	0	0	0	0	0	0	0	0	0	0	0	0	0	0	0	0	0	0
FIBA_HUMAN	1	0	50.0 AA STEP	50Step_Domain_p500.0_to_550.0	500	550	50	GSESGIFTNTK GSESGIFTNTK GSESGIFTNTK GSESGIFTNTK	GSESGIFTNTK GSESGIFTNTK HRHPDEAAFFDTASTGK	1	0.02	0	0	1	0	1	1	1	0	0	1	0	0	1	0	0	0	1	0	1	1	1	0	0	2	0	0	1	0
FIBA_HUMAN	1	0	50.0 AA STEP	50Step_Domain_p550.0_to_600.0	550	600	50	ESSSHHPGIAEFPSR GSESGIFTNTK GSESGIFTNTK ESSSHHPGIAEFPSR GSESGIFTNTK GSESGIFTNTK	ESSSHHPGIAEFPSR GSESGIFTNTK ESSSHHPGIAEFPSR GSESGIFTNTK	1	0.02	0	0	1	0	1	2	1	0	0	1	0	0	1	0	0	0	2	0	1	2	2	0	0	2	0	0	1	0
FIBA_HUMAN	0	0	50.0 AA STEP	50Step_Domain_p600.0_to_650.0	600	650	50			1	0	0	0	0	0	0	0	0	0	0	0	0	0	0	0	0	0	0	0	0	0	0	0	0	0	0	0	0	0
FIBA_HUMAN	0	0	50.0 AA STEP	50Step_Domain_p650.0_to_700.0	650	700	50			1	0	0	0	0	0	0	0	0	0	0	0	0	0	0	0	0	0	0	0	0	0	0	0	0	0	0	0	0	0
FIBA_HUMAN	0	0	50.0 AA STEP	50Step_Domain_p700.0_to_750.0	700	750	50			1	0	0	0	0	0	0	0	0	0	0	0	0	0	0	0	0	0	0	0	0	0	0	0	0	0	0	0	0	0
FIBA_HUMAN	0	0	50.0 AA STEP	50Step_Domain_p750.0_to_800.0	750	800	50			1	0	0	0	0	0	0	0	0	0	0	0	0	0	0	0	0	0	0	0	0	0	0	0	0	0	0	0	0	0
FIBA_HUMAN	0	0	50.0 AA STEP	50Step_Domain_p800.0_to_850.0	800	850	50			1	0	0	0	0	0	0	0	0	0	0	0	0	0	0	0	0	0	0	0	0	0	0	0	0	0	0	0	0	0
FIBA_HUMAN	0	0	50.0 AA STEP	50Step_Domain_p850.0_to_866.0	850	866	16			1	0	0	0	0	0	0	0	0	0	0	0	0	0	0	0	0	0	0	0	0	0	0	0	0	0	0	0	0	0
FIBG_HUMAN	1	1	50.0 AA STEP	50Step_Domain_p0_to_50	0	50	50	DNCCILDER DNCCILDER DNCCILDER DNCCILDER DNCCILDER DNCCILDER DNCCILDER	DNCCILDER DNCCILDER DNCCILDER DNCCILDER DNCCILDER	1	0	1	2	1	0	2	1	1	0	1	1	1	1	1	1	1	1	1	0	1	1	1	0	1	1	1	1	1	1
FIBG_HUMAN	0	0	50.0 AA STEP	50Step_Domain_p50.0_to_100.0	50	100	50	AIQLTYNPDESSKPNMIDAATLK	AIQLTYNPDESSKPNMIDAATLK	1	0	0	0	0	0	0	0	1	0	0	1	0	0	0	0	0	0	0	0	0	0	1	0	0	1	0	0	0	0
FIBG_HUMAN	2	3	50.0 AA STEP	50Step_Domain_p100.0_to_150.0	100	150	50	YEASILTHDSSIR YLQEIYNSNNQK YEASILTHDSSIR YLQEIYNSNNQK AIQLTYNPDESSKPNMIDAATLK YEASILTHDSSIR YLQEIYNSNNQK YEASILTHDSSIR YLQEIYNSNNQK YEASILTHDSSIR YLQEIYNSNNQK YEASILTHDSSIR YLQEIYNSNNQK	YEASILTHDSSIR YLQEIYNSNNQK YEASILTHDSSIR YLQEIYNSNNQK YEASILTHDSSIR YLQEIYNSNNQK YEASILTHDSSIR AIQLTYNPDESSKPNMIDAATLK YEASILTHDSSIR YLQEIYNSNNQK YEASILTHDSSIR YLQEIYNSNNQK YEASILTHDSSIR YLQEIYNSNNQK	0.002	-0.02	2	3	2	4	0	2	3	3	2	2	2	3	2	2	2	2	2	2	0	2	4	1	2	4	2	3	2	2
FIBG_HUMAN	0	0	50.0 AA STEP	50Step_Domain_p150.0_to_200.0	150	200	50	VAQLEAQCQEPCKDTVQIHDITGK		1	0	0	0	0	0	0	0	0	0	0	0	0	0	1	0	0	0	0	0	0	0	0	0	0	0	0	0	1	0
FIBG_HUMAN	1	1	50.0 AA STEP	50Step_Domain_p200.0_to_250.0	200	250	50	EGFGHLSPTGTTEFWLGNEK EGFGHLSPTGTTEFWLGNEK EGFGHLSPTGTTEFWLGNEK EGFGHLSPTGTTEFWLGNEK EGFGHLSPTGTTEFWLGNEK EGFGHLSPTGTTEFWLGNEK EGFGHLSPTGTTEFWLGNEK	EGFGHLSPTGTTEFWLGNEK EGFGHLSPTGTTEFWLGNEK EGFGHLSPTGTTEFWLGNEK EGFGHLSPTGTTEFWLGNEK	0.106	0	1	0	1	0	2	1	1	0	1	1	1	1	1	1	1	0	1	0	1	1	1	0	1	1	1	1	1	1
FIBG_HUMAN	2	2	50.0 AA STEP	50Step_Domain_p250.0_to_300.0	250	300	50	EGFGHLSPTGTTEFWLGNEK VELEDWNGR EGFGHLSPTGTTEFWLGNEK VELEDWNGR VGPEADKYR EGFGHLSPTGTTEFWLGNEK VELEDWNGR EGFGHLSPTGTTEFWLGNEK TSTADYAMFK VELEDWNGR EGFGHLSPTGTTEFWLGNEK VELEDWNGR EGFGHLSPTGTTEFWLGNEK VELEDWNGR EGFGHLSPTGTTEFWLGNEK VELEDWNGR	VELEDWNGR VELEDWNGR EGFGHLSPTGTTEFWLGNEK TSTADYAMFK VELEDWNGR VGPEADKYR VELEDWNGR EGFGHLSPTGTTEFWLGNEK TSTADYAMFK VELEDWNGR VGPEADKYR EGFGHLSPTGTTEFWLGNEK VELEDWNGR EGFGHLSPTGTTEFWLGNEK VELEDWNGR	1	0	2	2	3	2	4	3	2	3	2	3	2	2	2	2	2	1	4	1	2	4	3	1	2	5	2	2	2	2
FIBG_HUMAN	0	0	50.0 AA STEP	50Step_Domain_p300.0_to_350.0	300	350	50	VGPEADKYR	VGPEADKYR VGPEADKYR	1	0	0	0	1	0	0	1	0	0	0	1	0	0	0	0	0	0	1	0	0	1	0	0	0	1	0	0	0	0
FIBG_HUMAN	0	0	50.0 AA STEP	50Step_Domain_p350.0_to_400.0	350	400	50			1	0	0	0	0	0	0	0	0	0	0	0	0	0	0	0	0	0	0	0	0	0	0	0	0	0	0	0	0	0
FIBG_HUMAN	0	0	50.0 AA STEP	50Step_Domain_p400.0_to_450.0	400	450	50			1	0	0	0	0	0	0	0	0	0	0	0	0	0	0	0	0	0	0	0	0	0	0	0	0	0	0	0	0	0
FIBG_HUMAN	0	0	50.0 AA STEP	50Step_Domain_p450.0_to_453.0	450	453	3			1	0	0	0	0	0	0	0	0	0	0	0	0	0	0	0	0	0	0	0	0	0	0	0	0	0	0	0	0	0
FILA_HUMAN	0	0	50.0 AA STEP	50Step_Domain_p0_to_50	0	50	50			1	0	0	0	0	0	0	0	0	0	0	0	0	0	0	0	0	0	0	0	0	0	0	0	0	0	0	0	0	0
FILA_HUMAN	0	0	50.0 AA STEP	50Step_Domain_p50.0_to_100.0	50	100	50			1	0	0	0	0	0	0	0	0	0	0	0	0	0	0	0	0	0	0	0	0	0	0	0	0	0	0	0	0	0
FILA_HUMAN	0	0	50.0 AA STEP	50Step_Domain_p100.0_to_150.0	100	150	50			1	0	0	0	0	0	0	0	0	0	0	0	0	0	0	0	0	0	0	0	0	0	0	0	0	0	0	0	0	0
FILA_HUMAN	0	0	50.0 AA STEP	50Step_Domain_p150.0_to_200.0	150	200	50			1	0	0	0	0	0	0	0	0	0	0	0	0	0	0	0	0	0	0	0	0	0	0	0	0	0	0	0	0	0
FILA_HUMAN	0	0	50.0 AA STEP	50Step_Domain_p200.0_to_250.0	200	250	50			1	0	0	0	0	0	0	0	0	0	0	0	0	0	0	0	0	0	0	0	0	0	0	0	0	0	0	0	0	0
FILA_HUMAN	0	0	50.0 AA STEP	50Step_Domain_p250.0_to_300.0	250	300	50			1	0	0	0	0	0	0	0	0	0	0	0	0	0	0	0	0	0	0	0	0	0	0	0	0	0	0	0	0	0
FILA_HUMAN	0	0	50.0 AA STEP	50Step_Domain_p300.0_to_350.0	300	350	50			1	0	0	0	0	0	0	0	0	0	0	0	0	0	0	0	0	0	0	0	0	0	0	0	0	0	0	0	0	0
FILA_HUMAN	0	0	50.0 AA STEP	50Step_Domain_p350.0_to_400.0	350	400	50			1	0	0	0	0	0	0	0	0	0	0	0	0	0	0	0	0	0	0	0	0	0	0	0	0	0	0	0	0	0
FILA_HUMAN	0	0	50.0 AA STEP	50Step_Domain_p400.0_to_450.0	400	450	50			1	0	0	0	0	0	0	0	0	0	0	0	0	0	0	0	0	0	0	0	0	0	0	0	0	0	0	0	0	0
FILA_HUMAN	0	0	50.0 AA STEP	50Step_Domain_p450.0_to_500.0	450	500	50			1	0	0	0	0	0	0	0	0	0	0	0	0	0	0	0	0	0	0	0	0	0	0	0	0	0	0	0	0	0
FILA_HUMAN	0	0	50.0 AA STEP	50Step_Domain_p500.0_to_550.0	500	550	50			1	0	0	0	0	0	0	0	0	0	0	0	0	0	0	0	0	0	0	0	0	0	0	0	0	0	0	0	0	0
FILA_HUMAN	0	0	50.0 AA STEP	50Step_Domain_p550.0_to_600.0	550	600	50			1	0	0	0	0	0	0	0	0	0	0	0	0	0	0	0	0	0	0	0	0	0	0	0	0	0	0	0	0	0
FILA_HUMAN	0	0	50.0 AA STEP	50Step_Domain_p600.0_to_650.0	600	650	50			1	0	0	0	0	0	0	0	0	0	0	0	0	0	0	0	0	0	0	0	0	0	0	0	0	0	0	0	0	0
FILA_HUMAN	0	0	50.0 AA STEP	50Step_Domain_p650.0_to_700.0	650	700	50			1	0	0	0	0	0	0	0	0	0	0	0	0	0	0	0	0	0	0	0	0	0	0	0	0	0	0	0	0	0
FILA_HUMAN	0	0	50.0 AA STEP	50Step_Domain_p700.0_to_750.0	700	750	50			1	0	0	0	0	0	0	0	0	0	0	0	0	0	0	0	0	0	0	0	0	0	0	0	0	0	0	0	0	0
FILA_HUMAN	0	0	50.0 AA STEP	50Step_Domain_p750.0_to_800.0	750	800	50			1	0	0	0	0	0	0	0	0	0	0	0	0	0	0	0	0	0	0	0	0	0	0	0	0	0	0	0	0	0
FILA_HUMAN	0	0	50.0 AA STEP	50Step_Domain_p800.0_to_850.0	800	850	50			1	0	0	0	0	0	0	0	0	0	0	0	0	0	0	0	0	0	0	0	0	0	0	0	0	0	0	0	0	0
FILA_HUMAN	0	0	50.0 AA STEP	50Step_Domain_p850.0_to_900.0	850	900	50			1	0	0	0	0	0	0	0	0	0	0	0	0	0	0	0	0	0	0	0	0	0	0	0	0	0	0	0	0	0
FILA_HUMAN	0	0	50.0 AA STEP	50Step_Domain_p900.0_to_950.0	900	950	50			1	0	0	0	0	0	0	0	0	0	0	0	0	0	0	0	0	0	0	0	0	0	0	0	0	0	0	0	0	0
FILA_HUMAN	0	0	50.0 AA STEP	50Step_Domain_p950.0_to_1000.0	950	1000	50			1	0	0	0	0	0	0	0	0	0	0	0	0	0	0	0	0	0	0	0	0	0	0	0	0	0	0	0	0	0
FILA_HUMAN	0	0	50.0 AA STEP	50Step_Domain_p1000.0_to_1050.0	1000	1050	50			1	0	0	0	0	0	0	0	0	0	0	0	0	0	0	0	0	0	0	0	0	0	0	0	0	0	0	0	0	0
FILA_HUMAN	0	0	50.0 AA STEP	50Step_Domain_p1050.0_to_1100.0	1050	1100	50			1	0	0	0	0	0	0	0	0	0	0	0	0	0	0	0	0	0	0	0	0	0	0	0	0	0	0	0	0	0
FILA_HUMAN	0	0	50.0 AA STEP	50Step_Domain_p1100.0_to_1150.0	1100	1150	50			1	0	0	0	0	0	0	0	0	0	0	0	0	0	0	0	0	0	0	0	0	0	0	0	0	0	0	0	0	0
FILA_HUMAN	0	0	50.0 AA STEP	50Step_Domain_p1150.0_to_1200.0	1150	1200	50			1	0	0	0	0	0	0	0	0	0	0	0	0	0	0	0	0	0	0	0	0	0	0	0	0	0	0	0	0	0
FILA_HUMAN	0	0	50.0 AA STEP	50Step_Domain_p1200.0_to_1250.0	1200	1250	50			1	0	0	0	0	0	0	0	0	0	0	0	0	0	0	0	0	0	0	0	0	0	0	0	0	0	0	0	0	0
FILA_HUMAN	0	0	50.0 AA STEP	50Step_Domain_p1250.0_to_1300.0	1250	1300	50			1	0	0	0	0	0	0	0	0	0	0	0	0	0	0	0	0	0	0	0	0	0	0	0	0	0	0	0	0	0
FILA_HUMAN	0	0	50.0 AA STEP	50Step_Domain_p1300.0_to_1350.0	1300	1350	50			1	0	0	0	0	0	0	0	0	0	0	0	0	0	0	0	0	0	0	0	0	0	0	0	0	0	0	0	0	0
FILA_HUMAN	0	0	50.0 AA STEP	50Step_Domain_p1350.0_to_1400.0	1350	1400	50			1	0	0	0	0	0	0	0	0	0	0	0	0	0	0	0	0	0	0	0	0	0	0	0	0	0	0	0	0	0
FILA_HUMAN	0	0	50.0 AA STEP	50Step_Domain_p1400.0_to_1450.0	1400	1450	50			1	0	0	0	0	0	0	0	0	0	0	0	0	0	0	0	0	0	0	0	0	0	0	0	0	0	0	0	0	0
FILA_HUMAN	0	0	50.0 AA STEP	50Step_Domain_p1450.0_to_1500.0	1450	1500	50			1	0	0	0	0	0	0	0	0	0	0	0	0	0	0	0	0	0	0	0	0	0	0	0	0	0	0	0	0	0
FILA_HUMAN	0	0	50.0 AA STEP	50Step_Domain_p1500.0_to_1550.0	1500	1550	50			1	0	0	0	0	0	0	0	0	0	0	0	0	0	0	0	0	0	0	0	0	0	0	0	0	0	0	0	0	0
FILA_HUMAN	0	0	50.0 AA STEP	50Step_Domain_p1550.0_to_1600.0	1550	1600	50			1	0	0	0	0	0	0	0	0	0	0	0	0	0	0	0	0	0	0	0	0	0	0	0	0	0	0	0	0	0
FILA_HUMAN	0	0	50.0 AA STEP	50Step_Domain_p1600.0_to_1650.0	1600	1650	50			1	0	0	0	0	0	0	0	0	0	0	0	0	0	0	0	0	0	0	0	0	0	0	0	0	0	0	0	0	0
FILA_HUMAN	0	0	50.0 AA STEP	50Step_Domain_p1650.0_to_1700.0	1650	1700	50			1	0	0	0	0	0	0	0	0	0	0	0	0	0	0	0	0	0	0	0	0	0	0	0	0	0	0	0	0	0
FILA_HUMAN	0	0	50.0 AA STEP	50Step_Domain_p1700.0_to_1750.0	1700	1750	50			1	0	0	0	0	0	0	0	0	0	0	0	0	0	0	0	0	0	0	0	0	0	0	0	0	0	0	0	0	0
FILA_HUMAN	0	0	50.0 AA STEP	50Step_Domain_p1750.0_to_1800.0	1750	1800	50			1	0	0	0	0	0	0	0	0	0	0	0	0	0	0	0	0	0	0	0	0	0	0	0	0	0	0	0	0	0
FILA_HUMAN	0	0	50.0 AA STEP	50Step_Domain_p1800.0_to_1850.0	1800	1850	50			1	0	0	0	0	0	0	0	0	0	0	0	0	0	0	0	0	0	0	0	0	0	0	0	0	0	0	0	0	0
FILA_HUMAN	0	0	50.0 AA STEP	50Step_Domain_p1850.0_to_1900.0	1850	1900	50			1	0	0	0	0	0	0	0	0	0	0	0	0	0	0	0	0	0	0	0	0	0	0	0	0	0	0	0	0	0
FILA_HUMAN	0	0	50.0 AA STEP	50Step_Domain_p1900.0_to_1950.0	1900	1950	50			1	0	0	0	0	0	0	0	0	0	0	0	0	0	0	0	0	0	0	0	0	0	0	0	0	0	0	0	0	0
FILA_HUMAN	0	0	50.0 AA STEP	50Step_Domain_p1950.0_to_2000.0	1950	2000	50			1	0	0	0	0	0	0	0	0	0	0	0	0	0	0	0	0	0	0	0	0	0	0	0	0	0	0	0	0	0
FILA_HUMAN	0	0	50.0 AA STEP	50Step_Domain_p2000.0_to_2050.0	2000	2050	50			1	0	0	0	0	0	0	0	0	0	0	0	0	0	0	0	0	0	0	0	0	0	0	0	0	0	0	0	0	0
FILA_HUMAN	0	0	50.0 AA STEP	50Step_Domain_p2050.0_to_2100.0	2050	2100	50			1	0	0	0	0	0	0	0	0	0	0	0	0	0	0	0	0	0	0	0	0	0	0	0	0	0	0	0	0	0
FILA_HUMAN	0	0	50.0 AA STEP	50Step_Domain_p2100.0_to_2150.0	2100	2150	50			1	0	0	0	0	0	0	0	0	0	0	0	0	0	0	0	0	0	0	0	0	0	0	0	0	0	0	0	0	0
FILA_HUMAN	0	0	50.0 AA STEP	50Step_Domain_p2150.0_to_2200.0	2150	2200	50			1	0	0	0	0	0	0	0	0	0	0	0	0	0	0	0	0	0	0	0	0	0	0	0	0	0	0	0	0	0
FILA_HUMAN	0	0	50.0 AA STEP	50Step_Domain_p2200.0_to_2250.0	2200	2250	50			1	0	0	0	0	0	0	0	0	0	0	0	0	0	0	0	0	0	0	0	0	0	0	0	0	0	0	0	0	0
FILA_HUMAN	0	0	50.0 AA STEP	50Step_Domain_p2250.0_to_2300.0	2250	2300	50			1	0	0	0	0	0	0	0	0	0	0	0	0	0	0	0	0	0	0	0	0	0	0	0	0	0	0	0	0	0
FILA_HUMAN	0	0	50.0 AA STEP	50Step_Domain_p2300.0_to_2350.0	2300	2350	50			1	0	0	0	0	0	0	0	0	0	0	0	0	0	0	0	0	0	0	0	0	0	0	0	0	0	0	0	0	0
FILA_HUMAN	0	0	50.0 AA STEP	50Step_Domain_p2350.0_to_2400.0	2350	2400	50			1	0	0	0	0	0	0	0	0	0	0	0	0	0	0	0	0	0	0	0	0	0	0	0	0	0	0	0	0	0
FILA_HUMAN	0	0	50.0 AA STEP	50Step_Domain_p2400.0_to_2450.0	2400	2450	50			1	0	0	0	0	0	0	0	0	0	0	0	0	0	0	0	0	0	0	0	0	0	0	0	0	0	0	0	0	0
FILA_HUMAN	0	0	50.0 AA STEP	50Step_Domain_p2450.0_to_2500.0	2450	2500	50			1	0	0	0	0	0	0	0	0	0	0	0	0	0	0	0	0	0	0	0	0	0	0	0	0	0	0	0	0	0
FILA_HUMAN	0	0	50.0 AA STEP	50Step_Domain_p2500.0_to_2550.0	2500	2550	50			1	0	0	0	0	0	0	0	0	0	0	0	0	0	0	0	0	0	0	0	0	0	0	0	0	0	0	0	0	0
FILA_HUMAN	0	0	50.0 AA STEP	50Step_Domain_p2550.0_to_2600.0	2550	2600	50			1	0	0	0	0	0	0	0	0	0	0	0	0	0	0	0	0	0	0	0	0	0	0	0	0	0	0	0	0	0
FILA_HUMAN	0	0	50.0 AA STEP	50Step_Domain_p2600.0_to_2650.0	2600	2650	50			1	0	0	0	0	0	0	0	0	0	0	0	0	0	0	0	0	0	0	0	0	0	0	0	0	0	0	0	0	0
FILA_HUMAN	0	0	50.0 AA STEP	50Step_Domain_p2650.0_to_2700.0	2650	2700	50			1	0	0	0	0	0	0	0	0	0	0	0	0	0	0	0	0	0	0	0	0	0	0	0	0	0	0	0	0	0
FILA_HUMAN	0	0	50.0 AA STEP	50Step_Domain_p2700.0_to_2750.0	2700	2750	50			1	0	0	0	0	0	0	0	0	0	0	0	0	0	0	0	0	0	0	0	0	0	0	0	0	0	0	0	0	0
FILA_HUMAN	0	0	50.0 AA STEP	50Step_Domain_p2750.0_to_2800.0	2750	2800	50			1	0	0	0	0	0	0	0	0	0	0	0	0	0	0	0	0	0	0	0	0	0	0	0	0	0	0	0	0	0
FILA_HUMAN	0	0	50.0 AA STEP	50Step_Domain_p2800.0_to_2850.0	2800	2850	50			1	0	0	0	0	0	0	0	0	0	0	0	0	0	0	0	0	0	0	0	0	0	0	0	0	0	0	0	0	0
FILA_HUMAN	0	0	50.0 AA STEP	50Step_Domain_p2850.0_to_2900.0	2850	2900	50			1	0	0	0	0	0	0	0	0	0	0	0	0	0	0	0	0	0	0	0	0	0	0	0	0	0	0	0	0	0
FILA_HUMAN	0	0	50.0 AA STEP	50Step_Domain_p2900.0_to_2950.0	2900	2950	50			1	0	0	0	0	0	0	0	0	0	0	0	0	0	0	0	0	0	0	0	0	0	0	0	0	0	0	0	0	0
FILA_HUMAN	0	0	50.0 AA STEP	50Step_Domain_p2950.0_to_3000.0	2950	3000	50			1	0	0	0	0	0	0	0	0	0	0	0	0	0	0	0	0	0	0	0	0	0	0	0	0	0	0	0	0	0
FILA_HUMAN	0	0	50.0 AA STEP	50Step_Domain_p3000.0_to_3050.0	3000	3050	50			1	0	0	0	0	0	0	0	0	0	0	0	0	0	0	0	0	0	0	0	0	0	0	0	0	0	0	0	0	0
FILA_HUMAN	0	0	50.0 AA STEP	50Step_Domain_p3050.0_to_3100.0	3050	3100	50			1	0	0	0	0	0	0	0	0	0	0	0	0	0	0	0	0	0	0	0	0	0	0	0	0	0	0	0	0	0
FILA_HUMAN	0	0	50.0 AA STEP	50Step_Domain_p3100.0_to_3150.0	3100	3150	50			1	0	0	0	0	0	0	0	0	0	0	0	0	0	0	0	0	0	0	0	0	0	0	0	0	0	0	0	0	0
FILA_HUMAN	0	0	50.0 AA STEP	50Step_Domain_p3150.0_to_3200.0	3150	3200	50			1	0	0	0	0	0	0	0	0	0	0	0	0	0	0	0	0	0	0	0	0	0	0	0	0	0	0	0	0	0
FILA_HUMAN	0	0	50.0 AA STEP	50Step_Domain_p3200.0_to_3250.0	3200	3250	50			1	0	0	0	0	0	0	0	0	0	0	0	0	0	0	0	0	0	0	0	0	0	0	0	0	0	0	0	0	0
FILA_HUMAN	0	0	50.0 AA STEP	50Step_Domain_p3250.0_to_3300.0	3250	3300	50			1	0	0	0	0	0	0	0	0	0	0	0	0	0	0	0	0	0	0	0	0	0	0	0	0	0	0	0	0	0
FILA_HUMAN	0	0	50.0 AA STEP	50Step_Domain_p3300.0_to_3350.0	3300	3350	50			1	0	0	0	0	0	0	0	0	0	0	0	0	0	0	0	0	0	0	0	0	0	0	0	0	0	0	0	0	0
FILA_HUMAN	0	0	50.0 AA STEP	50Step_Domain_p3350.0_to_3400.0	3350	3400	50			1	0	0	0	0	0	0	0	0	0	0	0	0	0	0	0	0	0	0	0	0	0	0	0	0	0	0	0	0	0
FILA_HUMAN	0	0	50.0 AA STEP	50Step_Domain_p3400.0_to_3450.0	3400	3450	50			1	0	0	0	0	0	0	0	0	0	0	0	0	0	0	0	0	0	0	0	0	0	0	0	0	0	0	0	0	0
FILA_HUMAN	0	0	50.0 AA STEP	50Step_Domain_p3450.0_to_3500.0	3450	3500	50			1	0	0	0	0	0	0	0	0	0	0	0	0	0	0	0	0	0	0	0	0	0	0	0	0	0	0	0	0	0
FILA_HUMAN	0	0	50.0 AA STEP	50Step_Domain_p3500.0_to_3550.0	3500	3550	50			1	0	0	0	0	0	0	0	0	0	0	0	0	0	0	0	0	0	0	0	0	0	0	0	0	0	0	0	0	0
FILA_HUMAN	0	0	50.0 AA STEP	50Step_Domain_p3550.0_to_3600.0	3550	3600	50			1	0	0	0	0	0	0	0	0	0	0	0	0	0	0	0	0	0	0	0	0	0	0	0	0	0	0	0	0	0
FILA_HUMAN	0	0	50.0 AA STEP	50Step_Domain_p3600.0_to_3650.0	3600	3650	50			1	0	0	0	0	0	0	0	0	0	0	0	0	0	0	0	0	0	0	0	0	0	0	0	0	0	0	0	0	0
FILA_HUMAN	0	0	50.0 AA STEP	50Step_Domain_p3650.0_to_3700.0	3650	3700	50			1	0	0	0	0	0	0	0	0	0	0	0	0	0	0	0	0	0	0	0	0	0	0	0	0	0	0	0	0	0
FILA_HUMAN	0	0	50.0 AA STEP	50Step_Domain_p3700.0_to_3750.0	3700	3750	50			1	0	0	0	0	0	0	0	0	0	0	0	0	0	0	0	0	0	0	0	0	0	0	0	0	0	0	0	0	0
FILA_HUMAN	0	0	50.0 AA STEP	50Step_Domain_p3750.0_to_3800.0	3750	3800	50			1	0	0	0	0	0	0	0	0	0	0	0	0	0	0	0	0	0	0	0	0	0	0	0	0	0	0	0	0	0
FILA_HUMAN	0	0	50.0 AA STEP	50Step_Domain_p3800.0_to_3850.0	3800	3850	50			1	0	0	0	0	0	0	0	0	0	0	0	0	0	0	0	0	0	0	0	0	0	0	0	0	0	0	0	0	0
FILA_HUMAN	0	0	50.0 AA STEP	50Step_Domain_p3850.0_to_3900.0	3850	3900	50			1	0	0	0	0	0	0	0	0	0	0	0	0	0	0	0	0	0	0	0	0	0	0	0	0	0	0	0	0	0
FILA_HUMAN	0	0	50.0 AA STEP	50Step_Domain_p3900.0_to_3950.0	3900	3950	50			1	0	0	0	0	0	0	0	0	0	0	0	0	0	0	0	0	0	0	0	0	0	0	0	0	0	0	0	0	0
FILA_HUMAN	0	0	50.0 AA STEP	50Step_Domain_p3950.0_to_4000.0	3950	4000	50			1	0	0	0	0	0	0	0	0	0	0	0	0	0	0	0	0	0	0	0	0	0	0	0	0	0	0	0	0	0
FILA_HUMAN	2	1	50.0 AA STEP	50Step_Domain_p4000.0_to_4050.0	4000	4050	50	DPGLCGHSSDISK QLGFSQSQR DPGLCGHSSDISK QLGFSQSQR DPGLCGHSSDISK QLGFSQSQR DPGLCGHSSDISK QLGFSQSQR DPGLCGHSSDISK QLGFSQSQR DPGLCGHSSDISK QLGFSQSQR	DPGLCGHSSDISK QLGFSQSQR DPGLCGHSSDISK QLGFSQSQR DPGLCGHSSDISK QLGFSQSQR	0	0.02	0	0	2	0	2	0	2	0	2	2	2	2	2	2	0	0	2	0	2	0	2	0	2	2	3	2	3	2
FILA_HUMAN	1	0	50.0 AA STEP	50Step_Domain_p4050.0_to_4061.0	4050	4061	11	QLGFSQSQR QLGFSQSQR QLGFSQSQR QLGFSQSQR QLGFSQSQR QLGFSQSQR	QLGFSQSQR QLGFSQSQR QLGFSQSQR	0	0.0909091	0	0	1	0	1	0	1	0	1	1	1	1	1	1	0	0	1	0	1	0	1	0	1	1	1	1	1	1
FINC_HUMAN	0	0	50.0 AA STEP	50Step_Domain_p0_to_50	0	50	50			1	0	0	0	0	0	0	0	0	0	0	0	0	0	0	0	0	0	0	0	0	0	0	0	0	0	0	0	0	0
FINC_HUMAN	0	0	50.0 AA STEP	50Step_Domain_p50.0_to_100.0	50	100	50	HYQINQQWER		0.0288	0	0	0	0	0	0	0	0	0	1	0	0	0	0	0	0	0	0	0	0	0	0	0	1	0	0	0	0	0
FINC_HUMAN	0	0	50.0 AA STEP	50Step_Domain_p100.0_to_150.0	100	150	50			1	0	0	0	0	0	0	0	0	0	0	0	0	0	0	0	0	0	0	0	0	0	0	0	0	0	0	0	0	0
FINC_HUMAN	0	0	50.0 AA STEP	50Step_Domain_p150.0_to_200.0	150	200	50			1	0	0	0	0	0	0	0	0	0	0	0	0	0	0	0	0	0	0	0	0	0	0	0	0	0	0	0	0	0
FINC_HUMAN	0	0	50.0 AA STEP	50Step_Domain_p200.0_to_250.0	200	250	50			1	0	0	0	0	0	0	0	0	0	0	0	0	0	0	0	0	0	0	0	0	0	0	0	0	0	0	0	0	0
FINC_HUMAN	0	0	50.0 AA STEP	50Step_Domain_p250.0_to_300.0	250	300	50	GNLLQCICTGNGR		0.0288	0	0	0	0	0	0	0	0	0	1	0	0	0	0	0	0	0	0	0	0	0	0	0	1	0	0	0	0	0
FINC_HUMAN	0	0	50.0 AA STEP	50Step_Domain_p300.0_to_350.0	300	350	50			1	0	0	0	0	0	0	0	0	0	0	0	0	0	0	0	0	0	0	0	0	0	0	0	0	0	0	0	0	0
FINC_HUMAN	0	0	50.0 AA STEP	50Step_Domain_p350.0_to_400.0	350	400	50			1	0	0	0	0	0	0	0	0	0	0	0	0	0	0	0	0	0	0	0	0	0	0	0	0	0	0	0	0	0
FINC_HUMAN	0	0	50.0 AA STEP	50Step_Domain_p400.0_to_450.0	400	450	50			1	0	0	0	0	0	0	0	0	0	0	0	0	0	0	0	0	0	0	0	0	0	0	0	0	0	0	0	0	0
FINC_HUMAN	0	0	50.0 AA STEP	50Step_Domain_p450.0_to_500.0	450	500	50			1	0	0	0	0	0	0	0	0	0	0	0	0	0	0	0	0	0	0	0	0	0	0	0	0	0	0	0	0	0
FINC_HUMAN	0	0	50.0 AA STEP	50Step_Domain_p500.0_to_550.0	500	550	50			1	0	0	0	0	0	0	0	0	0	0	0	0	0	0	0	0	0	0	0	0	0	0	0	0	0	0	0	0	0
FINC_HUMAN	0	0	50.0 AA STEP	50Step_Domain_p550.0_to_600.0	550	600	50			1	0	0	0	0	0	0	0	0	0	0	0	0	0	0	0	0	0	0	0	0	0	0	0	0	0	0	0	0	0
FINC_HUMAN	0	0	50.0 AA STEP	50Step_Domain_p600.0_to_650.0	600	650	50			1	0	0	0	0	0	0	0	0	0	0	0	0	0	0	0	0	0	0	0	0	0	0	0	0	0	0	0	0	0
FINC_HUMAN	0	0	50.0 AA STEP	50Step_Domain_p650.0_to_700.0	650	700	50			1	0	0	0	0	0	0	0	0	0	0	0	0	0	0	0	0	0	0	0	0	0	0	0	0	0	0	0	0	0
FINC_HUMAN	0	0	50.0 AA STEP	50Step_Domain_p700.0_to_750.0	700	750	50			1	0	0	0	0	0	0	0	0	0	0	0	0	0	0	0	0	0	0	0	0	0	0	0	0	0	0	0	0	0
FINC_HUMAN	0	0	50.0 AA STEP	50Step_Domain_p750.0_to_800.0	750	800	50			1	0	0	0	0	0	0	0	0	0	0	0	0	0	0	0	0	0	0	0	0	0	0	0	0	0	0	0	0	0
FINC_HUMAN	0	0	50.0 AA STEP	50Step_Domain_p800.0_to_850.0	800	850	50			1	0	0	0	0	0	0	0	0	0	0	0	0	0	0	0	0	0	0	0	0	0	0	0	0	0	0	0	0	0
FINC_HUMAN	0	0	50.0 AA STEP	50Step_Domain_p850.0_to_900.0	850	900	50			1	0	0	0	0	0	0	0	0	0	0	0	0	0	0	0	0	0	0	0	0	0	0	0	0	0	0	0	0	0
FINC_HUMAN	0	0	50.0 AA STEP	50Step_Domain_p900.0_to_950.0	900	950	50			1	0	0	0	0	0	0	0	0	0	0	0	0	0	0	0	0	0	0	0	0	0	0	0	0	0	0	0	0	0
FINC_HUMAN	0	0	50.0 AA STEP	50Step_Domain_p950.0_to_1000.0	950	1000	50			1	0	0	0	0	0	0	0	0	0	0	0	0	0	0	0	0	0	0	0	0	0	0	0	0	0	0	0	0	0
FINC_HUMAN	0	0	50.0 AA STEP	50Step_Domain_p1000.0_to_1050.0	1000	1050	50			1	0	0	0	0	0	0	0	0	0	0	0	0	0	0	0	0	0	0	0	0	0	0	0	0	0	0	0	0	0
FINC_HUMAN	0	0	50.0 AA STEP	50Step_Domain_p1050.0_to_1100.0	1050	1100	50			1	0	0	0	0	0	0	0	0	0	0	0	0	0	0	0	0	0	0	0	0	0	0	0	0	0	0	0	0	0
FINC_HUMAN	0	0	50.0 AA STEP	50Step_Domain_p1100.0_to_1150.0	1100	1150	50			1	0	0	0	0	0	0	0	0	0	0	0	0	0	0	0	0	0	0	0	0	0	0	0	0	0	0	0	0	0
FINC_HUMAN	0	0	50.0 AA STEP	50Step_Domain_p1150.0_to_1200.0	1150	1200	50			1	0	0	0	0	0	0	0	0	0	0	0	0	0	0	0	0	0	0	0	0	0	0	0	0	0	0	0	0	0
FINC_HUMAN	0	0	50.0 AA STEP	50Step_Domain_p1200.0_to_1250.0	1200	1250	50			1	0	0	0	0	0	0	0	0	0	0	0	0	0	0	0	0	0	0	0	0	0	0	0	0	0	0	0	0	0
FINC_HUMAN	0	0	50.0 AA STEP	50Step_Domain_p1250.0_to_1300.0	1250	1300	50			1	0	0	0	0	0	0	0	0	0	0	0	0	0	0	0	0	0	0	0	0	0	0	0	0	0	0	0	0	0
FINC_HUMAN	0	0	50.0 AA STEP	50Step_Domain_p1300.0_to_1350.0	1300	1350	50			1	0	0	0	0	0	0	0	0	0	0	0	0	0	0	0	0	0	0	0	0	0	0	0	0	0	0	0	0	0
FINC_HUMAN	0	0	50.0 AA STEP	50Step_Domain_p1350.0_to_1400.0	1350	1400	50			1	0	0	0	0	0	0	0	0	0	0	0	0	0	0	0	0	0	0	0	0	0	0	0	0	0	0	0	0	0
FINC_HUMAN	0	0	50.0 AA STEP	50Step_Domain_p1400.0_to_1450.0	1400	1450	50			1	0	0	0	0	0	0	0	0	0	0	0	0	0	0	0	0	0	0	0	0	0	0	0	0	0	0	0	0	0
FINC_HUMAN	0	0	50.0 AA STEP	50Step_Domain_p1450.0_to_1500.0	1450	1500	50			1	0	0	0	0	0	0	0	0	0	0	0	0	0	0	0	0	0	0	0	0	0	0	0	0	0	0	0	0	0
FINC_HUMAN	0	0	50.0 AA STEP	50Step_Domain_p1500.0_to_1550.0	1500	1550	50			1	0	0	0	0	0	0	0	0	0	0	0	0	0	0	0	0	0	0	0	0	0	0	0	0	0	0	0	0	0
FINC_HUMAN	0	0	50.0 AA STEP	50Step_Domain_p1550.0_to_1600.0	1550	1600	50			1	0	0	0	0	0	0	0	0	0	0	0	0	0	0	0	0	0	0	0	0	0	0	0	0	0	0	0	0	0
FINC_HUMAN	0	0	50.0 AA STEP	50Step_Domain_p1600.0_to_1650.0	1600	1650	50			1	0	0	0	0	0	0	0	0	0	0	0	0	0	0	0	0	0	0	0	0	0	0	0	0	0	0	0	0	0
FINC_HUMAN	0	0	50.0 AA STEP	50Step_Domain_p1650.0_to_1700.0	1650	1700	50			1	0	0	0	0	0	0	0	0	0	0	0	0	0	0	0	0	0	0	0	0	0	0	0	0	0	0	0	0	0
FINC_HUMAN	0	0	50.0 AA STEP	50Step_Domain_p1700.0_to_1750.0	1700	1750	50			1	0	0	0	0	0	0	0	0	0	0	0	0	0	0	0	0	0	0	0	0	0	0	0	0	0	0	0	0	0
FINC_HUMAN	0	0	50.0 AA STEP	50Step_Domain_p1750.0_to_1800.0	1750	1800	50			1	0	0	0	0	0	0	0	0	0	0	0	0	0	0	0	0	0	0	0	0	0	0	0	0	0	0	0	0	0
FINC_HUMAN	0	0	50.0 AA STEP	50Step_Domain_p1800.0_to_1850.0	1800	1850	50			1	0	0	0	0	0	0	0	0	0	0	0	0	0	0	0	0	0	0	0	0	0	0	0	0	0	0	0	0	0
FINC_HUMAN	0	0	50.0 AA STEP	50Step_Domain_p1850.0_to_1900.0	1850	1900	50	SSPVVIDASTAIDAPSNLR		0.0288	0	0	0	0	0	0	0	0	0	1	0	0	0	0	0	0	0	0	0	0	0	0	0	1	0	0	0	0	0
FINC_HUMAN	0	0	50.0 AA STEP	50Step_Domain_p1900.0_to_1950.0	1900	1950	50	SSPVVIDASTAIDAPSNLR		0.0288	0	0	0	0	0	0	0	0	0	1	0	0	0	0	0	0	0	0	0	0	0	0	0	1	0	0	0	0	0
FINC_HUMAN	0	0	50.0 AA STEP	50Step_Domain_p1950.0_to_2000.0	1950	2000	50			1	0	0	0	0	0	0	0	0	0	0	0	0	0	0	0	0	0	0	0	0	0	0	0	0	0	0	0	0	0
FINC_HUMAN	0	0	50.0 AA STEP	50Step_Domain_p2000.0_to_2050.0	2000	2050	50			1	0	0	0	0	0	0	0	0	0	0	0	0	0	0	0	0	0	0	0	0	0	0	0	0	0	0	0	0	0
FINC_HUMAN	0	0	50.0 AA STEP	50Step_Domain_p2050.0_to_2100.0	2050	2100	50			1	0	0	0	0	0	0	0	0	0	0	0	0	0	0	0	0	0	0	0	0	0	0	0	0	0	0	0	0	0
FINC_HUMAN	0	0	50.0 AA STEP	50Step_Domain_p2100.0_to_2150.0	2100	2150	50			1	0	0	0	0	0	0	0	0	0	0	0	0	0	0	0	0	0	0	0	0	0	0	0	0	0	0	0	0	0
FINC_HUMAN	0	0	50.0 AA STEP	50Step_Domain_p2150.0_to_2200.0	2150	2200	50			1	0	0	0	0	0	0	0	0	0	0	0	0	0	0	0	0	0	0	0	0	0	0	0	0	0	0	0	0	0
FINC_HUMAN	0	0	50.0 AA STEP	50Step_Domain_p2200.0_to_2250.0	2200	2250	50			1	0	0	0	0	0	0	0	0	0	0	0	0	0	0	0	0	0	0	0	0	0	0	0	0	0	0	0	0	0
FINC_HUMAN	0	0	50.0 AA STEP	50Step_Domain_p2250.0_to_2300.0	2250	2300	50			1	0	0	0	0	0	0	0	0	0	0	0	0	0	0	0	0	0	0	0	0	0	0	0	0	0	0	0	0	0
FINC_HUMAN	0	0	50.0 AA STEP	50Step_Domain_p2300.0_to_2350.0	2300	2350	50			1	0	0	0	0	0	0	0	0	0	0	0	0	0	0	0	0	0	0	0	0	0	0	0	0	0	0	0	0	0
FINC_HUMAN	0	0	50.0 AA STEP	50Step_Domain_p2350.0_to_2386.0	2350	2386	36			1	0	0	0	0	0	0	0	0	0	0	0	0	0	0	0	0	0	0	0	0	0	0	0	0	0	0	0	0	0
FLNB_HUMAN	0	0	50.0 AA STEP	50Step_Domain_p0_to_50	0	50	50			1	0	0	0	0	0	0	0	0	0	0	0	0	0	0	0	0	0	0	0	0	0	0	0	0	0	0	0	0	0
FLNB_HUMAN	0	0	50.0 AA STEP	50Step_Domain_p50.0_to_100.0	50	100	50			1	0	0	0	0	0	0	0	0	0	0	0	0	0	0	0	0	0	0	0	0	0	0	0	0	0	0	0	0	0
FLNB_HUMAN	0	0	50.0 AA STEP	50Step_Domain_p100.0_to_150.0	100	150	50			1	0	0	0	0	0	0	0	0	0	0	0	0	0	0	0	0	0	0	0	0	0	0	0	0	0	0	0	0	0
FLNB_HUMAN	0	0	50.0 AA STEP	50Step_Domain_p150.0_to_200.0	150	200	50			1	0	0	0	0	0	0	0	0	0	0	0	0	0	0	0	0	0	0	0	0	0	0	0	0	0	0	0	0	0
FLNB_HUMAN	0	0	50.0 AA STEP	50Step_Domain_p200.0_to_250.0	200	250	50	LKPGAPLKPK LKPGAPLKPK LKPGAPLKPK		1	0	0	0	0	0	0	0	1	0	0	0	1	0	1	0	0	0	0	0	0	0	1	0	0	0	1	0	2	0
FLNB_HUMAN	0	0	50.0 AA STEP	50Step_Domain_p250.0_to_300.0	250	300	50	LKPGAPLKPK LKPGAPLKPK LKPGAPLKPK		1	0	0	0	0	0	0	0	1	0	0	0	1	0	1	0	0	0	0	0	0	0	1	0	0	0	1	0	2	0
FLNB_HUMAN	1	2	50.0 AA STEP	50Step_Domain_p300.0_to_350.0	300	350	50	SPFEVSVDK TYSVEYLPK SPFEVSVDK SPFEVSVDK SPFEVSVDK SPFEVSVDK TYSVEYLPK SPFEVSVDK TYSVEYLPK	SPFEVSVDK TYSVEYLPK SPFEVSVDK SPFEVSVDK SPFEVSVDK SPFEVSVDK SPFEVSVDK SPFEVSVDK	0.1431	-0.02	2	3	1	2	1	2	1	3	1	1	1	2	1	2	2	2	1	1	1	1	1	1	1	1	1	1	2	1
FLNB_HUMAN	1	0	50.0 AA STEP	50Step_Domain_p350.0_to_400.0	350	400	50	NTVELLVEDKGNQVYR NTVELLVEDKGNQVYR NTVELLVEDKGNQVYR NTVELLVEDK NTVELLVEDKGNQVYR NTVELLVEDK NTVELLVEDKGNQVYR		0.5247	0.02	0	0	1	0	1	0	1	0	0	0	2	0	1	0	0	0	1	0	1	0	1	0	0	0	2	0	2	0
FLNB_HUMAN	2	2	50.0 AA STEP	50Step_Domain_p400.0_to_450.0	400	450	50	IFFAGDTIPK SPFVVQVGEACNPNACR NTVELLVEDKGNQVYR IFFAGDTIPK NTVELLVEDKGNQVYR SPFVVQVGEACNPNACR IFFAGDTIPK NTVELLVEDKGNQVYR SPFVVQVGEACNPNACR IFFAGDTIPK SPFVVQVGEACNPNACR NTVELLVEDK NTVELLVEDKGNQVYR SPFVVQVGEACNPNACR NTVELLVEDK NTVELLVEDKGNQVYR SPFVVQVGEACNPNACR	SPFVVQVGEACNPNACR SPFVVQVGEACNPNACR SPFVVQVGEACNPNACR SPFVVQVGEACNPNACR IFFAGDTIPK SPFVVQVGEACNPNACR SPFVVQVGEACNPNACR	1	0	3	0	1	2	3	2	3	3	2	1	2	3	2	2	3	0	1	1	3	1	3	1	2	1	3	2	4	1
FLNB_HUMAN	1	2	50.0 AA STEP	50Step_Domain_p450.0_to_500.0	450	500	50	SPFVVQVGEACNPNACR SPFVVQVGEACNPNACR SPFVVQVGEACNPNACR SPFVVQVGEACNPNACR SPFVVQVGEACNPNACR SPFVVQVGEACNPNACR	SPFVVQVGEACNPNACR SPFVVQVGEACNPNACR SPFVVQVGEACNPNACR SPFVVQVGEACNPNACR SPFVVQVGEACNPNACR SPFVVQVGEACNPNACR	1	-0.02	2	0	0	2	1	2	1	3	1	1	1	2	1	2	2	0	0	1	1	1	1	1	1	1	1	1	2	1
FLNB_HUMAN	1	1	50.0 AA STEP	50Step_Domain_p500.0_to_550.0	500	550	50	SPFEVQVGPEAGMQK SPFEVQVGPEAGMQK SPFEVQVGPEAGMQK SPFEVQVGPEAGMQK SPFEVQVGPEAGMQK SPFEVQVGPEAGMQK SPFEVQVGPEAGMQK	SPFEVQVGPEAGMQK SPFEVQVGPEAGMQK SPFEVQVGPEAGMQK	1	0	1	1	1	0	1	2	2	0	1	1	1	0	1	0	1	1	1	0	1	1	2	0	1	1	1	0	1	0
FLNB_HUMAN	2	1	50.0 AA STEP	50Step_Domain_p550.0_to_600.0	550	600	50	AWGPGLHGGIVGR SPFEVQVGPEAGMQK AWGPGLHGGIVGR SPFEVQVGPEAGMQK SPFEVQVGPEAGMQK SPFEVQVGPEAGMQK AWGPGLHGGIVGR SPFEVQVGPEAGMQK IEYNDQNDGSCDVK SPFEVQVGPEAGMQK IEYNDQNDGSCDVK SPFEVQVGPEAGMQK	AWGPGLHGGIVGR SPFEVQVGPEAGMQK SPFEVQVGPEAGMQK AWGPGLHGGIVGR SPFEVQVGPEAGMQK IEYNDQNDGSCDVK	1	0.02	2	3	3	0	1	2	2	0	2	3	2	2	1	0	2	2	2	0	1	1	2	0	2	2	2	1	2	0
FLNB_HUMAN	0	0	50.0 AA STEP	50Step_Domain_p600.0_to_650.0	600	650	50	IEYNDQNDGSCDVK IEYNDQNDGSCDVK	IEYNDQNDGSCDVK	1	0	0	0	0	0	0	0	0	0	0	0	1	2	1	0	0	0	0	0	0	0	0	0	0	0	1	1	1	0
FLNB_HUMAN	0	1	50.0 AA STEP	50Step_Domain_p650.0_to_700.0	650	700	50		SGCIVNNLAEFTVDPK SGCIVNNLAEFTVDPK SGCIVNNLAEFTVDPK	1	-0.02	0	1	0	0	0	2	0	0	0	1	0	0	0	0	0	1	0	0	0	1	0	0	0	1	0	0	0	0
FLNB_HUMAN	0	0	50.0 AA STEP	50Step_Domain_p700.0_to_750.0	700	750	50	VNIGQGSHPQK		1	0	0	0	0	0	0	0	0	0	0	0	0	0	1	0	0	0	0	0	0	0	0	0	0	0	0	0	1	0
FLNB_HUMAN	0	0	50.0 AA STEP	50Step_Domain_p750.0_to_800.0	750	800	50			1	0	0	0	0	0	0	0	0	0	0	0	0	0	0	0	0	0	0	0	0	0	0	0	0	0	0	0	0	0
FLNB_HUMAN	1	1	50.0 AA STEP	50Step_Domain_p800.0_to_850.0	800	850	50	VLFASQEIPASPFR VLFASQEIPASPFR VLFASQEIPASPFR VLFASQEIPASPFR	VLFASQEIPASPFR VLFASQEIPASPFR VLFASQEIPASPFR VLFASQEIPASPFR	1	0	1	1	0	2	0	0	1	3	1	0	1	0	0	2	1	1	0	1	0	0	1	1	1	0	1	0	0	1
FLNB_HUMAN	0	0	50.0 AA STEP	50Step_Domain_p850.0_to_900.0	850	900	50	DLDIIDNYDYSHTVK DLDIIDNYDYSHTVK DLDIIDNYDYSHTVK	DLDIIDNYDYSHTVK	1	0	0	0	0	0	0	0	1	0	0	0	1	0	1	2	0	0	0	0	0	0	1	0	0	0	1	0	1	1
FLNB_HUMAN	1	2	50.0 AA STEP	50Step_Domain_p900.0_to_950.0	900	950	50	SPFTVGVAAPLDLSK SPFTVGVAAPLDLSK SPFTVGVAAPLDLSK DLDIIDNYDYSHTVK SPFTVGVAAPLDLSK SPFTVGVAAPLDLSK DLDIIDNYDYSHTVK SPFTVGVAAPLDLSK DLDIIDNYDYSHTVK SPFTVGVAAPLDLSK	SPFTVGVAAPLDLSK SPFTVGVAAPLDLSK SPFTVGVAAPLDLSK SPFTVGVAAPLDLSK SPFTVGVAAPLDLSK DLDIIDNYDYSHTVK SPFTVGVAAPLDLSK	1	-0.02	1	1	1	2	1	2	2	0	1	1	2	2	1	3	1	1	1	1	1	1	2	0	1	1	2	1	2	2
FLNB_HUMAN	2	3	50.0 AA STEP	50Step_Domain_p950.0_to_1000.0	950	1000	50	LDVTILSPSR VEVGKDQEFTVDTR VVPCLVTPVTGR LDVTILSPSR VEVGKDQEFTVDTR LDVTILSPSR VEVGKDQEFTVDTR LDVTILSPSR VEVGKDQEFTVDTR LDVTILSPSR VEVGKDQEFTVDTR LDVTILSPSR VEVGKDQEFTVDTR LDVTILSPSR VEVGKDQEFTVDTR	LDVTILSPSR VEVGKDQEFTVDTR LDVTILSPSR LDVTILSPSR VEVGKDQEFTVDTR LDVTILSPSR VEVGKDQEFTVDTR LDVTILSPSR LDVTILSPSR VEVGKDQEFTVDTR LDVTILSPSR	1	-0.02	3	3	3	2	2	3	2	5	2	1	2	3	2	2	3	2	2	1	2	2	2	2	2	1	3	2	3	1
FLNB_HUMAN	1	0	50.0 AA STEP	50Step_Domain_p1000.0_to_1050.0	1000	1050	50	AHGPGLEGGLVGKPAEFTIDTK AHGPGLEGGLVGKPAEFTIDTK AHGPGLEGGLVGKPAEFTIDTK AHGPGLEGGLVGKPAEFTIDTK AHGPGLEGGLVGKPAEFTIDTK AHGPGLEGGLVGKPAEFTIDTK	AHGPGLEGGLVGKPAEFTIDTK AHGPGLEGGLVGKPAEFTIDTK	0.0318	0.02	2	1	3	0	2	0	0	0	1	1	1	0	1	0	2	1	2	0	2	0	0	0	1	1	1	0	2	0
FLNB_HUMAN	2	1	50.0 AA STEP	50Step_Domain_p1050.0_to_1100.0	1050	1100	50	AHGPGLEGGLVGKPAEFTIDTK GAGTGGLGLTVEGPCEAK AHGPGLEGGLVGKPAEFTIDTK GAGTGGLGLTVEGPCEAK AHGPGLEGGLVGKPAEFTIDTK GAGTGGLGLTVEGPCEAK GAGTGGLGLTVEGPCEAK AHGPGLEGGLVGKPAEFTIDTK GAGTGGLGLTVEGPCEAK AHGPGLEGGLVGKPAEFTIDTK GAGTGGLGLTVEGPCEAK AHGPGLEGGLVGKPAEFTIDTK GAGTGGLGLTVEGPCEAK	AHGPGLEGGLVGKPAEFTIDTK GAGTGGLGLTVEGPCEAK AHGPGLEGGLVGKPAEFTIDTK GAGTGGLGLTVEGPCEAK GAGTGGLGLTVEGPCEAK GAGTGGLGLTVEGPCEAK	0.1431	0.02	3	1	4	0	3	2	1	0	2	3	2	2	2	2	3	1	3	0	3	1	1	0	2	2	2	1	4	1
FLNB_HUMAN	0	0	50.0 AA STEP	50Step_Domain_p1100.0_to_1150.0	1100	1150	50	VVASGPGLEHGK		1	0	0	0	0	0	0	0	0	0	0	0	0	0	1	0	0	0	0	0	0	0	0	0	0	0	0	0	1	0
FLNB_HUMAN	0	0	50.0 AA STEP	50Step_Domain_p1150.0_to_1200.0	1150	1200	50			1	0	0	0	0	0	0	0	0	0	0	0	0	0	0	0	0	0	0	0	0	0	0	0	0	0	0	0	0	0
FLNB_HUMAN	1	1	50.0 AA STEP	50Step_Domain_p1200.0_to_1250.0	1200	1250	50	VFGPGIEGK YGGELVPHFPAR VFGPGIEGK VFGPGIEGK VFGPGIEGK YGGELVPHFPAR	VFGPGIEGK YGGELVPHFPAR VFGPGIEGK	1	0	0	0	0	2	1	0	1	0	1	1	1	2	1	0	0	0	0	1	1	0	1	0	1	1	1	1	2	0
FLNB_HUMAN	0	0	50.0 AA STEP	50Step_Domain_p1250.0_to_1300.0	1250	1300	50	GLHVVEVTYDDVPIPNSPFK GLHVVEVTYDDVPIPNSPFK		1	0	0	0	0	0	0	0	0	0	0	0	1	0	1	0	0	0	0	0	0	0	0	0	0	0	1	0	1	0
FLNB_HUMAN	0	0	50.0 AA STEP	50Step_Domain_p1300.0_to_1350.0	1300	1350	50	GLHVVEVTYDDVPIPNSPFK GLHVVEVTYDDVPIPNSPFK		1	0	0	0	0	0	0	0	0	0	0	0	1	0	1	0	0	0	0	0	0	0	0	0	0	0	1	0	1	0
FLNB_HUMAN	2	2	50.0 AA STEP	50Step_Domain_p1350.0_to_1400.0	1350	1400	50	GAGIGGLGITVEGPSESK GAGIGGLGITVEGPSESK GAGIGGLGITVEGPSESK GAGIGGLGITVEGPSESK GAGIGGLGITVEGPSESK GAGIGGLGITVEGPSESK GAGIGGLGITVEGPSESK	GAGIGGLGITVEGPSESK GAGIGGLGITVEGPSESK GAGIGGLGITVEGPSESK GAGIGGLGITVEGPSESK GAGIGGLGITVEGPSESK GAGIGGLGITVEGPSESK GAGIGGLGITVEGPSESK	1	0	2	1	1	4	2	3	2	3	2	1	2	2	1	2	2	1	1	2	2	2	2	1	2	1	2	1	2	1
FLNB_HUMAN	2	3	50.0 AA STEP	50Step_Domain_p1400.0_to_1450.0	1400	1450	50	IAGPGLGSGVR VLQSFTVDSSK IAGPGLGSGVR VLQSFTVDSSK IAGPGLGSGVR VLQSFTVDSSK IAGPGLGSGVR VLQSFTVDSSK IAGPGLGSGVR VLQSFTVDSSK AGLAPLEVR IAGPGLGSGVR VLQSFTVDSSK	AGLAPLEVR IAGPGLGSGVR VLQSFTVDSSK AGLAPLEVR IAGPGLGSGVR VLQSFTVDSSK IAGPGLGSGVR VLQSFTVDSSK VLQSFTVDSSK IAGPGLGSGVR VLQSFTVDSSK VLQSFTVDSSK IAGPGLGSGVR VLQSFTVDSSK	0.0053	-0.02	2	4	3	5	2	3	2	3	2	3	2	2	1	3	2	3	2	3	2	2	2	1	2	2	2	1	1	2
FLNB_HUMAN	1	0	50.0 AA STEP	50Step_Domain_p1450.0_to_1500.0	1450	1500	50	YADEEIPR YADEEIPR GLVEPVNVVDNGDGTHTVTYTPSQEGPYMVSVK AGLAPLEVR	AGLAPLEVR AGLAPLEVR	1	0.02	1	1	0	2	1	0	0	0	1	0	1	0	0	0	1	1	0	1	1	0	0	0	1	0	1	0	0	0
FLNB_HUMAN	2	1	50.0 AA STEP	50Step_Domain_p1500.0_to_1550.0	1500	1550	50	DAGEGLLAVQITDQEGKPK YADEEIPR DAGEGLLAVQITDQEGKPK DAGEGLLAVQITDQEGKPK YADEEIPR DAGEGLLAVQITDQEGKPK DAGEGLLAVQITDQEGKPK VTASGPGLSSYGVPASLPVDFAIDAR DAGEGLLAVQITDQEGKPK DAGEGLLAVQITDQEGKPK VTASGPGLSSYGVPASLPVDFAIDAR	DAGEGLLAVQITDQEGKPK DAGEGLLAVQITDQEGKPK DAGEGLLAVQITDQEGKPK DAGEGLLAVQITDQEGKPK	0.0318	0.02	3	1	3	0	2	2	2	0	3	3	2	0	2	3	3	1	2	0	2	1	2	0	3	2	2	0	3	2
FLNB_HUMAN	2	1	50.0 AA STEP	50Step_Domain_p1550.0_to_1600.0	1550	1600	50	DAGEGLLAVQITDQEGKPK DAGEGLLAVQITDQEGKPK DAGEGLLAVQITDQEGKPK DAGEGLLAVQITDQEGKPK DAGEGLLAVQITDQEGKPK DAGEGLLAVQITDQEGKPK DAGEGLLAVQITDQEGKPK	DAGEGLLAVQITDQEGKPK DAGEGLLAVQITDQEGKPK DAGEGLLAVQITDQEGKPK DAGEGLLAVQITDQEGKPK	1	0.02	2	1	3	0	1	2	2	0	2	3	2	0	1	3	2	1	2	0	1	1	2	0	2	2	2	0	2	2
FLNB_HUMAN	0	0	50.0 AA STEP	50Step_Domain_p1600.0_to_1650.0	1600	1650	50	TGEEVGFVVDAK	TGEEVGFVVDAK	1	0	0	0	0	0	0	0	0	0	1	1	0	0	0	0	0	0	0	0	0	0	0	0	1	1	0	0	0	0
FLNB_HUMAN	0	0	50.0 AA STEP	50Step_Domain_p1650.0_to_1700.0	1650	1700	50			1	0	0	0	0	0	0	0	0	0	0	0	0	0	0	0	0	0	0	0	0	0	0	0	0	0	0	0	0	0
FLNB_HUMAN	0	0	50.0 AA STEP	50Step_Domain_p1700.0_to_1750.0	1700	1750	50			1	0	0	0	0	0	0	0	0	0	0	0	0	0	0	0	0	0	0	0	0	0	0	0	0	0	0	0	0	0
FLNB_HUMAN	1	0	50.0 AA STEP	50Step_Domain_p1750.0_to_1800.0	1750	1800	50	TATPEIVDNKDGTVTVR YAPTEVGLHEMHIK TATPEIVDNKDGTVTVR TATPEIVDNKDGTVTVR TATPEIVDNKDGTVTVR YAPTEVGLHEMHIK YAPTEVGLHEMHIK TATPEIVDNKDGTVTVR TATPEIVDNKDGTVTVR		0	0.02	2	0	1	0	1	0	2	0	1	0	2	0	1	0	2	0	1	0	1	0	2	0	1	0	2	0	2	0
FLNB_HUMAN	0	0	50.0 AA STEP	50Step_Domain_p1800.0_to_1850.0	1800	1850	50	YAPTEVGLHEMHIK YAPTEVGLHEMHIK YAPTEVGLHEMHIK		1	0	1	0	0	0	0	0	1	0	1	0	0	0	0	0	1	0	0	0	0	0	1	0	1	0	0	0	0	0
FLNB_HUMAN	0	0	50.0 AA STEP	50Step_Domain_p1850.0_to_1900.0	1850	1900	50			1	0	0	0	0	0	0	0	0	0	0	0	0	0	0	0	0	0	0	0	0	0	0	0	0	0	0	0	0	0
FLNB_HUMAN	0	0	50.0 AA STEP	50Step_Domain_p1900.0_to_1950.0	1900	1950	50			1	0	0	0	0	0	0	0	0	0	0	0	0	0	0	0	0	0	0	0	0	0	0	0	0	0	0	0	0	0
FLNB_HUMAN	1	2	50.0 AA STEP	50Step_Domain_p1950.0_to_2000.0	1950	2000	50	LPNNHIGISFIPR LPNNHIGISFIPR LPNNHIGISFIPR EVGEHLVSIK LPNNHIGISFIPR EVGEHLVSIK LPNNHIGISFIPR EVGEHLVSIK LPNNHIGISFIPR EVGEHLVSIK LPNNHIGISFIPR	LPNNHIGISFIPR LPNNHIGISFIPR LPNNHIGISFIPR LPNNHIGISFIPR LPNNHIGISFIPR EVGEHLVSIK LPNNHIGISFIPR EVGEHLVSIK	1	-0.02	1	1	1	2	1	2	2	3	2	1	2	3	1	2	1	1	1	1	1	1	2	1	2	1	2	2	2	1
FLNB_HUMAN	1	0	50.0 AA STEP	50Step_Domain_p2000.0_to_2050.0	2000	2050	50	TFEMSDFIVDTR VDIQTEDLEDGTCK TFEMSDFIVDTR VDIQTEDLEDGTCK DAGYGGISLAVEGPSK TFEMSDFIVDTR	VDIQTEDLEDGTCK	1	0.02	0	0	0	0	0	0	2	0	0	1	2	0	1	0	0	0	0	0	0	0	2	0	0	1	2	0	2	0
FLNB_HUMAN	0	0	50.0 AA STEP	50Step_Domain_p2050.0_to_2100.0	2050	2100	50	VDIQTEDLEDGTCK VDIQTEDLEDGTCK	VDIQTEDLEDGTCK	1	0	0	0	0	0	0	0	1	0	0	1	1	0	0	0	0	0	0	0	0	0	1	0	0	1	1	0	0	0
FLNB_HUMAN	1	1	50.0 AA STEP	50Step_Domain_p2100.0_to_2150.0	2100	2150	50	APSVATVGSICDLNLK APSVATVGSICDLNLK APSVATVGSICDLNLK APSVATVGSICDLNLK	APSVATVGSICDLNLK APSVATVGSICDLNLK APSVATVGSICDLNLK	1	0	0	1	0	2	1	0	1	0	1	0	0	0	1	2	0	1	0	1	1	0	1	0	1	0	0	0	1	1
FLNB_HUMAN	0	0	50.0 AA STEP	50Step_Domain_p2150.0_to_2200.0	2150	2200	50	FVPQEMGVHTVSVK		1	0	0	0	0	0	0	0	0	0	0	0	1	0	0	0	0	0	0	0	0	0	0	0	0	0	1	0	0	0
FLNB_HUMAN	0	0	50.0 AA STEP	50Step_Domain_p2200.0_to_2250.0	2200	2250	50			1	0	0	0	0	0	0	0	0	0	0	0	0	0	0	0	0	0	0	0	0	0	0	0	0	0	0	0	0	0
FLNB_HUMAN	1	1	50.0 AA STEP	50Step_Domain_p2250.0_to_2300.0	2250	2300	50	LTVMSLQESGLK LTVMSLQESGLK LTVMSLQESGLK LTVMSLQESGLK LTVMSLQESGLK	LTVMSLQESGLK LTVMSLQESGLK LTVMSLQESGLK LTVMSLQESGLK LTVMSLQESGLK	1	0	1	1	1	2	0	0	1	3	0	0	1	2	1	2	1	1	1	1	0	0	1	1	0	0	1	1	1	1
FLNB_HUMAN	1	1	50.0 AA STEP	50Step_Domain_p2300.0_to_2350.0	2300	2350	50	LTVMSLQESGLK LTVMSLQESGLK VHSPSGAVEECHVSELEPDKYAVR LTVMSLQESGLK VHSPSGAVEECHVSELEPDKYAVR LTVMSLQESGLK VHSPSGAVEECHVSELEPDKYAVR LTVMSLQESGLK VHSPSGAVEECHVSELEPDKYAVR	LTVMSLQESGLK LTVMSLQESGLK LTVMSLQESGLK LTVMSLQESGLK LTVMSLQESGLK	1	0	1	1	1	2	1	0	2	3	0	0	2	2	1	2	1	1	1	1	1	0	2	1	0	0	2	1	2	1
FLNB_HUMAN	1	1	50.0 AA STEP	50Step_Domain_p2350.0_to_2400.0	2350	2400	50	FNGSHVVGSPFK FNGSHVVGSPFK FNGSHVVGSPFK FNGSHVVGSPFK FNGSHVVGSPFK FNGSHVVGSPFK	FNGSHVVGSPFK FNGSHVVGSPFK FNGSHVVGSPFK	1	0	1	0	1	0	1	0	1	0	1	1	0	2	1	2	1	0	1	0	1	0	1	0	1	1	0	1	2	1
FLNB_HUMAN	1	2	50.0 AA STEP	50Step_Domain_p2400.0_to_2450.0	2400	2450	50	AGPGTLSVTIEGPSK AGPGTLSVTIEGPSK AGPGTLSVTIEGPSK AGPGTLSVTIEGPSK AGPGTLSVTIEGPSK AGPGTLSVTIEGPSK	AGPGTLSVTIEGPSK AGPGTLSVTIEGPSK AGPGTLSVTIEGPSK AGPGTLSVTIEGPSK AGPGTLSVTIEGPSK AGPGTLSVTIEGPSK	1	-0.02	2	1	1	2	0	2	2	3	1	1	2	2	1	0	2	1	1	1	0	1	2	1	1	1	2	1	1	0
FLNB_HUMAN	1	1	50.0 AA STEP	50Step_Domain_p2450.0_to_2500.0	2450	2500	50	LVSPGSANETSSILVESVTR LVSPGSANETSSILVESVTR LVSPGSANETSSILVESVTR LVSPGSANETSSILVESVTR LVSPGSANETSSILVESVTR LVSPGSANETSSILVESVTR	LVSPGSANETSSILVESVTR LVSPGSANETSSILVESVTR LVSPGSANETSSILVESVTR LVSPGSANETSSILVESVTR	1	0	1	1	1	0	1	2	1	0	0	0	2	2	2	2	1	1	1	0	1	1	1	0	0	0	2	1	3	1
FLNB_HUMAN	0	0	50.0 AA STEP	50Step_Domain_p2500.0_to_2550.0	2500	2550	50			1	0	0	0	0	0	0	0	0	0	0	0	0	0	0	0	0	0	0	0	0	0	0	0	0	0	0	0	0	0
FLNB_HUMAN	1	2	50.0 AA STEP	50Step_Domain_p2550.0_to_2600.0	2550	2600	50	GDYVLAVK GDYVLAVK GDYVLAVK GDYVLAVK GDYVLAVK GDYVLAVK GDYVLAVK	GDYVLAVK GDYVLAVK GDYVLAVK GDYVLAVK GDYVLAVK GDYVLAVK GDYVLAVK	0.5247	-0.02	1	1	1	2	1	2	1	3	1	1	1	2	1	2	1	1	1	1	1	1	1	1	1	1	1	1	1	1
FLNB_HUMAN	0	0	50.0 AA STEP	50Step_Domain_p2600.0_to_2602.0	2600	2602	2			1	0	0	0	0	0	0	0	0	0	0	0	0	0	0	0	0	0	0	0	0	0	0	0	0	0	0	0	0	0
GBB2_HUMAN	1	0	50.0 AA STEP	50Step_Domain_p0_to_50	0	50	50	ACGDSTLTQITAGLDPVGR ACGDSTLTQITAGLDPVGR ACGDSTLTQITAGLDPVGR ACGDSTLTQITAGLDPVGR ACGDSTLTQITAGLDPVGR ACGDSTLTQITAGLDPVGR	ACGDSTLTQITAGLDPVGR	0.0063	0.02	1	0	0	0	1	0	1	0	1	0	1	0	1	1	1	0	0	0	1	0	1	0	1	0	1	0	1	1
GBB2_HUMAN	1	1	50.0 AA STEP	50Step_Domain_p50.0_to_100.0	50	100	50	LIIWDSYTTNK LLVSASQDGK LLVSASQDGK LLVSASQDGK LLVSASQDGK LLVSASQDGK LLVSASQDGK LLVSASQDGK	LLVSASQDGK LLVSASQDGK LLVSASQDGK LLVSASQDGK LLVSASQDGK LLVSASQDGK LLVSASQDGK	0.2632	0	1	1	1	2	1	1	1	2	1	1	1	2	1	1	2	1	1	1	1	1	1	1	1	1	1	1	1	1
GBB2_HUMAN	0	0	50.0 AA STEP	50Step_Domain_p100.0_to_150.0	100	150	50			1	0	0	0	0	0	0	0	0	0	0	0	0	0	0	0	0	0	0	0	0	0	0	0	0	0	0	0	0	0
GBB2_HUMAN	1	1	50.0 AA STEP	50Step_Domain_p150.0_to_200.0	150	200	50	TFVSGACDASIK TFVSGACDASIK TFVSGACDASIK TFVSGACDASIK TFVSGACDASIK TFVSGACDASIK TFVSGACDASIK	TFVSGACDASIK TFVSGACDASIK TFVSGACDASIK TFVSGACDASIK TFVSGACDASIK	1	0	1	1	1	0	1	1	1	0	1	1	1	2	1	1	1	1	1	0	1	1	1	0	1	1	1	1	2	1
GBB2_HUMAN	1	1	50.0 AA STEP	50Step_Domain_p200.0_to_250.0	200	250	50	TFVSGACDASIK TFVSGACDASIK TFVSGACDASIK TFVSGACDASIK TFVSGACDASIK TFVSGACDASIK TFVSGACDASIK	TFVSGACDASIK TFVSGACDASIK TFVSGACDASIK TFVSGACDASIK TFVSGACDASIK	1	0	1	1	1	0	1	1	1	0	1	1	1	2	1	1	1	1	1	0	1	1	1	0	1	1	1	1	2	1
GBB2_HUMAN	0	0	50.0 AA STEP	50Step_Domain_p250.0_to_300.0	250	300	50			1	0	0	0	0	0	0	0	0	0	0	0	0	0	0	0	0	0	0	0	0	0	0	0	0	0	0	0	0	0
GBB2_HUMAN	1	1	50.0 AA STEP	50Step_Domain_p300.0_to_340.0	300	340	40	AGVLAGHDNR AGVLAGHDNR AGVLAGHDNR AGVLAGHDNR AGVLAGHDNR AGVLAGHDNR AGVLAGHDNR	AGVLAGHDNR AGVLAGHDNR AGVLAGHDNR AGVLAGHDNR AGVLAGHDNR AGVLAGHDNR	1	0	1	1	1	2	1	1	1	2	1	1	1	0	1	1	1	1	1	1	1	1	1	1	1	1	1	0	1	1
GBB4_HUMAN	0	0	50.0 AA STEP	50Step_Domain_p0_to_50	0	50	50	KACNDATLVQITSNMDSVGR KACNDATLVQITSNMDSVGR KACNDATLVQITSNMDSVGR		0.0161	0	1	0	0	0	1	0	1	0	0	0	0	0	0	0	1	0	0	0	1	0	1	0	0	0	0	0	0	0
GBB4_HUMAN	0	0	50.0 AA STEP	50Step_Domain_p50.0_to_100.0	50	100	50			1	0	0	0	0	0	0	0	0	0	0	0	0	0	0	0	0	0	0	0	0	0	0	0	0	0	0	0	0	0
GBB4_HUMAN	0	0	50.0 AA STEP	50Step_Domain_p100.0_to_150.0	100	150	50			1	0	0	0	0	0	0	0	0	0	0	0	0	0	0	0	0	0	0	0	0	0	0	0	0	0	0	0	0	0
GBB4_HUMAN	0	0	50.0 AA STEP	50Step_Domain_p150.0_to_200.0	150	200	50	TFVSGACDASSK TFVSGACDASSK TFVSGACDASSK		0.0161	0	1	0	0	0	1	0	1	0	0	0	0	0	0	0	1	0	0	0	1	0	1	0	0	0	0	0	0	0
GBB4_HUMAN	0	0	50.0 AA STEP	50Step_Domain_p200.0_to_250.0	200	250	50	TFVSGACDASSK TFVSGACDASSK TFVSGACDASSK		0.0161	0	1	0	0	0	1	0	1	0	0	0	0	0	0	0	1	0	0	0	1	0	1	0	0	0	0	0	0	0
GBB4_HUMAN	0	0	50.0 AA STEP	50Step_Domain_p250.0_to_300.0	250	300	50			1	0	0	0	0	0	0	0	0	0	0	0	0	0	0	0	0	0	0	0	0	0	0	0	0	0	0	0	0	0
GBB4_HUMAN	0	0	50.0 AA STEP	50Step_Domain_p300.0_to_340.0	300	340	40			1	0	0	0	0	0	0	0	0	0	0	0	0	0	0	0	0	0	0	0	0	0	0	0	0	0	0	0	0	0
GPDM_HUMAN	0	0	50.0 AA STEP	50Step_Domain_p0_to_50	0	50	50			1	0	0	0	0	0	0	0	0	0	0	0	0	0	0	0	0	0	0	0	0	0	0	0	0	0	0	0	0	0
GPDM_HUMAN	0	0	50.0 AA STEP	50Step_Domain_p50.0_to_100.0	50	100	50			1	0	0	0	0	0	0	0	0	0	0	0	0	0	0	0	0	0	0	0	0	0	0	0	0	0	0	0	0	0
GPDM_HUMAN	0	0	50.0 AA STEP	50Step_Domain_p100.0_to_150.0	100	150	50			1	0	0	0	0	0	0	0	0	0	0	0	0	0	0	0	0	0	0	0	0	0	0	0	0	0	0	0	0	0
GPDM_HUMAN	0	0	50.0 AA STEP	50Step_Domain_p150.0_to_200.0	150	200	50			1	0	0	0	0	0	0	0	0	0	0	0	0	0	0	0	0	0	0	0	0	0	0	0	0	0	0	0	0	0
GPDM_HUMAN	0	0	50.0 AA STEP	50Step_Domain_p200.0_to_250.0	200	250	50			1	0	0	0	0	0	0	0	0	0	0	0	0	0	0	0	0	0	0	0	0	0	0	0	0	0	0	0	0	0
GPDM_HUMAN	0	0	50.0 AA STEP	50Step_Domain_p250.0_to_300.0	250	300	50			1	0	0	0	0	0	0	0	0	0	0	0	0	0	0	0	0	0	0	0	0	0	0	0	0	0	0	0	0	0
GPDM_HUMAN	0	0	50.0 AA STEP	50Step_Domain_p300.0_to_350.0	300	350	50			1	0	0	0	0	0	0	0	0	0	0	0	0	0	0	0	0	0	0	0	0	0	0	0	0	0	0	0	0	0
GPDM_HUMAN	0	0	50.0 AA STEP	50Step_Domain_p350.0_to_400.0	350	400	50	NYLSCDVEVR NYLSCDVEVR		0.111	0	0	0	0	0	0	0	0	0	0	0	1	0	1	0	0	0	0	0	0	0	0	0	0	0	1	0	1	0
GPDM_HUMAN	0	0	50.0 AA STEP	50Step_Domain_p400.0_to_450.0	400	450	50			1	0	0	0	0	0	0	0	0	0	0	0	0	0	0	0	0	0	0	0	0	0	0	0	0	0	0	0	0	0
GPDM_HUMAN	0	0	50.0 AA STEP	50Step_Domain_p450.0_to_500.0	450	500	50			1	0	0	0	0	0	0	0	0	0	0	0	0	0	0	0	0	0	0	0	0	0	0	0	0	0	0	0	0	0
GPDM_HUMAN	1	0	50.0 AA STEP	50Step_Domain_p500.0_to_550.0	500	550	50	EYACTAVDMISR LVSEFPYIEAEVK LVSEFPYIEAEVK LVSEFPYIEAEVK		0	0.02	0	0	0	0	2	0	0	0	0	0	1	0	1	0	0	0	0	0	2	0	0	0	0	0	1	0	1	0
GPDM_HUMAN	0	0	50.0 AA STEP	50Step_Domain_p550.0_to_600.0	550	600	50	EYACTAVDMISR		1	0	0	0	0	0	1	0	0	0	0	0	0	0	0	0	0	0	0	0	1	0	0	0	0	0	0	0	0	0
GPDM_HUMAN	0	0	50.0 AA STEP	50Step_Domain_p600.0_to_650.0	600	650	50	SEISLLPSDIDR		1	0	0	0	0	0	0	0	0	0	0	0	0	0	1	0	0	0	0	0	0	0	0	0	0	0	0	0	1	0
GPDM_HUMAN	0	0	50.0 AA STEP	50Step_Domain_p650.0_to_700.0	650	700	50			1	0	0	0	0	0	0	0	0	0	0	0	0	0	0	0	0	0	0	0	0	0	0	0	0	0	0	0	0	0
GPDM_HUMAN	0	0	50.0 AA STEP	50Step_Domain_p700.0_to_727.0	700	727	27			1	0	0	0	0	0	0	0	0	0	0	0	0	0	0	0	0	0	0	0	0	0	0	0	0	0	0	0	0	0
GUAD_HUMAN	0	0	50.0 AA STEP	50Step_Domain_p0_to_50	0	50	50		IVFLEEASQQEK IVFLEEASQQEK IVFLEEASQQEK	0.003	0	0	1	0	0	0	0	0	0	0	1	0	1	0	0	0	1	0	0	0	0	0	0	0	1	0	1	0	0
GUAD_HUMAN	0	0	50.0 AA STEP	50Step_Domain_p50.0_to_100.0	50	100	50		IVFLEEASQQEK IVFLEEASQQEK IVFLEEASQQEK	0.003	0	0	1	0	0	0	0	0	0	0	1	0	1	0	0	0	1	0	0	0	0	0	0	0	1	0	1	0	0
GUAD_HUMAN	0	0	50.0 AA STEP	50Step_Domain_p100.0_to_150.0	100	150	50			1	0	0	0	0	0	0	0	0	0	0	0	0	0	0	0	0	0	0	0	0	0	0	0	0	0	0	0	0	0
GUAD_HUMAN	0	0	50.0 AA STEP	50Step_Domain_p150.0_to_200.0	150	200	50			1	0	0	0	0	0	0	0	0	0	0	0	0	0	0	0	0	0	0	0	0	0	0	0	0	0	0	0	0	0
GUAD_HUMAN	0	0	50.0 AA STEP	50Step_Domain_p200.0_to_250.0	200	250	50			1	0	0	0	0	0	0	0	0	0	0	0	0	0	0	0	0	0	0	0	0	0	0	0	0	0	0	0	0	0
GUAD_HUMAN	0	0	50.0 AA STEP	50Step_Domain_p250.0_to_300.0	250	300	50			1	0	0	0	0	0	0	0	0	0	0	0	0	0	0	0	0	0	0	0	0	0	0	0	0	0	0	0	0	0
GUAD_HUMAN	0	0	50.0 AA STEP	50Step_Domain_p300.0_to_350.0	300	350	50			1	0	0	0	0	0	0	0	0	0	0	0	0	0	0	0	0	0	0	0	0	0	0	0	0	0	0	0	0	0
GUAD_HUMAN	0	0	50.0 AA STEP	50Step_Domain_p350.0_to_400.0	350	400	50			1	0	0	0	0	0	0	0	0	0	0	0	0	0	0	0	0	0	0	0	0	0	0	0	0	0	0	0	0	0
GUAD_HUMAN	0	0	50.0 AA STEP	50Step_Domain_p400.0_to_450.0	400	450	50		FLYLGDDR FLYLGDDR FLYLGDDR	0.003	0	0	1	0	0	0	0	0	0	0	1	0	1	0	0	0	1	0	0	0	0	0	0	0	1	0	1	0	0
GUAD_HUMAN	0	0	50.0 AA STEP	50Step_Domain_p450.0_to_454.0	450	454	4			1	0	0	0	0	0	0	0	0	0	0	0	0	0	0	0	0	0	0	0	0	0	0	0	0	0	0	0	0	0
H2AW_HUMAN	0	0	50.0 AA STEP	50Step_Domain_p0_to_50	0	50	50			1	0	0	0	0	0	0	0	0	0	0	0	0	0	0	0	0	0	0	0	0	0	0	0	0	0	0	0	0	0
H2AW_HUMAN	0	0	50.0 AA STEP	50Step_Domain_p50.0_to_100.0	50	100	50	GVTIASGGVLPR		1	0	0	0	0	0	0	0	0	0	0	0	1	0	0	0	0	0	0	0	0	0	0	0	0	0	1	0	0	0
H2AW_HUMAN	0	0	50.0 AA STEP	50Step_Domain_p100.0_to_150.0	100	150	50	IHPELLAK IHPELLAK GVTIASGGVLPR		0.0192	0	0	0	1	0	1	0	0	0	0	0	1	0	0	0	0	0	1	0	1	0	0	0	0	0	1	0	0	0
H2AW_HUMAN	0	0	50.0 AA STEP	50Step_Domain_p150.0_to_200.0	150	200	50	LSLTQSDISHIGSMR LSLTQSDISHIGSMR LSLTQSDISHIGSMR		0.0192	0	0	0	1	0	1	0	0	0	0	0	1	0	0	0	0	0	1	0	1	0	0	0	0	0	1	0	0	0
H2AW_HUMAN	0	0	50.0 AA STEP	50Step_Domain_p200.0_to_250.0	200	250	50	LSLTQSDISHIGSMR LSLTQSDISHIGSMR LSLTQSDISHIGSMR		0.0192	0	0	0	1	0	1	0	0	0	0	0	1	0	0	0	0	0	1	0	1	0	0	0	0	0	1	0	0	0
H2AW_HUMAN	0	0	50.0 AA STEP	50Step_Domain_p250.0_to_300.0	250	300	50			1	0	0	0	0	0	0	0	0	0	0	0	0	0	0	0	0	0	0	0	0	0	0	0	0	0	0	0	0	0
H2AW_HUMAN	0	0	50.0 AA STEP	50Step_Domain_p300.0_to_350.0	300	350	50			1	0	0	0	0	0	0	0	0	0	0	0	0	0	0	0	0	0	0	0	0	0	0	0	0	0	0	0	0	0
H2AW_HUMAN	0	0	50.0 AA STEP	50Step_Domain_p350.0_to_372.0	350	372	22			1	0	0	0	0	0	0	0	0	0	0	0	0	0	0	0	0	0	0	0	0	0	0	0	0	0	0	0	0	0
H2AY_HUMAN	1	1	50.0 AA STEP	50Step_Domain_p0_to_50	0	50	50	AGVIFPVGR AGVIFPVGR AGVIFPVGR AGVIFPVGR AGVIFPVGR AGVIFPVGR AGVIFPVGR	AGVIFPVGR AGVIFPVGR AGVIFPVGR AGVIFPVGR AGVIFPVGR AGVIFPVGR AGVIFPVGR	1	0	1	1	2	3	2	1	1	1	2	1	1	2	1	1	1	1	2	2	2	1	1	1	2	1	2	1	1	1
H2AY_HUMAN	2	2	50.0 AA STEP	50Step_Domain_p50.0_to_100.0	50	100	50	GVTIASGGVLPNIHPELLAK HILLAVANDEELNQLLK GVTIASGGVLPNIHPELLAK HILLAVANDEELNQLLK GVTIASGGVLPNIHPELLAK HILLAVANDEELNQLLK GVTIASGGVLPNIHPELLAK HILLAVANDEELNQLLK GVTIASGGVLPNIHPELLAK HILLAVANDEELNQLLK GVTIASGGVLPNIHPELLAK HILLAVANDEELNQLLK GVTIASGGVLPNIHPELLAK HILLAVANDEELNQLLK	GVTIASGGVLPNIHPELLAK HILLAVANDEELNQLLK GVTIASGGVLPNIHPELLAK HILLAVANDEELNQLLK GVTIASGGVLPNIHPELLAK HILLAVANDEELNQLLK GVTIASGGVLPNIHPELLAK HILLAVANDEELNQLLK HILLAVANDEELNQLLK GVTIASGGVLPNIHPELLAK	1	0	2	1	3	1	3	3	2	2	2	3	3	2	1	1	3	1	4	1	3	2	3	2	3	2	4	1	2	1
H2AY_HUMAN	2	1	50.0 AA STEP	50Step_Domain_p100.0_to_150.0	100	150	50	GVTIASGGVLPNIHPELLAK LEAIITPPPAK GVTIASGGVLPNIHPELLAK LEAIITPPPAK GVTIASGGVLPNIHPELLAK GKLEAIITPPPAK GVTIASGGVLPNIHPELLAK LEAIITPPPAK GVTIASGGVLPNIHPELLAK LEAIITPPPAK GKLEAIITPPPAK GVTIASGGVLPNIHPELLAK LEAIITPPPAK GVTIASGGVLPNIHPELLAK	GVTIASGGVLPNIHPELLAK LEAIITPPPAK LEAIITPPPAK GVTIASGGVLPNIHPELLAK GVTIASGGVLPNIHPELLAK LEAIITPPPAK GVTIASGGVLPNIHPELLAK GVTIASGGVLPNIHPELLAK	0.1072	0.02	2	2	3	1	1	1	2	2	2	1	3	0	1	1	2	2	3	1	1	1	3	2	2	1	4	0	1	1
H2AY_HUMAN	1	1	50.0 AA STEP	50Step_Domain_p150.0_to_200.0	150	200	50	AASADSTTEGTPADGFTVLSTK AASADSTTEGTPADGFTVLSTK AASADSTTEGTPADGFTVLSTK AASADSTTEGTPADGFTVLSTK AASADSTTEGTPADGFTVLSTK AASADSTTEGTPADGFTVLSTK AASADSTTEGTPADGFTVLSTK	AASADSTTEGTPADGFTVLSTK AASADSTTEGTPADGFTVLSTK AASADSTTEGTPADGFTVLSTK	0.1072	0	2	0	1	0	1	1	2	0	2	1	1	0	1	2	2	0	1	0	1	1	3	0	2	1	1	0	2	2
H2AY_HUMAN	1	1	50.0 AA STEP	50Step_Domain_p200.0_to_250.0	200	250	50	EFVEAVLELR EFVEAVLELR EFVEAVLELR EFVEAVLELR EFVEAVLELR EFVEAVLELR EFVEAVLELR	EFVEAVLELR EFVEAVLELR EFVEAVLELR EFVEAVLELR	1	0	1	1	1	0	1	0	1	1	1	1	1	2	1	0	1	1	1	0	1	0	1	1	1	1	1	1	1	0
H2AY_HUMAN	2	3	50.0 AA STEP	50Step_Domain_p250.0_to_300.0	250	300	50	FVIHCNSPVWGADK NCLALADDK FVIHCNSPVWGADK NCLALADDK FVIHCNSPVWGADK NCLALADDK FVIHCNSPVWGADK NCLALADDK FVIHCNSPVWGADK NCLALADDK FVIHCNSPVWGADK NCLALADDK FVIHCNSPVWGADK NCLALADDK NCLALADDKK NGPLEVAGAAVSAGHGLPAK	FVIHCNSPVWGADK NCLALADDK FVIHCNSPVWGADK NCLALADDK FVIHCNSPVWGADK NCLALADDK FVIHCNSPVWGADK NCLALADDK NGPLEVAGAAVSAGHGLPAK FVIHCNSPVWGADK NCLALADDK FVIHCNSPVWGADK NCLALADDK FVIHCNSPVWGADK NCLALADDK	0.7464	-0.02	2	2	2	3	3	4	2	3	2	3	2	3	4	3	2	2	2	2	3	3	3	3	3	2	3	2	6	3
H2AY_HUMAN	1	2	50.0 AA STEP	50Step_Domain_p300.0_to_350.0	300	350	50	NCLALADDK QTAAQLILK SIAFPSIGSGR NCLALADDK NCLALADDK NCLALADDK NCLALADDK NCLALADDK NCLALADDK NCLALADDKK SIAFPSIGSGR	NCLALADDK QTAAQLILK SIAFPSIGSGR NCLALADDK SIAFPSIGSGR NCLALADDK NCLALADDK QTAAQLILK NCLALADDK NCLALADDK SIAFPSIGSGR NCLALADDK QTAAQLILK SIAFPSIGSGR	0.0104	-0.02	2	4	1	3	1	1	1	2	1	1	1	3	2	3	3	3	1	2	1	1	1	2	1	1	1	2	3	3
H2AY_HUMAN	0	0	50.0 AA STEP	50Step_Domain_p350.0_to_372.0	350	372	22			1	0	0	0	0	0	0	0	0	0	0	0	0	0	0	0	0	0	0	0	0	0	0	0	0	0	0	0	0	0
HEXB_HUMAN	0	0	50.0 AA STEP	50Step_Domain_p0_to_50	0	50	50			1	0	0	0	0	0	0	0	0	0	0	0	0	0	0	0	0	0	0	0	0	0	0	0	0	0	0	0	0	0
HEXB_HUMAN	0	0	50.0 AA STEP	50Step_Domain_p50.0_to_100.0	50	100	50			1	0	0	0	0	0	0	0	0	0	0	0	0	0	0	0	0	0	0	0	0	0	0	0	0	0	0	0	0	0
HEXB_HUMAN	0	0	50.0 AA STEP	50Step_Domain_p100.0_to_150.0	100	150	50			1	0	0	0	0	0	0	0	0	0	0	0	0	0	0	0	0	0	0	0	0	0	0	0	0	0	0	0	0	0
HEXB_HUMAN	0	0	50.0 AA STEP	50Step_Domain_p150.0_to_200.0	150	200	50			1	0	0	0	0	0	0	0	0	0	0	0	0	0	0	0	0	0	0	0	0	0	0	0	0	0	0	0	0	0
HEXB_HUMAN	0	0	50.0 AA STEP	50Step_Domain_p200.0_to_250.0	200	250	50			1	0	0	0	0	0	0	0	0	0	0	0	0	0	0	0	0	0	0	0	0	0	0	0	0	0	0	0	0	0
HEXB_HUMAN	0	0	50.0 AA STEP	50Step_Domain_p250.0_to_300.0	250	300	50			1	0	0	0	0	0	0	0	0	0	0	0	0	0	0	0	0	0	0	0	0	0	0	0	0	0	0	0	0	0
HEXB_HUMAN	0	0	50.0 AA STEP	50Step_Domain_p300.0_to_350.0	300	350	50			1	0	0	0	0	0	0	0	0	0	0	0	0	0	0	0	0	0	0	0	0	0	0	0	0	0	0	0	0	0
HEXB_HUMAN	1	0	50.0 AA STEP	50Step_Domain_p350.0_to_400.0	350	400	50	VLDIIATINK VLDIIATINK VLDIIATINK VLDIIATINK		0	0.02	0	0	1	0	1	0	1	0	0	0	0	0	1	0	0	0	1	0	1	0	1	0	0	0	0	0	1	0
HEXB_HUMAN	1	1	50.0 AA STEP	50Step_Domain_p400.0_to_450.0	400	450	50	GSIVWQEVFDDK LAPGTIVEVWK GSIVWQEVFDDK LAPGTIVEVWK GSIVWQEVFDDK LAPGTIVEVWK GSIVWQEVFDDK LAPGTIVEVWK GSIVWQEVFDDK LAPGTIVEVWK GSIVWQEVFDDK LAPGTIVEVWK	GSIVWQEVFDDK LAPGTIVEVWK LAPGTIVEVWK GSIVWQEVFDDK LAPGTIVEVWK LAPGTIVEVWK GSIVWQEVFDDK LAPGTIVEVWK DSAYPEELSR GSIVWQEVFDDK LAPGTIVEVWK	1	0	2	2	1	1	1	0	1	2	1	1	2	2	1	2	2	2	2	1	2	0	1	2	1	1	2	2	2	3
HEXB_HUMAN	0	0	50.0 AA STEP	50Step_Domain_p450.0_to_500.0	450	500	50			1	0	0	0	0	0	0	0	0	0	0	0	0	0	0	0	0	0	0	0	0	0	0	0	0	0	0	0	0	0
HEXB_HUMAN	0	0	50.0 AA STEP	50Step_Domain_p500.0_to_550.0	500	550	50	GIAAQPLYAGYCNHENM GIAAQPLYAGYCNHENM	GIAAQPLYAGYCNHENM GIAAQPLYAGYCNHENM	1	0	0	0	1	1	0	0	0	0	1	1	0	0	0	0	0	0	1	1	0	0	0	0	1	1	0	0	0	0
HEXB_HUMAN	0	0	50.0 AA STEP	50Step_Domain_p550.0_to_556.0	550	556	6			1	0	0	0	0	0	0	0	0	0	0	0	0	0	0	0	0	0	0	0	0	0	0	0	0	0	0	0	0	0
HXK1_HUMAN	1	1	50.0 AA STEP	50Step_Domain_p0_to_50	0	50	50	LSDETLIDIMTR LSDETLIDIMTR LSDETLIDIMTR LSDETLIDIMTR LSDETLIDIMTR LSDETLIDIMTR LSDETLIDIMTR	LSDETLIDIMTR LSDETLIDIMTR LSDETLIDIMTR LSDETLIDIMTR LSDETLIDIMTR LSDETLIDIMTR	1	0	1	1	1	2	1	1	1	1	1	1	1	0	1	1	1	1	1	1	1	1	1	1	1	1	1	0	1	1
HXK1_HUMAN	0	0	50.0 AA STEP	50Step_Domain_p50.0_to_100.0	50	100	50		GDFIALDLGGSSFR	1	0	0	0	0	0	0	0	0	0	0	0	0	0	0	1	0	0	0	0	0	0	0	0	0	0	0	0	0	1
HXK1_HUMAN	0	0	50.0 AA STEP	50Step_Domain_p100.0_to_150.0	100	150	50			1	0	0	0	0	0	0	0	0	0	0	0	0	0	0	0	0	0	0	0	0	0	0	0	0	0	0	0	0	0
HXK1_HUMAN	1	0	50.0 AA STEP	50Step_Domain_p150.0_to_200.0	150	200	50	ASGVEGADVVK ASGVEGADVVK ASGVEGADVVK ASGVEGADVVK ASGVEGADVVK ASGVEGADVVK	ASGVEGADVVK	0.2223	0.02	1	0	0	0	1	1	1	0	1	0	1	0	1	0	1	0	0	0	1	1	1	0	1	0	1	0	1	0
HXK1_HUMAN	0	0	50.0 AA STEP	50Step_Domain_p200.0_to_250.0	200	250	50	HIDLVEGDEGR HIDLVEGDEGR HIDLVEGDEGR	HIDLVEGDEGR	1	0	0	0	0	0	1	0	1	0	0	0	0	3	1	0	0	0	0	0	1	0	1	0	0	0	0	1	1	0
HXK1_HUMAN	0	0	50.0 AA STEP	50Step_Domain_p250.0_to_300.0	250	300	50	HIDLVEGDEGR HIDLVEGDEGR HIDLVEGDEGR	HIDLVEGDEGR	1	0	0	0	0	0	1	0	1	0	0	0	0	3	1	0	0	0	0	0	1	0	1	0	0	0	0	1	1	0
HXK1_HUMAN	1	3	50.0 AA STEP	50Step_Domain_p300.0_to_350.0	300	350	50	EGLLFEGR EGLLFEGR EGLLFEGR FNTSDVSAIEK ITPELLTR EGLLFEGR FNTSDVSAIEK ITPELLTR EGLLFEGR	EGLLFEGR FNTSDVSAIEK ITPELLTR ITPELLTR FNTSDVSAIEK ITPELLTR EGLLFEGR FNTSDVSAIEK ITPELLTR EGLLFEGR GKFNTSDVSAIEK ITPELLTR FNTSDVSAIEK ITPELLTR EGLLFEGR GKFNTSDVSAIEK	0	-0.04	0	3	1	2	1	2	1	4	2	3	2	5	1	2	0	3	1	1	2	2	1	3	2	3	3	2	1	2
HXK1_HUMAN	0	0	50.0 AA STEP	50Step_Domain_p350.0_to_400.0	350	400	50			1	0	0	0	0	0	0	0	0	0	0	0	0	0	0	0	0	0	0	0	0	0	0	0	0	0	0	0	0	0
HXK1_HUMAN	1	1	50.0 AA STEP	50Step_Domain_p400.0_to_450.0	400	450	50	TTVGVDGSLYK RLVPDSDVR TTVGVDGSLYK RLVPDSDVR TTVGVDGSLYK TTVGVDGSLYK FLLSESGSGK RLVPDSDVR RLVPDSDVR TTVGVDGSLYK	TTVGVDGSLYK TTVGVDGSLYK TTVGVDGSLYK TTVGVDGSLYK	0.8113	0	1	0	2	2	1	0	1	1	0	1	1	0	3	1	1	0	2	1	2	0	1	1	0	1	2	0	3	1
HXK1_HUMAN	1	0	50.0 AA STEP	50Step_Domain_p450.0_to_500.0	450	500	50	AEMELGLR AEMELGLR AEMELGLR AEMELGLR FLLSESGSGK	AEMELGLR AEMELGLR	1	0.02	1	1	0	0	1	1	1	0	0	0	1	0	0	0	1	1	0	0	1	1	1	0	0	0	2	0	0	0
HXK1_HUMAN	0	0	50.0 AA STEP	50Step_Domain_p500.0_to_550.0	500	550	50			1	0	0	0	0	0	0	0	0	0	0	0	0	0	0	0	0	0	0	0	0	0	0	0	0	0	0	0	0	0
HXK1_HUMAN	0	0	50.0 AA STEP	50Step_Domain_p550.0_to_600.0	550	600	50			1	0	0	0	0	0	0	0	0	0	0	0	0	0	0	0	0	0	0	0	0	0	0	0	0	0	0	0	0	0
HXK1_HUMAN	1	1	50.0 AA STEP	50Step_Domain_p600.0_to_650.0	600	650	50	ATDCVGHDVVTLLR ATDCVGHDVVTLLR ATDCVGHDVVTLLR ATDCVGHDVVTLLR ATDCVGHDVVTLLR ATDCVGHDVVTLLR ATDCVGHDVVTLLR	ATDCVGHDVVTLLR ATDCVGHDVVTLLR ATDCVGHDVVTLLR ATDCVGHDVVTLLR ATDCVGHDVVTLLR	1	0	1	2	2	2	1	1	1	0	2	1	1	0	2	2	1	2	2	1	2	1	2	0	2	1	2	0	2	2
HXK1_HUMAN	0	0	50.0 AA STEP	50Step_Domain_p650.0_to_700.0	650	700	50			1	0	0	0	0	0	0	0	0	0	0	0	0	0	0	0	0	0	0	0	0	0	0	0	0	0	0	0	0	0
HXK1_HUMAN	1	1	50.0 AA STEP	50Step_Domain_p700.0_to_750.0	700	750	50	LVDEYSLNAGK MISGMYLGEIVR LVDEYSLNAGK MISGMYLGEIVR LVDEYSLNAGK MISGMYLGEIVR LVDEYSLNAGK MISGMYLGEIVR LVDEYSLNAGK	LVDEYSLNAGK LVDEYSLNAGK LVDEYSLNAGK	1	0	2	0	0	2	1	0	1	0	2	1	1	0	0	1	2	0	0	1	2	0	2	0	2	1	1	0	0	1
HXK1_HUMAN	1	0	50.0 AA STEP	50Step_Domain_p750.0_to_800.0	750	800	50	MISGMYLGEIVR MISGMYLGEIVR MISGMYLGEIVR MISGMYLGEIVR		0.8113	0.02	1	0	0	0	1	0	1	0	1	0	0	0	0	0	1	0	0	0	1	0	1	0	1	0	0	0	0	0
HXK1_HUMAN	0	0	50.0 AA STEP	50Step_Domain_p800.0_to_850.0	800	850	50			1	0	0	0	0	0	0	0	0	0	0	0	0	0	0	0	0	0	0	0	0	0	0	0	0	0	0	0	0	0
HXK1_HUMAN	1	0	50.0 AA STEP	50Step_Domain_p850.0_to_900.0	850	900	50	GAALITAVGVR GAALITAVGVR GAALITAVGVR GAALITAVGVR GAALITAVGVR	GAALITAVGVR GAALITAVGVR GAALITAVGVR	1	0.02	0	0	1	0	1	1	1	1	1	1	1	0	0	0	0	0	1	0	1	1	1	1	1	1	1	0	0	0
HXK1_HUMAN	1	0	50.0 AA STEP	50Step_Domain_p900.0_to_917.0	900	917	17	GAALITAVGVR GAALITAVGVR GAALITAVGVR GAALITAVGVR GAALITAVGVR	GAALITAVGVR GAALITAVGVR GAALITAVGVR	1	0.0588235	0	0	1	0	1	1	1	1	1	1	1	0	0	0	0	0	1	0	1	1	1	1	1	1	1	0	0	0
IF2G_HUMAN	0	0	50.0 AA STEP	50Step_Domain_p0_to_50	0	50	50			1	0	0	0	0	0	0	0	0	0	0	0	0	0	0	0	0	0	0	0	0	0	0	0	0	0	0	0	0	0
IF2G_HUMAN	0	0	50.0 AA STEP	50Step_Domain_p50.0_to_100.0	50	100	50			1	0	0	0	0	0	0	0	0	0	0	0	0	0	0	0	0	0	0	0	0	0	0	0	0	0	0	0	0	0
IF2G_HUMAN	1	0	50.0 AA STEP	50Step_Domain_p100.0_to_150.0	100	150	50	SCGSSTPDEFPTDIPGTK SCGSSTPDEFPTDIPGTK SCGSSTPDEFPTDIPGTK SCGSSTPDEFPTDIPGTK SCGSSTPDEFPTDIPGTK		0	0.02	0	0	1	0	1	0	1	0	0	0	1	0	1	0	0	0	1	0	1	0	1	0	0	0	1	0	1	0
IF2G_HUMAN	0	0	50.0 AA STEP	50Step_Domain_p150.0_to_200.0	150	200	50			1	0	0	0	0	0	0	0	0	0	0	0	0	0	0	0	0	0	0	0	0	0	0	0	0	0	0	0	0	0
IF2G_HUMAN	0	0	50.0 AA STEP	50Step_Domain_p200.0_to_250.0	200	250	50			1	0	0	0	0	0	0	0	0	0	0	0	0	0	0	0	0	0	0	0	0	0	0	0	0	0	0	0	0	0
IF2G_HUMAN	0	0	50.0 AA STEP	50Step_Domain_p250.0_to_300.0	250	300	50	VGQEIEVRPGIVSK		1	0	0	0	1	0	0	0	0	0	0	0	0	0	0	0	0	0	1	0	0	0	0	0	0	0	0	0	0	0
IF2G_HUMAN	0	0	50.0 AA STEP	50Step_Domain_p300.0_to_350.0	300	350	50	VGQEIEVRPGIVSK		1	0	0	0	1	0	0	0	0	0	0	0	0	0	0	0	0	0	1	0	0	0	0	0	0	0	0	0	0	0
IF2G_HUMAN	0	0	50.0 AA STEP	50Step_Domain_p350.0_to_400.0	350	400	50			1	0	0	0	0	0	0	0	0	0	0	0	0	0	0	0	0	0	0	0	0	0	0	0	0	0	0	0	0	0
IF2G_HUMAN	1	0	50.0 AA STEP	50Step_Domain_p400.0_to_450.0	400	450	50	IVLTNPVCTEVGEK IVLTNPVCTEVGEK IVLTNPVCTEVGEK IVLTNPVCTEVGEK		0	0.02	0	0	0	0	1	0	1	0	0	0	1	0	1	0	0	0	0	0	1	0	1	0	0	0	1	0	1	0
IF2G_HUMAN	0	0	50.0 AA STEP	50Step_Domain_p450.0_to_472.0	450	472	22			1	0	0	0	0	0	0	0	0	0	0	0	0	0	0	0	0	0	0	0	0	0	0	0	0	0	0	0	0	0
ILF3_HUMAN	0	0	50.0 AA STEP	50Step_Domain_p0_to_50	0	50	50			1	0	0	0	0	0	0	0	0	0	0	0	0	0	0	0	0	0	0	0	0	0	0	0	0	0	0	0	0	0
ILF3_HUMAN	0	0	50.0 AA STEP	50Step_Domain_p50.0_to_100.0	50	100	50			1	0	0	0	0	0	0	0	0	0	0	0	0	0	0	0	0	0	0	0	0	0	0	0	0	0	0	0	0	0
ILF3_HUMAN	0	0	50.0 AA STEP	50Step_Domain_p100.0_to_150.0	100	150	50			1	0	0	0	0	0	0	0	0	0	0	0	0	0	0	0	0	0	0	0	0	0	0	0	0	0	0	0	0	0
ILF3_HUMAN	0	0	50.0 AA STEP	50Step_Domain_p150.0_to_200.0	150	200	50			1	0	0	0	0	0	0	0	0	0	0	0	0	0	0	0	0	0	0	0	0	0	0	0	0	0	0	0	0	0
ILF3_HUMAN	0	0	50.0 AA STEP	50Step_Domain_p200.0_to_250.0	200	250	50			1	0	0	0	0	0	0	0	0	0	0	0	0	0	0	0	0	0	0	0	0	0	0	0	0	0	0	0	0	0
ILF3_HUMAN	0	0	50.0 AA STEP	50Step_Domain_p250.0_to_300.0	250	300	50			1	0	0	0	0	0	0	0	0	0	0	0	0	0	0	0	0	0	0	0	0	0	0	0	0	0	0	0	0	0
ILF3_HUMAN	1	0	50.0 AA STEP	50Step_Domain_p300.0_to_350.0	300	350	50	EDITQSAQHALR EDITQSAQHALR EDITQSAQHALR EDITQSAQHALR		0	0.02	0	0	0	0	1	0	1	0	0	0	1	0	1	0	0	0	0	0	1	0	1	0	0	0	2	0	1	0
ILF3_HUMAN	0	0	50.0 AA STEP	50Step_Domain_p350.0_to_400.0	350	400	50			1	0	0	0	0	0	0	0	0	0	0	0	0	0	0	0	0	0	0	0	0	0	0	0	0	0	0	0	0	0
ILF3_HUMAN	0	0	50.0 AA STEP	50Step_Domain_p400.0_to_450.0	400	450	50			1	0	0	0	0	0	0	0	0	0	0	0	0	0	0	0	0	0	0	0	0	0	0	0	0	0	0	0	0	0
ILF3_HUMAN	1	0	50.0 AA STEP	50Step_Domain_p450.0_to_500.0	450	500	50	VLQDMGLPTGAEGR VLQDMGLPTGAEGR VLQDMGLPTGAEGR VLQDMGLPTGAEGR VLQDMGLPTGAEGR		0	0.02	1	0	0	0	1	0	1	0	0	0	1	0	1	0	1	0	0	0	1	0	1	0	0	0	1	0	1	0
ILF3_HUMAN	1	0	50.0 AA STEP	50Step_Domain_p500.0_to_550.0	500	550	50	NPVMELNEK NPVMELNEK NPVMELNEK NPVMELNEK		0	0.02	1	0	0	0	1	0	0	0	0	0	1	0	1	0	1	0	0	0	1	0	0	0	0	0	1	0	1	0
ILF3_HUMAN	0	0	50.0 AA STEP	50Step_Domain_p550.0_to_600.0	550	600	50	LFPDTPLALDANK		1	0	0	0	0	0	0	0	0	0	0	0	1	0	0	0	0	0	0	0	0	0	0	0	0	0	1	0	0	0
ILF3_HUMAN	0	0	50.0 AA STEP	50Step_Domain_p600.0_to_650.0	600	650	50			1	0	0	0	0	0	0	0	0	0	0	0	0	0	0	0	0	0	0	0	0	0	0	0	0	0	0	0	0	0
ILF3_HUMAN	0	0	50.0 AA STEP	50Step_Domain_p650.0_to_700.0	650	700	50			1	0	0	0	0	0	0	0	0	0	0	0	0	0	0	0	0	0	0	0	0	0	0	0	0	0	0	0	0	0
ILF3_HUMAN	0	0	50.0 AA STEP	50Step_Domain_p700.0_to_750.0	700	750	50			1	0	0	0	0	0	0	0	0	0	0	0	0	0	0	0	0	0	0	0	0	0	0	0	0	0	0	0	0	0
ILF3_HUMAN	0	0	50.0 AA STEP	50Step_Domain_p750.0_to_800.0	750	800	50			1	0	0	0	0	0	0	0	0	0	0	0	0	0	0	0	0	0	0	0	0	0	0	0	0	0	0	0	0	0
ILF3_HUMAN	0	0	50.0 AA STEP	50Step_Domain_p800.0_to_850.0	800	850	50			1	0	0	0	0	0	0	0	0	0	0	0	0	0	0	0	0	0	0	0	0	0	0	0	0	0	0	0	0	0
ILF3_HUMAN	0	0	50.0 AA STEP	50Step_Domain_p850.0_to_894.0	850	894	44			1	0	0	0	0	0	0	0	0	0	0	0	0	0	0	0	0	0	0	0	0	0	0	0	0	0	0	0	0	0
INVO_HUMAN	0	0	50.0 AA STEP	50Step_Domain_p0_to_50	0	50	50	VPVELPVEVPSKQEEK	VPVELPVEVPSKQEEK	1	0	0	0	0	0	0	0	0	0	0	0	1	0	0	1	0	0	0	0	0	0	0	0	0	0	1	0	0	1
INVO_HUMAN	0	0	50.0 AA STEP	50Step_Domain_p50.0_to_100.0	50	100	50	VPVELPVEVPSKQEEK	VPVELPVEVPSKQEEK	1	0	0	0	0	0	0	0	0	0	0	0	1	0	0	1	0	0	0	0	0	0	0	0	0	0	1	0	0	1
INVO_HUMAN	0	1	50.0 AA STEP	50Step_Domain_p100.0_to_150.0	100	150	50	KEQLLELPEQQEGHLK LLDQQLDQELVK KEQLLELPEQQEGHLK LLDQQLDQELVK KEQLLELPEQQEGHLK LLDQQLDQELVK	LLDQQLDQELVK KEQLLELPEQQEGHLK LLDQQLDQELVK LLDQQLDQELVK KEQLLELPEQQEGHLK KEQLLELPEQQEGHLK LLDQQLDQELVK KEQLLELPEQQEGHLK LLDQQLDQELVK	0.0024	-0.02	0	2	0	0	1	2	0	1	0	2	1	2	1	1	0	1	0	0	2	2	0	1	0	1	2	2	2	2
INVO_HUMAN	0	1	50.0 AA STEP	50Step_Domain_p150.0_to_200.0	150	200	50	KEQLLELPEQQEGHLK KEQLLELPEQQEGHLK KEQLLELPEQQEGHLK	KEQLLELPEQQEGHLK KEQLLELPEQQEGHLK KEQLLELPEQQEGHLK KEQLLELPEQQEGHLK	1	-0.02	0	0	0	0	1	1	0	0	0	2	1	1	1	1	0	0	0	0	1	1	0	0	0	1	1	1	1	1
INVO_HUMAN	0	0	50.0 AA STEP	50Step_Domain_p200.0_to_250.0	200	250	50			1	0	0	0	0	0	0	0	0	0	0	0	0	0	0	0	0	0	0	0	0	0	0	0	0	0	0	0	0	0
INVO_HUMAN	0	1	50.0 AA STEP	50Step_Domain_p250.0_to_300.0	250	300	50	YLEQQEGQLK YLEQQEGQLK YLEQQEGQLK	YLEQQEGQLK YLEQQEGQLK YLEQQEGQLK YLEQQEGQLK YLEQQEGQLK	1	-0.02	0	0	0	0	1	1	0	1	0	2	1	1	1	1	0	0	0	0	1	1	0	1	0	1	1	1	1	1
INVO_HUMAN	0	0	50.0 AA STEP	50Step_Domain_p300.0_to_350.0	300	350	50			1	0	0	0	0	0	0	0	0	0	0	0	0	0	0	0	0	0	0	0	0	0	0	0	0	0	0	0	0	0
INVO_HUMAN	0	0	50.0 AA STEP	50Step_Domain_p350.0_to_400.0	350	400	50	HLVQQEGQLK HLVQQEGQLK HLVQQEGQLK	HLEEEEGQLK HLVQQEGQLK	1	0	0	2	0	0	1	0	0	1	0	0	1	0	1	0	0	1	0	0	1	0	0	1	0	0	1	0	1	0
INVO_HUMAN	1	0	50.0 AA STEP	50Step_Domain_p400.0_to_450.0	400	450	50	HLEQQQGQLEVPEQQVGQPK HLVQQEGQLK QVEHLEQQVGQLK HLVQQEGQLK QVEHLEQQVGQLK HLEQQQGQLEVPEQQVGQPK HLVQQEGQLK QVEHLEQQVGQLK	QVEHLEQQVGQLK HLVQQEGQLK	1	0.02	0	0	0	0	2	1	0	1	0	0	1	0	2	0	0	0	0	0	3	1	0	1	0	0	2	0	3	0
INVO_HUMAN	0	0	50.0 AA STEP	50Step_Domain_p450.0_to_500.0	450	500	50	HLEKQEAQLELPEQQVGQPK HLEQQQGQLEVPEQQVGQPK HLEQQQGQLEVPEQQVGQPK	QEAQLELPEQQVGQPK	1	0	0	0	0	0	1	0	0	0	0	0	0	0	1	1	0	0	0	0	2	0	0	0	0	0	0	0	1	1
INVO_HUMAN	0	0	50.0 AA STEP	50Step_Domain_p500.0_to_550.0	500	550	50	HLEKQEAQLELPEQQVGQPK	QEAQLELPEQQVGQPK	1	0	0	0	0	0	1	0	0	0	0	0	0	0	0	1	0	0	0	0	1	0	0	0	0	0	0	0	0	1
INVO_HUMAN	0	0	50.0 AA STEP	50Step_Domain_p550.0_to_585.0	550	585	35			1	0	0	0	0	0	0	0	0	0	0	0	0	0	0	0	0	0	0	0	0	0	0	0	0	0	0	0	0	0
IST1_HUMAN	0	0	50.0 AA STEP	50Step_Domain_p0_to_50	0	50	50	KEIADYLAAGKDER KEIADYLAAGKDER KEIADYLAAGKDER	KEIADYLAAGKDER	0.144	0	1	0	0	0	0	0	0	0	0	0	1	0	1	1	1	0	0	0	0	0	0	0	0	0	1	0	1	1
IST1_HUMAN	0	0	50.0 AA STEP	50Step_Domain_p50.0_to_100.0	50	100	50	KEIADYLAAGKDER KEIADYLAAGKDER KEIADYLAAGKDER	FGLIQSMK KEIADYLAAGKDER	0.144	0	1	0	0	0	0	0	0	0	0	0	1	0	1	1	1	0	0	0	0	0	0	0	0	0	1	0	1	2
IST1_HUMAN	0	0	50.0 AA STEP	50Step_Domain_p100.0_to_150.0	100	150	50	LQSEVAELK LQSEVAELK LQSEVAELK		0.0048	0	1	0	0	0	0	0	0	0	0	0	1	0	1	0	1	0	0	0	0	0	0	0	0	0	1	0	1	0
IST1_HUMAN	0	0	50.0 AA STEP	50Step_Domain_p150.0_to_200.0	150	200	50			1	0	0	0	0	0	0	0	0	0	0	0	0	0	0	0	0	0	0	0	0	0	0	0	0	0	0	0	0	0
IST1_HUMAN	0	0	50.0 AA STEP	50Step_Domain_p200.0_to_250.0	200	250	50			1	0	0	0	0	0	0	0	0	0	0	0	0	0	0	0	0	0	0	0	0	0	0	0	0	0	0	0	0	0
IST1_HUMAN	0	0	50.0 AA STEP	50Step_Domain_p250.0_to_300.0	250	300	50			1	0	0	0	0	0	0	0	0	0	0	0	0	0	0	0	0	0	0	0	0	0	0	0	0	0	0	0	0	0
IST1_HUMAN	0	0	50.0 AA STEP	50Step_Domain_p300.0_to_350.0	300	350	50			1	0	0	0	0	0	0	0	0	0	0	0	0	0	0	0	0	0	0	0	0	0	0	0	0	0	0	0	0	0
IST1_HUMAN	0	0	50.0 AA STEP	50Step_Domain_p350.0_to_364.0	350	364	14			1	0	0	0	0	0	0	0	0	0	0	0	0	0	0	0	0	0	0	0	0	0	0	0	0	0	0	0	0	0
ITA6_HUMAN	0	0	50.0 AA STEP	50Step_Domain_p0_to_50	0	50	50			1	0	0	0	0	0	0	0	0	0	0	0	0	0	0	0	0	0	0	0	0	0	0	0	0	0	0	0	0	0
ITA6_HUMAN	2	2	50.0 AA STEP	50Step_Domain_p50.0_to_100.0	50	100	50	LLLVGAPR TGGLYSCDITAR LLLVGAPR TGGLYSCDITAR LLLVGAPR TGGLYSCDITAR LLLVGAPR TGGLYSCDITAR LLLVGAPR TGGLYSCDITAR LLLVGAPR TGGLYSCDITAR IEFDNDADPTSESKEDQWMGVTVQSQGPGGK LLLVGAPR TGGLYSCDITAR	TGGLYSCDITAR TGGLYSCDITAR TGGLYSCDITAR TGGLYSCDITAR TGGLYSCDITAR	1	0	2	3	1	3	1	3	2	0	2	2	2	3	2	0	2	1	2	1	2	1	2	0	2	1	2	1	3	0
ITA6_HUMAN	0	0	50.0 AA STEP	50Step_Domain_p100.0_to_150.0	100	150	50	IEFDNDADPTSESKEDQWMGVTVQSQGPGGK		1	0	0	0	0	0	0	0	0	0	0	0	0	0	1	0	0	0	0	0	0	0	0	0	0	0	0	0	1	0
ITA6_HUMAN	0	0	50.0 AA STEP	50Step_Domain_p150.0_to_200.0	150	200	50			1	0	0	0	0	0	0	0	0	0	0	0	0	0	0	0	0	0	0	0	0	0	0	0	0	0	0	0	0	0
ITA6_HUMAN	0	0	50.0 AA STEP	50Step_Domain_p200.0_to_250.0	200	250	50			1	0	0	0	0	0	0	0	0	0	0	0	0	0	0	0	0	0	0	0	0	0	0	0	0	0	0	0	0	0
ITA6_HUMAN	0	0	50.0 AA STEP	50Step_Domain_p250.0_to_300.0	250	300	50			1	0	0	0	0	0	0	0	0	0	0	0	0	0	0	0	0	0	0	0	0	0	0	0	0	0	0	0	0	0
ITA6_HUMAN	0	0	50.0 AA STEP	50Step_Domain_p300.0_to_350.0	300	350	50			1	0	0	0	0	0	0	0	0	0	0	0	0	0	0	0	0	0	0	0	0	0	0	0	0	0	0	0	0	0
ITA6_HUMAN	0	0	50.0 AA STEP	50Step_Domain_p350.0_to_400.0	350	400	50			1	0	0	0	0	0	0	0	0	0	0	0	0	0	0	0	0	0	0	0	0	0	0	0	0	0	0	0	0	0
ITA6_HUMAN	0	0	50.0 AA STEP	50Step_Domain_p400.0_to_450.0	400	450	50	DSMFGIAVK		1	0	0	0	0	0	1	0	0	0	0	0	0	0	0	0	0	0	0	0	1	0	0	0	0	0	0	0	0	0
ITA6_HUMAN	1	0	50.0 AA STEP	50Step_Domain_p450.0_to_500.0	450	500	50	NSYPDVAVGSLSDSVTIFR NSYPDVAVGSLSDSVTIFR NSYPDVAVGSLSDSVTIFR NSYPDVAVGSLSDSVTIFR NSYPDVAVGSLSDSVTIFR	NSYPDVAVGSLSDSVTIFR	1	0.02	0	0	1	0	1	0	0	0	1	2	1	0	1	0	0	0	1	0	1	0	0	0	1	1	1	0	1	0
ITA6_HUMAN	1	0	50.0 AA STEP	50Step_Domain_p500.0_to_550.0	500	550	50	TACGAPSGICLQVK NSYPDVAVGSLSDSVTIFR TACGAPSGICLQVK NSYPDVAVGSLSDSVTIFR TACGAPSGICLQVK NSYPDVAVGSLSDSVTIFR TACGAPSGICLQVK NSYPDVAVGSLSDSVTIFR TACGAPSGICLQVK NSYPDVAVGSLSDSVTIFR SRPVINIQK	NSYPDVAVGSLSDSVTIFR	0	0.02	1	0	1	0	1	0	1	0	2	2	2	0	1	0	1	0	2	0	1	0	1	0	2	1	2	0	2	0
ITA6_HUMAN	1	0	50.0 AA STEP	50Step_Domain_p550.0_to_600.0	550	600	50	YTQELTLK YTQELTLK YTQELTLK YTQELTLK YTQELTLK YTQELTLK YTQELTLK	YTQELTLK	0.391	0.02	1	0	1	3	1	0	1	0	1	0	1	0	1	0	1	0	1	1	1	0	1	0	1	0	1	0	1	0
ITA6_HUMAN	0	0	50.0 AA STEP	50Step_Domain_p600.0_to_650.0	600	650	50	LRPIPITASVEIQEPSSR		1	0	0	0	0	0	0	0	0	0	0	0	0	0	1	0	0	0	0	0	0	0	0	0	0	0	0	0	1	0
ITA6_HUMAN	1	2	50.0 AA STEP	50Step_Domain_p650.0_to_700.0	650	700	50	FSYLPIQK FSYLPIQK FSYLPIQK FSYLPIQK FSYLPIQK FSYLPIQK FSYLPIQK GVPELVLK TAHIDVHFLK	FSYLPIQK FSYLPIQK FSYLPIQK FSYLPIQK	1	-0.02	2	3	1	0	1	3	2	0	1	2	1	3	2	0	2	1	2	0	1	1	2	0	1	1	1	1	3	0
ITA6_HUMAN	0	0	50.0 AA STEP	50Step_Domain_p700.0_to_750.0	700	750	50	GVPELVLK		1	0	0	0	0	0	0	0	0	0	0	0	0	0	1	0	0	0	0	0	0	0	0	0	0	0	0	0	1	0
ITA6_HUMAN	0	0	50.0 AA STEP	50Step_Domain_p750.0_to_800.0	750	800	50			1	0	0	0	0	0	0	0	0	0	0	0	0	0	0	0	0	0	0	0	0	0	0	0	0	0	0	0	0	0
ITA6_HUMAN	0	0	50.0 AA STEP	50Step_Domain_p800.0_to_850.0	800	850	50			1	0	0	0	0	0	0	0	0	0	0	0	0	0	0	0	0	0	0	0	0	0	0	0	0	0	0	0	0	0
ITA6_HUMAN	0	0	50.0 AA STEP	50Step_Domain_p850.0_to_900.0	850	900	50			1	0	0	0	0	0	0	0	0	0	0	0	0	0	0	0	0	0	0	0	0	0	0	0	0	0	0	0	0	0
ITA6_HUMAN	0	0	50.0 AA STEP	50Step_Domain_p900.0_to_950.0	900	950	50			1	0	0	0	0	0	0	0	0	0	0	0	0	0	0	0	0	0	0	0	0	0	0	0	0	0	0	0	0	0
ITA6_HUMAN	0	0	50.0 AA STEP	50Step_Domain_p950.0_to_1000.0	950	1000	50			1	0	0	0	0	0	0	0	0	0	0	0	0	0	0	0	0	0	0	0	0	0	0	0	0	0	0	0	0	0
ITA6_HUMAN	0	0	50.0 AA STEP	50Step_Domain_p1000.0_to_1050.0	1000	1050	50	LNYLDILMR		1	0	0	0	0	0	1	0	0	0	0	0	0	0	0	0	0	0	0	0	1	0	0	0	0	0	0	0	0	0
ITA6_HUMAN	0	0	50.0 AA STEP	50Step_Domain_p1050.0_to_1100.0	1050	1100	50			1	0	0	0	0	0	0	0	0	0	0	0	0	0	0	0	0	0	0	0	0	0	0	0	0	0	0	0	0	0
ITA6_HUMAN	0	0	50.0 AA STEP	50Step_Domain_p1100.0_to_1130.0	1100	1130	30			1	0	0	0	0	0	0	0	0	0	0	0	0	0	0	0	0	0	0	0	0	0	0	0	0	0	0	0	0	0
ITB1_HUMAN	0	0	50.0 AA STEP	50Step_Domain_p0_to_50	0	50	50			1	0	0	0	0	0	0	0	0	0	0	0	0	0	0	0	0	0	0	0	0	0	0	0	0	0	0	0	0	0
ITB1_HUMAN	0	0	50.0 AA STEP	50Step_Domain_p50.0_to_100.0	50	100	50			1	0	0	0	0	0	0	0	0	0	0	0	0	0	0	0	0	0	0	0	0	0	0	0	0	0	0	0	0	0
ITB1_HUMAN	0	0	50.0 AA STEP	50Step_Domain_p100.0_to_150.0	100	150	50			1	0	0	0	0	0	0	0	0	0	0	0	0	0	0	0	0	0	0	0	0	0	0	0	0	0	0	0	0	0
ITB1_HUMAN	1	1	50.0 AA STEP	50Step_Domain_p150.0_to_200.0	150	200	50	IGFGSFVEK SLGTDLMNEMR IGFGSFVEK SLGTDLMNEMR IGFGSFVEK IGFGSFVEK SLGTDLMNEMR IGFGSFVEK IGFGSFVEK IGFGSFVEK	IGFGSFVEK IGFGSFVEK IGFGSFVEK IGFGSFVEK IGFGSFVEK	0	0	1	1	2	1	1	1	1	1	1	0	1	0	1	1	2	1	3	1	1	1	2	1	1	0	1	0	1	1
ITB1_HUMAN	1	1	50.0 AA STEP	50Step_Domain_p200.0_to_250.0	200	250	50	GEVFNELVGK GEVFNELVGK GEVFNELVGK GEVFNELVGK GEVFNELVGK GEVFNELVGK GEVFNELVGK	GEVFNELVGK GEVFNELVGK GEVFNELVGK GEVFNELVGK GEVFNELVGK	0.0016	0	1	1	1	1	1	1	1	1	1	0	1	0	1	1	1	1	1	1	1	1	1	1	1	0	1	0	1	1
ITB1_HUMAN	0	0	50.0 AA STEP	50Step_Domain_p250.0_to_300.0	250	300	50			1	0	0	0	0	0	0	0	0	0	0	0	0	0	0	0	0	0	0	0	0	0	0	0	0	0	0	0	0	0
ITB1_HUMAN	0	0	50.0 AA STEP	50Step_Domain_p300.0_to_350.0	300	350	50			1	0	0	0	0	0	0	0	0	0	0	0	0	0	0	0	0	0	0	0	0	0	0	0	0	0	0	0	0	0
ITB1_HUMAN	0	0	50.0 AA STEP	50Step_Domain_p350.0_to_400.0	350	400	50			1	0	0	0	0	0	0	0	0	0	0	0	0	0	0	0	0	0	0	0	0	0	0	0	0	0	0	0	0	0
ITB1_HUMAN	0	0	50.0 AA STEP	50Step_Domain_p400.0_to_450.0	400	450	50			1	0	0	0	0	0	0	0	0	0	0	0	0	0	0	0	0	0	0	0	0	0	0	0	0	0	0	0	0	0
ITB1_HUMAN	0	0	50.0 AA STEP	50Step_Domain_p450.0_to_500.0	450	500	50			1	0	0	0	0	0	0	0	0	0	0	0	0	0	0	0	0	0	0	0	0	0	0	0	0	0	0	0	0	0
ITB1_HUMAN	0	0	50.0 AA STEP	50Step_Domain_p500.0_to_550.0	500	550	50			1	0	0	0	0	0	0	0	0	0	0	0	0	0	0	0	0	0	0	0	0	0	0	0	0	0	0	0	0	0
ITB1_HUMAN	0	0	50.0 AA STEP	50Step_Domain_p550.0_to_600.0	550	600	50			1	0	0	0	0	0	0	0	0	0	0	0	0	0	0	0	0	0	0	0	0	0	0	0	0	0	0	0	0	0
ITB1_HUMAN	0	0	50.0 AA STEP	50Step_Domain_p600.0_to_650.0	600	650	50			1	0	0	0	0	0	0	0	0	0	0	0	0	0	0	0	0	0	0	0	0	0	0	0	0	0	0	0	0	0
ITB1_HUMAN	0	0	50.0 AA STEP	50Step_Domain_p650.0_to_700.0	650	700	50			1	0	0	0	0	0	0	0	0	0	0	0	0	0	0	0	0	0	0	0	0	0	0	0	0	0	0	0	0	0
ITB1_HUMAN	0	0	50.0 AA STEP	50Step_Domain_p700.0_to_750.0	700	750	50			1	0	0	0	0	0	0	0	0	0	0	0	0	0	0	0	0	0	0	0	0	0	0	0	0	0	0	0	0	0
ITB1_HUMAN	0	0	50.0 AA STEP	50Step_Domain_p750.0_to_798.0	750	798	48			1	0	0	0	0	0	0	0	0	0	0	0	0	0	0	0	0	0	0	0	0	0	0	0	0	0	0	0	0	0
ITB4_HUMAN	1	0	50.0 AA STEP	50Step_Domain_p0_to_50	0	50	50	VDKDCAYCTDEMFR VDKDCAYCTDEMFR VDKDCAYCTDEMFR VDKDCAYCTDEMFR		0.7881	0.02	0	0	0	0	1	0	1	0	0	0	1	0	1	0	0	0	0	0	1	0	1	0	0	0	1	0	1	0
ITB4_HUMAN	1	0	50.0 AA STEP	50Step_Domain_p50.0_to_100.0	50	100	50	VDKDCAYCTDEMFR VDKDCAYCTDEMFR VDKDCAYCTDEMFR VDKDCAYCTDEMFR		0.7881	0.02	0	0	0	0	1	0	1	0	0	0	1	0	1	0	0	0	0	0	1	0	1	0	0	0	1	0	1	0
ITB4_HUMAN	0	0	50.0 AA STEP	50Step_Domain_p100.0_to_150.0	100	150	50			1	0	0	0	0	0	0	0	0	0	0	0	0	0	0	0	0	0	0	0	0	0	0	0	0	0	0	0	0	0
ITB4_HUMAN	0	0	50.0 AA STEP	50Step_Domain_p150.0_to_200.0	150	200	50	VLSQLTSDYTIGFGK		1	0	0	0	0	0	1	0	0	0	0	0	0	0	0	0	0	0	0	0	1	0	0	0	0	0	0	0	0	0
ITB4_HUMAN	0	0	50.0 AA STEP	50Step_Domain_p200.0_to_250.0	200	250	50	ISGNLDAPEGGFDAILQTAVCTR		1	0	0	0	0	0	1	0	0	0	0	0	0	0	0	0	0	0	0	0	1	0	0	0	0	0	0	0	0	0
ITB4_HUMAN	0	0	50.0 AA STEP	50Step_Domain_p250.0_to_300.0	250	300	50			1	0	0	0	0	0	0	0	0	0	0	0	0	0	0	0	0	0	0	0	0	0	0	0	0	0	0	0	0	0
ITB4_HUMAN	0	1	50.0 AA STEP	50Step_Domain_p300.0_to_350.0	300	350	50	TQDYPSVPTLVR TQDYPSVPTLVR TQDYPSVPTLVR	TQDYPSVPTLVR TQDYPSVPTLVR TQDYPSVPTLVR	1	-0.02	1	2	0	0	0	1	1	0	1	1	0	0	0	0	1	1	0	0	0	1	1	0	1	1	0	0	0	0
ITB4_HUMAN	0	0	50.0 AA STEP	50Step_Domain_p350.0_to_400.0	350	400	50			1	0	0	0	0	0	0	0	0	0	0	0	0	0	0	0	0	0	0	0	0	0	0	0	0	0	0	0	0	0
ITB4_HUMAN	1	1	50.0 AA STEP	50Step_Domain_p400.0_to_450.0	400	450	50	GNIHLKPSFSDGLK GNIHLKPSFSDGLK MDAGIICDVCTCELQK GNIHLKPSFSDGLK MDAGIICDVCTCELQK GNIHLKPSFSDGLK MDAGIICDVCTCELQK GNIHLKPSFSDGLK GNIHLKPSFSDGLK	MDAGIICDVCTCELQK MDAGIICDVCTCELQK GNIHLKPSFSDGLK MDAGIICDVCTCELQK MDAGIICDVCTCELQK GNIHLKPSFSDGLK MDAGIICDVCTCELQK	1	0	1	2	1	2	1	2	2	1	2	2	1	0	1	0	1	1	1	1	1	2	2	1	2	2	1	0	1	0
ITB4_HUMAN	0	1	50.0 AA STEP	50Step_Domain_p450.0_to_500.0	450	500	50	MDAGIICDVCTCELQK MDAGIICDVCTCELQK MDAGIICDVCTCELQK	MDAGIICDVCTCELQK MDAGIICDVCTCELQK MDAGIICDVCTCELQK MDAGIICDVCTCELQK MDAGIICDVCTCELQK	0.7881	-0.02	0	2	0	2	1	1	1	1	1	1	0	0	0	0	0	1	0	1	1	1	1	1	1	1	0	0	0	0
ITB4_HUMAN	1	0	50.0 AA STEP	50Step_Domain_p500.0_to_550.0	500	550	50	TSGFLCNDR YEGQFCEYDNFQCPR TSGFLCNDR YEGQFCEYDNFQCPR TSGFLCNDR TSGFLCNDR YEGQFCEYDNFQCPR	TSGFLCNDR TSGFLCNDR	0.1517	0.02	0	0	2	0	0	0	2	1	0	1	1	0	2	0	0	0	2	0	0	0	2	1	0	1	1	0	2	0
ITB4_HUMAN	1	0	50.0 AA STEP	50Step_Domain_p550.0_to_600.0	550	600	50	TSGFLCNDR TSGFLCNDR TSGFLCNDR TSGFLCNDR	TSGFLCNDR TSGFLCNDR	1	0.02	0	0	1	0	0	0	1	1	0	1	1	0	1	0	0	0	1	0	0	0	1	1	0	1	1	0	1	0
ITB4_HUMAN	1	1	50.0 AA STEP	50Step_Domain_p600.0_to_650.0	600	650	50	SCVQCQAWGTGEK SCVQCQAWGTGEK SCVQCQAWGTGEK SCVQCQAWGTGEK SCVQCQAWGTGEK SCVQCQAWGTGEK SCVQCQAWGTGEK	SCVQCQAWGTGEK SCVQCQAWGTGEK SCVQCQAWGTGEK SCVQCQAWGTGEK SCVQCQAWGTGEK SCVQCQAWGTGEK	1	0	1	2	1	2	1	1	1	1	1	1	1	2	1	0	1	1	1	1	1	1	1	1	1	1	1	1	1	0
ITB4_HUMAN	0	0	50.0 AA STEP	50Step_Domain_p650.0_to_700.0	650	700	50			1	0	0	0	0	0	0	0	0	0	0	0	0	0	0	0	0	0	0	0	0	0	0	0	0	0	0	0	0	0
ITB4_HUMAN	0	0	50.0 AA STEP	50Step_Domain_p700.0_to_750.0	700	750	50			1	0	0	0	0	0	0	0	0	0	0	0	0	0	0	0	0	0	0	0	0	0	0	0	0	0	0	0	0	0
ITB4_HUMAN	0	0	50.0 AA STEP	50Step_Domain_p750.0_to_800.0	750	800	50			1	0	0	0	0	0	0	0	0	0	0	0	0	0	0	0	0	0	0	0	0	0	0	0	0	0	0	0	0	0
ITB4_HUMAN	1	1	50.0 AA STEP	50Step_Domain_p800.0_to_850.0	800	850	50	QEVEENLNEVYR ECAQLRQEVEENLNEVYR QEVEENLNEVYR ECAQLRQEVEENLNEVYR LCTENLLKPDTR QEVEENLNEVYR LCTENLLKPDTR QEVEENLNEVYR QEVEENLNEVYR LCTENLLKPDTR QEVEENLNEVYR	QEVEENLNEVYR QEVEENLNEVYR QEVEENLNEVYR QEVEENLNEVYR QEVEENLNEVYR QEVEENLNEVYR	1	0	1	2	2	0	2	1	1	1	1	1	1	2	2	2	1	1	2	0	3	1	1	1	1	1	1	1	2	1
ITB4_HUMAN	2	2	50.0 AA STEP	50Step_Domain_p850.0_to_900.0	850	900	50	KQDHTIVDTVLMAPR QEVEENLNEVYR ECAQLRQEVEENLNEVYR KQDHTIVDTVLMAPR QEVEENLNEVYR ECAQLRQEVEENLNEVYR KQDHTIVDTVLMAPR QEVEENLNEVYR KQDHTIVDTVLMAPR QDHTIVDTVLMAPR KQDHTIVDTVLMAPR QEVEENLNEVYR KQDHTIVDTVLMAPR QEVEENLNEVYR KQDHTIVDTVLMAPR QEVEENLNEVYR	QEVEENLNEVYR KQDHTIVDTVLMAPR QDHTIVDTVLMAPR QEVEENLNEVYR QEVEENLNEVYR QEVEENLNEVYR QEVEENLNEVYR QEVEENLNEVYR	0.7881	0	2	2	3	0	2	3	2	1	2	1	2	2	2	2	2	1	3	0	3	3	2	1	2	1	2	1	2	1
ITB4_HUMAN	0	0	50.0 AA STEP	50Step_Domain_p900.0_to_950.0	900	950	50		VAPGYYTLTADQDAR VAPGYYTLTADQDAR	1	0	0	2	0	0	0	0	0	1	0	0	0	0	0	0	0	1	0	0	0	0	0	1	0	0	0	0	0	0
ITB4_HUMAN	2	2	50.0 AA STEP	50Step_Domain_p950.0_to_1000.0	950	1000	50	DVVSFEQPEFSVSR LVNITIIK DVVSFEQPEFSVSR LVNITIIK DVVSFEQPEFSVSR LVNITIIK DVVSFEQPEFSVSR LVNITIIK DVVSFEQPEFSVSR LVNITIIK DVVSFEQPEFSVSR LVNITIIK DVVSFEQPEFSVSR LVNITIIK	LVNITIIK DVVSFEQPEFSVSR DVVSFEQPEFSVSR LVNITIIK DVVSFEQPEFSVSR DVVSFEQPEFSVSR LVNITIIK DVVSFEQPEFSVSR LVNITIIK DVVSFEQPEFSVSR LVNITIIK	0.7881	0	2	2	2	2	1	2	2	1	2	2	2	4	2	4	2	1	2	1	2	2	2	1	2	2	2	2	2	2
ITB4_HUMAN	1	1	50.0 AA STEP	50Step_Domain_p1000.0_to_1050.0	1000	1050	50	DVVSFEQPEFSVSR DVVSFEQPEFSVSR DVVSFEQPEFSVSR DVVSFEQPEFSVSR DVVSFEQPEFSVSR DVVSFEQPEFSVSR DVVSFEQPEFSVSR	DVVSFEQPEFSVSR DVVSFEQPEFSVSR DVVSFEQPEFSVSR DVVSFEQPEFSVSR DVVSFEQPEFSVSR DVVSFEQPEFSVSR	1	0	1	0	1	2	1	1	1	1	1	1	1	2	1	2	1	0	1	1	1	1	1	1	1	1	1	1	1	1
ITB4_HUMAN	1	1	50.0 AA STEP	50Step_Domain_p1050.0_to_1100.0	1050	1100	50	LLELQEVDSLLR LLELQEVDSLLR LLELQEVDSLLR FHVQLSNPK LLELQEVDSLLR FHVQLSNPK LLELQEVDSLLR LLELQEVDSLLR FHVQLSNPK LLELQEVDSLLR	LLELQEVDSLLR LLELQEVDSLLR LLELQEVDSLLR LLELQEVDSLLR LLELQEVDSLLR LLELQEVDSLLR	1	0	1	0	1	2	1	1	2	1	2	1	1	2	2	2	1	0	1	1	1	1	2	1	2	1	1	1	2	1
ITB4_HUMAN	0	0	50.0 AA STEP	50Step_Domain_p1100.0_to_1150.0	1100	1150	50			1	0	0	0	0	0	0	0	0	0	0	0	0	0	0	0	0	0	0	0	0	0	0	0	0	0	0	0	0	0
ITB4_HUMAN	0	0	50.0 AA STEP	50Step_Domain_p1150.0_to_1200.0	1150	1200	50	YWIQGDSESEAHLLDSK		1	0	0	0	0	0	1	0	0	0	0	0	0	0	0	0	0	0	0	0	1	0	0	0	0	0	0	0	0	0
ITB4_HUMAN	0	0	50.0 AA STEP	50Step_Domain_p1200.0_to_1250.0	1200	1250	50			1	0	0	0	0	0	0	0	0	0	0	0	0	0	0	0	0	0	0	0	0	0	0	0	0	0	0	0	0	0
ITB4_HUMAN	1	2	50.0 AA STEP	50Step_Domain_p1250.0_to_1300.0	1250	1300	50	MLLIENLR MLLIENLR MLLIENLR MLLIENLR MLLIENLR MLLIENLR	MLLIENLR MLLIENLR MLLIENLR MLLIENLR MLLIENLR MLLIENLR MLLIENLR	0.1517	-0.02	1	2	1	2	1	1	1	1	1	1	1	2	0	2	1	1	1	1	1	1	1	1	1	1	1	1	0	1
ITB4_HUMAN	1	1	50.0 AA STEP	50Step_Domain_p1300.0_to_1350.0	1300	1350	50	EAIINLATQPK EAIINLATQPK EAIINLATQPK EAIINLATQPK EAIINLATQPK EAIINLATQPK	EAIINLATQPK EAIINLATQPK EAIINLATQPK EAIINLATQPK EAIINLATQPK EAIINLATQPK	1	0	1	2	1	2	1	1	1	1	1	1	0	0	1	2	1	1	1	1	1	1	1	1	1	1	0	0	1	1
ITB4_HUMAN	0	0	50.0 AA STEP	50Step_Domain_p1350.0_to_1400.0	1350	1400	50			1	0	0	0	0	0	0	0	0	0	0	0	0	0	0	0	0	0	0	0	0	0	0	0	0	0	0	0	0	0
ITB4_HUMAN	0	0	50.0 AA STEP	50Step_Domain_p1400.0_to_1450.0	1400	1450	50			1	0	0	0	0	0	0	0	0	0	0	0	0	0	0	0	0	0	0	0	0	0	0	0	0	0	0	0	0	0
ITB4_HUMAN	0	0	50.0 AA STEP	50Step_Domain_p1450.0_to_1500.0	1450	1500	50	VLSTSSTLTR		1	0	0	0	0	0	1	0	0	0	0	0	0	0	0	0	0	0	0	0	1	0	0	0	0	0	0	0	0	0
ITB4_HUMAN	1	1	50.0 AA STEP	50Step_Domain_p1500.0_to_1550.0	1500	1550	50	DYSTLTSVSSHDSR DYSTLTSVSSHDSR LTAGVPDTPTR DYSTLTSVSSHDSR LTAGVPDTPTR DYSTLTSVSSHDSR DYSTLTSVSSHDSR LTAGVPDTPTR DYSTLTSVSSHDSR LTAGVPDTPTR DYSTLTSVSSHDSR	DYSTLTSVSSHDSR DYSTLTSVSSHDSR LTAGVPDTPTR	0.0222	0	1	0	2	0	1	0	1	1	2	1	2	0	1	2	1	0	2	0	2	0	1	1	2	1	2	0	1	1
ITB4_HUMAN	0	0	50.0 AA STEP	50Step_Domain_p1550.0_to_1600.0	1550	1600	50			1	0	0	0	0	0	0	0	0	0	0	0	0	0	0	0	0	0	0	0	0	0	0	0	0	0	0	0	0	0
ITB4_HUMAN	0	0	50.0 AA STEP	50Step_Domain_p1600.0_to_1650.0	1600	1650	50	AQSQEGWGR		1	0	0	0	0	0	1	0	0	0	0	0	0	0	0	0	0	0	0	0	1	0	0	0	0	0	0	0	0	0
ITB4_HUMAN	0	0	50.0 AA STEP	50Step_Domain_p1650.0_to_1700.0	1650	1700	50			1	0	0	0	0	0	0	0	0	0	0	0	0	0	0	0	0	0	0	0	0	0	0	0	0	0	0	0	0	0
ITB4_HUMAN	0	0	50.0 AA STEP	50Step_Domain_p1700.0_to_1750.0	1700	1750	50	LTVPGLSENVPYK	LTVPGLSENVPYK	1	0	0	0	0	0	1	0	0	1	0	0	0	0	0	0	0	0	0	0	1	0	0	1	0	0	0	0	0	0
ITB4_HUMAN	1	0	50.0 AA STEP	50Step_Domain_p1750.0_to_1800.0	1750	1800	50	HVTQEFVSR HVTQEFVSR HVTQEFVSR HVTQEFVSR HVTQEFVSR HVTQEFVSR	HVTQEFVSR HVTQEFVSR	1	0.02	1	2	1	0	1	1	1	0	1	0	0	0	1	0	1	1	1	0	1	1	1	0	1	0	0	0	1	0
ITB4_HUMAN	1	0	50.0 AA STEP	50Step_Domain_p1800.0_to_1822.0	1800	1822	22	HVTQEFVSR HVTQEFVSR HVTQEFVSR HVTQEFVSR HVTQEFVSR HVTQEFVSR	HVTQEFVSR HVTQEFVSR	1	0.0454545	1	2	1	0	1	1	1	0	1	0	0	0	1	0	1	1	1	0	1	1	1	0	1	0	0	0	1	0
K1H1_HUMAN	0	0	50.0 AA STEP	50Step_Domain_p0_to_50	0	50	50			1	0	0	0	0	0	0	0	0	0	0	0	0	0	0	0	0	0	0	0	0	0	0	0	0	0	0	0	0	0
K1H1_HUMAN	0	0	50.0 AA STEP	50Step_Domain_p50.0_to_100.0	50	100	50			1	0	0	0	0	0	0	0	0	0	0	0	0	0	0	0	0	0	0	0	0	0	0	0	0	0	0	0	0	0
K1H1_HUMAN	0	1	50.0 AA STEP	50Step_Domain_p100.0_to_150.0	100	150	50	YQTELSLR YQTELSLR YQTELSLR	YQTELSLR YQTELSLR YQTELSLR YQTELSLR YQTELSLR	1	-0.02	1	1	0	1	0	0	0	0	1	1	1	1	0	1	1	1	0	1	0	0	0	0	1	1	1	1	0	1
K1H1_HUMAN	0	1	50.0 AA STEP	50Step_Domain_p150.0_to_200.0	150	200	50	SNHEQEVNTLR YQTELSLR SNHEQEVNTLR YQTELSLR SNHEQEVNTLR YQTELSLR	SNHEQEVNTLR YQTELSLR SNHEQEVNTLR YQTELSLR SNHEQEVNTLR YQTELSLR SNHEQEVNTLR YQTELSLR SNHEQEVNTLR YQTELSLR	0.0369	-0.02	1	1	0	3	0	0	0	0	1	1	1	1	0	1	2	2	0	2	0	0	0	0	2	2	2	2	0	2
K1H1_HUMAN	1	1	50.0 AA STEP	50Step_Domain_p200.0_to_250.0	200	250	50	EVEQWFTTQTEELNK LNVEVDAAPTVDLNR SNHEQEVNTLR EVEQWFTTQTEELNK LNVEVDAAPTVDLNR SNHEQEVNTLR EVEQWFTTQTEELNK LNVEVDAAPTVDLNR SNHEQEVNTLR	EVEQWFTTQTEELNK LNVEVDAAPTVDLNR SNHEQEVNTLR SNHEQEVNTLR EVEQWFTTQTEELNK LNVEVDAAPTVDLNR SNHEQEVNTLR EVEQWFTTQTEELNK LNVEVDAAPTVDLNR SNHEQEVNTLR EVEQWFTTQTEELNK LNVEVDAAPTVDLNR REVEQWFTTQTEELNK SNHEQEVNTLR	0.2565	0	2	2	0	1	0	0	0	0	2	2	2	2	0	2	3	3	0	1	0	0	0	0	4	4	3	4	0	4
K1H1_HUMAN	0	1	50.0 AA STEP	50Step_Domain_p250.0_to_300.0	250	300	50	EVEQWFTTQTEELNK EVEQWFTTQTEELNK EVEQWFTTQTEELNK	EVEQWFTTQTEELNK EVEQWFTTQTEELNK EVEQWFTTQTEELNK EVEQWFTTQTEELNK REVEQWFTTQTEELNK	1	-0.02	1	1	0	0	0	0	0	0	1	1	1	1	0	1	1	1	0	0	0	0	0	0	1	1	1	1	0	2
K1H1_HUMAN	0	0	50.0 AA STEP	50Step_Domain_p300.0_to_350.0	300	350	50			1	0	0	0	0	0	0	0	0	0	0	0	0	0	0	0	0	0	0	0	0	0	0	0	0	0	0	0	0	0
K1H1_HUMAN	0	0	50.0 AA STEP	50Step_Domain_p350.0_to_400.0	350	400	50			1	0	0	0	0	0	0	0	0	0	0	0	0	0	0	0	0	0	0	0	0	0	0	0	0	0	0	0	0	0
K1H1_HUMAN	0	0	50.0 AA STEP	50Step_Domain_p400.0_to_416.0	400	416	16			1	0	0	0	0	0	0	0	0	0	0	0	0	0	0	0	0	0	0	0	0	0	0	0	0	0	0	0	0	0
K22E_HUMAN	12	13	50.0 AA STEP	50Step_Domain_p0_to_50	0	50	50	GFSSGSAVVSGGSR GGGGGGFR HGGGGGGFGGGGFGSR STSSFSCLSR GFSSGSAVVSGGSR GGGGGGFR HGGGGGGFGGGGFGSR STSSFSCLSR GFSSGSAVVSGGSR GGGGGGFR HGGGGGGFGGGGFGSR STSSFSCLSR GFSSGSAVVSGGSR GGGGGGFR HGGGGGGFGGGGFGSR GFSSGSAVVSGGSR GGGGGGFR HGGGGGGFGGGGFGSR STSSFSCLSR GFSSGSAVVSGGSR GGGGGGFR HGGGGGGFGGGGFGSR RSTSSFSCLSR STSSFSCLSR GFSSGSAVVSGGSR GGGGGGFR HGGGGGGFGGGGFGSR STSSFSCLSR	GFSSGSAVVSGGSR GGGGGGFR HGGGGGGFGGGGFGSR STSSFSCLSR GFSSGSAVVSGGSR GGGGGGFR HGGGGGGFGGGGFGSR STSSFSCLSR GFSSGSAVVSGGSR GGGGGGFR HGGGGGGFGGGGFGSR STSSFSCLSR GFSSGSAVVSGGSR GGGGGGFR HGGGGGGFGGGGFGSR STSSFSCLSR GFSSGSAVVSGGSR GGGGGGFR HGGGGGGFGGGGFGSR STSSFSCLSR GFSSGSAVVSGGSR GGGGGGFR HGGGGGGFGGGGFGSR STSSFSCLSR GFSSGSAVVSGGSR GGGGGGFR HGGGGGGFGGGGFGSR STSSFSCLSR	1	-0.02	11	14	9	10	12	11	10	12	13	12	16	17	14	15	8	11	9	10	11	14	11	17	9	17	15	16	12	9
K22E_HUMAN	45	42	50.0 AA STEP	50Step_Domain_p50.0_to_100.0	50	100	50	GGGFGGGSSFGGGSGFSGGGFGGGGFGGGR HGGGGGGFGGGGFGSR SISISVAGGGGGFGAAGGFGGR SLVGLGGTK GGGFGGGSSFGGGSGFSGGGFGGGGFGGGR HGGGGGGFGGGGFGSR SISISVAGGGGGFGAAGGFGGR SLVGLGGTK GGGFGGGSSFGGGSGFSGGGFGGGGFGGGR HGGGGGGFGGGGFGSR SISISVAGGGGGFGAAGGFGGR SLVGLGGTK GGGFGGGSSFGGGSGFSGGGFGGGGFGGGR HGGGGGGFGGGGFGSR SISISVAGGGGGFGAAGGFGGR SLVGLGGTK GGGFGGGSSFGGGSGFSGGGFGGGGFGGGR HGGGGGGFGGGGFGSR SISISVAGGGGGFGAAGGFGGR SLVG…	GGGFGGGSSFGGGSGFSGGGFGGGGFGGGR HGGGGGGFGGGGFGSR SISISVAGGGGGFGAAGGFGGR SLVGLGGTK GGGFGGGSSFGGGSGFSGGGFGGGGFGGGR HGGGGGGFGGGGFGSR SISISVAGGGGGFGAAGGFGGR SLVGLGGTK GGGFGGGSSFGGGSGFSGGGFGGGGFGGGR HGGGGGGFGGGGFGSR SISISVAGGGGGFGAAGGFGGR SLVGLGGTK GGGFGGGSSFGGGSGFSGGGFGGGGFGGGR HGGGGGGFGGGGFGSR SISISVAGGGGGFGAAGGFGGR SLVGLGGTK GGGFGGGSSFGGGSGFSGGGFGGGGFGGGR HGGGGGGFGGGGFGSR SISISVAGGGGGFGAAGGFGGR SLVG…	1	0.06	36	32	41	36	44	35	52	60	36	49	58	48	45	31	26	24	40	36	42	46	56	83	25	68	54	44	40	19
K22E_HUMAN	10	11	50.0 AA STEP	50Step_Domain_p100.0_to_150.0	100	150	50	FGGFGGPGGVGGLGGPGGFGPGGYPGGIHEVSVNQSLLQPLNVK GGGFGGGSSFGGGSGFSGGGFGGGGFGGGR FGGFGGPGGVGGLGGPGGFGPGGYPGGIHEVSVNQSLLQPLNVK GGGFGGGSSFGGGSGFSGGGFGGGGFGGGR FGGFGGPGGVGGLGGPGGFGPGGYPGGIHEVSVNQSLLQPLNVK GGGFGGGSSFGGGSGFSGGGFGGGGFGGGR FGGFGGPGGVGGLGGPGGFGPGGYPGGIHEVSVNQSLLQPLNVK GGGFGGGSSFGGGSGFSGGGFGGGGFGGGR FGGFGGPGGVGGLGGPGGFGPGGYPGGIHEVSVNQSLLQPLNVK GGGFGGGSSFGGGSGFSGGGFGGGGFGGGR FGGFGGPGGVGGLGGPGGF…	FGGFGGPGGVGGLGGPGGFGPGGYPGGIHEVSVNQSLLQPLNVK GGGFGGGSSFGGGSGFSGGGFGGGGFGGGR FGGFGGPGGVGGLGGPGGFGPGGYPGGIHEVSVNQSLLQPLNVK GGGFGGGSSFGGGSGFSGGGFGGGGFGGGR FGGFGGPGGVGGLGGPGGFGPGGYPGGIHEVSVNQSLLQPLNVK GGGFGGGSSFGGGSGFSGGGFGGGGFGGGR FGGFGGPGGVGGLGGPGGFGPGGYPGGIHEVSVNQSLLQPLNVK GGGFGGGSSFGGGSGFSGGGFGGGGFGGGR FGGFGGPGGVGGLGGPGGFGPGGYPGGIHEVSVNQSLLQPLNVK GGGFGGGSSFGGGSGFSGGGFGGGGFGGGR FGGFGGPGGVGGLGGPGGF…	1	-0.02	11	11	10	10	7	11	11	17	10	13	11	12	9	5	8	8	10	10	7	14	12	24	7	18	10	11	8	3
K22E_HUMAN	66	50	50.0 AA STEP	50Step_Domain_p150.0_to_200.0	150	200	50	FGGFGGPGGVGGLGGPGGFGPGGYPGGIHEVSVNQSLLQPLNVK FLEQQNQVLQTK VDPEIQNVK VRFLEQQNQVLQTK FGGFGGPGGVGGLGGPGGFGPGGYPGGIHEVSVNQSLLQPLNVK FLEQQNQVLQTK VDPEIQNVK VRFLEQQNQVLQTK FGGFGGPGGVGGLGGPGGFGPGGYPGGIHEVSVNQSLLQPLNVK FLEQQNQVLQTK VDPEIQNVK VRFLEQQNQVLQTK FGGFGGPGGVGGLGGPGGFGPGGYPGGIHEVSVNQSLLQPLNVK FLEQQNQVLQTK VDPEIQNVK VRFLEQQNQVLQTK FGGFGGPGGVGGLGGPGGFGPGGYPGGIHEVSVNQSLLQPLNVK FLEQQNQVLQTK VDPEIQNVK…	FGGFGGPGGVGGLGGPGGFGPGGYPGGIHEVSVNQSLLQPLNVK FLEQQNQVLQTK VDPEIQNVK VRFLEQQNQVLQTK FGGFGGPGGVGGLGGPGGFGPGGYPGGIHEVSVNQSLLQPLNVK FLEQQNQVLQTK VDPEIQNVK VRFLEQQNQVLQTK FGGFGGPGGVGGLGGPGGFGPGGYPGGIHEVSVNQSLLQPLNVK FLEQQNQVLQTK VDPEIQNVK VRFLEQQNQVLQTK FGGFGGPGGVGGLGGPGGFGPGGYPGGIHEVSVNQSLLQPLNVK FLEQQNQVLQTK VDPEIQNVK VRFLEQQNQVLQTK FGGFGGPGGVGGLGGPGGFGPGGYPGGIHEVSVNQSLLQPLNVK FLEQQNQVLQTK VDPEIQNVK…	0.0013	0.32	77	67	64	60	56	44	49	31	79	38	67	41	68	69	56	51	62	59	54	58	53	43	55	53	62	38	60	42
K22E_HUMAN	76	63	50.0 AA STEP	50Step_Domain_p200.0_to_250.0	200	250	50	FLEQQNQVLQTK RYLDGLTAER TSQNSELNNMQDLVEDYK TSQNSELNNMQDLVEDYKK TSQNSELNNMQDLVEDYKKK VRFLEQQNQVLQTK YLDGLTAER FLEQQNQVLQTK RYLDGLTAER TSQNSELNNMQDLVEDYK TSQNSELNNMQDLVEDYKK TSQNSELNNMQDLVEDYKKK VRFLEQQNQVLQTK YLDGLTAER FLEQQNQVLQTK RYLDGLTAER TSQNSELNNMQDLVEDYK TSQNSELNNMQDLVEDYKK TSQNSELNNMQDLVEDYKKK VRFLEQQNQVLQTK YLDGLTAER FLEQQNQVLQTK RYLDGLTAER TSQNSELNNMQDLVEDYK TSQNSELNNMQDLVEDYKK VRFLEQQNQ…	FLEQQNQVLQTK RYLDGLTAER TSQNSELNNMQDLVEDYK TSQNSELNNMQDLVEDYKK VRFLEQQNQVLQTK YLDGLTAER FLEQQNQVLQTK RYLDGLTAER TSQNSELNNMQDLVEDYK TSQNSELNNMQDLVEDYKK TSQNSELNNMQDLVEDYKKK VRFLEQQNQVLQTK YLDGLTAER FLEQQNQVLQTK RYLDGLTAER TSQNSELNNMQDLVEDYK TSQNSELNNMQDLVEDYKK TSQNSELNNMQDLVEDYKKK VRFLEQQNQVLQTK YLDGLTAER FLEQQNQVLQTK RYLDGLTAER TSQNSELNNMQDLVEDYK TSQNSELNNMQDLVEDYKK TSQNSELNNMQDLVEDYKKK VRFLEQQNQ…	0.0143	0.26	86	78	72	71	71	55	57	43	88	53	76	54	80	86	63	59	70	70	68	72	62	60	61	74	71	50	71	52
K22E_HUMAN	41	43	50.0 AA STEP	50Step_Domain_p250.0_to_300.0	250	300	50	DVDNAYMIK KDVDNAYMIK KKYEDEINK KYEDEINK KYEDEINKR RTAAENDFVTLK TAAENDFVTLK TAAENDFVTLKK TSQNSELNNMQDLVEDYK TSQNSELNNMQDLVEDYKK TSQNSELNNMQDLVEDYKKK DVDNAYMIK KDVDNAYMIK KKYEDEINK KYEDEINK KYEDEINKR RTAAENDFVTLK TAAENDFVTLK TAAENDFVTLKK TSQNSELNNMQDLVEDYK TSQNSELNNMQDLVEDYKK TSQNSELNNMQDLVEDYKKK DVDNAYMIK KDVDNAYMIK KKYEDEINK KYEDEINK KYEDEINKR RTAAENDFVTLK TAAENDFVTLK TAAENDFVTLKK TSQNSELNNMQDLVE…	DVDNAYMIK KDVDNAYMIK KKYEDEINK KYEDEINK KYEDEINKR RTAAENDFVTLK TAAENDFVTLK TAAENDFVTLKK TSQNSELNNMQDLVEDYK TSQNSELNNMQDLVEDYKK DVDNAYMIK KDVDNAYMIK KKYEDEINK KYEDEINK KYEDEINKR RTAAENDFVTLK TAAENDFVTLK TAAENDFVTLKK TSQNSELNNMQDLVEDYK TSQNSELNNMQDLVEDYKK TSQNSELNNMQDLVEDYKKK DVDNAYMIK KDVDNAYMIK KKYEDEINK KYEDEINK KYEDEINKR RTAAENDFVTLK TAAENDFVTLK TAAENDFVTLKK TSQNSELNNMQDLVEDYK TSQNSELNNMQDLVEDY…	1	-0.04	42	42	39	46	40	37	35	42	46	38	45	43	38	53	31	32	38	45	38	48	38	58	32	52	42	40	34	32
K22E_HUMAN	27	28	50.0 AA STEP	50Step_Domain_p300.0_to_350.0	300	350	50	NLDLDSIIAEVKAQYEEIAQR VDLLNQEIEFLK VLYDAEISQIHQSVTDTNVILSMDNSR NLDLDSIIAEVKAQYEEIAQR VDLLNQEIEFLK VLYDAEISQIHQSVTDTNVILSMDNSR NLDLDSIIAEVKAQYEEIAQR VDLLNQEIEFLK VLYDAEISQIHQSVTDTNVILSMDNSR NLDLDSIIAEVKAQYEEIAQR VDLLNQEIEFLK VLYDAEISQIHQSVTDTNVILSMDNSR NLDLDSIIAEVKAQYEEIAQR VDLLNQEIEFLK VLYDAEISQIHQSVTDTNVILSMDNSR VDLLNQEIEFLK VLYDAEISQIHQSVTDTNVILSMDNSR VDLLNQEIEFLK VLYDAEISQIHQSVTDTNVILSMDNSR	NLDLDSIIAEVKAQYEEIAQR VDLLNQEIEFLK VLYDAEISQIHQSVTDTNVILSMDNSR VDLLNQEIEFLK VLYDAEISQIHQSVTDTNVILSMDNSR NLDLDSIIAEVKAQYEEIAQR VDLLNQEIEFLK VLYDAEISQIHQSVTDTNVILSMDNSR NLDLDSIIAEVKAQYEEIAQR VDLLNQEIEFLK VLYDAEISQIHQSVTDTNVILSMDNSR NLDLDSIIAEVKAQYEEIAQR VDLLNQEIEFLK VLYDAEISQIHQSVTDTNVILSMDNSR VDLLNQEIEFLK VLYDAEISQIHQSVTDTNVILSMDNSR VDLLNQEIEFLK VLYDAEISQIHQSVTDTNVILSMDNSR	1	-0.02	27	24	22	23	25	34	34	25	29	32	25	27	28	28	20	18	21	23	24	44	37	35	20	44	23	25	25	17
K22E_HUMAN	103	103	50.0 AA STEP	50Step_Domain_p350.0_to_400.0	350	400	50	AQYEEIAQR HGDSLKEIK IEISELNR NLDLDSIIAEVKAQYEEIAQR SKEEAEALYHSK SKEEAEALYHSKYEELQVTVGR YEELQVTVGR AQYEEIAQR EEAEALYHSKYEELQVTVGR EIKIEISELNR HGDSLKEIK HGDSLKEIKIEISELNR IEISELNR NLDLDSIIAEVKAQYEEIAQR SKEEAEALYHSK SKEEAEALYHSKYEELQVTVGR YEELQVTVGR AQYEEIAQR HGDSLKEIK HGDSLKEIKIEISELNR IEISELNR IEISELNRVIQR NLDLDSIIAEVKAQYEEIAQR SKEEAEALYHSK SKEEAEALYHSKYEELQVTVGR YEELQVTVGR AQYEEIAQR EIKIEISELNR H…	AQYEEIAQR EIKIEISELNR HGDSLKEIK HGDSLKEIKIEISELNR IEISELNR NLDLDSIIAEVKAQYEEIAQR SKEEAEALYHSK SKEEAEALYHSKYEELQVTVGR YEELQVTVGR AQYEEIAQR EIKIEISELNR HGDSLKEIK HGDSLKEIKIEISELNR IEISELNR IEISELNRVIQR SKEEAEALYHSK SKEEAEALYHSKYEELQVTVGR YEELQVTVGR AQYEEIAQR EEAEALYHSKYEELQVTVGR HGDSLKEIK HGDSLKEIKIEISELNR IEISELNR IEISELNRVIQR NLDLDSIIAEVKAQYEEIAQR SKEEAEALYHSK SKEEAEALYHSKYEELQVTVGR YEELQVTVGR AQ…	1	0	105	110	115	113	102	101	108	113	96	93	94	93	102	101	77	84	112	111	98	132	117	157	67	129	87	86	91	61
K22E_HUMAN	76	72	50.0 AA STEP	50Step_Domain_p400.0_to_450.0	400	450	50	GEHALKDAR IEISELNR LNDLEEALQQAK LNDLEEALQQAKEDLAR LQGEIAHVK NKLNDLEEALQQAK NKLNDLEEALQQAKEDLAR NVQDAIADAEQR NVQDAIADAEQRGEHALK EIKIEISELNR GEHALKDAR HGDSLKEIKIEISELNR IEISELNR LNDLEEALQQAK LNDLEEALQQAKEDLAR LQGEIAHVK NKLNDLEEALQQAK NKLNDLEEALQQAKEDLAR NVQDAIADAEQR NVQDAIADAEQRGEHALK GEHALKDAR HGDSLKEIKIEISELNR IEISELNR IEISELNRVIQR LNDLEEALQQAK LNDLEEALQQAKEDLAR LQGEIAHVK NKLNDLEEALQQAK NKLNDLEEA…	EIKIEISELNR GEHALKDAR HGDSLKEIKIEISELNR IEISELNR LNDLEEALQQAK LNDLEEALQQAKEDLAR LQGEIAHVK NKLNDLEEALQQAK NKLNDLEEALQQAKEDLAR NVQDAIADAEQR NVQDAIADAEQRGEHALK EIKIEISELNR GEHALKDAR HGDSLKEIKIEISELNR IEISELNR IEISELNRVIQR LNDLEEALQQAK LNDLEEALQQAKEDLAR LQGEIAHVK NKLNDLEEALQQAK NKLNDLEEALQQAKEDLAR NVQDAIADAEQR NVQDAIADAEQRGEHALK NVQDAIADAEQRGEHALKDAR GEHALKDAR HGDSLKEIKIEISELNR IEISELNR IEISELNRVIQR …	1	0.08	90	85	73	83	63	76	72	49	69	49	76	67	89	96	66	65	71	82	60	100	78	68	48	68	71	62	79	58
K22E_HUMAN	51	50	50.0 AA STEP	50Step_Domain_p450.0_to_500.0	450	500	50	DYQELMNVK LLRDYQELMNVK LNDLEEALQQAK LNDLEEALQQAKEDLAR MSGDLSSNVTVSVTSSTISSNVASK NKLNDLEEALQQAK NKLNDLEEALQQAKEDLAR DYQELMNVK LLRDYQELMNVK LNDLEEALQQAK LNDLEEALQQAKEDLAR MSGDLSSNVTVSVTSSTISSNVASK NKLNDLEEALQQAK NKLNDLEEALQQAKEDLAR DYQELMNVK LLRDYQELMNVK LNDLEEALQQAK LNDLEEALQQAKEDLAR MSGDLSSNVTVSVTSSTISSNVASK NKLNDLEEALQQAK NKLNDLEEALQQAKEDLAR DYQELMNVK LLRDYQELMNVK LNDLEEALQQAK LNDLEEALQQAKEDLAR …	DYQELMNVK LLRDYQELMNVK LNDLEEALQQAK LNDLEEALQQAKEDLAR MSGDLSSNVTVSVTSSTISSNVASK NKLNDLEEALQQAK NKLNDLEEALQQAKEDLAR DYQELMNVK LLRDYQELMNVK LNDLEEALQQAK LNDLEEALQQAKEDLAR MSGDLSSNVTVSVTSSTISSNVASK NKLNDLEEALQQAK NKLNDLEEALQQAKEDLAR DYQELMNVK LLRDYQELMNVK LNDLEEALQQAK LNDLEEALQQAKEDLAR MSGDLSSNVTVSVTSSTISSNVASK NKLNDLEEALQQAK NKLNDLEEALQQAKEDLAR DYQELMNVK LLRDYQELMNVK LNDLEEALQQAK LNDLEEALQQAKEDLAR …	1	0.02	47	55	58	52	60	53	61	56	47	49	40	46	45	41	34	42	56	51	57	70	66	78	33	68	37	42	40	25
K22E_HUMAN	31	39	50.0 AA STEP	50Step_Domain_p500.0_to_550.0	500	550	50	AAFGGSGGR GGSGGGGSISGGGYGSGGGSGGR GSSSGGGYSSGSSSYGSGGR MSGDLSSNVTVSVTSSTISSNVASK AAFGGSGGR GGSGGGGSISGGGYGSGGGSGGR GSSSGGGYSSGSSSYGSGGR MSGDLSSNVTVSVTSSTISSNVASK AAFGGSGGR GGSGGGGSISGGGYGSGGGSGGR GSSSGGGYSSGSSSYGSGGR MSGDLSSNVTVSVTSSTISSNVASK AAFGGSGGR GGSGGGGSISGGGYGSGGGSGGR GSSSGGGYSSGSSSYGSGGR MSGDLSSNVTVSVTSSTISSNVASK AAFGGSGGR GGSGGGGSISGGGYGSGGGSGGR GSSSGGGYSSGSSSYGSGGR MSGDLSSNVTVSVTSSTISS…	AAFGGSGGR GGSGGGGSISGGGYGSGGGSGGR GSSSGGGYSSGSSSYGSGGR MSGDLSSNVTVSVTSSTISSNVASK AAFGGSGGR GGSGGGGSISGGGYGSGGGSGGR GSSSGGGYSSGSSSYGSGGR MSGDLSSNVTVSVTSSTISSNVASK AAFGGSGGR GGSGGGGSISGGGYGSGGGSGGR GSSSGGGYSSGSSSYGSGGR MSGDLSSNVTVSVTSSTISSNVASK AAFGGSGGR GGSGGGGSISGGGYGSGGGSGGR GSSSGGGYSSGSSSYGSGGR MSGDLSSNVTVSVTSSTISSNVASK AAFGGSGGR GGSGGGGSISGGGYGSGGGSGGR GSSSGGGYSSGSSSYGSGGR MSGDLSSNVTVSVTSSTISS…	0.5473	-0.16	18	21	39	30	50	56	40	44	26	62	19	47	28	15	13	16	38	30	48	74	43	62	18	86	18	43	25	9
K22E_HUMAN	4	16	50.0 AA STEP	50Step_Domain_p550.0_to_600.0	550	600	50	GGSGGGGSISGGGYGSGGGSGGR GGSISGGGYGSGGGK GGSGGGGSISGGGYGSGGGSGGR GGSISGGGYGSGGGK GGSGGGGSISGGGYGSGGGSGGR GGSISGGGYGSGGGK GGSGGGGSISGGGYGSGGGSGGR GGSISGGGYGSGGGK GGSGGGGSISGGGYGSGGGSGGR GGSISGGGYGSGGGK GGSGGGGSISGGGYGSGGGSGGR GGSISGGGYGSGGGK GGSGGGGSISGGGYGSGGGSGGR GGSISGGGYGSGGGK	GGSGGGGSISGGGYGSGGGSGGR GGSISGGGYGSGGGK GGSGGGGSISGGGYGSGGGSGGR GGSISGGGYGSGGGK GGSGGGGSISGGGYGSGGGSGGR GGSISGGGYGSGGGK YGSGGGSK GGSGGGGSISGGGYGSGGGSGGR GGSISGGGYGSGGGK YGSGGGSK GGSGGGGSISGGGYGSGGGSGGR GGSISGGGYGSGGGK YGSGGGSK GGSGGGGSISGGGYGSGGGSGGR GGSISGGGYGSGGGK GGSGGGGSISGGGYGSGGGSGGR GGSISGGGYGSGGGK	0.0377	-0.24	3	3	3	5	12	32	3	12	3	33	3	24	3	3	2	2	3	5	11	42	3	17	2	46	3	22	3	2
K22E_HUMAN	1	1	50.0 AA STEP	50Step_Domain_p600.0_to_639.0	600	639	39	GGSSSGGGYGSGGGGSSSVK GGSSSGGGYGSGGGGSSSVK GGSSSGGGYGSGGGGSSSVK GGSSSGGGYGSGGGGSSSVK GGSSSGGGYGSGGGGSSSVK GGSSSGGGYGSGGGGSSSVK GGSSSGGGYGSGGGGSSSVK	GGSSSGGGYGSGGGGSSSVK GGSSSGGGYGSGGGGSSSVK GGSSSGGGYGSGGGGSSSVK GGSSSGGGYGSGGGGSSSVK GGSSSGGGYGSGGGGSSSVK GGSSSGGGYGSGGGGSSSVK GGSSSGGGYGSGGGGSSSVK	1	0	1	1	1	1	1	1	1	1	1	1	1	1	1	2	1	1	1	1	1	1	1	1	1	1	1	1	1	1
K2C1_HUMAN	167	188	50.0 AA STEP	50Step_Domain_p0_to_50	0	50	50	FSSCGGGGGSFGAGGGFGSR SGGGFSSGSAGIINYQR FSSCGGGGGSFGAGGGFGSR SGGGFSSGSAGIINYQR FSSCGGGGGSFGAGGGFGSR SGGGFSSGSAGIINYQR FSSCGGGGGSFGAGGGFGSR SGGGFSSGSAGIINYQR FSSCGGGGGSFGAGGGFGSR SGGGFSSGSAGIINYQR FSSCGGGGGSFGAGGGFGSR SGGGFSSGSAGIINYQR FSSCGGGGGSFGAGGGFGSR SGGGFSSGSAGIINYQR	FSSCGGGGGSFGAGGGFGSR SGGGFSSGSAGIINYQR FSSCGGGGGSFGAGGGFGSR SGGGFSSGSAGIINYQR FSSCGGGGGSFGAGGGFGSR SGGGFSSGSAGIINYQR FSSCGGGGGSFGAGGGFGSR SGGGFSSGSAGIINYQR FSSCGGGGGSFGAGGGFGSR SGGGFSSGSAGIINYQR FSSCGGGGGSFGAGGGFGSR SGGGFSSGSAGIINYQR FSSCGGGGGSFGAGGGFGSR SGGGFSSGSAGIINYQR	0	-0.42	158	182	170	185	176	169	177	211	176	200	161	190	149	176	187	152	184	160	187	176	192	160	185	174	171	141	187	165
K2C1_HUMAN	170	189	50.0 AA STEP	50Step_Domain_p50.0_to_100.0	50	100	50	FSSCGGGGGSFGAGGGFGSR SISISVAR SLVNLGGSK FSSCGGGGGSFGAGGGFGSR SISISVAR SLVNLGGSK FSSCGGGGGSFGAGGGFGSR SISISVAR SLVNLGGSK FSSCGGGGGSFGAGGGFGSR SISISVAR SLVNLGGSK FSSCGGGGGSFGAGGGFGSR SISISVAR SLVNLGGSK FSSCGGGGGSFGAGGGFGSR SISISVAR SLVNLGGSK FSSCGGGGGSFGAGGGFGSR SISISVAR SLVNLGGSK	FSSCGGGGGSFGAGGGFGSR SISISVAR SLVNLGGSK FSSCGGGGGSFGAGGGFGSR SISISVAR SLVNLGGSK FSSCGGGGGSFGAGGGFGSR SISISVAR SLVNLGGSK FSSCGGGGGSFGAGGGFGSR SISISVAR SLVNLGGSK FSSCGGGGGSFGAGGGFGSR SISISVAR SLVNLGGSK FSSCGGGGGSFGAGGGFGSR SISISVAR SLVNLGGSK FSSCGGGGGSFGAGGGFGSR SISISVAR SLVNLGGSK	0	-0.38	160	183	173	187	175	173	175	211	172	192	171	195	166	183	189	153	187	161	186	180	190	160	181	167	182	145	208	171
K2C1_HUMAN	0	0	50.0 AA STEP	50Step_Domain_p100.0_to_150.0	100	150	50			1	0	0	0	0	0	0	0	0	0	0	0	0	0	0	0	0	0	0	0	0	0	0	0	0	0	0	0	0	0
K2C1_HUMAN	25	28	50.0 AA STEP	50Step_Domain_p150.0_to_200.0	150	200	50	FLEQQNQVLQTKWELLQQVDTSTR SLNNQFASFIDK SLNNQFASFIDKVR FLEQQNQVLQTKWELLQQVDTSTR SLNNQFASFIDK SLNNQFASFIDKVR FLEQQNQVLQTKWELLQQVDTSTR SLNNQFASFIDK SLNNQFASFIDKVR FLEQQNQVLQTKWELLQQVDTSTR SLNNQFASFIDK SLNNQFASFIDKVR FLEQQNQVLQTKWELLQQVDTSTR SLNNQFASFIDK SLNNQFASFIDKVR EQIKSLNNQFASFIDKVR SLNNQFASFIDK SLNNQFASFIDKVR SLNNQFASFIDK SLNNQFASFIDKVR	FLEQQNQVLQTKWELLQQVDTSTR SLNNQFASFIDK SLNNQFASFIDKVR SLNNQFASFIDK SLNNQFASFIDKVR FLEQQNQVLQTKWELLQQVDTSTR SLNNQFASFIDK SLNNQFASFIDKVR FLEQQNQVLQTKWELLQQVDTSTR SLNNQFASFIDK SLNNQFASFIDKVR SLNNQFASFIDK SLNNQFASFIDKVR FLEQQNQVLQTKWELLQQVDTSTR SLNNQFASFIDK SLNNQFASFIDKVR FLEQQNQVLQTKWELLQQVDTSTR SLNNQFASFIDK SLNNQFASFIDKVR	1	-0.06	25	29	24	25	24	26	24	36	28	24	26	26	25	31	30	24	26	22	26	27	26	27	29	21	28	19	31	29
K2C1_HUMAN	50	45	50.0 AA STEP	50Step_Domain_p200.0_to_250.0	200	250	50	FLEQQNQVLQTKWELLQQVDTSTR SDQSRLDSELK SDQSRLDSELKNMQDMVEDYR THNLEPYFESFINNLR WELLQQVDTSTR FLEQQNQVLQTKWELLQQVDTSTR SDQSRLDSELK SDQSRLDSELKNMQDMVEDYR THNLEPYFESFINNLR WELLQQVDTSTR FLEQQNQVLQTKWELLQQVDTSTR SDQSRLDSELK THNLEPYFESFINNLR WELLQQVDTSTR FLEQQNQVLQTKWELLQQVDTSTR SDQSRLDSELK SDQSRLDSELKNMQDMVEDYR THNLEPYFESFINNLR WELLQQVDTSTR FLEQQNQVLQTKWELLQQVDTSTR SDQSRLDSELK SDQSRLDSELKNMQDMVEDYR THNLEP…	FLEQQNQVLQTKWELLQQVDTSTR SDQSRLDSELK SDQSRLDSELKNMQDMVEDYR THNLEPYFESFINNLR WELLQQVDTSTR SDQSRLDSELK SDQSRLDSELKNMQDMVEDYR THNLEPYFESFINNLR WELLQQVDTSTR FLEQQNQVLQTKWELLQQVDTSTR SDQSRLDSELK SDQSRLDSELKNMQDMVEDYR THNLEPYFESFINNLR WELLQQVDTSTR FLEQQNQVLQTKWELLQQVDTSTR SDQSRLDSELK SDQSRLDSELKNMQDMVEDYR THNLEPYFESFINNLR WELLQQVDTSTR SDQSRLDSELK SDQSRLDSELKNMQDMVEDYR THNLEPYFESFINNLR WELLQQVDTSTR FLEQ…	1	0.1	49	41	45	36	53	44	45	49	42	42	61	52	56	52	58	34	49	31	56	46	49	37	44	37	65	39	70	49
K2C1_HUMAN	55	56	50.0 AA STEP	50Step_Domain_p250.0_to_300.0	250	300	50	DVDGAYMTK KDVDGAYMTK LDSELKNMQDMVEDYR LDSELKNMQDMVEDYRNK NMQDMVEDYR NMQDMVEDYRNK NMQDMVEDYRNKYEDEINK SDQSRLDSELK SDQSRLDSELKNMQDMVEDYR TNAENEFVTIK TNAENEFVTIKK DVDGAYMTK KDVDGAYMTK LDSELKNMQDMVEDYR LDSELKNMQDMVEDYRNK NMQDMVEDYR NMQDMVEDYRNK RTNAENEFVTIK SDQSRLDSELK SDQSRLDSELKNMQDMVEDYR TNAENEFVTIK TNAENEFVTIKK DVDGAYMTK KDVDGAYMTK LDSELKNMQDMVEDYR LDSELKNMQDMVEDYRNK NMQDMVEDYR NMQDMVEDYRNK NMQDM…	DVDGAYMTK KDVDGAYMTK LDSELKNMQDMVEDYR LDSELKNMQDMVEDYRNK NMQDMVEDYR NMQDMVEDYRNK SDQSRLDSELK SDQSRLDSELKNMQDMVEDYR TNAENEFVTIK TNAENEFVTIKK DVDGAYMTK KDVDGAYMTK LDSELKNMQDMVEDYR LDSELKNMQDMVEDYRNK NMQDMVEDYR NMQDMVEDYRNK SDQSRLDSELK SDQSRLDSELKNMQDMVEDYR TNAENEFVTIK TNAENEFVTIKK DVDGAYMTK KDVDGAYMTK LDSELKNMQDMVEDYR LDSELKNMQDMVEDYRNK NMQDMVEDYR NMQDMVEDYRNK NMQDMVEDYRNKYEDEINK SDQSRLDSELK SDQSRL…	1	-0.02	56	54	55	59	57	51	53	45	57	53	53	62	53	67	66	45	60	51	60	53	58	34	60	46	56	46	67	63
K2C1_HUMAN	21	26	50.0 AA STEP	50Step_Domain_p300.0_to_350.0	300	350	50	SLDLDSIIAEVK SLDLDSIIAEVKAQYEDIAQK SLDLDSIIAEVK SLDLDSIIAEVKAQYEDIAQK SLDLDSIIAEVK SLDLDSIIAEVKAQYEDIAQK SLDLDSIIAEVK SLDLDSIIAEVKAQYEDIAQK SLDLDSIIAEVK SLDLDSIIAEVKAQYEDIAQK SLDLDSIIAEVK SLDLDSIIAEVKAQYEDIAQK SLDLDSIIAEVK	SLDLDSIIAEVK SLDLDSIIAEVKAQYEDIAQK SLDLDSIIAEVK SLDLDSIIAEVKAQYEDIAQK SLDLDSIIAEVK SLDLDSIIAEVKAQYEDIAQK SLDLDSIIAEVK SLDLDSIIAEVKAQYEDIAQK SLDLDSIIAEVK SLDLDSIIAEVKAQYEDIAQK SLDLDSIIAEVK SLDLDSIIAEVK	1	-0.1	25	24	16	27	20	28	26	28	20	29	17	24	21	23	30	20	17	23	21	29	28	21	21	25	18	18	27	22
K2C1_HUMAN	113	111	50.0 AA STEP	50Step_Domain_p350.0_to_400.0	350	400	50	AEAESLYQSK AEAESLYQSKYEELQITAGR AQYEDIAQK NSKIEISELNR SKAEAESLYQSK SKAEAESLYQSKYEELQITAGR SLDLDSIIAEVK SLDLDSIIAEVKAQYEDIAQK YEELQITAGR AEAESLYQSK AEAESLYQSKYEELQITAGR AQYEDIAQK NSKIEISELNR SKAEAESLYQSK SKAEAESLYQSKYEELQITAGR SLDLDSIIAEVK SLDLDSIIAEVKAQYEDIAQK YEELQITAGR AEAESLYQSK AEAESLYQSKYEELQITAGR AQYEDIAQK NSKIEISELNR SKAEAESLYQSK SKAEAESLYQSKYEELQITAGR SLDLDSIIAEVK SLDLDSIIAEVKAQYEDIAQK YE…	AEAESLYQSK AEAESLYQSKYEELQITAGR AQYEDIAQK NSKIEISELNR SKAEAESLYQSK SKAEAESLYQSKYEELQITAGR SLDLDSIIAEVK SLDLDSIIAEVKAQYEDIAQK YEELQITAGR AEAESLYQSK AEAESLYQSKYEELQITAGR AQYEDIAQK NSKIEISELNR SKAEAESLYQSK SKAEAESLYQSKYEELQITAGR SLDLDSIIAEVK SLDLDSIIAEVKAQYEDIAQK YEELQITAGR AEAESLYQSK AEAESLYQSKYEELQITAGR AQYEDIAQK NSKIEISELNR SKAEAESLYQSK SKAEAESLYQSKYEELQITAGR SLDLDSIIAEVK SLDLDSIIAEVKAQYEDIAQK YE…	1	0.04	123	112	112	117	106	104	114	111	113	116	115	116	108	98	145	94	121	101	112	108	124	84	119	101	123	86	136	92
K2C1_HUMAN	78	84	50.0 AA STEP	50Step_Domain_p400.0_to_450.0	400	450	50	GENALKDAK KQISNLQQSISDAEQR KQISNLQQSISDAEQRGENALK LNDLEDALQQAK LNDLEDALQQAKEDLAR LRSEIDNVK LRSEIDNVKK NKLNDLEDALQQAK NKLNDLEDALQQAKEDLAR NSKIEISELNR QISNLQQSISDAEQR QISNLQQSISDAEQRGENALK QISNLQQSISDAEQRGENALKDAK SEIDNVKK GENALKDAK KQISNLQQSISDAEQR KQISNLQQSISDAEQRGENALK LNDLEDALQQAK LNDLEDALQQAKEDLAR LRSEIDNVK LRSEIDNVKK NKLNDLEDALQQAK NKLNDLEDALQQAKEDLAR NSKIEISELNR QISNLQQSISDAEQR QISNLQQSISDAE…	GENALKDAK KQISNLQQSISDAEQR KQISNLQQSISDAEQRGENALK LNDLEDALQQAK LNDLEDALQQAKEDLAR LRSEIDNVK LRSEIDNVKK NKLNDLEDALQQAK NKLNDLEDALQQAKEDLAR NSKIEISELNR QISNLQQSISDAEQR QISNLQQSISDAEQRGENALK QISNLQQSISDAEQRGENALKDAK SEIDNVKK GENALKDAK KQISNLQQSISDAEQR KQISNLQQSISDAEQRGENALK LNDLEDALQQAK LNDLEDALQQAKEDLAR LRSEIDNVK LRSEIDNVKK NKLNDLEDALQQAK NKLNDLEDALQQAKEDLAR NSKIEISELNR QISNLQQSISDAEQR QISNLQQSISDAE…	1	-0.12	86	92	75	86	71	104	75	71	75	62	81	75	85	97	102	77	81	74	75	108	82	54	79	54	86	56	107	91
K2C1_HUMAN	108	98	50.0 AA STEP	50Step_Domain_p450.0_to_500.0	450	500	50	DYQELMNTK LALDLEIATYR LLRDYQELMNTK LNDLEDALQQAK LNDLEDALQQAKEDLAR MSGECAPNVSVSVSTSHTTISGGGSR NKLNDLEDALQQAK NKLNDLEDALQQAKEDLAR TLLEGEESR DYQELMNTK LALDLEIATYR LLRDYQELMNTK LNDLEDALQQAK LNDLEDALQQAKEDLAR MSGECAPNVSVSVSTSHTTISGGGSR NKLNDLEDALQQAK NKLNDLEDALQQAKEDLAR TLLEGEESR DYQELMNTK LALDLEIATYR LLRDYQELMNTK LNDLEDALQQAK LNDLEDALQQAKEDLAR MSGECAPNVSVSVSTSHTTISGGGSR NKLNDLEDALQQAK NKLNDLEDALQQAKE…	DYQELMNTK LALDLEIATYR LLRDYQELMNTK LNDLEDALQQAK LNDLEDALQQAKEDLAR MSGECAPNVSVSVSTSHTTISGGGSR NKLNDLEDALQQAK NKLNDLEDALQQAKEDLAR TLLEGEESR DYQELMNTK LALDLEIATYR LLRDYQELMNTK LNDLEDALQQAK LNDLEDALQQAKEDLAR MSGECAPNVSVSVSTSHTTISGGGSR NKLNDLEDALQQAK NKLNDLEDALQQAKEDLAR TLLEGEESR DYQELMNTK LALDLEIATYR LLRDYQELMNTK LNDLEDALQQAK LNDLEDALQQAKEDLAR MSGECAPNVSVSVSTSHTTISGGGSR NKLNDLEDALQQAK NKLNDLEDALQQAKE…	0.0585	0.2	120	117	105	96	106	126	115	86	102	87	99	78	111	98	142	98	114	83	112	131	125	65	107	76	105	58	139	92
K2C1_HUMAN	43	32	50.0 AA STEP	50Step_Domain_p500.0_to_550.0	500	550	50	GGGGGGYGSGGSSYGSGGGSYGSGGGGGGGR MSGECAPNVSVSVSTSHTTISGGGSR GGGGGGYGSGGSSYGSGGGSYGSGGGGGGGR GSYGSGGSSYGSGGGSYGSGGGGGGHGSYGSGSSSGGYR MSGECAPNVSVSVSTSHTTISGGGSR GGGGGGYGSGGSSYGSGGGSYGSGGGGGGGR GSYGSGGSSYGSGGGSYGSGGGGGGHGSYGSGSSSGGYR MSGECAPNVSVSVSTSHTTISGGGSR GGGGGGYGSGGSSYGSGGGSYGSGGGGGGGR MSGECAPNVSVSVSTSHTTISGGGSR GGGGGGYGSGGSSYGSGGGSYGSGGGGGGGR GSYGSGGSSYGSGGGSYGSGGGGGGHGSYGSGSSSGGYR MSGECAPNVSV…	GGGGGGYGSGGSSYGSGGGSYGSGGGGGGGR MSGECAPNVSVSVSTSHTTISGGGSR GGGGGGYGSGGSSYGSGGGSYGSGGGGGGGR GSYGSGGSSYGSGGGSYGSGGGGGGHGSYGSGSSSGGYR MSGECAPNVSVSVSTSHTTISGGGSR GGGGGGYGSGGSSYGSGGGSYGSGGGGGGGR GSYGSGGSSYGSGGGSYGSGGGGGGHGSYGSGSSSGGYR MSGECAPNVSVSVSTSHTTISGGGSR GGGGGGYGSGGSSYGSGGGSYGSGGGGGGGR MSGECAPNVSVSVSTSHTTISGGGSR GGGGGGYGSGGSSYGSGGGSYGSGGGGGGGR GSYGSGGSSYGSGGGSYGSGGGGGGHGSYGSGSSSGGYR MSGECAPNVSV…	0.013	0.22	30	31	50	29	47	35	41	24	44	45	44	27	47	30	35	26	54	25	50	37	45	18	46	39	47	20	59	28
K2C1_HUMAN	5	3	50.0 AA STEP	50Step_Domain_p550.0_to_600.0	550	600	50	GGSGGGGGGSSGGR GGSGGGGGGSSGGR GSYGSGGSSYGSGGGSYGSGGGGGGHGSYGSGSSSGGYR GGSGGGGGGSSGGR GSYGSGGSSYGSGGGSYGSGGGGGGHGSYGSGSSSGGYR GGSGGGGGGSSGGR GGSGGGGGGSSGGR GSYGSGGSSYGSGGGSYGSGGGGGGHGSYGSGSSSGGYR GGSGGGGGGSSGGR GSYGSGGSSYGSGGGSYGSGGGGGGHGSYGSGSSSGGYR GGSGGGGGGSSGGR	GGSGGGGGGSSGGR GSYGSGGSSYGSGGGSYGSGGGGGGHGSYGSGSSSGGYR GGSGGGGGGSSGGR GSYGSGGSSYGSGGGSYGSGGGGGGHGSYGSGSSSGGYR GGSGGGGGGSSGGR GSYGSGGSSYGSGGGSYGSGGGGGGHGSYGSGSSSGGYR GSYGSGGSSYGSGGGSYGSGGGGGGHGSYGSGSSSGGYR	1	0.04	1	1	6	1	7	5	2	0	9	11	7	1	2	0	1	1	7	1	7	5	2	0	10	10	7	1	2	0
K2C1_HUMAN	7	5	50.0 AA STEP	50Step_Domain_p600.0_to_644.0	600	644	44	FVSTTYSGVTR GGSGGGGGGSSGGR GSGGGSSGGSIGGR GSSSGGVK SSGGSSSVK FVSTTYSGVTR GGSGGGGGGSSGGR GSGGGSSGGSIGGR GSSSGGVK SSGGSSSVK FVSTTYSGVTR GGSGGGGGGSSGGR GSGGGSSGGSIGGR GSSSGGVK SSGGSSSVK FVSTTYSGVTR GGSGGGGGGSSGGR GSGGGSSGGSIGGR GSSSGGVK SSGGSSSVK FVSTTYSGVTR GGSGGGGGGSSGGR GSGGGSSGGSIGGR GSSSGGVK SSGGSSSVK GGSGGGGGGSSGGR GSGGGSSGGSIGGR SSGGSSSVK FVSTTYSGVTR GGSGGGGGGSSGGR GSGGGSSGGSIGGR GSSSGGVK SSG…	GGSGGGGGGSSGGR GSGGGSSGGSIGGR GSGGGSSGGSIGGR GSSSGGVK SSGGSSSVK GGSGGGGGGSSGGR GSGGGSSGGSIGGR GSSSGGVK SSGGSSSVK GSGGGSSGGSIGGR GSSSGGVK SSGGSSSVK GGSGGGGGGSSGGR GSGGGSSGGSIGGR GSSSGGVK GSGGGSSGGSIGGR GSSSGGVK SSGGSSSVK GSGGGSSGGSIGGR GSSSGGVK	1	0.0454545	6	5	6	6	8	6	7	5	8	6	6	5	6	4	7	4	7	5	8	6	8	4	8	5	6	4	8	4
K2C5_HUMAN	19	20	50.0 AA STEP	50Step_Domain_p0_to_50	0	50	50	SFSTASAITPSVSR SGGGGGGGFGR VSLAGACGVGGYGSR SFSTASAITPSVSR SGGGGGGGFGR TSFTSVSR VSLAGACGVGGYGSR SFSTASAITPSVSR SGGGGGGGFGR TSFTSVSR VSLAGACGVGGYGSR SFSTASAITPSVSR SGGGGGGGFGR TSFTSVSR VSLAGACGVGGYGSR SFSTASAITPSVSR TSFTSVSR VSLAGACGVGGYGSR SFSTASAITPSVSR SGGGGGGGFGR TSFTSVSR VSLAGACGVGGYGSR SFSTASAITPSVSR TSFTSVSR VSLAGACGVGGYGSR	SFSTASAITPSVSR SGGGGGGGFGR TSFTSVSR VSLAGACGVGGYGSR SFSTASAITPSVSR SGGGGGGGFGR TSFTSVSR VSLAGACGVGGYGSR SFSTASAITPSVSR SGGGGGGGFGR TSFTSVSR VSLAGACGVGGYGSR SFSTASAITPSVSR SGGGGGGGFGR TSFTSVSR VSLAGACGVGGYGSR SFSTASAITPSVSR SGGGGGGGFGR TSFTSVSR VSLAGACGVGGYGSR SFSTASAITPSVSR SGGGGGGGFGR TSFTSVSR VSLAGACGVGGYGSR SFSTASAITPSVSR SGGGGGGGFGR TSFTSVSR VSLAGACGVGGYGSR	1	-0.02	14	20	19	23	20	18	18	21	17	18	23	20	20	23	17	17	21	22	22	20	20	18	19	19	27	17	24	18
K2C5_HUMAN	20	18	50.0 AA STEP	50Step_Domain_p50.0_to_100.0	50	100	50	ISISTSGGSFR SLYNLGGSK SLYNLGGSKR VSLAGACGVGGYGSR ISISTSGGSFR SLYNLGGSK SLYNLGGSKR VSLAGACGVGGYGSR ISISTSGGSFR VSLAGACGVGGYGSR ISISTSGGSFR SLYNLGGSK SLYNLGGSKR VSLAGACGVGGYGSR ISISTSGGSFR SLYNLGGSK VSLAGACGVGGYGSR ISISTSGGSFR RISISTSGGSFR SLYNLGGSK VSLAGACGVGGYGSR ISISTSGGSFR SLYNLGGSK VSLAGACGVGGYGSR	ISISTSGGSFR SLYNLGGSKR VSLAGACGVGGYGSR ISISTSGGSFR SLYNLGGSK SLYNLGGSKR VSLAGACGVGGYGSR ISISTSGGSFR VSLAGACGVGGYGSR ISISTSGGSFR SLYNLGGSK VSLAGACGVGGYGSR ISISTSGGSFR VSLAGACGVGGYGSR ISISTSGGSFR RISISTSGGSFR SLYNLGGSK VSLAGACGVGGYGSR ISISTSGGSFR VSLAGACGVGGYGSR	1	0.04	20	19	20	25	20	20	21	15	19	15	17	18	22	17	24	16	22	24	22	23	23	13	22	16	20	16	27	13
K2C5_HUMAN	0	0	50.0 AA STEP	50Step_Domain_p100.0_to_150.0	100	150	50			1	0	0	0	0	0	0	0	0	0	0	0	0	0	0	0	0	0	0	0	0	0	0	0	0	0	0	0	0	0
K2C5_HUMAN	11	12	50.0 AA STEP	50Step_Domain_p150.0_to_200.0	150	200	50	FASFIDKVR TEEREQIK VLDTKWTLLQEQGTK WTLLQEQGTK WTLLQEQGTKTVR FASFIDKVR TEEREQIK VLDTKWTLLQEQGTK WTLLQEQGTK WTLLQEQGTKTVR FASFIDKVR WTLLQEQGTK FASFIDKVR VLDTKWTLLQEQGTK WTLLQEQGTK FASFIDKVR TEEREQIK VLDTKWTLLQEQGTK WTLLQEQGTK FASFIDKVR TEEREQIK TLNNKFASFIDK TLNNKFASFIDKVR VLDTKWTLLQEQGTK WTLLQEQGTK FASFIDKVR TEEREQIK WTLLQEQGTK	FASFIDKVR WTLLQEQGTK FASFIDKVR TEEREQIK WTLLQEQGTK FASFIDKVR TEEREQIK VLDTKWTLLQEQGTK WTLLQEQGTK FASFIDKVR TEEREQIK VLDTKWTLLQEQGTK WTLLQEQGTK FASFIDKVR TEEREQIK VLDTKWTLLQEQGTK WTLLQEQGTK FASFIDKVR TEEREQIK VLDTKWTLLQEQGTK WTLLQEQGTK FASFIDKVR TLNNKFASFIDK VLDTKWTLLQEQGTK WTLLQEQGTK	1	-0.02	11	9	13	11	10	9	9	14	11	11	14	16	8	17	13	8	14	11	11	10	10	12	12	12	16	14	10	13
K2C5_HUMAN	36	39	50.0 AA STEP	50Step_Domain_p200.0_to_250.0	200	250	50	GRLDSELR NMQDLVEDFK NMQDLVEDFKNK NMQDLVEDFKNKYEDEINK QLDSIVGER QNLEPLFEQYINNLR RQLDSIVGER VLDTKWTLLQEQGTK WTLLQEQGTK WTLLQEQGTKTVR GRLDSELR NMQDLVEDFK NMQDLVEDFKNK NMQDLVEDFKNKYEDEINK QLDSIVGER QNLEPLFEQYINNLR RQLDSIVGER VLDTKWTLLQEQGTK WTLLQEQGTK WTLLQEQGTKTVR GRLDSELR NMQDLVEDFK NMQDLVEDFKNK NMQDLVEDFKNKYEDEINK QLDSIVGER QNLEPLFEQYINNLR RQLDSIVGER WTLLQEQGTK GRLDSELR NMQDLVEDFK NMQDLVEDFKNK NMQ…	GRLDSELR NMQDLVEDFK NMQDLVEDFKNK NMQDLVEDFKNKYEDEINK QLDSIVGER QNLEPLFEQYINNLR RQLDSIVGER WTLLQEQGTK GRLDSELR NMQDLVEDFK NMQDLVEDFKNK NMQDLVEDFKNKYEDEINK QLDSIVGER QNLEPLFEQYINNLR QNLEPLFEQYINNLRR RQLDSIVGER WTLLQEQGTK GRLDSELR NMQDLVEDFK NMQDLVEDFKNK NMQDLVEDFKNKYEDEINK QLDSIVGER QNLEPLFEQYINNLR RQLDSIVGER VLDTKWTLLQEQGTK WTLLQEQGTK GRLDSELR NMQDLVEDFK NMQDLVEDFKNK NMQDLVEDFKNKYEDEINK QLDSIVGER …	0.93	-0.06	37	34	38	39	30	34	34	38	33	37	39	44	38	46	45	29	42	37	34	38	38	33	38	39	46	38	46	36
K2C5_HUMAN	101	96	50.0 AA STEP	50Step_Domain_p250.0_to_300.0	250	300	50	DVDAAYMNK DVDAAYMNKVELEAK DVDAAYMNKVELEAKVDALMDEINFMK KDVDAAYMNK KDVDAAYMNKVELEAK NKYEDEINK NKYEDEINKR NMQDLVEDFK NMQDLVEDFKNK NMQDLVEDFKNKYEDEINK RTTAENEFVMLK TTAENEFVMLK TTAENEFVMLKK VDALMDEINFMK VELEAKVDALMDEINFMK YEDEINKR DVDAAYMNK DVDAAYMNKVELEAK DVDAAYMNKVELEAKVDALMDEINFMK KDVDAAYMNKVELEAK NKYEDEINK NKYEDEINKR NMQDLVEDFK NMQDLVEDFKNK NMQDLVEDFKNKYEDEINK RTTAENEFVMLK TTAENEFVMLK TTAENEFVMLKK…	DVDAAYMNK DVDAAYMNKVELEAK DVDAAYMNKVELEAKVDALMDEINFMK KDVDAAYMNKVELEAK NKYEDEINK NKYEDEINKR NMQDLVEDFK NMQDLVEDFKNK NMQDLVEDFKNKYEDEINK RTTAENEFVMLK TTAENEFVMLK TTAENEFVMLKK VDALMDEINFMK YEDEINKR DVDAAYMNKVELEAK DVDAAYMNKVELEAKVDALMDEINFMK KDVDAAYMNKVELEAK NKYEDEINK NKYEDEINKR NMQDLVEDFK NMQDLVEDFKNK NMQDLVEDFKNKYEDEINK RTTAENEFVMLK TTAENEFVMLK TTAENEFVMLKK VDALMDEINFMK VELEAKVDALMDEINFMK YEDEINK…	0.12	0.1	104	96	96	84	108	100	108	98	103	99	89	96	98	99	125	83	106	80	121	113	120	85	117	104	104	84	120	77
K2C5_HUMAN	21	28	50.0 AA STEP	50Step_Domain_p300.0_to_350.0	300	350	50	AQYEEIANR DVDAAYMNKVELEAKVDALMDEINFMK MFFDAELSQMQTHVSDTSVVLSMDNNR NLDLDSIIAEVK NLDLDSIIAEVKAQYEEIANR VDALMDEINFMK VELEAKVDALMDEINFMK AQYEEIANR DVDAAYMNKVELEAKVDALMDEINFMK MFFDAELSQMQTHVSDTSVVLSMDNNR NLDLDSIIAEVK NLDLDSIIAEVKAQYEEIANR VDALMDEINFMK VELEAKVDALMDEINFMK AQYEEIANR DVDAAYMNKVELEAKVDALMDEINFMK MFFDAELSQMQTHVSDTSVVLSMDNNR NLDLDSIIAEVK NLDLDSIIAEVKAQYEEIANR VDALMDEINFMK VELEAKVDALMDEINFMK …	AQYEEIANR DVDAAYMNKVELEAKVDALMDEINFMK MFFDAELSQMQTHVSDTSVVLSMDNNR NLDLDSIIAEVK NLDLDSIIAEVKAQYEEIANR VDALMDEINFMK AQYEEIANR DVDAAYMNKVELEAKVDALMDEINFMK MFFDAELSQMQTHVSDTSVVLSMDNNR NLDLDSIIAEVK NLDLDSIIAEVKAQYEEIANR VDALMDEINFMK VELEAKVDALMDEINFMK AQYEEIANR DVDAAYMNKVELEAKVDALMDEINFMK MFFDAELSQMQTHVSDTSVVLSMDNNR NLDLDSIIAEVK NLDLDSIIAEVKAQYEEIANR VDALMDEINFMK VELEAKVDALMDEINFMK AQYEEIANR DVDAAYMNK…	0.0048	-0.14	24	31	23	28	25	34	21	32	27	27	14	29	16	17	29	27	25	27	28	38	23	28	31	28	16	25	19	13
K2C5_HUMAN	22	24	50.0 AA STEP	50Step_Domain_p350.0_to_400.0	350	400	50	AEIDNVKK AQYEEIANR HEISEMNR LRAEIDNVK LRAEIDNVKK NLDLDSIIAEVKAQYEEIANR NTKHEISEMNR SRTEAESWYQTK SRTEAESWYQTKYEELQQTAGR TEAESWYQTK TEAESWYQTKYEELQQTAGR YEELQQTAGR AEIDNVKK AQYEEIANR HEISEMNR LRAEIDNVK LRAEIDNVKK NLDLDSIIAEVKAQYEEIANR NTKHEISEMNR SRTEAESWYQTK SRTEAESWYQTKYEELQQTAGR TEAESWYQTK TEAESWYQTKYEELQQTAGR YEELQQTAGR AEIDNVKK AQYEEIANR HEISEMNR LRAEIDNVK LRAEIDNVKK NLDLDSIIAEVKAQYEEIANR NTKH…	AEIDNVKK AQYEEIANR HEISEMNR LRAEIDNVK LRAEIDNVKK NLDLDSIIAEVKAQYEEIANR NTKHEISEMNR SRTEAESWYQTK SRTEAESWYQTKYEELQQTAGR TEAESWYQTK TEAESWYQTKYEELQQTAGR YEELQQTAGR AEIDNVKK AQYEEIANR HEISEMNR LRAEIDNVK LRAEIDNVKK NLDLDSIIAEVKAQYEEIANR NTKHEISEMNR SRTEAESWYQTK SRTEAESWYQTKYEELQQTAGR TEAESWYQTK TEAESWYQTKYEELQQTAGR YEELQQTAGR AEIDNVKK AQYEEIANR HEISEMNR LRAEIDNVK LRAEIDNVKK NLDLDSIIAEVKAQYEEIANR NTKH…	1	-0.04	21	27	24	26	24	20	23	27	23	25	21	22	20	22	25	23	27	25	27	23	25	23	26	26	25	19	24	17
K2C5_HUMAN	49	52	50.0 AA STEP	50Step_Domain_p400.0_to_450.0	400	450	50	AEIDNVKK GELALKDAR KQCANLQNAIADAEQR KQCANLQNAIADAEQRGELALK LAELEEALQK LAELEEALQKAKQDMAR LLREYQELMNTK LRAEIDNVK LRAEIDNVKK NKLAELEEALQK NKLAELEEALQKAK QCANLQNAIADAEQR QCANLQNAIADAEQRGELALK AEIDNVKK GELALKDAR KQCANLQNAIADAEQR KQCANLQNAIADAEQRGELALK LAELEEALQK LLREYQELMNTK LRAEIDNVK LRAEIDNVKK NKLAELEEALQK NKLAELEEALQKAK QCANLQNAIADAEQR QCANLQNAIADAEQRGELALK QCANLQNAIADAEQRGELALKDAR AEIDNVKK GELALKD…	AEIDNVKK GELALKDAR KQCANLQNAIADAEQR KQCANLQNAIADAEQRGELALK LAELEEALQK LAELEEALQKAKQDMAR LLREYQELMNTK LRAEIDNVK LRAEIDNVKK NKLAELEEALQK NKLAELEEALQKAK QCANLQNAIADAEQR QCANLQNAIADAEQRGELALK QCANLQNAIADAEQRGELALKDAR AEIDNVKK GELALKDAR KQCANLQNAIADAEQR KQCANLQNAIADAEQRGELALK LAELEEALQK LLREYQELMNTK LRAEIDNVK LRAEIDNVKK NKLAELEEALQK NKLAELEEALQKAK QCANLQNAIADAEQR QCANLQNAIADAEQRGELALK QCANLQNAIADAEQRG…	1	-0.06	46	57	44	51	45	51	50	47	55	47	53	55	52	55	56	49	49	49	50	58	55	41	62	49	62	48	63	43
K2C5_HUMAN	30	29	50.0 AA STEP	50Step_Domain_p450.0_to_500.0	450	500	50	EYQELMNTK KLLEGEECR LALDVEIATYR LALDVEIATYRK LLEGEECR LLREYQELMNTK EYQELMNTK KLLEGEECR LALDVEIATYR LALDVEIATYRK LLEGEECR LLREYQELMNTK EYQELMNTK KLLEGEECR LALDVEIATYR LLEGEECR LLREYQELMNTK EYQELMNTK KLLEGEECR LALDVEIATYR LALDVEIATYRK LLEGEECR LLREYQELMNTK EYQELMNTK KLLEGEECR LALDVEIATYR LALDVEIATYRK LLEGEECR LLREYQELMNTK EYQELMNTK KLLEGEECR LALDVEIATYR LALDVEIATYRK LLEGEECR LLREYQELMNTK EYQELMNTK …	EYQELMNTK KLLEGEECR LALDVEIATYR LLEGEECR LLREYQELMNTK EYQELMNTK KLLEGEECR LALDVEIATYR LLEGEECR LLREYQELMNTK EYQELMNTK KLLEGEECR LALDVEIATYR LLEGEECR LLREYQELMNTK EYQELMNTK KLLEGEECR LALDVEIATYR LALDVEIATYRK LLEGEECR LLREYQELMNTK EYQELMNTK KLLEGEECR LALDVEIATYR LALDVEIATYRK LLEGEECR LLREYQELMNTK EYQELMNTK KLLEGEECR LALDVEIATYR LALDVEIATYRK LLEGEECR LLREYQELMNTK EYQELMNTK KLLEGEECR LALDVEIATYR LLEG…	1	0.02	31	29	32	28	32	24	30	39	30	31	28	28	30	26	38	25	35	27	36	27	33	34	34	32	33	24	37	20
K2C5_HUMAN	0	0	50.0 AA STEP	50Step_Domain_p500.0_to_550.0	500	550	50			1	0	0	0	0	0	0	0	0	0	0	0	0	0	0	0	0	0	0	0	0	0	0	0	0	0	0	0	0	0
K2C5_HUMAN	41	32	50.0 AA STEP	50Step_Domain_p550.0_to_590.0	550	590	40	FVSTTSSSR GLGVGFGSGGGSSSSVK FVSTTSSSR FVSTTSSSRK GLGVGFGSGGGSSSSVK FVSTTSSSR FVSTTSSSRK GLGVGFGSGGGSSSSVK FVSTTSSSR GLGVGFGSGGGSSSSVK FVSTTSSSR FVSTTSSSRK GLGVGFGSGGGSSSSVK FVSTTSSSR FVSTTSSSRK GLGVGFGSGGGSSSSVK FVSTTSSSR GLGVGFGSGGGSSSSVK	FVSTTSSSR GLGVGFGSGGGSSSSVK FVSTTSSSR GLGVGFGSGGGSSSSVK FVSTTSSSR GLGVGFGSGGGSSSSVK FVSTTSSSR GLGVGFGSGGGSSSSVK FVSTTSSSR FVSTTSSSRK GLGVGFGSGGGSSSSVK FVSTTSSSR GLGVGFGSGGGSSSSVK FVSTTSSSR FVSTTSSSRK GLGVGFGSGGGSSSSVK	0	0.225	41	34	43	34	38	33	38	23	33	38	52	29	43	35	49	29	47	33	42	37	42	20	37	40	61	25	52	27
KCRB_HUMAN	0	0	50.0 AA STEP	50Step_Domain_p0_to_50	0	50	50			1	0	0	0	0	0	0	0	0	0	0	0	0	0	0	0	0	0	0	0	0	0	0	0	0	0	0	0	0	0
KCRB_HUMAN	0	0	50.0 AA STEP	50Step_Domain_p50.0_to_100.0	50	100	50			1	0	0	0	0	0	0	0	0	0	0	0	0	0	0	0	0	0	0	0	0	0	0	0	0	0	0	0	0	0
KCRB_HUMAN	0	0	50.0 AA STEP	50Step_Domain_p100.0_to_150.0	100	150	50			1	0	0	0	0	0	0	0	0	0	0	0	0	0	0	0	0	0	0	0	0	0	0	0	0	0	0	0	0	0
KCRB_HUMAN	0	0	50.0 AA STEP	50Step_Domain_p150.0_to_200.0	150	200	50	LAVEALSSLDGDLAGR		1	0	0	0	0	0	0	0	1	0	0	0	0	0	0	0	0	0	0	0	0	0	1	0	0	0	0	0	0	0
KCRB_HUMAN	0	0	50.0 AA STEP	50Step_Domain_p200.0_to_250.0	200	250	50			1	0	0	0	0	0	0	0	0	0	0	0	0	0	0	0	0	0	0	0	0	0	0	0	0	0	0	0	0	0
KCRB_HUMAN	0	0	50.0 AA STEP	50Step_Domain_p250.0_to_300.0	250	300	50	FCTGLTQIETLFK FCTGLTQIETLFK FCTGLTQIETLFK		0.0088	0	0	0	0	0	1	0	1	0	0	0	1	0	0	0	0	0	0	0	1	0	1	0	0	0	1	0	0	0
KCRB_HUMAN	0	0	50.0 AA STEP	50Step_Domain_p300.0_to_350.0	300	350	50	GTGGVDTAAVGGVFDVSNADR		1	0	0	0	0	0	0	0	0	0	0	0	1	0	0	0	0	0	0	0	0	0	0	0	0	0	1	0	0	0
KCRB_HUMAN	0	0	50.0 AA STEP	50Step_Domain_p350.0_to_381.0	350	381	31	LLIEMEQR LEQGQAIDDLMPAQK LLIEMEQR LLIEMEQR		0.0088	0	0	0	0	0	1	0	1	0	0	0	1	0	0	0	0	0	0	0	1	0	2	0	0	0	1	0	0	0
KCRU_HUMAN	0	1	50.0 AA STEP	50Step_Domain_p0_to_50	0	50	50	LYPPSAEYPDLR LYPPSAEYPDLR	LYPPSAEYPDLR LYPPSAEYPDLR LYPPSAEYPDLR LYPPSAEYPDLR LYPPSAEYPDLR LYPPSAEYPDLR LYPPSAEYPDLR	0.0009	-0.02	1	1	1	2	0	1	0	1	0	2	0	1	0	1	1	1	1	1	0	1	0	2	0	1	0	1	0	2
KCRU_HUMAN	1	1	50.0 AA STEP	50Step_Domain_p50.0_to_100.0	50	100	50	LYPPSAEYPDLR LYPPSAEYPDLR TTPTGWTLDQCIQTGVDNPGHPFIK TTPTGWTLDQCIQTGVDNPGHPFIK TTPTGWTLDQCIQTGVDNPGHPFIK	LYPPSAEYPDLR LYPPSAEYPDLR LYPPSAEYPDLR LYPPSAEYPDLR LYPPSAEYPDLR LYPPSAEYPDLR LYPPSAEYPDLR	0.1647	0	1	1	1	2	1	1	1	1	0	2	1	1	0	1	1	1	1	1	1	1	1	2	0	1	1	1	0	2
KCRU_HUMAN	0	0	50.0 AA STEP	50Step_Domain_p100.0_to_150.0	100	150	50	TTPTGWTLDQCIQTGVDNPGHPFIK TTPTGWTLDQCIQTGVDNPGHPFIK TTPTGWTLDQCIQTGVDNPGHPFIK		0.6624	0	0	0	0	0	1	0	1	0	0	0	1	0	0	0	0	0	0	0	1	0	1	0	0	0	1	0	0	0
KCRU_HUMAN	1	1	50.0 AA STEP	50Step_Domain_p150.0_to_200.0	150	200	50	VVVDALSGLK VVVDALSGLK VVVDALSGLK VVVDALSGLK VVVDALSGLK VVVDALSGLK	VVVDALSGLK VVVDALSGLK VVVDALSGLK VVVDALSGLK VVVDALSGLK VVVDALSGLK VVVDALSGLK	0.6624	0	1	1	1	2	1	1	1	1	0	2	1	1	1	1	1	1	1	1	1	1	1	1	0	1	1	1	1	2
KCRU_HUMAN	1	0	50.0 AA STEP	50Step_Domain_p200.0_to_250.0	200	250	50	GIWHNNEK GIWHNNEK GIWHNNEK GIWHNNEK	GIWHNNEK GIWHNNEK	1	0.02	1	0	1	0	1	1	1	1	0	0	0	0	0	0	1	0	1	0	1	1	1	1	0	0	0	0	0	0
KCRU_HUMAN	1	0	50.0 AA STEP	50Step_Domain_p250.0_to_300.0	250	300	50	GIWHNNEK GIWHNNEK SFLIWVNEEDHTR GIWHNNEK SFLIWVNEEDHTR GIWHNNEK SFLIWVNEEDHTR SFLIWVNEEDHTR SFLIWVNEEDHTR	GIWHNNEK SFLIWVNEEDHTR GIWHNNEK SFLIWVNEEDHTR	0.6624	0.02	1	0	1	0	1	1	1	1	0	0	1	0	1	1	1	0	2	0	2	2	2	1	0	0	2	0	1	1
KCRU_HUMAN	0	0	50.0 AA STEP	50Step_Domain_p300.0_to_350.0	300	350	50		GWEFMWNER	1	0	0	0	0	0	0	1	0	0	0	0	0	0	0	0	0	0	0	0	0	1	0	0	0	0	0	0	0	0
KCRU_HUMAN	1	1	50.0 AA STEP	50Step_Domain_p350.0_to_400.0	350	400	50	GTGGVDTAATGGVFDISNLDR RGTGGVDTAATGGVFDISNLDR GTGGVDTAATGGVFDISNLDR RGTGGVDTAATGGVFDISNLDR GTGGVDTAATGGVFDISNLDR RGTGGVDTAATGGVFDISNLDR GTGGVDTAATGGVFDISNLDR GTGGVDTAATGGVFDISNLDR RGTGGVDTAATGGVFDISNLDR	GTGGVDTAATGGVFDISNLDR RGTGGVDTAATGGVFDISNLDR GTGGVDTAATGGVFDISNLDR GTGGVDTAATGGVFDISNLDR GTGGVDTAATGGVFDISNLDR	1	0	0	1	1	0	1	1	1	1	0	0	1	1	1	1	0	1	2	0	2	1	2	1	0	0	1	1	2	1
KCRU_HUMAN	1	0	50.0 AA STEP	50Step_Domain_p400.0_to_417.0	400	417	17	IPTPVIHTK IPTPVIHTK IPTPVIHTK IPTPVIHTK	IPTPVIHTK	0.6624	0.0588235	0	0	1	0	0	1	1	0	0	0	1	0	1	0	0	0	1	0	0	1	1	0	0	0	1	0	1	0
KINH_HUMAN	0	0	50.0 AA STEP	50Step_Domain_p0_to_50	0	50	50			1	0	0	0	0	0	0	0	0	0	0	0	0	0	0	0	0	0	0	0	0	0	0	0	0	0	0	0	0	0
KINH_HUMAN	0	0	50.0 AA STEP	50Step_Domain_p50.0_to_100.0	50	100	50	VFQSSTSQEQVYNDCAK VFQSSTSQEQVYNDCAK		1	0	0	0	0	0	0	0	0	0	0	0	1	0	1	0	0	0	0	0	0	0	0	0	0	0	1	0	1	0
KINH_HUMAN	0	0	50.0 AA STEP	50Step_Domain_p100.0_to_150.0	100	150	50			1	0	0	0	0	0	0	0	0	0	0	0	0	0	0	0	0	0	0	0	0	0	0	0	0	0	0	0	0	0
KINH_HUMAN	0	0	50.0 AA STEP	50Step_Domain_p150.0_to_200.0	150	200	50			1	0	0	0	0	0	0	0	0	0	0	0	0	0	0	0	0	0	0	0	0	0	0	0	0	0	0	0	0	0
KINH_HUMAN	1	2	50.0 AA STEP	50Step_Domain_p200.0_to_250.0	200	250	50	TGAEGAVLDEAK TGAEGAVLDEAK TGAEGAVLDEAK TGAEGAVLDEAK TGAEGAVLDEAK TGAEGAVLDEAK TGAEGAVLDEAK	TGAEGAVLDEAK TGAEGAVLDEAK TGAEGAVLDEAK TGAEGAVLDEAK TGAEGAVLDEAK TGAEGAVLDEAK TGAEGAVLDEAK	0.034	-0.02	1	2	1	3	1	1	1	2	1	1	1	1	1	2	1	1	1	1	1	1	1	1	1	1	1	1	1	1
KINH_HUMAN	1	2	50.0 AA STEP	50Step_Domain_p250.0_to_300.0	250	300	50	TGAEGAVLDEAK TGAEGAVLDEAK ILQDSLGGNCR TGAEGAVLDEAK TGAEGAVLDEAK TGAEGAVLDEAK TGAEGAVLDEAK ILQDSLGGNCR TGAEGAVLDEAK	TGAEGAVLDEAK TGAEGAVLDEAK TGAEGAVLDEAK TGAEGAVLDEAK TGAEGAVLDEAK TGAEGAVLDEAK TGAEGAVLDEAK	0.232	-0.02	1	2	1	3	2	1	1	2	1	1	1	1	1	2	1	1	1	1	2	1	1	1	1	1	1	1	2	1
KINH_HUMAN	0	0	50.0 AA STEP	50Step_Domain_p300.0_to_350.0	300	350	50			1	0	0	0	0	0	0	0	0	0	0	0	0	0	0	0	0	0	0	0	0	0	0	0	0	0	0	0	0	0
KINH_HUMAN	0	0	50.0 AA STEP	50Step_Domain_p350.0_to_400.0	350	400	50			1	0	0	0	0	0	0	0	0	0	0	0	0	0	0	0	0	0	0	0	0	0	0	0	0	0	0	0	0	0
KINH_HUMAN	0	0	50.0 AA STEP	50Step_Domain_p400.0_to_450.0	400	450	50	QLDDKDEEINQQSQLVEK QLDDKDEEINQQSQLVEK		1	0	1	0	0	0	0	0	0	0	0	0	0	0	1	0	1	0	0	0	0	0	0	0	0	0	0	0	1	0
KINH_HUMAN	0	0	50.0 AA STEP	50Step_Domain_p450.0_to_500.0	450	500	50	TQMLDQEELLASTR TQMLDQEELLASTR		1	0	1	0	0	0	1	0	0	0	0	0	0	0	0	0	1	0	0	0	1	0	0	0	0	0	0	0	0	0
KINH_HUMAN	1	1	50.0 AA STEP	50Step_Domain_p500.0_to_550.0	500	550	50	SATLASIDAELQK SATLASIDAELQK SATLASIDAELQK SATLASIDAELQK SATLASIDAELQK	SATLASIDAELQK SATLASIDAELQK SATLASIDAELQK SATLASIDAELQK	1	0	0	0	0	0	1	1	1	0	1	1	1	1	1	2	0	0	0	0	1	1	1	0	1	1	1	1	1	1
KINH_HUMAN	0	0	50.0 AA STEP	50Step_Domain_p550.0_to_600.0	550	600	50			1	0	0	0	0	0	0	0	0	0	0	0	0	0	0	0	0	0	0	0	0	0	0	0	0	0	0	0	0	0
KINH_HUMAN	0	0	50.0 AA STEP	50Step_Domain_p600.0_to_650.0	600	650	50		SLTEYLQNVEQK SLTEYLQNVEQK	1	0	0	2	0	0	0	0	0	0	0	1	0	0	0	0	0	1	0	0	0	0	0	0	0	1	0	0	0	0
KINH_HUMAN	0	0	50.0 AA STEP	50Step_Domain_p650.0_to_700.0	650	700	50		SLTEYLQNVEQK SLTEYLQNVEQK	1	0	0	2	0	0	0	0	0	0	0	1	0	0	0	0	0	1	0	0	0	0	0	0	0	1	0	0	0	0
KINH_HUMAN	1	1	50.0 AA STEP	50Step_Domain_p700.0_to_750.0	700	750	50	LITDLQDQNQK LITDLQDQNQK LITDLQDQNQK LITDLQDQNQK LITDLQDQNQK LITDLQDQNQK LITDLQDQNQK	LITDLQDQNQK LITDLQDQNQK LITDLQDQNQK LITDLQDQNQK LITDLQDQNQK LITDLQDQNQK	1	0	1	2	1	3	1	1	1	2	1	1	1	1	1	0	1	1	1	1	1	1	1	1	1	1	1	1	1	0
KINH_HUMAN	0	0	50.0 AA STEP	50Step_Domain_p750.0_to_800.0	750	800	50	ELQTLHNLR		1	0	0	0	0	0	0	0	0	0	0	0	0	0	1	0	0	0	0	0	0	0	0	0	0	0	0	0	1	0
KINH_HUMAN	1	1	50.0 AA STEP	50Step_Domain_p800.0_to_850.0	800	850	50	ISFLENNLEQLTK ISFLENNLEQLTK ISFLENNLEQLTK LFVQDLATR ISFLENNLEQLTK ISFLENNLEQLTK LFVQDLATR ISFLENNLEQLTK	ISFLENNLEQLTK ISFLENNLEQLTK ISFLENNLEQLTK ISFLENNLEQLTK ISFLENNLEQLTK	1	0	1	0	1	0	1	1	1	2	1	1	2	1	1	2	1	0	1	0	1	1	1	1	1	1	2	1	1	1
KINH_HUMAN	0	0	50.0 AA STEP	50Step_Domain_p850.0_to_900.0	850	900	50			1	0	0	0	0	0	0	0	0	0	0	0	0	0	0	0	0	0	0	0	0	0	0	0	0	0	0	0	0	0
KINH_HUMAN	1	0	50.0 AA STEP	50Step_Domain_p900.0_to_950.0	900	950	50	GGGAFVQNSQPVAVR GGGAFVQNSQPVAVR GGGAFVQNSQPVAVR GGGAFVQNSQPVAVR	GGGAFVQNSQPVAVR	1	0.02	0	0	1	0	1	0	0	0	0	1	1	0	1	0	0	0	1	0	1	0	0	0	0	1	1	0	1	0
KINH_HUMAN	1	0	50.0 AA STEP	50Step_Domain_p950.0_to_963.0	950	963	13	GGGAFVQNSQPVAVR GGGAFVQNSQPVAVR GGGAFVQNSQPVAVR GGGAFVQNSQPVAVR	GGGAFVQNSQPVAVR	1	0.0769231	0	0	1	0	1	0	0	0	0	1	1	0	1	0	0	0	1	0	1	0	0	0	0	1	1	0	1	0
KLC3_HUMAN	1	0	50.0 AA STEP	50Step_Domain_p0_to_50	0	50	50	LSPEELVR QVVQGLEALR LSPEELVR QVVQGLEALR QVVQGLEALR QVVQGLEALR		0	0.02	0	0	1	0	1	0	2	0	0	0	1	0	1	0	0	0	1	0	1	0	2	0	0	0	1	0	1	0
KLC3_HUMAN	0	0	50.0 AA STEP	50Step_Domain_p50.0_to_100.0	50	100	50			1	0	0	0	0	0	0	0	0	0	0	0	0	0	0	0	0	0	0	0	0	0	0	0	0	0	0	0	0	0
KLC3_HUMAN	0	0	50.0 AA STEP	50Step_Domain_p100.0_to_150.0	100	150	50	HLEFLGQLR		1	0	0	0	0	0	0	0	0	0	0	0	0	0	1	0	0	0	0	0	0	0	0	0	0	0	0	0	1	0
KLC3_HUMAN	0	0	50.0 AA STEP	50Step_Domain_p150.0_to_200.0	150	200	50	HLEFLGQLR		1	0	0	0	0	0	0	0	0	0	0	0	0	0	1	0	0	0	0	0	0	0	0	0	0	0	0	0	1	0
KLC3_HUMAN	0	0	50.0 AA STEP	50Step_Domain_p200.0_to_250.0	200	250	50	QALEDLER		1	0	0	0	0	0	0	0	0	0	0	0	1	0	0	0	0	0	0	0	0	0	0	0	0	0	1	0	0	0
KLC3_HUMAN	0	0	50.0 AA STEP	50Step_Domain_p250.0_to_300.0	250	300	50			1	0	0	0	0	0	0	0	0	0	0	0	0	0	0	0	0	0	0	0	0	0	0	0	0	0	0	0	0	0
KLC3_HUMAN	0	0	50.0 AA STEP	50Step_Domain_p300.0_to_350.0	300	350	50			1	0	0	0	0	0	0	0	0	0	0	0	0	0	0	0	0	0	0	0	0	0	0	0	0	0	0	0	0	0
KLC3_HUMAN	1	0	50.0 AA STEP	50Step_Domain_p350.0_to_400.0	350	400	50	ALSIYEALGGPHDPNVAK ALSIYEALGGPHDPNVAK ALSIYEALGGPHDPNVAK ALSIYEALGGPHDPNVAK		0	0.02	0	0	1	0	1	0	0	0	0	0	1	0	1	0	0	0	1	0	1	0	0	0	0	0	1	0	1	0
KLC3_HUMAN	0	0	50.0 AA STEP	50Step_Domain_p400.0_to_450.0	400	450	50			1	0	0	0	0	0	0	0	0	0	0	0	0	0	0	0	0	0	0	0	0	0	0	0	0	0	0	0	0	0
KLC3_HUMAN	0	0	50.0 AA STEP	50Step_Domain_p450.0_to_500.0	450	500	50			1	0	0	0	0	0	0	0	0	0	0	0	0	0	0	0	0	0	0	0	0	0	0	0	0	0	0	0	0	0
KLC3_HUMAN	0	0	50.0 AA STEP	50Step_Domain_p500.0_to_504.0	500	504	4			1	0	0	0	0	0	0	0	0	0	0	0	0	0	0	0	0	0	0	0	0	0	0	0	0	0	0	0	0	0
KTN1_HUMAN	0	0	50.0 AA STEP	50Step_Domain_p0_to_50	0	50	50			1	0	0	0	0	0	0	0	0	0	0	0	0	0	0	0	0	0	0	0	0	0	0	0	0	0	0	0	0	0
KTN1_HUMAN	0	0	50.0 AA STEP	50Step_Domain_p50.0_to_100.0	50	100	50			1	0	0	0	0	0	0	0	0	0	0	0	0	0	0	0	0	0	0	0	0	0	0	0	0	0	0	0	0	0
KTN1_HUMAN	0	0	50.0 AA STEP	50Step_Domain_p100.0_to_150.0	100	150	50			1	0	0	0	0	0	0	0	0	0	0	0	0	0	0	0	0	0	0	0	0	0	0	0	0	0	0	0	0	0
KTN1_HUMAN	0	0	50.0 AA STEP	50Step_Domain_p150.0_to_200.0	150	200	50			1	0	0	0	0	0	0	0	0	0	0	0	0	0	0	0	0	0	0	0	0	0	0	0	0	0	0	0	0	0
KTN1_HUMAN	0	0	50.0 AA STEP	50Step_Domain_p200.0_to_250.0	200	250	50			1	0	0	0	0	0	0	0	0	0	0	0	0	0	0	0	0	0	0	0	0	0	0	0	0	0	0	0	0	0
KTN1_HUMAN	0	0	50.0 AA STEP	50Step_Domain_p250.0_to_300.0	250	300	50			1	0	0	0	0	0	0	0	0	0	0	0	0	0	0	0	0	0	0	0	0	0	0	0	0	0	0	0	0	0
KTN1_HUMAN	1	0	50.0 AA STEP	50Step_Domain_p300.0_to_350.0	300	350	50	GELTTLIHQLQEK SGVIQDALK GELTTLIHQLQEK		0	0.02	0	0	2	0	0	0	0	0	0	0	2	0	1	0	0	0	1	0	0	0	0	0	0	0	1	0	1	0
KTN1_HUMAN	0	0	50.0 AA STEP	50Step_Domain_p350.0_to_400.0	350	400	50			1	0	0	0	0	0	0	0	0	0	0	0	0	0	0	0	0	0	0	0	0	0	0	0	0	0	0	0	0	0
KTN1_HUMAN	0	0	50.0 AA STEP	50Step_Domain_p400.0_to_450.0	400	450	50	DAVSNTTNQLESK DAVSNTTNQLESK		0.2688	0	0	0	0	0	0	0	2	0	0	0	0	0	1	0	0	0	0	0	0	0	1	0	0	0	0	0	1	0
KTN1_HUMAN	0	0	50.0 AA STEP	50Step_Domain_p450.0_to_500.0	450	500	50			1	0	0	0	0	0	0	0	0	0	0	0	0	0	0	0	0	0	0	0	0	0	0	0	0	0	0	0	0	0
KTN1_HUMAN	0	0	50.0 AA STEP	50Step_Domain_p500.0_to_550.0	500	550	50			1	0	0	0	0	0	0	0	0	0	0	0	0	0	0	0	0	0	0	0	0	0	0	0	0	0	0	0	0	0
KTN1_HUMAN	0	0	50.0 AA STEP	50Step_Domain_p550.0_to_600.0	550	600	50			1	0	0	0	0	0	0	0	0	0	0	0	0	0	0	0	0	0	0	0	0	0	0	0	0	0	0	0	0	0
KTN1_HUMAN	0	0	50.0 AA STEP	50Step_Domain_p600.0_to_650.0	600	650	50			1	0	0	0	0	0	0	0	0	0	0	0	0	0	0	0	0	0	0	0	0	0	0	0	0	0	0	0	0	0
KTN1_HUMAN	0	0	50.0 AA STEP	50Step_Domain_p650.0_to_700.0	650	700	50	LLEEQLQHEISNKMEEFK LQALANEQAAAAHELEK		1	0	0	0	0	0	0	0	0	0	0	0	0	0	1	0	0	0	0	0	0	0	0	0	0	0	0	0	2	0
KTN1_HUMAN	0	0	50.0 AA STEP	50Step_Domain_p700.0_to_750.0	700	750	50	LLEEQLQHEISNKMEEFK		1	0	0	0	0	0	0	0	0	0	0	0	0	0	1	0	0	0	0	0	0	0	0	0	0	0	0	0	1	0
KTN1_HUMAN	0	0	50.0 AA STEP	50Step_Domain_p750.0_to_800.0	750	800	50	QNDQVSFASLVEELKK		1	0	0	0	0	0	0	0	0	0	0	0	0	0	1	0	0	0	0	0	0	0	0	0	0	0	0	0	1	0
KTN1_HUMAN	1	0	50.0 AA STEP	50Step_Domain_p800.0_to_850.0	800	850	50	ALKEEIGNVQLEK SVEELLEAELLK ALKEEIGNVQLEK QNDQVSFASLVEELKK SVEELLEAELLK		0	0.02	0	0	0	0	0	0	0	0	0	0	3	0	2	0	0	0	0	0	0	0	0	0	0	0	2	0	4	0
KTN1_HUMAN	0	0	50.0 AA STEP	50Step_Domain_p850.0_to_900.0	850	900	50	ALKEEIGNVQLEK ALKEEIGNVQLEK		0.2688	0	0	0	0	0	0	0	0	0	0	0	2	0	1	0	0	0	0	0	0	0	0	0	0	0	1	0	2	0
KTN1_HUMAN	0	0	50.0 AA STEP	50Step_Domain_p900.0_to_950.0	900	950	50			1	0	0	0	0	0	0	0	0	0	0	0	0	0	0	0	0	0	0	0	0	0	0	0	0	0	0	0	0	0
KTN1_HUMAN	1	0	50.0 AA STEP	50Step_Domain_p950.0_to_1000.0	950	1000	50	TQLLQDVQDENKLFK TQLLQDVQDENKLFK		0.0168	0.02	0	0	2	0	0	0	2	0	0	0	0	0	0	0	0	0	1	0	0	0	1	0	0	0	0	0	0	0
KTN1_HUMAN	0	0	50.0 AA STEP	50Step_Domain_p1000.0_to_1050.0	1000	1050	50			1	0	0	0	0	0	0	0	0	0	0	0	0	0	0	0	0	0	0	0	0	0	0	0	0	0	0	0	0	0
KTN1_HUMAN	0	0	50.0 AA STEP	50Step_Domain_p1050.0_to_1100.0	1050	1100	50	VSVPSNLSYGEWLHGFEK		1	0	0	0	0	0	0	0	0	0	0	0	0	0	1	0	0	0	0	0	0	0	0	0	0	0	0	0	1	0
KTN1_HUMAN	0	0	50.0 AA STEP	50Step_Domain_p1100.0_to_1150.0	1100	1150	50			1	0	0	0	0	0	0	0	0	0	0	0	0	0	0	0	0	0	0	0	0	0	0	0	0	0	0	0	0	0
KTN1_HUMAN	0	0	50.0 AA STEP	50Step_Domain_p1150.0_to_1200.0	1150	1200	50			1	0	0	0	0	0	0	0	0	0	0	0	0	0	0	0	0	0	0	0	0	0	0	0	0	0	0	0	0	0
KTN1_HUMAN	0	0	50.0 AA STEP	50Step_Domain_p1200.0_to_1250.0	1200	1250	50			1	0	0	0	0	0	0	0	0	0	0	0	0	0	0	0	0	0	0	0	0	0	0	0	0	0	0	0	0	0
KTN1_HUMAN	0	0	50.0 AA STEP	50Step_Domain_p1250.0_to_1300.0	1250	1300	50			1	0	0	0	0	0	0	0	0	0	0	0	0	0	0	0	0	0	0	0	0	0	0	0	0	0	0	0	0	0
KTN1_HUMAN	0	0	50.0 AA STEP	50Step_Domain_p1300.0_to_1350.0	1300	1350	50			1	0	0	0	0	0	0	0	0	0	0	0	0	0	0	0	0	0	0	0	0	0	0	0	0	0	0	0	0	0
KTN1_HUMAN	0	0	50.0 AA STEP	50Step_Domain_p1350.0_to_1357.0	1350	1357	7			1	0	0	0	0	0	0	0	0	0	0	0	0	0	0	0	0	0	0	0	0	0	0	0	0	0	0	0	0	0
LMNA_HUMAN	3	4	50.0 AA STEP	50Step_Domain_p0_to_50	0	50	50	LQEKEDLQELNDR SGAQASSTPLSPTR LQEKEDLQELNDR SGAQASSTPLSPTR LQEKEDLQELNDR SGAQASSTPLSPTR LQEKEDLQELNDR SGAQASSTPLSPTR LQEKEDLQELNDR SGAQASSTPLSPTR LQEKEDLQELNDR SGAQASSTPLSPTR EDLQELNDR LQEKEDLQELNDR SGAQASSTPLSPTR	LQEKEDLQELNDR SGAQASSTPLSPTR LQEKEDLQELNDR SGAQASSTPLSPTR LQEKEDLQELNDR SGAQASSTPLSPTR LQEKEDLQELNDR SGAQASSTPLSPTR LQEKEDLQELNDR SGAQASSTPLSPTR LQEKEDLQELNDR SGAQASSTPLSPTR LQEKEDLQELNDR SGAQASSTPLSPTR	1	-0.02	3	4	3	4	3	4	3	3	3	4	2	4	3	3	3	3	3	3	3	3	3	2	3	3	3	3	4	3
LMNA_HUMAN	4	4	50.0 AA STEP	50Step_Domain_p50.0_to_100.0	50	100	50	AAYEAELGDAR AAYEAELGDARK ITESEEVVSR SLETENAGLR AAYEAELGDAR AAYEAELGDARK ITESEEVVSR SLETENAGLR AAYEAELGDAR AAYEAELGDARK ITESEEVVSR SLETENAGLR AAYEAELGDAR ITESEEVVSR SLETENAGLR AAYEAELGDAR AAYEAELGDARK ITESEEVVSR SLETENAGLR AAYEAELGDAR ITESEEVVSR SLETENAGLR AAYEAELGDAR ITESEEVVSR SLETENAGLR	AAYEAELGDAR ITESEEVVSR SLETENAGLR AAYEAELGDAR ITESEEVVSR SLETENAGLR AAYEAELGDAR ITESEEVVSR SLETENAGLR AAYEAELGDAR ITESEEVVSR AAYEAELGDAR ITESEEVVSR SLETENAGLR AAYEAELGDAR ITESEEVVSR SLETENAGLR AAYEAELGDAR ITESEEVVSR SLETENAGLR	1	0	4	5	4	5	5	5	3	3	5	4	2	4	3	4	5	4	4	4	5	4	3	2	4	3	3	3	4	4
LMNA_HUMAN	7	7	50.0 AA STEP	50Step_Domain_p100.0_to_150.0	100	150	50	DLEALLNSK EAALSTALSEK EGDLIAAQAR KEGDLIAAQAR LKDLEALLNSK DLEALLNSK EGDLIAAQAR KEGDLIAAQAR LKDLEALLNSK DLEALLNSK EAALSTALSEK EGDLIAAQAR KEGDLIAAQAR LKDLEALLNSK DLEALLNSK EGDLIAAQAR KEGDLIAAQAR LKDLEALLNSK DLEALLNSK EAALSTALSEK KEGDLIAAQAR LKDLEALLNSK DLEALLNSK EAALSTALSEK EGDLIAAQAR KEGDLIAAQAR LKDLEALLNSK DLEALLNSK EAALSTALSEK EGDLIAAQAR KEGDLIAAQAR LKDLEALLNSK	DLEALLNSK EAALSTALSEK EGDLIAAQAR KEGDLIAAQAR LKDLEALLNSK DLEALLNSK EAALSTALSEK KEGDLIAAQAR LKDLEALLNSK EAALSTALSEK KEGDLIAAQAR LKDLEALLNSK DLEALLNSK EAALSTALSEK KEGDLIAAQAR LKDLEALLNSK DLEALLNSK EAALSTALSEK KEGDLIAAQAR LKDLEALLNSK DLEALLNSK EAALSTALSEK KEGDLIAAQAR LKDLEALLNSK DLEALLNSK EAALSTALSEK EGDLIAAQAR KEGDLIAAQAR LKDLEALLNSK	1	0	7	9	6	5	6	7	7	7	6	6	8	6	7	6	8	7	6	4	6	5	7	5	5	5	9	5	9	6
LMNA_HUMAN	7	10	50.0 AA STEP	50Step_Domain_p150.0_to_200.0	150	200	50	EAALSTALSEK KQLQDEMLR LEAALGEAK LQTMKEELDFQK QLQDEMLR RTLEGELHDLR TLEGELHDLR KQLQDEMLR LEAALGEAK LQTMKEELDFQK QLQDEMLR RTLEGELHDLR TLEGELHDLR EAALSTALSEK KQLQDEMLR LEAALGEAK QLQDEMLR RTLEGELHDLR TLEGELHDLR KQLQDEMLR LEAALGEAK LQTMKEELDFQK QLQDEMLR RTLEGELHDLR TLEGELHDLR EAALSTALSEK KQLQDEMLR LEAALGEAK LQTMKEELDFQK QLQDEMLR RTLEGELHDLR TLEGELHDLR EAALSTALSEK LEAALGEAK LQTMKEELDFQK QLQDEMLR RTLEGEL…	EAALSTALSEK KQLQDEMLR LQTMKEELDFQK RTLEGELHDLR TLEGELHDLR EAALSTALSEK KQLQDEMLR LEAALGEAK LQTMKEELDFQK QLQDEMLR RTLEGELHDLR TLEGELHDLR EAALSTALSEK KQLQDEMLR LEAALGEAK LQTMKEELDFQK QLQDEMLR RTLEGELHDLR TLEGELHDLR EAALSTALSEK KQLQDEMLR LQTMKEELDFQK QLQDEMLR TLEGELHDLR EAALSTALSEK KQLQDEMLR LEAALGEAK LQTMKEELDFQK QLQDEMLR RTLEGELHDLR TLEGELHDLR EAALSTALSEK LEAALGEAK LQTMKEELDFQK QLQDEMLR RTLEGELHDLR…	0.0028	-0.06	8	9	7	11	7	11	7	7	9	10	7	9	7	10	10	7	7	8	7	8	7	5	8	8	8	7	9	9
LMNA_HUMAN	6	4	50.0 AA STEP	50Step_Domain_p200.0_to_250.0	200	250	50	AQHEDQVEQYKK AQHEDQVEQYKKELEK LADALQELR LQTMKEELDFQK NIYSEELRETK AQHEDQVEQYK AQHEDQVEQYKK AQHEDQVEQYKKELEK LADALQELR LQTMKEELDFQK NIYSEELR NIYSEELRETK AQHEDQVEQYK LADALQELR NIYSEELR NIYSEELRETK AQHEDQVEQYKK AQHEDQVEQYKKELEK LADALQELR LQTMKEELDFQK NIYSEELR NIYSEELRETK AQHEDQVEQYKK LADALQELR LQTMKEELDFQK AQHEDQVEQYK AQHEDQVEQYKK LADALQELR LQTMKEELDFQK NIYSEELRETK AQHEDQVEQYK AQHEDQVEQYKK LADALQELR …	LADALQELR LQTMKEELDFQK LADALQELR LQTMKEELDFQK NIYSEELRETK LADALQELR LQTMKEELDFQK NIYSEELRETK LADALQELR LQTMKEELDFQK NIYSEELRETK LQTMKEELDFQK AQHEDQVEQYK LADALQELR LQTMKEELDFQK AQHEDQVEQYK AQHEDQVEQYKK LADALQELR LQTMKEELDFQK NIYSEELR	0.0028	0.04	6	4	8	4	4	4	7	4	5	1	7	4	6	7	7	3	8	3	4	3	7	3	4	1	8	3	8	7
LMNA_HUMAN	6	6	50.0 AA STEP	50Step_Domain_p250.0_to_300.0	250	300	50	AQHEDQVEQYKK AQHEDQVEQYKKELEK IDSLSAQLSQLQK NSNLVGAAHEELQQSR AQHEDQVEQYK AQHEDQVEQYKK AQHEDQVEQYKKELEK IDSLSAQLSQLQK NSNLVGAAHEELQQSR AQHEDQVEQYK IDSLSAQLSQLQK NSNLVGAAHEELQQSR AQHEDQVEQYKK AQHEDQVEQYKKELEK IDSLSAQLSQLQK NSNLVGAAHEELQQSR AQHEDQVEQYKK IDSLSAQLSQLQK NSNLVGAAHEELQQSR AQHEDQVEQYK AQHEDQVEQYKK IDSLSAQLSQLQK NSNLVGAAHEELQQSR AQHEDQVEQYK AQHEDQVEQYKK IDSLSAQLSQLQK NSNLVGAAHEELQQSR	IDSLSAQLSQLQK NSNLVGAAHEELQQSR IDSLSAQLSQLQK NSNLVGAAHEELQQSR IDSLSAQLSQLQK NSNLVGAAHEELQQSR IDSLSAQLSQLQK NSNLVGAAHEELQQSR IDSLSAQLSQLQK NSNLVGAAHEELQQSR AQHEDQVEQYK IDSLSAQLSQLQK NSNLVGAAHEELQQSR AQHEDQVEQYK AQHEDQVEQYKK IDSLSAQLSQLQK NSNLVGAAHEELQQSR	1	0	5	5	7	4	6	7	7	7	6	4	7	7	5	6	6	4	7	3	6	5	7	5	5	3	8	6	7	6
LMNA_HUMAN	4	6	50.0 AA STEP	50Step_Domain_p300.0_to_350.0	300	350	50	DLEDSLAR IDSLSAQLSQLQK LRDLEDSLAR DLEDSLAR IDSLSAQLSQLQK LRDLEDSLAR IDSLSAQLSQLQK LRDLEDSLAR IDSLSAQLSQLQK LRDLEDSLAR DLEDSLAR IDSLSAQLSQLQK LRDLEDSLAR DLEDSLAR IDSLSAQLSQLQK LRDLEDSLAR DLEDSLAR IDSLSAQLSQLQK LRDLEDSLAR	DLEDSLAR IDSLSAQLSQLQK LRDLEDSLAR DLEDSLAR IDSLSAQLSQLQK LRDLEDSLAR DLEDSLAR IDSLSAQLSQLQK LRDLEDSLAR DLEDSLAR IDSLSAQLSQLQK LRDLEDSLAR IDSLSAQLSQLQK LRDLEDSLAR DLEDSLAR IDSLSAQLSQLQK LRDLEDSLAR DLEDSLAR IDSLSAQLSQLQK LRDLEDSLAR	0.5656	-0.04	3	5	5	5	5	7	4	7	5	4	5	6	4	5	4	4	5	4	5	5	4	5	4	3	6	5	5	5
LMNA_HUMAN	5	4	50.0 AA STEP	50Step_Domain_p350.0_to_400.0	350	400	50	KLLEGEEER LLEGEEER LSPSPTSQR MQQQLDEYQELLDIK KLLEGEEER LLEGEEER LSPSPTSQR MQQQLDEYQELLDIK KLLEGEEER LALDMEIHAYR LLEGEEER LSPSPTSQR MQQQLDEYQELLDIK LALDMEIHAYR LLEGEEER LSPSPTSQR MQQQLDEYQELLDIK KLLEGEEER LLEGEEER LSPSPTSQR MQQQLDEYQELLDIK KLLEGEEER LALDMEIHAYR LSPSPTSQR MQQQLDEYQELLDIK KLLEGEEER LALDMEIHAYR LLEGEEER LSPSPTSQR MQQQLDEYQELLDIK	KLLEGEEER LLEGEEER LSPSPTSQR MQQQLDEYQELLDIK KLLEGEEER LLEGEEER MQQQLDEYQELLDIK KLLEGEEER MQQQLDEYQELLDIK KLLEGEEER LLEGEEER LSPSPTSQR MQQQLDEYQELLDIK KLLEGEEER LLEGEEER LSPSPTSQR MQQQLDEYQELLDIK KLLEGEEER LLEGEEER LSPSPTSQR MQQQLDEYQELLDIK LLEGEEER LSPSPTSQR MQQQLDEYQELLDIK	1	0.02	4	5	4	4	7	3	5	6	5	5	6	5	7	3	5	4	4	3	7	2	5	4	4	4	7	4	9	3
LMNA_HUMAN	4	3	50.0 AA STEP	50Step_Domain_p400.0_to_450.0	400	450	50	VAVEEVDEEGKFVR SSFSQHAR VAVEEVDEEGKFVR SSFSQHAR VAVEEVDEEGKFVR SSFSQHAR VAVEEVDEEGKFVR SSFSQHAR VAVEEVDEEGKFVR SSFSQHAR VAVEEVDEEGK VAVEEVDEEGKFVR SSFSQHAR VAVEEVDEEGK VAVEEVDEEGKFVR	VAVEEVDEEGKFVR SSFSQHAR VAVEEVDEEGKFVR SSFSQHAR VAVEEVDEEGKFVR VAVEEVDEEGKFVR SSFSQHAR VAVEEVDEEGKFVR VAVEEVDEEGK VAVEEVDEEGKFVR VAVEEVDEEGK VAVEEVDEEGKFVR	1	0.02	3	4	5	4	3	3	5	3	3	3	5	5	5	2	4	3	5	3	3	2	5	2	3	2	6	4	6	2
LMNA_HUMAN	6	4	50.0 AA STEP	50Step_Domain_p450.0_to_500.0	450	500	50	AGQVVTIWAAGAGATHSPPTDLVWK QNGDDPLLTYR SNEDQSMGNWQIK VAVEEVDEEGKFVR AGQVVTIWAAGAGATHSPPTDLVWK SNEDQSMGNWQIK VAVEEVDEEGKFVR SNEDQSMGNWQIK VAVEEVDEEGKFVR SNEDQSMGNWQIK VAVEEVDEEGKFVR SNEDQSMGNWQIK VAVEEVDEEGKFVR QNGDDPLLTYR SNEDQSMGNWQIK VAVEEVDEEGKFVR QNGDDPLLTYR SNEDQSMGNWQIK VAVEEVDEEGKFVR	SNEDQSMGNWQIK VAVEEVDEEGKFVR SNEDQSMGNWQIK VAVEEVDEEGKFVR SNEDQSMGNWQIK VAVEEVDEEGKFVR SNEDQSMGNWQIK VAVEEVDEEGKFVR SNEDQSMGNWQIK VAVEEVDEEGKFVR SNEDQSMGNWQIK VAVEEVDEEGKFVR SNEDQSMGNWQIK VAVEEVDEEGKFVR	0.0154	0.04	7	5	7	4	4	3	6	4	5	4	6	5	5	2	8	4	7	3	4	2	6	3	4	3	7	4	7	2
LMNA_HUMAN	4	3	50.0 AA STEP	50Step_Domain_p500.0_to_550.0	500	550	50	AGQVVTIWAAGAGATHSPPTDLVWK AQNTWGCGNSLR TALINSTGEEVAMR AGQVVTIWAAGAGATHSPPTDLVWK AQNTWGCGNSLR TALINSTGEEVAMR AQNTWGCGNSLR TALINSTGEEVAMR AQNTWGCGNSLR TALINSTGEEVAMR AQNTWGCGNSLR TALINSTGEEVAMR AQNTWGCGNSLR TALINSTGEEVAMR AQNTWGCGNSLR TALINSTGEEVAMR	AQNTWGCGNSLR TALINSTGEEVAMR AQNTWGCGNSLR AQNTWGCGNSLR TALINSTGEEVAMR AQNTWGCGNSLR TALINSTGEEVAMR AQNTWGCGNSLR TALINSTGEEVAMR AQNTWGCGNSLR TALINSTGEEVAMR AQNTWGCGNSLR TALINSTGEEVAMR	1	0.02	5	4	5	1	4	4	4	4	3	5	2	2	3	4	6	3	5	1	4	3	4	3	3	4	3	2	4	4
LMNA_HUMAN	3	3	50.0 AA STEP	50Step_Domain_p550.0_to_600.0	550	600	50	ASASGSGAQVGGPISSGSSASSVTVTR TVLCGTCGQPADK ASASGSGAQVGGPISSGSSASSVTVTR TVLCGTCGQPADK ASASGSGAQVGGPISSGSSASSVTVTR ASASGSGAQVGGPISSGSSASSVTVTR TVLCGTCGQPADK ASASGSGAQVGGPISSGSSASSVTVTR TVLCGTCGQPADK ASASGSGAQVGGPISSGSSASSVTVTR TVLCGTCGQPADK ASASGSGAQVGGPISSGSSASSVTVTR TVLCGTCGQPADK	ASASGSGAQVGGPISSGSSASSVTVTR TVLCGTCGQPADK ASASGSGAQVGGPISSGSSASSVTVTR TVLCGTCGQPADK TVLCGTCGQPADK ASASGSGAQVGGPISSGSSASSVTVTR TVLCGTCGQPADK ASASGSGAQVGGPISSGSSASSVTVTR TVLCGTCGQPADK ASASGSGAQVGGPISSGSSASSVTVTR TVLCGTCGQPADK ASASGSGAQVGGPISSGSSASSVTVTR TVLCGTCGQPADK	1	0	3	2	2	4	2	1	4	4	3	5	2	4	2	4	3	2	2	3	2	1	4	3	3	4	3	3	2	4
LMNA_HUMAN	2	2	50.0 AA STEP	50Step_Domain_p600.0_to_650.0	600	650	50	ASASGSGAQVGGPISSGSSASSVTVTR SVGGSGGGSFGDNLVTR ASASGSGAQVGGPISSGSSASSVTVTR ASASGSGAQVGGPISSGSSASSVTVTR ASASGSGAQVGGPISSGSSASSVTVTR ASASGSGAQVGGPISSGSSASSVTVTR ASASGSGAQVGGPISSGSSASSVTVTR SVGGSGGGSFGDNLVTR ASASGSGAQVGGPISSGSSASSVTVTR SVGGSGGGSFGDNLVTR	ASASGSGAQVGGPISSGSSASSVTVTR ASASGSGAQVGGPISSGSSASSVTVTR ASASGSGAQVGGPISSGSSASSVTVTR ASASGSGAQVGGPISSGSSASSVTVTR ASASGSGAQVGGPISSGSSASSVTVTR ASASGSGAQVGGPISSGSSASSVTVTR	1	0	3	1	1	3	2	0	3	3	2	4	2	2	2	3	3	1	1	2	2	0	3	2	2	3	3	2	2	3
LMNA_HUMAN	0	0	50.0 AA STEP	50Step_Domain_p650.0_to_664.0	650	664	14			1	0	0	0	0	0	0	0	0	0	0	0	0	0	0	0	0	0	0	0	0	0	0	0	0	0	0	0	0	0
LORI_HUMAN	3	2	50.0 AA STEP	50Step_Domain_p0_to_50	0	50	50	KQPTPQPPVDCVK QPTPQPPVDCVK KQPTPQPPVDCVK QPTPQPPVDCVK KQPTPQPPVDCVK QPTPQPPVDCVK KQPTPQPPVDCVK QPTPQPPVDCVK KQPTPQPPVDCVK QPTPQPPVDCVK KQPTPQPPVDCVK QPTPQPPVDCVK KQPTPQPPVDCVK QPTPQPPVDCVK	KQPTPQPPVDCVK QPTPQPPVDCVK KQPTPQPPVDCVK QPTPQPPVDCVK KQPTPQPPVDCVK KQPTPQPPVDCVK KQPTPQPPVDCVK QPTPQPPVDCVK KQPTPQPPVDCVK QPTPQPPVDCVK KQPTPQPPVDCVK QPTPQPPVDCVK	0	0.02	3	3	3	3	3	2	2	2	3	2	3	3	3	2	2	4	4	4	4	3	2	1	4	2	3	3	2	2
LORI_HUMAN	0	0	50.0 AA STEP	50Step_Domain_p50.0_to_100.0	50	100	50			1	0	0	0	0	0	0	0	0	0	0	0	0	0	0	0	0	0	0	0	0	0	0	0	0	0	0	0	0	0
LORI_HUMAN	0	0	50.0 AA STEP	50Step_Domain_p100.0_to_150.0	100	150	50			1	0	0	0	0	0	0	0	0	0	0	0	0	0	0	0	0	0	0	0	0	0	0	0	0	0	0	0	0	0
LORI_HUMAN	0	0	50.0 AA STEP	50Step_Domain_p150.0_to_200.0	150	200	50			1	0	0	0	0	0	0	0	0	0	0	0	0	0	0	0	0	0	0	0	0	0	0	0	0	0	0	0	0	0
LORI_HUMAN	0	0	50.0 AA STEP	50Step_Domain_p200.0_to_250.0	200	250	50			1	0	0	0	0	0	0	0	0	0	0	0	0	0	0	0	0	0	0	0	0	0	0	0	0	0	0	0	0	0
LORI_HUMAN	0	0	50.0 AA STEP	50Step_Domain_p250.0_to_300.0	250	300	50	GVPICHQTQQK GVPICHQTQQK	GVPICHQTQQK GVPICHQTQQK	1	0	0	0	1	1	1	1	0	0	0	0	0	0	0	0	0	0	1	1	1	1	0	0	0	0	0	0	0	0
LORI_HUMAN	2	2	50.0 AA STEP	50Step_Domain_p300.0_to_312.0	300	312	12	QAPTWPSK GVPICHQTQQK QAPTWPSK GVPICHQTQQK QAPTWPSK QAPTWPSK QAPTWPSK QAPTWPSK QAPTWPSK	QAPTWPSK GVPICHQTQQK QAPTWPSK GVPICHQTQQK QAPTWPSK QAPTWPSK QAPTWPSK QAPTWPSK QAPTWPSK	0.9387	0	2	2	2	2	2	2	2	3	2	2	2	2	2	2	1	2	3	3	3	3	2	2	2	2	2	2	1	2
MOES_HUMAN	0	0	50.0 AA STEP	50Step_Domain_p0_to_50	0	50	50			1	0	0	0	0	0	0	0	0	0	0	0	0	0	0	0	0	0	0	0	0	0	0	0	0	0	0	0	0	0
MOES_HUMAN	0	0	50.0 AA STEP	50Step_Domain_p50.0_to_100.0	50	100	50			1	0	0	0	0	0	0	0	0	0	0	0	0	0	0	0	0	0	0	0	0	0	0	0	0	0	0	0	0	0
MOES_HUMAN	0	0	50.0 AA STEP	50Step_Domain_p100.0_to_150.0	100	150	50			1	0	0	0	0	0	0	0	0	0	0	0	0	0	0	0	0	0	0	0	0	0	0	0	0	0	0	0	0	0
MOES_HUMAN	1	0	50.0 AA STEP	50Step_Domain_p150.0_to_200.0	150	200	50	EDAVLEYLK EDAVLEYLK EDAVLEYLK IQVWHEEHR EDAVLEYLK EDAVLEYLK EDAVLEYLK		0	0.02	1	0	1	0	1	0	1	0	0	0	1	0	1	0	1	0	1	0	2	0	1	0	0	0	1	0	1	0
MOES_HUMAN	0	0	50.0 AA STEP	50Step_Domain_p200.0_to_250.0	200	250	50			1	0	0	0	0	0	0	0	0	0	0	0	0	0	0	0	0	0	0	0	0	0	0	0	0	0	0	0	0	0
MOES_HUMAN	0	0	50.0 AA STEP	50Step_Domain_p250.0_to_300.0	250	300	50			1	0	0	0	0	0	0	0	0	0	0	0	0	0	0	0	0	0	0	0	0	0	0	0	0	0	0	0	0	0
MOES_HUMAN	0	0	50.0 AA STEP	50Step_Domain_p300.0_to_350.0	300	350	50			1	0	0	0	0	0	0	0	0	0	0	0	0	0	0	0	0	0	0	0	0	0	0	0	0	0	0	0	0	0
MOES_HUMAN	0	0	50.0 AA STEP	50Step_Domain_p350.0_to_400.0	350	400	50	ALELEQER		1	0	0	0	0	0	0	0	0	0	0	0	1	0	0	0	0	0	0	0	0	0	0	0	0	0	1	0	0	0
MOES_HUMAN	1	0	50.0 AA STEP	50Step_Domain_p400.0_to_450.0	400	450	50	AQMVQEDLEK AQMVQEDLEK AQMVQEDLEK ESEAVEWQQK AQMVQEDLEK ISQLEMAR AQMVQEDLEK AQMVQEDLEK ISQLEMAR		0	0.02	1	0	1	0	1	0	1	0	0	0	1	0	1	0	1	0	1	0	2	0	2	0	0	0	1	0	2	0
MOES_HUMAN	1	0	50.0 AA STEP	50Step_Domain_p450.0_to_500.0	450	500	50	AQMVQEDLEK AQMVQEDLEK AQMVQEDLEK AQMVQEDLEK AQMVQEDLEK AQMVQEDLEK		0	0.02	1	0	1	0	1	0	1	0	0	0	1	0	1	0	1	0	1	0	1	0	1	0	0	0	1	0	1	0
MOES_HUMAN	1	0	50.0 AA STEP	50Step_Domain_p500.0_to_550.0	500	550	50	ALTSELANAR ALTSELANAR ALTSELANAR ALTSELANAR ALTSELANAR		0	0.02	0	0	1	0	1	0	1	0	0	0	1	0	1	0	0	0	1	0	1	0	1	0	0	0	1	0	1	0
MOES_HUMAN	0	0	50.0 AA STEP	50Step_Domain_p550.0_to_577.0	550	577	27			1	0	0	0	0	0	0	0	0	0	0	0	0	0	0	0	0	0	0	0	0	0	0	0	0	0	0	0	0	0
MYL6_HUMAN	3	4	50.0 AA STEP	50Step_Domain_p0_to_50	0	50	50	ALGQNPTNAEVLK ILYSQCGDVMR ALGQNPTNAEVLK EAFQLFDR ILYSQCGDVMR ALGQNPTNAEVLK ILYSQCGDVMR ALGQNPTNAEVLK ILYSQCGDVMR ALGQNPTNAEVLK ILYSQCGDVMR ALGQNPTNAEVLK EAFQLFDR ILYSQCGDVMR ALGQNPTNAEVLK EAFQLFDR ILYSQCGDVMR	ALGQNPTNAEVLK ILYSQCGDVMR ALGQNPTNAEVLK ILYSQCGDVMR ALGQNPTNAEVLK EAFQLFDR ILYSQCGDVMR ALGQNPTNAEVLK EAFQLFDR ILYSQCGDVMR ALGQNPTNAEVLK EAFQLFDR ILYSQCGDVMR ALGQNPTNAEVLK EAFQLFDR ALGQNPTNAEVLK EAFQLFDR ILYSQCGDVMR	0.0276	-0.02	3	3	4	4	3	4	3	4	3	4	3	3	3	4	3	2	3	2	3	4	3	4	2	4	4	3	4	4
MYL6_HUMAN	2	2	50.0 AA STEP	50Step_Domain_p50.0_to_100.0	50	100	50	DQGTYEDYVEGLR NKDQGTYEDYVEGLR NKDQGTYEDYVEGLR DQGTYEDYVEGLR NKDQGTYEDYVEGLR DQGTYEDYVEGLR NKDQGTYEDYVEGLR NKDQGTYEDYVEGLR NKDQGTYEDYVEGLR DQGTYEDYVEGLR NKDQGTYEDYVEGLR VFDKEGNGTVMGAEIR VLDFEHFLPMLQTVAK	NKDQGTYEDYVEGLR DQGTYEDYVEGLR NKDQGTYEDYVEGLR NKDQGTYEDYVEGLR DQGTYEDYVEGLR NKDQGTYEDYVEGLR DQGTYEDYVEGLR NKDQGTYEDYVEGLR DQGTYEDYVEGLR NKDQGTYEDYVEGLR	0.146	0	2	2	1	0	2	2	2	1	2	2	2	2	3	2	2	1	1	0	2	2	2	1	1	2	3	2	5	2
MYL6_HUMAN	1	1	50.0 AA STEP	50Step_Domain_p100.0_to_150.0	100	150	50	HVLVTLGEK HVLVTLGEK HVLVTLGEK HVLVTLGEK HVLVTLGEK HVLVTLGEK HVLVTLGEK VFDKEGNGTVMGAEIR	HVLVTLGEK HVLVTLGEK HVLVTLGEK HVLVTLGEK HVLVTLGEK HVLVTLGEK HVLVTLGEK	1	0	1	2	1	2	1	1	1	1	2	1	1	1	1	1	1	1	1	1	1	1	1	1	1	1	1	1	2	1
MYL6_HUMAN	0	0	50.0 AA STEP	50Step_Domain_p150.0_to_151.0	150	151	1			1	0	0	0	0	0	0	0	0	0	0	0	0	0	0	0	0	0	0	0	0	0	0	0	0	0	0	0	0	0
MYOF_HUMAN	0	0	50.0 AA STEP	50Step_Domain_p0_to_50	0	50	50			1	0	0	0	0	0	0	0	0	0	0	0	0	0	0	0	0	0	0	0	0	0	0	0	0	0	0	0	0	0
MYOF_HUMAN	0	0	50.0 AA STEP	50Step_Domain_p50.0_to_100.0	50	100	50			1	0	0	0	0	0	0	0	0	0	0	0	0	0	0	0	0	0	0	0	0	0	0	0	0	0	0	0	0	0
MYOF_HUMAN	0	0	50.0 AA STEP	50Step_Domain_p100.0_to_150.0	100	150	50	LISLLNEK		1	0	0	0	0	0	0	0	0	0	0	0	0	0	1	0	0	0	0	0	0	0	0	0	0	0	0	0	1	0
MYOF_HUMAN	0	0	50.0 AA STEP	50Step_Domain_p150.0_to_200.0	150	200	50			1	0	0	0	0	0	0	0	0	0	0	0	0	0	0	0	0	0	0	0	0	0	0	0	0	0	0	0	0	0
MYOF_HUMAN	0	0	50.0 AA STEP	50Step_Domain_p200.0_to_250.0	200	250	50			1	0	0	0	0	0	0	0	0	0	0	0	0	0	0	0	0	0	0	0	0	0	0	0	0	0	0	0	0	0
MYOF_HUMAN	0	0	50.0 AA STEP	50Step_Domain_p250.0_to_300.0	250	300	50			1	0	0	0	0	0	0	0	0	0	0	0	0	0	0	0	0	0	0	0	0	0	0	0	0	0	0	0	0	0
MYOF_HUMAN	0	0	50.0 AA STEP	50Step_Domain_p300.0_to_350.0	300	350	50			1	0	0	0	0	0	0	0	0	0	0	0	0	0	0	0	0	0	0	0	0	0	0	0	0	0	0	0	0	0
MYOF_HUMAN	0	0	50.0 AA STEP	50Step_Domain_p350.0_to_400.0	350	400	50			1	0	0	0	0	0	0	0	0	0	0	0	0	0	0	0	0	0	0	0	0	0	0	0	0	0	0	0	0	0
MYOF_HUMAN	1	0	50.0 AA STEP	50Step_Domain_p400.0_to_450.0	400	450	50	LTIYDWDR LTIYDWDR LTIYDWDR LTIYDWDR LTIYDWDR	LTIYDWDR	0.0126	0.02	1	0	1	0	0	1	1	0	0	0	1	0	1	0	1	0	1	0	0	1	1	0	0	0	1	0	1	0
MYOF_HUMAN	0	0	50.0 AA STEP	50Step_Domain_p450.0_to_500.0	450	500	50			1	0	0	0	0	0	0	0	0	0	0	0	0	0	0	0	0	0	0	0	0	0	0	0	0	0	0	0	0	0
MYOF_HUMAN	0	0	50.0 AA STEP	50Step_Domain_p500.0_to_550.0	500	550	50			1	0	0	0	0	0	0	0	0	0	0	0	0	0	0	0	0	0	0	0	0	0	0	0	0	0	0	0	0	0
MYOF_HUMAN	0	0	50.0 AA STEP	50Step_Domain_p550.0_to_600.0	550	600	50			1	0	0	0	0	0	0	0	0	0	0	0	0	0	0	0	0	0	0	0	0	0	0	0	0	0	0	0	0	0
MYOF_HUMAN	0	0	50.0 AA STEP	50Step_Domain_p600.0_to_650.0	600	650	50			1	0	0	0	0	0	0	0	0	0	0	0	0	0	0	0	0	0	0	0	0	0	0	0	0	0	0	0	0	0
MYOF_HUMAN	1	1	50.0 AA STEP	50Step_Domain_p650.0_to_700.0	650	700	50	IPANQLAELWLK LQTNIEALK IPANQLAELWLK LQTNIEALK IPANQLAELWLK LDAVNTLLAMAER LQTNIEALK IPANQLAELWLK LDAVNTLLAMAER IPANQLAELWLK LQTNIEALK LQTNIEALK	LQTNIEALK IPANQLAELWLK LQTNIEALK LQTNIEALK	0.0126	0	1	1	1	0	2	1	1	0	1	1	1	0	1	1	2	1	2	0	3	1	2	0	1	1	1	0	1	1
MYOF_HUMAN	1	1	50.0 AA STEP	50Step_Domain_p700.0_to_750.0	700	750	50	SLSQIHEAAVR ANVTVLDTQIR ANVTVLDTQIR SLSQIHEAAVR ANVTVLDTQIR SLSQIHEAAVR ANVTVLDTQIR SLSQIHEAAVR SLSQIHEAAVR SLSQIHEAAVR	ANVTVLDTQIR ANVTVLDTQIR ANVTVLDTQIR ANVTVLDTQIR	0.0126	0	1	1	1	0	1	1	1	0	2	1	1	0	1	1	1	1	1	0	2	1	2	0	2	1	1	0	1	1
MYOF_HUMAN	0	0	50.0 AA STEP	50Step_Domain_p750.0_to_800.0	750	800	50			1	0	0	0	0	0	0	0	0	0	0	0	0	0	0	0	0	0	0	0	0	0	0	0	0	0	0	0	0	0
MYOF_HUMAN	0	0	50.0 AA STEP	50Step_Domain_p800.0_to_850.0	800	850	50			1	0	0	0	0	0	0	0	0	0	0	0	0	0	0	0	0	0	0	0	0	0	0	0	0	0	0	0	0	0
MYOF_HUMAN	0	0	50.0 AA STEP	50Step_Domain_p850.0_to_900.0	850	900	50			1	0	0	0	0	0	0	0	0	0	0	0	0	0	0	0	0	0	0	0	0	0	0	0	0	0	0	0	0	0
MYOF_HUMAN	0	0	50.0 AA STEP	50Step_Domain_p900.0_to_950.0	900	950	50		SLLTEADAGHTEFTDEVYQNESR	1	0	0	0	0	0	0	0	0	0	0	0	0	0	0	1	0	0	0	0	0	0	0	0	0	0	0	0	0	1
MYOF_HUMAN	0	0	50.0 AA STEP	50Step_Domain_p950.0_to_1000.0	950	1000	50			1	0	0	0	0	0	0	0	0	0	0	0	0	0	0	0	0	0	0	0	0	0	0	0	0	0	0	0	0	0
MYOF_HUMAN	0	0	50.0 AA STEP	50Step_Domain_p1000.0_to_1050.0	1000	1050	50			1	0	0	0	0	0	0	0	0	0	0	0	0	0	0	0	0	0	0	0	0	0	0	0	0	0	0	0	0	0
MYOF_HUMAN	0	0	50.0 AA STEP	50Step_Domain_p1050.0_to_1100.0	1050	1100	50			1	0	0	0	0	0	0	0	0	0	0	0	0	0	0	0	0	0	0	0	0	0	0	0	0	0	0	0	0	0
MYOF_HUMAN	0	0	50.0 AA STEP	50Step_Domain_p1100.0_to_1150.0	1100	1150	50			1	0	0	0	0	0	0	0	0	0	0	0	0	0	0	0	0	0	0	0	0	0	0	0	0	0	0	0	0	0
MYOF_HUMAN	0	0	50.0 AA STEP	50Step_Domain_p1150.0_to_1200.0	1150	1200	50			1	0	0	0	0	0	0	0	0	0	0	0	0	0	0	0	0	0	0	0	0	0	0	0	0	0	0	0	0	0
MYOF_HUMAN	0	0	50.0 AA STEP	50Step_Domain_p1200.0_to_1250.0	1200	1250	50			1	0	0	0	0	0	0	0	0	0	0	0	0	0	0	0	0	0	0	0	0	0	0	0	0	0	0	0	0	0
MYOF_HUMAN	0	0	50.0 AA STEP	50Step_Domain_p1250.0_to_1300.0	1250	1300	50			1	0	0	0	0	0	0	0	0	0	0	0	0	0	0	0	0	0	0	0	0	0	0	0	0	0	0	0	0	0
MYOF_HUMAN	0	0	50.0 AA STEP	50Step_Domain_p1300.0_to_1350.0	1300	1350	50			1	0	0	0	0	0	0	0	0	0	0	0	0	0	0	0	0	0	0	0	0	0	0	0	0	0	0	0	0	0
MYOF_HUMAN	0	0	50.0 AA STEP	50Step_Domain_p1350.0_to_1400.0	1350	1400	50			1	0	0	0	0	0	0	0	0	0	0	0	0	0	0	0	0	0	0	0	0	0	0	0	0	0	0	0	0	0
MYOF_HUMAN	0	0	50.0 AA STEP	50Step_Domain_p1400.0_to_1450.0	1400	1450	50	DIVIEMEDTKPLLASK DIVIEMEDTKPLLASK DIVIEMEDTKPLLASK		0.2562	0	0	0	0	0	1	0	1	0	1	0	0	0	0	0	0	0	0	0	1	0	1	0	1	0	0	0	0	0
MYOF_HUMAN	0	0	50.0 AA STEP	50Step_Domain_p1450.0_to_1500.0	1450	1500	50			1	0	0	0	0	0	0	0	0	0	0	0	0	0	0	0	0	0	0	0	0	0	0	0	0	0	0	0	0	0
MYOF_HUMAN	0	0	50.0 AA STEP	50Step_Domain_p1500.0_to_1550.0	1500	1550	50	GKSDENEDPSVVGEFK ELPDSVPQECTVR GKSDENEDPSVVGEFK		1	0	0	0	0	0	0	0	1	0	0	0	0	0	1	0	0	0	0	0	0	0	1	0	0	0	0	0	2	0
MYOF_HUMAN	1	1	50.0 AA STEP	50Step_Domain_p1550.0_to_1600.0	1550	1600	50	DHYIPNTLNPVFGR DHYIPNTLNPVFGR DHYIPNTLNPVFGR DHYIPNTLNPVFGR DHYIPNTLNPVFGR ELPDSVPQECTVR	DHYIPNTLNPVFGR DHYIPNTLNPVFGR DHYIPNTLNPVFGR DHYIPNTLNPVFGR	1	0	1	1	1	3	0	1	0	0	1	0	1	0	1	1	1	1	1	1	0	1	0	0	1	0	1	0	2	1
MYOF_HUMAN	2	2	50.0 AA STEP	50Step_Domain_p1600.0_to_1650.0	1600	1650	50	DHYIPNTLNPVFGR VGETIIDLENR DHYIPNTLNPVFGR ISVYDYDTFTR VGETIIDLENR ISVYDYDTFTR VGETIIDLENR FGSHCGIPEEYCVSGVNTWR ISVYDYDTFTR VGETIIDLENR DHYIPNTLNPVFGR ISVYDYDTFTR DHYIPNTLNPVFGR VGETIIDLENR DHYIPNTLNPVFGR VGETIIDLENR	DHYIPNTLNPVFGR VGETIIDLENR DHYIPNTLNPVFGR ISVYDYDTFTR DHYIPNTLNPVFGR VGETIIDLENR ISVYDYDTFTR VGETIIDLENR DHYIPNTLNPVFGR VGETIIDLENR	0.0126	0	1	3	2	5	1	2	2	0	2	3	2	0	1	2	2	2	3	2	2	2	3	0	2	2	2	0	2	2
MYOF_HUMAN	0	0	50.0 AA STEP	50Step_Domain_p1650.0_to_1700.0	1650	1700	50	FGSHCGIPEEYCVSGVNTWR		1	0	0	0	0	0	0	0	1	0	0	0	0	0	0	0	0	0	0	0	0	0	1	0	0	0	0	0	0	0
MYOF_HUMAN	0	0	50.0 AA STEP	50Step_Domain_p1700.0_to_1750.0	1700	1750	50			1	0	0	0	0	0	0	0	0	0	0	0	0	0	0	0	0	0	0	0	0	0	0	0	0	0	0	0	0	0
MYOF_HUMAN	0	0	50.0 AA STEP	50Step_Domain_p1750.0_to_1800.0	1750	1800	50			1	0	0	0	0	0	0	0	0	0	0	0	0	0	0	0	0	0	0	0	0	0	0	0	0	0	0	0	0	0
MYOF_HUMAN	0	0	50.0 AA STEP	50Step_Domain_p1800.0_to_1850.0	1800	1850	50	GWIPGNEENK		1	0	1	0	0	0	0	0	0	0	0	0	0	0	0	0	1	0	0	0	0	0	0	0	0	0	0	0	0	0
MYOF_HUMAN	0	0	50.0 AA STEP	50Step_Domain_p1850.0_to_1900.0	1850	1900	50			1	0	0	0	0	0	0	0	0	0	0	0	0	0	0	0	0	0	0	0	0	0	0	0	0	0	0	0	0	0
MYOF_HUMAN	0	0	50.0 AA STEP	50Step_Domain_p1900.0_to_1950.0	1900	1950	50			1	0	0	0	0	0	0	0	0	0	0	0	0	0	0	0	0	0	0	0	0	0	0	0	0	0	0	0	0	0
MYOF_HUMAN	0	0	50.0 AA STEP	50Step_Domain_p1950.0_to_2000.0	1950	2000	50			1	0	0	0	0	0	0	0	0	0	0	0	0	0	0	0	0	0	0	0	0	0	0	0	0	0	0	0	0	0
MYOF_HUMAN	0	0	50.0 AA STEP	50Step_Domain_p2000.0_to_2050.0	2000	2050	50			1	0	0	0	0	0	0	0	0	0	0	0	0	0	0	0	0	0	0	0	0	0	0	0	0	0	0	0	0	0
MYOF_HUMAN	0	0	50.0 AA STEP	50Step_Domain_p2050.0_to_2061.0	2050	2061	11			1	0	0	0	0	0	0	0	0	0	0	0	0	0	0	0	0	0	0	0	0	0	0	0	0	0	0	0	0	0
NLTP_HUMAN	0	0	50.0 AA STEP	50Step_Domain_p0_to_50	0	50	50			1	0	0	0	0	0	0	0	0	0	0	0	0	0	0	0	0	0	0	0	0	0	0	0	0	0	0	0	0	0
NLTP_HUMAN	0	0	50.0 AA STEP	50Step_Domain_p50.0_to_100.0	50	100	50			1	0	0	0	0	0	0	0	0	0	0	0	0	0	0	0	0	0	0	0	0	0	0	0	0	0	0	0	0	0
NLTP_HUMAN	0	0	50.0 AA STEP	50Step_Domain_p100.0_to_150.0	100	150	50			1	0	0	0	0	0	0	0	0	0	0	0	0	0	0	0	0	0	0	0	0	0	0	0	0	0	0	0	0	0
NLTP_HUMAN	0	0	50.0 AA STEP	50Step_Domain_p150.0_to_200.0	150	200	50			1	0	0	0	0	0	0	0	0	0	0	0	0	0	0	0	0	0	0	0	0	0	0	0	0	0	0	0	0	0
NLTP_HUMAN	0	0	50.0 AA STEP	50Step_Domain_p200.0_to_250.0	200	250	50			1	0	0	0	0	0	0	0	0	0	0	0	0	0	0	0	0	0	0	0	0	0	0	0	0	0	0	0	0	0
NLTP_HUMAN	0	0	50.0 AA STEP	50Step_Domain_p250.0_to_300.0	250	300	50			1	0	0	0	0	0	0	0	0	0	0	0	0	0	0	0	0	0	0	0	0	0	0	0	0	0	0	0	0	0
NLTP_HUMAN	0	0	50.0 AA STEP	50Step_Domain_p300.0_to_350.0	300	350	50			1	0	0	0	0	0	0	0	0	0	0	0	0	0	0	0	0	0	0	0	0	0	0	0	0	0	0	0	0	0
NLTP_HUMAN	0	0	50.0 AA STEP	50Step_Domain_p350.0_to_400.0	350	400	50			1	0	0	0	0	0	0	0	0	0	0	0	0	0	0	0	0	0	0	0	0	0	0	0	0	0	0	0	0	0
NLTP_HUMAN	0	0	50.0 AA STEP	50Step_Domain_p400.0_to_450.0	400	450	50	KLEEEGEQFVK MGFPEAASSFR KLEEEGEQFVK KLEEEGEQFVK MGFPEAASSFR	KLEEEGEQFVK MGFPEAASSFR	0.0462	0	1	0	1	0	1	1	0	0	0	0	0	0	0	0	2	0	1	0	2	2	0	0	0	0	0	0	0	0
NLTP_HUMAN	0	0	50.0 AA STEP	50Step_Domain_p450.0_to_500.0	450	500	50	KLEEEGEQFVK KLEEEGEQFVK KLEEEGEQFVK	KLEEEGEQFVK	0.0462	0	1	0	1	0	1	1	0	0	0	0	0	0	0	0	1	0	1	0	1	1	0	0	0	0	0	0	0	0
NLTP_HUMAN	0	0	50.0 AA STEP	50Step_Domain_p500.0_to_547.0	500	547	47	MNPQSAFFQGK MNPQSAFFQGK MNPQSAFFQGK	MNPQSAFFQGK	0.0462	0	1	0	1	0	1	1	0	0	0	0	0	0	0	0	1	0	1	0	1	1	0	0	0	0	0	0	0	0
NNTM_HUMAN	0	0	50.0 AA STEP	50Step_Domain_p0_to_50	0	50	50			1	0	0	0	0	0	0	0	0	0	0	0	0	0	0	0	0	0	0	0	0	0	0	0	0	0	0	0	0	0
NNTM_HUMAN	0	0	50.0 AA STEP	50Step_Domain_p50.0_to_100.0	50	100	50	VALSPAGVQNLVK		0.6974	0	0	0	0	0	0	0	1	0	0	0	0	0	0	0	0	0	0	0	0	0	1	0	0	0	0	0	0	0
NNTM_HUMAN	0	0	50.0 AA STEP	50Step_Domain_p100.0_to_150.0	100	150	50			1	0	0	0	0	0	0	0	0	0	0	0	0	0	0	0	0	0	0	0	0	0	0	0	0	0	0	0	0	0
NNTM_HUMAN	0	0	50.0 AA STEP	50Step_Domain_p150.0_to_200.0	150	200	50	TTVLAMDQVPR		0.6974	0	0	0	0	0	0	0	0	0	0	0	0	0	1	0	0	0	0	0	0	0	0	0	0	0	0	0	1	0
NNTM_HUMAN	0	0	50.0 AA STEP	50Step_Domain_p200.0_to_250.0	200	250	50			1	0	0	0	0	0	0	0	0	0	0	0	0	0	0	0	0	0	0	0	0	0	0	0	0	0	0	0	0	0
NNTM_HUMAN	0	0	50.0 AA STEP	50Step_Domain_p250.0_to_300.0	250	300	50	AAALEQFK AAALEQFK		0	0	0	0	0	0	0	0	1	0	0	0	0	0	1	0	0	0	0	0	0	0	1	0	0	0	0	0	1	0
NNTM_HUMAN	0	0	50.0 AA STEP	50Step_Domain_p300.0_to_350.0	300	350	50			1	0	0	0	0	0	0	0	0	0	0	0	0	0	0	0	0	0	0	0	0	0	0	0	0	0	0	0	0	0
NNTM_HUMAN	0	0	50.0 AA STEP	50Step_Domain_p350.0_to_400.0	350	400	50			1	0	0	0	0	0	0	0	0	0	0	0	0	0	0	0	0	0	0	0	0	0	0	0	0	0	0	0	0	0
NNTM_HUMAN	0	0	50.0 AA STEP	50Step_Domain_p400.0_to_450.0	400	450	50			1	0	0	0	0	0	0	0	0	0	0	0	0	0	0	0	0	0	0	0	0	0	0	0	0	0	0	0	0	0
NNTM_HUMAN	0	0	50.0 AA STEP	50Step_Domain_p450.0_to_500.0	450	500	50			1	0	0	0	0	0	0	0	0	0	0	0	0	0	0	0	0	0	0	0	0	0	0	0	0	0	0	0	0	0
NNTM_HUMAN	0	0	50.0 AA STEP	50Step_Domain_p500.0_to_550.0	500	550	50			1	0	0	0	0	0	0	0	0	0	0	0	0	0	0	0	0	0	0	0	0	0	0	0	0	0	0	0	0	0
NNTM_HUMAN	0	0	50.0 AA STEP	50Step_Domain_p550.0_to_600.0	550	600	50			1	0	0	0	0	0	0	0	0	0	0	0	0	0	0	0	0	0	0	0	0	0	0	0	0	0	0	0	0	0
NNTM_HUMAN	0	0	50.0 AA STEP	50Step_Domain_p600.0_to_650.0	600	650	50			1	0	0	0	0	0	0	0	0	0	0	0	0	0	0	0	0	0	0	0	0	0	0	0	0	0	0	0	0	0
NNTM_HUMAN	0	0	50.0 AA STEP	50Step_Domain_p650.0_to_700.0	650	700	50			1	0	0	0	0	0	0	0	0	0	0	0	0	0	0	0	0	0	0	0	0	0	0	0	0	0	0	0	0	0
NNTM_HUMAN	0	0	50.0 AA STEP	50Step_Domain_p700.0_to_750.0	700	750	50			1	0	0	0	0	0	0	0	0	0	0	0	0	0	0	0	0	0	0	0	0	0	0	0	0	0	0	0	0	0
NNTM_HUMAN	0	0	50.0 AA STEP	50Step_Domain_p750.0_to_800.0	750	800	50			1	0	0	0	0	0	0	0	0	0	0	0	0	0	0	0	0	0	0	0	0	0	0	0	0	0	0	0	0	0
NNTM_HUMAN	0	0	50.0 AA STEP	50Step_Domain_p800.0_to_850.0	800	850	50			1	0	0	0	0	0	0	0	0	0	0	0	0	0	0	0	0	0	0	0	0	0	0	0	0	0	0	0	0	0
NNTM_HUMAN	0	0	50.0 AA STEP	50Step_Domain_p850.0_to_900.0	850	900	50			1	0	0	0	0	0	0	0	0	0	0	0	0	0	0	0	0	0	0	0	0	0	0	0	0	0	0	0	0	0
NNTM_HUMAN	0	0	50.0 AA STEP	50Step_Domain_p900.0_to_950.0	900	950	50	EANSIIITPGYGLCAAK		0.6974	0	0	0	0	0	0	0	1	0	0	0	0	0	0	0	0	0	0	0	0	0	1	0	0	0	0	0	0	0
NNTM_HUMAN	0	0	50.0 AA STEP	50Step_Domain_p950.0_to_1000.0	950	1000	50			1	0	0	0	0	0	0	0	0	0	0	0	0	0	0	0	0	0	0	0	0	0	0	0	0	0	0	0	0	0
NNTM_HUMAN	0	0	50.0 AA STEP	50Step_Domain_p1000.0_to_1050.0	1000	1050	50			1	0	0	0	0	0	0	0	0	0	0	0	0	0	0	0	0	0	0	0	0	0	0	0	0	0	0	0	0	0
NNTM_HUMAN	0	0	50.0 AA STEP	50Step_Domain_p1050.0_to_1086.0	1050	1086	36			1	0	0	0	0	0	0	0	0	0	0	0	0	0	0	0	0	0	0	0	0	0	0	0	0	0	0	0	0	0
NUCL_HUMAN	0	0	50.0 AA STEP	50Step_Domain_p0_to_50	0	50	50			1	0	0	0	0	0	0	0	0	0	0	0	0	0	0	0	0	0	0	0	0	0	0	0	0	0	0	0	0	0
NUCL_HUMAN	0	0	50.0 AA STEP	50Step_Domain_p50.0_to_100.0	50	100	50			1	0	0	0	0	0	0	0	0	0	0	0	0	0	0	0	0	0	0	0	0	0	0	0	0	0	0	0	0	0
NUCL_HUMAN	0	0	50.0 AA STEP	50Step_Domain_p100.0_to_150.0	100	150	50			1	0	0	0	0	0	0	0	0	0	0	0	0	0	0	0	0	0	0	0	0	0	0	0	0	0	0	0	0	0
NUCL_HUMAN	0	0	50.0 AA STEP	50Step_Domain_p150.0_to_200.0	150	200	50			1	0	0	0	0	0	0	0	0	0	0	0	0	0	0	0	0	0	0	0	0	0	0	0	0	0	0	0	0	0
NUCL_HUMAN	0	0	50.0 AA STEP	50Step_Domain_p200.0_to_250.0	200	250	50			1	0	0	0	0	0	0	0	0	0	0	0	0	0	0	0	0	0	0	0	0	0	0	0	0	0	0	0	0	0
NUCL_HUMAN	0	0	50.0 AA STEP	50Step_Domain_p250.0_to_300.0	250	300	50			1	0	0	0	0	0	0	0	0	0	0	0	0	0	0	0	0	0	0	0	0	0	0	0	0	0	0	0	0	0
NUCL_HUMAN	1	1	50.0 AA STEP	50Step_Domain_p300.0_to_350.0	300	350	50	TGISDVFAK TGISDVFAK FGYVDFESAEDLEK KFGYVDFESAEDLEK TGISDVFAK KFGYVDFESAEDLEK TGISDVFAK KFGYVDFESAEDLEK TGISDVFAK FGYVDFESAEDLEK KFGYVDFESAEDLEK TGISDVFAK	TGISDVFAK TGISDVFAK TGISDVFAK TGISDVFAK TGISDVFAK	1	0	1	2	2	0	2	2	1	0	0	2	1	2	2	2	1	1	1	0	3	1	2	0	0	1	2	1	3	1
NUCL_HUMAN	1	0	50.0 AA STEP	50Step_Domain_p350.0_to_400.0	350	400	50	ALELTGLK FGYVDFESAEDLEK KFGYVDFESAEDLEK KFGYVDFESAEDLEK ALELTGLK KFGYVDFESAEDLEK FGYVDFESAEDLEK KFGYVDFESAEDLEK		0.0315	0.02	1	0	0	0	1	0	1	0	0	0	1	0	1	0	1	0	0	0	2	0	1	0	0	0	2	0	2	0
NUCL_HUMAN	2	1	50.0 AA STEP	50Step_Domain_p400.0_to_450.0	400	450	50	GIAYIEFK VTQDELKEVFEDAAEIR VTQDELKEVFEDAAEIR GIAYIEFK TEADAEKTFEEKQGTEIDGR VTQDELKEVFEDAAEIR GIAYIEFK TEADAEKTFEEKQGTEIDGR VTQDELKEVFEDAAEIR GIAYIEFK VTQDELKEVFEDAAEIR GIAYIEFK TEADAEKTFEEKQGTEIDGR VTQDELKEVFEDAAEIR	VTQDELKEVFEDAAEIR VTQDELKEVFEDAAEIR VTQDELKEVFEDAAEIR VTQDELKEVFEDAAEIR	0.906	0.02	2	2	2	0	2	2	2	0	0	0	1	2	2	2	2	1	1	0	3	1	3	0	0	0	2	1	3	1
NUCL_HUMAN	0	0	50.0 AA STEP	50Step_Domain_p450.0_to_500.0	450	500	50	TEADAEKTFEEKQGTEIDGR TEADAEKTFEEKQGTEIDGR TEADAEKTFEEKQGTEIDGR		0.906	0	0	0	0	0	1	0	1	0	0	0	0	0	1	0	0	0	0	0	1	0	1	0	0	0	0	0	1	0
NUCL_HUMAN	0	0	50.0 AA STEP	50Step_Domain_p500.0_to_550.0	500	550	50			1	0	0	0	0	0	0	0	0	0	0	0	0	0	0	0	0	0	0	0	0	0	0	0	0	0	0	0	0	0
NUCL_HUMAN	1	1	50.0 AA STEP	50Step_Domain_p550.0_to_600.0	550	600	50	GLSEDTTEETLKESFDGSVR GLSEDTTEETLKESFDGSVR GLSEDTTEETLKESFDGSVR GLSEDTTEETLKESFDGSVR GLSEDTTEETLKESFDGSVR	GLSEDTTEETLKESFDGSVR GLSEDTTEETLKESFDGSVR GLSEDTTEETLKESFDGSVR	1	0	1	0	0	0	1	2	1	0	0	2	1	0	1	2	1	0	0	0	1	1	2	0	0	1	1	0	2	1
NUCL_HUMAN	0	0	50.0 AA STEP	50Step_Domain_p600.0_to_650.0	600	650	50	EAMEDGEIDGNKVTLDWAKPK EAMEDGEIDGNKVTLDWAKPK		1	0	0	0	0	0	0	0	0	0	0	0	1	0	1	0	0	0	0	0	0	0	0	0	0	0	1	0	1	0
NUCL_HUMAN	0	0	50.0 AA STEP	50Step_Domain_p650.0_to_700.0	650	700	50			1	0	0	0	0	0	0	0	0	0	0	0	0	0	0	0	0	0	0	0	0	0	0	0	0	0	0	0	0	0
NUCL_HUMAN	0	0	50.0 AA STEP	50Step_Domain_p700.0_to_710.0	700	710	10			1	0	0	0	0	0	0	0	0	0	0	0	0	0	0	0	0	0	0	0	0	0	0	0	0	0	0	0	0	0
ODO1_HUMAN	0	0	50.0 AA STEP	50Step_Domain_p0_to_50	0	50	50			1	0	0	0	0	0	0	0	0	0	0	0	0	0	0	0	0	0	0	0	0	0	0	0	0	0	0	0	0	0
ODO1_HUMAN	0	0	50.0 AA STEP	50Step_Domain_p50.0_to_100.0	50	100	50			1	0	0	0	0	0	0	0	0	0	0	0	0	0	0	0	0	0	0	0	0	0	0	0	0	0	0	0	0	0
ODO1_HUMAN	0	0	50.0 AA STEP	50Step_Domain_p100.0_to_150.0	100	150	50			1	0	0	0	0	0	0	0	0	0	0	0	0	0	0	0	0	0	0	0	0	0	0	0	0	0	0	0	0	0
ODO1_HUMAN	0	0	50.0 AA STEP	50Step_Domain_p150.0_to_200.0	150	200	50			1	0	0	0	0	0	0	0	0	0	0	0	0	0	0	0	0	0	0	0	0	0	0	0	0	0	0	0	0	0
ODO1_HUMAN	0	0	50.0 AA STEP	50Step_Domain_p200.0_to_250.0	200	250	50			1	0	0	0	0	0	0	0	0	0	0	0	0	0	0	0	0	0	0	0	0	0	0	0	0	0	0	0	0	0
ODO1_HUMAN	0	0	50.0 AA STEP	50Step_Domain_p250.0_to_300.0	250	300	50			1	0	0	0	0	0	0	0	0	0	0	0	0	0	0	0	0	0	0	0	0	0	0	0	0	0	0	0	0	0
ODO1_HUMAN	0	0	50.0 AA STEP	50Step_Domain_p300.0_to_350.0	300	350	50			1	0	0	0	0	0	0	0	0	0	0	0	0	0	0	0	0	0	0	0	0	0	0	0	0	0	0	0	0	0
ODO1_HUMAN	0	0	50.0 AA STEP	50Step_Domain_p350.0_to_400.0	350	400	50			1	0	0	0	0	0	0	0	0	0	0	0	0	0	0	0	0	0	0	0	0	0	0	0	0	0	0	0	0	0
ODO1_HUMAN	0	0	50.0 AA STEP	50Step_Domain_p400.0_to_450.0	400	450	50			1	0	0	0	0	0	0	0	0	0	0	0	0	0	0	0	0	0	0	0	0	0	0	0	0	0	0	0	0	0
ODO1_HUMAN	0	0	50.0 AA STEP	50Step_Domain_p450.0_to_500.0	450	500	50			1	0	0	0	0	0	0	0	0	0	0	0	0	0	0	0	0	0	0	0	0	0	0	0	0	0	0	0	0	0
ODO1_HUMAN	0	0	50.0 AA STEP	50Step_Domain_p500.0_to_550.0	500	550	50			1	0	0	0	0	0	0	0	0	0	0	0	0	0	0	0	0	0	0	0	0	0	0	0	0	0	0	0	0	0
ODO1_HUMAN	0	0	50.0 AA STEP	50Step_Domain_p550.0_to_600.0	550	600	50			1	0	0	0	0	0	0	0	0	0	0	0	0	0	0	0	0	0	0	0	0	0	0	0	0	0	0	0	0	0
ODO1_HUMAN	0	0	50.0 AA STEP	50Step_Domain_p600.0_to_650.0	600	650	50			1	0	0	0	0	0	0	0	0	0	0	0	0	0	0	0	0	0	0	0	0	0	0	0	0	0	0	0	0	0
ODO1_HUMAN	0	0	50.0 AA STEP	50Step_Domain_p650.0_to_700.0	650	700	50			1	0	0	0	0	0	0	0	0	0	0	0	0	0	0	0	0	0	0	0	0	0	0	0	0	0	0	0	0	0
ODO1_HUMAN	0	0	50.0 AA STEP	50Step_Domain_p700.0_to_750.0	700	750	50			1	0	0	0	0	0	0	0	0	0	0	0	0	0	0	0	0	0	0	0	0	0	0	0	0	0	0	0	0	0
ODO1_HUMAN	0	0	50.0 AA STEP	50Step_Domain_p750.0_to_800.0	750	800	50			1	0	0	0	0	0	0	0	0	0	0	0	0	0	0	0	0	0	0	0	0	0	0	0	0	0	0	0	0	0
ODO1_HUMAN	0	0	50.0 AA STEP	50Step_Domain_p800.0_to_850.0	800	850	50			1	0	0	0	0	0	0	0	0	0	0	0	0	0	0	0	0	0	0	0	0	0	0	0	0	0	0	0	0	0
ODO1_HUMAN	0	0	50.0 AA STEP	50Step_Domain_p850.0_to_900.0	850	900	50			1	0	0	0	0	0	0	0	0	0	0	0	0	0	0	0	0	0	0	0	0	0	0	0	0	0	0	0	0	0
ODO1_HUMAN	0	0	50.0 AA STEP	50Step_Domain_p900.0_to_950.0	900	950	50	DMVGQVAITR		0.0315	0	0	0	0	0	0	0	0	0	1	0	0	0	0	0	0	0	0	0	0	0	0	0	1	0	0	0	0	0
ODO1_HUMAN	0	0	50.0 AA STEP	50Step_Domain_p950.0_to_1000.0	950	1000	50			1	0	0	0	0	0	0	0	0	0	0	0	0	0	0	0	0	0	0	0	0	0	0	0	0	0	0	0	0	0
ODO1_HUMAN	0	0	50.0 AA STEP	50Step_Domain_p1000.0_to_1023.0	1000	1023	23	LLDTAFDLDVFK		0.0315	0	0	0	0	0	0	0	0	0	1	0	0	0	0	0	0	0	0	0	0	0	0	0	1	0	0	0	0	0
ODPB_HUMAN	0	0	50.0 AA STEP	50Step_Domain_p0_to_50	0	50	50			1	0	0	0	0	0	0	0	0	0	0	0	0	0	0	0	0	0	0	0	0	0	0	0	0	0	0	0	0	0
ODPB_HUMAN	0	0	50.0 AA STEP	50Step_Domain_p50.0_to_100.0	50	100	50	VFLLGEEVAQYDGAYK VFLLGEEVAQYDGAYK		0.648	0	0	0	0	0	0	0	0	0	0	0	2	0	1	0	0	0	0	0	0	0	0	0	0	0	1	0	1	0
ODPB_HUMAN	0	0	50.0 AA STEP	50Step_Domain_p100.0_to_150.0	100	150	50			1	0	0	0	0	0	0	0	0	0	0	0	0	0	0	0	0	0	0	0	0	0	0	0	0	0	0	0	0	0
ODPB_HUMAN	0	0	50.0 AA STEP	50Step_Domain_p150.0_to_200.0	150	200	50		VVSPWNSEDAK	1	0	0	0	0	0	0	0	0	2	0	0	0	0	0	0	0	0	0	0	0	0	0	1	0	0	0	0	0	0
ODPB_HUMAN	1	0	50.0 AA STEP	50Step_Domain_p200.0_to_250.0	200	250	50	DFLIPIGK DFLIPIGK DFLIPIGK DFLIPIGK		0.172	0.02	1	0	0	0	1	0	1	0	0	0	0	0	1	0	1	0	0	0	1	0	1	0	0	0	0	0	2	0
ODPB_HUMAN	1	0	50.0 AA STEP	50Step_Domain_p250.0_to_300.0	250	300	50	EGVECEVINMR TIRPMDMETIEASVMK TIRPMDMETIEASVMK EGVECEVINMR EGVECEVINMR	EGVECEVINMR	0.648	0.02	2	0	0	0	1	0	1	2	0	0	0	0	1	0	2	0	0	0	1	0	1	1	0	0	0	0	1	0
ODPB_HUMAN	1	0	50.0 AA STEP	50Step_Domain_p300.0_to_350.0	300	350	50	ILEDNSIPQVK IMEGPAFNFLDAPAVR ILEDNSIPQVK ILEDNSIPQVK ILEDNSIPQVK IMEGPAFNFLDAPAVR		0.0064	0.02	0	0	0	0	2	0	1	0	0	0	2	0	1	0	0	0	0	0	2	0	1	0	0	0	1	0	2	0
ODPB_HUMAN	0	0	50.0 AA STEP	50Step_Domain_p350.0_to_359.0	350	359	9			1	0	0	0	0	0	0	0	0	0	0	0	0	0	0	0	0	0	0	0	0	0	0	0	0	0	0	0	0	0
PEPL_HUMAN	3	3	50.0 AA STEP	50Step_Domain_p0_to_50	0	50	50	ELSELIEQLQK SISNKELSELIEQLQK YSPTVQTR ELSELIEQLQK SISNKELSELIEQLQK YSPTVQTR ELSELIEQLQK SISNKELSELIEQLQK YSPTVQTR ELSELIEQLQK SISNKELSELIEQLQK YSPTVQTR ELSELIEQLQK SISNKELSELIEQLQK YSPTVQTR ELSELIEQLQK SISNKELSELIEQLQK YSPTVQTR ELSELIEQLQK SISNKELSELIEQLQK YSPTVQTR	ELSELIEQLQK SISNKELSELIEQLQK YSPTVQTR ELSELIEQLQK SISNKELSELIEQLQK YSPTVQTR ELSELIEQLQK SISNKELSELIEQLQK YSPTVQTR ELSELIEQLQK SISNKELSELIEQLQK YSPTVQTR ELSELIEQLQK YSPTVQTR ELSELIEQLQK YSPTVQTR ELSELIEQLQK SISNKELSELIEQLQK YSPTVQTR	1	0	3	4	3	4	3	3	3	4	3	2	3	3	2	3	3	3	3	3	3	3	3	3	3	2	3	2	3	3
PEPL_HUMAN	0	0	50.0 AA STEP	50Step_Domain_p50.0_to_100.0	50	100	50	LLYVLEADAAIAK LLYVLEADAAIAK		1	0	1	0	0	0	0	0	0	0	0	0	0	0	1	0	1	0	0	0	0	0	0	0	0	0	0	0	1	0
PEPL_HUMAN	1	1	50.0 AA STEP	50Step_Domain_p100.0_to_150.0	100	150	50	EVDPQVNWAALVEEK EVDPQVNWAALVEEK EVDPQVNWAALVEEK EVDPQVNWAALVEEKLDK	EVDPQVNWAALVEEK EVDPQVNWAALVEEK EVDPQVNWAALVEEK EVDPQVNWAALVEEK EVDPQVNWAALVEEK EVDPQVNWAALVEEK	1	0	0	0	0	1	0	1	1	1	0	1	1	1	2	1	0	0	0	1	0	1	1	1	0	1	1	1	2	1
PEPL_HUMAN	1	0	50.0 AA STEP	50Step_Domain_p150.0_to_200.0	150	200	50	AIGPHLAK AIGPHLAK AIGPHLAK AIGPHLAK AIGPHLAK	AIGPHLAK	1	0.02	0	0	1	0	1	0	1	0	1	1	0	0	1	0	0	0	1	0	1	0	1	0	1	1	0	0	1	0
PEPL_HUMAN	2	2	50.0 AA STEP	50Step_Domain_p200.0_to_250.0	200	250	50	LLAASQAR MQYDWSDR LLAASQAR MQYDWSDR LLAASQAR MQYDWSDR LLAASQAR MQYDWSDR QQHLSSLQDYMQR LLAASQAR MQYDWSDR LLAASQAR MQYDWSDR LLAASQAR MQYDWSDR	LLAASQAR MQYDWSDR LLAASQAR MQYDWSDR LLAASQAR MQYDWSDR LLAASQAR MQYDWSDR LLAASQAR MQYDWSDR LLAASQAR MQYDWSDR LLAASQAR MQYDWSDR	1	0	2	2	2	3	2	2	3	2	2	2	2	3	2	2	2	2	2	2	2	2	3	2	2	2	2	2	2	2
PEPL_HUMAN	2	2	50.0 AA STEP	50Step_Domain_p250.0_to_300.0	250	300	50	LHSEGDQLLAAEHPGR QYENFINR LHSEGDQLLAAEHPGR QYENFINR LHSEGDQLLAAEHPGR LHSEGDQLLAAEHPGR QYENFINR LHSEGDQLLAAEHPGR QYENFINR LHSEGDQLLAAEHPGR LHSEGDQLLAAEHPGR QYENFINR	LHSEGDQLLAAEHPGR QYENFINR LHSEGDQLLAAEHPGR QYENFINR LHSEGDQLLAAEHPGR QYENFINR QYENFINR LHSEGDQLLAAEHPGR QYENFINR LHSEGDQLLAAEHPGR QYENFINR LHSEGDQLLAAEHPGR QYENFINR	1	0	2	2	2	3	2	2	2	1	2	3	2	3	2	2	2	2	2	2	2	2	2	1	2	3	2	2	3	2
PEPL_HUMAN	0	0	50.0 AA STEP	50Step_Domain_p300.0_to_350.0	300	350	50	YMEDYHQFHEDVKDAQELLR YMEDYHQFHEDVKDAQELLR		1	0	1	0	0	0	1	0	0	0	0	0	0	0	0	0	1	0	0	0	1	0	0	0	0	0	0	0	0	0
PEPL_HUMAN	3	3	50.0 AA STEP	50Step_Domain_p350.0_to_400.0	350	400	50	ETPLKPIPVEALCDFEGEQGLISR GQQVVPLK YQIELLLR ELDDQEKVLDKYEDVVQGLQK ETPLKPIPVEALCDFEGEQGLISR GQQVVPLK YQIELLLR ELDDQEKVLDKYEDVVQGLQK GQQVVPLK YQIELLLR GQQVVPLK YQIELLLR ELDDQEKVLDKYEDVVQGLQK GQQVVPLK RGQQVVPLK YQIELLLR ELDDQEKVLDKYEDVVQGLQK GQQVVPLK YQIELLLR	GQQVVPLK YQIELLLR GQQVVPLK YQIELLLR YQIELLLR ELDDQEKVLDKYEDVVQGLQK GQQVVPLK RGQQVVPLK YQIELLLR ELDDQEKVLDKYEDVVQGLQK ETPLKPIPVEALCDFEGEQGLISR YQIELLLR GQQVVPLK ELDDQEKVLDKYEDVVQGLQK GQQVVPLK YQIELLLR	1	0	3	2	4	3	3	1	3	5	4	3	0	1	3	3	3	2	4	2	3	1	3	4	4	3	0	1	4	3
[truncated: 4,038 more rows]

## Sheet: Least var photo sig dif dom
Photoageing sig dif regions
[truncated: 327 more rows]

[truncated: 2 more sheets: zeros in whole group removed, Domains, repeats and regions]
