# Supplementary material for: Peptide location fingerprinting reveals modification‐associated biomarker candidates of ageing in human tissue proteomes
Source: Aging Cell. 2021 Apr 8;20(5):e13355. doi: 10.1111/acel.13355 (PMC8135079; doi:10.1111/acel.13355)
Supplement: Supplementary file 8 — Tab S7 [file ACEL-20-e13355-s009.xlsx]

## Sheet: Dermis
Pathway identifier	Pathway name	#Entities found	#Entities total	#Interactors found	#Interactors total	Entities ratio	Entities pValue	Entities FDR	#Reactions found	#Reactions total	Reactions ratio	Species identifier	Species name	Submitted entities found	Mapped entities	Submitted entities hit interactor	Interacts with	Found reaction identifiers
R-HSA-1474244	Extracellular matrix organization	27	301	19	654	0.0263181	1.11022e-16	1.4988e-13	114	319	0.0247402	9606	Homo sapiens	CO6A1_HUMAN;ACTN1_HUMAN;FIBA_HUMAN;CO6A6_HUMAN;CATB_HUMAN;CSPG2_HUMAN;LAMC1_HUMAN;NID2_HUMAN;PCOC1_HUMAN;COCA1_HUMAN;LTBP4_HUMAN;CO6A3_HUMAN;FBLN2_HUMAN;PLEC_HUMAN;A2MG_HUMAN;ASPN_HUMAN;LAMA5_HUMAN;CO4A2_HUMAN;FIBB_HUMAN;SERPH_HUMAN;FBLN1_HUMAN;PGS1_HUMAN;VTNC_HUMAN;CO3A1_HUMAN;CO6A2_HUMAN;COIA1_HUMAN;LAMA3_HUMAN	P02671;Q16787;P12814;P50454;P12111;P11047;Q8N2S1;P39060;Q14112;P04004;P23142;Q15149;P02461;P12109;P07858;O15230;P13611;P12110;P21810;A6NMZ7;P08572;Q9BXN1;Q99715;P98095;Q15113;P02675;P01023	TCPE_HUMAN;ACTN4_HUMAN;PCOC1_HUMAN;1433B_HUMAN;VINC_HUMAN;LRP1_HUMAN;KINH_HUMAN;PSA6_HUMAN;VDAC1_HUMAN;LDHA_HUMAN;SERPH_HUMAN;MYH9_HUMAN;ACTN1_HUMAN;ACTB_HUMAN;FLNB_HUMAN;ALDOA_HUMAN;ATPA_HUMAN;PRDX3_HUMAN;HS90A_HUMAN;RS8_HUMAN;FSCN1_HUMAN;CSPG2_HUMAN;FLNC_HUMAN;GBB1_HUMAN;SPTB2_HUMAN	18348;P07996;P07237;P12814;P19320;P12830;P14780;29108	R-HSA-8944265;R-HSA-2002460;R-HSA-216069;R-HSA-3791155;R-HSA-216076;R-HSA-216082;R-HSA-2426676;R-HSA-1566979;R-HSA-2002440;R-HSA-198941;R-HSA-2466106;R-HSA-4084507;R-HSA-4084505;R-HSA-4084501;R-HSA-2537499;R-HSA-2426471;R-HSA-2327909;R-HSA-2465890;R-HSA-1604690;R-HSA-2485111;R-HSA-2473584;R-HSA-1980233;R-HSA-2731122;R-HSA-1592387;R-HSA-1650808;R-HSA-4085087;R-HSA-2328129;R-HSA-2681675;R-HSA-16144…
R-HSA-216083	Integrin cell surface interactions	10	85	16	407	0.00743202	2.57339e-12	1.45803e-09	14	55	0.00426555	9606	Homo sapiens	CO6A3_HUMAN;CO6A1_HUMAN;FIBA_HUMAN;CO6A6_HUMAN;VTNC_HUMAN;CO3A1_HUMAN;COIA1_HUMAN;CO6A2_HUMAN;CO4A2_HUMAN;FIBB_HUMAN	P04004;P02671;P12110;P02461;P12109;P39060;A6NMZ7;P08572;P12111;P02675	TCPE_HUMAN;ACTN4_HUMAN;MYH9_HUMAN;FLNB_HUMAN;ALDOA_HUMAN;PCOC1_HUMAN;ATPA_HUMAN;PRDX3_HUMAN;HS90A_HUMAN;1433B_HUMAN;VINC_HUMAN;PSA6_HUMAN;RS8_HUMAN;FSCN1_HUMAN;VDAC1_HUMAN;SERPH_HUMAN	P07996;P19320;P12830	R-HSA-114560;R-HSA-4085087;R-HSA-216069;R-HSA-4539779;R-HSA-349603;R-HSA-265422;R-HSA-216040;R-HSA-2327695;R-HSA-216076;R-HSA-265428;R-HSA-216082;R-HSA-4088264;R-HSA-4084903;R-HSA-198941
R-HSA-6798695	Neutrophil degranulation	26	480	0	0	0.041969	3.24007e-12	1.45803e-09	7	10	0.000775555	9606	Homo sapiens	EF1A1_HUMAN;PRS7_HUMAN;XRCC5_HUMAN;CATB_HUMAN;TCPQ_HUMAN;DESP_HUMAN;A2GL_HUMAN;TCPB_HUMAN;ALDOC_HUMAN;CD36_HUMAN;ALDOA_HUMAN;CALL5_HUMAN;S10AB_HUMAN;HS90A_HUMAN;A1AG2_HUMAN;XRCC6_HUMAN;KPYM_HUMAN;PRDX6_HUMAN;VINC_HUMAN;MVP_HUMAN;FETUA_HUMAN;TERA_HUMAN;PYGB_HUMAN;HPT_HUMAN;LYSC_HUMAN;HSP7C_HUMAN	P50990;Q14764;P07900;P14618;P12956;P30041;P15924;P19652;P35998;P13010;P78371;P09972;P02765;P55072;P61626;P07858;P11216;P18206;Q9NZT1;P11142;P00738;P16671;P68104;P31949;P04075;P02750			R-HSA-6799350;R-HSA-6800434;R-HSA-6798751;R-HSA-6798749;R-HSA-6798748;R-HSA-6800426;R-HSA-6798745
R-HSA-2022090	Assembly of collagen fibrils and other multimeric structures	12	61	0	14	0.00533357	1.66566e-11	5.61326e-09	9	26	0.00201644	9606	Homo sapiens	PCOC1_HUMAN;COCA1_HUMAN;CO6A3_HUMAN;CO6A1_HUMAN;CO6A6_HUMAN;PLEC_HUMAN;CO3A1_HUMAN;COIA1_HUMAN;CO6A2_HUMAN;CATB_HUMAN;LAMA3_HUMAN;CO4A2_HUMAN	P12110;Q15149;P02461;P12109;Q16787;P07858;P39060;A6NMZ7;P08572;Q99715;Q15113;P12111			R-HSA-2213201;R-HSA-2559639;R-HSA-2213200;R-HSA-2022141;R-HSA-2213205;R-HSA-2213207;R-HSA-2213192;R-HSA-1474266;R-HSA-2396234
R-HSA-3000178	ECM proteoglycans	13	76	0	40	0.0066451	1.80682e-10	4.87842e-08	10	23	0.00178378	9606	Homo sapiens	CO6A1_HUMAN;CO6A6_HUMAN;ASPN_HUMAN;LAMA5_HUMAN;CSPG2_HUMAN;CO4A2_HUMAN;LAMC1_HUMAN;CO6A3_HUMAN;PGS1_HUMAN;VTNC_HUMAN;CO3A1_HUMAN;CO6A2_HUMAN;LAMA3_HUMAN	P04004;P02461;P12109;Q16787;O15230;P13611;P12111;P11047;P12110;P21810;A6NMZ7;Q9BXN1;P08572			R-HSA-2426471;R-HSA-2424246;R-HSA-2396370;R-HSA-2327909;R-HSA-2396124;R-HSA-2466238;R-HSA-2396079;R-HSA-2327886;R-HSA-2465883;R-HSA-2466106
R-HSA-389960	Formation of tubulin folding intermediates by CCT/TriC	8	26	0	0	0.00227332	3.42153e-10	7.69845e-08	2	2	0.000155111	9606	Homo sapiens	TCPD_HUMAN;TBB6_HUMAN;TCPB_HUMAN;TCPE_HUMAN;TBA1B_HUMAN;TCPQ_HUMAN;TCPH_HUMAN;TCPA_HUMAN	Q99832;P50990;Q9BUF5;P17987;P50991;P68363;P78371;P48643			R-HSA-389954;R-HSA-389961
R-HSA-389957	Prefoldin mediated transfer of substrate to CCT/TriC	8	28	0	0	0.00244819	6.08644e-10	1.1686e-07	2	2	0.000155111	9606	Homo sapiens	TCPD_HUMAN;TBB6_HUMAN;TCPB_HUMAN;ACTB_HUMAN;TCPE_HUMAN;TCPQ_HUMAN;TCPH_HUMAN;TCPA_HUMAN	Q99832;P50990;Q9BUF5;P17987;P50991;P60709;P78371;P48643			R-HSA-389970;R-HSA-389980
R-HSA-5678895	Defective CFTR causes cystic fibrosis	4	61	9	63	0.00533357	3.60263e-09	5.98346e-07	5	7	0.000542888	9606	Homo sapiens	TERA_HUMAN;PRS7_HUMAN;PSA4_HUMAN;PSA6_HUMAN	P25789;P55072;P60900;P35998	CH60_HUMAN;GNAI2_HUMAN;LMNA_HUMAN;TCPA_HUMAN;MYH9_HUMAN;ACTB_HUMAN;TERA_HUMAN;K2C8_HUMAN;XRCC6_HUMAN	P13569	R-HSA-8866854;R-HSA-8866858;R-HSA-8866857;R-HSA-5679000;R-HSA-8866856
R-HSA-168256	Immune System	56	2246	63	3957	0.19638	4.56435e-09	5.98346e-07	372	1557	0.120754	9606	Homo sapiens	EF1A1_HUMAN;FIBA_HUMAN;XRCC5_HUMAN;C1QB_HUMAN;DESP_HUMAN;ACTB_HUMAN;TCPB_HUMAN;TBA1B_HUMAN;CD36_HUMAN;FLNB_HUMAN;GRB2_HUMAN;CO4B_HUMAN;ENPL_HUMAN;TBB6_HUMAN;C4BPA_HUMAN;PEPL_HUMAN;PSA4_HUMAN;HS90A_HUMAN;LAMA5_HUMAN;KPYM_HUMAN;FIBB_HUMAN;FSCN1_HUMAN;PRDX6_HUMAN;FETUA_HUMAN;TERA_HUMAN;PDIA3_HUMAN;KINH_HUMAN;HPT_HUMAN;TCPA_HUMAN;TALDO_HUMAN;PRS7_HUMAN;IGHM_HUMAN;CATB_HUMAN;TCPQ_HUMAN;A2GL_HUMAN;ALDO…	Q14764;P07900;P37837;P30041;P15924;P19652;P38606;Q03591;P35579;P0C0L5;P17987;P62993;P62993-1;P09972;P02765;P55072;P61626;P01871;P47755;P04003;P04004;P60709;P11216;O00159;Q9BUF5;P18206;Q9NZT1;P11142;P00738;P16671;P68104;P60900;P02675;P02750;P50990;P02671;P14618;P12956;O75369;P68363;P33176;P35998;P30101;P13010;P25789;P78371;P02746;P02461;P31946;P07858;O15230;Q16658;P14625;O60437;P31949;P04075	TCPQ_HUMAN;LMNA_HUMAN;ACTN4_HUMAN;CD36_HUMAN;1433B_HUMAN;FUBP2_HUMAN;PSA6_HUMAN;GRB2_HUMAN;VDAC1_HUMAN;KPYM_HUMAN;K2C7_HUMAN;VDAC2_HUMAN;HSP7C_HUMAN;NUCL_HUMAN;FHR1_HUMAN;GNAI2_HUMAN;HDGF_HUMAN;MYH9_HUMAN;HNRPC_HUMAN;QCR1_HUMAN;FLNB_HUMAN;RSSA_HUMAN;ATPA_HUMAN;TCPD_HUMAN;CH60_HUMAN;RS8_HUMAN;TERA_HUMAN;FLNC_HUMAN;KTN1_HUMAN;GBB1_HUMAN;CYC_HUMAN;TCPH_HUMAN;SPTB2_HUMAN;CAZA2_HUMAN;XRCC6_HUMAN;TCPE_…	O15111;Q9Y2R2;16618;P06241;P27824;P04141;P27986;Q9NRF2-2;P01031;P16885;Q9UQC2;P40763;P17612;P52907;Q8WV28;Q13905;Q06124;Q6GPH4;O75925;Q9H0E2;P08238;Q13233;P07948;P61626;P19174;P29350;O75369;P05161;P29353;29108;P22681;P62993;Q9BXN2;18348;P63165;P17987;Q9Y6K9;Q6ZUJ8;P20700;P19320;P18031;P10599;Q9Y4K3;P78527;P00519;O60437;P04049;P08603;P81605;P00441;Q15109;P07237;P05412;O43561;Q07889;P42684;P07355;P…	R-HSA-202241;R-HSA-202245;R-HSA-936963;R-HSA-1369114;R-HSA-2130478;R-HSA-8863895;R-HSA-9604738;R-HSA-981535;R-HSA-9606784;R-HSA-6803060;R-HSA-936985;R-HSA-9607301;R-HSA-9605259;R-HSA-9607304;R-HSA-8982162;R-HSA-177694;R-HSA-8982165;R-HSA-913424;R-HSA-8950441;R-HSA-2076220;R-HSA-913451;R-HSA-9679028;R-HSA-1168445;R-HSA-8863914;R-HSA-937022;R-HSA-8950456;R-HSA-430135;R-HSA-5621347;R-HSA-8951486;R-H…
R-HSA-168249	Innate Immune System	42	1187	31	1928	0.103786	4.89425e-09	5.98346e-07	170	666	0.0516519	9606	Homo sapiens	EF1A1_HUMAN;FIBA_HUMAN;PRS7_HUMAN;XRCC5_HUMAN;C1QB_HUMAN;CATB_HUMAN;TCPQ_HUMAN;DESP_HUMAN;A2GL_HUMAN;ACTB_HUMAN;TCPB_HUMAN;ALDOC_HUMAN;CD36_HUMAN;MYH9_HUMAN;GRB2_HUMAN;ALDOA_HUMAN;CO4B_HUMAN;ENPL_HUMAN;MYO1C_HUMAN;C4BPA_HUMAN;PSA4_HUMAN;CALL5_HUMAN;S10AB_HUMAN;HS90A_HUMAN;A1AG2_HUMAN;XRCC6_HUMAN;KPYM_HUMAN;FIBB_HUMAN;FHR1_HUMAN;PRDX6_HUMAN;VINC_HUMAN;MVP_HUMAN;FETUA_HUMAN;TERA_HUMAN;PYGB_HUMAN;CA…	P50990;P02671;Q14764;P07900;P14618;P12956;P30041;P15924;P19652;P38606;P35998;Q03591;P35579;P0C0L5;P13010;P62993-1;P25789;P78371;P02746;P09972;P02765;P55072;P61626;P47755;P04003;P04004;P60709;P07858;P14625;P11216;O00159;P18206;Q9NZT1;P11142;P00738;P16671;P68104;P31949;P04075;P60900;P02675;P02750	TCPQ_HUMAN;KPYM_HUMAN;ACTN4_HUMAN;LMNA_HUMAN;CD36_HUMAN;1433B_HUMAN;FUBP2_HUMAN;LRP1_HUMAN;KINH_HUMAN;GRB2_HUMAN;VDAC1_HUMAN;KPYM_HUMAN;LDHA_HUMAN;K2C7_HUMAN;HSP7C_HUMAN;FHR1_HUMAN;GNAI2_HUMAN;HDGF_HUMAN;MYH9_HUMAN;ACTN1_HUMAN;ACTB_HUMAN;FLNB_HUMAN;XRCC5_HUMAN;RSSA_HUMAN;HS90A_HUMAN;CH60_HUMAN;A2MG_HUMAN;GRB2_HUMAN;FLNC_HUMAN;TERA_HUMAN;LYSC_HUMAN;K2C8_HUMAN;KTN1_HUMAN;CYC_HUMAN;SPTB2_HUMAN;XRCC6…	P04049;P08603;P81605;Q15109;P05412;O15111;16618;P01031;P16885;Q9UQC2;P15336;P23528;Q06124;Q06187;P35222;Q9Y239;P08238;Q13233;P07948;P61626;O43561-2;P19174;P09429;29108;Q9BXN2;Q99558;18348;Q9Y6K9;P10599;Q9Y4K3;P78527;P00519	R-HSA-167686;R-HSA-975111;R-HSA-936963;R-HSA-981535;R-HSA-5607751;R-HSA-6803060;R-HSA-5607745;R-HSA-5607747;R-HSA-936985;R-HSA-5607758;R-HSA-177694;R-HSA-879377;R-HSA-5607755;R-HSA-9645501;R-HSA-937022;R-HSA-2130194;R-HSA-5621347;R-HSA-8951486;R-HSA-173626;R-HSA-5621356;R-HSA-419644;R-HSA-419645;R-HSA-173631;R-HSA-879411;R-HSA-2730856;R-HSA-9645520;R-HSA-2730858;R-HSA-2730860;R-HSA-173636;R-HSA-6…
R-HSA-390466	Chaperonin-mediated protein folding	11	96	3	56	0.00839381	5.22517e-09	5.98346e-07	18	19	0.00147355	9606	Homo sapiens	TCPD_HUMAN;GBB1_HUMAN;TBB6_HUMAN;GNAI2_HUMAN;TCPB_HUMAN;ACTB_HUMAN;TCPE_HUMAN;TBA1B_HUMAN;TCPQ_HUMAN;TCPH_HUMAN;TCPA_HUMAN	Q99832;P50990;Q9BUF5;P17987;P50991;P04899;P60709;P68363;P78371;P48643;P62873	ACTB_HUMAN;EF1A1_HUMAN;HSP7C_HUMAN	P60709;Q9NYA1	R-HSA-6814119;R-HSA-8850534;R-HSA-390470;R-HSA-8850529;R-HSA-8850560;R-HSA-389954;R-HSA-391266;R-HSA-6814124;R-HSA-389961;R-HSA-8850539;R-HSA-6814121;R-HSA-6814120;R-HSA-390453;R-HSA-6814418;R-HSA-389970;R-HSA-8850527;R-HSA-389980;R-HSA-390459
R-HSA-1442490	Collagen degradation	9	64	1	12	0.00559587	5.34237e-09	5.98346e-07	12	34	0.00263689	9606	Homo sapiens	COCA1_HUMAN;CO6A3_HUMAN;CO6A1_HUMAN;CO6A6_HUMAN;CO3A1_HUMAN;COIA1_HUMAN;CO6A2_HUMAN;CATB_HUMAN;CO4A2_HUMAN	P12110;P02461;P12109;P07858;P39060;A6NMZ7;P08572;Q99715;P12111	CSPG2_HUMAN	P14780	R-HSA-2471621;R-HSA-2485111;R-HSA-1474213;R-HSA-1454757;R-HSA-1474210;R-HSA-2473584;R-HSA-1564112;R-HSA-2168982;R-HSA-1564142;R-HSA-2168923;R-HSA-2537499;R-HSA-2168046
R-HSA-389958	Cooperation of Prefoldin and TriC/CCT in actin and tubulin folding	9	33	2	48	0.00288537	1.10682e-08	1.09802e-06	6	6	0.000465333	9606	Homo sapiens	TCPD_HUMAN;TBB6_HUMAN;TCPB_HUMAN;ACTB_HUMAN;TCPE_HUMAN;TBA1B_HUMAN;TCPQ_HUMAN;TCPH_HUMAN;TCPA_HUMAN	Q99832;P50990;Q9BUF5;P17987;P50991;P60709;P68363;P78371;P48643	ACTB_HUMAN;HSP7C_HUMAN	P60709	R-HSA-390453;R-HSA-389970;R-HSA-389954;R-HSA-389980;R-HSA-389961;R-HSA-390459
R-HSA-1474290	Collagen formation	13	90	1	106	0.0078692	1.14377e-08	1.09802e-06	37	77	0.00597177	9606	Homo sapiens	CO6A1_HUMAN;CO6A6_HUMAN;CATB_HUMAN;CO4A2_HUMAN;SERPH_HUMAN;PCOC1_HUMAN;COCA1_HUMAN;CO6A3_HUMAN;PLEC_HUMAN;CO3A1_HUMAN;COIA1_HUMAN;CO6A2_HUMAN;LAMA3_HUMAN	Q15149;P02461;P12109;Q16787;P07858;P50454;P12111;P12110;P39060;A6NMZ7;P08572;Q99715;Q15113	GBB1_HUMAN	P07237	R-HSA-8948232;R-HSA-8944265;R-HSA-8948234;R-HSA-2002460;R-HSA-8948224;R-HSA-8948226;R-HSA-1474266;R-HSA-8948228;R-HSA-8948230;R-HSA-8948231;R-HSA-2002440;R-HSA-1981128;R-HSA-1980233;R-HSA-1981120;R-HSA-8944232;R-HSA-1650808;R-HSA-2002428;R-HSA-2022141;R-HSA-1614460;R-HSA-1614461;R-HSA-2022073;R-HSA-2213192;R-HSA-8944227;R-HSA-2089971;R-HSA-1981104;R-HSA-2396234;R-HSA-8944230;R-HSA-2213201;R-HSA-2…
R-HSA-5619084	ABC transporter disorders	4	77	9	63	0.00673253	1.44441e-08	1.29997e-06	5	22	0.00170622	9606	Homo sapiens	TERA_HUMAN;PRS7_HUMAN;PSA4_HUMAN;PSA6_HUMAN	P25789;P55072;P60900;P35998	CH60_HUMAN;GNAI2_HUMAN;LMNA_HUMAN;TCPA_HUMAN;MYH9_HUMAN;ACTB_HUMAN;TERA_HUMAN;K2C8_HUMAN;XRCC6_HUMAN	P13569	R-HSA-8866854;R-HSA-8866858;R-HSA-8866857;R-HSA-5679000;R-HSA-8866856
R-HSA-8948216	Collagen chain trimerization	8	44	0	0	0.00384716	1.9773e-08	1.64533e-06	6	28	0.00217155	9606	Homo sapiens	COCA1_HUMAN;CO6A3_HUMAN;CO6A1_HUMAN;CO6A6_HUMAN;CO3A1_HUMAN;COIA1_HUMAN;CO6A2_HUMAN;CO4A2_HUMAN	P12110;P02461;P12109;P39060;A6NMZ7;P08572;Q99715;P12111			R-HSA-8944232;R-HSA-8944265;R-HSA-8944240;R-HSA-8944227;R-HSA-8944230;R-HSA-8944247
R-HSA-8866910	TFAP2 (AP-2) family regulates transcription of growth factors and their receptors	0	13	24	623	0.00113666	2.0827e-08	1.64533e-06	6	18	0.001396	9606	Homo sapiens			NUCL_HUMAN;ACTN4_HUMAN;MYH9_HUMAN;ACTN1_HUMAN;ACTB_HUMAN;RS9_HUMAN;ALDOA_HUMAN;TBB6_HUMAN;RSSA_HUMAN;HS90A_HUMAN;1433B_HUMAN;MYO1C_HUMAN;TBA1B_HUMAN;LRP1_HUMAN;HSP74_HUMAN;RS8_HUMAN;ATPB_HUMAN;PDIA6_HUMAN;GRB2_HUMAN;ENPL_HUMAN;SERPH_HUMAN;TCPH_HUMAN;MDHC_HUMAN;HSP7C_HUMAN	P04626;P10721;P00533;P25490;P03372	R-HSA-8937369;R-HSA-8864453;R-HSA-8864466;R-HSA-8874797;R-HSA-8864395;R-HSA-8864698
R-HSA-391251	Protein folding	11	102	3	71	0.00891842	2.39637e-08	1.79727e-06	27	28	0.00217155	9606	Homo sapiens	TCPD_HUMAN;GBB1_HUMAN;TBB6_HUMAN;GNAI2_HUMAN;TCPB_HUMAN;ACTB_HUMAN;TCPE_HUMAN;TBA1B_HUMAN;TCPQ_HUMAN;TCPH_HUMAN;TCPA_HUMAN	Q99832;P50990;Q9BUF5;P17987;P50991;P04899;P60709;P68363;P78371;P48643;P62873	ACTB_HUMAN;EF1A1_HUMAN;HSP7C_HUMAN	P60709;Q9NYA1	R-HSA-6814119;R-HSA-389956;R-HSA-390470;R-HSA-389955;R-HSA-8850560;R-HSA-389954;R-HSA-389964;R-HSA-6814124;R-HSA-389961;R-HSA-6814121;R-HSA-389963;R-HSA-6814120;R-HSA-389972;R-HSA-389974;R-HSA-389969;R-HSA-389970;R-HSA-8850527;R-HSA-389980;R-HSA-389976;R-HSA-389978;R-HSA-8850534;R-HSA-8850529;R-HSA-391266;R-HSA-8850539;R-HSA-390453;R-HSA-6814418;R-HSA-390459
R-HSA-114608	Platelet degranulation	10	128	3	45	0.0111917	2.56298e-08	1.81971e-06	4	11	0.00085311	9606	Homo sapiens	ALDOA_HUMAN;VINC_HUMAN;FETUA_HUMAN;ACTN1_HUMAN;FIBA_HUMAN;A2MG_HUMAN;A1AG2_HUMAN;FIBB_HUMAN;ACTN4_HUMAN;CD36_HUMAN	P02671;P18206;O43707;P16671;P12814;P04075;P02765;P19652;P02675;P01023	PDIA6_HUMAN;GRB2_HUMAN;ENPL_HUMAN	P11021	R-HSA-481044;R-HSA-482772;R-HSA-481007;R-HSA-351323
R-HSA-6814122	Cooperation of PDCL (PhLP1) and TRiC/CCT in G-protein beta folding	8	42	0	5	0.00367229	2.77452e-08	1.85893e-06	10	11	0.00085311	9606	Homo sapiens	TCPD_HUMAN;GBB1_HUMAN;GNAI2_HUMAN;TCPB_HUMAN;TCPE_HUMAN;TCPQ_HUMAN;TCPH_HUMAN;TCPA_HUMAN	Q99832;P50990;P17987;P50991;P04899;P78371;P48643;P62873			R-HSA-6814119;R-HSA-8850534;R-HSA-6814418;R-HSA-8850529;R-HSA-8850560;R-HSA-8850527;R-HSA-6814124;R-HSA-8850539;R-HSA-6814121;R-HSA-6814120
R-HSA-1474228	Degradation of the extracellular matrix	13	140	1	82	0.012241	3.43588e-08	2.19896e-06	22	105	0.00814332	9606	Homo sapiens	CO6A1_HUMAN;CO6A6_HUMAN;A2MG_HUMAN;CATB_HUMAN;LAMA5_HUMAN;CO4A2_HUMAN;LAMC1_HUMAN;COCA1_HUMAN;CO6A3_HUMAN;CO3A1_HUMAN;COIA1_HUMAN;CO6A2_HUMAN;LAMA3_HUMAN	P02461;P12109;Q16787;P07858;O15230;P12111;P11047;P12110;P39060;A6NMZ7;P08572;Q99715;P01023	LRP1_HUMAN;CSPG2_HUMAN	P14780;29108	R-HSA-2471621;R-HSA-1604732;R-HSA-1564112;R-HSA-1604722;R-HSA-1604690;R-HSA-3791155;R-HSA-1454781;R-HSA-1592436;R-HSA-1592278;R-HSA-1602454;R-HSA-2168046;R-HSA-2485111;R-HSA-1474213;R-HSA-1454757;R-HSA-1474210;R-HSA-1566979;R-HSA-2533874;R-HSA-2473584;R-HSA-2168982;R-HSA-1564142;R-HSA-2168923;R-HSA-2537499
R-HSA-449147	Signaling by Interleukins	13	456	43	2096	0.0398706	4.25081e-08	2.51946e-06	92	493	0.0382348	9606	Homo sapiens	GRB2_HUMAN;TALDO_HUMAN;ENPL_HUMAN;PRS7_HUMAN;PSA4_HUMAN;HS90A_HUMAN;LAMA5_HUMAN;PSA6_HUMAN;HSP7C_HUMAN;TCPA_HUMAN;FSCN1_HUMAN;CD36_HUMAN	P07900;P37837;O15230;Q16658;P14625;P35998;P11142;P17987;P62993;P16671;P62993-1;P25789;P60900	TCPE_HUMAN;TCPQ_HUMAN;KPYM_HUMAN;LMNA_HUMAN;RS9_HUMAN;HNRPD_HUMAN;FUBP2_HUMAN;1433B_HUMAN;KINH_HUMAN;TCPA_HUMAN;ATPB_HUMAN;VDAC1_HUMAN;MVP_HUMAN;TCPB_HUMAN;FBLN1_HUMAN;VDAC2_HUMAN;HSP7C_HUMAN;NUCL_HUMAN;MYH9_HUMAN;ACTB_HUMAN;QCR1_HUMAN;HNRPC_HUMAN;FLNB_HUMAN;RSSA_HUMAN;ATPA_HUMAN;HS90A_HUMAN;TCPD_HUMAN;CH60_HUMAN;S10AA_HUMAN;FSCN1_HUMAN;LMNA_HUMAN;A2MG_HUMAN;LMNA_HUMAN;GRB2_HUMAN;TERA_HUMAN;K2C8_…	P00441;P07237;P05412;O15111;P27824;P04141;P07355;P15498;Q00169;Q9UQC2;P40763;P15336;P17612;P52907;Q8WV28;P23528;Q13905;Q06124;P52333;Q9H0E2;P62937;Q13177;P29353;P22681;P62993;P63104;P17987;Q9Y6K9;P20700;P22626;P84022;P38646;Q9Y4K3	R-HSA-6785895;R-HSA-912527;R-HSA-446862;R-HSA-8983425;R-HSA-8983424;R-HSA-8983299;R-HSA-8987014;R-HSA-8987161;R-HSA-8950681;R-HSA-446868;R-HSA-1112708;R-HSA-5609665;R-HSA-6784765;R-HSA-8982162;R-HSA-912790;R-HSA-8982165;R-HSA-8950292;R-HSA-8987156;R-HSA-913424;R-HSA-879917;R-HSA-8950441;R-HSA-6784323;R-HSA-8950190;R-HSA-209061;R-HSA-913451;R-HSA-879914;R-HSA-9679028;R-HSA-446894;R-HSA-8983077;R-H…
R-HSA-1500931	Cell-Cell communication	9	130	17	510	0.0113666	4.35353e-08	2.51946e-06	22	60	0.00465333	9606	Homo sapiens	GRB2_HUMAN;FLNC_HUMAN;ACTN1_HUMAN;SPTB2_HUMAN;PLEC_HUMAN;ACTB_HUMAN;LAMA3_HUMAN;K1C14_HUMAN;ACTN4_HUMAN	Q14315;Q15149;O43707;Q16787;P60709;P62993-1;P12814;Q01082;P02533	TCPE_HUMAN;TCPQ_HUMAN;ACTN4_HUMAN;CD36_HUMAN;ACTN1_HUMAN;ACTB_HUMAN;HS90A_HUMAN;1433B_HUMAN;TCPD_HUMAN;S10AA_HUMAN;LRP1_HUMAN;PSA6_HUMAN;TCPA_HUMAN;GRB2_HUMAN;TCPB_HUMAN;CYC_HUMAN;TCPH_HUMAN;CAZA2_HUMAN	Q15569;P49023;P03950;P12814;Q9Y5K6;P06241;O00401;Q13418;Q9BY67;29108;P46940	R-HSA-446372;R-HSA-430308;R-HSA-5692437;R-HSA-446083;R-HSA-432897;R-HSA-432909;R-HSA-420586;R-HSA-430347;R-HSA-451403;R-HSA-446089;R-HSA-446391;R-HSA-532603;R-HSA-446322;R-HSA-391153;R-HSA-420595;R-HSA-8981534;R-HSA-451377;R-HSA-373727;R-HSA-432956;R-HSA-433725;R-HSA-446077;R-HSA-432952
R-HSA-76002	Platelet activation, signaling and aggregation	13	265	13	540	0.0231704	4.49903e-08	2.51946e-06	54	115	0.00891888	9606	Homo sapiens	GRB2_HUMAN;ALDOA_HUMAN;GBB1_HUMAN;ACTN1_HUMAN;FIBA_HUMAN;GNAI2_HUMAN;A2MG_HUMAN;A1AG2_HUMAN;FIBB_HUMAN;VINC_HUMAN;FETUA_HUMAN;ACTN4_HUMAN;CD36_HUMAN	P02671;P04899;P12814;P19652;P18206;O43707;P16671;P62993-1;P04075;P02765;P62873;P02675;P01023	TCPQ_HUMAN;NUCL_HUMAN;KPYM_HUMAN;MYH9_HUMAN;ACTN1_HUMAN;ACTB_HUMAN;FLNB_HUMAN;HS90A_HUMAN;1433B_HUMAN;RTCB_HUMAN;CH60_HUMAN;LRP1_HUMAN;KINH_HUMAN;PDIA6_HUMAN;GRB2_HUMAN;FLNC_HUMAN;LDHA_HUMAN;ENPL_HUMAN;EF1A1_HUMAN;SPTB2_HUMAN;HSP7C_HUMAN	P04049;Q16539;16618;O43561;Q9UKW4;P21333;Q07889;P49407;P29353;P41240;P27986;29108;Q13094;P15498;P16885;18348;P46108;P32121;P18031;Q05397;P11021	R-HSA-114689;R-HSA-443910;R-HSA-392195;R-HSA-429441;R-HSA-396941;R-HSA-428941;R-HSA-443402;R-HSA-397835;R-HSA-392202;R-HSA-429449;R-HSA-434836;R-HSA-481044;R-HSA-418581;R-HSA-418579;R-HSA-430096;R-HSA-418576;R-HSA-354066;R-HSA-354073;R-HSA-354087;R-HSA-442273;R-HSA-428961;R-HSA-377644;R-HSA-443439;R-HSA-377641;R-HSA-377640;R-HSA-418091;R-HSA-377643;R-HSA-443831;R-HSA-429497;R-HSA-396996;R-HSA-397…
R-HSA-8864260	Transcriptional regulation by the AP-2 (TFAP2) family of transcription factors	1	37	31	1111	0.00323511	8.77215e-08	4.70832e-06	11	44	0.00341244	9606	Homo sapiens	CH60_HUMAN	P10809	ACTN4_HUMAN;LMNA_HUMAN;RS9_HUMAN;PRS7_HUMAN;1433B_HUMAN;TBA1B_HUMAN;LRP1_HUMAN;ATPB_HUMAN;PDIA6_HUMAN;ECHB_HUMAN;GANAB_HUMAN;SERPH_HUMAN;MDHC_HUMAN;HSP7C_HUMAN;NUCL_HUMAN;MYH9_HUMAN;ACTN1_HUMAN;ACTB_HUMAN;HNRPC_HUMAN;ALDOA_HUMAN;TBB6_HUMAN;RSSA_HUMAN;HS90A_HUMAN;MYO1C_HUMAN;HSP74_HUMAN;RS8_HUMAN;GRB2_HUMAN;HPT_HUMAN;ENPL_HUMAN;TCPH_HUMAN;XRCC6_HUMAN	P04626;P38936;P10721;P00533;P25490;P01106;P02649;P03372;Q09472	R-HSA-8869590;R-HSA-8937369;R-HSA-8869558;R-HSA-8864453;R-HSA-8864307;R-HSA-8864466;R-HSA-8865265;R-HSA-8874797;R-HSA-8864395;R-HSA-8864698;R-HSA-8865256
R-HSA-8857538	PTK6 promotes HIF1A stabilization	0	6	16	303	0.000524613	9.232e-08	4.70832e-06	3	6	0.000465333	9606	Homo sapiens			NUCL_HUMAN;TCPQ_HUMAN;KPYM_HUMAN;PYGB_HUMAN;PSA4_HUMAN;TBB6_HUMAN;PRDX3_HUMAN;HS90A_HUMAN;1433B_HUMAN;MYO1C_HUMAN;TCPD_HUMAN;TCPA_HUMAN;VDAC1_HUMAN;LDHA_HUMAN;KPYM_HUMAN;HSP7C_HUMAN	Q5S007;Q13882;Q16665	R-HSA-8857583;R-HSA-8857565;R-HSA-9634702
R-HSA-390450	Folding of actin by CCT/TriC	7	10	2	48	0.000874355	1.40554e-07	7.02772e-06	2	2	0.000155111	9606	Homo sapiens	TCPD_HUMAN;TCPB_HUMAN;ACTB_HUMAN;TCPE_HUMAN;TCPQ_HUMAN;TCPH_HUMAN;TCPA_HUMAN	Q99832;P50990;P17987;P50991;P60709;P78371;P48643	ACTB_HUMAN;HSP7C_HUMAN	P60709	R-HSA-390453;R-HSA-390459
R-HSA-8957275	Post-translational protein phosphorylation	10	107	0	0	0.0093556	1.61059e-07	7.73085e-06	1	1	7.75555e-05	9606	Homo sapiens	ANT3_HUMAN;FETUA_HUMAN;ENPL_HUMAN;CERU_HUMAN;FIBA_HUMAN;VWA1_HUMAN;KTN1_HUMAN;CSPG2_HUMAN;PDIA6_HUMAN;LAMC1_HUMAN	Q6PCB0;P00450;P02671;Q15084;P14625;P01008;P13611;P02765;P11047;Q86UP2			R-HSA-8952289
R-HSA-450531	Regulation of mRNA stability by proteins that bind AU-rich elements	8	88	21	758	0.00769433	2.41564e-07	1.1112e-05	13	26	0.00201644	9606	Homo sapiens	HNRPD_HUMAN;FUBP2_HUMAN;PRS7_HUMAN;1433B_HUMAN;PSA4_HUMAN;PSA6_HUMAN;HSP7C_HUMAN	P11142;Q14103-4;Q14103-3;Q92945;P31946;P25789;P60900;P35998	LMNA_HUMAN;ACTB_HUMAN;HNRPD_HUMAN;HNRPC_HUMAN;XRCC5_HUMAN;TBB6_HUMAN;PEPL_HUMAN;RSSA_HUMAN;ATPA_HUMAN;HS90A_HUMAN;1433B_HUMAN;KINH_HUMAN;HSP74_HUMAN;FSCN1_HUMAN;ATPB_HUMAN;GRB2_HUMAN;LDHA_HUMAN;TERA_HUMAN;VDAC2_HUMAN;EF1A1_HUMAN;HSP7C_HUMAN	Q04637;P31749;P31946;P11142;P04792;P63104	R-HSA-450406;R-HSA-482788;R-HSA-450466;R-HSA-450434;R-HSA-450499;R-HSA-450592;R-HSA-450422;R-HSA-450551;R-HSA-450580;R-HSA-451152;R-HSA-450620;R-HSA-450394;R-HSA-450490
R-HSA-4090294	SUMOylation of intracellular receptors	0	31	23	648	0.0027105	2.57798e-07	1.16009e-05	10	25	0.00193889	9606	Homo sapiens			TCPE_HUMAN;NUCL_HUMAN;LMNA_HUMAN;MYH9_HUMAN;ACTN1_HUMAN;ACTB_HUMAN;RS9_HUMAN;TBB6_HUMAN;RSSA_HUMAN;MYO1C_HUMAN;TBA1B_HUMAN;1433B_HUMAN;RS8_HUMAN;ATPB_HUMAN;PDIA6_HUMAN;LMNA_HUMAN;DESM_HUMAN;A2MG_HUMAN;GRB2_HUMAN;TERA_HUMAN;TCPH_HUMAN;SERPH_HUMAN;HSP7C_HUMAN	O75925;O75928-2;Q07869;P03372;P56524	R-HSA-4719448;R-HSA-4090408;R-HSA-4717521;R-HSA-4720446;R-HSA-4719423;R-HSA-4719424;R-HSA-4720432;R-HSA-4341016;R-HSA-4341070;R-HSA-4719447
R-HSA-390471	Association of TriC/CCT with target proteins during biosynthesis	6	39	1	3	0.00340999	2.76911e-07	1.19072e-05	2	2	0.000155111	9606	Homo sapiens	TCPD_HUMAN;TCPB_HUMAN;TCPE_HUMAN;TCPQ_HUMAN;TCPH_HUMAN;TCPA_HUMAN	Q99832;P50990;P17987;P50991;P78371;P48643	EF1A1_HUMAN	Q9NYA1	R-HSA-390470;R-HSA-391266
R-HSA-382556	ABC-family proteins mediated transport	4	103	9	86	0.00900586	3.36049e-07	1.4114e-05	7	27	0.002094	9606	Homo sapiens	TERA_HUMAN;PRS7_HUMAN;PSA4_HUMAN;PSA6_HUMAN	P25789;P55072;P60900;P35998	CH60_HUMAN;GNAI2_HUMAN;LMNA_HUMAN;TCPA_HUMAN;MYH9_HUMAN;ACTB_HUMAN;TERA_HUMAN;K2C8_HUMAN;XRCC6_HUMAN	P13569	R-HSA-8866551;R-HSA-383190;R-HSA-8866851;R-HSA-8866546;R-HSA-5678863;R-HSA-8866542;R-HSA-8866553
R-HSA-76005	Response to elevated platelet cytosolic Ca2+	10	133	3	96	0.0116289	5.60978e-07	2.24391e-05	4	14	0.00108578	9606	Homo sapiens	ALDOA_HUMAN;VINC_HUMAN;FETUA_HUMAN;ACTN1_HUMAN;FIBA_HUMAN;A2MG_HUMAN;A1AG2_HUMAN;FIBB_HUMAN;ACTN4_HUMAN;CD36_HUMAN	P02671;P18206;O43707;P16671;P12814;P04075;P02765;P19652;P02675;P01023	LRP1_HUMAN;PDIA6_HUMAN;GRB2_HUMAN;ENPL_HUMAN	29108;P11021	R-HSA-481044;R-HSA-482772;R-HSA-481007;R-HSA-351323
R-HSA-1650814	Collagen biosynthesis and modifying enzymes	10	67	1	92	0.00585818	6.50206e-07	2.5358e-05	28	51	0.00395533	9606	Homo sapiens	SERPH_HUMAN;PCOC1_HUMAN;COCA1_HUMAN;CO6A3_HUMAN;CO6A1_HUMAN;CO6A6_HUMAN;CO3A1_HUMAN;COIA1_HUMAN;CO6A2_HUMAN;CO4A2_HUMAN	P12110;P02461;P12109;P39060;A6NMZ7;P08572;Q99715;P50454;Q15113;P12111	GBB1_HUMAN	P07237	R-HSA-8948232;R-HSA-8944265;R-HSA-8948234;R-HSA-2002460;R-HSA-8948224;R-HSA-8948226;R-HSA-8948228;R-HSA-8948230;R-HSA-8948231;R-HSA-2002440;R-HSA-1981128;R-HSA-1980233;R-HSA-1981120;R-HSA-8944232;R-HSA-1650808;R-HSA-2002428;R-HSA-1614460;R-HSA-1614461;R-HSA-2022073;R-HSA-8944227;R-HSA-2089971;R-HSA-1981104;R-HSA-8944230;R-HSA-8948219;R-HSA-8948222;R-HSA-8944240;R-HSA-1981157;R-HSA-8944247
R-HSA-3000157	Laminin interactions	6	30	0	2	0.00262307	1.02393e-06	3.89094e-05	15	15	0.00116333	9606	Homo sapiens	NID2_HUMAN;LAMA5_HUMAN;COIA1_HUMAN;LAMA3_HUMAN;CO4A2_HUMAN;LAMC1_HUMAN	Q16787;O15230;P39060;P08572;Q14112;P11047			R-HSA-3787997;R-HSA-4084507;R-HSA-2426530;R-HSA-3907292;R-HSA-4084505;R-HSA-4084501;R-HSA-216051;R-HSA-2426676;R-HSA-2328145;R-HSA-216048;R-HSA-2426450;R-HSA-2396083;R-HSA-2327803;R-HSA-216058;R-HSA-349626
R-HSA-450604	KSRP (KHSRP) binds and destabilizes mRNA	1	17	12	227	0.0014864	1.18985e-06	4.40246e-05	5	5	0.000387777	9606	Homo sapiens	FUBP2_HUMAN	Q92945	KINH_HUMAN;LMNA_HUMAN;FSCN1_HUMAN;ATPB_HUMAN;ACTB_HUMAN;HNRPC_HUMAN;GRB2_HUMAN;TERA_HUMAN;PEPL_HUMAN;ATPA_HUMAN;EF1A1_HUMAN;1433B_HUMAN	P31749;P63104	R-HSA-450422;R-HSA-450499;R-HSA-451152;R-HSA-450592;R-HSA-450620
R-HSA-8950505	Gene and protein expression by JAK-STAT signaling after Interleukin-12 stimulation	2	37	16	453	0.00323511	1.98308e-06	7.1391e-05	12	36	0.002792	9606	Homo sapiens	TALDO_HUMAN;TCPA_HUMAN	P17987;P37837	TCPE_HUMAN;TCPQ_HUMAN;LMNA_HUMAN;ACTB_HUMAN;QCR1_HUMAN;HNRPD_HUMAN;RSSA_HUMAN;TCPD_HUMAN;S10AA_HUMAN;LMNA_HUMAN;LMNA_HUMAN;VDAC1_HUMAN;TCPB_HUMAN;GRB2_HUMAN;TCPH_HUMAN;CAZA2_HUMAN	Q00169;P17987;P00441;P52907;P20700;P22626;P23528;P62937;P38646;Q13177;P07355	R-HSA-8950328;R-HSA-8950681;R-HSA-8950634;R-HSA-8950190;R-HSA-8950718;R-HSA-8950367;R-HSA-8950480;R-HSA-8950771;R-HSA-8950292;R-HSA-8950581;R-HSA-8950213;R-HSA-8950389
R-HSA-1538133	G0 and Early G1	0	27	14	294	0.00236076	2.33818e-06	8.18362e-05	6	27	0.002094	9606	Homo sapiens			TCPE_HUMAN;TCPQ_HUMAN;HDGF_HUMAN;PRDX6_HUMAN;PDIA3_HUMAN;ALDOA_HUMAN;XRCC5_HUMAN;1433B_HUMAN;TCPD_HUMAN;TCPA_HUMAN;VDAC1_HUMAN;TCPB_HUMAN;TCPH_HUMAN;EF1A1_HUMAN	P30304;Q13547;P11388;P06493;P12004	R-HSA-1227670;R-HSA-1227671;R-HSA-8961934;R-HSA-8961665;R-HSA-188345;R-HSA-8964531
R-HSA-9006934	Signaling by Receptor Tyrosine Kinases	14	523	38	2293	0.0457288	2.62011e-06	8.90836e-05	267	704	0.054599	9606	Homo sapiens	GRB2_HUMAN;CO6A1_HUMAN;CO6A6_HUMAN;1433B_HUMAN;HS90A_HUMAN;LAMA5_HUMAN;CO4A2_HUMAN;LAMC1_HUMAN;CO6A3_HUMAN;VATA_HUMAN;ACTB_HUMAN;CO3A1_HUMAN;CO6A2_HUMAN;LAMA3_HUMAN	P02461;P07900;P12109;Q16787;P31946;P60709;O15230;P38606;P12111;P11047;P12110;P62993-1;A6NMZ7;P08572	TCPE_HUMAN;TCPQ_HUMAN;LMNA_HUMAN;ACTN4_HUMAN;CD36_HUMAN;RS9_HUMAN;S10AB_HUMAN;1433B_HUMAN;RTCB_HUMAN;LRP1_HUMAN;KINH_HUMAN;TCPA_HUMAN;DESM_HUMAN;AL1A1_HUMAN;TCPB_HUMAN;LDHA_HUMAN;MDHC_HUMAN;VDAC2_HUMAN;HSP7C_HUMAN;NUCL_HUMAN;MYH9_HUMAN;ACTN1_HUMAN;ACTB_HUMAN;HNRPC_HUMAN;ALDOA_HUMAN;FLNB_HUMAN;XRCC5_HUMAN;TBB6_HUMAN;PEPL_HUMAN;RSSA_HUMAN;HS90A_HUMAN;TCPD_HUMAN;CH60_HUMAN;HSP74_HUMAN;A2MG_HUMAN;GRB…	Q13882;P31749;16618;Q9NYA1;P10721;P06241;Q07889;P27986;P09651;Q13480;P15498;Q9UQC2;Q9UNE7;P40763;P46108;Q9Y4H2;Q13905;Q06124;Q05397;P02649;P30530;Q6NXG1;P15056;Q09472;P07900;P26045;P49023;P50570;O43597;P19174;P00533;P29350;P41240;P29353;P04271;P61586;29108;P22681;P04792;P42336;18348;Q00535;P14136;P46937;P12931;P40818	R-HSA-5654614;R-HSA-5654615;R-HSA-5654612;R-HSA-8848005;R-HSA-1562641;R-HSA-5654608;R-HSA-5654622;R-HSA-8875661;R-HSA-5654620;R-HSA-205321;R-HSA-8875659;R-HSA-5654618;R-HSA-5654596;R-HSA-5654597;R-HSA-5654594;R-HSA-5654592;R-HSA-9613451;R-HSA-9036949;R-HSA-5654600;R-HSA-6803527;R-HSA-5685366;R-HSA-5654646;R-HSA-5654647;R-HSA-9036970;R-HSA-1963582;R-HSA-6803523;R-HSA-5654643;R-HSA-5654640;R-HSA-12…
R-HSA-446353	Cell-extracellular matrix interactions	3	18	9	178	0.00157384	3.62088e-06	0.000119489	6	10	0.000775555	9606	Homo sapiens	FLNC_HUMAN;ACTN1_HUMAN;ACTB_HUMAN	Q14315;P60709;P12814	TCPE_HUMAN;TCPQ_HUMAN;TCPA_HUMAN;CD36_HUMAN;ACTN1_HUMAN;TCPB_HUMAN;TCPH_HUMAN;1433B_HUMAN;TCPD_HUMAN	Q15569;P49023;P12814;Q13418	R-HSA-446391;R-HSA-446372;R-HSA-430308;R-HSA-446322;R-HSA-432897;R-HSA-430347
R-HSA-446728	Cell junction organization	6	92	11	338	0.00804407	4.25756e-06	0.000136242	16	37	0.00286955	9606	Homo sapiens	FLNC_HUMAN;ACTN1_HUMAN;PLEC_HUMAN;ACTB_HUMAN;LAMA3_HUMAN;K1C14_HUMAN	Q14315;Q15149;Q16787;P60709;P12814;P02533	TCPE_HUMAN;S10AA_HUMAN;TCPQ_HUMAN;LRP1_HUMAN;PSA6_HUMAN;TCPA_HUMAN;CD36_HUMAN;ACTN1_HUMAN;TCPB_HUMAN;TCPH_HUMAN;1433B_HUMAN;TCPD_HUMAN	Q15569;P49023;P03950;P12814;Q13418;Q9BY67;29108	R-HSA-446372;R-HSA-430308;R-HSA-5692437;R-HSA-446083;R-HSA-432897;R-HSA-432909;R-HSA-420586;R-HSA-430347;R-HSA-446089;R-HSA-446391;R-HSA-446322;R-HSA-420595;R-HSA-432956;R-HSA-433725;R-HSA-446077;R-HSA-432952
R-HSA-9020591	Interleukin-12 signaling	2	46	17	543	0.00402203	5.83941e-06	0.000186861	14	56	0.00434311	9606	Homo sapiens	TALDO_HUMAN;TCPA_HUMAN	P17987;P37837	TCPE_HUMAN;TCPQ_HUMAN;LMNA_HUMAN;ACTB_HUMAN;QCR1_HUMAN;HNRPD_HUMAN;RSSA_HUMAN;TCPD_HUMAN;S10AA_HUMAN;LMNA_HUMAN;LMNA_HUMAN;VDAC1_HUMAN;TCPB_HUMAN;GRB2_HUMAN;GBB1_HUMAN;TCPH_HUMAN;CAZA2_HUMAN	Q00169;P17987;P00441;P52907;P07237;P20700;P22626;P23528;P62937;P38646;Q13177;P07355	R-HSA-8950634;R-HSA-8950190;R-HSA-8950113;R-HSA-8950213;R-HSA-8950456;R-HSA-8950328;R-HSA-8950681;R-HSA-8950718;R-HSA-8950367;R-HSA-8950480;R-HSA-8950771;R-HSA-8950292;R-HSA-8950581;R-HSA-8950389
R-HSA-5619115	Disorders of transmembrane transporters	5	180	9	113	0.0157384	7.15614e-06	0.00022184	7	87	0.00674732	9606	Homo sapiens	CERU_HUMAN;TERA_HUMAN;PRS7_HUMAN;PSA4_HUMAN;PSA6_HUMAN	P00450;P25789;P55072;P60900;P35998	CH60_HUMAN;LRP1_HUMAN;GNAI2_HUMAN;LMNA_HUMAN;TCPA_HUMAN;MYH9_HUMAN;ACTB_HUMAN;TERA_HUMAN;K2C8_HUMAN;XRCC6_HUMAN	P13569;29108	R-HSA-8866854;R-HSA-5655733;R-HSA-8866858;R-HSA-8866857;R-HSA-5679000;R-HSA-5621402;R-HSA-8866856
R-HSA-447115	Interleukin-12 family signaling	2	56	20	726	0.00489639	9.00157e-06	0.000270047	26	114	0.00884132	9606	Homo sapiens	TALDO_HUMAN;TCPA_HUMAN	P17987;P37837	TCPE_HUMAN;TCPQ_HUMAN;LMNA_HUMAN;ACTB_HUMAN;QCR1_HUMAN;RS9_HUMAN;HNRPD_HUMAN;RSSA_HUMAN;TCPD_HUMAN;S10AA_HUMAN;LMNA_HUMAN;VDAC1_HUMAN;LMNA_HUMAN;GRB2_HUMAN;TCPB_HUMAN;GBB1_HUMAN;KTN1_HUMAN;TCPH_HUMAN;VDAC2_HUMAN;CAZA2_HUMAN	P00441;P07237;P62937;P27824;Q13177;P07355;Q00169;P40763;P17987;P52907;P20700;P22626;P23528;P38646	R-HSA-8950213;R-HSA-8950681;R-HSA-8950367;R-HSA-8950480;R-HSA-8984021;R-HSA-8950292;R-HSA-8950740;R-HSA-8984023;R-HSA-8950441;R-HSA-8950634;R-HSA-8950190;R-HSA-8950113;R-HSA-8950183;R-HSA-8950456;R-HSA-8950328;R-HSA-8950780;R-HSA-8950782;R-HSA-8950398;R-HSA-8950718;R-HSA-8950387;R-HSA-8950771;R-HSA-8950581;R-HSA-8950389;R-HSA-8950518;R-HSA-8952823;R-HSA-8950583
R-HSA-3108232	SUMO E3 ligases SUMOylate target proteins	1	174	39	1820	0.0152138	9.60929e-06	0.000288279	51	131	0.0101598	9606	Homo sapiens	HNRPC_HUMAN	P07910	TCPE_HUMAN;TCPQ_HUMAN;RD23B_HUMAN;LMNA_HUMAN;RS9_HUMAN;S10AB_HUMAN;TBA1B_HUMAN;1433B_HUMAN;TCPA_HUMAN;ATPB_HUMAN;PDIA6_HUMAN;DESM_HUMAN;TCPB_HUMAN;SERPH_HUMAN;HSP7C_HUMAN;NUCL_HUMAN;HDGF_HUMAN;MYH9_HUMAN;ACTN1_HUMAN;ACTB_HUMAN;PRDX6_HUMAN;HNRPC_HUMAN;ALDOA_HUMAN;XRCC5_HUMAN;TBB6_HUMAN;RSSA_HUMAN;HS90A_HUMAN;TCPD_HUMAN;MYO1C_HUMAN;CH60_HUMAN;RS8_HUMAN;LMNA_HUMAN;A2MG_HUMAN;GRB2_HUMAN;TERA_HUMAN;K2…	P07910;Q13426;Q13547;P61978;P62805;Q92841;P09874;Q07869;Q00987;P03372;Q01831;P38398;P12004;P56524;Q09472;O75925;P27694;Q12888;P04637;Q14164;O75928-2;Q99497;Q14191;Q9Y6K9;P17844;P41208;P11388;P11387	R-HSA-4641350;R-HSA-4551616;R-HSA-4615872;R-HSA-4615873;R-HSA-4719424;R-HSA-4341070;R-HSA-4719448;R-HSA-6804468;R-HSA-4641362;R-HSA-4090408;R-HSA-4717521;R-HSA-4615889;R-HSA-3900194;R-HSA-4615900;R-HSA-4570463;R-HSA-4755411;R-HSA-4551768;R-HSA-4719447;R-HSA-3899291;R-HSA-4615910;R-HSA-5228525;R-HSA-5228523;R-HSA-4615905;R-HSA-3900177;R-HSA-4570485;R-HSA-3247493;R-HSA-3900047;R-HSA-4570493;R-HSA-4…
R-HSA-9006927	Signaling by Non-Receptor Tyrosine Kinases	0	58	21	678	0.00507126	1.04686e-05	0.000293122	37	53	0.00411044	9606	Homo sapiens			NUCL_HUMAN;TCPQ_HUMAN;KPYM_HUMAN;PYGB_HUMAN;PSA4_HUMAN;CD36_HUMAN;RS9_HUMAN;TBB6_HUMAN;PRDX3_HUMAN;PEPL_HUMAN;HS90A_HUMAN;1433B_HUMAN;MYO1C_HUMAN;TCPD_HUMAN;TCPA_HUMAN;VDAC1_HUMAN;GRB2_HUMAN;LDHA_HUMAN;KPYM_HUMAN;XRCC6_HUMAN;HSP7C_HUMAN	Q96P48;P49023;P40763;Q5S007;Q13882;P31749;Q16665;Q07666;P18031;P22681	R-HSA-8848774;R-HSA-8848005;R-HSA-8848975;R-HSA-8849102;R-HSA-2730595;R-HSA-8848713;R-HSA-8848776;R-HSA-8849032;R-HSA-8848087;R-HSA-8848023;R-HSA-8848726;R-HSA-8848596;R-HSA-8849428;R-HSA-8849042;R-HSA-8849055;R-HSA-8848606;R-HSA-8848414;R-HSA-8857565;R-HSA-8849435;R-HSA-9634702;R-HSA-8848804;R-HSA-8848611;R-HSA-8848930;R-HSA-8848993;R-HSA-8848864;R-HSA-8857583;R-HSA-8848751;R-HSA-8848110;R-HSA-8…
R-HSA-8848021	Signaling by PTK6	0	58	21	678	0.00507126	1.04686e-05	0.000293122	37	53	0.00411044	9606	Homo sapiens			NUCL_HUMAN;TCPQ_HUMAN;KPYM_HUMAN;PYGB_HUMAN;PSA4_HUMAN;CD36_HUMAN;RS9_HUMAN;TBB6_HUMAN;PRDX3_HUMAN;PEPL_HUMAN;HS90A_HUMAN;1433B_HUMAN;MYO1C_HUMAN;TCPD_HUMAN;TCPA_HUMAN;VDAC1_HUMAN;GRB2_HUMAN;LDHA_HUMAN;KPYM_HUMAN;XRCC6_HUMAN;HSP7C_HUMAN	Q96P48;P49023;P40763;Q5S007;Q13882;P31749;Q16665;Q07666;P18031;P22681	R-HSA-8848774;R-HSA-8848005;R-HSA-8848975;R-HSA-8849102;R-HSA-2730595;R-HSA-8848713;R-HSA-8848776;R-HSA-8849032;R-HSA-8848087;R-HSA-8848023;R-HSA-8848726;R-HSA-8848596;R-HSA-8849428;R-HSA-8849042;R-HSA-8849055;R-HSA-8848606;R-HSA-8848414;R-HSA-8857565;R-HSA-8849435;R-HSA-9634702;R-HSA-8848804;R-HSA-8848611;R-HSA-8848930;R-HSA-8848993;R-HSA-8848864;R-HSA-8857583;R-HSA-8848751;R-HSA-8848110;R-HSA-8…
R-HSA-1430728	Metabolism	46	2144	26	2481	0.187462	1.10381e-05	0.000309068	152	2006	0.155576	9606	Homo sapiens	LDHA_HUMAN;TALDO_HUMAN;GBB1_HUMAN;PRS7_HUMAN;GNAI2_HUMAN;ADHX_HUMAN;CSPG2_HUMAN;UGDH_HUMAN;RS9_HUMAN;PLIN1_HUMAN;ETFB_HUMAN;IDHP_HUMAN;LRP1_HUMAN;ATPA_HUMAN;VDAC1_HUMAN;ALDOC_HUMAN;MIME_HUMAN;CD36_HUMAN;ALDOA_HUMAN;RS8_HUMAN;ALDH2_HUMAN;PRELP_HUMAN;PSA4_HUMAN;DHE3_HUMAN;HS90A_HUMAN;RLA2_HUMAN;KPYM_HUMAN;QCR1_HUMAN;THIM_HUMAN;GALK1_HUMAN;AL1A1_HUMAN;GPX4_HUMAN;PYGB_HUMAN;MDHC_HUMAN;TYPH_HUMAN;CYC_…	P31930;P36969;P07900;P04899;P37837;P40925;P51888;P30043;P11766;P19971;P35998;P36969-2;P42765;O60701;P05091;P14618-2;P25705;P14618-1;P25789;P21266;P09972;P00367;O60240;P20774;P62873;P08865;P46781;P51570;P99999;P11216;P13611;P38117;P21810;P16671;P00338;Q07954;P62241;P30838;P04075;P55084;P60900;P05387;P00352;P21796;P06576;P48735	LMNA_HUMAN;ACTN4_HUMAN;FIBA_HUMAN;HNRPD_HUMAN;1433B_HUMAN;LRP1_HUMAN;KINH_HUMAN;DESM_HUMAN;VDAC1_HUMAN;TCPB_HUMAN;KPYM_HUMAN;LDHA_HUMAN;SAMP_HUMAN;FBLN1_HUMAN;SERPH_HUMAN;VDAC2_HUMAN;HSP7C_HUMAN;MYH9_HUMAN;ACTN1_HUMAN;ACTB_HUMAN;PRDX6_HUMAN;FLNB_HUMAN;PEPL_HUMAN;HS90A_HUMAN;CH60_HUMAN;PLEC_HUMAN;FBLN2_HUMAN;A2MG_HUMAN;GRB2_HUMAN;HPT_HUMAN;TERA_HUMAN;FLNC_HUMAN;EF1A1_HUMAN;SPTB2_HUMAN	P31749;16618;Q9NYA1;Q07869;Q9Y5P4-2;Q9H2F3;P13196;18319;P02647;P02649;Q14739;16851;P07900;P50570;Q9BYZ2;Q7KZN9;Q16822;Q15831;A8MXV4;Q08426;O75489;P54819;P21796;Q4G176;Q13496;29108;P61764;Q8N0U8;P49821;P63027;Q96RU7;18348;Q14192;P10599;Q9UBF8;O00401	R-HSA-2046239;R-HSA-1482775;R-HSA-1971487;R-HSA-1971482;R-HSA-1971483;R-HSA-2161959;R-HSA-2404131;R-HSA-77321;R-HSA-71691;R-HSA-6810474;R-HSA-381706;R-HSA-77329;R-HSA-6806647;R-HSA-2046222;R-HSA-825631;R-HSA-109339;R-HSA-193816;R-HSA-5692237;R-HSA-77340;R-HSA-109342;R-HSA-173597;R-HSA-9012374;R-HSA-9638064;R-HSA-2046265;R-HSA-164651;R-HSA-71723;R-HSA-5692283;R-HSA-169260;R-HSA-203565;R-HSA-169270…
R-HSA-3769402	Deactivation of the beta-catenin transactivating complex	0	42	17	475	0.00367229	1.20018e-05	0.000324047	6	14	0.00108578	9606	Homo sapiens			KPYM_HUMAN;ACTN4_HUMAN;LMNA_HUMAN;MYH9_HUMAN;ACTB_HUMAN;HNRPC_HUMAN;ATPA_HUMAN;HS90A_HUMAN;1433B_HUMAN;KINH_HUMAN;FSCN1_HUMAN;ATPB_HUMAN;A2MG_HUMAN;GRB2_HUMAN;KPYM_HUMAN;TERA_HUMAN;EF1A1_HUMAN	P35222;O00255;P63104	R-HSA-5368580;R-HSA-3772430;R-HSA-3769393;R-HSA-3364042;R-HSA-3769383;R-HSA-5626938
R-HSA-5683057	MAPK family signaling cascades	10	338	18	818	0.0295532	1.22963e-05	0.000332	42	122	0.00946177	9606	Homo sapiens	GRB2_HUMAN;VINC_HUMAN;PRS7_HUMAN;FIBA_HUMAN;SPTB2_HUMAN;1433B_HUMAN;ACTB_HUMAN;PSA4_HUMAN;PSA6_HUMAN;FIBB_HUMAN	P02671;P18206;P31946;P60709;P62993-1;P25789;Q01082;P60900;P35998;P02675	TCPQ_HUMAN;LMNA_HUMAN;HNRPC_HUMAN;XRCC5_HUMAN;TBB6_HUMAN;RSSA_HUMAN;HS90A_HUMAN;1433B_HUMAN;FUBP2_HUMAN;CH60_HUMAN;ECHB_HUMAN;GANAB_HUMAN;VDAC1_HUMAN;GRB2_HUMAN;TERA_HUMAN;VDAC2_HUMAN;HSP7C_HUMAN;XRCC6_HUMAN	P04049;P26045;P05412;Q02750;P36507;P01106;P53041;P06493;P15056;O43524;P04792	R-HSA-5687126;R-HSA-8867654;R-HSA-5672980;R-HSA-5672978;R-HSA-5692755;R-HSA-5687121;R-HSA-8867658;R-HSA-5692761;R-HSA-5675417;R-HSA-9657603;R-HSA-5672966;R-HSA-5672965;R-HSA-9657606;R-HSA-5672960;R-HSA-5672961;R-HSA-112342;R-HSA-5672972;R-HSA-5672973;R-HSA-9657608;R-HSA-5687112;R-HSA-9658445;R-HSA-5687113;R-HSA-5672969;R-HSA-5672950;R-HSA-109857;R-HSA-5672951;R-HSA-5687095;R-HSA-109858;R-HSA-1098…
R-HSA-451927	Interleukin-2 family signaling	2	45	15	430	0.0039346	1.30298e-05	0.000338774	17	59	0.00457577	9606	Homo sapiens	GRB2_HUMAN	P62993;P62993-1	TCPQ_HUMAN;NUCL_HUMAN;KPYM_HUMAN;MYH9_HUMAN;RS9_HUMAN;FLNB_HUMAN;RSSA_HUMAN;TCPD_HUMAN;1433B_HUMAN;TCPA_HUMAN;GRB2_HUMAN;TERA_HUMAN;K2C8_HUMAN;HSP7C_HUMAN;SPTB2_HUMAN	P52333;Q9UQC2;P40763;P29353;P62993	R-HSA-912527;R-HSA-8983373;R-HSA-508513;R-HSA-8983374;R-HSA-8985966;R-HSA-9679028;R-HSA-8983425;R-HSA-8983424;R-HSA-8983299;R-HSA-8983394;R-HSA-508247;R-HSA-8983384;R-HSA-453111;R-HSA-451895;R-HSA-453104;R-HSA-913424;R-HSA-452091
R-HSA-2990846	SUMOylation	1	180	39	1857	0.0157384	1.47995e-05	0.000369988	53	140	0.0108578	9606	Homo sapiens	HNRPC_HUMAN	P07910	TCPE_HUMAN;TCPQ_HUMAN;RD23B_HUMAN;LMNA_HUMAN;RS9_HUMAN;S10AB_HUMAN;TBA1B_HUMAN;1433B_HUMAN;TCPA_HUMAN;ATPB_HUMAN;PDIA6_HUMAN;DESM_HUMAN;TCPB_HUMAN;SERPH_HUMAN;HSP7C_HUMAN;NUCL_HUMAN;HDGF_HUMAN;MYH9_HUMAN;ACTN1_HUMAN;ACTB_HUMAN;PRDX6_HUMAN;HNRPC_HUMAN;ALDOA_HUMAN;XRCC5_HUMAN;TBB6_HUMAN;RSSA_HUMAN;HS90A_HUMAN;TCPD_HUMAN;MYO1C_HUMAN;CH60_HUMAN;RS8_HUMAN;LMNA_HUMAN;A2MG_HUMAN;GRB2_HUMAN;TERA_HUMAN;K2…	P07910;Q13426;Q13547;P61978;P62805;Q92841;P09874;Q07869;Q00987;P03372;Q01831;P38398;P12004;P56524;Q09472;O75925;P27694;Q12888;P04637;Q14164;O75928-2;Q99497;Q14191;P63165;Q9Y6K9;P17844;P41208;P11388;P11387	R-HSA-4641350;R-HSA-4551616;R-HSA-4615872;R-HSA-4615873;R-HSA-4719424;R-HSA-4341070;R-HSA-4719448;R-HSA-6804468;R-HSA-4641362;R-HSA-4090408;R-HSA-4717521;R-HSA-4615889;R-HSA-3900194;R-HSA-4615900;R-HSA-4570463;R-HSA-4755411;R-HSA-4551768;R-HSA-4719447;R-HSA-3899291;R-HSA-4615910;R-HSA-5228525;R-HSA-5228523;R-HSA-4615905;R-HSA-3900177;R-HSA-4570485;R-HSA-3247493;R-HSA-3900047;R-HSA-4570493;R-HSA-4…
R-HSA-5663202	Diseases of signal transduction by growth factor receptors and second messengers	14	416	26	1228	0.0363732	1.49771e-05	0.000374427	227	446	0.0345897	9606	Homo sapiens	GRB2_HUMAN;FIBA_HUMAN;PRS7_HUMAN;1433B_HUMAN;PSA4_HUMAN;HS90A_HUMAN;LMNA_HUMAN;FIBB_HUMAN;VINC_HUMAN;TERA_HUMAN;SPTB2_HUMAN;ACTB_HUMAN;PSA6_HUMAN	P02671;P07900;P31946;P60709;Q01082;P35998;P18206;P62993;P62993-1;P25789;P02545;P55072;P60900;P02675	KPYM_HUMAN;ACTN4_HUMAN;LMNA_HUMAN;PRS7_HUMAN;1433B_HUMAN;LRP1_HUMAN;KINH_HUMAN;ECHB_HUMAN;GANAB_HUMAN;LDHA_HUMAN;MDHC_HUMAN;HSP7C_HUMAN;NUCL_HUMAN;MYH9_HUMAN;ACTN1_HUMAN;ACTB_HUMAN;HNRPC_HUMAN;ALDOA_HUMAN;FLNB_HUMAN;PEPL_HUMAN;RSSA_HUMAN;HS90A_HUMAN;HSP74_HUMAN;GRB2_HUMAN;ENPL_HUMAN;TERA_HUMAN;FLNC_HUMAN;K2C8_HUMAN;EF1A1_HUMAN;SPTB2_HUMAN;XRCC6_HUMAN	O15111;P31749;Q92934;P19174;16618;P38936;P00533;P01106;Q07889;P29353;P27986;Q00987;P22681;P62993;P21802;P42336;Q9UQC2;18348;P49815;Q06124;Q96B36;Q09472	R-HSA-1220610;R-HSA-1220611;R-HSA-1220614;R-HSA-1839114;R-HSA-1220612;R-HSA-1220613;R-HSA-1839110;R-HSA-1169421;R-HSA-1839107;R-HSA-5387386;R-HSA-5387389;R-HSA-9665699;R-HSA-9665698;R-HSA-2219536;R-HSA-9665697;R-HSA-9665696;R-HSA-9665703;R-HSA-9665702;R-HSA-9665701;R-HSA-9665700;R-HSA-9665707;R-HSA-9665706;R-HSA-9665704;R-HSA-9665708;R-HSA-9698003;R-HSA-9698000;R-HSA-9665232;R-HSA-9698007;R-HSA-9…
R-HSA-375165	NCAM signaling for neurite out-growth	8	64	3	161	0.00559587	1.55253e-05	0.000388133	9	23	0.00178378	9606	Homo sapiens	GRB2_HUMAN;CO6A3_HUMAN;CO6A1_HUMAN;CO6A6_HUMAN;SPTB2_HUMAN;CO3A1_HUMAN;CO6A2_HUMAN;CO4A2_HUMAN	P12110;P02461;P12109;P62993-1;A6NMZ7;P08572;Q01082;P12111	GRB2_HUMAN;CYC_HUMAN;HS90A_HUMAN	P06241;Q07889;Q05397;P18433	R-HSA-392053;R-HSA-392054;R-HSA-392051;R-HSA-391868;R-HSA-375151;R-HSA-391871;R-HSA-391865;R-HSA-391867;R-HSA-391866
R-HSA-450408	AUF1 (hnRNP D0) binds and destabilizes mRNA	6	56	11	364	0.00489639	1.9163e-05	0.000459912	4	4	0.000310222	9606	Homo sapiens	HNRPD_HUMAN;PRS7_HUMAN;PSA4_HUMAN;PSA6_HUMAN;HSP7C_HUMAN	P11142;Q14103-4;Q14103-3;P25789;P60900;P35998	HSP74_HUMAN;ACTB_HUMAN;HNRPD_HUMAN;GRB2_HUMAN;LDHA_HUMAN;XRCC5_HUMAN;TBB6_HUMAN;RSSA_HUMAN;HS90A_HUMAN;VDAC2_HUMAN;HSP7C_HUMAN	Q04637;P11142;P04792	R-HSA-450551;R-HSA-450580;R-HSA-450466;R-HSA-450434
R-HSA-422475	Axon guidance	23	558	20	1637	0.048789	2.58905e-05	0.000621373	59	297	0.023034	9606	Homo sapiens	GRB2_HUMAN;RS8_HUMAN;CO6A1_HUMAN;PRS7_HUMAN;TBB6_HUMAN;CO6A6_HUMAN;PSA4_HUMAN;HS90A_HUMAN;RLA2_HUMAN;CO4A2_HUMAN;RS9_HUMAN;LAMC1_HUMAN;CO6A3_HUMAN;SPTB2_HUMAN;ACTB_HUMAN;RSSA_HUMAN;CO3A1_HUMAN;CO6A2_HUMAN;TBA1B_HUMAN;MYH11_HUMAN;PSA6_HUMAN;HSP7C_HUMAN;MYH9_HUMAN	P35749;P02461;P07900;P12109;P60709;P46781;P68363;Q01082;P35998;P12111;P11047;P35579;Q9BUF5;P12110;P11142;P62993-1;P62241;P25789;A6NMZ7;P08572;P60900;P08865;P05387	PYGB_HUMAN;ACTN4_HUMAN;HNRPD_HUMAN;1433B_HUMAN;LRP1_HUMAN;KINH_HUMAN;LDHA_HUMAN;MDHC_HUMAN;HSP7C_HUMAN;MYH9_HUMAN;ACTN1_HUMAN;ACTB_HUMAN;QCR1_HUMAN;HNRPC_HUMAN;K1C14_HUMAN;ALDOA_HUMAN;FLNB_HUMAN;HS90A_HUMAN;HSP74_HUMAN;GRB2_HUMAN;ENPL_HUMAN;FLNC_HUMAN;CYC_HUMAN;CAZA2_HUMAN;SPTB2_HUMAN	Q05193;Q96B97;P19174;Q8IUQ4;P00533;Q9Y2X7;P06241;Q07889;O14672;P29353;Q04637;Q00169;18348;P23528;P12931;O00560;Q06124;Q05397;O00401;P19105;P11142;P18433	R-HSA-443778;R-HSA-443779;R-HSA-8853774;R-HSA-445071;R-HSA-445069;R-HSA-374665;R-HSA-593690;R-HSA-3928616;R-HSA-445077;R-HSA-445087;R-HSA-3928608;R-HSA-3928614;R-HSA-9011241;R-HSA-3928601;R-HSA-3928600;R-HSA-8853793;R-HSA-445089;R-HSA-622382;R-HSA-3928595;R-HSA-418863;R-HSA-3928594;R-HSA-392751;R-HSA-418859;R-HSA-4093329;R-HSA-418866;R-HSA-3928588;R-HSA-391868;R-HSA-419644;R-HSA-391871;R-HSA-4196…
R-HSA-2262752	Cellular responses to stress	19	565	19	1183	0.0494011	2.91444e-05	0.000670321	70	227	0.0176051	9606	Homo sapiens	PRDX3_HUMAN;RS8_HUMAN;EF1A1_HUMAN;PRS7_HUMAN;TBB6_HUMAN;PSA4_HUMAN;HS90A_HUMAN;RLA2_HUMAN;RS9_HUMAN;PRDX6_HUMAN;HSP74_HUMAN;TERA_HUMAN;CAZA2_HUMAN;CYC_HUMAN;VATA_HUMAN;RSSA_HUMAN;TBA1B_HUMAN;PSA6_HUMAN;HSP7C_HUMAN	P07900;P46781;P68363;P99999;P30041;P38606;P34932;P35998;P30048;Q9BUF5;P11142;P68104;P62241;P25789;P55072;P60900;P08865;P05387;P47755	PSA4_HUMAN;LMNA_HUMAN;ACTN1_HUMAN;AL3A1_HUMAN;PRS7_HUMAN;HS90A_HUMAN;FUBP2_HUMAN;1433B_HUMAN;CH60_HUMAN;LMNA_HUMAN;VDAC1_HUMAN;LMNA_HUMAN;A2MG_HUMAN;GRB2_HUMAN;KPYM_HUMAN;GBB1_HUMAN;SERPH_HUMAN;HSP7C_HUMAN;XRCC6_HUMAN	P07237;P05412;Q16665;P38936;P08243;Q99683;Q96EB6;Q13451;P31948;P06400;Q15185;P15036;Q96RU7;P15336;P20700;P10599;Q02790;Q9NUX5;Q09472	R-HSA-8979082;R-HSA-3228469;R-HSA-5324632;R-HSA-9645598;R-HSA-9640195;R-HSA-3371554;R-HSA-1234177;R-HSA-1791118;R-HSA-1234181;R-HSA-9646468;R-HSA-5324617;R-HSA-5252041;R-HSA-3371537;R-HSA-5251955;R-HSA-3209109;R-HSA-5251959;R-HSA-3341343;R-HSA-3371422;R-HSA-73646;R-HSA-9690534;R-HSA-5251942;R-HSA-5082356;R-HSA-9645608;R-HSA-5252079;R-HSA-3322995;R-HSA-3341296;R-HSA-3225851;R-HSA-168136;R-HSA-5618…
R-HSA-446343	Localization of the PINCH-ILK-PARVIN complex to focal adhesions	0	4	7	86	0.000349742	3.1157e-05	0.00071661	2	2	0.000155111	9606	Homo sapiens			TCPE_HUMAN;TCPQ_HUMAN;TCPA_HUMAN;CD36_HUMAN;TCPB_HUMAN;TCPH_HUMAN;TCPD_HUMAN	P49023;Q13418	R-HSA-446322;R-HSA-432897
R-HSA-201681	TCF dependent signaling in response to WNT	3	202	27	1220	0.017662	3.31037e-05	0.000728281	18	71	0.00550644	9606	Homo sapiens	PRS7_HUMAN;PSA4_HUMAN;PSA6_HUMAN	P25789;P60900;P35998	TCPE_HUMAN;TCPQ_HUMAN;KPYM_HUMAN;LMNA_HUMAN;ACTN4_HUMAN;1433B_HUMAN;KINH_HUMAN;TCPA_HUMAN;ATPB_HUMAN;ECHB_HUMAN;GANAB_HUMAN;TCPB_HUMAN;LDHA_HUMAN;KPYM_HUMAN;HDGF_HUMAN;MYH9_HUMAN;ACTN1_HUMAN;ACTB_HUMAN;HNRPC_HUMAN;FLNB_HUMAN;ATPA_HUMAN;HS90A_HUMAN;TCPD_HUMAN;FSCN1_HUMAN;A2MG_HUMAN;GRB2_HUMAN;FLNC_HUMAN;TERA_HUMAN;TCPH_HUMAN;EF1A1_HUMAN;SPTB2_HUMAN;XRCC6_HUMAN	18348;Q13547;Q9Y265;P01106;O14641;Q9NYF0;P40818;P35222;Q92993;O00255;P63104	R-HSA-3299569;R-HSA-3451153;R-HSA-201669;R-HSA-3769393;R-HSA-4641260;R-HSA-4641256;R-HSA-5626938;R-HSA-4641236;R-HSA-5368580;R-HSA-201685;R-HSA-3772430;R-HSA-1504193;R-HSA-3364042;R-HSA-4641147;R-HSA-3364014;R-HSA-3640874;R-HSA-3769383;R-HSA-4411357
R-HSA-5687128	MAPK6/MAPK4 signaling	3	89	16	592	0.00778176	3.69296e-05	0.000812451	9	40	0.00310222	9606	Homo sapiens	PRS7_HUMAN;PSA4_HUMAN;PSA6_HUMAN	P25789;P60900;P35998	LMNA_HUMAN;HNRPC_HUMAN;XRCC5_HUMAN;TBB6_HUMAN;RSSA_HUMAN;HS90A_HUMAN;FUBP2_HUMAN;1433B_HUMAN;CH60_HUMAN;ECHB_HUMAN;GANAB_HUMAN;VDAC1_HUMAN;GRB2_HUMAN;VDAC2_HUMAN;HSP7C_HUMAN;XRCC6_HUMAN	P05412;P01106;P06493;O43524;P04792	R-HSA-5687126;R-HSA-5687095;R-HSA-5692755;R-HSA-5687121;R-HSA-5687101;R-HSA-5687083;R-HSA-5687112;R-HSA-5692761;R-HSA-5687113
R-HSA-597592	Post-translational protein modification	29	1422	47	2907	0.124333	3.71935e-05	0.000818256	113	514	0.0398635	9606	Homo sapiens	EF1A1_HUMAN;CERU_HUMAN;FIBA_HUMAN;PRS7_HUMAN;UBP5_HUMAN;CSPG2_HUMAN;GANAB_HUMAN;PDIA6_HUMAN;LAMC1_HUMAN;ETFB_HUMAN;SPTB2_HUMAN;ACTB_HUMAN;TBA1B_HUMAN;VDAC1_HUMAN;ANT3_HUMAN;ENPL_HUMAN;TBB6_HUMAN;VDAC2_HUMAN;PSA4_HUMAN;RD23B_HUMAN;FETUA_HUMAN;TERA_HUMAN;CAZA2_HUMAN;HNRPC_HUMAN;PDIA3_HUMAN;VWA1_HUMAN;KTN1_HUMAN;PSA6_HUMAN;HSP7C_HUMAN	P02671;P00450;P45880;P68363;P35998;P30101;P11047;Q15084;P25789;P02765;P45974;P55072;P47755;P07910;Q14697;P60709;P14625;P54727;P13611;Q01082;P38117;Q86UP2;Q6PCB0;Q9BUF5;P11142;P68104;P01008;P60900;P21796	TCPE_HUMAN;TCPQ_HUMAN;RD23B_HUMAN;PSA4_HUMAN;LMNA_HUMAN;RS9_HUMAN;S10AB_HUMAN;PRS7_HUMAN;TBA1B_HUMAN;1433B_HUMAN;LRP1_HUMAN;PSA6_HUMAN;TCPA_HUMAN;ATPB_HUMAN;PDIA6_HUMAN;DESM_HUMAN;VDAC1_HUMAN;TCPB_HUMAN;LDHA_HUMAN;SERPH_HUMAN;HSP7C_HUMAN;NUCL_HUMAN;HDGF_HUMAN;MYH9_HUMAN;ACTN1_HUMAN;ACTB_HUMAN;PRDX6_HUMAN;HNRPC_HUMAN;ALDOA_HUMAN;XRCC5_HUMAN;TBB6_HUMAN;RSSA_HUMAN;HS90A_HUMAN;TCPD_HUMAN;MYO1C_HUMAN;…	Q13426;Q13547;P61978;Q15843;Q92841;P09874;Q07869;Q00987;P03372;Q92685;Q01831;P38398;P12004;P0CG48;O75925;P0CG47;P27694;P04637;O95630;Q9NUD9;Q5VVQ6;Q14164;O75928-2;Q99497;P06493;O75604;Q16186;P63165;Q9Y6K9;P54252;P78527;P07910;P13639;Q9UGI0;P62805;P55072;P56524;Q09472;O94888;Q12888;Q92538;Q14191;P17844;P41208;Q9Y5K5;P11388;P11387;O00487;P11142	R-HSA-8956040;R-HSA-4641350;R-HSA-8956045;R-HSA-4719424;R-HSA-4341070;R-HSA-8931974;R-HSA-4719448;R-HSA-548890;R-HSA-4641362;R-HSA-4090408;R-HSA-3900194;R-HSA-5665871;R-HSA-4570463;R-HSA-8932243;R-HSA-4551768;R-HSA-4719447;R-HSA-6807877;R-HSA-5689972;R-HSA-6807875;R-HSA-8850594;R-HSA-3900177;R-HSA-4570485;R-HSA-4570493;R-HSA-162873;R-HSA-8932276;R-HSA-5696872;R-HSA-4085372;R-HSA-8956099;R-HSA-456…
R-HSA-512988	Interleukin-3, Interleukin-5 and GM-CSF signaling	1	48	13	360	0.0041969	3.91411e-05	0.000821963	18	38	0.00294711	9606	Homo sapiens	GRB2_HUMAN	P62993-1	LMNA_HUMAN;ACTB_HUMAN;HNRPC_HUMAN;ATPA_HUMAN;HS90A_HUMAN;1433B_HUMAN;KINH_HUMAN;FSCN1_HUMAN;ATPB_HUMAN;A2MG_HUMAN;GRB2_HUMAN;TERA_HUMAN;EF1A1_HUMAN	P15498;P17612;Q8WV28;Q13905;P04141;Q06124;P29353;P22681;P63104	R-HSA-879917;R-HSA-912527;R-HSA-913451;R-HSA-879914;R-HSA-914022;R-HSA-508247;R-HSA-453111;R-HSA-912734;R-HSA-879934;R-HSA-453104;R-HSA-912757;R-HSA-912629;R-HSA-912724;R-HSA-912727;R-HSA-912790;R-HSA-913360;R-HSA-913424;R-HSA-912627
R-HSA-6802948	Signaling by high-kinase activity BRAF mutants	5	37	0	0	0.00323511	3.96257e-05	0.000832139	4	6	0.000465333	9606	Homo sapiens	VINC_HUMAN;FIBA_HUMAN;1433B_HUMAN;ACTB_HUMAN;FIBB_HUMAN	P02671;P18206;P31946;P60709;P02675			R-HSA-6802912;R-HSA-6802911;R-HSA-6802910;R-HSA-6803227
R-HSA-8875878	MET promotes cell motility	5	41	3	90	0.00358486	4.24441e-05	0.000891326	7	12	0.000930665	9606	Homo sapiens	GRB2_HUMAN;CO3A1_HUMAN;LAMA5_HUMAN;LAMA3_HUMAN;LAMC1_HUMAN	P02461;Q16787;P62993-1;O15230;P11047	ACTN1_HUMAN;GRB2_HUMAN;HS90A_HUMAN	P12931;Q13905;Q05397	R-HSA-8875591;R-HSA-8875558;R-HSA-8875540;R-HSA-8874083;R-HSA-8875568;R-HSA-8874079;R-HSA-8875576
R-HSA-8953897	Cellular responses to external stimuli	19	579	19	1211	0.0506252	4.74146e-05	0.000948291	70	258	0.0200093	9606	Homo sapiens	PRDX3_HUMAN;RS8_HUMAN;EF1A1_HUMAN;PRS7_HUMAN;TBB6_HUMAN;PSA4_HUMAN;HS90A_HUMAN;RLA2_HUMAN;RS9_HUMAN;PRDX6_HUMAN;HSP74_HUMAN;TERA_HUMAN;CAZA2_HUMAN;CYC_HUMAN;VATA_HUMAN;RSSA_HUMAN;TBA1B_HUMAN;PSA6_HUMAN;HSP7C_HUMAN	P07900;P46781;P68363;P99999;P30041;P38606;P34932;P35998;P30048;Q9BUF5;P11142;P68104;P62241;P25789;P55072;P60900;P08865;P05387;P47755	PSA4_HUMAN;LMNA_HUMAN;ACTN1_HUMAN;AL3A1_HUMAN;PRS7_HUMAN;HS90A_HUMAN;FUBP2_HUMAN;1433B_HUMAN;CH60_HUMAN;LMNA_HUMAN;VDAC1_HUMAN;LMNA_HUMAN;A2MG_HUMAN;GRB2_HUMAN;KPYM_HUMAN;GBB1_HUMAN;SERPH_HUMAN;HSP7C_HUMAN;XRCC6_HUMAN	P07237;P05412;Q16665;P38936;P08243;Q99683;Q96EB6;Q13451;P31948;P06400;Q15185;P15036;Q96RU7;P15336;P20700;P10599;Q02790;Q9NUX5;Q09472	R-HSA-8979082;R-HSA-3228469;R-HSA-5324632;R-HSA-9645598;R-HSA-9640195;R-HSA-3371554;R-HSA-1234177;R-HSA-1791118;R-HSA-1234181;R-HSA-9646468;R-HSA-5324617;R-HSA-5252041;R-HSA-3371537;R-HSA-5251955;R-HSA-3209109;R-HSA-5251959;R-HSA-3341343;R-HSA-3371422;R-HSA-73646;R-HSA-9690534;R-HSA-5251942;R-HSA-5082356;R-HSA-9645608;R-HSA-5252079;R-HSA-3322995;R-HSA-3341296;R-HSA-3225851;R-HSA-168136;R-HSA-5618…
R-HSA-109582	Hemostasis	21	726	25	1596	0.0634782	5.03995e-05	0.00100799	93	333	0.025826	9606	Homo sapiens	ANT3_HUMAN;GRB2_HUMAN;ALDOA_HUMAN;GBB1_HUMAN;ACTN1_HUMAN;S10AA_HUMAN;FIBA_HUMAN;TBB6_HUMAN;GNAI2_HUMAN;IGHM_HUMAN;A2MG_HUMAN;A1AG2_HUMAN;FIBB_HUMAN;VINC_HUMAN;FETUA_HUMAN;CAZA2_HUMAN;KINH_HUMAN;ACTB_HUMAN;TBA1B_HUMAN;ACTN4_HUMAN;CD36_HUMAN	P60903;P02671;P04899;P60709;P12814;P68363;P33176;P19652;Q9BUF5;P18206;O43707;P16671;P62993-1;P01008;P04075;P02765;P62873;P02675;P01871;P47755;P01023	TCPE_HUMAN;TCPQ_HUMAN;KPYM_HUMAN;FIBA_HUMAN;CD36_HUMAN;ANT3_HUMAN;1433B_HUMAN;RTCB_HUMAN;LRP1_HUMAN;KINH_HUMAN;TCPA_HUMAN;PDIA6_HUMAN;FIBB_HUMAN;TCPB_HUMAN;LDHA_HUMAN;HSP7C_HUMAN;NUCL_HUMAN;MYH9_HUMAN;ACTN1_HUMAN;ACTB_HUMAN;FLNB_HUMAN;PEPL_HUMAN;HS90A_HUMAN;TCPD_HUMAN;CH60_HUMAN;A2MG_HUMAN;GRB2_HUMAN;FLNC_HUMAN;ENPL_HUMAN;CYC_HUMAN;TCPH_HUMAN;EF1A1_HUMAN;SPTB2_HUMAN	Q9H0H5;P04049;Q16539;16618;O43561;P06241;Q9UKW4;Q07889;P27986;P15498;P16885;P46108;P30291;Q06124;Q05397;P02675;P07948;P19174;P62937;P29350;P21333;P49407;P41240;P29353;Q9NRD5;P78380;29108;Q13094;P02671;18348;Q00535;P01008;P32121;P18031;P00519;P11021	R-HSA-114689;R-HSA-443910;R-HSA-140806;R-HSA-8858498;R-HSA-158340;R-HSA-392195;R-HSA-429441;R-HSA-396941;R-HSA-428941;R-HSA-443402;R-HSA-397835;R-HSA-392202;R-HSA-429449;R-HSA-392852;R-HSA-434836;R-HSA-432148;R-HSA-481044;R-HSA-418581;R-HSA-418579;R-HSA-983194;R-HSA-430096;R-HSA-418576;R-HSA-354066;R-HSA-140696;R-HSA-354073;R-HSA-158750;R-HSA-210974;R-HSA-432295;R-HSA-354087;R-HSA-210977;R-HSA-39…
R-HSA-9022692	Regulation of MECP2 expression and activity	0	32	23	902	0.00279794	5.83008e-05	0.00113336	2	14	0.00108578	9606	Homo sapiens			TCPE_HUMAN;TCPQ_HUMAN;KPYM_HUMAN;PSA4_HUMAN;LMNA_HUMAN;ACTB_HUMAN;HNRPC_HUMAN;TBB6_HUMAN;ATPA_HUMAN;PEPL_HUMAN;1433B_HUMAN;TALDO_HUMAN;PLEC_HUMAN;PSA6_HUMAN;TCPA_HUMAN;DESM_HUMAN;TCPB_HUMAN;EIF3I_HUMAN;TERA_HUMAN;GBB1_HUMAN;VDAC2_HUMAN;HSP7C_HUMAN;XRCC6_HUMAN	P42858;Q14739	R-HSA-9023592;R-HSA-9018594
R-HSA-6802952	Signaling by BRAF and RAF fusions	6	66	0	0	0.00577074	5.96504e-05	0.00113336	5	5	0.000387777	9606	Homo sapiens	VINC_HUMAN;FIBA_HUMAN;1433B_HUMAN;ACTB_HUMAN;LMNA_HUMAN;FIBB_HUMAN	P02671;P18206;P31946;P60709;P02545;P02675			R-HSA-6802935;R-HSA-6802934;R-HSA-6802933;R-HSA-6802932;R-HSA-6802927
R-HSA-5674135	MAP2K and MAPK activation	5	41	0	0	0.00358486	6.41181e-05	0.0011933	8	12	0.000930665	9606	Homo sapiens	VINC_HUMAN;FIBA_HUMAN;1433B_HUMAN;ACTB_HUMAN;FIBB_HUMAN	P02671;P18206;P31946;P60709;P02675			R-HSA-9657603;R-HSA-5672980;R-HSA-5672978;R-HSA-9657606;R-HSA-5672972;R-HSA-5672973;R-HSA-9657608;R-HSA-9657599
R-HSA-8963896	HDL assembly	1	8	3	15	0.000699484	6.53004e-05	0.0011933	3	9	0.000697999	9606	Homo sapiens	A2MG_HUMAN	P01023	FIBA_HUMAN;HPT_HUMAN;FBLN1_HUMAN	P02647	R-HSA-264758;R-HSA-216727;R-HSA-216756
R-HSA-1445148	Translocation of SLC2A4 (GLUT4) to the plasma membrane	6	72	4	104	0.00629536	6.60974e-05	0.0011933	6	15	0.00116333	9606	Homo sapiens	MYO1C_HUMAN;TBB6_HUMAN;1433B_HUMAN;ACTB_HUMAN;TBA1B_HUMAN;MYH9_HUMAN	Q9BUF5;P31946;P60709;P68363;P35579;O00159	NUCL_HUMAN;MYH9_HUMAN;GRB2_HUMAN;TERA_HUMAN	Q9BZE9;P35579;P63027	R-HSA-1449574;R-HSA-2316352;R-HSA-1454689;R-HSA-2316347;R-HSA-1445149;R-HSA-2316349
R-HSA-453279	Mitotic G1 phase and G1/S transition	3	149	16	545	0.0130279	6.82724e-05	0.0011933	17	99	0.00767799	9606	Homo sapiens	PRS7_HUMAN;PSA4_HUMAN;PSA6_HUMAN	P25789;P60900;P35998	TCPE_HUMAN;TCPQ_HUMAN;HDGF_HUMAN;PRDX6_HUMAN;PDIA3_HUMAN;ALDOA_HUMAN;PRS7_HUMAN;XRCC5_HUMAN;1433B_HUMAN;TCPD_HUMAN;TCPA_HUMAN;VDAC1_HUMAN;TCPB_HUMAN;GRB2_HUMAN;TCPH_HUMAN;EF1A1_HUMAN	P30304;Q13547;P30291;Q13882;P38936;P11388;P06493;P12004;P06400	R-HSA-188390;R-HSA-1227670;R-HSA-1227671;R-HSA-8961934;R-HSA-9018017;R-HSA-8961665;R-HSA-69227;R-HSA-69195;R-HSA-69199;R-HSA-8848436;R-HSA-187574;R-HSA-187828;R-HSA-8848414;R-HSA-188345;R-HSA-8964531;R-HSA-113503;R-HSA-9659820
R-HSA-170834	Signaling by TGF-beta Receptor Complex	0	73	22	834	0.00638279	6.84302e-05	0.0011933	11	82	0.00635955	9606	Homo sapiens			TCPE_HUMAN;TCPQ_HUMAN;HDGF_HUMAN;LMNA_HUMAN;MYH9_HUMAN;HNRPC_HUMAN;XRCC5_HUMAN;HS90A_HUMAN;TCPD_HUMAN;1433B_HUMAN;TCPA_HUMAN;A2MG_HUMAN;ECHB_HUMAN;GANAB_HUMAN;TCPB_HUMAN;GRB2_HUMAN;FBLN1_HUMAN;TCPH_HUMAN;CYC_HUMAN;EF1A1_HUMAN;HSP7C_HUMAN;XRCC6_HUMAN	Q9UNE7;Q13547;Q9GZV5;P84022;P01106;P09874;Q13573;P22681;O00255	R-HSA-5252001;R-HSA-2186643;R-HSA-2187330;R-HSA-1484099;R-HSA-2031355;R-HSA-2187368;R-HSA-4332235;R-HSA-2187325;R-HSA-2187375;R-HSA-4332236;R-HSA-2186607
R-HSA-445355	Smooth Muscle Contraction	3	39	4	62	0.00340999	6.9681e-05	0.0011933	6	11	0.00085311	9606	Homo sapiens	ANXA6_HUMAN;VINC_HUMAN;MYH11_HUMAN	P35749;P18206;P08133	LRP1_HUMAN;S10AA_HUMAN;DESM_HUMAN;GRB2_HUMAN;FLNC_HUMAN	29108;P07355;O75923	R-HSA-5263633;R-HSA-445700;R-HSA-445699;R-HSA-5263628;R-HSA-445704;R-HSA-445705
R-HSA-5620922	BBSome-mediated cargo-targeting to cilium	5	23	4	92	0.00201102	6.9681e-05	0.0011933	2	5	0.000387777	9606	Homo sapiens	TCPD_HUMAN;TCPB_HUMAN;TCPE_HUMAN;TCPQ_HUMAN;TCPA_HUMAN	P50990;P17987;P50991;P78371;P48643	TCPA_HUMAN;TCPB_HUMAN;PEPL_HUMAN;EF1A1_HUMAN	Q8IWZ6;Q96QF0;Q8NFJ9	R-HSA-5617815;R-HSA-5624125
R-HSA-419037	NCAM1 interactions	6	42	0	27	0.00367229	7.01944e-05	0.0011933	1	10	0.000775555	9606	Homo sapiens	CO6A3_HUMAN;CO6A1_HUMAN;CO6A6_HUMAN;CO3A1_HUMAN;CO6A2_HUMAN;CO4A2_HUMAN	P12110;P02461;P12109;A6NMZ7;P08572;P12111			R-HSA-375151
R-HSA-9656223	Signaling by RAF1 mutants	5	42	0	0	0.00367229	7.17519e-05	0.00121978	6	7	0.000542888	9606	Homo sapiens	VINC_HUMAN;FIBA_HUMAN;1433B_HUMAN;ACTB_HUMAN;FIBB_HUMAN	P02671;P18206;P31946;P60709;P02675			R-HSA-9656211;R-HSA-9656209;R-HSA-9656215;R-HSA-9656214;R-HSA-9656213;R-HSA-9656212
R-HSA-1280218	Adaptive Immune System	15	944	27	1229	0.0825391	7.26175e-05	0.0012345	72	263	0.0203971	9606	Homo sapiens	GRB2_HUMAN;PRS7_HUMAN;TBB6_HUMAN;1433B_HUMAN;PEPL_HUMAN;PSA4_HUMAN;IGHM_HUMAN;CATB_HUMAN;CAZA2_HUMAN;PDIA3_HUMAN;KINH_HUMAN;CO3A1_HUMAN;TBA1B_HUMAN;PSA6_HUMAN;CD36_HUMAN	P02461;P31946;P07858;P68363;P33176;P35998;P30101;Q9BUF5;O60437;P16671;P62993-1;P25789;P60900;P01871;P47755	TCPE_HUMAN;TCPQ_HUMAN;ACTN4_HUMAN;CD36_HUMAN;1433B_HUMAN;LRP1_HUMAN;VINC_HUMAN;KINH_HUMAN;PSA6_HUMAN;DESM_HUMAN;VDAC1_HUMAN;LDHA_HUMAN;SERPH_HUMAN;VDAC2_HUMAN;HSP7C_HUMAN;MYH9_HUMAN;ACTN1_HUMAN;ACTB_HUMAN;PDIA3_HUMAN;FLNB_HUMAN;ALDOA_HUMAN;ATPA_HUMAN;PRDX3_HUMAN;HS90A_HUMAN;CH60_HUMAN;RS8_HUMAN;FSCN1_HUMAN;A2MG_HUMAN;GRB2_HUMAN;FLNC_HUMAN;TERA_HUMAN;KTN1_HUMAN;CYC_HUMAN;SPTB2_HUMAN	P04049;Q9Y2R2;P07948;P19174;16618;O43561;P29350;P06241;P27824;P41240;29108;Q13094;P27797;Q99558;P15498;P16885;18348;Q6ZUJ8;P19320;P12830;Q06124;Q9Y4K3;Q06187;O60437	R-HSA-9606162;R-HSA-9606163;R-HSA-9606160;R-HSA-202241;R-HSA-202245;R-HSA-392835;R-HSA-2130349;R-HSA-2130478;R-HSA-8863895;R-HSA-1168640;R-HSA-983709;R-HSA-983707;R-HSA-9606151;R-HSA-5690702;R-HSA-983703;R-HSA-389919;R-HSA-5690701;R-HSA-983700;R-HSA-213407;R-HSA-9606159;R-HSA-213406;R-HSA-198941;R-HSA-983696;R-HSA-2213248;R-HSA-5690740;R-HSA-2076220;R-HSA-8951595;R-HSA-199079;R-HSA-8863914;R-HSA-…
R-HSA-171319	Telomere Extension By Telomerase	0	23	7	92	0.00201102	0.000106073	0.00174305	1	10	0.000775555	9606	Homo sapiens			TCPE_HUMAN;TCPQ_HUMAN;TCPA_HUMAN;TCPB_HUMAN;GRB2_HUMAN;TCPH_HUMAN;TCPD_HUMAN	Q9BUR4;Q9Y265;Q9Y230	R-HSA-164616
R-HSA-9006936	Signaling by TGFB family members	0	102	23	906	0.00891842	0.000108941	0.00174305	12	107	0.00829843	9606	Homo sapiens			TCPE_HUMAN;TCPQ_HUMAN;HDGF_HUMAN;LMNA_HUMAN;MYH9_HUMAN;A2GL_HUMAN;HNRPC_HUMAN;XRCC5_HUMAN;HS90A_HUMAN;TCPD_HUMAN;1433B_HUMAN;TCPA_HUMAN;A2MG_HUMAN;ECHB_HUMAN;GANAB_HUMAN;TCPB_HUMAN;GRB2_HUMAN;FBLN1_HUMAN;TCPH_HUMAN;CYC_HUMAN;EF1A1_HUMAN;HSP7C_HUMAN;XRCC6_HUMAN	Q9UNE7;Q13547;P37023;Q9GZV5;P84022;P01106;P09874;Q13573;P22681;O00255	R-HSA-5252001;R-HSA-2186643;R-HSA-2187330;R-HSA-1484099;R-HSA-2031355;R-HSA-8858369;R-HSA-2187368;R-HSA-4332235;R-HSA-2187325;R-HSA-2187375;R-HSA-4332236;R-HSA-2186607
R-HSA-8863678	Neurodegenerative Diseases	1	22	26	1185	0.00192358	0.00014627	0.00234032	17	22	0.00170622	9606	Homo sapiens	LMNA_HUMAN	P02545-1	TCPE_HUMAN;TCPQ_HUMAN;PSA4_HUMAN;LMNA_HUMAN;CD36_HUMAN;1433B_HUMAN;FUBP2_HUMAN;TBA1B_HUMAN;LRP1_HUMAN;PDIA6_HUMAN;VDAC1_HUMAN;TCPB_HUMAN;SAMP_HUMAN;HSP7C_HUMAN;PRDX6_HUMAN;ACTB_HUMAN;PDIA3_HUMAN;PRDX3_HUMAN;HS90A_HUMAN;TCPD_HUMAN;CH60_HUMAN;LMNA_HUMAN;LMNA_HUMAN;GRB2_HUMAN;ENPL_HUMAN;TCPH_HUMAN;CYC_HUMAN	P32119;P30304;Q00535;P05412;P30307;Q08379;P30305;P20700;29108;O43524;P62258;P05067	R-HSA-8863014;R-HSA-8863013;R-HSA-8868260;R-HSA-8870628;R-HSA-8863011;R-HSA-8863009;R-HSA-8870703;R-HSA-8870698;R-HSA-8870710;R-HSA-8868340;R-HSA-8863007;R-HSA-8870686;R-HSA-8870558;R-HSA-8868573;R-HSA-8868666;R-HSA-8863674;R-HSA-8868344
R-HSA-8862803	Deregulated CDK5 triggers multiple neurodegenerative pathways in Alzheimer's disease models	1	22	26	1185	0.00192358	0.00014627	0.00234032	17	22	0.00170622	9606	Homo sapiens	LMNA_HUMAN	P02545-1	TCPE_HUMAN;TCPQ_HUMAN;PSA4_HUMAN;LMNA_HUMAN;CD36_HUMAN;1433B_HUMAN;FUBP2_HUMAN;TBA1B_HUMAN;LRP1_HUMAN;PDIA6_HUMAN;VDAC1_HUMAN;TCPB_HUMAN;SAMP_HUMAN;HSP7C_HUMAN;PRDX6_HUMAN;ACTB_HUMAN;PDIA3_HUMAN;PRDX3_HUMAN;HS90A_HUMAN;TCPD_HUMAN;CH60_HUMAN;LMNA_HUMAN;LMNA_HUMAN;GRB2_HUMAN;ENPL_HUMAN;TCPH_HUMAN;CYC_HUMAN	P32119;P30304;Q00535;P05412;P30307;Q08379;P30305;P20700;29108;O43524;P62258;P05067	R-HSA-8863014;R-HSA-8863013;R-HSA-8868260;R-HSA-8870628;R-HSA-8863011;R-HSA-8863009;R-HSA-8870703;R-HSA-8870698;R-HSA-8870710;R-HSA-8868340;R-HSA-8863007;R-HSA-8870686;R-HSA-8870558;R-HSA-8868573;R-HSA-8868666;R-HSA-8863674;R-HSA-8868344
R-HSA-9675108	Nervous system development	23	584	20	1788	0.0510623	0.000153167	0.00245066	61	323	0.0250504	9606	Homo sapiens	GRB2_HUMAN;RS8_HUMAN;CO6A1_HUMAN;PRS7_HUMAN;TBB6_HUMAN;CO6A6_HUMAN;PSA4_HUMAN;HS90A_HUMAN;RLA2_HUMAN;CO4A2_HUMAN;RS9_HUMAN;LAMC1_HUMAN;CO6A3_HUMAN;SPTB2_HUMAN;ACTB_HUMAN;RSSA_HUMAN;CO3A1_HUMAN;CO6A2_HUMAN;TBA1B_HUMAN;MYH11_HUMAN;PSA6_HUMAN;HSP7C_HUMAN;MYH9_HUMAN	P35749;P02461;P07900;P12109;P60709;P46781;P68363;Q01082;P35998;P12111;P11047;P35579;Q9BUF5;P12110;P11142;P62993-1;P62241;P25789;A6NMZ7;P08572;P60900;P08865;P05387	PYGB_HUMAN;ACTN4_HUMAN;HNRPD_HUMAN;1433B_HUMAN;LRP1_HUMAN;KINH_HUMAN;LDHA_HUMAN;MDHC_HUMAN;HSP7C_HUMAN;MYH9_HUMAN;ACTN1_HUMAN;ACTB_HUMAN;QCR1_HUMAN;HNRPC_HUMAN;K1C14_HUMAN;ALDOA_HUMAN;FLNB_HUMAN;HS90A_HUMAN;HSP74_HUMAN;GRB2_HUMAN;ENPL_HUMAN;FLNC_HUMAN;CYC_HUMAN;CAZA2_HUMAN;SPTB2_HUMAN	Q05193;Q96B97;P19174;Q8IUQ4;P00533;Q9Y2X7;P06241;Q07889;O14672;P29353;Q04637;Q00169;18348;P23528;P12931;O00560;Q06124;Q05397;O00401;P19105;P11142;P18433	R-HSA-443778;R-HSA-443779;R-HSA-8853774;R-HSA-445071;R-HSA-445069;R-HSA-374665;R-HSA-593690;R-HSA-3928616;R-HSA-445077;R-HSA-445087;R-HSA-3928608;R-HSA-3928614;R-HSA-9011241;R-HSA-3928601;R-HSA-3928600;R-HSA-8853793;R-HSA-445089;R-HSA-622382;R-HSA-3928595;R-HSA-418863;R-HSA-3928594;R-HSA-392751;R-HSA-418859;R-HSA-4093329;R-HSA-418866;R-HSA-3928588;R-HSA-391868;R-HSA-419644;R-HSA-391871;R-HSA-4196…
R-HSA-9645723	Diseases of programmed cell death	1	29	26	1185	0.00253563	0.000156233	0.00247842	17	24	0.00186133	9606	Homo sapiens	LMNA_HUMAN	P02545-1	TCPE_HUMAN;TCPQ_HUMAN;PSA4_HUMAN;LMNA_HUMAN;CD36_HUMAN;1433B_HUMAN;FUBP2_HUMAN;TBA1B_HUMAN;LRP1_HUMAN;PDIA6_HUMAN;VDAC1_HUMAN;TCPB_HUMAN;SAMP_HUMAN;HSP7C_HUMAN;PRDX6_HUMAN;ACTB_HUMAN;PDIA3_HUMAN;PRDX3_HUMAN;HS90A_HUMAN;TCPD_HUMAN;CH60_HUMAN;LMNA_HUMAN;LMNA_HUMAN;GRB2_HUMAN;ENPL_HUMAN;TCPH_HUMAN;CYC_HUMAN	P32119;P30304;Q00535;P05412;P30307;Q08379;P30305;P20700;29108;O43524;P62258;P05067	R-HSA-8863014;R-HSA-8863013;R-HSA-8868260;R-HSA-8870628;R-HSA-8863011;R-HSA-8863009;R-HSA-8870703;R-HSA-8870698;R-HSA-8870710;R-HSA-8868340;R-HSA-8863007;R-HSA-8870686;R-HSA-8870558;R-HSA-8868573;R-HSA-8868666;R-HSA-8863674;R-HSA-8868344
R-HSA-2454202	Fc epsilon receptor (FCERI) signaling	4	218	13	378	0.0190609	0.000165228	0.00247842	32	63	0.00488599	9606	Homo sapiens	GRB2_HUMAN;PRS7_HUMAN;PSA4_HUMAN;PSA6_HUMAN	P62993-1;P25789;P60900;P35998	MYH9_HUMAN;ACTN1_HUMAN;CD36_HUMAN;ACTB_HUMAN;FLNB_HUMAN;RSSA_HUMAN;HS90A_HUMAN;1433B_HUMAN;FUBP2_HUMAN;CH60_HUMAN;LRP1_HUMAN;KINH_HUMAN;GRB2_HUMAN;A2MG_HUMAN;GRB2_HUMAN;FLNC_HUMAN;LDHA_HUMAN;TERA_HUMAN;CYC_HUMAN;SPTB2_HUMAN;HSP7C_HUMAN	Q9UQC2;18348;P05412;Q13233;P07948;O43561-2;16618;Q9Y4K3;29108	R-HSA-2730856;R-HSA-2730858;R-HSA-2730860;R-HSA-2730862;R-HSA-2730848;R-HSA-168136;R-HSA-2730851;R-HSA-2396599;R-HSA-2730864;R-HSA-2396606;R-HSA-2730868;R-HSA-2730870;R-HSA-2730889;R-HSA-2730888;R-HSA-2454208;R-HSA-2730892;R-HSA-2730885;R-HSA-2730887;R-HSA-2730841;R-HSA-2730840;R-HSA-450292;R-HSA-2730843;R-HSA-2730842;R-HSA-2730844;R-HSA-2396561;R-HSA-2730847;R-HSA-2730833;R-HSA-2730896;R-HSA-242…
R-HSA-195721	Signaling by WNT	4	299	30	1565	0.0261432	0.000170561	0.00255841	34	157	0.0121762	9606	Homo sapiens	GBB1_HUMAN;PRS7_HUMAN;PSA4_HUMAN;PSA6_HUMAN	P25789;P62873;P60900;P35998	TCPE_HUMAN;TCPQ_HUMAN;KPYM_HUMAN;LMNA_HUMAN;ACTN4_HUMAN;1433B_HUMAN;LRP1_HUMAN;KINH_HUMAN;TCPA_HUMAN;ATPB_HUMAN;ECHB_HUMAN;GANAB_HUMAN;TCPB_HUMAN;LDHA_HUMAN;KPYM_HUMAN;HSP7C_HUMAN;NUCL_HUMAN;HDGF_HUMAN;MYH9_HUMAN;ACTN1_HUMAN;ACTB_HUMAN;HNRPC_HUMAN;FLNB_HUMAN;XRCC5_HUMAN;ATPA_HUMAN;HS90A_HUMAN;TCPD_HUMAN;FSCN1_HUMAN;A2MG_HUMAN;GRB2_HUMAN;TERA_HUMAN;FLNC_HUMAN;TCPH_HUMAN;EF1A1_HUMAN;XRCC6_HUMAN;SPT…	Q13547;P07737;Q9UGI0;Q9Y265;Q08117;P01106;O14641;Q9NYF0;29108;Q92993;Q9ULV1;P63104;18348;P32121;P40818;P35222;O00255	R-HSA-4649028;R-HSA-3299569;R-HSA-201669;R-HSA-5138441;R-HSA-3769393;R-HSA-4641231;R-HSA-2130282;R-HSA-5138433;R-HSA-4608855;R-HSA-4641236;R-HSA-5368580;R-HSA-5138459;R-HSA-201685;R-HSA-1504193;R-HSA-3364014;R-HSA-3640874;R-HSA-3769383;R-HSA-4411357;R-HSA-398040;R-HSA-3451153;R-HSA-195304;R-HSA-4641260;R-HSA-4641256;R-HSA-5626938;R-HSA-5099899;R-HSA-3965450;R-HSA-6781905;R-HSA-3772430;R-HSA-39819…
R-HSA-8874081	MET activates PTK2 signaling	4	30	3	88	0.00262307	0.000174169	0.00261254	2	5	0.000387777	9606	Homo sapiens	CO3A1_HUMAN;LAMA5_HUMAN;LAMA3_HUMAN;LAMC1_HUMAN	P02461;Q16787;O15230;P11047	ACTN1_HUMAN;GRB2_HUMAN;HS90A_HUMAN	P12931;Q05397	R-HSA-8874083;R-HSA-8874079
R-HSA-186797	Signaling by PDGF	7	60	3	197	0.00524613	0.00017893	0.00268395	9	31	0.00240422	9606	Homo sapiens	GRB2_HUMAN;CO6A3_HUMAN;CO6A1_HUMAN;CO6A6_HUMAN;CO3A1_HUMAN;CO6A2_HUMAN;CO4A2_HUMAN	P12110;P02461;P12109;P62993-1;A6NMZ7;P08572;P12111	KINH_HUMAN;MYH9_HUMAN;ACTN1_HUMAN;ACTB_HUMAN;FLNB_HUMAN;GRB2_HUMAN;FLNC_HUMAN;LDHA_HUMAN;HS90A_HUMAN;SPTB2_HUMAN	18348;P19174;16618;P12931;Q13905;Q06124	R-HSA-186834;R-HSA-1524182;R-HSA-382052;R-HSA-186819;R-HSA-186800;R-HSA-382054;R-HSA-186826;R-HSA-186778;R-HSA-186765
R-HSA-71387	Metabolism of carbohydrates	13	300	1	160	0.0262307	0.000192575	0.00288862	45	236	0.0183031	9606	Homo sapiens	TALDO_HUMAN;ALDOA_HUMAN;PRELP_HUMAN;AL1A1_HUMAN;PYGB_HUMAN;MDHC_HUMAN;PGS1_HUMAN;CSPG2_HUMAN;KPYM_HUMAN;GALK1_HUMAN;ALDOC_HUMAN;MIME_HUMAN	P37837;P51570;P40925;P51888;P11216;P13611;P21810;P14618-2;P14618-1;P09972;P04075;P20774;P00352	CH60_HUMAN;LRP1_HUMAN	Q16822;29108	R-HSA-2046239;R-HSA-2046175;R-HSA-1971487;R-HSA-1793176;R-HSA-1971482;R-HSA-2046298;R-HSA-1971483;R-HSA-71495;R-HSA-71496;R-HSA-2065233;R-HSA-2046222;R-HSA-2046285;R-HSA-6813749;R-HSA-70355;R-HSA-372819;R-HSA-1793217;R-HSA-71515;R-HSA-453337;R-HSA-2022911;R-HSA-1889981;R-HSA-2025724;R-HSA-9638064;R-HSA-2018682;R-HSA-453346;R-HSA-2025723;R-HSA-2046265;R-HSA-1889978;R-HSA-71334;R-HSA-453358;R-HSA-4…
R-HSA-5673001	RAF/MAP kinase cascade	10	292	5	187	0.0255312	0.000196943	0.00295414	28	75	0.00581666	9606	Homo sapiens	GRB2_HUMAN;VINC_HUMAN;PRS7_HUMAN;FIBA_HUMAN;SPTB2_HUMAN;1433B_HUMAN;ACTB_HUMAN;PSA4_HUMAN;PSA6_HUMAN;FIBB_HUMAN	P02671;P18206;P31946;P60709;P62993-1;P25789;Q01082;P60900;P35998;P02675	TCPQ_HUMAN;TERA_HUMAN;HS90A_HUMAN;1433B_HUMAN;HSP7C_HUMAN	P04049;P26045;P53041;P15056	R-HSA-8867654;R-HSA-5672980;R-HSA-5672978;R-HSA-8867658;R-HSA-5675417;R-HSA-9657603;R-HSA-5672966;R-HSA-5672965;R-HSA-9657606;R-HSA-5672960;R-HSA-5672961;R-HSA-5672972;R-HSA-5672973;R-HSA-9657608;R-HSA-9658445;R-HSA-5672969;R-HSA-5672950;R-HSA-5672951;R-HSA-9653108;R-HSA-5658430;R-HSA-5672958;R-HSA-5675198;R-HSA-5672957;R-HSA-9657599;R-HSA-5675194;R-HSA-5672954;R-HSA-5675431;R-HSA-5675433
R-HSA-1643685	Disease	37	1939	61	4409	0.169537	0.000237896	0.00333054	385	1568	0.121607	9606	Homo sapiens	TALDO_HUMAN;CERU_HUMAN;GBB1_HUMAN;FIBA_HUMAN;PRS7_HUMAN;GNAI2_HUMAN;XRCC5_HUMAN;CSPG2_HUMAN;GANAB_HUMAN;RS9_HUMAN;SPTB2_HUMAN;ACTB_HUMAN;TBA1B_HUMAN;MIME_HUMAN;CD36_HUMAN;MYH9_HUMAN;GRB2_HUMAN;RS8_HUMAN;PRELP_HUMAN;MYO1C_HUMAN;TBB6_HUMAN;1433B_HUMAN;PSA4_HUMAN;HS90A_HUMAN;XRCC6_HUMAN;LMNA_HUMAN;RLA2_HUMAN;FIBB_HUMAN;GALK1_HUMAN;VINC_HUMAN;TERA_HUMAN;BAF_HUMAN;PGS1_HUMAN;RSSA_HUMAN;PSA6_HUMAN	P02671;P00450;P07900;P04899;P37837;P12956;P68363;P51888;P35998;P35579;P62993;P13010;P62993-1;P02545-1;P25789;P02545;P55072;P20774;P62873;P08865;Q14697;P31946;P60709;P46781;P51570;O75531;P13611;Q01082;O00159;Q9BUF5;P18206;P21810;P16671;P62241;P60900;P02675;P05387	TCPQ_HUMAN;PSA4_HUMAN;LMNA_HUMAN;ACTN4_HUMAN;CD36_HUMAN;PRS7_HUMAN;1433B_HUMAN;FUBP2_HUMAN;TBA1B_HUMAN;VDAC1_HUMAN;BAF_HUMAN;VDAC2_HUMAN;HSP7C_HUMAN;NUCL_HUMAN;GNAI2_HUMAN;HDGF_HUMAN;MYH9_HUMAN;VATA_HUMAN;PRDX6_HUMAN;CATB_HUMAN;K1C14_HUMAN;HNRPC_HUMAN;FLNB_HUMAN;RSSA_HUMAN;PEPL_HUMAN;TCPD_HUMAN;CH60_HUMAN;TERA_HUMAN;FLNC_HUMAN;ENPL_HUMAN;KTN1_HUMAN;CYC_HUMAN;TCPH_HUMAN;SPTB2_HUMAN;XRCC6_HUMAN;TCP…	O15111;P61978;16618;P06241;P27824;P27986;Q00987;P06400;P03496;P21802;P38398;Q9UQC2;P49815;Q8WUM4;O75531;Q06124;Q96B36;P05919;P07900;P30304;P08238;P30307;P19174;P30305;P29353;P40692;29108;P22681;P62993;18348;Q00535;Q9Y6K9;P63000;Q02750;P20700;P12931;P10599;P0DTC5;P00519;P32119;P0C0U1;P05412;P31749;P13639;Q08379;P38936;Q07889;O14964;P55072;O43524;Q09472;P52333;P06239;P04578;Q92934;P52294;P00533;P36…	R-HSA-175108;R-HSA-9694367;R-HSA-175117;R-HSA-9694364;R-HSA-1220610;R-HSA-1220611;R-HSA-9694337;R-HSA-1220614;R-HSA-1839114;R-HSA-1220612;R-HSA-1220613;R-HSA-5602383;R-HSA-1839110;R-HSA-1169421;R-HSA-1839107;R-HSA-9035949;R-HSA-9694390;R-HSA-9035950;R-HSA-9679028;R-HSA-5387386;R-HSA-5387389;R-HSA-9665699;R-HSA-9665698;R-HSA-9665697;R-HSA-9665696;R-HSA-9665703;R-HSA-9665702;R-HSA-9665701;R-HSA-966…
R-HSA-381426	Regulation of Insulin-like Growth Factor (IGF) transport and uptake by Insulin-like Growth Factor Binding Proteins (IGFBPs)	10	124	0	133	0.010842	0.000254239	0.00355934	1	14	0.00108578	9606	Homo sapiens	ANT3_HUMAN;FETUA_HUMAN;ENPL_HUMAN;CERU_HUMAN;FIBA_HUMAN;VWA1_HUMAN;KTN1_HUMAN;CSPG2_HUMAN;PDIA6_HUMAN;LAMC1_HUMAN	Q6PCB0;P00450;P02671;Q15084;P14625;P01008;P13611;P02765;P11047;Q86UP2			R-HSA-8952289
R-HSA-8876725	Protein methylation	4	17	7	194	0.0014864	0.00026059	0.00364827	6	9	0.000697999	9606	Homo sapiens	ETFB_HUMAN;EF1A1_HUMAN;TERA_HUMAN;HSP7C_HUMAN	P11142;P68104;P55072;P38117	HSP74_HUMAN;ACTB_HUMAN;GRB2_HUMAN;TERA_HUMAN;LDHA_HUMAN;HS90A_HUMAN;HSP7C_HUMAN	P13639;P55072;P11142	R-HSA-8932221;R-HSA-8932413;R-HSA-8931858;R-HSA-8932243;R-HSA-8932276;R-HSA-8931974
R-HSA-1280215	Cytokine Signaling in Immune system	14	795	45	2789	0.0695112	0.000269116	0.00376763	139	687	0.0532806	9606	Homo sapiens	GRB2_HUMAN;TALDO_HUMAN;ENPL_HUMAN;PRS7_HUMAN;PSA4_HUMAN;HS90A_HUMAN;LAMA5_HUMAN;FSCN1_HUMAN;PSA6_HUMAN;HSP7C_HUMAN;TCPA_HUMAN;CD36_HUMAN;FLNB_HUMAN	P07900;P37837;O15230;Q16658;O75369;P14625;P35998;P11142;P17987;P62993;P16671;P62993-1;P25789;P60900	TCPE_HUMAN;TCPQ_HUMAN;KPYM_HUMAN;LMNA_HUMAN;CD36_HUMAN;RS9_HUMAN;HNRPD_HUMAN;1433B_HUMAN;FUBP2_HUMAN;KINH_HUMAN;TCPA_HUMAN;ATPB_HUMAN;VDAC1_HUMAN;MVP_HUMAN;TCPB_HUMAN;FBLN1_HUMAN;VDAC2_HUMAN;HSP7C_HUMAN;NUCL_HUMAN;MYH9_HUMAN;ACTN1_HUMAN;ACTB_HUMAN;HNRPC_HUMAN;QCR1_HUMAN;FLNB_HUMAN;RSSA_HUMAN;ATPA_HUMAN;HS90A_HUMAN;TCPD_HUMAN;CH60_HUMAN;S10AA_HUMAN;FSCN1_HUMAN;LMNA_HUMAN;A2MG_HUMAN;LMNA_HUMAN;GRB2…	O15111;P06241;P27824;P04141;P27986;Q9NRF2-2;Q9UQC2;P40763;P17612;P52907;Q8WV28;Q13905;Q06124;Q6GPH4;O75925;Q9H0E2;P07948;P29350;O75369;P05161;P29353;P22681;P62993;P63165;P17987;Q9Y6K9;P20700;P18031;Q9Y4K3;P00441;P07237;P05412;Q07889;P42684;P07355;P15498;Q00169;P15336;P23528;O43524;P52333;P06239;P00973;P62937;P21333;P41240;Q13177;P63104;Q99558;P42336;P22626;P84022;Q9UHH9;P38646	R-HSA-6785895;R-HSA-8983425;R-HSA-8983424;R-HSA-1369114;R-HSA-8987014;R-HSA-9604738;R-HSA-8950681;R-HSA-9606784;R-HSA-9607301;R-HSA-9605259;R-HSA-9607304;R-HSA-8982162;R-HSA-8982165;R-HSA-913424;R-HSA-879917;R-HSA-8950441;R-HSA-6784323;R-HSA-8950190;R-HSA-913451;R-HSA-879914;R-HSA-9679028;R-HSA-1168445;R-HSA-8950183;R-HSA-8950456;R-HSA-451895;R-HSA-879934;R-HSA-8950718;R-HSA-9009072;R-HSA-8987063…
R-HSA-180786	Extension of Telomeres	0	51	9	186	0.00445921	0.000299319	0.00419047	2	28	0.00217155	9606	Homo sapiens			TCPE_HUMAN;TCPQ_HUMAN;TCPA_HUMAN;TCPB_HUMAN;GRB2_HUMAN;XRCC5_HUMAN;TCPH_HUMAN;XRCC6_HUMAN;TCPD_HUMAN	Q14191;Q9BUR4;Q9Y265;Q9Y230	R-HSA-164616;R-HSA-174446
R-HSA-8983432	Interleukin-15 signaling	1	14	12	358	0.0012241	0.000302381	0.00423334	7	17	0.00131844	9606	Homo sapiens	GRB2_HUMAN	P62993	NUCL_HUMAN;KPYM_HUMAN;MYH9_HUMAN;RS9_HUMAN;GRB2_HUMAN;FLNB_HUMAN;TERA_HUMAN;K2C8_HUMAN;RSSA_HUMAN;1433B_HUMAN;HSP7C_HUMAN;SPTB2_HUMAN	Q9UQC2;P40763;P29353;P62993	R-HSA-8983384;R-HSA-8983373;R-HSA-8983374;R-HSA-8983425;R-HSA-8983424;R-HSA-8983299;R-HSA-8983394
R-HSA-9009391	Extra-nuclear estrogen signaling	3	80	11	356	0.00699484	0.000327856	0.00424733	10	38	0.00294711	9606	Homo sapiens	GBB1_HUMAN;GNAI2_HUMAN;HS90A_HUMAN	P07900;P04899;P62873	TCPE_HUMAN;TCPQ_HUMAN;TCPA_HUMAN;ACTN1_HUMAN;TCPB_HUMAN;GRB2_HUMAN;TCPH_HUMAN;EF1A1_HUMAN;HS90A_HUMAN;TCPD_HUMAN;1433B_HUMAN	Q9NYA1;P12931;O43815;Q05397;O43524	R-HSA-9625814;R-HSA-9021596;R-HSA-9633044;R-HSA-9021601;R-HSA-9625482;R-HSA-9021600;R-HSA-9624526;R-HSA-202127;R-HSA-9624527;R-HSA-9632412
R-HSA-201722	Formation of the beta-catenin:TCF transactivating complex	0	60	19	748	0.00524613	0.000346929	0.00424733	4	13	0.00100822	9606	Homo sapiens			TCPE_HUMAN;TCPQ_HUMAN;HDGF_HUMAN;KPYM_HUMAN;LMNA_HUMAN;ACTN4_HUMAN;MYH9_HUMAN;HNRPC_HUMAN;HS90A_HUMAN;TCPD_HUMAN;TCPA_HUMAN;ECHB_HUMAN;GANAB_HUMAN;A2MG_HUMAN;TCPB_HUMAN;GRB2_HUMAN;KPYM_HUMAN;TCPH_HUMAN;XRCC6_HUMAN	Q13547;Q9Y265;P01106;P35222;Q92993;O00255	R-HSA-3299569;R-HSA-3451153;R-HSA-3364014;R-HSA-4411357
R-HSA-2173793	Transcriptional activity of SMAD2/SMAD3:SMAD4 heterotrimer	0	44	16	574	0.00384716	0.000348258	0.00424733	7	38	0.00294711	9606	Homo sapiens			TCPE_HUMAN;TCPQ_HUMAN;HDGF_HUMAN;LMNA_HUMAN;MYH9_HUMAN;HNRPC_HUMAN;XRCC5_HUMAN;TCPD_HUMAN;TCPA_HUMAN;ECHB_HUMAN;GANAB_HUMAN;TCPB_HUMAN;TCPH_HUMAN;CYC_HUMAN;EF1A1_HUMAN;XRCC6_HUMAN	Q13547;Q9GZV5;P01106;P09874;Q13573;O00255	R-HSA-5252001;R-HSA-2186643;R-HSA-2187330;R-HSA-1484099;R-HSA-2031355;R-HSA-2187325;R-HSA-2186607
R-HSA-69610	p53-Independent DNA Damage Response	3	52	3	42	0.00454665	0.000353944	0.00424733	4	4	0.000310222	9606	Homo sapiens	PRS7_HUMAN;PSA4_HUMAN;PSA6_HUMAN	P25789;P60900;P35998	PDIA3_HUMAN;TERA_HUMAN;1433B_HUMAN	P30304;O96017	R-HSA-69600;R-HSA-69604;R-HSA-69608;R-HSA-69598
R-HSA-69601	Ubiquitin Mediated Degradation of Phosphorylated Cdc25A	3	52	3	42	0.00454665	0.000353944	0.00424733	4	4	0.000310222	9606	Homo sapiens	PRS7_HUMAN;PSA4_HUMAN;PSA6_HUMAN	P25789;P60900;P35998	PDIA3_HUMAN;TERA_HUMAN;1433B_HUMAN	P30304;O96017	R-HSA-69600;R-HSA-69604;R-HSA-69608;R-HSA-69598
R-HSA-69613	p53-Independent G1/S DNA damage checkpoint	3	52	3	42	0.00454665	0.000353944	0.00424733	4	4	0.000310222	9606	Homo sapiens	PRS7_HUMAN;PSA4_HUMAN;PSA6_HUMAN	P25789;P60900;P35998	PDIA3_HUMAN;TERA_HUMAN;1433B_HUMAN	P30304;O96017	R-HSA-69600;R-HSA-69604;R-HSA-69608;R-HSA-69598
R-HSA-447041	CHL1 interactions	1	9	6	84	0.00078692	0.000353944	0.00424733	1	5	0.000387777	9606	Homo sapiens	HSP7C_HUMAN	P11142	HSP74_HUMAN;ACTB_HUMAN;GRB2_HUMAN;LDHA_HUMAN;HS90A_HUMAN;HSP7C_HUMAN	P11142	R-HSA-445087
R-HSA-164843	2-LTR circle formation	3	13	0	2	0.00113666	0.000400062	0.00480074	3	3	0.000232666	9606	Homo sapiens	BAF_HUMAN;XRCC5_HUMAN;XRCC6_HUMAN	P13010;P12956;O75531			R-HSA-175174;R-HSA-175258;R-HSA-175177
R-HSA-71384	Ethanol oxidation	3	12	0	2	0.00104923	0.000400062	0.00480074	3	7	0.000542888	9606	Homo sapiens	ALDH2_HUMAN;AL1A1_HUMAN;ADHX_HUMAN	P05091;P11766;P00352			R-HSA-71691;R-HSA-71723;R-HSA-5692237
R-HSA-195253	Degradation of beta-catenin by the destruction complex	3	83	14	599	0.00725715	0.000402841	0.0048341	5	23	0.00178378	9606	Homo sapiens	PRS7_HUMAN;PSA4_HUMAN;PSA6_HUMAN	P25789;P60900;P35998	TCPE_HUMAN;TCPQ_HUMAN;HDGF_HUMAN;KPYM_HUMAN;ACTN4_HUMAN;XRCC5_HUMAN;HS90A_HUMAN;TCPD_HUMAN;TCPA_HUMAN;A2MG_HUMAN;TCPB_HUMAN;GRB2_HUMAN;KPYM_HUMAN;TCPH_HUMAN	Q13547;Q9UGI0;Q08117;P35222	R-HSA-4649028;R-HSA-6781905;R-HSA-4641231;R-HSA-195304;R-HSA-2130282
R-HSA-5684996	MAPK1/MAPK3 signaling	10	299	6	287	0.0261432	0.000421774	0.00506128	33	82	0.00635955	9606	Homo sapiens	GRB2_HUMAN;VINC_HUMAN;PRS7_HUMAN;FIBA_HUMAN;SPTB2_HUMAN;1433B_HUMAN;ACTB_HUMAN;PSA4_HUMAN;PSA6_HUMAN;FIBB_HUMAN	P02671;P18206;P31946;P60709;P62993-1;P25789;Q01082;P60900;P35998;P02675	TCPQ_HUMAN;VDAC1_HUMAN;TERA_HUMAN;HS90A_HUMAN;1433B_HUMAN;HSP7C_HUMAN	P04049;P26045;Q02750;P36507;P53041;P06493;P15056	R-HSA-8867654;R-HSA-5672980;R-HSA-5672978;R-HSA-8867658;R-HSA-5675417;R-HSA-9657603;R-HSA-5672966;R-HSA-5672965;R-HSA-9657606;R-HSA-5672960;R-HSA-5672961;R-HSA-112342;R-HSA-5672972;R-HSA-5672973;R-HSA-9657608;R-HSA-9658445;R-HSA-5672969;R-HSA-5672950;R-HSA-109857;R-HSA-5672951;R-HSA-109858;R-HSA-109863;R-HSA-9653108;R-HSA-5658430;R-HSA-5672958;R-HSA-5675198;R-HSA-109864;R-HSA-5672957;R-HSA-965759…
R-HSA-351906	Apoptotic cleavage of cell adhesion proteins	1	11	7	167	0.000961791	0.000427845	0.00506848	5	10	0.000775555	9606	Homo sapiens	DESP_HUMAN	P15924	KPYM_HUMAN;ACTN4_HUMAN;A2MG_HUMAN;KPYM_HUMAN;SERPH_HUMAN;HS90A_HUMAN;1433B_HUMAN	Q07157;Q9UDY2;P12830;P35222	R-HSA-201636;R-HSA-202939;R-HSA-202969;R-HSA-351871;R-HSA-351913
R-HSA-8986944	Transcriptional Regulation by MECP2	0	61	25	1159	0.00533357	0.000433892	0.00506848	4	77	0.00597177	9606	Homo sapiens			TCPE_HUMAN;TCPQ_HUMAN;KPYM_HUMAN;PSA4_HUMAN;LMNA_HUMAN;1433B_HUMAN;TALDO_HUMAN;PSA6_HUMAN;TCPA_HUMAN;DESM_HUMAN;TCPB_HUMAN;EIF3I_HUMAN;VDAC2_HUMAN;HSP7C_HUMAN;ACTB_HUMAN;HNRPC_HUMAN;TBB6_HUMAN;ATPA_HUMAN;PEPL_HUMAN;HS90A_HUMAN;PLEC_HUMAN;GRB2_HUMAN;TERA_HUMAN;GBB1_HUMAN;XRCC6_HUMAN	P42858;P18031;Q13451;Q14739	R-HSA-9023592;R-HSA-9022728;R-HSA-9023549;R-HSA-9018594
R-HSA-9649948	Signaling downstream of RAS mutants	5	47	0	16	0.00410947	0.000460771	0.00506848	7	7	0.000542888	9606	Homo sapiens	VINC_HUMAN;FIBA_HUMAN;1433B_HUMAN;ACTB_HUMAN;FIBB_HUMAN	P02671;P18206;P31946;P60709;P02675			R-HSA-6803233;R-HSA-6802926;R-HSA-6802925;R-HSA-6802924;R-HSA-6802908;R-HSA-6802922;R-HSA-6803240
R-HSA-6802946	Signaling by moderate kinase activity BRAF mutants	5	47	0	16	0.00410947	0.000460771	0.00506848	6	7	0.000542888	9606	Homo sapiens	VINC_HUMAN;FIBA_HUMAN;1433B_HUMAN;ACTB_HUMAN;FIBB_HUMAN	P02671;P18206;P31946;P60709;P02675			R-HSA-6802919;R-HSA-6802916;R-HSA-6802914;R-HSA-6803230;R-HSA-8936676;R-HSA-6802921
R-HSA-6802955	Paradoxical activation of RAF signaling by kinase inactive BRAF	5	47	0	16	0.00410947	0.000460771	0.00506848	6	7	0.000542888	9606	Homo sapiens	VINC_HUMAN;FIBA_HUMAN;1433B_HUMAN;ACTB_HUMAN;FIBB_HUMAN	P02671;P18206;P31946;P60709;P02675			R-HSA-6802918;R-HSA-8936731;R-HSA-6803234;R-HSA-6802943;R-HSA-6802942;R-HSA-6802941
R-HSA-6802949	Signaling by RAS mutants	5	47	0	16	0.00410947	0.000460771	0.00506848	7	9	0.000697999	9606	Homo sapiens	VINC_HUMAN;FIBA_HUMAN;1433B_HUMAN;ACTB_HUMAN;FIBB_HUMAN	P02671;P18206;P31946;P60709;P02675			R-HSA-6803233;R-HSA-6802926;R-HSA-6802925;R-HSA-6802924;R-HSA-6802908;R-HSA-6802922;R-HSA-6803240
R-HSA-111465	Apoptotic cleavage of cellular proteins	3	38	16	718	0.00332255	0.000463108	0.00509419	15	38	0.00294711	9606	Homo sapiens	PLEC_HUMAN;LMNA_HUMAN;DESP_HUMAN	Q15149;P02545-1;P15924	KPYM_HUMAN;ACTN4_HUMAN;LMNA_HUMAN;PEPL_HUMAN;HS90A_HUMAN;1433B_HUMAN;LMNA_HUMAN;DESM_HUMAN;LMNA_HUMAN;A2MG_HUMAN;GRB2_HUMAN;KPYM_HUMAN;K2C8_HUMAN;SERPH_HUMAN;HSP7C_HUMAN;SPTB2_HUMAN	Q07157;P10636;Q9UDY2;P20700;Q9UKV3;P12830;Q05397;P08670;Q13813;P35222	R-HSA-201634;R-HSA-264871;R-HSA-264865;R-HSA-201637;R-HSA-201636;R-HSA-350319;R-HSA-350318;R-HSA-351913;R-HSA-202967;R-HSA-202939;R-HSA-202969;R-HSA-351871;R-HSA-201630;R-HSA-201629;R-HSA-201628
R-HSA-156902	Peptide chain elongation	5	90	1	7	0.0078692	0.000466832	0.00513515	5	5	0.000387777	9606	Homo sapiens	RS8_HUMAN;EF1A1_HUMAN;RSSA_HUMAN;RLA2_HUMAN;RS9_HUMAN	P68104;P62241;P46781;P08865;P05387	GRB2_HUMAN	P13639	R-HSA-156930;R-HSA-156915;R-HSA-156912;R-HSA-156923;R-HSA-156907
R-HSA-373753	Nephrin family interactions	3	23	6	165	0.00201102	0.000495294	0.00544824	5	13	0.00100822	9606	Homo sapiens	ACTN1_HUMAN;SPTB2_HUMAN;ACTN4_HUMAN	O43707;P12814;Q01082	ACTN4_HUMAN;ACTB_HUMAN;GRB2_HUMAN;CYC_HUMAN;HS90A_HUMAN;CAZA2_HUMAN	Q9Y5K6;P06241;O00401;P46940	R-HSA-532603;R-HSA-8981534;R-HSA-451377;R-HSA-373727;R-HSA-451403
R-HSA-354194	GRB2:SOS provides linkage to MAPK signaling for Integrins	3	15	1	21	0.00131153	0.000502275	0.00552502	2	2	0.000155111	9606	Homo sapiens	GRB2_HUMAN;FIBA_HUMAN;FIBB_HUMAN	P02671;P62993-1;P02675	GRB2_HUMAN	Q07889	R-HSA-354165;R-HSA-354087
R-HSA-1266738	Developmental Biology	31	1110	32	3029	0.0970534	0.00053238	0.00575873	103	555	0.0430433	9606	Homo sapiens	K2C8_HUMAN;CO6A1_HUMAN;PRS7_HUMAN;CO6A6_HUMAN;RS9_HUMAN;PLIN1_HUMAN;DESP_HUMAN;LAMC1_HUMAN;CO6A3_HUMAN;SPTB2_HUMAN;ACTB_HUMAN;TBA1B_HUMAN;CD36_HUMAN;MYH9_HUMAN;GRB2_HUMAN;RS8_HUMAN;TBB6_HUMAN;PEPL_HUMAN;PSA4_HUMAN;K2C1B_HUMAN;HS90A_HUMAN;K2C7_HUMAN;RLA2_HUMAN;CO4A2_HUMAN;RSSA_HUMAN;CO3A1_HUMAN;CO6A2_HUMAN;MYH11_HUMAN;PSA6_HUMAN;HSP7C_HUMAN;K1C14_HUMAN	P05787;P07900;P68363;P15924;P35998;P12111;P11047;P35579;P62993-1;Q7Z794;P25789;O60240;P08865;P35749;P02461;P08729;P12109;P60709;P46781;Q01082;Q9BUF5;O60437;P12110;P11142;P16671;P62241;A6NMZ7;P08572;P60900;P02533;P05387	TCPE_HUMAN;PYGB_HUMAN;ACTN4_HUMAN;LMNA_HUMAN;RS9_HUMAN;HNRPD_HUMAN;PRS7_HUMAN;FUBP2_HUMAN;1433B_HUMAN;LRP1_HUMAN;KINH_HUMAN;DESM_HUMAN;ECHB_HUMAN;GANAB_HUMAN;LDHA_HUMAN;SERPH_HUMAN;MDHC_HUMAN;HSP7C_HUMAN;MYH9_HUMAN;ACTN1_HUMAN;ACTB_HUMAN;QCR1_HUMAN;HNRPC_HUMAN;K1C14_HUMAN;ALDOA_HUMAN;FLNB_HUMAN;HS90A_HUMAN;CH60_HUMAN;HSP74_HUMAN;A2MG_HUMAN;GRB2_HUMAN;ENPL_HUMAN;FLNC_HUMAN;CYC_HUMAN;CAZA2_HUMAN;XR…	P05412;P38936;Q7L190;Q9Y2X7;P06241;Q07889;P09017;Q00169;P40763;P49639;P23528;Q06124;Q05397;O43524;Q09472;Q05193;Q96B97;P19174;Q8IUQ4;P00533;P01106;O14672;P29353;P26367;Q04637;O60259;18348;Q8WW38;P12931;O00560;O00401;P19105;P00519;P11142;P18433;O60437	R-HSA-6806629;R-HSA-8850831;R-HSA-593690;R-HSA-3928616;R-HSA-8942224;R-HSA-3928608;R-HSA-3928614;R-HSA-9634445;R-HSA-3928601;R-HSA-6805573;R-HSA-3928600;R-HSA-622382;R-HSA-3928595;R-HSA-418863;R-HSA-3928594;R-HSA-392751;R-HSA-418859;R-HSA-6806613;R-HSA-418866;R-HSA-6806610;R-HSA-3928588;R-HSA-9617064;R-HSA-419644;R-HSA-419645;R-HSA-418874;R-HSA-6814298;R-HSA-9619666;R-HSA-8855237;R-HSA-5617431;R-…
R-HSA-6802957	Oncogenic MAPK signaling	6	84	0	16	0.00734458	0.000546928	0.00575873	36	46	0.00356755	9606	Homo sapiens	VINC_HUMAN;FIBA_HUMAN;1433B_HUMAN;ACTB_HUMAN;LMNA_HUMAN;FIBB_HUMAN	P02671;P18206;P31946;P60709;P02545;P02675			R-HSA-9656211;R-HSA-6802919;R-HSA-6802918;R-HSA-9656209;R-HSA-6802916;R-HSA-9656215;R-HSA-9656214;R-HSA-6802914;R-HSA-6803234;R-HSA-6803233;R-HSA-9656213;R-HSA-6802912;R-HSA-9656212;R-HSA-6802927;R-HSA-6802926;R-HSA-6802925;R-HSA-6802924;R-HSA-6802922;R-HSA-6802921;R-HSA-6803240;R-HSA-6802935;R-HSA-6802934;R-HSA-6802933;R-HSA-6802932;R-HSA-8936731;R-HSA-6802943;R-HSA-6802942;R-HSA-6802941;R-HSA-9…
R-HSA-3000171	Non-integrin membrane-ECM interactions	7	59	2	133	0.0051587	0.000571122	0.00575873	9	22	0.00170622	9606	Homo sapiens	ACTN1_HUMAN;VTNC_HUMAN;CO3A1_HUMAN;LAMA5_HUMAN;LAMA3_HUMAN;CO4A2_HUMAN;LAMC1_HUMAN	P04004;P02461;Q16787;O15230;P12814;P08572;P11047	KINH_HUMAN;MYH9_HUMAN;ACTN1_HUMAN;ACTB_HUMAN;FLNB_HUMAN;FLNC_HUMAN;LDHA_HUMAN;PCOC1_HUMAN;SPTB2_HUMAN	18348;P07996;P12814	R-HSA-2731147;R-HSA-2328129;R-HSA-2681675;R-HSA-2731149;R-HSA-2426355;R-HSA-2465890;R-HSA-2327738;R-HSA-2731075;R-HSA-2731122
R-HSA-71406	Pyruvate metabolism and Citric Acid (TCA) cycle	3	55	4	48	0.00480895	0.000575873	0.00575873	5	36	0.002792	9606	Homo sapiens	LDHA_HUMAN;IDHP_HUMAN;VDAC1_HUMAN	P00338;P21796;P48735	PRDX6_HUMAN;VDAC1_HUMAN;HNRPD_HUMAN;VDAC2_HUMAN	Q9BYZ2;P21796	R-HSA-6807826;R-HSA-71849;R-HSA-450984;R-HSA-70510;R-HSA-9012374
R-HSA-109581	Apoptosis	8	180	19	1131	0.0157384	0.000597579	0.00597579	53	141	0.0109353	9606	Homo sapiens	PRS7_HUMAN;CYC_HUMAN;1433B_HUMAN;PLEC_HUMAN;PSA4_HUMAN;LMNA_HUMAN;PSA6_HUMAN;DESP_HUMAN	Q15149;P31946;P02545-1;P25789;P99999;P15924;P60900;P35998	KPYM_HUMAN;ACTN4_HUMAN;LMNA_HUMAN;PEPL_HUMAN;HS90A_HUMAN;1433B_HUMAN;RTCB_HUMAN;CH60_HUMAN;DESM_HUMAN;LMNA_HUMAN;VDAC1_HUMAN;LMNA_HUMAN;A2MG_HUMAN;GRB2_HUMAN;KPYM_HUMAN;K2C8_HUMAN;SERPH_HUMAN;HSP7C_HUMAN;SPTB2_HUMAN	Q16611;Q07157;P10636;P55957;Q92934;Q9UKV3;Q13177;P08670;Q9NR28;Q9UDY2;P20700;P12830;Q05397;Q13813;Q9UKG1;P35222	R-HSA-211715;R-HSA-139906;R-HSA-114307;R-HSA-211712;R-HSA-139905;R-HSA-211716;R-HSA-114440;R-HSA-139917;R-HSA-168848;R-HSA-139920;R-HSA-6804596;R-HSA-168849;R-HSA-211734;R-HSA-201630;R-HSA-201629;R-HSA-201628;R-HSA-201634;R-HSA-9627056;R-HSA-264871;R-HSA-264865;R-HSA-201637;R-HSA-201636;R-HSA-351913;R-HSA-114352;R-HSA-141367;R-HSA-114361;R-HSA-202939;R-HSA-211651;R-HSA-211650;R-HSA-9627089;R-HSA-…
R-HSA-5638302	Signaling by Overexpressed Wild-Type EGFR in Cancer	0	8	10	283	0.000699484	0.000638005	0.00638005	1	2	0.000155111	9606	Homo sapiens			LRP1_HUMAN;HSP74_HUMAN;ACTN4_HUMAN;GRB2_HUMAN;ALDOA_HUMAN;ENPL_HUMAN;MDHC_HUMAN;HS90A_HUMAN;1433B_HUMAN;HSP7C_HUMAN	P00533	R-HSA-1248677
R-HSA-5638303	Inhibition of Signaling by Overexpressed EGFR	0	8	10	283	0.000699484	0.000638005	0.00638005	1	2	0.000155111	9606	Homo sapiens			LRP1_HUMAN;HSP74_HUMAN;ACTN4_HUMAN;GRB2_HUMAN;ALDOA_HUMAN;ENPL_HUMAN;MDHC_HUMAN;HS90A_HUMAN;1433B_HUMAN;HSP7C_HUMAN	P00533	R-HSA-1248677
R-HSA-2173782	Binding and Uptake of Ligands by Scavenger Receptors	7	129	1	61	0.0112792	0.000656082	0.00656082	15	33	0.00255933	9606	Homo sapiens	ENPL_HUMAN;LRP1_HUMAN;HPT_HUMAN;CO3A1_HUMAN;HS90A_HUMAN;CO4A2_HUMAN;CD36_HUMAN	P00738;P02461;P07900;P16671;Q07954;P14625;P08572	CATB_HUMAN	P02760	R-HSA-2168897;R-HSA-2187264;R-HSA-3221843;R-HSA-2230983;R-HSA-2507854;R-HSA-2197645;R-HSA-2168881;R-HSA-2168883;R-HSA-2173778;R-HSA-2168885;R-HSA-2230938;R-HSA-2247514;R-HSA-2168888;R-HSA-2247512;R-HSA-2203516
R-HSA-156842	Eukaryotic Translation Elongation	5	95	2	55	0.00830637	0.000716631	0.00716631	9	9	0.000697999	9606	Homo sapiens	RS8_HUMAN;EF1A1_HUMAN;RSSA_HUMAN;RLA2_HUMAN;RS9_HUMAN	P68104;P62241;P46781;P08865;P05387	QCR1_HUMAN;GRB2_HUMAN	P13639;P26641	R-HSA-156930;R-HSA-156915;R-HSA-156912;R-HSA-156913;R-HSA-156923;R-HSA-156907;R-HSA-156910;R-HSA-156908;R-HSA-156909
R-HSA-2129379	Molecules associated with elastic fibres	4	38	0	2	0.00332255	0.000742326	0.00742326	6	10	0.000775555	9606	Homo sapiens	FBLN1_HUMAN;LTBP4_HUMAN;FBLN2_HUMAN;VTNC_HUMAN	P04004;P23142;Q8N2S1;P98095			R-HSA-2395364;R-HSA-2161282;R-HSA-2328033;R-HSA-2328048;R-HSA-2537665;R-HSA-1592387
R-HSA-5686938	Regulation of TLR by endogenous ligand	3	19	1	22	0.00166127	0.000742326	0.00742326	6	12	0.000930665	9606	Homo sapiens	FIBA_HUMAN;FIBB_HUMAN;CD36_HUMAN	P02671;P16671;P02675	K2C7_HUMAN	P09429	R-HSA-8870678;R-HSA-6804100;R-HSA-8869667;R-HSA-6804099;R-HSA-6805981;R-HSA-5432825
R-HSA-198933	Immunoregulatory interactions between a Lymphoid and a non-Lymphoid cell	1	297	15	362	0.0259683	0.000781692	0.00762915	4	44	0.00341244	9606	Homo sapiens	CO3A1_HUMAN	P02461	TCPE_HUMAN;ACTN4_HUMAN;MYH9_HUMAN;FLNB_HUMAN;ALDOA_HUMAN;ATPA_HUMAN;PRDX3_HUMAN;HS90A_HUMAN;1433B_HUMAN;VINC_HUMAN;PSA6_HUMAN;RS8_HUMAN;FSCN1_HUMAN;VDAC1_HUMAN;SERPH_HUMAN	P19320;P12830	R-HSA-5696356;R-HSA-5696357;R-HSA-199079;R-HSA-198941
R-HSA-69206	G1/S Transition	3	131	11	375	0.0114541	0.000792458	0.00762915	11	61	0.00473088	9606	Homo sapiens	PRS7_HUMAN;PSA4_HUMAN;PSA6_HUMAN	P25789;P60900;P35998	TCPQ_HUMAN;TCPA_HUMAN;PRDX6_HUMAN;VDAC1_HUMAN;PDIA3_HUMAN;ALDOA_HUMAN;GRB2_HUMAN;PRS7_HUMAN;EF1A1_HUMAN;1433B_HUMAN;TCPD_HUMAN	P30304;P30291;Q13882;P38936;P06493;P12004;P06400	R-HSA-8848436;R-HSA-188390;R-HSA-187574;R-HSA-187828;R-HSA-8961934;R-HSA-8848414;R-HSA-8961665;R-HSA-69195;R-HSA-188345;R-HSA-113503;R-HSA-69199
R-HSA-162592	Integration of provirus	3	15	2	28	0.00131153	0.000813108	0.00762915	12	14	0.00108578	9606	Homo sapiens	BAF_HUMAN;XRCC5_HUMAN;XRCC6_HUMAN	P13010;P12956;O75531	GRB2_HUMAN;BAF_HUMAN	P62937;O75531	R-HSA-175250;R-HSA-164514;R-HSA-8951690;R-HSA-175174;R-HSA-175108;R-HSA-164522;R-HSA-175258;R-HSA-173115;R-HSA-175177;R-HSA-162590;R-HSA-164845;R-HSA-175117
R-HSA-5626467	RHO GTPases activate IQGAPs	3	32	1	10	0.00279794	0.000813108	0.00762915	3	5	0.000387777	9606	Homo sapiens	TBB6_HUMAN;ACTB_HUMAN;TBA1B_HUMAN	Q9BUF5;P60709;P68363	MYH9_HUMAN	O00255	R-HSA-5672304;R-HSA-5626507;R-HSA-5672329
R-HSA-3560782	Diseases associated with glycosaminoglycan metabolism	4	41	0	1	0.00358486	0.000813108	0.00762915	12	29	0.00224911	9606	Homo sapiens	PRELP_HUMAN;PGS1_HUMAN;CSPG2_HUMAN;MIME_HUMAN	P21810;P51888;P13611;P20774			R-HSA-3636919;R-HSA-3656230;R-HSA-3595175;R-HSA-3560804;R-HSA-9035949;R-HSA-3560802;R-HSA-3656258;R-HSA-9035950;R-HSA-3656269;R-HSA-3595178;R-HSA-4420365;R-HSA-3595176
R-HSA-75153	Apoptotic execution phase	3	52	16	749	0.00454665	0.000847683	0.00762915	19	57	0.00442066	9606	Homo sapiens	PLEC_HUMAN;LMNA_HUMAN;DESP_HUMAN	Q15149;P02545-1;P15924	KPYM_HUMAN;ACTN4_HUMAN;LMNA_HUMAN;PEPL_HUMAN;HS90A_HUMAN;1433B_HUMAN;LMNA_HUMAN;DESM_HUMAN;LMNA_HUMAN;A2MG_HUMAN;GRB2_HUMAN;KPYM_HUMAN;K2C8_HUMAN;SERPH_HUMAN;HSP7C_HUMAN;SPTB2_HUMAN	Q07157;P10636;Q9UDY2;P20700;Q9UKV3;P12830;Q05397;Q13177;P08670;Q13813;P35222	R-HSA-211651;R-HSA-211650;R-HSA-201634;R-HSA-211712;R-HSA-264871;R-HSA-264865;R-HSA-201637;R-HSA-201636;R-HSA-350319;R-HSA-350318;R-HSA-351913;R-HSA-202967;R-HSA-202939;R-HSA-202969;R-HSA-351871;R-HSA-211583;R-HSA-201630;R-HSA-201629;R-HSA-201628
R-HSA-9682385	FLT3 signaling in disease	3	30	12	449	0.00262307	0.00089065	0.00801585	24	52	0.00403288	9606	Homo sapiens	GRB2_HUMAN;SPTB2_HUMAN	P62993;P62993-1;Q01082	NUCL_HUMAN;KPYM_HUMAN;MYH9_HUMAN;GRB2_HUMAN;FLNB_HUMAN;TERA_HUMAN;PRS7_HUMAN;K2C8_HUMAN;RSSA_HUMAN;1433B_HUMAN;HSP7C_HUMAN;SPTB2_HUMAN	P42336;Q9UQC2;P38936;Q07889;Q06124;P27986;P62993	R-HSA-9698003;R-HSA-9698000;R-HSA-9698007;R-HSA-9703440;R-HSA-9703441;R-HSA-9698005;R-HSA-9703442;R-HSA-9698043;R-HSA-9698008;R-HSA-9698174;R-HSA-9698013;R-HSA-9698179;R-HSA-9695841;R-HSA-9703430;R-HSA-9695845;R-HSA-9703437;R-HSA-9703438;R-HSA-9703439;R-HSA-9703432;R-HSA-9703433;R-HSA-9698029;R-HSA-9695853;R-HSA-9703434;R-HSA-9703435
R-HSA-1852241	Organelle biogenesis and maintenance	13	298	11	787	0.0260558	0.000932986	0.00839688	33	86	0.00666977	9606	Homo sapiens	TBB6_HUMAN;DHE3_HUMAN;HS90A_HUMAN;TCPQ_HUMAN;IDHP_HUMAN;TCPD_HUMAN;CYC_HUMAN;TCPB_HUMAN;ATPA_HUMAN;TCPE_HUMAN;TBA1B_HUMAN;ATPB_HUMAN;TCPA_HUMAN	P50990;P07900;P50991;P68363;P99999;Q9BUF5;P17987;P25705;P78371;P00367;P48643;P06576;P48735	CH60_HUMAN;VINC_HUMAN;TCPA_HUMAN;VDAC1_HUMAN;QCR1_HUMAN;TCPB_HUMAN;PEPL_HUMAN;ATPA_HUMAN;EF1A1_HUMAN;HSP7C_HUMAN;1433B_HUMAN	Q8TDR0;Q7Z4L5;P13196;P15336;Q8IWZ6;Q06547-2;Q92538;Q96QF0;P38646;Q8NFJ9;Q9NTG7;P06576	R-HSA-5623508;R-HSA-5688276;R-HSA-5617815;R-HSA-8949580;R-HSA-5625424;R-HSA-1605535;R-HSA-5625426;R-HSA-5617820;R-HSA-5618328;R-HSA-5617816;R-HSA-5618331;R-HSA-5625421;R-HSA-1368140;R-HSA-5625416;R-HSA-5626699;R-HSA-5624949;R-HSA-5626228;R-HSA-8949609;R-HSA-5626227;R-HSA-5638014;R-HSA-1592240;R-HSA-5624125;R-HSA-5626681;R-HSA-5624952;R-HSA-1592247;R-HSA-5638009;R-HSA-5688294;R-HSA-5617829;R-HSA-1…
R-HSA-3000480	Scavenging by Class A Receptors	3	19	0	0	0.00166127	0.000964236	0.00867812	3	10	0.000775555	9606	Homo sapiens	ENPL_HUMAN;CO3A1_HUMAN;CO4A2_HUMAN	P02461;P14625;P08572			R-HSA-3221843;R-HSA-2173778;R-HSA-2507854
R-HSA-9615710	Late endosomal microautophagy	1	34	6	79	0.00297281	0.000979243	0.00881319	3	3	0.000232666	9606	Homo sapiens	HSP7C_HUMAN	P11142	HSP74_HUMAN;ACTB_HUMAN;GRB2_HUMAN;LDHA_HUMAN;HS90A_HUMAN;HSP7C_HUMAN	P11142	R-HSA-9615721;R-HSA-9631065;R-HSA-9631068
R-HSA-2173795	Downregulation of SMAD2/3:SMAD4 transcriptional activity	0	23	9	239	0.00201102	0.00101991	0.00917917	3	21	0.00162866	9606	Homo sapiens			TCPE_HUMAN;TCPQ_HUMAN;HDGF_HUMAN;TCPA_HUMAN;TCPB_HUMAN;XRCC5_HUMAN;TCPH_HUMAN;TCPD_HUMAN;XRCC6_HUMAN	Q13547;P09874	R-HSA-2187330;R-HSA-2187325;R-HSA-2186607
R-HSA-5637812	Signaling by EGFRvIII in Cancer	2	16	10	353	0.00139897	0.00103855	0.00934693	18	18	0.001396	9606	Homo sapiens	GRB2_HUMAN;HS90A_HUMAN	P07900;P62993-1	ACTN4_HUMAN;MYH9_HUMAN;ACTN1_HUMAN;ACTB_HUMAN;FLNB_HUMAN;ALDOA_HUMAN;HS90A_HUMAN;1433B_HUMAN;LRP1_HUMAN;KINH_HUMAN;HSP74_HUMAN;GRB2_HUMAN;FLNC_HUMAN;LDHA_HUMAN;ENPL_HUMAN;MDHC_HUMAN;SPTB2_HUMAN;HSP7C_HUMAN	18348;P19174;16618;P00533;P29353;P22681	R-HSA-5637808;R-HSA-1247999;R-HSA-5638137;R-HSA-5637798;R-HSA-5637766;R-HSA-1248002;R-HSA-5637764;R-HSA-5637796;R-HSA-5637765;R-HSA-5637794;R-HSA-5637795;R-HSA-5637792;R-HSA-5637806;R-HSA-1218824;R-HSA-5637770;R-HSA-1248655;R-HSA-5637800;R-HSA-5637801
R-HSA-5637810	Constitutive Signaling by EGFRvIII	2	16	10	353	0.00139897	0.00103855	0.00934693	18	18	0.001396	9606	Homo sapiens	GRB2_HUMAN;HS90A_HUMAN	P07900;P62993-1	ACTN4_HUMAN;MYH9_HUMAN;ACTN1_HUMAN;ACTB_HUMAN;FLNB_HUMAN;ALDOA_HUMAN;HS90A_HUMAN;1433B_HUMAN;LRP1_HUMAN;KINH_HUMAN;HSP74_HUMAN;GRB2_HUMAN;FLNC_HUMAN;LDHA_HUMAN;ENPL_HUMAN;MDHC_HUMAN;SPTB2_HUMAN;HSP7C_HUMAN	18348;P19174;16618;P00533;P29353;P22681	R-HSA-5637808;R-HSA-1247999;R-HSA-5638137;R-HSA-5637798;R-HSA-5637766;R-HSA-1248002;R-HSA-5637764;R-HSA-5637796;R-HSA-5637765;R-HSA-5637794;R-HSA-5637795;R-HSA-5637792;R-HSA-5637806;R-HSA-1218824;R-HSA-5637770;R-HSA-1248655;R-HSA-5637800;R-HSA-5637801
R-HSA-6785807	Interleukin-4 and Interleukin-13 signaling	6	111	3	153	0.00970534	0.00104823	0.00943404	7	47	0.00364511	9606	Homo sapiens	ENPL_HUMAN;HS90A_HUMAN;LAMA5_HUMAN;HSP7C_HUMAN;FSCN1_HUMAN;CD36_HUMAN	P11142;P07900;P16671;O15230;Q16658;P14625	TCPQ_HUMAN;TCPA_HUMAN;TCPD_HUMAN	P52333	R-HSA-6785895;R-HSA-6790038;R-HSA-451895;R-HSA-6797269;R-HSA-6797267;R-HSA-9679028;R-HSA-6790041
R-HSA-70268	Pyruvate metabolism	2	31	4	47	0.0027105	0.00106156	0.00955403	4	15	0.00116333	9606	Homo sapiens	LDHA_HUMAN;VDAC1_HUMAN	P00338;P21796	PRDX6_HUMAN;VDAC1_HUMAN;HNRPD_HUMAN;VDAC2_HUMAN	Q9BYZ2;P21796	R-HSA-6807826;R-HSA-71849;R-HSA-70510;R-HSA-9012374
R-HSA-70326	Glucose metabolism	5	98	1	19	0.00856868	0.00107142	0.00964282	5	49	0.00380022	9606	Homo sapiens	ALDOA_HUMAN;MDHC_HUMAN;KPYM_HUMAN;ALDOC_HUMAN	P14618-2;P14618-1;P40925;P09972;P04075	CH60_HUMAN	Q16822	R-HSA-372819;R-HSA-71495;R-HSA-71670;R-HSA-71496;R-HSA-198508
R-HSA-2179392	EGFR Transactivation by Gastrin	1	10	10	355	0.000874355	0.00108541	0.00976867	3	6	0.000465333	9606	Homo sapiens	GRB2_HUMAN	P62993-1	LRP1_HUMAN;HSP74_HUMAN;ACTN4_HUMAN;GRB2_HUMAN;ALDOA_HUMAN;ENPL_HUMAN;MDHC_HUMAN;HS90A_HUMAN;1433B_HUMAN;HSP7C_HUMAN	P00533	R-HSA-2179415;R-HSA-2179387;R-HSA-2179407
R-HSA-1643713	Signaling by EGFR in Cancer	2	26	10	353	0.00227332	0.00118438	0.0106594	41	42	0.00325733	9606	Homo sapiens	GRB2_HUMAN;HS90A_HUMAN	P07900;P62993-1	ACTN4_HUMAN;MYH9_HUMAN;ACTN1_HUMAN;ACTB_HUMAN;FLNB_HUMAN;ALDOA_HUMAN;HS90A_HUMAN;1433B_HUMAN;LRP1_HUMAN;KINH_HUMAN;HSP74_HUMAN;GRB2_HUMAN;FLNC_HUMAN;LDHA_HUMAN;ENPL_HUMAN;MDHC_HUMAN;SPTB2_HUMAN;HSP7C_HUMAN	18348;P19174;16618;P00533;P29353;P22681	R-HSA-1218833;R-HSA-1225947;R-HSA-1226014;R-HSA-1225950;R-HSA-1225951;R-HSA-1226012;R-HSA-1225949;R-HSA-5637766;R-HSA-1220610;R-HSA-1220611;R-HSA-1248002;R-HSA-5637764;R-HSA-5637765;R-HSA-1220614;R-HSA-1220612;R-HSA-1220613;R-HSA-1218824;R-HSA-5637770;R-HSA-1169421;R-HSA-1248655;R-HSA-5637808;R-HSA-1247999;R-HSA-5638137;R-HSA-5637798;R-HSA-1247842;R-HSA-1226016;R-HSA-1247841;R-HSA-1225952;R-HSA-5…
R-HSA-8964011	HDL clearance	0	5	3	17	0.000437178	0.00128311	0.0107744	1	5	0.000387777	9606	Homo sapiens			FIBA_HUMAN;HPT_HUMAN;FBLN1_HUMAN	P02647	R-HSA-264848
R-HSA-8849469	PTK6 Regulates RTKs and Their Effectors AKT1 and DOK1	0	9	7	156	0.00078692	0.0013468	0.0107744	7	8	0.000620444	9606	Homo sapiens			TCPQ_HUMAN;TCPA_HUMAN;GRB2_HUMAN;PEPL_HUMAN;XRCC6_HUMAN;TCPD_HUMAN;1433B_HUMAN	Q96P48;Q13882;P31749;P22681	R-HSA-8848774;R-HSA-8848818;R-HSA-8848864;R-HSA-8848751;R-HSA-8848829;R-HSA-8848873;R-HSA-8848776
R-HSA-1362277	Transcription of E2F targets under negative control by DREAM complex	0	19	6	104	0.00166127	0.0013883	0.0111064	3	12	0.000930665	9606	Homo sapiens			PRDX6_HUMAN;PDIA3_HUMAN;ALDOA_HUMAN;XRCC5_HUMAN;EF1A1_HUMAN;1433B_HUMAN	P30304;P11388;P12004	R-HSA-8961665;R-HSA-188345;R-HSA-8964531
R-HSA-192823	Viral mRNA Translation	4	101	2	22	0.00883099	0.00150839	0.0120672	2	2	0.000155111	9606	Homo sapiens	RS8_HUMAN;RSSA_HUMAN;RLA2_HUMAN;RS9_HUMAN	P62241;P46781;P08865;P05387	VDAC1_HUMAN;RTCB_HUMAN	P0C0U1;P03496	R-HSA-192704;R-HSA-192841
R-HSA-70263	Gluconeogenesis	3	34	1	15	0.00297281	0.00155992	0.0124793	3	25	0.00193889	9606	Homo sapiens	ALDOA_HUMAN;MDHC_HUMAN;ALDOC_HUMAN	P40925;P09972;P04075	CH60_HUMAN	Q16822	R-HSA-372819;R-HSA-71495;R-HSA-198508
R-HSA-6809371	Formation of the cornified envelope	6	129	2	98	0.0112792	0.00157777	0.0126222	14	27	0.002094	9606	Homo sapiens	K2C8_HUMAN;PEPL_HUMAN;K2C1B_HUMAN;K2C7_HUMAN;K1C14_HUMAN;DESP_HUMAN	P05787;O60437;P08729;Q7Z794;P15924;P02533	DESM_HUMAN;SERPH_HUMAN	O60259;O60437	R-HSA-6814695;R-HSA-6814374;R-HSA-8850831;R-HSA-6814734;R-HSA-6810894;R-HSA-6814764;R-HSA-6814187;R-HSA-6810357;R-HSA-6811539;R-HSA-6814387;R-HSA-8942224;R-HSA-6810843;R-HSA-6814298;R-HSA-6810937
R-HSA-1227986	Signaling by ERBB2	2	56	9	285	0.00489639	0.00176912	0.014153	24	46	0.00356755	9606	Homo sapiens	GRB2_HUMAN;HS90A_HUMAN	P07900;P62993-1	TCPQ_HUMAN;LMNA_HUMAN;MYH9_HUMAN;ACTN1_HUMAN;ACTB_HUMAN;FLNB_HUMAN;HS90A_HUMAN;TCPD_HUMAN;1433B_HUMAN;KINH_HUMAN;TCPA_HUMAN;A2MG_HUMAN;GRB2_HUMAN;FLNC_HUMAN;LDHA_HUMAN;SPTB2_HUMAN;HSP7C_HUMAN	18348;Q9UNE7;Q13882;P19174;16618;P29353;P40818	R-HSA-1306963;R-HSA-1251922;R-HSA-8848005;R-HSA-1963582;R-HSA-1250486;R-HSA-1306965;R-HSA-9652277;R-HSA-1963578;R-HSA-1306969;R-HSA-1250488;R-HSA-1250463;R-HSA-9665726;R-HSA-1306972;R-HSA-1918092;R-HSA-1250498;R-HSA-1918095;R-HSA-1358791;R-HSA-1963589;R-HSA-1358797;R-HSA-1251944;R-HSA-9652264;R-HSA-8847995;R-HSA-1306957;R-HSA-1358795
R-HSA-532668	N-glycan trimming in the ER and Calnexin/Calreticulin cycle	4	35	0	17	0.00306024	0.00180274	0.014422	4	16	0.00124089	9606	Homo sapiens	TERA_HUMAN;PDIA3_HUMAN;GANAB_HUMAN;RD23B_HUMAN	Q14697;P54727;P55072;P30101			R-HSA-548890;R-HSA-532667;R-HSA-8850594;R-HSA-901047
R-HSA-8953854	Metabolism of RNA	17	675	29	2034	0.059019	0.00184621	0.0147697	46	187	0.0145029	9606	Homo sapiens	RS8_HUMAN;NUCL_HUMAN;FUBP2_HUMAN;DDX1_HUMAN;PRS7_HUMAN;1433B_HUMAN;PSA4_HUMAN;RLA2_HUMAN;RS9_HUMAN;HNRPD_HUMAN;RTCB_HUMAN;HNRPC_HUMAN;RSSA_HUMAN;PSA6_HUMAN;HSP7C_HUMAN	P07910;Q92945;Q14103;P31946;P46781;Q9Y3I0;P35998;P19338;P11142;Q14103-4;Q14103-3;P62241;P25789;Q92499;P60900;P08865;P05387	ACTN4_HUMAN;LMNA_HUMAN;HNRPD_HUMAN;HNRPD_HUMAN;1433B_HUMAN;KINH_HUMAN;ATPB_HUMAN;LDHA_HUMAN;VDAC2_HUMAN;HSP7C_HUMAN;NUCL_HUMAN;HDGF_HUMAN;MYH9_HUMAN;ACTB_HUMAN;HNRPC_HUMAN;XRCC5_HUMAN;TBB6_HUMAN;PEPL_HUMAN;RSSA_HUMAN;ATPA_HUMAN;HS90A_HUMAN;PLEC_HUMAN;HSP74_HUMAN;GALK1_HUMAN;FSCN1_HUMAN;GRB2_HUMAN;TERA_HUMAN;CYC_HUMAN;EF1A1_HUMAN	P07910;P38919;P31749;P31946;P61978;P09651;P19338;Q9NPJ4;Q01130;P67809;P35637;Q13895;O60294;Q07955;Q00839;Q13573;P61247;P04792;P63104;Q04637;P17844;P22626;Q09161;Q9Y6M1;P11142	R-HSA-72130;R-HSA-428293;R-HSA-450434;R-HSA-450499;R-HSA-429955;R-HSA-6782881;R-HSA-75080;R-HSA-72139;R-HSA-927813;R-HSA-6782890;R-HSA-72143;R-HSA-6791223;R-HSA-6791222;R-HSA-927836;R-HSA-6791221;R-HSA-77587;R-HSA-450580;R-HSA-6791218;R-HSA-927832;R-HSA-6783473;R-HSA-451152;R-HSA-927830;R-HSA-75096;R-HSA-6791228;R-HSA-6791227;R-HSA-450394;R-HSA-6790906;R-HSA-927889;R-HSA-450406;R-HSA-72160;R-HSA-…
R-HSA-1428517	The citric acid (TCA) cycle and respiratory electron transport	8	176	5	317	0.0153887	0.00188695	0.0150956	14	64	0.00496355	9606	Homo sapiens	LDHA_HUMAN;IDHP_HUMAN;ETFB_HUMAN;CYC_HUMAN;ATPA_HUMAN;QCR1_HUMAN;ATPB_HUMAN;VDAC1_HUMAN	P31930;P25705;P00338;P99999;P38117;P21796;P48735;P06576	CH60_HUMAN;PRDX6_HUMAN;VDAC1_HUMAN;HNRPD_HUMAN;VDAC2_HUMAN	Q9BYZ2;O75489;P21796;P49821	R-HSA-164834;R-HSA-164832;R-HSA-6800868;R-HSA-71849;R-HSA-164651;R-HSA-164840;R-HSA-6788556;R-HSA-163214;R-HSA-169260;R-HSA-450984;R-HSA-70510;R-HSA-169270;R-HSA-6807826;R-HSA-9012374
R-HSA-72695	Formation of the ternary complex, and subsequently, the 43S complex	4	52	0	0	0.00454665	0.00193347	0.0154677	1	3	0.000232666	9606	Homo sapiens	RS8_HUMAN;RSSA_HUMAN;RS9_HUMAN;EIF3I_HUMAN	Q13347;P62241;P46781;P08865			R-HSA-72691
R-HSA-352238	Breakdown of the nuclear lamina	1	3	3	24	0.000262307	0.00210284	0.0168227	2	3	0.000232666	9606	Homo sapiens	LMNA_HUMAN	P02545-1	LMNA_HUMAN;LMNA_HUMAN;LMNA_HUMAN	P20700	R-HSA-264871;R-HSA-264865
R-HSA-6796648	TP53 Regulates Transcription of DNA Repair Genes	0	65	7	120	0.00568331	0.00213698	0.0170959	4	17	0.00131844	9606	Homo sapiens			FSCN1_HUMAN;DESM_HUMAN;CATB_HUMAN;TCPB_HUMAN;ENPL_HUMAN;TCPH_HUMAN;HSP7C_HUMAN	Q00597;P40692;P54278;Q92466	R-HSA-6806423;R-HSA-6806405;R-HSA-6806425;R-HSA-6806392
R-HSA-9703648	Signaling by FLT3 ITD and TKD mutants	1	17	12	447	0.0014864	0.00214225	0.017138	13	24	0.00186133	9606	Homo sapiens	GRB2_HUMAN	P62993	NUCL_HUMAN;KPYM_HUMAN;MYH9_HUMAN;GRB2_HUMAN;FLNB_HUMAN;TERA_HUMAN;PRS7_HUMAN;K2C8_HUMAN;RSSA_HUMAN;1433B_HUMAN;HSP7C_HUMAN;SPTB2_HUMAN	P42336;Q9UQC2;P38936;Q07889;Q06124;P27986;P62993	R-HSA-9698003;R-HSA-9698000;R-HSA-9698007;R-HSA-9698005;R-HSA-9698043;R-HSA-9698008;R-HSA-9698174;R-HSA-9698013;R-HSA-9698179;R-HSA-9695841;R-HSA-9695845;R-HSA-9698029;R-HSA-9695853
R-HSA-8963888	Chylomicron assembly	0	10	4	47	0.000874355	0.00221432	0.0177146	3	5	0.000387777	9606	Homo sapiens			FIBA_HUMAN;HPT_HUMAN;TERA_HUMAN;FBLN1_HUMAN	P04114;P02647	R-HSA-174786;R-HSA-174741;R-HSA-174731
R-HSA-2132295	MHC class II antigen presentation	5	142	3	91	0.0124158	0.00226032	0.0180826	6	26	0.00201644	9606	Homo sapiens	CAZA2_HUMAN;TBB6_HUMAN;KINH_HUMAN;TBA1B_HUMAN;CATB_HUMAN	Q9BUF5;P07858;P68363;P33176;P47755	VDAC1_HUMAN;KTN1_HUMAN;VDAC2_HUMAN	P27824	R-HSA-2213248;R-HSA-2130706;R-HSA-8951500;R-HSA-2130504;R-HSA-2130349;R-HSA-2130478
R-HSA-168255	Influenza Infection	5	172	9	373	0.0150389	0.00232901	0.0186321	11	58	0.00449822	9606	Homo sapiens	RS8_HUMAN;RSSA_HUMAN;HS90A_HUMAN;RLA2_HUMAN;RS9_HUMAN	P07900;P62241;P46781;P08865;P05387	LMNA_HUMAN;VDAC1_HUMAN;GRB2_HUMAN;PDIA3_HUMAN;KTN1_HUMAN;HS90A_HUMAN;VDAC2_HUMAN;HSP7C_HUMAN;RTCB_HUMAN	P07900;P0C0U1;P52294;P27824;P12236;P27797;P03485;P03496	R-HSA-192704;R-HSA-169921;R-HSA-168310;R-HSA-195926;R-HSA-192746;R-HSA-168299;R-HSA-192841;R-HSA-168297;R-HSA-168878;R-HSA-192830;R-HSA-168894
R-HSA-5362768	Hh mutants are degraded by ERAD	4	56	0	0	0.00489639	0.00252212	0.0194308	4	6	0.000465333	9606	Homo sapiens	TERA_HUMAN;PRS7_HUMAN;PSA4_HUMAN;PSA6_HUMAN	P25789;P55072;P60900;P35998			R-HSA-5387392;R-HSA-5483238;R-HSA-5387386;R-HSA-5387389
R-HSA-187577	SCF(Skp2)-mediated degradation of p27/p21	3	60	3	86	0.00524613	0.00277582	0.0194308	3	7	0.000542888	9606	Homo sapiens	PRS7_HUMAN;PSA4_HUMAN;PSA6_HUMAN	P25789;P60900;P35998	TCPQ_HUMAN;TCPA_HUMAN;TCPD_HUMAN	Q13882	R-HSA-8848436;R-HSA-187574;R-HSA-8848414
R-HSA-212165	Epigenetic regulation of gene expression	2	117	13	523	0.01023	0.00288042	0.020163	6	33	0.00255933	9606	Homo sapiens	MYO1C_HUMAN;ACTB_HUMAN	O00159-3;P60709	TCPE_HUMAN;TCPQ_HUMAN;HDGF_HUMAN;ACTB_HUMAN;HNRPC_HUMAN;TCPD_HUMAN;TCPA_HUMAN;TCPB_HUMAN;GRB2_HUMAN;SERPH_HUMAN;TCPH_HUMAN;HSP7C_HUMAN;XRCC6_HUMAN	O43463;Q13547;P60709;Q96EB6;Q9NR30;Q09472	R-HSA-5250930;R-HSA-5250947;R-HSA-427409;R-HSA-5211239;R-HSA-5250938;R-HSA-427528
R-HSA-881907	Gastrin-CREB signalling pathway via PKC and MAPK	1	19	10	396	0.00166127	0.00290548	0.0203383	3	9	0.000697999	9606	Homo sapiens	GRB2_HUMAN	P62993-1	LRP1_HUMAN;HSP74_HUMAN;ACTN4_HUMAN;GRB2_HUMAN;ALDOA_HUMAN;ENPL_HUMAN;MDHC_HUMAN;HS90A_HUMAN;1433B_HUMAN;HSP7C_HUMAN	P00533	R-HSA-2179415;R-HSA-2179387;R-HSA-2179407
R-HSA-3656244	Defective B4GALT1 causes B4GALT1-CDG (CDG-2d)	2	8	0	0	0.000699484	0.00299045	0.0209332	3	3	0.000232666	9606	Homo sapiens	PRELP_HUMAN;MIME_HUMAN	P51888;P20774			R-HSA-3656230;R-HSA-9035949;R-HSA-9035950
R-HSA-3595177	Defective CHSY1 causes TPBS	2	8	0	0	0.000699484	0.00299045	0.0209332	2	2	0.000155111	9606	Homo sapiens	PGS1_HUMAN;CSPG2_HUMAN	P21810;P13611			R-HSA-3595178;R-HSA-3595176
R-HSA-3656225	Defective CHST6 causes MCDC1	2	8	0	0	0.000699484	0.00299045	0.0209332	1	1	7.75555e-05	9606	Homo sapiens	PRELP_HUMAN;MIME_HUMAN	P51888;P20774			R-HSA-3656269
R-HSA-3656243	Defective ST3GAL3 causes MCT12 and EIEE15	2	8	0	0	0.000699484	0.00299045	0.0209332	1	1	7.75555e-05	9606	Homo sapiens	PRELP_HUMAN;MIME_HUMAN	P51888;P20774			R-HSA-3656258
R-HSA-3595172	Defective CHST3 causes SEDCJD	2	8	0	0	0.000699484	0.00299045	0.0209332	1	1	7.75555e-05	9606	Homo sapiens	PGS1_HUMAN;CSPG2_HUMAN	P21810;P13611			R-HSA-3595175
R-HSA-3595174	Defective CHST14 causes EDS, musculocontractural type	2	8	0	0	0.000699484	0.00299045	0.0209332	1	1	7.75555e-05	9606	Homo sapiens	PGS1_HUMAN;CSPG2_HUMAN	P21810;P13611			R-HSA-3636919
R-HSA-4086400	PCP/CE pathway	3	92	6	211	0.00804407	0.00308537	0.0215976	6	24	0.00186133	9606	Homo sapiens	PRS7_HUMAN;PSA4_HUMAN;PSA6_HUMAN	P25789;P60900;P35998	NUCL_HUMAN;KPYM_HUMAN;ACTB_HUMAN;A2MG_HUMAN;GRB2_HUMAN;HSP7C_HUMAN	P07737;P32121;O14641;Q9ULV1	R-HSA-4608855;R-HSA-5138459;R-HSA-5099899;R-HSA-3965450;R-HSA-5138441;R-HSA-5138433
R-HSA-5674499	Negative feedback regulation of MAPK pathway	0	6	4	58	0.000524613	0.00322348	0.0225644	2	3	0.000232666	9606	Homo sapiens			TCPQ_HUMAN;HS90A_HUMAN;1433B_HUMAN;HSP7C_HUMAN	P04049;P15056	R-HSA-5675198;R-HSA-5675194
R-HSA-5387390	Hh mutants abrogate ligand secretion	4	59	0	1	0.0051587	0.00322348	0.0225644	4	7	0.000542888	9606	Homo sapiens	TERA_HUMAN;PRS7_HUMAN;PSA4_HUMAN;PSA6_HUMAN	P25789;P55072;P60900;P35998			R-HSA-5387392;R-HSA-5483238;R-HSA-5387386;R-HSA-5387389
R-HSA-1640170	Cell Cycle	10	670	31	1986	0.0585818	0.00328535	0.0229975	133	449	0.0348224	9606	Homo sapiens	BAF_HUMAN;PRS7_HUMAN;TBB6_HUMAN;1433B_HUMAN;PSA4_HUMAN;HS90A_HUMAN;TBA1B_HUMAN;LMNA_HUMAN;PSA6_HUMAN	Q9BUF5;P07900;P31946;P02545-1;P02545-2;P25789;O75531;P68363;P60900;P35998	TCPE_HUMAN;TCPQ_HUMAN;RD23B_HUMAN;LMNA_HUMAN;PRS7_HUMAN;1433B_HUMAN;LRP1_HUMAN;TCPA_HUMAN;DESM_HUMAN;VDAC1_HUMAN;TCPB_HUMAN;HSP7C_HUMAN;NUCL_HUMAN;HDGF_HUMAN;PRDX6_HUMAN;VATA_HUMAN;HNRPC_HUMAN;AL3A1_HUMAN;CATB_HUMAN;ALDOA_HUMAN;PDIA3_HUMAN;XRCC5_HUMAN;TCPD_HUMAN;CH60_HUMAN;FSCN1_HUMAN;LMNA_HUMAN;LMNA_HUMAN;GRB2_HUMAN;TERA_HUMAN;TCPH_HUMAN;EF1A1_HUMAN;XRCC6_HUMAN	Q13547;Q13882;P38936;O96017;Q9Y230;Q00987;P06400;P38398;P30291;Q02241;P53350;Q9NQR1;P02545-2;P12004;Q9H444;Q9NUX5;Q96CV9;Q14739;Q09472;P30304;Q9BUR4;P30307;P30305;Q9Y265;Q9UH99;Q8N0S2;P06493;P40692;29108;Q14191;P20700;O75344;P11388;P54652;Q8NC56	R-HSA-9648017;R-HSA-69891;R-HSA-375302;R-HSA-156673;R-HSA-75010;R-HSA-2172194;R-HSA-156678;R-HSA-8852354;R-HSA-2562594;R-HSA-5683792;R-HSA-8961934;R-HSA-156682;R-HSA-75016;R-HSA-8961665;R-HSA-164616;R-HSA-8852362;R-HSA-264458;R-HSA-2984226;R-HSA-912408;R-HSA-75028;R-HSA-156699;R-HSA-8853405;R-HSA-174105;R-HSA-188191;R-HSA-2294590;R-HSA-912429;R-HSA-75809;R-HSA-380455;R-HSA-174119;R-HSA-9018017;R-…
R-HSA-6806834	Signaling by MET	5	80	5	296	0.00699484	0.00330484	0.0230232	29	49	0.00380022	9606	Homo sapiens	GRB2_HUMAN;CO3A1_HUMAN;LAMA5_HUMAN;LAMA3_HUMAN;LAMC1_HUMAN	P02461;Q16787;P62993-1;O15230;P11047	KINH_HUMAN;MYH9_HUMAN;ACTN1_HUMAN;ACTB_HUMAN;RS9_HUMAN;FLNB_HUMAN;GRB2_HUMAN;FLNC_HUMAN;LDHA_HUMAN;HS90A_HUMAN;SPTB2_HUMAN;1433B_HUMAN	18348;P40763;16618;P12931;Q13905;Q07889;Q06124;Q05397;P40818;Q13480	R-HSA-8875591;R-HSA-8851908;R-HSA-8851919;R-HSA-2730595;R-HSA-8875661;R-HSA-8875659;R-HSA-8865994;R-HSA-8875540;R-HSA-8851859;R-HSA-8874079;R-HSA-8851933;R-HSA-8851804;R-HSA-8875482;R-HSA-8875558;R-HSA-8874083;R-HSA-8875490;R-HSA-8875183;R-HSA-8875817;R-HSA-8875816;R-HSA-8852019;R-HSA-8851827;R-HSA-8875443;R-HSA-8851954;R-HSA-8875568;R-HSA-8874685;R-HSA-8851900;R-HSA-8875451;R-HSA-8851899;R-HSA-8…
R-HSA-445144	Signal transduction by L1	0	21	10	340	0.00183615	0.00330484	0.0230232	1	11	0.00085311	9606	Homo sapiens			LRP1_HUMAN;HSP74_HUMAN;ACTN4_HUMAN;GRB2_HUMAN;ALDOA_HUMAN;ENPL_HUMAN;MDHC_HUMAN;HS90A_HUMAN;1433B_HUMAN;HSP7C_HUMAN	P00533	R-HSA-445069
R-HSA-171286	Synthesis and processing of ENV and VPU	0	3	5	97	0.000262307	0.00346189	0.0230232	6	9	0.000697999	9606	Homo sapiens			ATPB_HUMAN;GANAB_HUMAN;ECHB_HUMAN;PDIA3_HUMAN;VDAC2_HUMAN	P04578;P05919	R-HSA-3149440;R-HSA-3149432;R-HSA-3149433;R-HSA-171291;R-HSA-174494;R-HSA-174493
R-HSA-8963898	Plasma lipoprotein assembly	1	19	4	85	0.00166127	0.00346189	0.0230232	7	19	0.00147355	9606	Homo sapiens	A2MG_HUMAN	P01023	FIBA_HUMAN;HPT_HUMAN;TERA_HUMAN;FBLN1_HUMAN	P04114;P02647	R-HSA-174786;R-HSA-264758;R-HSA-216727;R-HSA-216756;R-HSA-174741;R-HSA-174731;R-HSA-8866329
R-HSA-2151201	Transcriptional activation of mitochondrial biogenesis	4	57	5	257	0.00498382	0.0035152	0.0230232	9	32	0.00248177	9606	Homo sapiens	IDHP_HUMAN;CYC_HUMAN;DHE3_HUMAN;ATPB_HUMAN	P99999;P00367;P48735;P06576	CH60_HUMAN;VDAC1_HUMAN;QCR1_HUMAN;PEPL_HUMAN;ATPA_HUMAN	P13196;P15336;Q06547-2;Q9NTG7;P06576	R-HSA-5688294;R-HSA-5688276;R-HSA-1592238;R-HSA-1605535;R-HSA-5688289;R-HSA-1592240;R-HSA-1368140;R-HSA-1592231;R-HSA-1592247
R-HSA-8878159	Transcriptional regulation by RUNX3	3	96	10	414	0.00839381	0.00357738	0.0230232	12	47	0.00364511	9606	Homo sapiens	PRS7_HUMAN;PSA4_HUMAN;PSA6_HUMAN	P25789;P60900;P35998	LMNA_HUMAN;ACTN1_HUMAN;ECHB_HUMAN;GANAB_HUMAN;HNRPC_HUMAN;GRB2_HUMAN;PRS7_HUMAN;HS90A_HUMAN;XRCC6_HUMAN;1433B_HUMAN	P38936;P01106;P12931;P56524;O43524;Q09472	R-HSA-8952408;R-HSA-8952058;R-HSA-8878130;R-HSA-8952062;R-HSA-8951951;R-HSA-8937807;R-HSA-8937792;R-HSA-8952226;R-HSA-8952419;R-HSA-8878186;R-HSA-4411357;R-HSA-8937814
R-HSA-1566948	Elastic fibre formation	4	45	0	22	0.0039346	0.00361948	0.0230232	6	17	0.00131844	9606	Homo sapiens	FBLN1_HUMAN;LTBP4_HUMAN;FBLN2_HUMAN;VTNC_HUMAN	P04004;P23142;Q8N2S1;P98095			R-HSA-2395364;R-HSA-2161282;R-HSA-2328033;R-HSA-2328048;R-HSA-2537665;R-HSA-1592387
R-HSA-432720	Lysosome Vesicle Biogenesis	1	37	16	724	0.00323511	0.00374142	0.0230232	7	8	0.000620444	9606	Homo sapiens	HSP7C_HUMAN	P11142	KPYM_HUMAN;ACTN4_HUMAN;CD36_HUMAN;1433B_HUMAN;TBA1B_HUMAN;KINH_HUMAN;PDIA6_HUMAN;LDHA_HUMAN;SAMP_HUMAN;HSP7C_HUMAN;NUCL_HUMAN;MYH9_HUMAN;ACTN1_HUMAN;ACTB_HUMAN;K1C14_HUMAN;FLNB_HUMAN;PDIA3_HUMAN;HS90A_HUMAN;CH60_HUMAN;PLEC_HUMAN;GRB2_HUMAN;FLNC_HUMAN;ENPL_HUMAN;CYC_HUMAN;SPTB2_HUMAN	P50570;P49407;O14964;16851;P05067	R-HSA-5671702;R-HSA-5229132;R-HSA-432706;R-HSA-432707;R-HSA-432688;R-HSA-5333658;R-HSA-432712
R-HSA-69202	Cyclin E associated events during G1/S transition	3	83	7	247	0.00725715	0.00374708	0.0230232	8	20	0.00155111	9606	Homo sapiens	PRS7_HUMAN;PSA4_HUMAN;PSA6_HUMAN	P25789;P60900;P35998	TCPQ_HUMAN;TCPA_HUMAN;PDIA3_HUMAN;GRB2_HUMAN;PRS7_HUMAN;1433B_HUMAN;TCPD_HUMAN	P30304;P30291;Q13882;P38936;P06400	R-HSA-8848436;R-HSA-188390;R-HSA-187574;R-HSA-187828;R-HSA-8848414;R-HSA-69195;R-HSA-188345;R-HSA-69199
R-HSA-69615	G1/S DNA Damage Checkpoints	3	68	6	196	0.00594562	0.00383123	0.0230232	10	26	0.00201644	9606	Homo sapiens	PRS7_HUMAN;PSA4_HUMAN;PSA6_HUMAN	P25789;P60900;P35998	NUCL_HUMAN;PDIA3_HUMAN;TERA_HUMAN;PRS7_HUMAN;EF1A1_HUMAN;1433B_HUMAN	P30304;P38936;O96017;Q00987	R-HSA-69600;R-HSA-6804741;R-HSA-6803411;R-HSA-69685;R-HSA-69604;R-HSA-349426;R-HSA-69608;R-HSA-6804955;R-HSA-264458;R-HSA-69598
R-HSA-9010553	Regulation of expression of SLITs and ROBOs	7	172	1	86	0.0150389	0.00383123	0.0230232	3	19	0.00147355	9606	Homo sapiens	RS8_HUMAN;PRS7_HUMAN;PSA4_HUMAN;RSSA_HUMAN;RLA2_HUMAN;PSA6_HUMAN;RS9_HUMAN	P62241;P46781;P25789;P60900;P08865;P35998;P05387	HNRPD_HUMAN	Q04637	R-HSA-9014652;R-HSA-9011313;R-HSA-9014610
R-HSA-168898	Toll-like Receptor Cascades	5	156	11	664	0.0136399	0.0038372	0.0230232	42	185	0.0143478	9606	Homo sapiens	ENPL_HUMAN;FIBA_HUMAN;CATB_HUMAN;FIBB_HUMAN;CD36_HUMAN	P02671;P16671;P07858;P14625;P02675	MYH9_HUMAN;ACTN1_HUMAN;ACTB_HUMAN;FLNB_HUMAN;HS90A_HUMAN;FUBP2_HUMAN;CH60_HUMAN;KINH_HUMAN;VDAC1_HUMAN;GRB2_HUMAN;FLNC_HUMAN;LDHA_HUMAN;TERA_HUMAN;K2C8_HUMAN;K2C7_HUMAN;CYC_HUMAN;SPTB2_HUMAN;HSP7C_HUMAN	P16885;18348;Q9Y6K9;P15336;P05412;O15111;Q13233;P09429;Q06124;Q9Y4K3;Q06187	R-HSA-166082;R-HSA-2201316;R-HSA-2559456;R-HSA-975111;R-HSA-166091;R-HSA-168136;R-HSA-2201322;R-HSA-166286;R-HSA-936963;R-HSA-166284;R-HSA-2559464;R-HSA-1678920;R-HSA-2559414;R-HSA-8870678;R-HSA-1678923;R-HSA-5609665;R-HSA-2262775;R-HSA-166869;R-HSA-936985;R-HSA-166362;R-HSA-166363;R-HSA-2262777;R-HSA-177694;R-HSA-975185;R-HSA-6804100;R-HSA-8869667;R-HSA-6804099;R-HSA-166119;R-HSA-5432825;R-HSA-2…
R-HSA-5357801	Programmed Cell Death	9	198	21	1463	0.0173122	0.00388218	0.0232931	57	175	0.0135722	9606	Homo sapiens	PRS7_HUMAN;CYC_HUMAN;1433B_HUMAN;PLEC_HUMAN;PSA4_HUMAN;HS90A_HUMAN;LMNA_HUMAN;PSA6_HUMAN;DESP_HUMAN	Q15149;P07900;P31946;P02545-1;P25789;P99999;P15924;P60900;P35998	KPYM_HUMAN;ACTN4_HUMAN;LMNA_HUMAN;HNRPC_HUMAN;K1C14_HUMAN;PEPL_HUMAN;HS90A_HUMAN;1433B_HUMAN;RTCB_HUMAN;CH60_HUMAN;DESM_HUMAN;LMNA_HUMAN;VDAC1_HUMAN;LMNA_HUMAN;A2MG_HUMAN;GRB2_HUMAN;KPYM_HUMAN;K2C8_HUMAN;SERPH_HUMAN;HSP7C_HUMAN;SPTB2_HUMAN	Q16611;Q07157;P10636;P55957;Q92934;Q9UKV3;Q13177;P08670;Q96FA3;Q9NR28;Q9UDY2;Q8WUM4;P20700;O00560;P12830;Q05397;Q13813;Q9UKG1;P35222	R-HSA-211715;R-HSA-139906;R-HSA-114307;R-HSA-211712;R-HSA-139905;R-HSA-211716;R-HSA-114440;R-HSA-139917;R-HSA-9698844;R-HSA-168848;R-HSA-139920;R-HSA-6804596;R-HSA-9688832;R-HSA-168849;R-HSA-211734;R-HSA-9688459;R-HSA-9686922;R-HSA-201630;R-HSA-201629;R-HSA-201628;R-HSA-201634;R-HSA-9627056;R-HSA-264871;R-HSA-264865;R-HSA-201637;R-HSA-201636;R-HSA-351913;R-HSA-114352;R-HSA-141367;R-HSA-114361;R-H…
R-HSA-373760	L1CAM interactions	6	121	14	801	0.0105797	0.0038889	0.0233334	11	54	0.00418799	9606	Homo sapiens	TBB6_HUMAN;SPTB2_HUMAN;ACTB_HUMAN;TBA1B_HUMAN;HSP7C_HUMAN;LAMC1_HUMAN	Q9BUF5;P11142;P60709;P68363;Q01082;P11047	ACTN4_HUMAN;ACTB_HUMAN;HNRPC_HUMAN;K1C14_HUMAN;ALDOA_HUMAN;HS90A_HUMAN;1433B_HUMAN;LRP1_HUMAN;HSP74_HUMAN;GRB2_HUMAN;ENPL_HUMAN;LDHA_HUMAN;MDHC_HUMAN;HSP7C_HUMAN	P00533;O00560;P11142	R-HSA-445077;R-HSA-443778;R-HSA-443779;R-HSA-445089;R-HSA-445087;R-HSA-445071;R-HSA-392751;R-HSA-445069;R-HSA-373736;R-HSA-373739;R-HSA-373738
R-HSA-3371497	HSP90 chaperone cycle for steroid hormone receptors (SHR)	5	57	1	50	0.00498382	0.00391933	0.023516	15	15	0.00116333	9606	Homo sapiens	CAZA2_HUMAN;TBB6_HUMAN;HS90A_HUMAN;TBA1B_HUMAN;HSP7C_HUMAN	Q9BUF5;P11142;P07900;P68363;P47755	HS90A_HUMAN	Q13451;Q02790;P31948;Q15185	R-HSA-5618099;R-HSA-5618098;R-HSA-5618110;R-HSA-5618073;R-HSA-5618105;R-HSA-3371422;R-HSA-5618107;R-HSA-5618085;R-HSA-9705925;R-HSA-5618080;R-HSA-9690534;R-HSA-3371590;R-HSA-5618093;R-HSA-3371503;R-HSA-9678925
R-HSA-168273	Influenza Viral RNA Transcription and Replication	5	152	4	109	0.0132902	0.00392292	0.0235375	3	13	0.00100822	9606	Homo sapiens	RS8_HUMAN;RSSA_HUMAN;HS90A_HUMAN;RLA2_HUMAN;RS9_HUMAN	P07900;P62241;P46781;P08865;P05387	VDAC1_HUMAN;HS90A_HUMAN;HSP7C_HUMAN;RTCB_HUMAN	P07900;P0C0U1;P03496	R-HSA-192704;R-HSA-192841;R-HSA-192830
R-HSA-72702	Ribosomal scanning and start codon recognition	4	59	0	9	0.0051587	0.00404729	0.0242837	2	2	0.000155111	9606	Homo sapiens	RS8_HUMAN;RSSA_HUMAN;RS9_HUMAN;EIF3I_HUMAN	Q13347;P62241;P46781;P08865			R-HSA-72697;R-HSA-72621
R-HSA-162594	Early Phase of HIV Life Cycle	3	22	2	48	0.00192358	0.00404729	0.0242837	12	39	0.00302466	9606	Homo sapiens	BAF_HUMAN;XRCC5_HUMAN;XRCC6_HUMAN	P13010;P12956;O75531	GRB2_HUMAN;BAF_HUMAN	P62937;O75531	R-HSA-175250;R-HSA-164514;R-HSA-8951690;R-HSA-175174;R-HSA-175108;R-HSA-164522;R-HSA-175258;R-HSA-173115;R-HSA-175177;R-HSA-162590;R-HSA-164845;R-HSA-175117
R-HSA-5617833	Cilium Assembly	8	202	7	423	0.017662	0.00408381	0.0245029	22	50	0.00387777	9606	Homo sapiens	TCPD_HUMAN;TBB6_HUMAN;TCPB_HUMAN;TCPE_HUMAN;TBA1B_HUMAN;HS90A_HUMAN;TCPQ_HUMAN;TCPA_HUMAN	P50990;Q9BUF5;P17987;P07900;P50991;P68363;P78371;P48643	VINC_HUMAN;TCPA_HUMAN;TCPB_HUMAN;PEPL_HUMAN;EF1A1_HUMAN;HSP7C_HUMAN;1433B_HUMAN	Q8TDR0;Q7Z4L5;Q8IWZ6;Q92538;Q96QF0;Q8NFJ9	R-HSA-5624949;R-HSA-5623508;R-HSA-5626228;R-HSA-5617815;R-HSA-5625424;R-HSA-5626227;R-HSA-5625426;R-HSA-5638014;R-HSA-5624125;R-HSA-5617820;R-HSA-5626681;R-HSA-5624952;R-HSA-5618328;R-HSA-5617816;R-HSA-5618331;R-HSA-5638009;R-HSA-5617829;R-HSA-5625421;R-HSA-5626220;R-HSA-5626223;R-HSA-5625416;R-HSA-5626699
R-HSA-8852276	The role of GTSE1 in G2/M progression after G2 checkpoint	6	79	2	127	0.00690741	0.00416156	0.0249694	7	10	0.000775555	9606	Homo sapiens	PRS7_HUMAN;TBB6_HUMAN;PSA4_HUMAN;TBA1B_HUMAN;HS90A_HUMAN;PSA6_HUMAN	Q9BUF5;P07900;P68363;P25789;P60900;P35998	RD23B_HUMAN;PRS7_HUMAN	P38936;P53350	R-HSA-8852324;R-HSA-8852354;R-HSA-8852306;R-HSA-8852317;R-HSA-8852362;R-HSA-8852298;R-HSA-8852280
R-HSA-9663891	Selective autophagy	6	82	11	503	0.00716971	0.00433174	0.0259904	18	48	0.00372266	9606	Homo sapiens	TERA_HUMAN;TBB6_HUMAN;HS90A_HUMAN;TBA1B_HUMAN;HSP7C_HUMAN;VDAC1_HUMAN	Q9BUF5;P11142;P07900;P68363;P55072;P21796	HSP74_HUMAN;PRDX6_HUMAN;ACTB_HUMAN;VDAC1_HUMAN;ECHB_HUMAN;GRB2_HUMAN;TERA_HUMAN;LDHA_HUMAN;VDAC2_HUMAN;HS90A_HUMAN;HSP7C_HUMAN	P55072;P21796;Q9GZQ8;P11142	R-HSA-9646354;R-HSA-9664880;R-HSA-9664855;R-HSA-9646679;R-HSA-9646390;R-HSA-5205673;R-HSA-9613530;R-HSA-9646685;R-HSA-9613565;R-HSA-9664867;R-HSA-9613666;R-HSA-5205663;R-HSA-9646347;R-HSA-9613352;R-HSA-9613513;R-HSA-9646383;R-HSA-5205682;R-HSA-5205649
R-HSA-72689	Formation of a pool of free 40S subunits	5	102	0	6	0.00891842	0.00441849	0.0265109	2	2	0.000155111	9606	Homo sapiens	RS8_HUMAN;RSSA_HUMAN;RLA2_HUMAN;RS9_HUMAN;EIF3I_HUMAN	Q13347;P62241;P46781;P08865;P05387			R-HSA-72673;R-HSA-72676
R-HSA-157118	Signaling by NOTCH	3	206	16	747	0.0180117	0.00445538	0.0267323	11	153	0.011866	9606	Homo sapiens	PRS7_HUMAN;PSA4_HUMAN;PSA6_HUMAN	P25789;P60900;P35998	TCPE_HUMAN;PSA4_HUMAN;LMNA_HUMAN;HNRPC_HUMAN;HNRPD_HUMAN;PEPL_HUMAN;HS90A_HUMAN;FUBP2_HUMAN;CH60_HUMAN;ECHB_HUMAN;GANAB_HUMAN;GRB2_HUMAN;KPYM_HUMAN;FBLN1_HUMAN;HSP7C_HUMAN;XRCC6_HUMAN	P05412;P31749;Q16665;O00308;P84022;P01106;P67809;Q09472	R-HSA-9604642;R-HSA-1912396;R-HSA-9605414;R-HSA-1912394;R-HSA-9021520;R-HSA-1912391;R-HSA-9604328;R-HSA-1912401;R-HSA-9017797;R-HSA-1980067;R-HSA-2976563
R-HSA-69656	Cyclin A:Cdk2-associated events at S phase entry	3	85	6	195	0.00743202	0.00482651	0.0289591	6	19	0.00147355	9606	Homo sapiens	PRS7_HUMAN;PSA4_HUMAN;PSA6_HUMAN	P25789;P60900;P35998	TCPQ_HUMAN;TCPA_HUMAN;PDIA3_HUMAN;PRS7_HUMAN;1433B_HUMAN;TCPD_HUMAN	P30304;P30291;Q13882;P38936	R-HSA-8848436;R-HSA-187574;R-HSA-187828;R-HSA-174164;R-HSA-8848414;R-HSA-188345
R-HSA-446107	Type I hemidesmosome assembly	3	11	0	25	0.000961791	0.00495588	0.0297353	6	6	0.000465333	9606	Homo sapiens	PLEC_HUMAN;LAMA3_HUMAN;K1C14_HUMAN	Q15149;Q16787;P02533			R-HSA-446083;R-HSA-432956;R-HSA-446077;R-HSA-432909;R-HSA-432952;R-HSA-446089
R-HSA-157579	Telomere Maintenance	0	93	10	321	0.0081315	0.00508479	0.0305087	4	34	0.00263689	9606	Homo sapiens			TCPE_HUMAN;TCPQ_HUMAN;TCPA_HUMAN;AL3A1_HUMAN;TCPB_HUMAN;GRB2_HUMAN;XRCC5_HUMAN;TCPH_HUMAN;XRCC6_HUMAN;TCPD_HUMAN	Q14191;Q9BUR4;Q9Y265;Q9Y230;Q9NUX5	R-HSA-181450;R-HSA-164616;R-HSA-174446;R-HSA-176700
R-HSA-72706	GTP hydrolysis and joining of the 60S ribosomal subunit	5	113	1	57	0.00988021	0.00532087	0.0319252	3	3	0.000232666	9606	Homo sapiens	RS8_HUMAN;RSSA_HUMAN;RLA2_HUMAN;RS9_HUMAN;EIF3I_HUMAN	Q13347;P62241;P46781;P08865;P05387	HNRPD_HUMAN	Q04637	R-HSA-72672;R-HSA-72619;R-HSA-72671
R-HSA-5676590	NIK-->noncanonical NF-kB signaling	3	59	2	57	0.0051587	0.00534861	0.0320917	4	9	0.000697999	9606	Homo sapiens	PRS7_HUMAN;PSA4_HUMAN;PSA6_HUMAN	P25789;P60900;P35998	HS90A_HUMAN;HSP7C_HUMAN	Q99558	R-HSA-5607731;R-HSA-5668545;R-HSA-5607721;R-HSA-5607722
R-HSA-2022923	Dermatan sulfate biosynthesis	2	11	0	0	0.000961791	0.00554444	0.0332667	4	4	0.000310222	9606	Homo sapiens	PGS1_HUMAN;CSPG2_HUMAN	P21810;P13611			R-HSA-2022063;R-HSA-2022061;R-HSA-2022052;R-HSA-2022065
R-HSA-5625970	RHO GTPases activate KTN1	2	11	0	0	0.000961791	0.00554444	0.0332667	2	2	0.000155111	9606	Homo sapiens	KINH_HUMAN;KTN1_HUMAN	P33176;Q86UP2			R-HSA-5625959;R-HSA-5672083
R-HSA-5607761	Dectin-1 mediated noncanonical NF-kB signaling	3	60	2	57	0.00524613	0.00555002	0.0333001	3	9	0.000697999	9606	Homo sapiens	PRS7_HUMAN;PSA4_HUMAN;PSA6_HUMAN	P25789;P60900;P35998	HS90A_HUMAN;HSP7C_HUMAN	Q99558	R-HSA-5607731;R-HSA-5607721;R-HSA-5607722
R-HSA-3134973	LRR FLII-interacting protein 1 (LRRFIP1) activates type I IFN production	0	5	5	109	0.000437178	0.00575674	0.0335141	4	5	0.000387777	9606	Homo sapiens			KPYM_HUMAN;ACTN4_HUMAN;A2MG_HUMAN;KPYM_HUMAN;HS90A_HUMAN	P35222	R-HSA-3134904;R-HSA-3134901;R-HSA-3134883;R-HSA-3134914
R-HSA-8849470	PTK6 Regulates Cell Cycle	0	6	3	31	0.000524613	0.00579853	0.0335141	2	2	0.000155111	9606	Homo sapiens			TCPQ_HUMAN;TCPA_HUMAN;TCPD_HUMAN	Q13882	R-HSA-8848436;R-HSA-8848414
R-HSA-2995383	Initiation of Nuclear Envelope (NE) Reformation	3	20	1	52	0.00174871	0.00581147	0.0335141	4	7	0.000542888	9606	Homo sapiens	BAF_HUMAN;LMNA_HUMAN	P02545-1;P02545-2;O75531	LMNA_HUMAN	Q14739	R-HSA-2995388;R-HSA-9624800;R-HSA-9624798;R-HSA-2995376
R-HSA-5250941	Negative epigenetic regulation of rRNA expression	0	78	9	266	0.00681997	0.00594897	0.0335141	3	11	0.00085311	9606	Homo sapiens			TCPE_HUMAN;TCPQ_HUMAN;HDGF_HUMAN;TCPA_HUMAN;TCPB_HUMAN;SERPH_HUMAN;TCPH_HUMAN;TCPD_HUMAN;XRCC6_HUMAN	O43463;Q13547;Q96EB6	R-HSA-427409;R-HSA-5211239;R-HSA-427528
R-HSA-156827	L13a-mediated translational silencing of Ceruloplasmin expression	5	112	0	2	0.00979278	0.00596883	0.0335141	2	3	0.000232666	9606	Homo sapiens	RS8_HUMAN;RSSA_HUMAN;RLA2_HUMAN;RS9_HUMAN;EIF3I_HUMAN	Q13347;P62241;P46781;P08865;P05387			R-HSA-156823;R-HSA-156826
R-HSA-4641265	Repression of WNT target genes	0	12	8	259	0.00104923	0.00613874	0.0335141	2	7	0.000542888	9606	Homo sapiens			TCPE_HUMAN;TCPQ_HUMAN;HDGF_HUMAN;TCPA_HUMAN;TCPB_HUMAN;GRB2_HUMAN;TCPH_HUMAN;TCPD_HUMAN	Q13547;Q08117	R-HSA-4649028;R-HSA-4641231
R-HSA-5620920	Cargo trafficking to the periciliary membrane	5	51	5	242	0.00445921	0.00627027	0.0335141	3	27	0.002094	9606	Homo sapiens	TCPD_HUMAN;TCPB_HUMAN;TCPE_HUMAN;TCPQ_HUMAN;TCPA_HUMAN	P50990;P17987;P50991;P78371;P48643	TCPA_HUMAN;TCPB_HUMAN;PEPL_HUMAN;EF1A1_HUMAN;1433B_HUMAN	Q8IWZ6;Q92538;Q96QF0;Q8NFJ9	R-HSA-5623508;R-HSA-5617815;R-HSA-5624125
R-HSA-69278	Cell Cycle, Mitotic	9	537	20	1363	0.0469529	0.00634718	0.0335141	105	350	0.0271444	9606	Homo sapiens	BAF_HUMAN;PRS7_HUMAN;TBB6_HUMAN;PSA4_HUMAN;TBA1B_HUMAN;HS90A_HUMAN;LMNA_HUMAN;PSA6_HUMAN	Q9BUF5;P07900;P02545-1;P02545-2;P68363;P25789;O75531;P60900;P35998	TCPE_HUMAN;TCPQ_HUMAN;HDGF_HUMAN;RD23B_HUMAN;LMNA_HUMAN;PRDX6_HUMAN;VATA_HUMAN;HNRPC_HUMAN;PDIA3_HUMAN;ALDOA_HUMAN;PRS7_HUMAN;XRCC5_HUMAN;1433B_HUMAN;TCPD_HUMAN;LRP1_HUMAN;TCPA_HUMAN;VDAC1_HUMAN;TCPB_HUMAN;GRB2_HUMAN;TCPH_HUMAN;EF1A1_HUMAN	P30304;Q13547;P30307;Q13882;P30305;P38936;P06493;29108;P06400;P30291;Q02241;P53350;P11388;Q9NQR1;P12004;Q9H444;Q8NC56;Q96CV9;Q14739;Q09472	R-HSA-9648017;R-HSA-375302;R-HSA-156673;R-HSA-2172194;R-HSA-156678;R-HSA-8852354;R-HSA-2562594;R-HSA-8961934;R-HSA-156682;R-HSA-8961665;R-HSA-8852362;R-HSA-2984226;R-HSA-156699;R-HSA-8853405;R-HSA-174105;R-HSA-188191;R-HSA-2294590;R-HSA-380455;R-HSA-174119;R-HSA-9018017;R-HSA-3000327;R-HSA-8853419;R-HSA-75825;R-HSA-2466068;R-HSA-156723;R-HSA-2301205;R-HSA-8964531;R-HSA-9659820;R-HSA-69195;R-HSA-1…
R-HSA-5607764	CLEC7A (Dectin-1) signaling	3	98	6	267	0.00856868	0.00641698	0.0335141	10	45	0.00349	9606	Homo sapiens	PRS7_HUMAN;PSA4_HUMAN;PSA6_HUMAN	P25789;P60900;P35998	MYH9_HUMAN;ACTN1_HUMAN;ACTB_HUMAN;FLNB_HUMAN;HS90A_HUMAN;CH60_HUMAN;LRP1_HUMAN;KINH_HUMAN;FLNC_HUMAN;LDHA_HUMAN;TERA_HUMAN;KTN1_HUMAN;CYC_HUMAN;HSP7C_HUMAN;SPTB2_HUMAN	Q99558;P16885;18348;Q9Y4K3;29108;Q9BXN2	R-HSA-5607751;R-HSA-5607735;R-HSA-5607745;R-HSA-5607747;R-HSA-5607731;R-HSA-5607724;R-HSA-5607758;R-HSA-5607721;R-HSA-5607755;R-HSA-5607722
R-HSA-3299685	Detoxification of Reactive Oxygen Species	3	39	4	181	0.00340999	0.00656594	0.0335141	7	32	0.00248177	9606	Homo sapiens	PRDX3_HUMAN;PRDX6_HUMAN;CYC_HUMAN	P99999;P30041;P30048	ACTN1_HUMAN;A2MG_HUMAN;GBB1_HUMAN;HS90A_HUMAN	P07237;P10599	R-HSA-3322995;R-HSA-3697882;R-HSA-3341296;R-HSA-3343700;R-HSA-3341294;R-HSA-3341343;R-HSA-73646
R-HSA-9613829	Chaperone Mediated Autophagy	3	22	8	316	0.00192358	0.00666137	0.0335141	19	19	0.00147355	9606	Homo sapiens	EF1A1_HUMAN;HS90A_HUMAN;HSP7C_HUMAN	P11142;P07900;P68104	HSP74_HUMAN;DESM_HUMAN;ACTB_HUMAN;AL1A1_HUMAN;GRB2_HUMAN;LDHA_HUMAN;HS90A_HUMAN;HSP7C_HUMAN	P14136;P11142	R-HSA-9626034;R-HSA-9626067;R-HSA-9626256;R-HSA-9626038;R-HSA-9626039;R-HSA-9626235;R-HSA-9622840;R-HSA-9626046;R-HSA-9624158;R-HSA-9626242;R-HSA-9626276;R-HSA-9625188;R-HSA-9620197;R-HSA-9615721;R-HSA-9622831;R-HSA-9625196;R-HSA-9626060;R-HSA-9626253;R-HSA-9625197
R-HSA-211733	Regulation of activated PAK-2p34 by proteasome mediated degradation	3	50	1	25	0.00437178	0.00670281	0.0335141	2	2	0.000155111	9606	Homo sapiens	PRS7_HUMAN;PSA4_HUMAN;PSA6_HUMAN	P25789;P60900;P35998	GRB2_HUMAN	Q13177	R-HSA-211715;R-HSA-211734
R-HSA-8849472	PTK6 Down-Regulation	0	3	4	72	0.000262307	0.00670281	0.0335141	3	3	0.000232666	9606	Homo sapiens			TCPQ_HUMAN;TCPA_HUMAN;GRB2_HUMAN;TCPD_HUMAN	Q13882;P18031	R-HSA-8849428;R-HSA-8849102;R-HSA-8849435
R-HSA-9683686	Maturation of spike protein	1	6	3	70	0.000524613	0.00670281	0.0335141	3	8	0.000620444	9606	Homo sapiens	GANAB_HUMAN	Q14697	VDAC1_HUMAN;KTN1_HUMAN;VDAC2_HUMAN	P27824	R-HSA-9686790;R-HSA-9683663;R-HSA-9683772
R-HSA-175474	Assembly Of The HIV Virion	0	24	6	146	0.00209845	0.0069006	0.034503	7	15	0.00116333	9606	Homo sapiens			ATPB_HUMAN;GANAB_HUMAN;ECHB_HUMAN;PDIA3_HUMAN;GRB2_HUMAN;VDAC2_HUMAN	P04578;P62937;P05919	R-HSA-3149440;R-HSA-3149432;R-HSA-3149433;R-HSA-171291;R-HSA-174494;R-HSA-3149454;R-HSA-174493
R-HSA-5632987	Defective Mismatch Repair Associated With PMS2	0	2	4	74	0.000174871	0.00701891	0.0350946	1	1	7.75555e-05	9606	Homo sapiens			FSCN1_HUMAN;DESM_HUMAN;CATB_HUMAN;HSP7C_HUMAN	P40692	R-HSA-5632958
R-HSA-983705	Signaling by the B Cell Receptor (BCR)	5	176	4	181	0.0153887	0.0075735	0.0378675	18	44	0.00341244	9606	Homo sapiens	GRB2_HUMAN;PRS7_HUMAN;PSA4_HUMAN;IGHM_HUMAN;PSA6_HUMAN	P62993-1;P25789;P60900;P35998;P01871	MYH9_HUMAN;ACTN1_HUMAN;CD36_HUMAN;ACTB_HUMAN;FLNB_HUMAN;CH60_HUMAN;LRP1_HUMAN;KINH_HUMAN;A2MG_HUMAN;GRB2_HUMAN;FLNC_HUMAN;LDHA_HUMAN;SPTB2_HUMAN	P15498;P16885;18348;Q6ZUJ8;P07948;16618;P29350;29108;Q06187	R-HSA-9606162;R-HSA-9606163;R-HSA-9606160;R-HSA-5690740;R-HSA-2076220;R-HSA-1112666;R-HSA-1168640;R-HSA-983709;R-HSA-983707;R-HSA-9606151;R-HSA-9606887;R-HSA-5690702;R-HSA-983703;R-HSA-5690701;R-HSA-983700;R-HSA-9606894;R-HSA-9606159;R-HSA-983696
R-HSA-5653656	Vesicle-mediated transport	18	761	22	1474	0.0665384	0.00762527	0.0381264	75	252	0.019544	9606	Homo sapiens	GRB2_HUMAN;ENPL_HUMAN;MYO1C_HUMAN;TBB6_HUMAN;1433B_HUMAN;HS90A_HUMAN;CO4A2_HUMAN;CAZA2_HUMAN;LRP1_HUMAN;SPTB2_HUMAN;KINH_HUMAN;ACTB_HUMAN;HPT_HUMAN;CO3A1_HUMAN;TBA1B_HUMAN;HSP7C_HUMAN;CD36_HUMAN;MYH9_HUMAN	P02461;P07900;P31946;P60709;P14625;P68363;P33176;Q01082;P35579;O00159;Q9BUF5;P11142;P00738;P16671;P62993-1;Q07954;P08572;P47755	KPYM_HUMAN;ACTN4_HUMAN;CD36_HUMAN;1433B_HUMAN;TBA1B_HUMAN;KINH_HUMAN;PDIA6_HUMAN;LDHA_HUMAN;SAMP_HUMAN;HSP7C_HUMAN;NUCL_HUMAN;MYH9_HUMAN;ACTN1_HUMAN;ACTB_HUMAN;CATB_HUMAN;K1C14_HUMAN;PDIA3_HUMAN;FLNB_HUMAN;HS90A_HUMAN;CH60_HUMAN;PLEC_HUMAN;RS8_HUMAN;GRB2_HUMAN;TERA_HUMAN;ENPL_HUMAN;FLNC_HUMAN;CYC_HUMAN;EF1A1_HUMAN;SPTB2_HUMAN	P02760;P50570;Q07157;Q92538;Q15843;P43034;P49407;O14964;P98082;P63027;P05067;18348;P27958;Q9BZE9;P35579;16851	R-HSA-8868230;R-HSA-5229132;R-HSA-8868236;R-HSA-1445149;R-HSA-2168881;R-HSA-2168883;R-HSA-2168885;R-HSA-8854290;R-HSA-2316347;R-HSA-2168888;R-HSA-8871194;R-HSA-2316349;R-HSA-8871193;R-HSA-190877;R-HSA-2187264;R-HSA-6807877;R-HSA-6807875;R-HSA-8867756;R-HSA-8868651;R-HSA-2197645;R-HSA-8867754;R-HSA-8868648;R-HSA-8868661;R-HSA-196017;R-HSA-8868660;R-HSA-8868659;R-HSA-376369;R-HSA-350769;R-HSA-19051…
R-HSA-2022857	Keratan sulfate degradation	2	13	0	0	0.00113666	0.00764388	0.0382194	2	7	0.000542888	9606	Homo sapiens	PRELP_HUMAN;MIME_HUMAN	P51888;P20774			R-HSA-2046239;R-HSA-1793217
R-HSA-8964058	HDL remodeling	0	11	4	70	0.000961791	0.00768034	0.0384017	2	13	0.00100822	9606	Homo sapiens			LRP1_HUMAN;FIBA_HUMAN;HPT_HUMAN;FBLN1_HUMAN	P02647;P02649	R-HSA-264695;R-HSA-266303
R-HSA-69541	Stabilization of p53	3	57	3	121	0.00498382	0.00770199	0.0385099	5	15	0.00116333	9606	Homo sapiens	PRS7_HUMAN;PSA4_HUMAN;PSA6_HUMAN	P25789;P60900;P35998	NUCL_HUMAN;TERA_HUMAN;EF1A1_HUMAN	O96017;Q00987	R-HSA-6804741;R-HSA-69685;R-HSA-349426;R-HSA-6804955;R-HSA-264458
R-HSA-180024	DARPP-32 events	0	24	7	205	0.00209845	0.00773671	0.0386836	3	12	0.000930665	9606	Homo sapiens			TCPE_HUMAN;TCPQ_HUMAN;TCPB_HUMAN;TERA_HUMAN;TCPH_HUMAN;HS90A_HUMAN;TCPD_HUMAN	Q00535;P17612;P62136	R-HSA-180038;R-HSA-180073;R-HSA-180047
R-HSA-73886	Chromosome Maintenance	0	120	10	321	0.0104923	0.00779494	0.0389747	4	38	0.00294711	9606	Homo sapiens			TCPE_HUMAN;TCPQ_HUMAN;TCPA_HUMAN;AL3A1_HUMAN;TCPB_HUMAN;GRB2_HUMAN;XRCC5_HUMAN;TCPH_HUMAN;XRCC6_HUMAN;TCPD_HUMAN	Q14191;Q9BUR4;Q9Y265;Q9Y230;Q9NUX5	R-HSA-181450;R-HSA-164616;R-HSA-174446;R-HSA-176700
R-HSA-1268020	Mitochondrial protein import	4	65	0	15	0.00568331	0.0080259	0.0401295	9	14	0.00108578	9606	Homo sapiens	CH60_HUMAN;ATPA_HUMAN;ATPB_HUMAN;VDAC1_HUMAN	P25705;P10809;P21796;P06576			R-HSA-1299475;R-HSA-1268022;R-HSA-1299478;R-HSA-1299476;R-HSA-1299482;R-HSA-1268025;R-HSA-1299480;R-HSA-1299487;R-HSA-8986181
R-HSA-499943	Interconversion of nucleotide di- and triphosphates	0	30	4	48	0.00262307	0.0080259	0.0401295	5	33	0.00255933	9606	Homo sapiens			ACTN1_HUMAN;A2MG_HUMAN;SERPH_HUMAN;HS90A_HUMAN	P10599;P54819	R-HSA-110145;R-HSA-110144;R-HSA-111751;R-HSA-111804;R-HSA-73646
R-HSA-9658195	Leishmania infection	6	343	11	442	0.0299904	0.00813847	0.0406923	19	95	0.00736777	9606	Homo sapiens	GRB2_HUMAN;GBB1_HUMAN;MYO1C_HUMAN;GNAI2_HUMAN;ACTB_HUMAN;MYH9_HUMAN	P04899;P60709;P62993-1;P62873;P35579;O00159	NUCL_HUMAN;GNAI2_HUMAN;MYH9_HUMAN;ACTN1_HUMAN;ACTB_HUMAN;FLNB_HUMAN;HS90A_HUMAN;FUBP2_HUMAN;1433B_HUMAN;CH60_HUMAN;LRP1_HUMAN;KINH_HUMAN;A2MG_HUMAN;GRB2_HUMAN;FLNC_HUMAN;LDHA_HUMAN;SPTB2_HUMAN;HSP7C_HUMAN	18348;P08238;P05412;16618;P10599;P35579;29108;P00519	R-HSA-9660819;R-HSA-2197698;R-HSA-2029466;R-HSA-392129;R-HSA-442592;R-HSA-1861595;R-HSA-9666458;R-HSA-874087;R-HSA-1250264;R-HSA-9660824;R-HSA-9673789;R-HSA-9660828;R-HSA-9663426;R-HSA-2130194;R-HSA-2197691;R-HSA-1250280;R-HSA-2197690;R-HSA-1250253;R-HSA-2029473
R-HSA-977225	Amyloid fiber formation	3	80	13	696	0.00699484	0.00832786	0.0416393	14	33	0.00255933	9606	Homo sapiens	FIBA_HUMAN;SAMP_HUMAN;LYSC_HUMAN	P02671;P02743;P61626	PYGB_HUMAN;CD36_HUMAN;ACTB_HUMAN;PDIA3_HUMAN;HS90A_HUMAN;TBA1B_HUMAN;1433B_HUMAN;CH60_HUMAN;LRP1_HUMAN;PDIA6_HUMAN;ENPL_HUMAN;SAMP_HUMAN;CYC_HUMAN;HSP7C_HUMAN	P02743;Q8IUQ4;P37840;29108;P05067	R-HSA-8871494;R-HSA-9010091;R-HSA-5660757;R-HSA-977224;R-HSA-976734;R-HSA-5661157;R-HSA-5658496;R-HSA-9010096;R-HSA-5692495;R-HSA-9010034;R-HSA-976723;R-HSA-977136;R-HSA-5661161;R-HSA-976817
R-HSA-70171	Glycolysis	4	78	0	4	0.00681997	0.00838152	0.0419076	2	24	0.00186133	9606	Homo sapiens	ALDOA_HUMAN;KPYM_HUMAN;ALDOC_HUMAN	P14618-2;P14618-1;P09972;P04075			R-HSA-71670;R-HSA-71496
R-HSA-177929	Signaling by EGFR	1	52	11	518	0.00454665	0.00862234	0.0431117	35	49	0.00380022	9606	Homo sapiens	GRB2_HUMAN	P62993-1	ACTN4_HUMAN;MYH9_HUMAN;ACTN1_HUMAN;ACTB_HUMAN;FLNB_HUMAN;ALDOA_HUMAN;HS90A_HUMAN;1433B_HUMAN;LRP1_HUMAN;KINH_HUMAN;HSP74_HUMAN;GRB2_HUMAN;TERA_HUMAN;FLNC_HUMAN;LDHA_HUMAN;ENPL_HUMAN;MDHC_HUMAN;SPTB2_HUMAN;HSP7C_HUMAN	P26045;18348;O43597;P19174;16618;P00533;Q07889;Q06124;P29353;P41240;P22681;Q13480	R-HSA-177923;R-HSA-177920;R-HSA-177926;R-HSA-177927;R-HSA-177924;R-HSA-177925;R-HSA-177930;R-HSA-179467;R-HSA-8951490;R-HSA-177935;R-HSA-183055;R-HSA-183052;R-HSA-182988;R-HSA-183058;R-HSA-182994;R-HSA-177938;R-HSA-177939;R-HSA-177936;R-HSA-177942;R-HSA-177943;R-HSA-177941;R-HSA-183002;R-HSA-183067;R-HSA-177944;R-HSA-177945;R-HSA-8867047;R-HSA-212706;R-HSA-8867044;R-HSA-8867041;R-HSA-212713;R-HSA…
R-HSA-3371568	Attenuation phase	2	14	0	0	0.0012241	0.00880774	0.0440387	4	5	0.000387777	9606	Homo sapiens	HS90A_HUMAN;HSP7C_HUMAN	P11142;P07900			R-HSA-3371554;R-HSA-5324617;R-HSA-5082369;R-HSA-5082384
R-HSA-2024101	CS/DS degradation	2	14	0	0	0.0012241	0.00880774	0.0440387	3	10	0.000775555	9606	Homo sapiens	PGS1_HUMAN;CSPG2_HUMAN	P21810;P13611			R-HSA-1793176;R-HSA-2022056;R-HSA-2065233
R-HSA-9662834	CD163 mediating an anti-inflammatory response	1	9	3	34	0.00078692	0.00881813	0.0440907	1	9	0.000697999	9606	Homo sapiens	MYH9_HUMAN	P35579	NUCL_HUMAN;MYH9_HUMAN;GRB2_HUMAN	P35579	R-HSA-9663426
R-HSA-427413	NoRC negatively regulates rRNA expression	0	75	7	170	0.00655766	0.0090552	0.045276	1	6	0.000465333	9606	Homo sapiens			TCPE_HUMAN;TCPQ_HUMAN;HDGF_HUMAN;TCPA_HUMAN;TCPB_HUMAN;TCPH_HUMAN;TCPD_HUMAN	Q13547	R-HSA-427409
R-HSA-8849474	PTK6 Activates STAT3	0	4	5	126	0.000349742	0.00954175	0.0477088	5	9	0.000697999	9606	Homo sapiens			TCPQ_HUMAN;TCPA_HUMAN;RS9_HUMAN;GRB2_HUMAN;TCPD_HUMAN	P40763;Q13882	R-HSA-8848087;R-HSA-8848023;R-HSA-8848110;R-HSA-2730595;R-HSA-8848124
R-HSA-9646399	Aggrephagy	4	44	2	88	0.00384716	0.00954175	0.0477088	6	15	0.00116333	9606	Homo sapiens	TERA_HUMAN;TBB6_HUMAN;TBA1B_HUMAN;HS90A_HUMAN	Q9BUF5;P07900;P68363;P55072	GRB2_HUMAN;TERA_HUMAN	P55072	R-HSA-9646354;R-HSA-9646679;R-HSA-9646390;R-HSA-9646347;R-HSA-9646383;R-HSA-9646685
R-HSA-6791055	TALDO1 deficiency: failed conversion of SH7P, GA3P to Fru(6)P, E4P	1	1	0	0	8.74355e-05	0.00990144	0.0495072	1	1	7.75555e-05	9606	Homo sapiens	TALDO_HUMAN	P37837			R-HSA-5659989
R-HSA-5609976	Defective GALK1 can cause Galactosemia II (GALCT2)	1	1	0	0	8.74355e-05	0.00990144	0.0495072	1	1	7.75555e-05	9606	Homo sapiens	GALK1_HUMAN	P51570			R-HSA-5610026
R-HSA-6791462	TALDO1 deficiency: failed conversion of Fru(6)P, E4P to SH7P, GA3P	1	1	0	0	8.74355e-05	0.00990144	0.0495072	1	1	7.75555e-05	9606	Homo sapiens	TALDO_HUMAN	P37837			R-HSA-5659998
R-HSA-6811436	COPI-independent Golgi-to-ER retrograde traffic	3	53	1	35	0.00463408	0.00990682	0.0495341	2	7	0.000542888	9606	Homo sapiens	CAZA2_HUMAN;TBB6_HUMAN;TBA1B_HUMAN	Q9BUF5;P68363;P47755	HS90A_HUMAN	P43034	R-HSA-8849350;R-HSA-8849353
R-HSA-8875555	MET activates RAP1 and RAC1	1	11	1	6	0.000961791	0.0100456	0.0499585	5	5	0.000387777	9606	Homo sapiens	GRB2_HUMAN	P62993-1	GRB2_HUMAN	Q13905	R-HSA-8875591;R-HSA-8875558;R-HSA-8875540;R-HSA-8875568;R-HSA-8875576
R-HSA-2214320	Anchoring fibril formation	2	15	0	0	0.00131153	0.0100456	0.0499585	1	4	0.000310222	9606	Homo sapiens	LAMA3_HUMAN;CO4A2_HUMAN	Q16787;P08572			R-HSA-2396234
R-HSA-68886	M Phase	9	393	6	423	0.0343622	0.0101956	0.0499585	33	91	0.00705755	9606	Homo sapiens	BAF_HUMAN;PRS7_HUMAN;TBB6_HUMAN;PSA4_HUMAN;TBA1B_HUMAN;HS90A_HUMAN;LMNA_HUMAN;PSA6_HUMAN	Q9BUF5;P07900;P02545-1;P02545-2;P68363;P25789;O75531;P60900;P35998	LRP1_HUMAN;RD23B_HUMAN;LMNA_HUMAN;VATA_HUMAN;HNRPC_HUMAN;GRB2_HUMAN;1433B_HUMAN	Q02241;P53350;Q9NQR1;Q9H444;29108;Q8NC56;P06400;Q14739	R-HSA-163010;R-HSA-9648017;R-HSA-375302;R-HSA-156673;R-HSA-2172194;R-HSA-2467809;R-HSA-5229194;R-HSA-2467811;R-HSA-2993898;R-HSA-156682;R-HSA-1638803;R-HSA-9624798;R-HSA-2984226;R-HSA-9668419;R-HSA-2995388;R-HSA-380316;R-HSA-380508;R-HSA-2468287;R-HSA-2172666;R-HSA-2995376;R-HSA-2294590;R-HSA-9648114;R-HSA-9668415;R-HSA-5244669;R-HSA-2466068;R-HSA-156723;R-HSA-9624800;R-HSA-2484822;R-HSA-2301205;…
R-HSA-169911	Regulation of Apoptosis	3	53	1	32	0.00463408	0.0103144	0.0499585	3	5	0.000387777	9606	Homo sapiens	PRS7_HUMAN;PSA4_HUMAN;PSA6_HUMAN	P25789;P60900;P35998	GRB2_HUMAN	Q13177	R-HSA-211715;R-HSA-211734;R-HSA-211716
R-HSA-9617629	Regulation of FOXO transcriptional activity by acetylation	0	10	6	182	0.000874355	0.0105078	0.0499585	4	9	0.000697999	9606	Homo sapiens			ACTN1_HUMAN;A2MG_HUMAN;GRB2_HUMAN;HS90A_HUMAN;XRCC6_HUMAN;1433B_HUMAN	P10599;Q96EB6;O43524;Q09472	R-HSA-9626962;R-HSA-9620515;R-HSA-9617735;R-HSA-9620532
R-HSA-8847993	ERBB2 Activates PTK6 Signaling	0	16	3	31	0.00139897	0.0106144	0.0499585	2	2	0.000155111	9606	Homo sapiens			TCPQ_HUMAN;TCPA_HUMAN;TCPD_HUMAN	Q13882	R-HSA-8848005;R-HSA-8847995
R-HSA-392499	Metabolism of proteins	48	2017	57	4765	0.176357	0.0108309	0.0499585	203	875	0.067861	9606	Homo sapiens	EF1A1_HUMAN;CERU_HUMAN;GBB1_HUMAN;FIBA_HUMAN;PRS7_HUMAN;GNAI2_HUMAN;UBP5_HUMAN;CSPG2_HUMAN;GANAB_HUMAN;RS9_HUMAN;TCPQ_HUMAN;PDIA6_HUMAN;LAMC1_HUMAN;ETFB_HUMAN;SPTB2_HUMAN;ACTB_HUMAN;TCPB_HUMAN;TCPE_HUMAN;TBA1B_HUMAN;HDGF_HUMAN;VDAC1_HUMAN;ANT3_HUMAN;RS8_HUMAN;FUBP2_HUMAN;ENPL_HUMAN;TBB6_HUMAN;VDAC2_HUMAN;SAMP_HUMAN;PSA4_HUMAN;LMNA_HUMAN;RLA2_HUMAN;TCPH_HUMAN;EIF3I_HUMAN;RD23B_HUMAN;TCPD_HUMAN;FET…	P50990;P02671;P00450;P50991;P04899;P45880;P68363;P33176;P35998;P30101;P11047;P17987;Q15084;P25789;P78371;P02545;P48643;P02743;P02765;P45974;P55072;P61626;P62873;P08865;P47755;P07910;Q13347;Q14697;Q92945;P60709;P46781;P14625;P51858;P54727;P13611;Q01082;P38117;Q86UP2;Q99832;Q6PCB0;Q9BUF5;P11142;P68104;P62241;P01008;P60900;P05387;P21796	TCPQ_HUMAN;RD23B_HUMAN;PSA4_HUMAN;LMNA_HUMAN;CD36_HUMAN;HNRPD_HUMAN;PRS7_HUMAN;TBA1B_HUMAN;1433B_HUMAN;PSA6_HUMAN;VDAC1_HUMAN;VDAC2_HUMAN;HSP7C_HUMAN;NUCL_HUMAN;HDGF_HUMAN;MYH9_HUMAN;PRDX6_HUMAN;HNRPC_HUMAN;QCR1_HUMAN;RSSA_HUMAN;TCPD_HUMAN;MYO1C_HUMAN;CH60_HUMAN;RS8_HUMAN;TERA_HUMAN;ENPL_HUMAN;TCPH_HUMAN;CYC_HUMAN;XRCC6_HUMAN;CAZA2_HUMAN;TCPE_HUMAN;PYGB_HUMAN;RS9_HUMAN;S10AB_HUMAN;LRP1_HUMAN;TCPA…	Q13426;Q13547;P61978;Q15843;Q92841;P09874;Q07869;Q00987;P03372;Q92685;Q01831;P38398;O76024;Q96I59;P12004;P0CG48;O75925;P0CG47;P27694;P04637;O95630;Q14203;Q8IUQ4;Q9NUD9;Q5VVQ6;Q14164;O75928-2;Q99497;P06493;P29353;29108;P26367;O75604;P26641;Q16186;P63165;Q9Y6K9;P54252;P10599;P78527;P07910;P60709;P02743;P13639;P49590;Q9NYA1;Q9UGI0;P62805;P08243;P55072;P37840;P56524;Q09472;O94888;Q12888;Q92538;Q86TM6…	R-HSA-8956040;R-HSA-4641350;R-HSA-5660757;R-HSA-8956045;R-HSA-8850560;R-HSA-8931974;R-HSA-548890;R-HSA-4641362;R-HSA-4090408;R-HSA-5692495;R-HSA-5665871;R-HSA-4551768;R-HSA-5689972;R-HSA-8850594;R-HSA-162873;R-HSA-4085372;R-HSA-8956099;R-HSA-5688834;R-HSA-4085347;R-HSA-4755478;R-HSA-3000434;R-HSA-6804485;R-HSA-8956140;R-HSA-517731;R-HSA-6781953;R-HSA-391266;R-HSA-5665854;R-HSA-4085331;R-HSA-17910…
R-HSA-2122947	NOTCH1 Intracellular Domain Regulates Transcription	0	49	8	264	0.00428434	0.010898	0.0499585	4	18	0.001396	9606	Homo sapiens			PSA4_HUMAN;LMNA_HUMAN;ECHB_HUMAN;GANAB_HUMAN;HNRPC_HUMAN;GRB2_HUMAN;KPYM_HUMAN;XRCC6_HUMAN	Q16665;P01106;Q09472	R-HSA-1912396;R-HSA-1912394;R-HSA-1912391;R-HSA-1980067
R-HSA-6805567	Keratinization	6	217	2	98	0.0189735	0.0111002	0.0499585	21	34	0.00263689	9606	Homo sapiens	K2C8_HUMAN;PEPL_HUMAN;K2C1B_HUMAN;K2C7_HUMAN;K1C14_HUMAN;DESP_HUMAN	P05787;O60437;P08729;Q7Z794;P15924;P02533	DESM_HUMAN;SERPH_HUMAN	O60259;O60437	R-HSA-6814695;R-HSA-6814374;R-HSA-6806629;R-HSA-6805573;R-HSA-8850831;R-HSA-6814734;R-HSA-6810894;R-HSA-6814764;R-HSA-6814187;R-HSA-6805546;R-HSA-6810357;R-HSA-6806613;R-HSA-6811539;R-HSA-6814387;R-HSA-6806610;R-HSA-6809393;R-HSA-8942224;R-HSA-6809663;R-HSA-6810843;R-HSA-6814298;R-HSA-6810937
R-HSA-5358346	Hedgehog ligand biogenesis	4	65	1	68	0.00568331	0.0111125	0.0499585	6	15	0.00116333	9606	Homo sapiens	TERA_HUMAN;PRS7_HUMAN;PSA4_HUMAN;PSA6_HUMAN	P25789;P55072;P60900;P35998	GBB1_HUMAN	P07237	R-HSA-5358336;R-HSA-5362448;R-HSA-5358340;R-HSA-5362441;R-HSA-5362459;R-HSA-5362412
R-HSA-456926	Thrombin signalling through proteinase activated receptors (PARs)	1	32	3	58	0.00279794	0.0111618	0.0499585	8	14	0.00108578	9606	Homo sapiens	GBB1_HUMAN	P62873	NUCL_HUMAN;KPYM_HUMAN;HSP7C_HUMAN	P32121;P49407	R-HSA-396996;R-HSA-397891;R-HSA-114552;R-HSA-418172;R-HSA-396941;R-HSA-397835;R-HSA-418091;R-HSA-114558
R-HSA-9619483	Activation of AMPK downstream of NMDARs	2	29	1	19	0.00253563	0.0112567	0.0499585	2	3	0.000232666	9606	Homo sapiens	TBB6_HUMAN;TBA1B_HUMAN	Q9BUF5;P68363	ACTB_HUMAN	P10636-8	R-HSA-9619542;R-HSA-9619515
R-HSA-4419969	Depolymerisation of the Nuclear Lamina	2	16	0	0	0.00139897	0.0113558	0.0499585	2	6	0.000465333	9606	Homo sapiens	LMNA_HUMAN	P02545-1;P02545-2			R-HSA-5229194;R-HSA-5244669
R-HSA-111885	Opioid Signalling	2	90	8	347	0.0078692	0.0115068	0.0499585	19	59	0.00457577	9606	Homo sapiens	GBB1_HUMAN;GNAI2_HUMAN	P04899;P62873	TCPE_HUMAN;TCPQ_HUMAN;MYH9_HUMAN;ACTN1_HUMAN;ACTB_HUMAN;HNRPC_HUMAN;FLNB_HUMAN;HS90A_HUMAN;TCPD_HUMAN;LRP1_HUMAN;KINH_HUMAN;TCPB_HUMAN;FLNC_HUMAN;LDHA_HUMAN;TERA_HUMAN;TCPH_HUMAN;SPTB2_HUMAN	18348;Q00535;P17612;P52292;P62136;29108	R-HSA-180038;R-HSA-112037;R-HSA-9619127;R-HSA-111879;R-HSA-167429;R-HSA-170666;R-HSA-167433;R-HSA-392206;R-HSA-180073;R-HSA-180047;R-HSA-170671;R-HSA-112271;R-HSA-170674;R-HSA-167408;R-HSA-167415;R-HSA-167419;R-HSA-112282;R-HSA-170686;R-HSA-111870
R-HSA-442755	Activation of NMDA receptors and postsynaptic events	2	97	9	410	0.00848125	0.0115731	0.0499585	11	71	0.00550644	9606	Homo sapiens	TBB6_HUMAN;TBA1B_HUMAN	Q9BUF5;P68363	CH60_HUMAN;LRP1_HUMAN;VTNC_HUMAN;RS8_HUMAN;ACTN1_HUMAN;DESM_HUMAN;ACTB_HUMAN;HNRPC_HUMAN;HS90A_HUMAN;VDAC2_HUMAN	P52292;P12931;P07196;P10636-8;29108;Q14957;Q92796	R-HSA-9610627;R-HSA-9619542;R-HSA-9619127;R-HSA-9612085;R-HSA-9609738;R-HSA-9668218;R-HSA-9619515;R-HSA-9609739;R-HSA-9610408;R-HSA-112282;R-HSA-9610879
R-HSA-1236394	Signaling by ERBB4	1	62	11	514	0.005421	0.0116752	0.0499585	8	52	0.00403288	9606	Homo sapiens	GRB2_HUMAN	P62993-1	MYH9_HUMAN;ACTN1_HUMAN;ACTB_HUMAN;FLNB_HUMAN;S10AB_HUMAN;HS90A_HUMAN;1433B_HUMAN;LRP1_HUMAN;KINH_HUMAN;DESM_HUMAN;AL1A1_HUMAN;A2MG_HUMAN;GRB2_HUMAN;HPT_HUMAN;FLNC_HUMAN;LDHA_HUMAN;SPTB2_HUMAN	18348;P14136;16618;P46937;P12931;P29353;P04271;P02649	R-HSA-9612243;R-HSA-1250357;R-HSA-1254251;R-HSA-9612219;R-HSA-1253321;R-HSA-8954179;R-HSA-1250383;R-HSA-1250380
R-HSA-1632852	Macroautophagy	6	137	11	543	0.0119787	0.0116947	0.0499585	18	87	0.00674732	9606	Homo sapiens	TERA_HUMAN;TBB6_HUMAN;HS90A_HUMAN;TBA1B_HUMAN;HSP7C_HUMAN;VDAC1_HUMAN	Q9BUF5;P11142;P07900;P68363;P55072;P21796	HSP74_HUMAN;PRDX6_HUMAN;ACTB_HUMAN;VDAC1_HUMAN;ECHB_HUMAN;GRB2_HUMAN;TERA_HUMAN;LDHA_HUMAN;VDAC2_HUMAN;HS90A_HUMAN;HSP7C_HUMAN	P55072;P21796;Q9GZQ8;P11142	R-HSA-9646354;R-HSA-9664880;R-HSA-9664855;R-HSA-9646679;R-HSA-9646390;R-HSA-5205673;R-HSA-9613530;R-HSA-9646685;R-HSA-9613565;R-HSA-9664867;R-HSA-9613666;R-HSA-5205663;R-HSA-9646347;R-HSA-9613352;R-HSA-9613513;R-HSA-9646383;R-HSA-5205682;R-HSA-5205649
R-HSA-4551638	SUMOylation of chromatin organization proteins	0	62	13	592	0.005421	0.0121198	0.0499585	10	15	0.00116333	9606	Homo sapiens			TCPE_HUMAN;TCPQ_HUMAN;HDGF_HUMAN;LMNA_HUMAN;TCPD_HUMAN;1433B_HUMAN;TCPA_HUMAN;LMNA_HUMAN;DESM_HUMAN;A2MG_HUMAN;TCPB_HUMAN;GRB2_HUMAN;TCPH_HUMAN	O75925;Q13547;P62805;O75928-2;P56524	R-HSA-4570485;R-HSA-6804485;R-HSA-4570496;R-HSA-4615987;R-HSA-4615872;R-HSA-4615905;R-HSA-4615873;R-HSA-4615889;R-HSA-4615839;R-HSA-4615900
R-HSA-877312	Regulation of IFNG signaling	0	14	5	124	0.0012241	0.0124896	0.0499585	1	4	0.000310222	9606	Homo sapiens			TCPE_HUMAN;LMNA_HUMAN;LMNA_HUMAN;A2MG_HUMAN;HNRPC_HUMAN	O75925;P63165	R-HSA-877281
R-HSA-9020558	Interleukin-2 signaling	0	12	4	82	0.00104923	0.0125149	0.0500596	4	19	0.00147355	9606	Homo sapiens			TCPQ_HUMAN;TCPA_HUMAN;GRB2_HUMAN;TCPD_HUMAN	P52333;P29353	R-HSA-451895;R-HSA-508513;R-HSA-9679028;R-HSA-452091
R-HSA-927802	Nonsense-Mediated Decay (NMD)	4	117	2	90	0.01023	0.0127402	0.0509609	6	6	0.000465333	9606	Homo sapiens	RS8_HUMAN;RSSA_HUMAN;RLA2_HUMAN;RS9_HUMAN	P62241;P46781;P08865;P05387	GALK1_HUMAN;HNRPD_HUMAN	Q04637;Q9NPJ4	R-HSA-927836;R-HSA-927789;R-HSA-927832;R-HSA-927830;R-HSA-927813;R-HSA-927889
R-HSA-975957	Nonsense Mediated Decay (NMD) enhanced by the Exon Junction Complex (EJC)	4	117	2	90	0.01023	0.0127402	0.0509609	5	5	0.000387777	9606	Homo sapiens	RS8_HUMAN;RSSA_HUMAN;RLA2_HUMAN;RS9_HUMAN	P62241;P46781;P08865;P05387	GALK1_HUMAN;HNRPD_HUMAN	Q04637;Q9NPJ4	R-HSA-927836;R-HSA-927832;R-HSA-927830;R-HSA-927813;R-HSA-927889
R-HSA-9703465	Signaling by FLT3 fusion proteins	2	20	4	177	0.00174871	0.0127402	0.0509609	12	18	0.001396	9606	Homo sapiens	GRB2_HUMAN;SPTB2_HUMAN	P62993-1;Q01082	GRB2_HUMAN;PRS7_HUMAN;RSSA_HUMAN;1433B_HUMAN	P42336;Q9UQC2;P38936;Q07889;P27986	R-HSA-9703430;R-HSA-9703440;R-HSA-9703441;R-HSA-9703442;R-HSA-9698043;R-HSA-9703437;R-HSA-9703438;R-HSA-9703439;R-HSA-9703432;R-HSA-9703433;R-HSA-9703434;R-HSA-9703435
R-HSA-72662	Activation of the mRNA upon binding of the cap-binding complex and eIFs, and subsequent binding to 43S	4	60	1	90	0.00524613	0.0128512	0.0514047	3	6	0.000465333	9606	Homo sapiens	RS8_HUMAN;RSSA_HUMAN;RS9_HUMAN;EIF3I_HUMAN	Q13347;P62241;P46781;P08865	HNRPD_HUMAN	Q04637	R-HSA-72631;R-HSA-156808;R-HSA-157849
R-HSA-8985947	Interleukin-9 signaling	0	9	5	132	0.00078692	0.0128512	0.0514047	3	13	0.00100822	9606	Homo sapiens			TCPQ_HUMAN;TCPA_HUMAN;RS9_HUMAN;GRB2_HUMAN;TCPD_HUMAN	P52333;P40763	R-HSA-451895;R-HSA-8985966;R-HSA-9679028
R-HSA-166058	MyD88:MAL(TIRAP) cascade initiated on plasma membrane	1	96	10	453	0.00839381	0.012897	0.051588	24	64	0.00496355	9606	Homo sapiens	CD36_HUMAN	P16671	MYH9_HUMAN;ACTN1_HUMAN;ACTB_HUMAN;FLNB_HUMAN;HS90A_HUMAN;FUBP2_HUMAN;CH60_HUMAN;KINH_HUMAN;VDAC1_HUMAN;GRB2_HUMAN;FLNC_HUMAN;LDHA_HUMAN;TERA_HUMAN;K2C8_HUMAN;CYC_HUMAN;SPTB2_HUMAN;HSP7C_HUMAN	18348;Q9Y6K9;P15336;P05412;O15111;Q13233;Q9Y4K3;Q06187	R-HSA-166082;R-HSA-2201316;R-HSA-166119;R-HSA-2559456;R-HSA-166091;R-HSA-168136;R-HSA-2201322;R-HSA-166286;R-HSA-936963;R-HSA-937059;R-HSA-166284;R-HSA-937022;R-HSA-2559414;R-HSA-450292;R-HSA-5609665;R-HSA-2262775;R-HSA-166869;R-HSA-168053;R-HSA-166362;R-HSA-166363;R-HSA-937079;R-HSA-166072;R-HSA-168440;R-HSA-2262777
R-HSA-199992	trans-Golgi Network Vesicle Budding	1	74	17	885	0.00647023	0.0129148	0.0516594	13	19	0.00147355	9606	Homo sapiens	HSP7C_HUMAN	P11142	KPYM_HUMAN;ACTN4_HUMAN;CD36_HUMAN;1433B_HUMAN;TBA1B_HUMAN;KINH_HUMAN;PDIA6_HUMAN;LDHA_HUMAN;SAMP_HUMAN;HSP7C_HUMAN;NUCL_HUMAN;MYH9_HUMAN;ACTN1_HUMAN;ACTB_HUMAN;K1C14_HUMAN;FLNB_HUMAN;PDIA3_HUMAN;HS90A_HUMAN;CH60_HUMAN;PLEC_HUMAN;GRB2_HUMAN;TERA_HUMAN;FLNC_HUMAN;ENPL_HUMAN;CYC_HUMAN;SPTB2_HUMAN	P50570;Q92538;P49407;O14964;P63027;16851;P05067	R-HSA-5671702;R-HSA-421831;R-HSA-5229132;R-HSA-432706;R-HSA-432707;R-HSA-421836;R-HSA-5333658;R-HSA-421835;R-HSA-432712;R-HSA-421833;R-HSA-376369;R-HSA-350769;R-HSA-432688
R-HSA-389359	CD28 dependent Vav1 pathway	1	12	3	80	0.00104923	0.0129882	0.0519528	5	6	0.000465333	9606	Homo sapiens	GRB2_HUMAN	P62993-1	GRB2_HUMAN;CYC_HUMAN;HS90A_HUMAN;SPTB2_HUMAN	P15498;16618;P06241	R-HSA-389348;R-HSA-389350;R-HSA-388814;R-HSA-389352;R-HSA-389354
R-HSA-69481	G2/M Checkpoints	4	151	3	58	0.0132028	0.0133466	0.0533865	12	24	0.00186133	9606	Homo sapiens	PRS7_HUMAN;1433B_HUMAN;PSA4_HUMAN;PSA6_HUMAN	P31946;P25789;P60900;P35998	PDIA3_HUMAN;TERA_HUMAN;1433B_HUMAN	P30304;P30307;P30291;O96017	R-HSA-75809;R-HSA-5683735;R-HSA-69891;R-HSA-75010;R-HSA-170070;R-HSA-8852354;R-HSA-75028;R-HSA-69604;R-HSA-5683792;R-HSA-5683774;R-HSA-75016;R-HSA-9029987
R-HSA-9668328	Sealing of the nuclear envelope (NE) by ESCRT-III	2	32	2	64	0.00279794	0.0134728	0.0538911	4	7	0.000542888	9606	Homo sapiens	TBB6_HUMAN;TBA1B_HUMAN	Q9BUF5;P68363	LMNA_HUMAN;VATA_HUMAN	Q9H444;Q8NC56	R-HSA-9668419;R-HSA-9668415;R-HSA-9668335;R-HSA-9668398
R-HSA-5423599	Diseases of Mismatch Repair (MMR)	0	5	4	91	0.000437178	0.0134728	0.0538911	2	6	0.000465333	9606	Homo sapiens			FSCN1_HUMAN;DESM_HUMAN;CATB_HUMAN;HSP7C_HUMAN	P40692;P54278	R-HSA-5545484;R-HSA-5632958
R-HSA-9612973	Autophagy	7	152	13	765	0.0132902	0.0135707	0.0542829	39	108	0.00837599	9606	Homo sapiens	EF1A1_HUMAN;TERA_HUMAN;TBB6_HUMAN;HS90A_HUMAN;TBA1B_HUMAN;HSP7C_HUMAN;VDAC1_HUMAN	Q9BUF5;P11142;P07900;P68104;P68363;P55072;P21796	PRDX6_HUMAN;ACTB_HUMAN;HS90A_HUMAN;HSP74_HUMAN;DESM_HUMAN;AL1A1_HUMAN;VDAC1_HUMAN;ECHB_HUMAN;GRB2_HUMAN;TERA_HUMAN;LDHA_HUMAN;VDAC2_HUMAN;HSP7C_HUMAN	P14136;P55072;P21796;Q9GZQ8;P11142	R-HSA-9646354;R-HSA-9626067;R-HSA-9626256;R-HSA-9664855;R-HSA-9646679;R-HSA-9613530;R-HSA-9631065;R-HSA-9624158;R-HSA-9646685;R-HSA-9631068;R-HSA-9626242;R-HSA-5205663;R-HSA-9646347;R-HSA-9613513;R-HSA-9626060;R-HSA-5205649;R-HSA-9626253;R-HSA-9626034;R-HSA-9664880;R-HSA-9626038;R-HSA-9626039;R-HSA-9646390;R-HSA-5205673;R-HSA-9626235;R-HSA-9622840;R-HSA-9626046;R-HSA-9613565;R-HSA-9664867;R-HSA-9…
R-HSA-168179	Toll Like Receptor TLR1:TLR2 Cascade	1	99	10	454	0.00865612	0.0136007	0.0544029	24	66	0.00511866	9606	Homo sapiens	CD36_HUMAN	P16671	MYH9_HUMAN;ACTN1_HUMAN;ACTB_HUMAN;FLNB_HUMAN;HS90A_HUMAN;FUBP2_HUMAN;CH60_HUMAN;KINH_HUMAN;VDAC1_HUMAN;GRB2_HUMAN;FLNC_HUMAN;LDHA_HUMAN;TERA_HUMAN;K2C8_HUMAN;CYC_HUMAN;SPTB2_HUMAN;HSP7C_HUMAN	18348;Q9Y6K9;P15336;P05412;O15111;Q13233;Q9Y4K3;Q06187	R-HSA-166082;R-HSA-2201316;R-HSA-166119;R-HSA-2559456;R-HSA-166091;R-HSA-168136;R-HSA-2201322;R-HSA-166286;R-HSA-936963;R-HSA-937059;R-HSA-166284;R-HSA-937022;R-HSA-2559414;R-HSA-450292;R-HSA-5609665;R-HSA-2262775;R-HSA-166869;R-HSA-168053;R-HSA-166362;R-HSA-166363;R-HSA-937079;R-HSA-166072;R-HSA-168440;R-HSA-2262777
R-HSA-168188	Toll Like Receptor TLR6:TLR2 Cascade	1	96	10	458	0.00839381	0.0137811	0.0551245	26	66	0.00511866	9606	Homo sapiens	CD36_HUMAN	P16671	MYH9_HUMAN;ACTN1_HUMAN;ACTB_HUMAN;FLNB_HUMAN;HS90A_HUMAN;FUBP2_HUMAN;CH60_HUMAN;KINH_HUMAN;VDAC1_HUMAN;GRB2_HUMAN;FLNC_HUMAN;LDHA_HUMAN;TERA_HUMAN;K2C8_HUMAN;CYC_HUMAN;SPTB2_HUMAN;HSP7C_HUMAN	18348;Q9Y6K9;P15336;P05412;O15111;Q13233;Q9Y4K3;Q06187	R-HSA-166082;R-HSA-2201316;R-HSA-2559456;R-HSA-166091;R-HSA-168136;R-HSA-2201322;R-HSA-166286;R-HSA-936963;R-HSA-166284;R-HSA-2559464;R-HSA-2559414;R-HSA-5609665;R-HSA-2262775;R-HSA-166869;R-HSA-166362;R-HSA-166363;R-HSA-2262777;R-HSA-166119;R-HSA-937059;R-HSA-937022;R-HSA-450292;R-HSA-168950;R-HSA-168053;R-HSA-937079;R-HSA-166072;R-HSA-168440
R-HSA-72649	Translation initiation complex formation	4	59	0	37	0.0051587	0.0139687	0.0558748	2	2	0.000155111	9606	Homo sapiens	RS8_HUMAN;RSSA_HUMAN;RS9_HUMAN;EIF3I_HUMAN	Q13347;P62241;P46781;P08865			R-HSA-156808;R-HSA-157849
R-HSA-9613354	Lipophagy	1	9	6	190	0.00078692	0.0139729	0.0558918	5	5	0.000387777	9606	Homo sapiens	HSP7C_HUMAN	P11142	HSP74_HUMAN;ACTB_HUMAN;GRB2_HUMAN;LDHA_HUMAN;HS90A_HUMAN;HSP7C_HUMAN	P11142	R-HSA-9613666;R-HSA-9613530;R-HSA-9613352;R-HSA-9613513;R-HSA-9613565
R-HSA-5676934	Protein repair	0	6	3	44	0.000524613	0.014047	0.0561879	2	3	0.000232666	9606	Homo sapiens			ACTN1_HUMAN;A2MG_HUMAN;HS90A_HUMAN	P10599	R-HSA-5676917;R-HSA-5676940
R-HSA-1236978	Cross-presentation of soluble exogenous antigens (endosomes)	3	50	0	0	0.00437178	0.014047	0.0561879	1	5	0.000387777	9606	Homo sapiens	PRS7_HUMAN;PSA4_HUMAN;PSA6_HUMAN	P25789;P60900;P35998			R-HSA-1236970
R-HSA-2555396	Mitotic Metaphase and Anaphase	8	238	3	311	0.0208097	0.0141474	0.0565895	12	33	0.00255933	9606	Homo sapiens	BAF_HUMAN;PRS7_HUMAN;TBB6_HUMAN;PSA4_HUMAN;TBA1B_HUMAN;LMNA_HUMAN;PSA6_HUMAN	Q9BUF5;P02545-1;P02545-2;P68363;P25789;O75531;P60900;P35998	RD23B_HUMAN;LMNA_HUMAN;VATA_HUMAN	P53350;Q9H444;Q8NC56;Q14739	R-HSA-9668419;R-HSA-163010;R-HSA-2995388;R-HSA-9624800;R-HSA-2467809;R-HSA-2467811;R-HSA-174202;R-HSA-9624798;R-HSA-9668415;R-HSA-9668335;R-HSA-2995376;R-HSA-9668398
R-HSA-163210	Formation of ATP by chemiosmotic coupling	2	18	0	0	0.00157384	0.0141873	0.0567491	3	3	0.000232666	9606	Homo sapiens	ATPA_HUMAN;ATPB_HUMAN	P25705;P06576			R-HSA-164834;R-HSA-164832;R-HSA-164840
R-HSA-196025	Formation of annular gap junctions	1	11	1	7	0.000961791	0.0141873	0.0567491	2	2	0.000155111	9606	Homo sapiens	ACTB_HUMAN	P60709	GRB2_HUMAN	P98082	R-HSA-196017;R-HSA-196026
R-HSA-2243919	Crosslinking of collagen fibrils	2	18	0	0	0.00157384	0.0141873	0.0567491	2	13	0.00100822	9606	Homo sapiens	PCOC1_HUMAN;CO4A2_HUMAN	P08572;Q15113			R-HSA-2559639;R-HSA-2022141
R-HSA-181438	Toll Like Receptor 2 (TLR2) Cascade	1	99	10	458	0.00865612	0.0143333	0.057333	26	68	0.00527377	9606	Homo sapiens	CD36_HUMAN	P16671	MYH9_HUMAN;ACTN1_HUMAN;ACTB_HUMAN;FLNB_HUMAN;HS90A_HUMAN;FUBP2_HUMAN;CH60_HUMAN;KINH_HUMAN;VDAC1_HUMAN;GRB2_HUMAN;FLNC_HUMAN;LDHA_HUMAN;TERA_HUMAN;K2C8_HUMAN;CYC_HUMAN;SPTB2_HUMAN;HSP7C_HUMAN	18348;Q9Y6K9;P15336;P05412;O15111;Q13233;Q9Y4K3;Q06187	R-HSA-166082;R-HSA-2201316;R-HSA-2559456;R-HSA-166091;R-HSA-168136;R-HSA-2201322;R-HSA-166286;R-HSA-936963;R-HSA-166284;R-HSA-2559464;R-HSA-2559414;R-HSA-5609665;R-HSA-2262775;R-HSA-166869;R-HSA-166362;R-HSA-166363;R-HSA-2262777;R-HSA-166119;R-HSA-937059;R-HSA-937022;R-HSA-450292;R-HSA-168950;R-HSA-168053;R-HSA-937079;R-HSA-166072;R-HSA-168440
R-HSA-8866911	TFAP2 (AP-2) family regulates transcription of cell cycle factors	0	5	6	192	0.000437178	0.0146195	0.0584781	2	4	0.000310222	9606	Homo sapiens			LMNA_HUMAN;ECHB_HUMAN;GANAB_HUMAN;HNRPC_HUMAN;PRS7_HUMAN;XRCC6_HUMAN	P38936;P01106	R-HSA-8865265;R-HSA-8865256
R-HSA-5688426	Deubiquitination	9	282	13	773	0.0246568	0.0150103	0.0593833	16	77	0.00597177	9606	Homo sapiens	TERA_HUMAN;PRS7_HUMAN;VDAC2_HUMAN;ACTB_HUMAN;UBP5_HUMAN;PSA4_HUMAN;PSA6_HUMAN;VDAC1_HUMAN;RD23B_HUMAN	P60709;P45880;P25789;P54727;P45974;P55072;P60900;P35998;P21796	TCPE_HUMAN;PSA4_HUMAN;ACTN1_HUMAN;XRCC5_HUMAN;PRS7_HUMAN;S10AA_HUMAN;PSA6_HUMAN;RS8_HUMAN;VDAC1_HUMAN;GRB2_HUMAN;TERA_HUMAN;SERPH_HUMAN;EF1A1_HUMAN	P55072;O95630;Q15843;Q9UGI0;Q5VVQ6;P54252;Q9Y5K5;P06493;O75604;O00487;Q16186	R-HSA-5689972;R-HSA-5688786;R-HSA-6781953;R-HSA-5665854;R-HSA-5689085;R-HSA-8940100;R-HSA-5690808;R-HSA-5691431;R-HSA-5693061;R-HSA-5688834;R-HSA-5689539;R-HSA-6781905;R-HSA-5665871;R-HSA-5689544;R-HSA-5690152;R-HSA-5696872
R-HSA-9006931	Signaling by Nuclear Receptors	5	273	21	1382	0.0238699	0.0151171	0.0593833	31	188	0.0145804	9606	Homo sapiens	AL1A1_HUMAN;GBB1_HUMAN;GNAI2_HUMAN;HS90A_HUMAN;PLIN1_HUMAN	P07900;P04899;O60240;P62873;P00352	TCPE_HUMAN;TCPQ_HUMAN;HDGF_HUMAN;LMNA_HUMAN;ACTN1_HUMAN;HNRPC_HUMAN;XRCC5_HUMAN;HS90A_HUMAN;TCPD_HUMAN;1433B_HUMAN;LRP1_HUMAN;TCPA_HUMAN;ECHB_HUMAN;GANAB_HUMAN;TCPB_HUMAN;GRB2_HUMAN;HPT_HUMAN;TCPH_HUMAN;SERPH_HUMAN;EF1A1_HUMAN;XRCC6_HUMAN	Q13547;Q9NYA1;P25490;P01106;P52292;Q15185;P17844;Q8NC69;P22415;P12931;Q02790;O43815;Q05397;P02649;O43524;Q09472	R-HSA-9011981;R-HSA-9625814;R-HSA-9023884;R-HSA-9008271;R-HSA-9633044;R-HSA-9009536;R-HSA-8932033;R-HSA-9018499;R-HSA-5362522;R-HSA-8939203;R-HSA-8939204;R-HSA-202127;R-HSA-9011975;R-HSA-9632412;R-HSA-9031512;R-HSA-9009371;R-HSA-9008285;R-HSA-9021596;R-HSA-9625482;R-HSA-9038161;R-HSA-9624526;R-HSA-9624527;R-HSA-9009065;R-HSA-9608048;R-HSA-9032751;R-HSA-9021601;R-HSA-9021600;R-HSA-9023840;R-HSA-90…
R-HSA-3858494	Beta-catenin independent WNT signaling	4	144	6	317	0.0125907	0.0151255	0.0593833	11	51	0.00395533	9606	Homo sapiens	GBB1_HUMAN;PRS7_HUMAN;PSA4_HUMAN;PSA6_HUMAN	P25789;P62873;P60900;P35998	NUCL_HUMAN;KPYM_HUMAN;MYH9_HUMAN;ACTN1_HUMAN;ACTB_HUMAN;FLNB_HUMAN;LRP1_HUMAN;KINH_HUMAN;A2MG_HUMAN;GRB2_HUMAN;FLNC_HUMAN;LDHA_HUMAN;SPTB2_HUMAN;HSP7C_HUMAN	18348;P07737;P32121;O14641;29108;Q9ULV1	R-HSA-4608855;R-HSA-5138459;R-HSA-5099899;R-HSA-3965450;R-HSA-398193;R-HSA-5138441;R-HSA-3965444;R-HSA-3965447;R-HSA-3965441;R-HSA-398040;R-HSA-5138433
R-HSA-72737	Cap-dependent Translation Initiation	5	120	1	93	0.0104923	0.0152867	0.0593833	11	18	0.001396	9606	Homo sapiens	RS8_HUMAN;RSSA_HUMAN;RLA2_HUMAN;RS9_HUMAN;EIF3I_HUMAN	Q13347;P62241;P46781;P08865;P05387	HNRPD_HUMAN	Q04637	R-HSA-72673;R-HSA-72672;R-HSA-72691;R-HSA-72676;R-HSA-72631;R-HSA-72697;R-HSA-72619;R-HSA-156808;R-HSA-157849;R-HSA-72621;R-HSA-72671
R-HSA-8939211	ESR-mediated signaling	3	196	19	1125	0.0171374	0.0153679	0.0593833	27	107	0.00829843	9606	Homo sapiens	GBB1_HUMAN;GNAI2_HUMAN;HS90A_HUMAN	P07900;P04899;P62873	TCPE_HUMAN;TCPQ_HUMAN;HDGF_HUMAN;LMNA_HUMAN;ACTN1_HUMAN;HNRPC_HUMAN;XRCC5_HUMAN;HS90A_HUMAN;TCPD_HUMAN;1433B_HUMAN;TCPA_HUMAN;ECHB_HUMAN;GANAB_HUMAN;TCPB_HUMAN;GRB2_HUMAN;TCPH_HUMAN;SERPH_HUMAN;EF1A1_HUMAN;XRCC6_HUMAN	Q13547;Q9NYA1;P25490;P01106;P52292;Q15185;P17844;Q8NC69;P22415;P12931;Q02790;O43815;Q05397;O43524;Q09472	R-HSA-9011981;R-HSA-9625814;R-HSA-9023884;R-HSA-9008271;R-HSA-9633044;R-HSA-9009536;R-HSA-8932033;R-HSA-9018499;R-HSA-8939203;R-HSA-8939204;R-HSA-202127;R-HSA-9011975;R-HSA-9632412;R-HSA-9009371;R-HSA-9008285;R-HSA-9021596;R-HSA-9625482;R-HSA-9038161;R-HSA-9624526;R-HSA-9624527;R-HSA-9009065;R-HSA-9032751;R-HSA-9021601;R-HSA-9021600;R-HSA-9023840;R-HSA-9038052;R-HSA-9012196
R-HSA-5099900	WNT5A-dependent internalization of FZD4	0	15	5	133	0.00131153	0.0155818	0.0593833	4	5	0.000387777	9606	Homo sapiens			NUCL_HUMAN;KPYM_HUMAN;A2MG_HUMAN;GRB2_HUMAN;HSP7C_HUMAN	P32121;O14641;Q9ULV1	R-HSA-5138459;R-HSA-5099899;R-HSA-5138441;R-HSA-5138433
R-HSA-72613	Eukaryotic Translation Initiation	5	120	1	94	0.0104923	0.015628	0.0593833	13	21	0.00162866	9606	Homo sapiens	RS8_HUMAN;RSSA_HUMAN;RLA2_HUMAN;RS9_HUMAN;EIF3I_HUMAN	Q13347;P62241;P46781;P08865;P05387	HNRPD_HUMAN	Q04637	R-HSA-72673;R-HSA-72672;R-HSA-72676;R-HSA-72619;R-HSA-156808;R-HSA-72621;R-HSA-72691;R-HSA-156823;R-HSA-72631;R-HSA-72697;R-HSA-156826;R-HSA-157849;R-HSA-72671
R-HSA-8941858	Regulation of RUNX3 expression and activity	3	55	3	148	0.00480895	0.015628	0.0593833	5	9	0.000697999	9606	Homo sapiens	PRS7_HUMAN;PSA4_HUMAN;PSA6_HUMAN	P25789;P60900;P35998	ACTN1_HUMAN;GRB2_HUMAN;HS90A_HUMAN	P12931;Q09472	R-HSA-8952408;R-HSA-8937807;R-HSA-8937792;R-HSA-8952419;R-HSA-8937814
R-HSA-5689603	UCH proteinases	4	96	5	155	0.00839381	0.015628	0.0593833	4	11	0.00085311	9606	Homo sapiens	PRS7_HUMAN;ACTB_HUMAN;PSA4_HUMAN;PSA6_HUMAN	P60709;P25789;P60900;P35998	PSA4_HUMAN;PSA6_HUMAN;RS8_HUMAN;PRS7_HUMAN;EF1A1_HUMAN	Q15843;Q9Y5K5;Q16186	R-HSA-5665854;R-HSA-5665871;R-HSA-5690808;R-HSA-5689544
R-HSA-8851907	MET activates PI3K/AKT signaling	1	6	1	14	0.000524613	0.0157056	0.0593833	5	5	0.000387777	9606	Homo sapiens	GRB2_HUMAN	P62993-1	KINH_HUMAN;MYH9_HUMAN;ACTN1_HUMAN;ACTB_HUMAN;FLNB_HUMAN;GRB2_HUMAN;FLNC_HUMAN;LDHA_HUMAN;SPTB2_HUMAN	18348;16618;Q13480	R-HSA-8851908;R-HSA-8852019;R-HSA-8851954;R-HSA-8851919;R-HSA-8851933
R-HSA-168277	Influenza Virus Induced Apoptosis	0	4	2	17	0.000349742	0.0157056	0.0593833	1	2	0.000155111	9606	Homo sapiens			VDAC1_HUMAN;GRB2_HUMAN	P0C0U1;P12236	R-HSA-168878
R-HSA-68882	Mitotic Anaphase	8	237	2	249	0.0207222	0.0157668	0.0593833	11	32	0.00248177	9606	Homo sapiens	BAF_HUMAN;PRS7_HUMAN;TBB6_HUMAN;PSA4_HUMAN;TBA1B_HUMAN;LMNA_HUMAN;PSA6_HUMAN	Q9BUF5;P02545-1;P02545-2;P68363;P25789;O75531;P60900;P35998	LMNA_HUMAN;VATA_HUMAN	Q9H444;Q8NC56;Q14739	R-HSA-9668419;R-HSA-2995388;R-HSA-9624800;R-HSA-2467809;R-HSA-2467811;R-HSA-174202;R-HSA-9624798;R-HSA-9668415;R-HSA-9668335;R-HSA-2995376;R-HSA-9668398
R-HSA-8878166	Transcriptional regulation by RUNX2	3	121	11	567	0.0105797	0.0159665	0.0593833	16	84	0.00651466	9606	Homo sapiens	PRS7_HUMAN;PSA4_HUMAN;PSA6_HUMAN	P25789;P60900;P35998	LMNA_HUMAN;A2MG_HUMAN;PDIA3_HUMAN;TCPB_HUMAN;GRB2_HUMAN;ENPL_HUMAN;PRS7_HUMAN;SERPH_HUMAN;HS90A_HUMAN;HSP7C_HUMAN;1433B_HUMAN	P02452;Q9UNE7;Q9GZV5;P38936;P46937;P06400;P56524;P00519	R-HSA-8937864;R-HSA-9008456;R-HSA-8985227;R-HSA-8985644;R-HSA-9008110;R-HSA-8937856;R-HSA-9008326;R-HSA-8939801;R-HSA-9008475;R-HSA-9009309;R-HSA-8937820;R-HSA-9009308;R-HSA-9009362;R-HSA-2064932;R-HSA-8937844;R-HSA-8985460
R-HSA-8849471	PTK6 Regulates RHO GTPases, RAS GTPase and MAP kinases	0	15	4	83	0.00131153	0.0160678	0.0593833	7	13	0.00100822	9606	Homo sapiens			TCPQ_HUMAN;TCPA_HUMAN;CD36_HUMAN;TCPD_HUMAN	P49023;Q13882	R-HSA-8848726;R-HSA-8848596;R-HSA-8848611;R-HSA-8849055;R-HSA-8848606;R-HSA-8849068;R-HSA-8848713
R-HSA-72764	Eukaryotic Translation Termination	4	94	0	4	0.00821894	0.0166218	0.0593833	3	5	0.000387777	9606	Homo sapiens	RS8_HUMAN;RSSA_HUMAN;RLA2_HUMAN;RS9_HUMAN	P62241;P46781;P08865;P05387			R-HSA-141671;R-HSA-141691;R-HSA-141673
R-HSA-2408557	Selenocysteine synthesis	4	94	0	3	0.00821894	0.0166218	0.0593833	2	7	0.000542888	9606	Homo sapiens	RS8_HUMAN;RSSA_HUMAN;RLA2_HUMAN;RS9_HUMAN	P62241;P46781;P08865;P05387			R-HSA-2408529;R-HSA-5333615
R-HSA-4420332	Defective B3GALT6 causes EDSP2 and SEMDJL1	2	20	0	0	0.00174871	0.0172902	0.0593833	1	1	7.75555e-05	9606	Homo sapiens	PGS1_HUMAN;CSPG2_HUMAN	P21810;P13611			R-HSA-4420365
R-HSA-3560783	Defective B4GALT7 causes EDS, progeroid type	2	20	0	0	0.00174871	0.0172902	0.0593833	1	1	7.75555e-05	9606	Homo sapiens	PGS1_HUMAN;CSPG2_HUMAN	P21810;P13611			R-HSA-3560804
R-HSA-3560801	Defective B3GAT3 causes JDSSDHD	2	20	0	0	0.00174871	0.0172902	0.0593833	1	1	7.75555e-05	9606	Homo sapiens	PGS1_HUMAN;CSPG2_HUMAN	P21810;P13611			R-HSA-3560802
R-HSA-190840	Microtubule-dependent trafficking of connexons from Golgi to the plasma membrane	2	20	0	0	0.00174871	0.0172902	0.0593833	1	2	0.000155111	9606	Homo sapiens	TBB6_HUMAN;TBA1B_HUMAN	Q9BUF5;P68363			R-HSA-190520
R-HSA-416572	Sema4D induced cell migration and growth-cone collapse	2	20	0	0	0.00174871	0.0172902	0.0593833	1	7	0.000542888	9606	Homo sapiens	MYH11_HUMAN;MYH9_HUMAN	P35749;P35579			R-HSA-419197
R-HSA-430116	GP1b-IX-V activation signalling	0	12	5	139	0.00104923	0.0173039	0.0593833	4	7	0.000542888	9606	Homo sapiens			TCPQ_HUMAN;FLNB_HUMAN;GRB2_HUMAN;HS90A_HUMAN;1433B_HUMAN	P04049;P21333;P27986	R-HSA-443831;R-HSA-430096;R-HSA-443439;R-HSA-443402
R-HSA-198323	AKT phosphorylates targets in the cytosol	0	14	5	140	0.0012241	0.0177534	0.0593833	6	9	0.000697999	9606	Homo sapiens			NUCL_HUMAN;RD23B_HUMAN;HS90A_HUMAN;EF1A1_HUMAN;1433B_HUMAN	O15111;P49815;Q9UHC7;Q92934;Q00987;Q96B36	R-HSA-198611;R-HSA-198609;R-HSA-198599;R-HSA-198347;R-HSA-200143;R-HSA-8948757
R-HSA-9634285	Constitutive Signaling by Overexpressed ERBB2	2	12	1	47	0.00104923	0.0180391	0.0593833	7	8	0.000620444	9606	Homo sapiens	GRB2_HUMAN;HS90A_HUMAN	P07900;P62993-1	GRB2_HUMAN	P29353	R-HSA-9634418;R-HSA-9634402;R-HSA-9634391;R-HSA-1248694;R-HSA-9652277;R-HSA-9652264;R-HSA-1227964
R-HSA-174113	SCF-beta-TrCP mediated degradation of Emi1	3	55	0	0	0.00480895	0.0180391	0.0593833	1	3	0.000232666	9606	Homo sapiens	PRS7_HUMAN;PSA4_HUMAN;PSA6_HUMAN	P25789;P60900;P35998			R-HSA-174203
R-HSA-9694548	Maturation of spike protein	1	30	3	76	0.00262307	0.0183551	0.0593833	3	11	0.00085311	9606	Homo sapiens	GANAB_HUMAN	Q14697	VDAC1_HUMAN;KTN1_HUMAN;VDAC2_HUMAN	P27824	R-HSA-9694337;R-HSA-9686790;R-HSA-9694364
R-HSA-8856828	Clathrin-mediated endocytosis	3	145	3	76	0.0126781	0.0185512	0.0593833	19	35	0.00271444	9606	Homo sapiens	GRB2_HUMAN;ACTB_HUMAN;HSP7C_HUMAN	P11142;P60709;P62993-1	KINH_HUMAN;MYH9_HUMAN;RS8_HUMAN;ACTN1_HUMAN;ACTB_HUMAN;FLNB_HUMAN;GRB2_HUMAN;FLNC_HUMAN;LDHA_HUMAN;EF1A1_HUMAN;SPTB2_HUMAN	18348;Q15843;P98082	R-HSA-8868071;R-HSA-8866279;R-HSA-8868230;R-HSA-8863727;R-HSA-8868236;R-HSA-8867756;R-HSA-8863723;R-HSA-8868651;R-HSA-8867754;R-HSA-8868648;R-HSA-8868072;R-HSA-8868661;R-HSA-8868660;R-HSA-8868659;R-HSA-8868658;R-HSA-8863472;R-HSA-8869438;R-HSA-8871194;R-HSA-8871193
R-HSA-983231	Factors involved in megakaryocyte development and platelet production	5	160	6	396	0.0139897	0.0186794	0.0593833	9	43	0.00333488	9606	Homo sapiens	CAZA2_HUMAN;TBB6_HUMAN;KINH_HUMAN;ACTB_HUMAN;TBA1B_HUMAN	Q9BUF5;P60709;P68363;P33176;P47755	TCPE_HUMAN;TCPQ_HUMAN;TCPB_HUMAN;TCPH_HUMAN;1433B_HUMAN;TCPD_HUMAN	Q9H0H5;Q00535;P30291;P00519	R-HSA-983259;R-HSA-983194;R-HSA-994169;R-HSA-1013833;R-HSA-1013881;R-HSA-984648;R-HSA-994148;R-HSA-983266;R-HSA-879459
R-HSA-190872	Transport of connexons to the plasma membrane	2	21	0	0	0.00183615	0.0189398	0.0593833	1	3	0.000232666	9606	Homo sapiens	TBB6_HUMAN;TBA1B_HUMAN	Q9BUF5;P68363			R-HSA-190520
R-HSA-174184	Cdc20:Phospho-APC/C mediated degradation of Cyclin A	3	73	1	29	0.00638279	0.0189568	0.0593833	1	3	0.000232666	9606	Homo sapiens	PRS7_HUMAN;PSA4_HUMAN;PSA6_HUMAN	P25789;P60900;P35998	VDAC1_HUMAN	P06493	R-HSA-174255
R-HSA-5358565	Mismatch repair (MMR) directed by MSH2:MSH6 (MutSalpha)	0	14	4	91	0.0012241	0.0189568	0.0593833	1	10	0.000775555	9606	Homo sapiens			FSCN1_HUMAN;DESM_HUMAN;CATB_HUMAN;HSP7C_HUMAN	P40692;P54278	R-HSA-5444523
R-HSA-5358508	Mismatch Repair	0	15	4	92	0.00131153	0.0189568	0.0593833	1	17	0.00131844	9606	Homo sapiens			FSCN1_HUMAN;DESM_HUMAN;CATB_HUMAN;HSP7C_HUMAN	P40692;P54278	R-HSA-5444523
R-HSA-5675221	Negative regulation of MAPK pathway	1	44	5	126	0.00384716	0.0191479	0.0593833	7	17	0.00131844	9606	Homo sapiens	1433B_HUMAN	P31946	TCPQ_HUMAN;TERA_HUMAN;HS90A_HUMAN;1433B_HUMAN;HSP7C_HUMAN	P04049;P26045;P53041;P15056	R-HSA-5675431;R-HSA-8867654;R-HSA-5675198;R-HSA-5675194;R-HSA-8867658;R-HSA-5675417;R-HSA-5675433
R-HSA-4641258	Degradation of DVL	3	57	2	103	0.00498382	0.0196283	0.0593833	3	7	0.000542888	9606	Homo sapiens	PRS7_HUMAN;PSA4_HUMAN;PSA6_HUMAN	P25789;P60900;P35998	GRB2_HUMAN;1433B_HUMAN	O14641;Q9NYF0	R-HSA-1504193;R-HSA-4641260;R-HSA-4641147
R-HSA-157858	Gap junction trafficking and regulation	3	51	2	112	0.00445921	0.0196283	0.0593833	8	24	0.00186133	9606	Homo sapiens	TBB6_HUMAN;ACTB_HUMAN;TBA1B_HUMAN	Q9BUF5;P60709;P68363	ACTN4_HUMAN;GRB2_HUMAN	Q07157;P98082	R-HSA-196017;R-HSA-190519;R-HSA-196026;R-HSA-190520;R-HSA-191737;R-HSA-190829;R-HSA-190877;R-HSA-190541
R-HSA-5619049	Defective SLC40A1 causes hemochromatosis 4 (HFE4) (macrophages)	1	2	0	0	0.000174871	0.0197054	0.0593833	1	1	7.75555e-05	9606	Homo sapiens	CERU_HUMAN	P00450			R-HSA-5655733
R-HSA-5619060	Defective CP causes aceruloplasminemia (ACERULOP)	1	2	0	0	0.000174871	0.0197054	0.0593833	1	1	7.75555e-05	9606	Homo sapiens	CERU_HUMAN	P00450			R-HSA-5621402
R-HSA-380612	Metabolism of serotonin	1	2	0	0	0.000174871	0.0197054	0.0593833	1	2	0.000155111	9606	Homo sapiens	ALDH2_HUMAN	P05091			R-HSA-380608
R-HSA-163754	Insulin effects increased synthesis of Xylulose-5-Phosphate	1	2	0	0	0.000174871	0.0197054	0.0593833	1	3	0.000232666	9606	Homo sapiens	TALDO_HUMAN	P37837			R-HSA-163764
R-HSA-350562	Regulation of ornithine decarboxylase (ODC)	3	51	0	10	0.00445921	0.0197944	0.0593833	1	4	0.000310222	9606	Homo sapiens	PRS7_HUMAN;PSA4_HUMAN;PSA6_HUMAN	P25789;P60900;P35998			R-HSA-353125
R-HSA-180585	Vif-mediated degradation of APOBEC3G	3	56	0	2	0.00489639	0.0197944	0.0593833	1	4	0.000310222	9606	Homo sapiens	PRS7_HUMAN;PSA4_HUMAN;PSA6_HUMAN	P25789;P60900;P35998			R-HSA-180603
R-HSA-9018519	Estrogen-dependent gene expression	1	120	17	899	0.0104923	0.0198212	0.0594635	14	64	0.00496355	9606	Homo sapiens	HS90A_HUMAN	P07900	TCPE_HUMAN;TCPQ_HUMAN;HDGF_HUMAN;LMNA_HUMAN;ACTN1_HUMAN;HNRPC_HUMAN;XRCC5_HUMAN;HS90A_HUMAN;TCPD_HUMAN;TCPA_HUMAN;ECHB_HUMAN;GANAB_HUMAN;TCPB_HUMAN;GRB2_HUMAN;TCPH_HUMAN;SERPH_HUMAN;XRCC6_HUMAN	P17844;Q13547;Q8NC69;P22415;P25490;P01106;P52292;Q02790;Q15185;Q09472	R-HSA-9009065;R-HSA-9011981;R-HSA-9023884;R-HSA-9008271;R-HSA-9023840;R-HSA-9009536;R-HSA-8932033;R-HSA-9018499;R-HSA-9038052;R-HSA-9012196;R-HSA-9011975;R-HSA-9009371;R-HSA-9008285;R-HSA-9038161
R-HSA-8939902	Regulation of RUNX2 expression and activity	3	74	4	202	0.00647023	0.0202732	0.0608197	6	32	0.00248177	9606	Homo sapiens	PRS7_HUMAN;PSA4_HUMAN;PSA6_HUMAN	P25789;P60900;P35998	LMNA_HUMAN;A2MG_HUMAN;HS90A_HUMAN;HSP7C_HUMAN	Q9UNE7	R-HSA-8939801;R-HSA-9008475;R-HSA-9009309;R-HSA-9009308;R-HSA-9008110;R-HSA-9009362
R-HSA-2022870	Chondroitin sulfate biosynthesis	2	20	0	2	0.00174871	0.020653	0.0619589	9	9	0.000697999	9606	Homo sapiens	PGS1_HUMAN;CSPG2_HUMAN	P21810;P13611			R-HSA-9632034;R-HSA-2022911;R-HSA-1971487;R-HSA-9632033;R-HSA-1971482;R-HSA-2018682;R-HSA-1971483;R-HSA-2018659;R-HSA-1971491
R-HSA-190873	Gap junction degradation	1	12	1	12	0.00104923	0.020653	0.0619589	4	4	0.000310222	9606	Homo sapiens	ACTB_HUMAN	P60709	GRB2_HUMAN	P98082	R-HSA-196017;R-HSA-190519;R-HSA-196026;R-HSA-190829
R-HSA-392170	ADP signalling through P2Y purinoceptor 12	2	22	0	0	0.00192358	0.020653	0.0619589	3	4	0.000310222	9606	Homo sapiens	GBB1_HUMAN;GNAI2_HUMAN	P04899;P62873			R-HSA-392195;R-HSA-392187;R-HSA-392202
R-HSA-8849473	PTK6 Expression	0	5	3	54	0.000437178	0.0207062	0.0621187	1	3	0.000232666	9606	Homo sapiens			TCPQ_HUMAN;TCPA_HUMAN;TCPD_HUMAN	Q13882	R-HSA-8848804
R-HSA-4420097	VEGFA-VEGFR2 Pathway	2	98	12	630	0.00856868	0.0211198	0.0633595	26	79	0.00612688	9606	Homo sapiens	ACTB_HUMAN;HS90A_HUMAN	P07900;P60709	MYH9_HUMAN;CD36_HUMAN;ACTN1_HUMAN;ACTB_HUMAN;FLNB_HUMAN;XRCC5_HUMAN;TBB6_HUMAN;PEPL_HUMAN;RSSA_HUMAN;HS90A_HUMAN;RTCB_HUMAN;LRP1_HUMAN;KINH_HUMAN;GRB2_HUMAN;FLNC_HUMAN;LDHA_HUMAN;CYC_HUMAN;EF1A1_HUMAN;VDAC2_HUMAN;HSP7C_HUMAN;SPTB2_HUMAN	P07900;P49023;P31749;P19174;16618;Q9NYA1;P06241;29108;P04792;18348;P46108;Q05397;P30530	R-HSA-5218828;R-HSA-167686;R-HSA-5218826;R-HSA-5218824;R-HSA-5218823;R-HSA-5218822;R-HSA-202127;R-HSA-5218845;R-HSA-202129;R-HSA-5218839;R-HSA-5218838;R-HSA-202137;R-HSA-5218643;R-HSA-202144;R-HSA-5218855;R-HSA-4420202;R-HSA-5357432;R-HSA-5218916;R-HSA-5218851;R-HSA-1497784;R-HSA-4420083;R-HSA-5218811;R-HSA-5218809;R-HSA-4420153;R-HSA-202111;R-HSA-3928647
R-HSA-2559583	Cellular Senescence	0	166	14	652	0.0145143	0.0212686	0.0638057	12	89	0.00690244	9606	Homo sapiens			LMNA_HUMAN;ACTN1_HUMAN;AL3A1_HUMAN;PRS7_HUMAN;HS90A_HUMAN;FUBP2_HUMAN;1433B_HUMAN;CH60_HUMAN;LMNA_HUMAN;LMNA_HUMAN;A2MG_HUMAN;GRB2_HUMAN;SERPH_HUMAN;HSP7C_HUMAN	P15036;P05412;P38936;P20700;Q99683;P10599;P06400;Q9NUX5	R-HSA-3229152;R-HSA-450292;R-HSA-8979082;R-HSA-3228469;R-HSA-3209109;R-HSA-3785711;R-HSA-3225851;R-HSA-168136;R-HSA-4647613;R-HSA-3209179;R-HSA-4647594;R-HSA-3209165
R-HSA-3781865	Diseases of glycosylation	5	146	0	14	0.0127656	0.0216288	0.0648865	13	77	0.00597177	9606	Homo sapiens	PRELP_HUMAN;PGS1_HUMAN;CSPG2_HUMAN;GALK1_HUMAN;MIME_HUMAN	P21810;P51570;P51888;P13611;P20774			R-HSA-3636919;R-HSA-9035949;R-HSA-9035950;R-HSA-4420365;R-HSA-3656230;R-HSA-3595175;R-HSA-3560804;R-HSA-3560802;R-HSA-3656258;R-HSA-3656269;R-HSA-3595178;R-HSA-3595176;R-HSA-5610026
R-HSA-9020702	Interleukin-1 signaling	3	102	5	281	0.00891842	0.021682	0.0650459	7	47	0.00364511	9606	Homo sapiens	PRS7_HUMAN;PSA4_HUMAN;PSA6_HUMAN	P25789;P60900;P35998	MVP_HUMAN;TERA_HUMAN;K2C8_HUMAN;CYC_HUMAN;HS90A_HUMAN	Q9H0E2;Q9Y6K9;O15111;Q9Y4K3	R-HSA-507719;R-HSA-446868;R-HSA-5609665;R-HSA-209061;R-HSA-446862;R-HSA-446894;R-HSA-450173
R-HSA-382551	Transport of small molecules	10	731	17	1073	0.0639154	0.0216984	0.0650951	31	439	0.0340468	9606	Homo sapiens	CERU_HUMAN;GBB1_HUMAN;TERA_HUMAN;PRS7_HUMAN;VDAC2_HUMAN;VATA_HUMAN;PSA4_HUMAN;A2MG_HUMAN;PSA6_HUMAN;VDAC1_HUMAN	P00450;P45880;P25789;P38606;P55072;P62873;P60900;P35998;P21796;P01023	RD23B_HUMAN;GNAI2_HUMAN;LMNA_HUMAN;MYH9_HUMAN;FIBA_HUMAN;ACTB_HUMAN;CH60_HUMAN;LRP1_HUMAN;TCPA_HUMAN;RS8_HUMAN;HPT_HUMAN;TERA_HUMAN;K2C8_HUMAN;FBLN1_HUMAN;EF1A1_HUMAN;XRCC6_HUMAN;HSP7C_HUMAN	Q92681;P04114;Q15843;P13569;P02647;P02649;Q9NQ11;29108;Q9Y2Y0	R-HSA-174786;R-HSA-432195;R-HSA-174731;R-HSA-917891;R-HSA-174739;R-HSA-8949145;R-HSA-383190;R-HSA-216727;R-HSA-264848;R-HSA-5692480;R-HSA-561054;R-HSA-174741;R-HSA-549279;R-HSA-5678863;R-HSA-8866329;R-HSA-917841;R-HSA-8866851;R-HSA-8866542;R-HSA-8866551;R-HSA-264758;R-HSA-264695;R-HSA-904830;R-HSA-8866546;R-HSA-5252133;R-HSA-422320;R-HSA-216756;R-HSA-5250217;R-HSA-432188;R-HSA-266303;R-HSA-569117…
R-HSA-163685	Integration of energy metabolism	4	109	3	174	0.00953047	0.0221064	0.0663191	13	62	0.00480844	9606	Homo sapiens	TALDO_HUMAN;GBB1_HUMAN;GNAI2_HUMAN;CD36_HUMAN	P16671;P04899;P37837;P62873	LRP1_HUMAN;KINH_HUMAN;MYH9_HUMAN;ACTN1_HUMAN;ACTB_HUMAN;FLNB_HUMAN;FLNC_HUMAN;LDHA_HUMAN;TERA_HUMAN;HS90A_HUMAN;SPTB2_HUMAN;HSP7C_HUMAN	18348;Q15831;29108;P61764;P63027	R-HSA-400037;R-HSA-400097;R-HSA-400046;R-HSA-381612;R-HSA-265166;R-HSA-434381;R-HSA-381706;R-HSA-825631;R-HSA-164151;R-HSA-422320;R-HSA-163764;R-HSA-400063;R-HSA-400092
R-HSA-1234176	Oxygen-dependent proline hydroxylation of Hypoxia-inducible Factor Alpha	3	66	2	49	0.00577074	0.0221484	0.0664452	3	12	0.000930665	9606	Homo sapiens	PRS7_HUMAN;PSA4_HUMAN;PSA6_HUMAN	P25789;P60900;P35998	PSA4_HUMAN;KPYM_HUMAN	Q16665	R-HSA-1234177;R-HSA-1234181;R-HSA-1234159
R-HSA-168316	Assembly of Viral Components at the Budding Site	0	7	5	155	0.000612049	0.0221489	0.0664468	2	17	0.00131844	9606	Homo sapiens			VDAC1_HUMAN;PDIA3_HUMAN;KTN1_HUMAN;VDAC2_HUMAN;HSP7C_HUMAN	P27824;P27797;P03485	R-HSA-169921;R-HSA-168894
R-HSA-397014	Muscle contraction	4	196	5	156	0.0171374	0.0223512	0.0670535	12	42	0.00325733	9606	Homo sapiens	ANXA6_HUMAN;VINC_HUMAN;DESM_HUMAN;MYH11_HUMAN	P35749;P18206;P17661;P08133	LRP1_HUMAN;S10AA_HUMAN;DESM_HUMAN;GRB2_HUMAN;FLNC_HUMAN;HS90A_HUMAN	P17612;29108;P07355;O75923	R-HSA-390597;R-HSA-5263633;R-HSA-445700;R-HSA-390598;R-HSA-390593;R-HSA-445699;R-HSA-390595;R-HSA-5617182;R-HSA-5263628;R-HSA-445704;R-HSA-5617179;R-HSA-445705
R-HSA-8853334	Signaling by FGFR3 fusions in cancer	1	11	1	14	0.000961791	0.0224282	0.0672845	5	9	0.000697999	9606	Homo sapiens	GRB2_HUMAN	P62993-1	KINH_HUMAN;MYH9_HUMAN;ACTN1_HUMAN;ACTB_HUMAN;GRB2_HUMAN;FLNB_HUMAN;FLNC_HUMAN;LDHA_HUMAN;SPTB2_HUMAN	P42336;18348;16618	R-HSA-8853316;R-HSA-8853314;R-HSA-8853308;R-HSA-8853323;R-HSA-8853307
R-HSA-416476	G alpha (q) signalling events	2	219	10	418	0.0191484	0.0225719	0.0677157	9	35	0.00271444	9606	Homo sapiens	GRB2_HUMAN;GBB1_HUMAN	P62993-1;P62873	LRP1_HUMAN;HSP74_HUMAN;ACTN4_HUMAN;GRB2_HUMAN;ALDOA_HUMAN;ENPL_HUMAN;MDHC_HUMAN;HS90A_HUMAN;1433B_HUMAN;HSP7C_HUMAN	P00533;29108;Q06187	R-HSA-8964280;R-HSA-749448;R-HSA-2179415;R-HSA-749452;R-HSA-2179387;R-HSA-750993;R-HSA-8964340;R-HSA-379048;R-HSA-2179407
R-HSA-3371511	HSF1 activation	3	12	1	52	0.00104923	0.0225981	0.0677944	4	7	0.000542888	9606	Homo sapiens	EF1A1_HUMAN;TERA_HUMAN;HS90A_HUMAN	P07900;P68104;P55072	HS90A_HUMAN	Q15185	R-HSA-3371586;R-HSA-3371591;R-HSA-5082409;R-HSA-5324632
R-HSA-450341	Activation of the AP-1 family of transcription factors	0	10	5	156	0.000874355	0.0226771	0.0680313	4	5	0.000387777	9606	Homo sapiens			CH60_HUMAN;VDAC1_HUMAN;HS90A_HUMAN;FUBP2_HUMAN;HSP7C_HUMAN	P15336;P05412	R-HSA-450292;R-HSA-168053;R-HSA-168440;R-HSA-168136
R-HSA-15869	Metabolism of nucleotides	1	103	4	60	0.00900586	0.0237578	0.0712734	7	134	0.0103924	9606	Homo sapiens	TYPH_HUMAN	P19971	ACTN1_HUMAN;A2MG_HUMAN;KPYM_HUMAN;SERPH_HUMAN;HS90A_HUMAN	18319;P10599;P54819	R-HSA-110145;R-HSA-110144;R-HSA-111751;R-HSA-112265;R-HSA-112266;R-HSA-111804;R-HSA-73646
R-HSA-9633012	Response of EIF2AK4 (GCN2) to amino acid deficiency	4	102	3	186	0.00891842	0.0240516	0.0721547	7	16	0.00124089	9606	Homo sapiens	RS8_HUMAN;RSSA_HUMAN;RLA2_HUMAN;RS9_HUMAN	P62241;P46781;P08865;P05387	VDAC1_HUMAN;GRB2_HUMAN;HSP7C_HUMAN	Q96RU7;P15336;P08243	R-HSA-9633008;R-HSA-1791118;R-HSA-9635912;R-HSA-9633742;R-HSA-9634669;R-HSA-9633005;R-HSA-9635804
R-HSA-194138	Signaling by VEGF	2	108	12	638	0.00944304	0.0241229	0.0723687	26	86	0.00666977	9606	Homo sapiens	ACTB_HUMAN;HS90A_HUMAN	P07900;P60709	MYH9_HUMAN;CD36_HUMAN;ACTN1_HUMAN;ACTB_HUMAN;FLNB_HUMAN;XRCC5_HUMAN;TBB6_HUMAN;PEPL_HUMAN;RSSA_HUMAN;HS90A_HUMAN;RTCB_HUMAN;LRP1_HUMAN;KINH_HUMAN;GRB2_HUMAN;FLNC_HUMAN;LDHA_HUMAN;CYC_HUMAN;EF1A1_HUMAN;VDAC2_HUMAN;HSP7C_HUMAN;SPTB2_HUMAN	P07900;P49023;P31749;P19174;16618;Q9NYA1;P06241;29108;P04792;18348;P46108;Q05397;P30530	R-HSA-5218828;R-HSA-167686;R-HSA-5218826;R-HSA-5218824;R-HSA-5218823;R-HSA-5218822;R-HSA-202127;R-HSA-5218845;R-HSA-202129;R-HSA-5218839;R-HSA-5218838;R-HSA-202137;R-HSA-5218643;R-HSA-202144;R-HSA-5218855;R-HSA-4420202;R-HSA-5357432;R-HSA-5218916;R-HSA-5218851;R-HSA-1497784;R-HSA-4420083;R-HSA-5218811;R-HSA-5218809;R-HSA-4420153;R-HSA-202111;R-HSA-3928647
R-HSA-3371571	HSF1-dependent transactivation	2	24	0	0	0.00209845	0.0242641	0.0727923	5	8	0.000620444	9606	Homo sapiens	HS90A_HUMAN;HSP7C_HUMAN	P11142;P07900			R-HSA-3371554;R-HSA-5324617;R-HSA-5082356;R-HSA-5082369;R-HSA-5082384
R-HSA-400685	Sema4D in semaphorin signaling	2	24	0	0	0.00209845	0.0242641	0.0727923	1	13	0.00100822	9606	Homo sapiens	MYH11_HUMAN;MYH9_HUMAN	P35749;P35579			R-HSA-419197
R-HSA-2995410	Nuclear Envelope (NE) Reassembly	5	78	2	222	0.00681997	0.0244543	0.0733629	8	24	0.00186133	9606	Homo sapiens	BAF_HUMAN;TBB6_HUMAN;TBA1B_HUMAN;LMNA_HUMAN	Q9BUF5;P02545-1;P02545-2;P68363;O75531	LMNA_HUMAN;VATA_HUMAN	Q9H444;Q8NC56;Q14739	R-HSA-9668419;R-HSA-2995388;R-HSA-9624800;R-HSA-9624798;R-HSA-9668415;R-HSA-9668335;R-HSA-2995376;R-HSA-9668398
R-HSA-9609736	Assembly and cell surface presentation of NMDA receptors	2	44	5	246	0.00384716	0.0244543	0.0733629	6	23	0.00178378	9606	Homo sapiens	TBB6_HUMAN;TBA1B_HUMAN	Q9BUF5;P68363	CH60_HUMAN;VTNC_HUMAN;RS8_HUMAN;DESM_HUMAN;VDAC2_HUMAN	P07196;Q14957;Q92796	R-HSA-9610627;R-HSA-9609738;R-HSA-9668218;R-HSA-9609739;R-HSA-9610408;R-HSA-9610879
R-HSA-5621481	C-type lectin receptors (CLRs)	3	174	8	432	0.0152138	0.0247711	0.0743133	13	68	0.00527377	9606	Homo sapiens	PRS7_HUMAN;PSA4_HUMAN;PSA6_HUMAN	P25789;P60900;P35998	TCPQ_HUMAN;MYH9_HUMAN;ACTN1_HUMAN;ACTB_HUMAN;FLNB_HUMAN;HS90A_HUMAN;1433B_HUMAN;CH60_HUMAN;LRP1_HUMAN;KINH_HUMAN;FLNC_HUMAN;LDHA_HUMAN;TERA_HUMAN;KTN1_HUMAN;CYC_HUMAN;HSP7C_HUMAN;SPTB2_HUMAN	Q99558;P04049;P16885;18348;Q9Y4K3;29108;Q9BXN2	R-HSA-5607735;R-HSA-5607731;R-HSA-5607751;R-HSA-5607745;R-HSA-5607747;R-HSA-5621347;R-HSA-5621356;R-HSA-5607724;R-HSA-5607758;R-HSA-5624494;R-HSA-5607721;R-HSA-5607755;R-HSA-5607722
R-HSA-8951430	RUNX3 regulates WNT signaling	0	8	5	160	0.000699484	0.0248712	0.0746137	1	5	0.000387777	9606	Homo sapiens			LMNA_HUMAN;ECHB_HUMAN;GANAB_HUMAN;HNRPC_HUMAN;XRCC6_HUMAN	P01106	R-HSA-4411357
R-HSA-179419	APC:Cdc20 mediated degradation of cell cycle proteins prior to satisfation of the cell cycle checkpoint	3	74	1	40	0.00647023	0.0249242	0.0747726	1	6	0.000465333	9606	Homo sapiens	PRS7_HUMAN;PSA4_HUMAN;PSA6_HUMAN	P25789;P60900;P35998	VDAC1_HUMAN	P06493	R-HSA-174255
R-HSA-75892	Platelet Adhesion to exposed collagen	0	15	4	100	0.00131153	0.0249242	0.0747726	1	6	0.000465333	9606	Homo sapiens			CD36_HUMAN;A2MG_HUMAN;CYC_HUMAN;HS90A_HUMAN	P07948;P06241	R-HSA-432295
R-HSA-168268	Virus Assembly and Release	0	11	5	161	0.000961791	0.0254403	0.076321	3	21	0.00162866	9606	Homo sapiens			VDAC1_HUMAN;PDIA3_HUMAN;KTN1_HUMAN;VDAC2_HUMAN;HSP7C_HUMAN	P27824;P27797;P03485	R-HSA-169921;R-HSA-195926;R-HSA-168894
R-HSA-9675135	Diseases of DNA repair	0	14	5	158	0.0012241	0.0254403	0.076321	3	27	0.002094	9606	Homo sapiens			CH60_HUMAN;FSCN1_HUMAN;DESM_HUMAN;CATB_HUMAN;HSP7C_HUMAN	P38398;P40692;P54278	R-HSA-9699163;R-HSA-5545484;R-HSA-5632958
R-HSA-392517	Rap1 signalling	1	16	3	51	0.00139897	0.0256068	0.0768204	3	7	0.000542888	9606	Homo sapiens	1433B_HUMAN	P31946	TCPQ_HUMAN;HS90A_HUMAN;1433B_HUMAN	P04049	R-HSA-392513;R-HSA-913993;R-HSA-392835
R-HSA-8949215	Mitochondrial calcium ion transport	2	23	0	6	0.00201102	0.0261594	0.0784782	1	10	0.000775555	9606	Homo sapiens	VDAC2_HUMAN;VDAC1_HUMAN	P45880;P21796			R-HSA-8949145
R-HSA-2173796	SMAD2/SMAD3:SMAD4 heterotrimer regulates transcription	0	32	9	400	0.00279794	0.02633	0.0789899	4	17	0.00131844	9606	Homo sapiens			LMNA_HUMAN;MYH9_HUMAN;ECHB_HUMAN;GANAB_HUMAN;HNRPC_HUMAN;TCPB_HUMAN;CYC_HUMAN;EF1A1_HUMAN;XRCC6_HUMAN	Q9GZV5;P01106;Q13573;O00255	R-HSA-5252001;R-HSA-2186643;R-HSA-1484099;R-HSA-2031355
R-HSA-8878171	Transcriptional regulation by RUNX1	3	208	14	856	0.0181866	0.0265949	0.0797848	19	132	0.0102373	9606	Homo sapiens	PRS7_HUMAN;PSA4_HUMAN;PSA6_HUMAN	P25789;P60900;P35998	TCPE_HUMAN;TCPQ_HUMAN;HDGF_HUMAN;ACTN4_HUMAN;ACTN1_HUMAN;HS90A_HUMAN;TCPD_HUMAN;1433B_HUMAN;TCPA_HUMAN;ATPB_HUMAN;A2MG_HUMAN;TCPB_HUMAN;GRB2_HUMAN;TCPH_HUMAN	Q13547;P51451;Q8NC69;Q07157;P46937;P12931;P04141;Q06124;P00519;Q8WXH5;Q09472	R-HSA-8936616;R-HSA-8938251;R-HSA-8938987;R-HSA-8937037;R-HSA-8937728;R-HSA-8932033;R-HSA-8956676;R-HSA-8935972;R-HSA-8937767;R-HSA-8878056;R-HSA-8935740;R-HSA-8956639;R-HSA-8937744;R-HSA-8957265;R-HSA-8937682;R-HSA-8936979;R-HSA-8956659;R-HSA-8935732;R-HSA-8955893
R-HSA-174084	Autodegradation of Cdh1 by Cdh1:APC/C	3	64	0	0	0.00559587	0.0266552	0.0799655	1	2	0.000155111	9606	Homo sapiens	PRS7_HUMAN;PSA4_HUMAN;PSA6_HUMAN	P25789;P60900;P35998			R-HSA-174058
R-HSA-1799339	SRP-dependent cotranslational protein targeting to membrane	4	113	0	0	0.00988021	0.0271379	0.0814136	5	5	0.000387777	9606	Homo sapiens	RS8_HUMAN;RSSA_HUMAN;RLA2_HUMAN;RS9_HUMAN	P62241;P46781;P08865;P05387			R-HSA-1799326;R-HSA-1799330;R-HSA-1799329;R-HSA-1799335;R-HSA-1799332
R-HSA-392518	Signal amplification	2	35	1	30	0.00306024	0.0277263	0.0817762	14	19	0.00147355	9606	Homo sapiens	GBB1_HUMAN;GNAI2_HUMAN	P04899;P62873	EF1A1_HUMAN	Q16539	R-HSA-392195;R-HSA-428961;R-HSA-428750;R-HSA-428909;R-HSA-428749;R-HSA-428941;R-HSA-392202;R-HSA-428918;R-HSA-428917;R-HSA-418581;R-HSA-418579;R-HSA-428752;R-HSA-418576;R-HSA-392187
R-HSA-1266695	Interleukin-7 signaling	0	25	5	150	0.00218589	0.0278001	0.0817762	4	26	0.00201644	9606	Homo sapiens			TCPQ_HUMAN;TCPA_HUMAN;RS9_HUMAN;GRB2_HUMAN;TCPD_HUMAN	P52333;P40763	R-HSA-451895;R-HSA-9679028;R-HSA-8983077;R-HSA-8983078
R-HSA-1980143	Signaling by NOTCH1	0	75	8	299	0.00655766	0.0278418	0.0817762	4	39	0.00302466	9606	Homo sapiens			PSA4_HUMAN;LMNA_HUMAN;ECHB_HUMAN;GANAB_HUMAN;HNRPC_HUMAN;GRB2_HUMAN;KPYM_HUMAN;XRCC6_HUMAN	Q16665;P01106;Q09472	R-HSA-1912396;R-HSA-1912394;R-HSA-1912391;R-HSA-1980067
R-HSA-6807070	PTEN Regulation	3	139	9	524	0.0121535	0.0281705	0.0817762	8	56	0.00434311	9606	Homo sapiens	PRS7_HUMAN;PSA4_HUMAN;PSA6_HUMAN	P25789;P60900;P35998	CH60_HUMAN;RD23B_HUMAN;LMNA_HUMAN;VDAC1_HUMAN;GRB2_HUMAN;PEPL_HUMAN;HS90A_HUMAN;FUBP2_HUMAN;HSP7C_HUMAN	P15336;P05412;Q9UHC7;Q93009;P14373	R-HSA-8850997;R-HSA-8851011;R-HSA-8944397;R-HSA-8944047;R-HSA-8850992;R-HSA-6807118;R-HSA-8948757;R-HSA-8948775
R-HSA-2980766	Nuclear Envelope Breakdown	3	58	1	59	0.00507126	0.028677	0.0817762	4	13	0.00100822	9606	Homo sapiens	BAF_HUMAN;LMNA_HUMAN	P02545-1;P02545-2;O75531	LRP1_HUMAN;RD23B_HUMAN	P53350;29108	R-HSA-5229194;R-HSA-2993898;R-HSA-5244669;R-HSA-2984226
R-HSA-176409	APC/C:Cdc20 mediated degradation of mitotic proteins	3	76	1	44	0.0066451	0.028677	0.0817762	3	13	0.00100822	9606	Homo sapiens	PRS7_HUMAN;PSA4_HUMAN;PSA6_HUMAN	P25789;P60900;P35998	VDAC1_HUMAN	P06493	R-HSA-174202;R-HSA-174255;R-HSA-174157
R-HSA-68827	CDT1 association with the CDC6:ORC:origin complex	3	59	0	9	0.0051587	0.02882	0.0817762	1	3	0.000232666	9606	Homo sapiens	PRS7_HUMAN;PSA4_HUMAN;PSA6_HUMAN	P25789;P60900;P35998			R-HSA-68825
R-HSA-176814	Activation of APC/C and APC/C:Cdc20 mediated degradation of mitotic proteins	3	77	2	100	0.00673253	0.0290304	0.0817762	4	15	0.00116333	9606	Homo sapiens	PRS7_HUMAN;PSA4_HUMAN;PSA6_HUMAN	P25789;P60900;P35998	RD23B_HUMAN;VDAC1_HUMAN	P53350;P06493	R-HSA-174119;R-HSA-174202;R-HSA-174255;R-HSA-174157
R-HSA-5628897	TP53 Regulates Metabolic Genes	2	88	4	95	0.00769433	0.0290304	0.0817762	7	34	0.00263689	9606	Homo sapiens	CYC_HUMAN;1433B_HUMAN	P31946;P99999	ACTN1_HUMAN;A2MG_HUMAN;HS90A_HUMAN;1433B_HUMAN	P49815;P10599	R-HSA-198609;R-HSA-5632738;R-HSA-5632732;R-HSA-165179;R-HSA-163214;R-HSA-3341343;R-HSA-73646
R-HSA-77285	Beta oxidation of myristoyl-CoA to lauroyl-CoA	1	3	0	0	0.000262307	0.0294128	0.0817762	3	4	0.000310222	9606	Homo sapiens	ECHB_HUMAN	P55084			R-HSA-77283;R-HSA-77271;R-HSA-77277
R-HSA-77305	Beta oxidation of palmitoyl-CoA to myristoyl-CoA	1	3	0	0	0.000262307	0.0294128	0.0817762	3	4	0.000310222	9606	Homo sapiens	ECHB_HUMAN	P55084			R-HSA-77301;R-HSA-77303;R-HSA-77304
R-HSA-173599	Formation of the active cofactor, UDP-glucuronate	1	3	0	0	0.000262307	0.0294128	0.0817762	1	3	0.000232666	9606	Homo sapiens	UGDH_HUMAN	O60701			R-HSA-173597
R-HSA-187687	Signalling to ERKs	2	36	1	35	0.00314768	0.0299364	0.0817762	11	32	0.00248177	9606	Homo sapiens	GRB2_HUMAN;1433B_HUMAN	P31946;P62993-1	GRB2_HUMAN	Q13905	R-HSA-5685366;R-HSA-170978;R-HSA-5686071;R-HSA-9610163;R-HSA-9612980;R-HSA-170965;R-HSA-9610154;R-HSA-9610152;R-HSA-9610153;R-HSA-9610156;R-HSA-169901
R-HSA-888590	GABA synthesis, release, reuptake and degradation	1	19	6	218	0.00166127	0.0300441	0.0817762	2	9	0.000697999	9606	Homo sapiens	HSP7C_HUMAN	P11142	LRP1_HUMAN;HSP74_HUMAN;ACTB_HUMAN;GRB2_HUMAN;LDHA_HUMAN;HS90A_HUMAN;HSP7C_HUMAN	29108;P11142	R-HSA-888589;R-HSA-917744
R-HSA-975956	Nonsense Mediated Decay (NMD) independent of the Exon Junction Complex (EJC)	4	96	0	25	0.00839381	0.0302671	0.0817762	1	1	7.75555e-05	9606	Homo sapiens	RS8_HUMAN;RSSA_HUMAN;RLA2_HUMAN;RS9_HUMAN	P62241;P46781;P08865;P05387			R-HSA-927789
R-HSA-8856688	Golgi-to-ER retrograde transport	4	137	2	111	0.0119787	0.0311273	0.0817762	6	18	0.001396	9606	Homo sapiens	CAZA2_HUMAN;TBB6_HUMAN;KINH_HUMAN;TBA1B_HUMAN	Q9BUF5;P68363;P33176;P47755	HS90A_HUMAN;1433B_HUMAN	Q92538;P43034	R-HSA-6811415;R-HSA-8849350;R-HSA-6811426;R-HSA-6811423;R-HSA-6811418;R-HSA-8849353
R-HSA-69563	p53-Dependent G1 DNA Damage Response	3	66	4	182	0.00577074	0.0311273	0.0817762	6	22	0.00170622	9606	Homo sapiens	PRS7_HUMAN;PSA4_HUMAN;PSA6_HUMAN	P25789;P60900;P35998	NUCL_HUMAN;TERA_HUMAN;PRS7_HUMAN;EF1A1_HUMAN	P38936;O96017;Q00987	R-HSA-6804741;R-HSA-6803411;R-HSA-69685;R-HSA-349426;R-HSA-6804955;R-HSA-264458
R-HSA-69580	p53-Dependent G1/S DNA damage checkpoint	3	66	4	182	0.00577074	0.0311273	0.0817762	6	22	0.00170622	9606	Homo sapiens	PRS7_HUMAN;PSA4_HUMAN;PSA6_HUMAN	P25789;P60900;P35998	NUCL_HUMAN;TERA_HUMAN;PRS7_HUMAN;EF1A1_HUMAN	P38936;O96017;Q00987	R-HSA-6804741;R-HSA-6803411;R-HSA-69685;R-HSA-349426;R-HSA-6804955;R-HSA-264458
R-HSA-1257604	PIP3 activates AKT signaling	4	279	12	732	0.0243945	0.0317535	0.0817762	15	86	0.00666977	9606	Homo sapiens	GRB2_HUMAN;PRS7_HUMAN;PSA4_HUMAN;PSA6_HUMAN	P62993-1;P25789;P60900;P35998	NUCL_HUMAN;RD23B_HUMAN;LMNA_HUMAN;MYH9_HUMAN;ACTN1_HUMAN;ACTB_HUMAN;FLNB_HUMAN;PEPL_HUMAN;HS90A_HUMAN;FUBP2_HUMAN;1433B_HUMAN;CH60_HUMAN;KINH_HUMAN;VDAC1_HUMAN;GRB2_HUMAN;FLNC_HUMAN;LDHA_HUMAN;EF1A1_HUMAN;HSP7C_HUMAN;SPTB2_HUMAN	P05412;O15111;P31749;Q92934;16618;Q93009;Q00987;18348;P15336;P49815;Q9UHC7;P14373;Q96B36	R-HSA-8851011;R-HSA-198599;R-HSA-8944397;R-HSA-8944047;R-HSA-198347;R-HSA-6807118;R-HSA-200143;R-HSA-8948775;R-HSA-198611;R-HSA-2316434;R-HSA-8850997;R-HSA-198609;R-HSA-6811504;R-HSA-8850992;R-HSA-8948757
R-HSA-202040	G-protein activation	2	28	0	0	0.00244819	0.0321881	0.0817762	6	6	0.000465333	9606	Homo sapiens	GBB1_HUMAN;GNAI2_HUMAN	P04899;P62873			R-HSA-167408;R-HSA-167415;R-HSA-167429;R-HSA-167419;R-HSA-167433;R-HSA-112271
R-HSA-400042	Adrenaline,noradrenaline inhibits insulin secretion	2	28	0	0	0.00244819	0.0321881	0.0817762	5	6	0.000465333	9606	Homo sapiens	GBB1_HUMAN;GNAI2_HUMAN	P04899;P62873			R-HSA-400037;R-HSA-400097;R-HSA-400046;R-HSA-400063;R-HSA-400092
R-HSA-4641257	Degradation of AXIN	3	55	0	17	0.00480895	0.0322369	0.0817762	2	8	0.000620444	9606	Homo sapiens	PRS7_HUMAN;PSA4_HUMAN;PSA6_HUMAN	P25789;P60900;P35998			R-HSA-3640874;R-HSA-4641256
R-HSA-8983711	OAS antiviral response	0	10	3	60	0.000874355	0.0322369	0.0817762	2	15	0.00116333	9606	Homo sapiens			ACTN1_HUMAN;FLNB_HUMAN;GRB2_HUMAN	P00973;P21333	R-HSA-8985123;R-HSA-8983671
R-HSA-8943724	Regulation of PTEN gene transcription	0	60	5	120	0.00524613	0.0322554	0.0817762	2	15	0.00116333	9606	Homo sapiens			CH60_HUMAN;VDAC1_HUMAN;HS90A_HUMAN;FUBP2_HUMAN;HSP7C_HUMAN	P15336;P05412	R-HSA-8944397;R-HSA-8944047
R-HSA-8936459	RUNX1 regulates genes involved in megakaryocyte differentiation and platelet function	0	66	8	314	0.00577074	0.0333052	0.0817762	5	33	0.00255933	9606	Homo sapiens			TCPE_HUMAN;TCPQ_HUMAN;HDGF_HUMAN;TCPA_HUMAN;TCPB_HUMAN;GRB2_HUMAN;TCPH_HUMAN;TCPD_HUMAN	Q13547;Q09472	R-HSA-8936616;R-HSA-8935740;R-HSA-8937037;R-HSA-8936979;R-HSA-8935732
R-HSA-446652	Interleukin-1 family signaling	3	141	8	498	0.0123284	0.0339285	0.0817762	10	80	0.00620444	9606	Homo sapiens	PRS7_HUMAN;PSA4_HUMAN;PSA6_HUMAN	P25789;P60900;P35998	RS9_HUMAN;MVP_HUMAN;GRB2_HUMAN;TERA_HUMAN;K2C8_HUMAN;FBLN1_HUMAN;CYC_HUMAN;HS90A_HUMAN	Q9H0E2;P40763;Q9Y6K9;O15111;P84022;Q9Y4K3	R-HSA-507719;R-HSA-446868;R-HSA-5609665;R-HSA-209061;R-HSA-446862;R-HSA-446894;R-HSA-9009072;R-HSA-450173;R-HSA-9008692;R-HSA-9009910
R-HSA-5689880	Ub-specific processing proteases	6	205	2	183	0.0179243	0.0342062	0.0817762	4	40	0.00310222	9606	Homo sapiens	PRS7_HUMAN;VDAC2_HUMAN;UBP5_HUMAN;PSA4_HUMAN;PSA6_HUMAN;VDAC1_HUMAN	P45880;P25789;P45974;P60900;P35998;P21796	S10AA_HUMAN;ACTN1_HUMAN	O75604	R-HSA-5689972;R-HSA-5689539;R-HSA-5690152;R-HSA-5696872
R-HSA-2730905	Role of LAT2/NTAL/LAB on calcium mobilization	1	102	3	21	0.00891842	0.0344667	0.0817762	5	7	0.000542888	9606	Homo sapiens	GRB2_HUMAN	P62993-1	KINH_HUMAN;MYH9_HUMAN;ACTN1_HUMAN;ACTB_HUMAN;GRB2_HUMAN;FLNB_HUMAN;FLNC_HUMAN;LDHA_HUMAN;RSSA_HUMAN;1433B_HUMAN;SPTB2_HUMAN	Q9UQC2;18348;16618	R-HSA-2730842;R-HSA-2730860;R-HSA-2730848;R-HSA-2730837;R-HSA-2730870
R-HSA-5658442	Regulation of RAS by GAPs	3	69	0	4	0.00603305	0.0346273	0.0817762	1	5	0.000387777	9606	Homo sapiens	PRS7_HUMAN;PSA4_HUMAN;PSA6_HUMAN	P25789;P60900;P35998			R-HSA-5658430
R-HSA-8863795	Downregulation of ERBB2 signaling	1	32	5	153	0.00279794	0.0356962	0.0817762	5	14	0.00108578	9606	Homo sapiens	HS90A_HUMAN	P07900	LMNA_HUMAN;A2MG_HUMAN;HS90A_HUMAN;HSP7C_HUMAN;1433B_HUMAN	Q9UNE7;P40818	R-HSA-1918092;R-HSA-1918095;R-HSA-1358791;R-HSA-1358797;R-HSA-1358795
R-HSA-438064	Post NMDA receptor activation events	2	84	4	162	0.00734458	0.0357144	0.0817762	5	39	0.00302466	9606	Homo sapiens	TBB6_HUMAN;TBA1B_HUMAN	Q9BUF5;P68363	LRP1_HUMAN;ACTN1_HUMAN;ACTB_HUMAN;HNRPC_HUMAN;HS90A_HUMAN	P52292;P12931;P10636-8;29108	R-HSA-9619542;R-HSA-9619127;R-HSA-9612085;R-HSA-9619515;R-HSA-112282
R-HSA-174154	APC/C:Cdc20 mediated degradation of Securin	3	68	0	4	0.00594562	0.035856	0.0817762	1	3	0.000232666	9606	Homo sapiens	PRS7_HUMAN;PSA4_HUMAN;PSA6_HUMAN	P25789;P60900;P35998			R-HSA-174202
R-HSA-2559584	Formation of Senescence-Associated Heterochromatin Foci (SAHF)	0	16	4	113	0.00139897	0.0362367	0.0817762	1	2	0.000155111	9606	Homo sapiens			LMNA_HUMAN;LMNA_HUMAN;LMNA_HUMAN;GRB2_HUMAN	P20700;P06400	R-HSA-4647594
R-HSA-2022854	Keratan sulfate biosynthesis	2	28	0	2	0.00244819	0.03648	0.0817762	8	9	0.000697999	9606	Homo sapiens	PRELP_HUMAN;MIME_HUMAN	P51888;P20774			R-HSA-2046175;R-HSA-2046222;R-HSA-2025724;R-HSA-2046285;R-HSA-2046298;R-HSA-2025723;R-HSA-2046265;R-HSA-2046180
R-HSA-879415	Advanced glycosylation endproduct receptor signaling	1	13	1	19	0.00113666	0.03648	0.0817762	2	4	0.000310222	9606	Homo sapiens	CAZA2_HUMAN	P47755	GRB2_HUMAN	Q15109	R-HSA-879377;R-HSA-879411
R-HSA-174437	Removal of the Flap Intermediate from the C-strand	0	17	2	20	0.0014864	0.03648	0.0817762	1	4	0.000310222	9606	Homo sapiens			XRCC5_HUMAN;XRCC6_HUMAN	Q14191	R-HSA-174446
R-HSA-4411364	Binding of TCF/LEF:CTNNB1 to target gene promoters	0	8	5	176	0.000699484	0.0371336	0.0817762	1	4	0.000310222	9606	Homo sapiens			LMNA_HUMAN;ECHB_HUMAN;GANAB_HUMAN;HNRPC_HUMAN;XRCC6_HUMAN	P01106	R-HSA-4411357
R-HSA-1834949	Cytosolic sensors of pathogen-associated DNA	2	63	8	335	0.00550844	0.0374901	0.0817762	6	49	0.00380022	9606	Homo sapiens	XRCC5_HUMAN;XRCC6_HUMAN	P13010;P12956	HDGF_HUMAN;KPYM_HUMAN;ACTN4_HUMAN;A2MG_HUMAN;KPYM_HUMAN;XRCC5_HUMAN;HS90A_HUMAN;XRCC6_HUMAN	P78527;P35222	R-HSA-1834939;R-HSA-3134904;R-HSA-3134901;R-HSA-3134821;R-HSA-3134883;R-HSA-3134914
R-HSA-445095	Interaction between L1 and Ankyrins	2	31	0	0	0.0027105	0.038704	0.0817762	2	4	0.000310222	9606	Homo sapiens	SPTB2_HUMAN;ACTB_HUMAN	P60709;Q01082			R-HSA-392751;R-HSA-373739
R-HSA-174414	Processive synthesis on the C-strand of the telomere	0	19	2	20	0.00166127	0.038704	0.0817762	1	7	0.000542888	9606	Homo sapiens			XRCC5_HUMAN;XRCC6_HUMAN	Q14191	R-HSA-174446
R-HSA-140877	Formation of Fibrin Clot (Clotting Cascade)	4	39	3	96	0.00340999	0.0389887	0.0817762	12	61	0.00473088	9606	Homo sapiens	ANT3_HUMAN;FIBA_HUMAN;A2MG_HUMAN;FIBB_HUMAN	P02671;P01008;P02675;P01023	LRP1_HUMAN;FIBA_HUMAN;FIBB_HUMAN;ANT3_HUMAN	P02675;P01008;29108;P02671	R-HSA-158419;R-HSA-140851;R-HSA-140806;R-HSA-140870;R-HSA-140791;R-HSA-140599;R-HSA-158340;R-HSA-140842;R-HSA-140872;R-HSA-140696;R-HSA-140840;R-HSA-158137
R-HSA-9665230	Drug resistance in ERBB2 KD mutants	1	4	0	0	0.000349742	0.0390245	0.0817762	8	8	0.000620444	9606	Homo sapiens	HS90A_HUMAN	P07900			R-HSA-9665315;R-HSA-9665232;R-HSA-9665280;R-HSA-9665286;R-HSA-9665284;R-HSA-9665304;R-HSA-9665311;R-HSA-9665278
R-HSA-9652282	Drug-mediated inhibition of ERBB2 signaling	1	4	0	0	0.000349742	0.0390245	0.0817762	3	3	0.000232666	9606	Homo sapiens	HS90A_HUMAN	P07900			R-HSA-9652277;R-HSA-9652264;R-HSA-9665726
R-HSA-9665244	Resistance of ERBB2 KD mutants to sapitinib	1	4	0	0	0.000349742	0.0390245	0.0817762	1	1	7.75555e-05	9606	Homo sapiens	HS90A_HUMAN	P07900			R-HSA-9665304
R-HSA-9665245	Resistance of ERBB2 KD mutants to tesevatinib	1	4	0	0	0.000349742	0.0390245	0.0817762	1	1	7.75555e-05	9606	Homo sapiens	HS90A_HUMAN	P07900			R-HSA-9665315
R-HSA-9665251	Resistance of ERBB2 KD mutants to lapatinib	1	4	0	0	0.000349742	0.0390245	0.0817762	1	1	7.75555e-05	9606	Homo sapiens	HS90A_HUMAN	P07900			R-HSA-9665284
R-HSA-9665250	Resistance of ERBB2 KD mutants to AEE788	1	4	0	0	0.000349742	0.0390245	0.0817762	1	1	7.75555e-05	9606	Homo sapiens	HS90A_HUMAN	P07900			R-HSA-9665278
R-HSA-9665247	Resistance of ERBB2 KD mutants to osimertinib	1	4	0	0	0.000349742	0.0390245	0.0817762	1	1	7.75555e-05	9606	Homo sapiens	HS90A_HUMAN	P07900			R-HSA-9665280
R-HSA-9665246	Resistance of ERBB2 KD mutants to neratinib	1	4	0	0	0.000349742	0.0390245	0.0817762	1	1	7.75555e-05	9606	Homo sapiens	HS90A_HUMAN	P07900			R-HSA-9665286
R-HSA-9665737	Drug resistance in ERBB2 TMD/JMD mutants	1	4	0	0	0.000349742	0.0390245	0.0817762	1	1	7.75555e-05	9606	Homo sapiens	HS90A_HUMAN	P07900			R-HSA-9665708
R-HSA-9665233	Resistance of ERBB2 KD mutants to trastuzumab	1	4	0	0	0.000349742	0.0390245	0.0817762	1	1	7.75555e-05	9606	Homo sapiens	HS90A_HUMAN	P07900			R-HSA-9665232
R-HSA-9665249	Resistance of ERBB2 KD mutants to afatinib	1	4	0	0	0.000349742	0.0390245	0.0817762	1	1	7.75555e-05	9606	Homo sapiens	HS90A_HUMAN	P07900			R-HSA-9665311
R-HSA-5545483	Defective Mismatch Repair Associated With MLH1	0	2	1	3	0.000174871	0.0390245	0.0817762	1	1	7.75555e-05	9606	Homo sapiens			FSCN1_HUMAN	P54278	R-HSA-5545484
R-HSA-380615	Serotonin clearance from the synaptic cleft	1	3	0	1	0.000262307	0.0390245	0.0817762	1	3	0.000232666	9606	Homo sapiens	ALDH2_HUMAN	P05091			R-HSA-380608
R-HSA-8984722	Interleukin-35 Signalling	0	12	5	180	0.00104923	0.0393556	0.0817762	3	26	0.00201644	9606	Homo sapiens			RS9_HUMAN;VDAC1_HUMAN;GRB2_HUMAN;KTN1_HUMAN;VDAC2_HUMAN	P40763;P27824	R-HSA-8984021;R-HSA-8950740;R-HSA-8984023
R-HSA-68949	Orc1 removal from chromatin	3	71	0	10	0.00620792	0.0396754	0.0817762	1	4	0.000310222	9606	Homo sapiens	PRS7_HUMAN;PSA4_HUMAN;PSA6_HUMAN	P25789;P60900;P35998			R-HSA-68948
R-HSA-2408522	Selenoamino acid metabolism	4	118	0	10	0.0103174	0.0399319	0.0817762	2	23	0.00178378	9606	Homo sapiens	RS8_HUMAN;RSSA_HUMAN;RLA2_HUMAN;RS9_HUMAN	P62241;P46781;P08865;P05387			R-HSA-2408529;R-HSA-5333615
R-HSA-6804760	Regulation of TP53 Activity through Methylation	0	19	5	172	0.00166127	0.040114	0.0817762	4	12	0.000930665	9606	Homo sapiens			HNRPC_HUMAN;QCR1_HUMAN;GRB2_HUMAN;TCPB_HUMAN;TERA_HUMAN	O96017;Q9NQR1;O14744;Q09472	R-HSA-6804229;R-HSA-6805740;R-HSA-6804379;R-HSA-6804266
R-HSA-975138	TRAF6 mediated induction of NFkB and MAP kinases upon TLR7/8 or 9 activation	0	89	9	402	0.00778176	0.0404201	0.0817762	7	48	0.00372266	9606	Homo sapiens			CH60_HUMAN;VDAC1_HUMAN;FLNB_HUMAN;TERA_HUMAN;K2C8_HUMAN;CYC_HUMAN;HS90A_HUMAN;FUBP2_HUMAN;HSP7C_HUMAN	Q9Y6K9;P15336;P05412;O15111;Q13233;Q9Y4K3	R-HSA-450292;R-HSA-5609665;R-HSA-166869;R-HSA-168053;R-HSA-168440;R-HSA-168136;R-HSA-975185
R-HSA-5637815	Signaling by Ligand-Responsive EGFR Variants in Cancer	2	20	2	114	0.00174871	0.0408881	0.0817762	23	23	0.00178378	9606	Homo sapiens	GRB2_HUMAN;HS90A_HUMAN	P07900;P62993-1	KINH_HUMAN;MYH9_HUMAN;ACTN1_HUMAN;ACTB_HUMAN;FLNB_HUMAN;GRB2_HUMAN;FLNC_HUMAN;LDHA_HUMAN;SPTB2_HUMAN;1433B_HUMAN	18348;P19174;16618;P29353;P22681	R-HSA-1218833;R-HSA-1225947;R-HSA-1226014;R-HSA-1225950;R-HSA-1225951;R-HSA-1226012;R-HSA-1225949;R-HSA-1220610;R-HSA-1247842;R-HSA-1220611;R-HSA-1226016;R-HSA-1247841;R-HSA-1225952;R-HSA-1220614;R-HSA-1225956;R-HSA-1220612;R-HSA-1225957;R-HSA-1247844;R-HSA-1220613;R-HSA-1218824;R-HSA-1225960;R-HSA-1225961;R-HSA-1169421
R-HSA-1236382	Constitutive Signaling by Ligand-Responsive EGFR Cancer Variants	2	20	2	114	0.00174871	0.0408881	0.0817762	23	23	0.00178378	9606	Homo sapiens	GRB2_HUMAN;HS90A_HUMAN	P07900;P62993-1	KINH_HUMAN;MYH9_HUMAN;ACTN1_HUMAN;ACTB_HUMAN;FLNB_HUMAN;GRB2_HUMAN;FLNC_HUMAN;LDHA_HUMAN;SPTB2_HUMAN;1433B_HUMAN	18348;P19174;16618;P29353;P22681	R-HSA-1218833;R-HSA-1225947;R-HSA-1226014;R-HSA-1225950;R-HSA-1225951;R-HSA-1226012;R-HSA-1225949;R-HSA-1220610;R-HSA-1247842;R-HSA-1220611;R-HSA-1226016;R-HSA-1247841;R-HSA-1225952;R-HSA-1220614;R-HSA-1225956;R-HSA-1220612;R-HSA-1225957;R-HSA-1247844;R-HSA-1220613;R-HSA-1218824;R-HSA-1225960;R-HSA-1225961;R-HSA-1169421
R-HSA-3000170	Syndecan interactions	3	27	2	110	0.00236076	0.0408881	0.0817762	5	15	0.00116333	9606	Homo sapiens	ACTN1_HUMAN;VTNC_HUMAN;CO3A1_HUMAN	P04004;P02461;P12814	KINH_HUMAN;MYH9_HUMAN;ACTN1_HUMAN;ACTB_HUMAN;FLNB_HUMAN;FLNC_HUMAN;LDHA_HUMAN;PCOC1_HUMAN;SPTB2_HUMAN	18348;P07996;P12814	R-HSA-2731147;R-HSA-2681675;R-HSA-2731149;R-HSA-2731075;R-HSA-2731122
R-HSA-1971475	A tetrasaccharide linker sequence is required for GAG synthesis	2	26	0	6	0.00227332	0.0409783	0.0819566	5	5	0.000387777	9606	Homo sapiens	PGS1_HUMAN;CSPG2_HUMAN	P21810;P13611			R-HSA-1889981;R-HSA-9638064;R-HSA-1889978;R-HSA-1878002;R-HSA-1889955
R-HSA-68875	Mitotic Prophase	3	119	3	139	0.0104048	0.0413713	0.0827425	8	34	0.00263689	9606	Homo sapiens	BAF_HUMAN;LMNA_HUMAN	P02545-1;P02545-2;O75531	LRP1_HUMAN;RD23B_HUMAN;HNRPC_HUMAN;GRB2_HUMAN	P53350;Q9NQR1;29108;P06400	R-HSA-2172194;R-HSA-5229194;R-HSA-2301205;R-HSA-2993898;R-HSA-2172666;R-HSA-5244669;R-HSA-2294590;R-HSA-2984226
R-HSA-9664420	Killing mechanisms	0	12	4	121	0.00104923	0.0418572	0.0837145	1	9	0.000697999	9606	Homo sapiens			CH60_HUMAN;HS90A_HUMAN;FUBP2_HUMAN;HSP7C_HUMAN	P05412	R-HSA-9673789
R-HSA-9673324	WNT5:FZD7-mediated leishmania damping	0	12	4	121	0.00104923	0.0418572	0.0837145	1	9	0.000697999	9606	Homo sapiens			CH60_HUMAN;HS90A_HUMAN;FUBP2_HUMAN;HSP7C_HUMAN	P05412	R-HSA-9673789
R-HSA-199991	Membrane Trafficking	11	635	21	1446	0.0555216	0.0420633	0.0841265	60	219	0.0169846	9606	Homo sapiens	GRB2_HUMAN;MYO1C_HUMAN;CAZA2_HUMAN;TBB6_HUMAN;KINH_HUMAN;SPTB2_HUMAN;1433B_HUMAN;ACTB_HUMAN;TBA1B_HUMAN;HSP7C_HUMAN;MYH9_HUMAN	Q9BUF5;P11142;P31946;P60709;P62993-1;P68363;P33176;Q01082;P35579;P47755;O00159	KPYM_HUMAN;ACTN4_HUMAN;CD36_HUMAN;1433B_HUMAN;TBA1B_HUMAN;KINH_HUMAN;PDIA6_HUMAN;LDHA_HUMAN;SAMP_HUMAN;HSP7C_HUMAN;NUCL_HUMAN;MYH9_HUMAN;ACTN1_HUMAN;ACTB_HUMAN;K1C14_HUMAN;PDIA3_HUMAN;FLNB_HUMAN;HS90A_HUMAN;CH60_HUMAN;PLEC_HUMAN;RS8_HUMAN;GRB2_HUMAN;TERA_HUMAN;ENPL_HUMAN;FLNC_HUMAN;CYC_HUMAN;EF1A1_HUMAN;SPTB2_HUMAN	P50570;Q07157;Q92538;Q15843;P43034;P49407;O14964;P98082;P63027;P05067;18348;P27958;Q9BZE9;P35579;16851	R-HSA-8868230;R-HSA-5229132;R-HSA-8868236;R-HSA-1445149;R-HSA-8854290;R-HSA-2316347;R-HSA-8871194;R-HSA-2316349;R-HSA-8871193;R-HSA-190877;R-HSA-6807877;R-HSA-6807875;R-HSA-8867756;R-HSA-8868651;R-HSA-8867754;R-HSA-8868648;R-HSA-8868661;R-HSA-196017;R-HSA-8868660;R-HSA-8868659;R-HSA-376369;R-HSA-350769;R-HSA-190519;R-HSA-8868658;R-HSA-432688;R-HSA-196026;R-HSA-8869438;R-HSA-190520;R-HSA-5671702;R…
R-HSA-179812	GRB2 events in EGFR signaling	1	14	1	21	0.0012241	0.0433019	0.0866037	3	3	0.000232666	9606	Homo sapiens	GRB2_HUMAN	P62993-1	GRB2_HUMAN	Q07889	R-HSA-177938;R-HSA-109813;R-HSA-177943
R-HSA-8964315	G beta:gamma signalling through BTK	1	18	1	16	0.00157384	0.0433019	0.0866037	3	3	0.000232666	9606	Homo sapiens	GBB1_HUMAN	P62873	GRB2_HUMAN;SPTB2_HUMAN	16618;Q06187	R-HSA-8964317;R-HSA-8964271;R-HSA-8964241
R-HSA-3371556	Cellular response to heat stress	5	95	2	173	0.00830637	0.0433758	0.0867515	17	29	0.00224911	9606	Homo sapiens	EF1A1_HUMAN;HSP74_HUMAN;TERA_HUMAN;HS90A_HUMAN;HSP7C_HUMAN	P11142;P07900;P68104;P55072;P34932	HS90A_HUMAN;XRCC6_HUMAN	Q96EB6;Q15185	R-HSA-3371537;R-HSA-5251955;R-HSA-5082409;R-HSA-5251959;R-HSA-5324632;R-HSA-5082369;R-HSA-3371518;R-HSA-3371586;R-HSA-3371554;R-HSA-3371591;R-HSA-5251942;R-HSA-5324617;R-HSA-3371467;R-HSA-5082356;R-HSA-5252041;R-HSA-5082384;R-HSA-5252079
R-HSA-69017	CDK-mediated phosphorylation and removal of Cdc6	3	73	0	5	0.00638279	0.0436928	0.0873855	1	4	0.000310222	9606	Homo sapiens	PRS7_HUMAN;PSA4_HUMAN;PSA6_HUMAN	P25789;P60900;P35998			R-HSA-69016
R-HSA-8849468	PTK6 Regulates Proteins Involved in RNA Processing	0	5	4	132	0.000437178	0.0438343	0.0876687	7	7	0.000542888	9606	Homo sapiens			TCPQ_HUMAN;TCPA_HUMAN;GRB2_HUMAN;TCPD_HUMAN	Q13882;Q07666	R-HSA-8849463;R-HSA-8849042;R-HSA-8848930;R-HSA-8848993;R-HSA-8848975;R-HSA-8848939;R-HSA-8849032
R-HSA-162587	HIV Life Cycle	3	165	7	329	0.0144269	0.04474	0.0894801	20	116	0.00899643	9606	Homo sapiens	BAF_HUMAN;XRCC5_HUMAN;XRCC6_HUMAN	P13010;P12956;O75531	ATPB_HUMAN;GANAB_HUMAN;ECHB_HUMAN;PDIA3_HUMAN;GRB2_HUMAN;BAF_HUMAN;VDAC2_HUMAN	P04578;Q8WUM4;P62937;O75531;P05919	R-HSA-164514;R-HSA-8951690;R-HSA-175174;R-HSA-175108;R-HSA-164522;R-HSA-3149432;R-HSA-3149433;R-HSA-175177;R-HSA-164845;R-HSA-175117;R-HSA-175250;R-HSA-3149440;R-HSA-3159232;R-HSA-175258;R-HSA-173115;R-HSA-171291;R-HSA-162590;R-HSA-174494;R-HSA-3149454;R-HSA-174493
R-HSA-5690714	CD22 mediated BCR regulation	1	70	3	66	0.00612049	0.0448423	0.0896846	3	4	0.000310222	9606	Homo sapiens	IGHM_HUMAN	P01871	CD36_HUMAN;A2MG_HUMAN;GRB2_HUMAN	P07948;P29350	R-HSA-5690740;R-HSA-5690702;R-HSA-5690701
R-HSA-9006925	Intracellular signaling by second messengers	4	319	13	830	0.0278919	0.0451923	0.0903845	18	114	0.00884132	9606	Homo sapiens	GRB2_HUMAN;PRS7_HUMAN;PSA4_HUMAN;PSA6_HUMAN	P62993-1;P25789;P60900;P35998	NUCL_HUMAN;RD23B_HUMAN;LMNA_HUMAN;MYH9_HUMAN;ACTN1_HUMAN;ACTB_HUMAN;HNRPC_HUMAN;FLNB_HUMAN;PEPL_HUMAN;HS90A_HUMAN;FUBP2_HUMAN;1433B_HUMAN;CH60_HUMAN;LRP1_HUMAN;KINH_HUMAN;VDAC1_HUMAN;GRB2_HUMAN;FLNC_HUMAN;LDHA_HUMAN;EF1A1_HUMAN;HSP7C_HUMAN;SPTB2_HUMAN	P05412;O15111;P31749;Q92934;P19174;16618;P52292;Q93009;Q00987;29108;18348;P15336;P49815;Q9UHC7;P14373;Q96B36	R-HSA-167686;R-HSA-8851011;R-HSA-198599;R-HSA-9619127;R-HSA-8944397;R-HSA-8944047;R-HSA-198347;R-HSA-6807118;R-HSA-200143;R-HSA-8948775;R-HSA-198611;R-HSA-2316434;R-HSA-8850997;R-HSA-198609;R-HSA-6811504;R-HSA-8850992;R-HSA-112282;R-HSA-8948757
R-HSA-1592230	Mitochondrial biogenesis	5	96	5	391	0.00839381	0.0462464	0.0924927	11	36	0.002792	9606	Homo sapiens	IDHP_HUMAN;CYC_HUMAN;ATPA_HUMAN;DHE3_HUMAN;ATPB_HUMAN	P25705;P99999;P00367;P48735;P06576	CH60_HUMAN;VDAC1_HUMAN;QCR1_HUMAN;PEPL_HUMAN;ATPA_HUMAN	P13196;P15336;Q06547-2;P38646;Q9NTG7;P06576	R-HSA-5688294;R-HSA-8949609;R-HSA-5688276;R-HSA-8949580;R-HSA-1592238;R-HSA-1605535;R-HSA-5688289;R-HSA-1592240;R-HSA-1368140;R-HSA-1592231;R-HSA-1592247
R-HSA-8940973	RUNX2 regulates osteoblast differentiation	0	25	6	237	0.00218589	0.0468503	0.0937006	8	24	0.00186133	9606	Homo sapiens			PDIA3_HUMAN;TCPB_HUMAN;GRB2_HUMAN;ENPL_HUMAN;SERPH_HUMAN;1433B_HUMAN	P02452;Q9GZV5;P46937;P06400;P00519	R-HSA-8937864;R-HSA-8985227;R-HSA-8937820;R-HSA-8985644;R-HSA-8937856;R-HSA-2064932;R-HSA-8937844;R-HSA-8985460
R-HSA-162906	HIV Infection	6	248	11	822	0.021684	0.0469533	0.0939066	32	159	0.0123313	9606	Homo sapiens	BAF_HUMAN;PRS7_HUMAN;XRCC5_HUMAN;PSA4_HUMAN;XRCC6_HUMAN;PSA6_HUMAN	P13010;P12956;P25789;O75531;P60900;P35998	LMNA_HUMAN;ATPB_HUMAN;GANAB_HUMAN;ECHB_HUMAN;PDIA3_HUMAN;FLNB_HUMAN;GRB2_HUMAN;BAF_HUMAN;CYC_HUMAN;HS90A_HUMAN;VDAC2_HUMAN	P06239;P04578;P63000;Q8WUM4;P52294;P62937;O75531;P06241;Q13177;P50750;P05919	R-HSA-167235;R-HSA-8951690;R-HSA-175174;R-HSA-175108;R-HSA-3149432;R-HSA-3149433;R-HSA-175177;R-HSA-180622;R-HSA-167566;R-HSA-164943;R-HSA-175117;R-HSA-200908;R-HSA-175250;R-HSA-180627;R-HSA-180630;R-HSA-175258;R-HSA-171291;R-HSA-162590;R-HSA-174494;R-HSA-180573;R-HSA-174493;R-HSA-164514;R-HSA-164522;R-HSA-164845;R-HSA-3149440;R-HSA-3159232;R-HSA-173115;R-HSA-180603;R-HSA-200954;R-HSA-200952;R-HS…
R-HSA-975871	MyD88 cascade initiated on plasma membrane	0	85	9	426	0.00743202	0.0477863	0.0955726	8	58	0.00449822	9606	Homo sapiens			CH60_HUMAN;VDAC1_HUMAN;FLNB_HUMAN;TERA_HUMAN;K2C8_HUMAN;CYC_HUMAN;HS90A_HUMAN;FUBP2_HUMAN;HSP7C_HUMAN	Q9Y6K9;P15336;P05412;O15111;Q13233;Q9Y4K3	R-HSA-450292;R-HSA-5609665;R-HSA-166869;R-HSA-168053;R-HSA-168440;R-HSA-168136;R-HSA-936963;R-HSA-975857
R-HSA-9031528	NR1H2 & NR1H3 regulate gene expression linked to triglyceride lipolysis in adipose	1	5	0	0	0.000437178	0.0485416	0.0970833	1	2	0.000155111	9606	Homo sapiens	PLIN1_HUMAN	O60240			R-HSA-9608048
R-HSA-9013418	RHOBTB2 GTPase cycle	1	5	0	0	0.000437178	0.0485416	0.0970833	1	2	0.000155111	9606	Homo sapiens	HS90A_HUMAN	P07900			R-HSA-9018785
R-HSA-77350	Beta oxidation of hexanoyl-CoA to butanoyl-CoA	1	5	0	0	0.000437178	0.0485416	0.0970833	1	4	0.000310222	9606	Homo sapiens	ECHB_HUMAN	P55084			R-HSA-77321
R-HSA-77348	Beta oxidation of octanoyl-CoA to hexanoyl-CoA	1	5	0	0	0.000437178	0.0485416	0.0970833	1	4	0.000310222	9606	Homo sapiens	ECHB_HUMAN	P55084			R-HSA-77329
R-HSA-77310	Beta oxidation of lauroyl-CoA to decanoyl-CoA-CoA	1	5	0	0	0.000437178	0.0485416	0.0970833	1	4	0.000310222	9606	Homo sapiens	ECHB_HUMAN	P55084			R-HSA-77309
R-HSA-912631	Regulation of signaling by CBL	1	22	2	67	0.00192358	0.0493523	0.0987046	7	7	0.000542888	9606	Homo sapiens	GRB2_HUMAN	P62993-1	GRB2_HUMAN;1433B_HUMAN	P15498;Q8WV28;Q13905;P22681	R-HSA-879917;R-HSA-912734;R-HSA-912629;R-HSA-912724;R-HSA-912727;R-HSA-912790;R-HSA-912627
R-HSA-5663213	RHO GTPases Activate WASPs and WAVEs	2	36	1	54	0.00314768	0.0493523	0.0987046	7	10	0.000775555	9606	Homo sapiens	GRB2_HUMAN;ACTB_HUMAN	P60709;P62993-1	KINH_HUMAN;MYH9_HUMAN;ACTN1_HUMAN;ACTB_HUMAN;FLNB_HUMAN;FLNC_HUMAN;LDHA_HUMAN;SPTB2_HUMAN;1433B_HUMAN	18348;16618;P00519	R-HSA-2130194;R-HSA-2197698;R-HSA-2029466;R-HSA-442592;R-HSA-2197691;R-HSA-2197690;R-HSA-2029473
R-HSA-8964043	Plasma lipoprotein clearance	0	33	3	57	0.00288537	0.0493523	0.0987046	1	34	0.00263689	9606	Homo sapiens			FIBA_HUMAN;HPT_HUMAN;FBLN1_HUMAN	P02647	R-HSA-264848
R-HSA-168142	Toll Like Receptor 10 (TLR10) Cascade	0	85	9	430	0.00743202	0.04936	0.09872	8	59	0.00457577	9606	Homo sapiens			CH60_HUMAN;VDAC1_HUMAN;FLNB_HUMAN;TERA_HUMAN;K2C8_HUMAN;CYC_HUMAN;HS90A_HUMAN;FUBP2_HUMAN;HSP7C_HUMAN	Q9Y6K9;P15336;P05412;O15111;Q13233;Q9Y4K3	R-HSA-450292;R-HSA-5609665;R-HSA-166869;R-HSA-168053;R-HSA-168440;R-HSA-168136;R-HSA-936963;R-HSA-975857
R-HSA-168176	Toll Like Receptor 5 (TLR5) Cascade	0	85	9	430	0.00743202	0.0498921	0.0997842	8	59	0.00457577	9606	Homo sapiens			CH60_HUMAN;VDAC1_HUMAN;FLNB_HUMAN;TERA_HUMAN;K2C8_HUMAN;CYC_HUMAN;HS90A_HUMAN;FUBP2_HUMAN;HSP7C_HUMAN	Q9Y6K9;P15336;P05412;O15111;Q13233;Q9Y4K3	R-HSA-450292;R-HSA-5609665;R-HSA-166869;R-HSA-168053;R-HSA-168440;R-HSA-168136;R-HSA-936963;R-HSA-975857
R-HSA-1234174	Cellular response to hypoxia	3	75	3	140	0.00655766	0.0499087	0.0998173	4	20	0.00155111	9606	Homo sapiens	PRS7_HUMAN;PSA4_HUMAN;PSA6_HUMAN	P25789;P60900;P35998	PSA4_HUMAN;GRB2_HUMAN;KPYM_HUMAN	Q16665;Q09472	R-HSA-1234177;R-HSA-1234167;R-HSA-1234181;R-HSA-1234159
R-HSA-1638074	Keratan sulfate/keratin metabolism	2	34	0	2	0.00297281	0.0505558	0.101112	10	16	0.00124089	9606	Homo sapiens	PRELP_HUMAN;MIME_HUMAN	P51888;P20774			R-HSA-2046239;R-HSA-2046175;R-HSA-2046222;R-HSA-2025724;R-HSA-2046285;R-HSA-2046298;R-HSA-2025723;R-HSA-2046265;R-HSA-1793217;R-HSA-2046180
R-HSA-5620924	Intraflagellar transport	2	54	2	109	0.00472152	0.0522596	0.104519	8	12	0.000930665	9606	Homo sapiens	TBB6_HUMAN;TBA1B_HUMAN	Q9BUF5;P68363	VINC_HUMAN;HSP7C_HUMAN	Q8TDR0;Q7Z4L5	R-HSA-5624949;R-HSA-5617829;R-HSA-5625424;R-HSA-5625426;R-HSA-5625421;R-HSA-5617820;R-HSA-5624952;R-HSA-5625416
R-HSA-349425	Autodegradation of the E3 ubiquitin ligase COP1	3	52	0	33	0.00454665	0.0523099	0.10462	1	5	0.000387777	9606	Homo sapiens	PRS7_HUMAN;PSA4_HUMAN;PSA6_HUMAN	P25789;P60900;P35998			R-HSA-264458
R-HSA-9020956	Interleukin-27 signaling	0	11	5	196	0.000961791	0.0525588	0.105118	5	20	0.00155111	9606	Homo sapiens			RS9_HUMAN;VDAC1_HUMAN;GRB2_HUMAN;KTN1_HUMAN;VDAC2_HUMAN	P40763;P27824	R-HSA-8950441;R-HSA-8950782;R-HSA-8950398;R-HSA-8950387;R-HSA-8950518
R-HSA-901042	Calnexin/calreticulin cycle	2	26	0	12	0.00227332	0.0530644	0.106129	2	11	0.00085311	9606	Homo sapiens	PDIA3_HUMAN;GANAB_HUMAN	Q14697;P30101			R-HSA-548890;R-HSA-901047
R-HSA-5210891	Uptake and function of anthrax toxins	0	16	3	73	0.00139897	0.0538202	0.10764	4	20	0.00155111	9606	Homo sapiens			GRB2_HUMAN;1433B_HUMAN;HSP7C_HUMAN	Q8WUM4;Q02750;P36507	R-HSA-5210943;R-HSA-5211340;R-HSA-5211356;R-HSA-5210947
R-HSA-5663205	Infectious disease	21	1182	31	2781	0.103349	0.0538988	0.107798	109	736	0.0570808	9606	Homo sapiens	GRB2_HUMAN;RS8_HUMAN;GBB1_HUMAN;MYO1C_HUMAN;PRS7_HUMAN;TBB6_HUMAN;GNAI2_HUMAN;XRCC5_HUMAN;PSA4_HUMAN;HS90A_HUMAN;GANAB_HUMAN;XRCC6_HUMAN;RLA2_HUMAN;RS9_HUMAN;TERA_HUMAN;BAF_HUMAN;ACTB_HUMAN;RSSA_HUMAN;TBA1B_HUMAN;PSA6_HUMAN;MYH9_HUMAN	P07900;Q14697;P12956;P04899;P60709;P46781;O75531;P68363;P35998;P35579;O00159;Q9BUF5;P13010;P62993-1;P62241;P25789;P55072;P60900;P62873;P08865;P05387	TCPQ_HUMAN;LMNA_HUMAN;FUBP2_HUMAN;RTCB_HUMAN;1433B_HUMAN;LRP1_HUMAN;KINH_HUMAN;TCPA_HUMAN;ATPB_HUMAN;VDAC1_HUMAN;ECHB_HUMAN;GANAB_HUMAN;LDHA_HUMAN;BAF_HUMAN;VDAC2_HUMAN;HSP7C_HUMAN;NUCL_HUMAN;GNAI2_HUMAN;HDGF_HUMAN;MYH9_HUMAN;ACTN1_HUMAN;ACTB_HUMAN;VATA_HUMAN;K1C14_HUMAN;PDIA3_HUMAN;FLNB_HUMAN;PEPL_HUMAN;HS90A_HUMAN;TCPD_HUMAN;CH60_HUMAN;A2MG_HUMAN;GRB2_HUMAN;TERA_HUMAN;FLNC_HUMAN;KTN1_HUMAN;CYC_…	P0C0U1;P05412;P13639;P61978;16618;P06241;P27824;O14964;P06400;P03496;P55072;Q8WUM4;O75531;P05919;P07900;P52333;P06239;P04578;P08238;P52294;P36507;P62937;Q13177;29108;Q9GZQ8;P27797;P03485;P63027;18348;P17844;P63000;Q02750;P12931;P10599;P0DTC5;P35579;P12236;P14373;P50750;P00519	R-HSA-9660819;R-HSA-8951690;R-HSA-175108;R-HSA-9666458;R-HSA-9660824;R-HSA-5210947;R-HSA-9694367;R-HSA-175117;R-HSA-9660828;R-HSA-9694364;R-HSA-9694337;R-HSA-8876948;R-HSA-9687435;R-HSA-171291;R-HSA-162590;R-HSA-5250892;R-HSA-9694390;R-HSA-9679028;R-HSA-2130194;R-HSA-5336421;R-HSA-5336420;R-HSA-9686699;R-HSA-173115;R-HSA-192830;R-HSA-167235;R-HSA-175174;R-HSA-3149432;R-HSA-3149433;R-HSA-9698265;R…
R-HSA-4641262	Disassembly of the destruction complex and recruitment of AXIN to the membrane	0	31	5	182	0.0027105	0.0543704	0.108741	1	7	0.000542888	9606	Homo sapiens			KPYM_HUMAN;ACTN4_HUMAN;A2MG_HUMAN;KPYM_HUMAN;HS90A_HUMAN	P35222	R-HSA-201685
R-HSA-975155	MyD88 dependent cascade initiated on endosome	0	90	9	435	0.0078692	0.0548526	0.109705	8	63	0.00488599	9606	Homo sapiens			CH60_HUMAN;VDAC1_HUMAN;FLNB_HUMAN;TERA_HUMAN;K2C8_HUMAN;CYC_HUMAN;HS90A_HUMAN;FUBP2_HUMAN;HSP7C_HUMAN	Q9Y6K9;P15336;P05412;O15111;Q13233;Q9Y4K3	R-HSA-450292;R-HSA-5609665;R-HSA-166869;R-HSA-168053;R-HSA-975111;R-HSA-168440;R-HSA-168136;R-HSA-975185
R-HSA-2467813	Separation of Sister Chromatids	5	191	0	27	0.0167002	0.0552897	0.110579	3	8	0.000620444	9606	Homo sapiens	PRS7_HUMAN;TBB6_HUMAN;PSA4_HUMAN;TBA1B_HUMAN;PSA6_HUMAN	Q9BUF5;P68363;P25789;P60900;P35998			R-HSA-2467809;R-HSA-2467811;R-HSA-174202
R-HSA-168181	Toll Like Receptor 7/8 (TLR7/8) Cascade	0	91	9	435	0.00795663	0.0554229	0.110846	8	66	0.00511866	9606	Homo sapiens			CH60_HUMAN;VDAC1_HUMAN;FLNB_HUMAN;TERA_HUMAN;K2C8_HUMAN;CYC_HUMAN;HS90A_HUMAN;FUBP2_HUMAN;HSP7C_HUMAN	Q9Y6K9;P15336;P05412;O15111;Q13233;Q9Y4K3	R-HSA-450292;R-HSA-5609665;R-HSA-166869;R-HSA-168053;R-HSA-975111;R-HSA-168440;R-HSA-168136;R-HSA-975185
R-HSA-389977	Post-chaperonin tubulin folding pathway	2	23	0	15	0.00201102	0.0556165	0.111233	9	9	0.000697999	9606	Homo sapiens	TBB6_HUMAN;TBA1B_HUMAN	Q9BUF5;P68363			R-HSA-389956;R-HSA-389972;R-HSA-389974;R-HSA-389969;R-HSA-389955;R-HSA-389964;R-HSA-389976;R-HSA-389963;R-HSA-389978
R-HSA-111452	Activation and oligomerization of BAK protein	0	2	2	38	0.000174871	0.0556165	0.111233	3	3	0.000232666	9606	Homo sapiens			VDAC1_HUMAN;1433B_HUMAN	Q16611;P55957	R-HSA-168848;R-HSA-139895;R-HSA-114263
R-HSA-189445	Metabolism of porphyrins	1	29	1	10	0.00253563	0.0556165	0.111233	2	33	0.00255933	9606	Homo sapiens	BLVRB_HUMAN	P30043	PRDX6_HUMAN	Q7KZN9	R-HSA-189384;R-HSA-2995334
R-HSA-2173788	Downregulation of TGF-beta receptor signaling	0	26	5	186	0.00227332	0.056218	0.112436	2	28	0.00217155	9606	Homo sapiens			LMNA_HUMAN;A2MG_HUMAN;FBLN1_HUMAN;HS90A_HUMAN;HSP7C_HUMAN	Q9UNE7;P84022	R-HSA-2187368;R-HSA-2187375
R-HSA-9665348	Signaling by ERBB2 ECD mutants	2	17	1	75	0.0014864	0.0569031	0.113806	14	15	0.00116333	9606	Homo sapiens	GRB2_HUMAN;HS90A_HUMAN	P07900;P62993-1	KINH_HUMAN;MYH9_HUMAN;ACTN1_HUMAN;ACTB_HUMAN;FLNB_HUMAN;GRB2_HUMAN;FLNC_HUMAN;LDHA_HUMAN;SPTB2_HUMAN	18348;P19174;16618;P29353	R-HSA-9665407;R-HSA-9665405;R-HSA-9665404;R-HSA-9665411;R-HSA-9665410;R-HSA-9665409;R-HSA-9665408;R-HSA-9665415;R-HSA-9665413;R-HSA-9665412;R-HSA-9665417;R-HSA-9665416;R-HSA-9665389;R-HSA-9665388
R-HSA-5627117	RHO GTPases Activate ROCKs	2	19	1	69	0.00166127	0.0569031	0.113806	3	7	0.000542888	9606	Homo sapiens	MYH11_HUMAN;MYH9_HUMAN	P35749;P35579	ACTB_HUMAN	P23528	R-HSA-419232;R-HSA-3928608;R-HSA-419197
R-HSA-140875	Common Pathway of Fibrin Clot Formation	3	22	3	71	0.00192358	0.0569031	0.113806	9	29	0.00224911	9606	Homo sapiens	ANT3_HUMAN;FIBA_HUMAN;FIBB_HUMAN	P02671;P01008;P02675	LRP1_HUMAN;FIBA_HUMAN;FIBB_HUMAN;ANT3_HUMAN	P02675;P01008;29108;P02671	R-HSA-140851;R-HSA-140806;R-HSA-140870;R-HSA-140791;R-HSA-140599;R-HSA-140842;R-HSA-140872;R-HSA-140696;R-HSA-140840
R-HSA-211945	Phase I - Functionalization of compounds	4	105	0	40	0.00918073	0.0579431	0.115886	4	97	0.00752288	9606	Homo sapiens	ALDH2_HUMAN;AL1A1_HUMAN;ADHX_HUMAN;AL3A1_HUMAN	P05091;P30838;P11766;P00352			R-HSA-71691;R-HSA-71723;R-HSA-5692237;R-HSA-5692283
R-HSA-77288	mitochondrial fatty acid beta-oxidation of unsaturated fatty acids	1	6	0	0	0.000524613	0.057965	0.11593	2	6	0.000465333	9606	Homo sapiens	ECHB_HUMAN	P55084			R-HSA-109339;R-HSA-109342
R-HSA-2142770	Synthesis of 15-eicosatetraenoic acid derivatives	1	6	0	0	0.000524613	0.057965	0.11593	1	3	0.000232666	9606	Homo sapiens	GPX4_HUMAN	P36969			R-HSA-2161791
R-HSA-77346	Beta oxidation of decanoyl-CoA to octanoyl-CoA-CoA	1	6	0	0	0.000524613	0.057965	0.11593	1	5	0.000387777	9606	Homo sapiens	ECHB_HUMAN	P55084			R-HSA-77340
R-HSA-8865999	MET activates PTPN11	1	5	1	36	0.000437178	0.0582109	0.116422	1	1	7.75555e-05	9606	Homo sapiens	GRB2_HUMAN	P62993-1	GRB2_HUMAN	Q06124	R-HSA-8865994
R-HSA-68867	Assembly of the pre-replicative complex	3	68	0	30	0.00594562	0.0584755	0.116951	1	12	0.000930665	9606	Homo sapiens	PRS7_HUMAN;PSA4_HUMAN;PSA6_HUMAN	P25789;P60900;P35998			R-HSA-68825
R-HSA-389356	CD28 co-stimulation	1	33	4	180	0.00288537	0.0590567	0.118113	6	19	0.00147355	9606	Homo sapiens	GRB2_HUMAN	P62993-1	KINH_HUMAN;MYH9_HUMAN;ACTN1_HUMAN;ACTB_HUMAN;GRB2_HUMAN;FLNB_HUMAN;FLNC_HUMAN;LDHA_HUMAN;CYC_HUMAN;HS90A_HUMAN;HSP7C_HUMAN;SPTB2_HUMAN	Q99558;P15498;18348;16618;P06241	R-HSA-389348;R-HSA-389350;R-HSA-392530;R-HSA-388814;R-HSA-389352;R-HSA-389354
R-HSA-190828	Gap junction trafficking	3	49	1	103	0.00428434	0.059118	0.118236	7	20	0.00155111	9606	Homo sapiens	TBB6_HUMAN;ACTB_HUMAN;TBA1B_HUMAN	Q9BUF5;P60709;P68363	GRB2_HUMAN	P98082	R-HSA-196017;R-HSA-190519;R-HSA-196026;R-HSA-190520;R-HSA-191737;R-HSA-190829;R-HSA-190877
R-HSA-168138	Toll Like Receptor 9 (TLR9) Cascade	0	94	9	439	0.00821894	0.0595236	0.119047	8	68	0.00527377	9606	Homo sapiens			CH60_HUMAN;VDAC1_HUMAN;FLNB_HUMAN;TERA_HUMAN;K2C8_HUMAN;CYC_HUMAN;HS90A_HUMAN;FUBP2_HUMAN;HSP7C_HUMAN	Q9Y6K9;P15336;P05412;O15111;Q13233;Q9Y4K3	R-HSA-450292;R-HSA-5609665;R-HSA-166869;R-HSA-168053;R-HSA-975111;R-HSA-168440;R-HSA-168136;R-HSA-975185
R-HSA-2644606	Constitutive Signaling by NOTCH1 PEST Domain Mutants	0	59	6	229	0.0051587	0.0599303	0.119861	3	21	0.00162866	9606	Homo sapiens			LMNA_HUMAN;ECHB_HUMAN;GANAB_HUMAN;HNRPC_HUMAN;GRB2_HUMAN;XRCC6_HUMAN	P01106;Q09472	R-HSA-2220964;R-HSA-2220985;R-HSA-2220971
R-HSA-2644602	Signaling by NOTCH1 PEST Domain Mutants in Cancer	0	59	6	229	0.0051587	0.0599303	0.119861	3	21	0.00162866	9606	Homo sapiens			LMNA_HUMAN;ECHB_HUMAN;GANAB_HUMAN;HNRPC_HUMAN;GRB2_HUMAN;XRCC6_HUMAN	P01106;Q09472	R-HSA-2220964;R-HSA-2220985;R-HSA-2220971
R-HSA-2894862	Constitutive Signaling by NOTCH1 HD+PEST Domain Mutants	0	59	6	229	0.0051587	0.0599303	0.119861	3	21	0.00162866	9606	Homo sapiens			LMNA_HUMAN;ECHB_HUMAN;GANAB_HUMAN;HNRPC_HUMAN;GRB2_HUMAN;XRCC6_HUMAN	P01106;Q09472	R-HSA-2220964;R-HSA-2220985;R-HSA-2220971
R-HSA-2894858	Signaling by NOTCH1 HD+PEST Domain Mutants in Cancer	0	59	6	229	0.0051587	0.0599303	0.119861	3	21	0.00162866	9606	Homo sapiens			LMNA_HUMAN;ECHB_HUMAN;GANAB_HUMAN;HNRPC_HUMAN;GRB2_HUMAN;XRCC6_HUMAN	P01106;Q09472	R-HSA-2220964;R-HSA-2220985;R-HSA-2220971
R-HSA-2644603	Signaling by NOTCH1 in Cancer	0	59	6	229	0.0051587	0.0599303	0.119861	3	39	0.00302466	9606	Homo sapiens			LMNA_HUMAN;ECHB_HUMAN;GANAB_HUMAN;HNRPC_HUMAN;GRB2_HUMAN;XRCC6_HUMAN	P01106;Q09472	R-HSA-2220964;R-HSA-2220985;R-HSA-2220971
R-HSA-212436	Generic Transcription Pathway	6	1258	63	4563	0.109994	0.0606237	0.120708	140	823	0.0638281	9606	Homo sapiens	CH60_HUMAN;PRS7_HUMAN;CYC_HUMAN;1433B_HUMAN;PSA4_HUMAN;PSA6_HUMAN	P31946;P25789;P99999;P60900;P35998;P10809	TCPQ_HUMAN;PSA4_HUMAN;LMNA_HUMAN;ACTN4_HUMAN;HNRPD_HUMAN;PRS7_HUMAN;TBA1B_HUMAN;1433B_HUMAN;TALDO_HUMAN;PSA6_HUMAN;EIF3I_HUMAN;KPYM_HUMAN;VDAC2_HUMAN;HSP7C_HUMAN;NUCL_HUMAN;HDGF_HUMAN;MYH9_HUMAN;QCR1_HUMAN;CATB_HUMAN;HNRPC_HUMAN;FLNB_HUMAN;RSSA_HUMAN;ATPA_HUMAN;PEPL_HUMAN;TCPD_HUMAN;MYO1C_HUMAN;CH60_HUMAN;RS8_HUMAN;ENPL_HUMAN;FLNC_HUMAN;TERA_HUMAN;GBB1_HUMAN;TCPH_HUMAN;CYC_HUMAN;XRCC6_HUMAN;SPTB2…	Q13547;P51451;Q9GZV5;P04626;P09874;P04141;Q96EB6;Q00987;O14744;P06400;P03372;P38398;Q9UNE7;Q8NC69;P49815;Q06124;P02649;P55212;O00255;P02452;Q07157;P30307;P04637;Q93009;P40692;O75604;Q99856;18348;P12931;P54252;P18031;P10599;P00519;Q8WXH5;P31947;P55957;P38936;P10721;O96017;Q9NTG7;Q92466;P62324;O14727;Q9NQR1;P35222;P56524;O43524;Q14739;Q09472;P00533;P25490;Q15831;P01106;Q13451;Q13573;Q00597;P46937;P…	R-HSA-8937864;R-HSA-9007496;R-HSA-3215152;R-HSA-8985227;R-HSA-8951951;R-HSA-8937856;R-HSA-3222072;R-HSA-9620891;R-HSA-8864395;R-HSA-8853911;R-HSA-8937369;R-HSA-9009309;R-HSA-9009308;R-HSA-2187325;R-HSA-6791291;R-HSA-6806392;R-HSA-8936616;R-HSA-9620915;R-HSA-5689972;R-HSA-8952226;R-HSA-3341343;R-HSA-6811479;R-HSA-8869558;R-HSA-69685;R-HSA-3222020;R-HSA-3700992;R-HSA-165179;R-HSA-2064932;R-HSA-8864…
R-HSA-3928663	EPHA-mediated growth cone collapse	2	29	0	11	0.00253563	0.0608465	0.120708	1	4	0.000310222	9606	Homo sapiens	MYH11_HUMAN;MYH9_HUMAN	P35749;P35579			R-HSA-3928616
R-HSA-165159	MTOR signalling	1	41	7	335	0.00358486	0.0621209	0.120708	10	29	0.00224911	9606	Homo sapiens	1433B_HUMAN	P31946	KINH_HUMAN;HNRPD_HUMAN;GRB2_HUMAN;PEPL_HUMAN;HS90A_HUMAN;EF1A1_HUMAN;1433B_HUMAN	Q04637;P49815;P31749;P31946;Q15831;O43504;Q96B36	R-HSA-165718;R-HSA-165766;R-HSA-5653936;R-HSA-377186;R-HSA-165162;R-HSA-5672828;R-HSA-380942;R-HSA-5672843;R-HSA-5672824;R-HSA-165692
R-HSA-112315	Transmission across Chemical Synapses	6	273	14	1059	0.0238699	0.0624349	0.120708	26	158	0.0122538	9606	Homo sapiens	ALDH2_HUMAN;GBB1_HUMAN;TBB6_HUMAN;GNAI2_HUMAN;TBA1B_HUMAN;HSP7C_HUMAN	Q9BUF5;P11142;P05091;P04899;P68363;P62873	ACTN1_HUMAN;ACTB_HUMAN;HNRPC_HUMAN;PEPL_HUMAN;HS90A_HUMAN;CH60_HUMAN;LRP1_HUMAN;HSP74_HUMAN;VTNC_HUMAN;RS8_HUMAN;DESM_HUMAN;GRB2_HUMAN;LDHA_HUMAN;VDAC2_HUMAN;HSP7C_HUMAN	P52292;P12931;P07196;Q9NRD5;P10636-8;29108;Q14957;P11142;Q92796	R-HSA-888589;R-HSA-9619542;R-HSA-380608;R-HSA-421007;R-HSA-392206;R-HSA-9610627;R-HSA-1013020;R-HSA-9609738;R-HSA-9609739;R-HSA-1013013;R-HSA-1013012;R-HSA-112282;R-HSA-416985;R-HSA-9619127;R-HSA-9612085;R-HSA-170666;R-HSA-9668218;R-HSA-9619515;R-HSA-500717;R-HSA-9610879;R-HSA-170671;R-HSA-170674;R-HSA-416639;R-HSA-9610408;R-HSA-170686;R-HSA-917744
R-HSA-1630316	Glycosaminoglycan metabolism	4	124	0	25	0.010842	0.0627188	0.120708	31	86	0.00666977	9606	Homo sapiens	PRELP_HUMAN;PGS1_HUMAN;CSPG2_HUMAN;MIME_HUMAN	P21810;P51888;P13611;P20774			R-HSA-2046239;R-HSA-2046175;R-HSA-1971487;R-HSA-1793176;R-HSA-1971482;R-HSA-2046298;R-HSA-1971483;R-HSA-2065233;R-HSA-2046222;R-HSA-2046285;R-HSA-1793217;R-HSA-2022911;R-HSA-1889981;R-HSA-2025724;R-HSA-9638064;R-HSA-2018682;R-HSA-2025723;R-HSA-2046265;R-HSA-1889978;R-HSA-1878002;R-HSA-2022065;R-HSA-9632034;R-HSA-2022063;R-HSA-2022061;R-HSA-9632033;R-HSA-2022056;R-HSA-2022052;R-HSA-2046180;R-HSA-2…
R-HSA-9664422	FCGR3A-mediated phagocytosis	4	149	1	74	0.0130279	0.0629672	0.120708	9	27	0.002094	9606	Homo sapiens	GRB2_HUMAN;MYO1C_HUMAN;ACTB_HUMAN;MYH9_HUMAN	P60709;P62993-1;P35579;O00159	KINH_HUMAN;MYH9_HUMAN;ACTN1_HUMAN;ACTB_HUMAN;FLNB_HUMAN;FLNC_HUMAN;LDHA_HUMAN;SPTB2_HUMAN;1433B_HUMAN	18348;16618;P00519	R-HSA-2130194;R-HSA-2197698;R-HSA-2029466;R-HSA-442592;R-HSA-1861595;R-HSA-9666458;R-HSA-2197691;R-HSA-2197690;R-HSA-2029473
R-HSA-9664407	Parasite infection	4	149	1	74	0.0130279	0.0629672	0.120708	9	27	0.002094	9606	Homo sapiens	GRB2_HUMAN;MYO1C_HUMAN;ACTB_HUMAN;MYH9_HUMAN	P60709;P62993-1;P35579;O00159	KINH_HUMAN;MYH9_HUMAN;ACTN1_HUMAN;ACTB_HUMAN;FLNB_HUMAN;FLNC_HUMAN;LDHA_HUMAN;SPTB2_HUMAN;1433B_HUMAN	18348;16618;P00519	R-HSA-2130194;R-HSA-2197698;R-HSA-2029466;R-HSA-442592;R-HSA-1861595;R-HSA-9666458;R-HSA-2197691;R-HSA-2197690;R-HSA-2029473
R-HSA-9664417	Leishmania phagocytosis	4	149	1	74	0.0130279	0.0629672	0.120708	9	27	0.002094	9606	Homo sapiens	GRB2_HUMAN;MYO1C_HUMAN;ACTB_HUMAN;MYH9_HUMAN	P60709;P62993-1;P35579;O00159	KINH_HUMAN;MYH9_HUMAN;ACTN1_HUMAN;ACTB_HUMAN;FLNB_HUMAN;FLNC_HUMAN;LDHA_HUMAN;SPTB2_HUMAN;1433B_HUMAN	18348;16618;P00519	R-HSA-2130194;R-HSA-2197698;R-HSA-2029466;R-HSA-442592;R-HSA-1861595;R-HSA-9666458;R-HSA-2197691;R-HSA-2197690;R-HSA-2029473
R-HSA-1169091	Activation of NF-kappaB in B cells	3	67	0	30	0.00585818	0.0633144	0.120708	1	10	0.000775555	9606	Homo sapiens	PRS7_HUMAN;PSA4_HUMAN;PSA6_HUMAN	P25789;P60900;P35998			R-HSA-1168640
R-HSA-174577	Activation of C3 and C5	1	7	1	34	0.000612049	0.0635224	0.120708	3	3	0.000232666	9606	Homo sapiens	CO4B_HUMAN	P0C0L5	FHR1_HUMAN	P01031	R-HSA-173680;R-HSA-166817;R-HSA-173636
R-HSA-166016	Toll Like Receptor 4 (TLR4) Cascade	1	129	10	586	0.0112792	0.0637385	0.120708	27	95	0.00736777	9606	Homo sapiens	CD36_HUMAN	P16671	MYH9_HUMAN;ACTN1_HUMAN;ACTB_HUMAN;FLNB_HUMAN;HS90A_HUMAN;FUBP2_HUMAN;CH60_HUMAN;KINH_HUMAN;VDAC1_HUMAN;GRB2_HUMAN;FLNC_HUMAN;LDHA_HUMAN;TERA_HUMAN;K2C8_HUMAN;CYC_HUMAN;SPTB2_HUMAN;HSP7C_HUMAN	P16885;18348;Q9Y6K9;P15336;P05412;O15111;Q13233;Q06124;Q9Y4K3;Q06187	R-HSA-166082;R-HSA-2201316;R-HSA-2559456;R-HSA-166091;R-HSA-168136;R-HSA-2201322;R-HSA-166286;R-HSA-936963;R-HSA-166284;R-HSA-2559414;R-HSA-5609665;R-HSA-2262775;R-HSA-166869;R-HSA-936985;R-HSA-166362;R-HSA-166363;R-HSA-2262777;R-HSA-166119;R-HSA-2201293;R-HSA-937059;R-HSA-937022;R-HSA-450292;R-HSA-168053;R-HSA-937079;R-HSA-166072;R-HSA-168440;R-HSA-166271
R-HSA-69273	Cyclin A/B1/B2 associated events during G2/M transition	0	25	3	77	0.00218589	0.0649675	0.120708	8	25	0.00193889	9606	Homo sapiens			VDAC1_HUMAN;PDIA3_HUMAN;1433B_HUMAN	P30304;P30307;P30291;P30305;P06493	R-HSA-170161;R-HSA-170070;R-HSA-170084;R-HSA-170149;R-HSA-170120;R-HSA-170057;R-HSA-170158;R-HSA-170156
R-HSA-6807878	COPI-mediated anterograde transport	4	102	1	122	0.00891842	0.0649762	0.120708	7	12	0.000930665	9606	Homo sapiens	CAZA2_HUMAN;TBB6_HUMAN;SPTB2_HUMAN;TBA1B_HUMAN	Q9BUF5;P68363;Q01082;P47755	1433B_HUMAN	Q92538	R-HSA-6807877;R-HSA-6809011;R-HSA-6807875;R-HSA-6809010;R-HSA-6809006;R-HSA-6809003;R-HSA-6807864
R-HSA-174178	APC/C:Cdh1 mediated degradation of Cdc20 and other APC/C:Cdh1 targeted proteins in late mitosis/early G1	3	74	1	79	0.00647023	0.0651823	0.120708	3	6	0.000465333	9606	Homo sapiens	PRS7_HUMAN;PSA4_HUMAN;PSA6_HUMAN	P25789;P60900;P35998	GRB2_HUMAN	P06400	R-HSA-9686980;R-HSA-174105;R-HSA-188191
R-HSA-3700989	Transcriptional Regulation by TP53	2	367	26	1681	0.0320888	0.0656242	0.120708	47	258	0.0200093	9606	Homo sapiens	CYC_HUMAN;1433B_HUMAN	P31946;P99999	TCPE_HUMAN;LMNA_HUMAN;HNRPD_HUMAN;S10AB_HUMAN;PRS7_HUMAN;1433B_HUMAN;KINH_HUMAN;DESM_HUMAN;TCPB_HUMAN;EIF3I_HUMAN;LDHA_HUMAN;HSP7C_HUMAN;NUCL_HUMAN;MYH9_HUMAN;ACTN1_HUMAN;ACTB_HUMAN;CATB_HUMAN;QCR1_HUMAN;HNRPC_HUMAN;FLNB_HUMAN;HS90A_HUMAN;S10AA_HUMAN;FSCN1_HUMAN;A2MG_HUMAN;GRB2_HUMAN;TERA_HUMAN;FLNC_HUMAN;ENPL_HUMAN;IGHM_HUMAN;TCPH_HUMAN;CYC_HUMAN;EF1A1_HUMAN;SPTB2_HUMAN	P31947;P30307;P55957;P04637;P38936;Q15831;O96017;Q93009;P40692;Q00987;O14744;O75604;Q92466;O14727;Q99856;18348;P49815;Q00597;P10599;Q9NQR1;P55212;P54278;Q09472	R-HSA-3215152;R-HSA-198599;R-HSA-3222072;R-HSA-5632732;R-HSA-6798126;R-HSA-6805740;R-HSA-163214;R-HSA-6805035;R-HSA-6804266;R-HSA-3215295;R-HSA-198609;R-HSA-6791348;R-HSA-6803890;R-HSA-6793661;R-HSA-6798268;R-HSA-6791291;R-HSA-6806392;R-HSA-6804229;R-HSA-6804741;R-HSA-5689972;R-HSA-6806405;R-HSA-6795460;R-HSA-6791363;R-HSA-6793666;R-HSA-3341343;R-HSA-73646;R-HSA-6811479;R-HSA-6806423;R-HSA-679566…
R-HSA-399954	Sema3A PAK dependent Axon repulsion	1	16	1	30	0.00139897	0.0662374	0.120708	3	6	0.000465333	9606	Homo sapiens	HS90A_HUMAN	P07900	ACTB_HUMAN	P23528	R-HSA-399950;R-HSA-419644;R-HSA-419645
R-HSA-9604323	Negative regulation of NOTCH4 signaling	3	55	1	99	0.00480895	0.0664329	0.120708	2	6	0.000465333	9606	Homo sapiens	PRS7_HUMAN;PSA4_HUMAN;PSA6_HUMAN	P25789;P60900;P35998	PEPL_HUMAN	P31749	R-HSA-9604642;R-HSA-9604328
R-HSA-5336415	Uptake and function of diphtheria toxin	1	7	5	213	0.000612049	0.0670209	0.120708	2	5	0.000387777	9606	Homo sapiens	HS90A_HUMAN	P07900	GNAI2_HUMAN;MYH9_HUMAN;GRB2_HUMAN;HS90A_HUMAN;HSP7C_HUMAN	P07900;P08238;P13639	R-HSA-5336421;R-HSA-5336420
R-HSA-9645135	STAT5 Activation	1	7	0	0	0.000612049	0.0672955	0.120708	3	3	0.000232666	9606	Homo sapiens	GRB2_HUMAN	P62993-1			R-HSA-9645137;R-HSA-9645126;R-HSA-9645134
R-HSA-9028335	Activated NTRK2 signals through PI3K	1	7	0	0	0.000612049	0.0672955	0.120708	2	2	0.000155111	9606	Homo sapiens	GRB2_HUMAN	P62993-1			R-HSA-9028505;R-HSA-9028519
R-HSA-170984	ARMS-mediated activation	1	7	0	0	0.000612049	0.0672955	0.120708	2	6	0.000465333	9606	Homo sapiens	1433B_HUMAN	P31946			R-HSA-9612980;R-HSA-169901
R-HSA-111464	SMAC(DIABLO)-mediated dissociation of IAP:caspase complexes	1	7	0	0	0.000612049	0.0672955	0.120708	1	3	0.000232666	9606	Homo sapiens	CYC_HUMAN	P99999			R-HSA-114440
R-HSA-4615885	SUMOylation of DNA replication proteins	0	50	6	249	0.00437178	0.0676547	0.120708	5	8	0.000620444	9606	Homo sapiens			NUCL_HUMAN;PRDX6_HUMAN;HNRPC_HUMAN;ALDOA_HUMAN;XRCC5_HUMAN;EF1A1_HUMAN	P11388;P12004;P11387	R-HSA-4615910;R-HSA-4641350;R-HSA-5228525;R-HSA-4641362;R-HSA-4641342
R-HSA-422356	Regulation of insulin secretion	3	79	2	141	0.00690741	0.0680566	0.120708	10	34	0.00263689	9606	Homo sapiens	GBB1_HUMAN;GNAI2_HUMAN;CD36_HUMAN	P16671;P04899;P62873	LRP1_HUMAN;KINH_HUMAN;MYH9_HUMAN;ACTN1_HUMAN;ACTB_HUMAN;FLNB_HUMAN;FLNC_HUMAN;LDHA_HUMAN;TERA_HUMAN;SPTB2_HUMAN;HSP7C_HUMAN	18348;29108;P61764;P63027	R-HSA-400037;R-HSA-422320;R-HSA-400097;R-HSA-400046;R-HSA-381612;R-HSA-400063;R-HSA-400092;R-HSA-265166;R-HSA-434381;R-HSA-381706
R-HSA-844456	The NLRP3 inflammasome	0	16	5	210	0.00139897	0.0680566	0.120708	4	18	0.001396	9606	Homo sapiens			GNAI2_HUMAN;MYH9_HUMAN;ACTN1_HUMAN;A2MG_HUMAN;HS90A_HUMAN	P08238;P10599	R-HSA-874087;R-HSA-1250280;R-HSA-1250264;R-HSA-1250253
R-HSA-9664424	Cell recruitment (pro-inflammatory response)	0	25	5	202	0.00218589	0.0680566	0.120708	4	23	0.00178378	9606	Homo sapiens			GNAI2_HUMAN;MYH9_HUMAN;ACTN1_HUMAN;A2MG_HUMAN;HS90A_HUMAN	P08238;P10599	R-HSA-874087;R-HSA-1250280;R-HSA-1250264;R-HSA-1250253
R-HSA-9660826	Purinergic signaling in leishmaniasis infection	0	25	5	202	0.00218589	0.0680566	0.120708	4	23	0.00178378	9606	Homo sapiens			GNAI2_HUMAN;MYH9_HUMAN;ACTN1_HUMAN;A2MG_HUMAN;HS90A_HUMAN	P08238;P10599	R-HSA-874087;R-HSA-1250280;R-HSA-1250264;R-HSA-1250253
R-HSA-163200	Respiratory electron transport, ATP synthesis by chemiosmotic coupling, and heat production by uncoupling proteins.	5	125	2	277	0.0109294	0.0682675	0.120708	9	28	0.00217155	9606	Homo sapiens	ETFB_HUMAN;CYC_HUMAN;ATPA_HUMAN;QCR1_HUMAN;ATPB_HUMAN	P31930;P25705;P99999;P38117;P06576	CH60_HUMAN;VDAC2_HUMAN	O75489;P49821	R-HSA-164834;R-HSA-164832;R-HSA-6800868;R-HSA-169270;R-HSA-164651;R-HSA-164840;R-HSA-6788556;R-HSA-163214;R-HSA-169260
R-HSA-446388	Regulation of cytoskeletal remodeling and cell spreading by IPP complex components	1	8	3	90	0.000699484	0.0683328	0.120708	3	5	0.000387777	9606	Homo sapiens	ACTN1_HUMAN	P12814	CD36_HUMAN;ACTN1_HUMAN;1433B_HUMAN	Q15569;P49023;P12814	R-HSA-446372;R-HSA-430308;R-HSA-446322
R-HSA-2559586	DNA Damage/Telomere Stress Induced Senescence	0	61	6	245	0.00533357	0.0685473	0.120708	3	17	0.00131844	9606	Homo sapiens			LMNA_HUMAN;LMNA_HUMAN;LMNA_HUMAN;AL3A1_HUMAN;GRB2_HUMAN;PRS7_HUMAN	P38936;P20700;P06400;Q9NUX5	R-HSA-3785711;R-HSA-4647613;R-HSA-4647594
R-HSA-991365	Activation of GABAB receptors	2	43	0	0	0.00375973	0.0689905	0.120708	8	8	0.000620444	9606	Homo sapiens	GBB1_HUMAN;GNAI2_HUMAN	P04899;P62873			R-HSA-170674;R-HSA-1013020;R-HSA-170666;R-HSA-1013013;R-HSA-1013012;R-HSA-392206;R-HSA-170686;R-HSA-170671
R-HSA-977444	GABA B receptor activation	2	43	0	0	0.00375973	0.0689905	0.120708	8	9	0.000697999	9606	Homo sapiens	GBB1_HUMAN;GNAI2_HUMAN	P04899;P62873			R-HSA-170674;R-HSA-1013020;R-HSA-170666;R-HSA-1013013;R-HSA-1013012;R-HSA-392206;R-HSA-170686;R-HSA-170671
R-HSA-170968	Frs2-mediated activation	1	12	1	33	0.00104923	0.0689905	0.120708	7	13	0.00100822	9606	Homo sapiens	1433B_HUMAN	P31946	GRB2_HUMAN	Q13905	R-HSA-170978;R-HSA-9610163;R-HSA-170965;R-HSA-9610154;R-HSA-9610152;R-HSA-9610153;R-HSA-9610156
R-HSA-180534	Vpu mediated degradation of CD4	3	53	2	171	0.00463408	0.0691012	0.120708	2	5	0.000387777	9606	Homo sapiens	PRS7_HUMAN;PSA4_HUMAN;PSA6_HUMAN	P25789;P60900;P35998	ATPB_HUMAN;ECHB_HUMAN	P05919	R-HSA-180606;R-HSA-180573
R-HSA-174143	APC/C-mediated degradation of cell cycle proteins	3	88	3	224	0.00769433	0.0694467	0.120708	10	40	0.00310222	9606	Homo sapiens	PRS7_HUMAN;PSA4_HUMAN;PSA6_HUMAN	P25789;P60900;P35998	RD23B_HUMAN;VDAC1_HUMAN;GRB2_HUMAN	P53350;P06493;P06400	R-HSA-174119;R-HSA-9686980;R-HSA-174058;R-HSA-174202;R-HSA-174203;R-HSA-174105;R-HSA-174174;R-HSA-188191;R-HSA-174255;R-HSA-174157
R-HSA-453276	Regulation of mitotic cell cycle	3	88	3	224	0.00769433	0.0694467	0.120708	10	40	0.00310222	9606	Homo sapiens	PRS7_HUMAN;PSA4_HUMAN;PSA6_HUMAN	P25789;P60900;P35998	RD23B_HUMAN;VDAC1_HUMAN;GRB2_HUMAN	P53350;P06493;P06400	R-HSA-174119;R-HSA-9686980;R-HSA-174058;R-HSA-174202;R-HSA-174203;R-HSA-174105;R-HSA-174174;R-HSA-188191;R-HSA-174255;R-HSA-174157
R-HSA-1251985	Nuclear signaling by ERBB4	0	34	8	405	0.00297281	0.070026	0.120708	4	34	0.00263689	9606	Homo sapiens			LRP1_HUMAN;MYH9_HUMAN;DESM_HUMAN;AL1A1_HUMAN;A2MG_HUMAN;HPT_HUMAN;S10AB_HUMAN;1433B_HUMAN	P14136;P46937;P04271;P02649	R-HSA-9612243;R-HSA-1254251;R-HSA-1253321;R-HSA-8954179
R-HSA-380320	Recruitment of NuMA to mitotic centrosomes	3	95	0	0	0.00830637	0.0700448	0.120708	2	2	0.000155111	9606	Homo sapiens	TBB6_HUMAN;TBA1B_HUMAN;HS90A_HUMAN	Q9BUF5;P07900;P68363			R-HSA-380316;R-HSA-380508
R-HSA-376176	Signaling by ROBO receptors	7	218	3	391	0.0190609	0.0701696	0.120708	4	59	0.00457577	9606	Homo sapiens	RS8_HUMAN;PRS7_HUMAN;PSA4_HUMAN;RSSA_HUMAN;RLA2_HUMAN;PSA6_HUMAN;RS9_HUMAN	P62241;P46781;P25789;P60900;P08865;P35998;P05387	ACTN1_HUMAN;HNRPD_HUMAN;HS90A_HUMAN	Q04637;P12931	R-HSA-9011241;R-HSA-9014652;R-HSA-9011313;R-HSA-9014610
R-HSA-8856825	Cargo recognition for clathrin-mediated endocytosis	1	105	3	59	0.00918073	0.0715593	0.120708	4	15	0.00116333	9606	Homo sapiens	GRB2_HUMAN	P62993-1	RS8_HUMAN;GRB2_HUMAN;EF1A1_HUMAN	Q15843;P98082	R-HSA-8866279;R-HSA-8863472;R-HSA-8863727;R-HSA-8863723
R-HSA-983189	Kinesins	3	64	1	98	0.00559587	0.0728717	0.120708	4	14	0.00108578	9606	Homo sapiens	TBB6_HUMAN;KINH_HUMAN;TBA1B_HUMAN	Q9BUF5;P68363;P33176	1433B_HUMAN	Q9H0H5	R-HSA-983259;R-HSA-983194;R-HSA-984648;R-HSA-983266
R-HSA-622312	Inflammasomes	0	24	5	212	0.00209845	0.0733684	0.120708	4	28	0.00217155	9606	Homo sapiens			GNAI2_HUMAN;MYH9_HUMAN;ACTN1_HUMAN;A2MG_HUMAN;HS90A_HUMAN	P08238;P10599	R-HSA-874087;R-HSA-1250280;R-HSA-1250264;R-HSA-1250253
R-HSA-9665686	Signaling by ERBB2 TMD/JMD mutants	2	26	1	75	0.00227332	0.0735265	0.120708	11	13	0.00100822	9606	Homo sapiens	GRB2_HUMAN;HS90A_HUMAN	P07900;P62993-1	GRB2_HUMAN	P19174;P29353	R-HSA-9665699;R-HSA-9665698;R-HSA-9665697;R-HSA-9665696;R-HSA-9665703;R-HSA-9665702;R-HSA-9665701;R-HSA-9665700;R-HSA-9665707;R-HSA-9665706;R-HSA-9665704
R-HSA-112310	Neurotransmitter release cycle	1	51	6	247	0.00445921	0.0740462	0.120708	2	32	0.00248177	9606	Homo sapiens	HSP7C_HUMAN	P11142	LRP1_HUMAN;HSP74_HUMAN;ACTB_HUMAN;GRB2_HUMAN;LDHA_HUMAN;HS90A_HUMAN;HSP7C_HUMAN	29108;P11142	R-HSA-888589;R-HSA-917744
R-HSA-977606	Regulation of Complement cascade	5	135	1	101	0.0118038	0.0744573	0.120708	26	42	0.00325733	9606	Homo sapiens	CO4B_HUMAN;C4BPA_HUMAN;VTNC_HUMAN;C1QB_HUMAN;FHR1_HUMAN	P04004;P0C0L5;P02746;Q03591;P04003	FHR1_HUMAN	P08603;P01031	R-HSA-977615;R-HSA-8852481;R-HSA-981637;R-HSA-977602;R-HSA-976768;R-HSA-977375;R-HSA-981535;R-HSA-977629;R-HSA-977626;R-HSA-981658;R-HSA-1006169;R-HSA-2530429;R-HSA-977619;R-HSA-981648;R-HSA-375395;R-HSA-976743;R-HSA-8851436;R-HSA-8852716;R-HSA-2855047;R-HSA-8852266;R-HSA-981665;R-HSA-9021306;R-HSA-2530453;R-HSA-8951486;R-HSA-981621;R-HSA-981680
R-HSA-69242	S Phase	3	162	6	323	0.0141646	0.0744596	0.120708	9	54	0.00418799	9606	Homo sapiens	PRS7_HUMAN;PSA4_HUMAN;PSA6_HUMAN	P25789;P60900;P35998	TCPQ_HUMAN;TCPA_HUMAN;PDIA3_HUMAN;PRS7_HUMAN;1433B_HUMAN;TCPD_HUMAN	P30304;P30291;Q13882;P38936	R-HSA-75825;R-HSA-8848436;R-HSA-187574;R-HSA-68948;R-HSA-187828;R-HSA-174164;R-HSA-69016;R-HSA-8848414;R-HSA-188345
R-HSA-169893	Prolonged ERK activation events	1	15	1	33	0.00131153	0.0746072	0.120708	9	19	0.00147355	9606	Homo sapiens	1433B_HUMAN	P31946	GRB2_HUMAN	Q13905	R-HSA-170978;R-HSA-9610163;R-HSA-9612980;R-HSA-170965;R-HSA-9610154;R-HSA-9610152;R-HSA-9610153;R-HSA-9610156;R-HSA-169901
R-HSA-8852135	Protein ubiquitination	2	80	4	225	0.00699484	0.0749866	0.120708	6	32	0.00248177	9606	Homo sapiens	TERA_HUMAN;UBP5_HUMAN	P45974;P55072	RD23B_HUMAN;HDGF_HUMAN;XRCC5_HUMAN;XRCC6_HUMAN	P0CG48;P0CG47;P78527	R-HSA-8943080;R-HSA-8943083;R-HSA-8938770;R-HSA-8853515;R-HSA-8938773;R-HSA-8853529
R-HSA-8963899	Plasma lipoprotein remodeling	0	33	4	132	0.00288537	0.0755334	0.120708	3	30	0.00232666	9606	Homo sapiens			LRP1_HUMAN;FIBA_HUMAN;HPT_HUMAN;FBLN1_HUMAN	P02647;P02649	R-HSA-174739;R-HSA-264695;R-HSA-266303
R-HSA-450282	MAPK targets/ Nuclear events mediated by MAP kinases	0	31	5	205	0.0027105	0.075555	0.120708	4	16	0.00124089	9606	Homo sapiens			CH60_HUMAN;VDAC1_HUMAN;HS90A_HUMAN;FUBP2_HUMAN;HSP7C_HUMAN	P15336;P05412	R-HSA-450292;R-HSA-168053;R-HSA-168440;R-HSA-168136
R-HSA-2173789	TGF-beta receptor signaling activates SMADs	0	32	7	346	0.00279794	0.0756057	0.120708	4	39	0.00302466	9606	Homo sapiens			LMNA_HUMAN;A2MG_HUMAN;GRB2_HUMAN;FBLN1_HUMAN;HS90A_HUMAN;HSP7C_HUMAN;1433B_HUMAN	Q9UNE7;P84022;P22681	R-HSA-2187368;R-HSA-4332235;R-HSA-2187375;R-HSA-4332236
R-HSA-174824	Plasma lipoprotein assembly, remodeling, and clearance	1	72	5	239	0.00629536	0.0759339	0.120708	11	83	0.0064371	9606	Homo sapiens	A2MG_HUMAN	P01023	LRP1_HUMAN;FIBA_HUMAN;HPT_HUMAN;TERA_HUMAN;FBLN1_HUMAN	P04114;P02647;P02649	R-HSA-174786;R-HSA-174739;R-HSA-264758;R-HSA-264695;R-HSA-216727;R-HSA-264848;R-HSA-216756;R-HSA-174741;R-HSA-174731;R-HSA-266303;R-HSA-8866329
R-HSA-9660537	Signaling by MRAS-complex mutants	1	8	0	0	0.000699484	0.0765342	0.120708	2	2	0.000155111	9606	Homo sapiens	1433B_HUMAN	P31946			R-HSA-9660538;R-HSA-9660536
R-HSA-112412	SOS-mediated signalling	1	8	0	0	0.000699484	0.0765342	0.120708	2	2	0.000155111	9606	Homo sapiens	GRB2_HUMAN	P62993-1			R-HSA-74736;R-HSA-109817
R-HSA-1236973	Cross-presentation of particulate exogenous antigens (phagosomes)	1	8	0	0	0.000699484	0.0765342	0.120708	2	3	0.000232666	9606	Homo sapiens	CD36_HUMAN	P16671			R-HSA-1236958;R-HSA-1236956
R-HSA-434313	Intracellular metabolism of fatty acids regulates insulin secretion	1	3	0	5	0.000262307	0.0765342	0.120708	1	2	0.000155111	9606	Homo sapiens	CD36_HUMAN	P16671			R-HSA-434381
R-HSA-69205	G1/S-Specific Transcription	0	28	4	137	0.00244819	0.0768825	0.120708	2	28	0.00217155	9606	Homo sapiens			PRDX6_HUMAN;VDAC1_HUMAN;ALDOA_HUMAN;EF1A1_HUMAN	P06493;P12004	R-HSA-8961934;R-HSA-8961665
R-HSA-9614085	FOXO-mediated transcription	1	66	11	632	0.00577074	0.0770285	0.120708	13	85	0.00659221	9606	Homo sapiens	1433B_HUMAN	P31946	CH60_HUMAN;ACTN1_HUMAN;A2MG_HUMAN;GRB2_HUMAN;TERA_HUMAN;PRS7_HUMAN;SERPH_HUMAN;ATPA_HUMAN;HS90A_HUMAN;XRCC6_HUMAN;1433B_HUMAN	P38936;Q15831;P54252;P10599;Q96EB6;Q9NTG7;O43524;P62324;Q09472	R-HSA-9626962;R-HSA-9620915;R-HSA-9622737;R-HSA-9614423;R-HSA-9617972;R-HSA-9620532;R-HSA-9620891;R-HSA-9614562;R-HSA-9625378;R-HSA-9620515;R-HSA-6803411;R-HSA-9617735;R-HSA-9617927
R-HSA-9664565	Signaling by ERBB2 KD Mutants	2	29	1	75	0.00253563	0.0770841	0.120708	14	17	0.00131844	9606	Homo sapiens	GRB2_HUMAN;HS90A_HUMAN	P07900;P62993-1	KINH_HUMAN;MYH9_HUMAN;ACTN1_HUMAN;ACTB_HUMAN;FLNB_HUMAN;GRB2_HUMAN;FLNC_HUMAN;LDHA_HUMAN;SPTB2_HUMAN	18348;P19174;16618;P29353	R-HSA-9665009;R-HSA-9649393;R-HSA-9664983;R-HSA-9664567;R-HSA-9664918;R-HSA-9664950;R-HSA-9664991;R-HSA-9665121;R-HSA-9664933;R-HSA-9665034;R-HSA-9665000;R-HSA-9665032;R-HSA-9664940;R-HSA-9664588
R-HSA-5339562	Uptake and actions of bacterial toxins	1	48	7	331	0.0041969	0.0772973	0.120708	11	66	0.00511866	9606	Homo sapiens	HS90A_HUMAN	P07900	GNAI2_HUMAN;MYH9_HUMAN;GRB2_HUMAN;TERA_HUMAN;HS90A_HUMAN;HSP7C_HUMAN;1433B_HUMAN	P07900;P08238;P13639;Q8WUM4;Q02750;P36507;P63027	R-HSA-5210943;R-HSA-5250962;R-HSA-5211340;R-HSA-5211356;R-HSA-5336421;R-HSA-5336420;R-HSA-5210947;R-HSA-5250892;R-HSA-5228578;R-HSA-5250606;R-HSA-194796
R-HSA-8955332	Carboxyterminal post-translational modifications of tubulin	2	46	0	0	0.00402203	0.0774687	0.120708	6	6	0.000465333	9606	Homo sapiens	TBB6_HUMAN;TBA1B_HUMAN	Q9BUF5;P68363			R-HSA-8955706;R-HSA-8955869;R-HSA-8955712;R-HSA-8865774;R-HSA-8867370;R-HSA-8866105
R-HSA-5689901	Metalloprotease DUBs	0	31	3	73	0.0027105	0.0788909	0.120708	2	6	0.000465333	9606	Homo sapiens			TCPE_HUMAN;GRB2_HUMAN;PRS7_HUMAN	O95630;O00487	R-HSA-5691431;R-HSA-5693061
R-HSA-9679506	SARS-CoV Infections	3	167	11	710	0.0146017	0.0794483	0.120708	23	249	0.0193113	9606	Homo sapiens	TERA_HUMAN;HS90A_HUMAN;GANAB_HUMAN	P07900;Q14697;P55072	TCPQ_HUMAN;HDGF_HUMAN;TCPA_HUMAN;VATA_HUMAN;VDAC1_HUMAN;ECHB_HUMAN;GRB2_HUMAN;TERA_HUMAN;KTN1_HUMAN;VDAC2_HUMAN;TCPD_HUMAN	P52333;P17844;P55072;P27824;P0DTC5;P06400;Q9GZQ8	R-HSA-9687121;R-HSA-9694487;R-HSA-9694390;R-HSA-9694580;R-HSA-9679028;R-HSA-9694555;R-HSA-9698265;R-HSA-9694681;R-HSA-9682712;R-HSA-9694367;R-HSA-9694525;R-HSA-9683772;R-HSA-9694364;R-HSA-9694689;R-HSA-9694337;R-HSA-9682631;R-HSA-9694406;R-HSA-9686790;R-HSA-9687109;R-HSA-9687435;R-HSA-9686699;R-HSA-9683663;R-HSA-9678925
R-HSA-75035	Chk1/Chk2(Cds1) mediated inactivation of Cyclin B:Cdk1 complex	1	13	2	42	0.00113666	0.0803644	0.120708	5	5	0.000387777	9606	Homo sapiens	1433B_HUMAN	P31946	TERA_HUMAN;1433B_HUMAN	P30307;P30291;O96017	R-HSA-75809;R-HSA-170070;R-HSA-75028;R-HSA-75016;R-HSA-9029987
R-HSA-140837	Intrinsic Pathway of Fibrin Clot Formation	2	23	0	25	0.00201102	0.0803644	0.120708	3	24	0.00186133	9606	Homo sapiens	ANT3_HUMAN;A2MG_HUMAN	P01008;P01023			R-HSA-158419;R-HSA-158340;R-HSA-158137
R-HSA-9615017	FOXO-mediated transcription of oxidative stress, metabolic and neuronal genes	0	30	5	205	0.00262307	0.0811751	0.120708	3	34	0.00263689	9606	Homo sapiens			CH60_HUMAN;TERA_HUMAN;SERPH_HUMAN;ATPA_HUMAN;1433B_HUMAN	P54252;Q9NTG7;O43524	R-HSA-9622737;R-HSA-9617927;R-HSA-9617972
R-HSA-8853884	Transcriptional Regulation by VENTX	0	39	8	420	0.00340999	0.08222	0.120708	2	13	0.00100822	9606	Homo sapiens			TCPE_HUMAN;NUCL_HUMAN;KPYM_HUMAN;ACTN4_HUMAN;A2MG_HUMAN;S10AB_HUMAN;KPYM_HUMAN;HS90A_HUMAN	P04637;P35222	R-HSA-8853911;R-HSA-8853965
R-HSA-202424	Downstream TCR signaling	3	116	2	138	0.0101425	0.0823253	0.120708	2	24	0.00186133	9606	Homo sapiens	PRS7_HUMAN;PSA4_HUMAN;PSA6_HUMAN	P25789;P60900;P35998	KINH_HUMAN;MYH9_HUMAN;ACTN1_HUMAN;ACTB_HUMAN;FLNB_HUMAN;FLNC_HUMAN;LDHA_HUMAN;TERA_HUMAN;CYC_HUMAN;SPTB2_HUMAN	18348;16618;Q9Y4K3	R-HSA-5607724;R-HSA-202472
R-HSA-9034015	Signaling by NTRK3 (TRKC)	1	19	3	149	0.00166127	0.0823993	0.120708	6	19	0.00147355	9606	Homo sapiens	GRB2_HUMAN	P62993-1	KINH_HUMAN;MYH9_HUMAN;ACTN1_HUMAN;ACTB_HUMAN;FLNB_HUMAN;GRB2_HUMAN;FLNC_HUMAN;LDHA_HUMAN;HS90A_HUMAN;SPTB2_HUMAN	18348;P19174;16618;P12931	R-HSA-9036970;R-HSA-9034796;R-HSA-9603445;R-HSA-9603419;R-HSA-9036949;R-HSA-9034855
R-HSA-446203	Asparagine N-linked glycosylation	8	305	2	331	0.0266678	0.0832142	0.120708	12	133	0.0103149	9606	Homo sapiens	TERA_HUMAN;CAZA2_HUMAN;TBB6_HUMAN;PDIA3_HUMAN;SPTB2_HUMAN;TBA1B_HUMAN;GANAB_HUMAN;RD23B_HUMAN	Q9BUF5;Q14697;P68363;P54727;Q01082;P55072;P30101;P47755	LRP1_HUMAN;1433B_HUMAN	Q92538;Q92685	R-HSA-6807877;R-HSA-548890;R-HSA-532667;R-HSA-6809011;R-HSA-6807875;R-HSA-8850594;R-HSA-6809010;R-HSA-6809006;R-HSA-446188;R-HSA-901047;R-HSA-6809003;R-HSA-6807864
R-HSA-5696394	DNA Damage Recognition in GG-NER	2	38	1	13	0.00332255	0.0832934	0.120708	5	5	0.000387777	9606	Homo sapiens	ACTB_HUMAN;RD23B_HUMAN	P60709;P54727	RD23B_HUMAN	Q01831;P41208	R-HSA-5691006;R-HSA-6782943;R-HSA-5696655;R-HSA-5691004;R-HSA-5696664
R-HSA-8941326	RUNX2 regulates bone development	0	32	6	278	0.00279794	0.0837564	0.120708	9	32	0.00248177	9606	Homo sapiens			PDIA3_HUMAN;TCPB_HUMAN;GRB2_HUMAN;ENPL_HUMAN;SERPH_HUMAN;1433B_HUMAN	P02452;Q9GZV5;P46937;P06400;P56524;P00519	R-HSA-8937864;R-HSA-8985227;R-HSA-8937820;R-HSA-8985644;R-HSA-8937856;R-HSA-2064932;R-HSA-8937844;R-HSA-8985460;R-HSA-9008326
R-HSA-372708	p130Cas linkage to MAPK signaling for integrins	2	15	1	92	0.00131153	0.0844214	0.120708	3	3	0.000232666	9606	Homo sapiens	FIBA_HUMAN;FIBB_HUMAN	P02671;P02675	RTCB_HUMAN	P46108	R-HSA-372693;R-HSA-372705;R-HSA-372697
R-HSA-1227990	Signaling by ERBB2 in Cancer	2	30	1	79	0.00262307	0.0844214	0.120708	55	62	0.00480844	9606	Homo sapiens	GRB2_HUMAN;HS90A_HUMAN	P07900;P62993-1	KINH_HUMAN;MYH9_HUMAN;ACTN1_HUMAN;ACTB_HUMAN;FLNB_HUMAN;GRB2_HUMAN;FLNC_HUMAN;LDHA_HUMAN;SPTB2_HUMAN	18348;P19174;16618;P29353	R-HSA-9664918;R-HSA-9665304;R-HSA-9665311;R-HSA-9665411;R-HSA-9665410;R-HSA-9665409;R-HSA-9665408;R-HSA-9665280;R-HSA-9665415;R-HSA-9665286;R-HSA-9665413;R-HSA-9665412;R-HSA-9665284;R-HSA-9665034;R-HSA-9665417;R-HSA-9665032;R-HSA-9665416;R-HSA-9664567;R-HSA-9664950;R-HSA-1248694;R-HSA-9652277;R-HSA-1227964;R-HSA-9665699;R-HSA-9665315;R-HSA-9665698;R-HSA-9665697;R-HSA-9665696;R-HSA-9665703;R-HSA-9…
R-HSA-4608870	Asymmetric localization of PCP proteins	3	64	0	39	0.00559587	0.0844214	0.120708	1	7	0.000542888	9606	Homo sapiens	PRS7_HUMAN;PSA4_HUMAN;PSA6_HUMAN	P25789;P60900;P35998			R-HSA-4608855
R-HSA-2029482	Regulation of actin dynamics for phagocytic cup formation	5	150	2	169	0.0131153	0.0847647	0.120708	13	24	0.00186133	9606	Homo sapiens	GRB2_HUMAN;MYO1C_HUMAN;ACTB_HUMAN;HS90A_HUMAN;MYH9_HUMAN	P07900;P60709;P62993-1;P35579;O00159	KINH_HUMAN;MYH9_HUMAN;ACTN1_HUMAN;ACTB_HUMAN;FLNB_HUMAN;FLNC_HUMAN;LDHA_HUMAN;SPTB2_HUMAN;1433B_HUMAN	18348;16618;P23528;P00519	R-HSA-2197698;R-HSA-2029466;R-HSA-442592;R-HSA-1861595;R-HSA-399950;R-HSA-2130194;R-HSA-2029476;R-HSA-2197691;R-HSA-419644;R-HSA-2197690;R-HSA-419645;R-HSA-442586;R-HSA-2029473
R-HSA-156711	Polo-like kinase mediated events	0	16	4	158	0.00139897	0.0852292	0.120708	8	15	0.00116333	9606	Homo sapiens			RD23B_HUMAN;PDIA3_HUMAN;GRB2_HUMAN;1433B_HUMAN	P30304;P30307;P30291;P53350;Q09472	R-HSA-162657;R-HSA-156678;R-HSA-4088152;R-HSA-4088134;R-HSA-156699;R-HSA-4088162;R-HSA-4088130;R-HSA-4088305
R-HSA-2142712	Synthesis of 12-eicosatetraenoic acid derivatives	1	7	0	3	0.000612049	0.0856818	0.120708	2	6	0.000465333	9606	Homo sapiens	GPX4_HUMAN	P36969			R-HSA-2161959;R-HSA-2161999
R-HSA-2142688	Synthesis of 5-eicosatetraenoic acids	1	9	0	0	0.00078692	0.0856818	0.120708	1	3	0.000232666	9606	Homo sapiens	GPX4_HUMAN	P36969			R-HSA-2161946
R-HSA-166658	Complement cascade	5	146	1	101	0.0127656	0.0858278	0.120708	35	71	0.00550644	9606	Homo sapiens	CO4B_HUMAN;C4BPA_HUMAN;VTNC_HUMAN;C1QB_HUMAN;FHR1_HUMAN	P04004;P0C0L5;P02746;Q03591;P04003	LRP1_HUMAN;FHR1_HUMAN	P08603;29108;P01031	R-HSA-977615;R-HSA-8852481;R-HSA-173636;R-HSA-166795;R-HSA-166792;R-HSA-981637;R-HSA-977602;R-HSA-976768;R-HSA-977375;R-HSA-981535;R-HSA-977629;R-HSA-977626;R-HSA-981658;R-HSA-1006169;R-HSA-2530429;R-HSA-977619;R-HSA-981648;R-HSA-981713;R-HSA-166753;R-HSA-166817;R-HSA-375395;R-HSA-976743;R-HSA-8851436;R-HSA-8852716;R-HSA-2855047;R-HSA-8852266;R-HSA-981665;R-HSA-173680;R-HSA-9021306;R-HSA-2530453;…
R-HSA-180336	SHC1 events in EGFR signaling	1	15	1	37	0.00131153	0.0862546	0.120708	3	4	0.000310222	9606	Homo sapiens	GRB2_HUMAN	P62993-1	GRB2_HUMAN	P29353	R-HSA-177936;R-HSA-177925;R-HSA-177945
R-HSA-74749	Signal attenuation	1	10	1	42	0.000874355	0.0862546	0.120708	5	7	0.000542888	9606	Homo sapiens	GRB2_HUMAN	P62993-1	GRB2_HUMAN	P29353	R-HSA-5686074;R-HSA-5686315;R-HSA-74748;R-HSA-109823;R-HSA-109822
R-HSA-418597	G alpha (z) signalling events	2	49	0	0	0.00428434	0.0862546	0.120708	5	13	0.00100822	9606	Homo sapiens	GBB1_HUMAN;GNAI2_HUMAN	P04899;P62873			R-HSA-392129;R-HSA-749453;R-HSA-750988;R-HSA-751024;R-HSA-749446
R-HSA-6803529	FGFR2 alternative splicing	0	26	3	82	0.00227332	0.0863009	0.120708	2	4	0.000310222	9606	Homo sapiens			CH60_HUMAN;TCPE_HUMAN;HNRPC_HUMAN	Q6NXG1;P09651	R-HSA-6803527;R-HSA-6803523
R-HSA-380108	Chemokine receptors bind chemokines	0	57	3	72	0.00498382	0.0863009	0.120708	2	19	0.00147355	9606	Homo sapiens			S10AA_HUMAN;GNAI2_HUMAN;ACTB_HUMAN	P46092;P32302	R-HSA-373086;R-HSA-444523
R-HSA-373755	Semaphorin interactions	3	64	1	115	0.00559587	0.0866619	0.120708	4	41	0.00317977	9606	Homo sapiens	HS90A_HUMAN;MYH11_HUMAN;MYH9_HUMAN	P35749;P07900;P35579	ACTB_HUMAN	P23528	R-HSA-399950;R-HSA-419644;R-HSA-419197;R-HSA-419645
R-HSA-354192	Integrin signaling	3	28	2	216	0.00244819	0.0870126	0.120708	17	24	0.00186133	9606	Homo sapiens	GRB2_HUMAN;FIBA_HUMAN;FIBB_HUMAN	P02671;P62993-1;P02675	KINH_HUMAN;MYH9_HUMAN;ACTN1_HUMAN;ACTB_HUMAN;FLNB_HUMAN;GRB2_HUMAN;FLNC_HUMAN;LDHA_HUMAN;SPTB2_HUMAN;RTCB_HUMAN	18348;P46108;P18031;Q07889;Q05397;P29353;P41240	R-HSA-354149;R-HSA-443910;R-HSA-429415;R-HSA-354087;R-HSA-372705;R-HSA-432096;R-HSA-429441;R-HSA-377644;R-HSA-354124;R-HSA-377641;R-HSA-377640;R-HSA-377643;R-HSA-372693;R-HSA-354165;R-HSA-354066;R-HSA-372697;R-HSA-354073
R-HSA-9027284	Erythropoietin activates RAS	1	15	1	37	0.00131153	0.0892472	0.120708	5	8	0.000620444	9606	Homo sapiens	GRB2_HUMAN	P62993-1	GRB2_HUMAN	P29353	R-HSA-9027274;R-HSA-9029149;R-HSA-9029151;R-HSA-9029150;R-HSA-9029158
R-HSA-264870	Caspase-mediated cleavage of cytoskeletal proteins	1	12	6	375	0.00104923	0.0897562	0.120708	6	10	0.000775555	9606	Homo sapiens	PLEC_HUMAN	Q15149	DESM_HUMAN;K2C8_HUMAN;PEPL_HUMAN;HSP7C_HUMAN;1433B_HUMAN;SPTB2_HUMAN	P10636;P08670;Q13813	R-HSA-202967;R-HSA-201637;R-HSA-350319;R-HSA-350318;R-HSA-201629;R-HSA-201628
R-HSA-112314	Neurotransmitter receptors and postsynaptic signal transmission	4	208	10	757	0.0181866	0.0903566	0.120708	23	109	0.00845354	9606	Homo sapiens	GBB1_HUMAN;TBB6_HUMAN;GNAI2_HUMAN;TBA1B_HUMAN	Q9BUF5;P04899;P68363;P62873	CH60_HUMAN;LRP1_HUMAN;VTNC_HUMAN;RS8_HUMAN;ACTN1_HUMAN;DESM_HUMAN;ACTB_HUMAN;HNRPC_HUMAN;PEPL_HUMAN;HS90A_HUMAN;VDAC2_HUMAN	P52292;P12931;P07196;Q9NRD5;P10636-8;29108;Q14957;Q92796	R-HSA-9619542;R-HSA-9619127;R-HSA-9612085;R-HSA-170666;R-HSA-9668218;R-HSA-9619515;R-HSA-421007;R-HSA-500717;R-HSA-392206;R-HSA-9610879;R-HSA-170671;R-HSA-170674;R-HSA-9610627;R-HSA-1013020;R-HSA-9609738;R-HSA-9609739;R-HSA-416639;R-HSA-1013013;R-HSA-9610408;R-HSA-1013012;R-HSA-112282;R-HSA-170686;R-HSA-416985
R-HSA-5674400	Constitutive Signaling by AKT1 E17K in Cancer	0	26	5	223	0.00227332	0.0918371	0.120708	15	18	0.001396	9606	Homo sapiens			NUCL_HUMAN;MYH9_HUMAN;ACTN1_HUMAN;ACTB_HUMAN;FLNB_HUMAN;PEPL_HUMAN;HS90A_HUMAN;1433B_HUMAN;KINH_HUMAN;FLNC_HUMAN;LDHA_HUMAN;EF1A1_HUMAN;SPTB2_HUMAN	18348;O15111;P49815;P31749;Q92934;Q00987;Q96B36	R-HSA-2399941;R-HSA-2243942;R-HSA-2400001;R-HSA-2399969;R-HSA-2399981;R-HSA-2399982;R-HSA-2399977;R-HSA-2399988;R-HSA-2219536;R-HSA-2399985;R-HSA-2399996;R-HSA-2399997;R-HSA-2399966;R-HSA-2399999;R-HSA-2399992
R-HSA-2871837	FCERI mediated NF-kB activation	3	167	2	93	0.0146017	0.0918371	0.120708	3	19	0.00147355	9606	Homo sapiens	PRS7_HUMAN;PSA4_HUMAN;PSA6_HUMAN	P25789;P60900;P35998	LRP1_HUMAN;TERA_HUMAN;CYC_HUMAN	Q9Y4K3;29108	R-HSA-2730864;R-HSA-5607724;R-HSA-2730903
R-HSA-418592	ADP signalling through P2Y purinoceptor 1	1	25	1	26	0.00218589	0.0922703	0.120708	5	7	0.000542888	9606	Homo sapiens	GBB1_HUMAN	P62873	EF1A1_HUMAN	Q16539	R-HSA-418581;R-HSA-418579;R-HSA-418576;R-HSA-428961;R-HSA-428941
R-HSA-8876384	Listeria monocytogenes entry into host cells	1	23	2	91	0.00201102	0.0939946	0.120708	7	13	0.00100822	9606	Homo sapiens	GRB2_HUMAN	P62993-1	ACTN1_HUMAN;HS90A_HUMAN	P12931	R-HSA-8876262;R-HSA-8876246;R-HSA-8876948;R-HSA-8876258;R-HSA-8876240;R-HSA-8876255;R-HSA-112333
R-HSA-937061	TRIF(TICAM1)-mediated TLR4 signaling	0	97	9	493	0.00848125	0.0944407	0.120708	7	58	0.00449822	9606	Homo sapiens			CH60_HUMAN;VDAC1_HUMAN;GRB2_HUMAN;TERA_HUMAN;K2C8_HUMAN;CYC_HUMAN;HS90A_HUMAN;FUBP2_HUMAN;HSP7C_HUMAN	Q9Y6K9;P15336;P05412;O15111;Q06124;Q9Y4K3	R-HSA-450292;R-HSA-5609665;R-HSA-936985;R-HSA-168053;R-HSA-168440;R-HSA-168136;R-HSA-166271
R-HSA-166166	MyD88-independent TLR4 cascade	0	97	9	494	0.00848125	0.0944407	0.120708	7	60	0.00465333	9606	Homo sapiens			CH60_HUMAN;VDAC1_HUMAN;GRB2_HUMAN;TERA_HUMAN;K2C8_HUMAN;CYC_HUMAN;HS90A_HUMAN;FUBP2_HUMAN;HSP7C_HUMAN	Q9Y6K9;P15336;P05412;O15111;Q06124;Q9Y4K3	R-HSA-450292;R-HSA-5609665;R-HSA-936985;R-HSA-168053;R-HSA-168440;R-HSA-168136;R-HSA-166271
R-HSA-177539	Autointegration results in viral DNA circles	1	9	0	2	0.00078692	0.0947393	0.120708	2	2	0.000155111	9606	Homo sapiens	BAF_HUMAN	O75531			R-HSA-175250;R-HSA-164845
R-HSA-9034864	Activated NTRK3 signals through RAS	1	10	0	0	0.000874355	0.0947393	0.120708	2	4	0.000310222	9606	Homo sapiens	GRB2_HUMAN	P62993-1			R-HSA-9036970;R-HSA-9036949
R-HSA-175567	Integration of viral DNA into host genomic DNA	1	9	0	2	0.00078692	0.0947393	0.120708	1	3	0.000232666	9606	Homo sapiens	BAF_HUMAN	O75531			R-HSA-175108
R-HSA-1474151	Tetrahydrobiopterin (BH4) synthesis, recycling, salvage and regulation	1	10	0	0	0.000874355	0.0947393	0.120708	2	10	0.000775555	9606	Homo sapiens	HS90A_HUMAN	P07900			R-HSA-1497796;R-HSA-1497784
R-HSA-1250347	SHC1 events in ERBB4 signaling	1	17	1	37	0.0014864	0.095323	0.120708	3	4	0.000310222	9606	Homo sapiens	GRB2_HUMAN	P62993-1	GRB2_HUMAN	P29353	R-HSA-1250357;R-HSA-1250383;R-HSA-1250380
R-HSA-418890	Role of second messengers in netrin-1 signaling	0	10	2	42	0.000874355	0.095323	0.120708	3	4	0.000310222	9606	Homo sapiens			KINH_HUMAN;MYH9_HUMAN;ACTN1_HUMAN;ACTB_HUMAN;QCR1_HUMAN;FLNB_HUMAN;GRB2_HUMAN;FLNC_HUMAN;LDHA_HUMAN;SPTB2_HUMAN	Q00169;18348;P19174	R-HSA-593690;R-HSA-418866;R-HSA-622382
R-HSA-2029480	Fcgamma receptor (FCGR) dependent phagocytosis	5	175	3	235	0.0153012	0.0954247	0.120708	14	42	0.00325733	9606	Homo sapiens	GRB2_HUMAN;MYO1C_HUMAN;ACTB_HUMAN;HS90A_HUMAN;MYH9_HUMAN	P07900;P60709;P62993-1;P35579;O00159	LRP1_HUMAN;KINH_HUMAN;MYH9_HUMAN;ACTN1_HUMAN;ACTB_HUMAN;FLNB_HUMAN;GRB2_HUMAN;FLNC_HUMAN;LDHA_HUMAN;SPTB2_HUMAN;1433B_HUMAN	18348;P19174;16618;P23528;29108;P00519	R-HSA-2197698;R-HSA-2029466;R-HSA-167686;R-HSA-442592;R-HSA-1861595;R-HSA-399950;R-HSA-2130194;R-HSA-2029476;R-HSA-2197691;R-HSA-419644;R-HSA-2197690;R-HSA-419645;R-HSA-442586;R-HSA-2029473
R-HSA-73894	DNA Repair	5	314	18	1194	0.0274548	0.096539	0.120708	49	331	0.0256709	9606	Homo sapiens	TERA_HUMAN;XRCC5_HUMAN;ACTB_HUMAN;XRCC6_HUMAN;RD23B_HUMAN	P13010;P12956;P60709;P54727;P55072	RD23B_HUMAN;HDGF_HUMAN;HNRPC_HUMAN;CATB_HUMAN;FLNB_HUMAN;XRCC5_HUMAN;HS90A_HUMAN;1433B_HUMAN;CH60_HUMAN;LRP1_HUMAN;FSCN1_HUMAN;DESM_HUMAN;A2MG_HUMAN;GRB2_HUMAN;TERA_HUMAN;ENPL_HUMAN;HSP7C_HUMAN;XRCC6_HUMAN	Q12888;O96017;P52292;P05161;Q9NVI1;P40692;Q9BXW9;Q92993;Q01831;P38398;Q00597;P41208;P53041;P78527;P54278;O00213;P00519;Q09472	R-HSA-6785126;R-HSA-69891;R-HSA-5686483;R-HSA-5683792;R-HSA-5693533;R-HSA-5683801;R-HSA-9700998;R-HSA-5686469;R-HSA-5687360;R-HSA-5654989;R-HSA-5683405;R-HSA-5654985;R-HSA-5690996;R-HSA-5691006;R-HSA-5693566;R-HSA-5691004;R-HSA-5691000;R-HSA-6790487;R-HSA-5684071;R-HSA-6782943;R-HSA-5683735;R-HSA-5693589;R-HSA-5683986;R-HSA-5696670;R-HSA-5693599;R-HSA-5653786;R-HSA-5696664;R-HSA-5693574;R-HSA-679…
R-HSA-5668541	TNFR2 non-canonical NF-kB pathway	3	102	2	162	0.00891842	0.0980584	0.120708	7	43	0.00333488	9606	Homo sapiens	PRS7_HUMAN;PSA4_HUMAN;PSA6_HUMAN	P25789;P60900;P35998	HS90A_HUMAN;HSP7C_HUMAN	Q99558	R-HSA-5668534;R-HSA-5607731;R-HSA-5668481;R-HSA-5668545;R-HSA-5607721;R-HSA-5668520;R-HSA-5607722
R-HSA-8866654	E3 ubiquitin ligases ubiquitinate target proteins	1	60	3	125	0.00524613	0.100075	0.120708	4	16	0.00124089	9606	Homo sapiens	TERA_HUMAN	P55072	HDGF_HUMAN;XRCC5_HUMAN;XRCC6_HUMAN	P78527	R-HSA-8943080;R-HSA-8943083;R-HSA-8938770;R-HSA-8938773
R-HSA-76009	Platelet Aggregation (Plug Formation)	3	40	2	216	0.00349742	0.101891	0.120708	17	27	0.002094	9606	Homo sapiens	GRB2_HUMAN;FIBA_HUMAN;FIBB_HUMAN	P02671;P62993-1;P02675	KINH_HUMAN;MYH9_HUMAN;ACTN1_HUMAN;ACTB_HUMAN;FLNB_HUMAN;GRB2_HUMAN;FLNC_HUMAN;LDHA_HUMAN;SPTB2_HUMAN;RTCB_HUMAN	18348;P46108;P18031;Q07889;Q05397;P29353;P41240	R-HSA-354149;R-HSA-443910;R-HSA-429415;R-HSA-354087;R-HSA-372705;R-HSA-432096;R-HSA-429441;R-HSA-377644;R-HSA-354124;R-HSA-377641;R-HSA-377640;R-HSA-377643;R-HSA-372693;R-HSA-354165;R-HSA-354066;R-HSA-372697;R-HSA-354073
R-HSA-8951664	Neddylation	3	236	3	107	0.0206348	0.102927	0.120708	9	31	0.00240422	9606	Homo sapiens	PRS7_HUMAN;PSA4_HUMAN;PSA6_HUMAN	P25789;P60900;P35998	RS8_HUMAN;TERA_HUMAN;EF1A1_HUMAN	O94888;Q15843	R-HSA-8956040;R-HSA-8951656;R-HSA-8956184;R-HSA-8951644;R-HSA-8956140;R-HSA-8956045;R-HSA-8951648;R-HSA-8956099;R-HSA-5690808
R-HSA-9026519	Activated NTRK2 signals through RAS	1	11	0	0	0.000961791	0.103707	0.120708	2	4	0.000310222	9606	Homo sapiens	GRB2_HUMAN	P62993-1			R-HSA-9028328;R-HSA-9026891
R-HSA-165181	Inhibition of TSC complex formation by PKB	0	3	1	9	0.000262307	0.103707	0.120708	1	2	0.000155111	9606	Homo sapiens			1433B_HUMAN	P49815	R-HSA-165162
R-HSA-77286	mitochondrial fatty acid beta-oxidation of saturated fatty acids	1	11	0	0	0.000961791	0.103707	0.120708	10	29	0.00224911	9606	Homo sapiens	ECHB_HUMAN	P55084			R-HSA-77329;R-HSA-77283;R-HSA-77301;R-HSA-77271;R-HSA-77303;R-HSA-77321;R-HSA-77304;R-HSA-77277;R-HSA-77309;R-HSA-77340
R-HSA-428359	Insulin-like Growth Factor-2 mRNA Binding Proteins (IGF2BPs/IMPs/VICKZs) bind RNA	0	3	1	8	0.000262307	0.103707	0.120708	1	3	0.000232666	9606	Homo sapiens			HNRPD_HUMAN	Q9Y6M1	R-HSA-428293
R-HSA-191650	Regulation of gap junction activity	0	3	1	9	0.000262307	0.103707	0.120708	1	4	0.000310222	9606	Homo sapiens			ACTN4_HUMAN	Q07157	R-HSA-190541
R-HSA-168643	Nucleotide-binding domain, leucine rich repeat containing receptor (NLR) signaling pathways	0	59	7	366	0.0051587	0.104293	0.120708	6	46	0.00356755	9606	Homo sapiens			GNAI2_HUMAN;LMNA_HUMAN;MYH9_HUMAN;ACTN1_HUMAN;A2MG_HUMAN;K2C8_HUMAN;HS90A_HUMAN	Q9Y6K9;P08238;P10599;Q9Y239	R-HSA-168400;R-HSA-622415;R-HSA-874087;R-HSA-1250280;R-HSA-1250264;R-HSA-1250253
R-HSA-5668914	Diseases of metabolism	6	249	0	81	0.0217714	0.105188	0.120708	15	191	0.0148131	9606	Homo sapiens	TALDO_HUMAN;PRELP_HUMAN;PGS1_HUMAN;CSPG2_HUMAN;GALK1_HUMAN;MIME_HUMAN	P21810;P37837;P51570;P51888;P13611;P20774			R-HSA-3636919;R-HSA-5659989;R-HSA-9035949;R-HSA-9035950;R-HSA-5659998;R-HSA-4420365;R-HSA-3656230;R-HSA-3595175;R-HSA-3560804;R-HSA-3560802;R-HSA-3656258;R-HSA-3656269;R-HSA-3595178;R-HSA-3595176;R-HSA-5610026
R-HSA-75815	Ubiquitin-dependent degradation of Cyclin D	3	52	0	63	0.00454665	0.106041	0.120708	1	5	0.000387777	9606	Homo sapiens	PRS7_HUMAN;PSA4_HUMAN;PSA6_HUMAN	P25789;P60900;P35998			R-HSA-75825
R-HSA-351202	Metabolism of polyamines	3	59	0	63	0.0051587	0.106041	0.120708	1	15	0.00116333	9606	Homo sapiens	PRS7_HUMAN;PSA4_HUMAN;PSA6_HUMAN	P25789;P60900;P35998			R-HSA-353125
R-HSA-73857	RNA Polymerase II Transcription	6	1380	63	4697	0.120661	0.107262	0.120708	142	884	0.068559	9606	Homo sapiens	CH60_HUMAN;PRS7_HUMAN;CYC_HUMAN;1433B_HUMAN;PSA4_HUMAN;PSA6_HUMAN	P31946;P25789;P99999;P60900;P35998;P10809	TCPQ_HUMAN;PSA4_HUMAN;LMNA_HUMAN;ACTN4_HUMAN;HNRPD_HUMAN;PRS7_HUMAN;TBA1B_HUMAN;1433B_HUMAN;TALDO_HUMAN;PSA6_HUMAN;EIF3I_HUMAN;KPYM_HUMAN;VDAC2_HUMAN;HSP7C_HUMAN;NUCL_HUMAN;HDGF_HUMAN;MYH9_HUMAN;QCR1_HUMAN;CATB_HUMAN;HNRPC_HUMAN;FLNB_HUMAN;RSSA_HUMAN;ATPA_HUMAN;PEPL_HUMAN;TCPD_HUMAN;MYO1C_HUMAN;CH60_HUMAN;RS8_HUMAN;ENPL_HUMAN;FLNC_HUMAN;TERA_HUMAN;GBB1_HUMAN;TCPH_HUMAN;CYC_HUMAN;XRCC6_HUMAN;SPTB2…	Q13547;P51451;Q9GZV5;P04626;P09874;P04141;Q96EB6;Q00987;O14744;P06400;P03372;P38398;Q9UNE7;Q8NC69;P49815;Q06124;P02649;P55212;O00255;P02452;Q07157;P30307;P04637;Q93009;P40692;O75604;Q99856;18348;P12931;P54252;P18031;P10599;P00519;Q8WXH5;P31947;P55957;P38936;P10721;O96017;Q9NTG7;Q92466;P62324;O14727;Q9NQR1;P35222;P56524;O43524;Q14739;Q09472;P00533;P25490;Q15831;P01106;Q13451;Q08945;Q13573;Q00597;P…	R-HSA-8937864;R-HSA-9007496;R-HSA-3215152;R-HSA-8985227;R-HSA-8951951;R-HSA-8937856;R-HSA-3222072;R-HSA-9620891;R-HSA-8864395;R-HSA-8853911;R-HSA-8937369;R-HSA-9009309;R-HSA-9009308;R-HSA-2187325;R-HSA-6791291;R-HSA-6806392;R-HSA-8936616;R-HSA-9620915;R-HSA-5689972;R-HSA-8952226;R-HSA-112429;R-HSA-3341343;R-HSA-112430;R-HSA-6811479;R-HSA-8869558;R-HSA-69685;R-HSA-3222020;R-HSA-3700992;R-HSA-16517…
R-HSA-6811434	COPI-dependent Golgi-to-ER retrograde traffic	3	103	1	86	0.00900586	0.10792	0.120708	4	11	0.00085311	9606	Homo sapiens	TBB6_HUMAN;KINH_HUMAN;TBA1B_HUMAN	Q9BUF5;P68363;P33176	1433B_HUMAN	Q92538	R-HSA-6811415;R-HSA-6811426;R-HSA-6811423;R-HSA-6811418
R-HSA-2168880	Scavenging of heme from plasma	2	99	1	17	0.00865612	0.108105	0.120708	8	12	0.000930665	9606	Homo sapiens	LRP1_HUMAN;HPT_HUMAN	P00738;Q07954	CATB_HUMAN	P02760	R-HSA-2168881;R-HSA-2168897;R-HSA-2168883;R-HSA-2168885;R-HSA-2230983;R-HSA-2230938;R-HSA-2168888;R-HSA-2203516
R-HSA-437239	Recycling pathway of L1	3	49	0	72	0.00428434	0.108105	0.120708	5	14	0.00108578	9606	Homo sapiens	TBB6_HUMAN;ACTB_HUMAN;TBA1B_HUMAN	Q9BUF5;P60709;P68363			R-HSA-445077;R-HSA-443779;R-HSA-445089;R-HSA-445071;R-HSA-373736
R-HSA-1168372	Downstream signaling events of B Cell Receptor (BCR)	3	82	0	39	0.00716971	0.108105	0.120708	1	15	0.00116333	9606	Homo sapiens	PRS7_HUMAN;PSA4_HUMAN;PSA6_HUMAN	P25789;P60900;P35998			R-HSA-1168640
R-HSA-2219528	PI3K/AKT Signaling in Cancer	1	116	5	223	0.0101425	0.108629	0.120708	16	21	0.00162866	9606	Homo sapiens	GRB2_HUMAN	P62993-1	NUCL_HUMAN;MYH9_HUMAN;ACTN1_HUMAN;ACTB_HUMAN;FLNB_HUMAN;PEPL_HUMAN;HS90A_HUMAN;1433B_HUMAN;KINH_HUMAN;FLNC_HUMAN;LDHA_HUMAN;EF1A1_HUMAN;SPTB2_HUMAN	18348;O15111;P49815;P31749;Q92934;16618;Q00987;Q96B36	R-HSA-2399941;R-HSA-2243942;R-HSA-2400001;R-HSA-2399969;R-HSA-2399981;R-HSA-2399982;R-HSA-2400009;R-HSA-2399977;R-HSA-2399988;R-HSA-2219536;R-HSA-2399985;R-HSA-2399996;R-HSA-2399997;R-HSA-2399966;R-HSA-2399999;R-HSA-2399992
R-HSA-983695	Antigen activates B Cell Receptor (BCR) leading to generation of second messengers	2	95	2	93	0.00830637	0.109521	0.120708	14	25	0.00193889	9606	Homo sapiens	GRB2_HUMAN;IGHM_HUMAN	P62993-1;P01871	CH60_HUMAN;LRP1_HUMAN;KINH_HUMAN;MYH9_HUMAN;ACTN1_HUMAN;ACTB_HUMAN;GRB2_HUMAN;FLNB_HUMAN;FLNC_HUMAN;LDHA_HUMAN;SPTB2_HUMAN	P15498;P16885;18348;Q6ZUJ8;16618;29108;Q06187	R-HSA-9606162;R-HSA-9606163;R-HSA-9606160;R-HSA-2076220;R-HSA-1112666;R-HSA-983709;R-HSA-983707;R-HSA-9606151;R-HSA-9606887;R-HSA-983703;R-HSA-983700;R-HSA-9606894;R-HSA-9606159;R-HSA-983696
R-HSA-5250924	B-WICH complex positively regulates rRNA expression	2	60	4	200	0.00524613	0.109779	0.120708	3	3	0.000232666	9606	Homo sapiens	MYO1C_HUMAN;ACTB_HUMAN	O00159-3;P60709	ACTB_HUMAN;HNRPC_HUMAN;GRB2_HUMAN;HSP7C_HUMAN	P60709;Q9NR30;Q09472	R-HSA-5250930;R-HSA-5250947;R-HSA-5250938
R-HSA-418886	Netrin mediated repulsion signals	0	8	3	110	0.000699484	0.110185	0.120708	2	4	0.000310222	9606	Homo sapiens			ACTN1_HUMAN;GRB2_HUMAN;HS90A_HUMAN	P12931;Q06124	R-HSA-418863;R-HSA-418859
R-HSA-69052	Switching of origins to a post-replicative state	3	91	0	39	0.00795663	0.11228	0.120708	2	9	0.000697999	9606	Homo sapiens	PRS7_HUMAN;PSA4_HUMAN;PSA6_HUMAN	P25789;P60900;P35998			R-HSA-68948;R-HSA-69016
R-HSA-168336	Uncoating of the Influenza Virion	0	9	1	7	0.00078692	0.112587	0.120708	1	2	0.000155111	9606	Homo sapiens			HSP7C_HUMAN	P03485	R-HSA-168299
R-HSA-69478	G2/M DNA replication checkpoint	0	5	1	9	0.000437178	0.112587	0.120708	1	2	0.000155111	9606	Homo sapiens			1433B_HUMAN	P30291	R-HSA-170070
R-HSA-2428933	SHC-related events triggered by IGF1R	1	12	0	0	0.00104923	0.112587	0.120708	2	5	0.000387777	9606	Homo sapiens	GRB2_HUMAN	P62993-1			R-HSA-5686318;R-HSA-5686073
R-HSA-6782861	Synthesis of wybutosine at G37 of tRNA(Phe)	0	6	1	6	0.000524613	0.112587	0.120708	3	8	0.000620444	9606	Homo sapiens			ACTN4_HUMAN	O60294	R-HSA-6783473;R-HSA-6782881;R-HSA-6782890
R-HSA-180689	APOBEC3G mediated resistance to HIV-1 infection	1	12	0	0	0.00104923	0.112587	0.120708	1	3	0.000232666	9606	Homo sapiens	BAF_HUMAN	O75531			R-HSA-180630
R-HSA-168270	Fusion and Uncoating of the Influenza Virion	0	9	1	7	0.00078692	0.112587	0.120708	1	5	0.000387777	9606	Homo sapiens			HSP7C_HUMAN	P03485	R-HSA-168299
R-HSA-73621	Pyrimidine catabolism	1	12	0	0	0.00104923	0.112587	0.120708	1	15	0.00116333	9606	Homo sapiens	TYPH_HUMAN	P19971			R-HSA-112265
R-HSA-6791226	Major pathway of rRNA processing in the nucleolus and cytosol	5	183	5	422	0.0160007	0.112952	0.120708	6	7	0.000542888	9606	Homo sapiens	RS8_HUMAN;NUCL_HUMAN;RSSA_HUMAN;RLA2_HUMAN;RS9_HUMAN	P19338;P62241;P46781;P08865;P05387	NUCL_HUMAN;MYH9_HUMAN;ATPB_HUMAN;GRB2_HUMAN;HS90A_HUMAN	P19338;Q13895;P61247	R-HSA-6791223;R-HSA-6791222;R-HSA-6791221;R-HSA-6791218;R-HSA-6791228;R-HSA-6791227
R-HSA-1793185	Chondroitin sulfate/dermatan sulfate metabolism	2	50	0	8	0.00437178	0.114213	0.120708	21	28	0.00217155	9606	Homo sapiens	PGS1_HUMAN;CSPG2_HUMAN	P21810;P13611			R-HSA-2022911;R-HSA-1971487;R-HSA-1889981;R-HSA-1793176;R-HSA-9638064;R-HSA-1971482;R-HSA-2018682;R-HSA-1971483;R-HSA-1889978;R-HSA-2065233;R-HSA-1878002;R-HSA-2022065;R-HSA-9632034;R-HSA-2022063;R-HSA-2022061;R-HSA-9632033;R-HSA-2022056;R-HSA-2022052;R-HSA-2018659;R-HSA-1971491;R-HSA-1889955
R-HSA-2871796	FCERI mediated MAPK activation	1	119	6	221	0.0104048	0.114492	0.120708	16	20	0.00155111	9606	Homo sapiens	GRB2_HUMAN	P62993-1	CH60_HUMAN;GRB2_HUMAN;FLNB_HUMAN;HS90A_HUMAN;FUBP2_HUMAN;HSP7C_HUMAN;SPTB2_HUMAN	P05412;Q13233;O43561-2;16618	R-HSA-2730889;R-HSA-2730856;R-HSA-2730892;R-HSA-168136;R-HSA-2730851;R-HSA-2730887;R-HSA-2730841;R-HSA-2730840;R-HSA-450292;R-HSA-2396599;R-HSA-2730844;R-HSA-2396561;R-HSA-2730896;R-HSA-2424477;R-HSA-2396606;R-HSA-2730868
R-HSA-211859	Biological oxidations	6	223	0	108	0.0194981	0.114492	0.120708	6	176	0.0136498	9606	Homo sapiens	ALDH2_HUMAN;AL1A1_HUMAN;ADHX_HUMAN;GSTM3_HUMAN;UGDH_HUMAN;AL3A1_HUMAN	O60701;P05091;P21266;P30838;P11766;P00352			R-HSA-176054;R-HSA-71691;R-HSA-71723;R-HSA-5692237;R-HSA-5692283;R-HSA-173597
R-HSA-176408	Regulation of APC/C activators between G1/S and early anaphase	3	81	1	122	0.00708228	0.116033	0.120708	2	14	0.00108578	9606	Homo sapiens	PRS7_HUMAN;PSA4_HUMAN;PSA6_HUMAN	P25789;P60900;P35998	RD23B_HUMAN	P53350	R-HSA-174203;R-HSA-174174
R-HSA-9706369	Negative regulation of FLT3	0	15	3	106	0.00131153	0.116516	0.120708	3	12	0.000930665	9606	Homo sapiens			GRB2_HUMAN;HSP7C_HUMAN;1433B_HUMAN	P41240;P42684;P22681	R-HSA-9706293;R-HSA-9706287;R-HSA-9706298
R-HSA-1679131	Trafficking and processing of endosomal TLR	2	13	0	48	0.00113666	0.117449	0.120708	3	7	0.000542888	9606	Homo sapiens	ENPL_HUMAN;CATB_HUMAN	P07858;P14625			R-HSA-1678920;R-HSA-1678923;R-HSA-1678944
R-HSA-418594	G alpha (i) signalling events	3	405	11	514	0.0354114	0.118355	0.120708	40	155	0.0120211	9606	Homo sapiens	GBB1_HUMAN;LRP1_HUMAN;GNAI2_HUMAN	P04899;Q07954;P62873	TCPE_HUMAN;TCPQ_HUMAN;MYH9_HUMAN;ACTN1_HUMAN;ACTB_HUMAN;HNRPC_HUMAN;FLNB_HUMAN;HS90A_HUMAN;TCPD_HUMAN;LRP1_HUMAN;KINH_HUMAN;TCPB_HUMAN;HPT_HUMAN;FLNC_HUMAN;LDHA_HUMAN;TERA_HUMAN;TCPH_HUMAN;SPTB2_HUMAN	18348;Q00535;P17612;P52292;P12931;P02649;P62136;29108	R-HSA-74882;R-HSA-180038;R-HSA-392129;R-HSA-749454;R-HSA-111879;R-HSA-167429;R-HSA-2404131;R-HSA-8982019;R-HSA-167433;R-HSA-392206;R-HSA-2423785;R-HSA-180047;R-HSA-8982020;R-HSA-112271;R-HSA-392212;R-HSA-751001;R-HSA-420883;R-HSA-2485180;R-HSA-8964242;R-HSA-2485182;R-HSA-749456;R-HSA-112282;R-HSA-8964311;R-HSA-8964329;R-HSA-8982637;R-HSA-112037;R-HSA-9619127;R-HSA-170666;R-HSA-180073;R-HSA-380073…
R-HSA-1295596	Spry regulation of FGF signaling	1	16	3	176	0.00139897	0.119352	0.120708	5	11	0.00085311	9606	Homo sapiens	GRB2_HUMAN	P62993-1	GRB2_HUMAN;1433B_HUMAN;HSP7C_HUMAN	O43597;Q06124;P22681;P15056	R-HSA-1295622;R-HSA-1295621;R-HSA-1295604;R-HSA-1549564;R-HSA-1295613
R-HSA-977443	GABA receptor activation	2	60	0	0	0.00524613	0.120708	0.120708	8	12	0.000930665	9606	Homo sapiens	GBB1_HUMAN;GNAI2_HUMAN	P04899;P62873			R-HSA-170674;R-HSA-1013020;R-HSA-170666;R-HSA-1013013;R-HSA-1013012;R-HSA-392206;R-HSA-170686;R-HSA-170671
R-HSA-5655291	Signaling by FGFR4 in disease	1	12	1	51	0.00104923	0.120708	0.120708	7	15	0.00116333	9606	Homo sapiens	GRB2_HUMAN	P62993-1	KINH_HUMAN;MYH9_HUMAN;ACTN1_HUMAN;ACTB_HUMAN;GRB2_HUMAN;FLNB_HUMAN;FLNC_HUMAN;LDHA_HUMAN;SPTB2_HUMAN	P42336;18348;P19174;16618	R-HSA-5655252;R-HSA-5655348;R-HSA-5655235;R-HSA-5655347;R-HSA-5655248;R-HSA-5655313;R-HSA-5655336
R-HSA-9673767	Signaling by PDGFRA transmembrane, juxtamembrane and kinase domain mutants	1	13	0	0	0.00113666	0.12138	0.12138	2	7	0.000542888	9606	Homo sapiens	GRB2_HUMAN	P62993-1			R-HSA-9672164;R-HSA-9672170
R-HSA-9673770	Signaling by PDGFRA extracellular domain mutants	1	13	0	0	0.00113666	0.12138	0.12138	2	7	0.000542888	9606	Homo sapiens	GRB2_HUMAN	P62993-1			R-HSA-9672163;R-HSA-9672158
R-HSA-2485179	Activation of the phototransduction cascade	1	11	0	2	0.000961791	0.12138	0.12138	2	8	0.000620444	9606	Homo sapiens	GBB1_HUMAN	P62873			R-HSA-2485180;R-HSA-2485182
R-HSA-73614	Pyrimidine salvage	1	11	0	2	0.000961791	0.12138	0.12138	1	10	0.000775555	9606	Homo sapiens	TYPH_HUMAN	P19971			R-HSA-112266
R-HSA-8868773	rRNA processing in the nucleus and cytosol	5	193	5	424	0.0168751	0.121991	0.121991	7	15	0.00116333	9606	Homo sapiens	RS8_HUMAN;NUCL_HUMAN;RSSA_HUMAN;RLA2_HUMAN;RS9_HUMAN	P19338;P62241;P46781;P08865;P05387	NUCL_HUMAN;MYH9_HUMAN;ATPB_HUMAN;GRB2_HUMAN;HS90A_HUMAN	P19338;Q13895;P61247	R-HSA-6791223;R-HSA-6791222;R-HSA-6791221;R-HSA-6791218;R-HSA-6791228;R-HSA-6791227;R-HSA-6790906
R-HSA-9616222	Transcriptional regulation of granulopoiesis	0	59	7	368	0.0051587	0.122219	0.122219	3	27	0.002094	9606	Homo sapiens			LMNA_HUMAN;ECHB_HUMAN;GANAB_HUMAN;HNRPC_HUMAN;GRB2_HUMAN;PRS7_HUMAN;XRCC6_HUMAN	P38936;P01106;Q09472	R-HSA-9617064;R-HSA-9634445;R-HSA-9624668
R-HSA-392451	G beta:gamma signalling through PI3Kgamma	1	25	1	37	0.00218589	0.123989	0.123989	3	4	0.000310222	9606	Homo sapiens	GBB1_HUMAN	P62873	NUCL_HUMAN;KINH_HUMAN;MYH9_HUMAN;ACTN1_HUMAN;ACTB_HUMAN;FLNB_HUMAN;FLNC_HUMAN;LDHA_HUMAN;SPTB2_HUMAN	18348;16618;P61586	R-HSA-392295;R-HSA-202692;R-HSA-392300
R-HSA-8851805	MET activates RAS signaling	1	12	1	53	0.00104923	0.123989	0.123989	5	10	0.000775555	9606	Homo sapiens	GRB2_HUMAN	P62993-1	GRB2_HUMAN	Q07889	R-HSA-8851827;R-HSA-8851859;R-HSA-8851900;R-HSA-8851804;R-HSA-8851899
R-HSA-176187	Activation of ATR in response to replication stress	0	37	2	28	0.00323511	0.123989	0.123989	2	9	0.000697999	9606	Homo sapiens			PDIA3_HUMAN;1433B_HUMAN	P30304;P30307	R-HSA-75010;R-HSA-69604
R-HSA-187037	Signaling by NTRK1 (TRKA)	2	117	8	575	0.01023	0.127164	0.127164	19	102	0.00791066	9606	Homo sapiens	GRB2_HUMAN;1433B_HUMAN	P31946;P62993-1	TCPE_HUMAN;TCPQ_HUMAN;NUCL_HUMAN;MYH9_HUMAN;ACTN1_HUMAN;ACTB_HUMAN;RS9_HUMAN;FLNB_HUMAN;TCPD_HUMAN;KINH_HUMAN;GRB2_HUMAN;TCPB_HUMAN;FLNC_HUMAN;LDHA_HUMAN;TCPH_HUMAN;SPTB2_HUMAN	18348;P40763;Q00535;P50570;P19174;16618;Q13905;P61586;Q09472	R-HSA-5685366;R-HSA-170978;R-HSA-5686071;R-HSA-9610163;R-HSA-9616368;R-HSA-167684;R-HSA-9612980;R-HSA-202692;R-HSA-9619838;R-HSA-198732;R-HSA-169901;R-HSA-170965;R-HSA-167674;R-HSA-9610154;R-HSA-9613451;R-HSA-9610152;R-HSA-9610153;R-HSA-9610156;R-HSA-9620717
R-HSA-1638091	Heparan sulfate/heparin (HS-GAG) metabolism	2	55	0	7	0.00480895	0.127292	0.127292	5	33	0.00255933	9606	Homo sapiens	PGS1_HUMAN;CSPG2_HUMAN	P21810;P13611			R-HSA-1889981;R-HSA-9638064;R-HSA-1889978;R-HSA-1878002;R-HSA-1889955
R-HSA-5610780	Degradation of GLI1 by the proteasome	3	60	0	65	0.00524613	0.127362	0.127362	2	6	0.000465333	9606	Homo sapiens	PRS7_HUMAN;PSA4_HUMAN;PSA6_HUMAN	P25789;P60900;P35998			R-HSA-5610758;R-HSA-5610760
R-HSA-69275	G2/M Transition	6	198	6	593	0.0173122	0.128419	0.128419	42	78	0.00604933	9606	Homo sapiens	PRS7_HUMAN;TBB6_HUMAN;PSA4_HUMAN;TBA1B_HUMAN;HS90A_HUMAN;PSA6_HUMAN	Q9BUF5;P07900;P68363;P25789;P60900;P35998	RD23B_HUMAN;VDAC1_HUMAN;PDIA3_HUMAN;GRB2_HUMAN;PRS7_HUMAN;1433B_HUMAN	P30304;P30307;P30291;P30305;P38936;P53350;P06493;Q96CV9;Q09472	R-HSA-380294;R-HSA-3002798;R-HSA-156678;R-HSA-8852354;R-HSA-2562594;R-HSA-170120;R-HSA-380303;R-HSA-170057;R-HSA-8852362;R-HSA-8852298;R-HSA-4088305;R-HSA-3000319;R-HSA-380311;R-HSA-170070;R-HSA-8852306;R-HSA-3002811;R-HSA-156699;R-HSA-2574845;R-HSA-8853405;R-HSA-8852317;R-HSA-8854044;R-HSA-3000310;R-HSA-4088162;R-HSA-2574840;R-HSA-380455;R-HSA-162657;R-HSA-8852324;R-HSA-4088152;R-HSA-170084;R-HS…
R-HSA-162909	Host Interactions of HIV factors	4	144	7	633	0.0125907	0.129254	0.129254	12	54	0.00418799	9606	Homo sapiens	BAF_HUMAN;PRS7_HUMAN;PSA4_HUMAN;PSA6_HUMAN	P25789;O75531;P60900;P35998	LMNA_HUMAN;ATPB_HUMAN;ECHB_HUMAN;FLNB_HUMAN;GRB2_HUMAN;CYC_HUMAN;HS90A_HUMAN	P06239;P63000;P52294;P06241;Q13177;P50750;P05919	R-HSA-180627;R-HSA-167235;R-HSA-180630;R-HSA-180603;R-HSA-200954;R-HSA-200952;R-HSA-180622;R-HSA-180606;R-HSA-167566;R-HSA-164943;R-HSA-200908;R-HSA-180573
R-HSA-170670	Adenylate cyclase inhibitory pathway	1	14	0	0	0.0012241	0.130085	0.130085	5	5	0.000387777	9606	Homo sapiens	GNAI2_HUMAN	P04899			R-HSA-170674;R-HSA-170666;R-HSA-392206;R-HSA-170686;R-HSA-170671
R-HSA-70370	Galactose catabolism	1	5	0	9	0.000437178	0.130085	0.130085	1	4	0.000310222	9606	Homo sapiens	GALK1_HUMAN	P51570			R-HSA-70355
R-HSA-453274	Mitotic G2-G2/M phases	6	200	6	593	0.0174871	0.130092	0.130092	42	80	0.00620444	9606	Homo sapiens	PRS7_HUMAN;TBB6_HUMAN;PSA4_HUMAN;TBA1B_HUMAN;HS90A_HUMAN;PSA6_HUMAN	Q9BUF5;P07900;P68363;P25789;P60900;P35998	RD23B_HUMAN;VDAC1_HUMAN;PDIA3_HUMAN;GRB2_HUMAN;PRS7_HUMAN;1433B_HUMAN	P30304;P30307;P30291;P30305;P38936;P53350;P06493;Q96CV9;Q09472	R-HSA-380294;R-HSA-3002798;R-HSA-156678;R-HSA-8852354;R-HSA-2562594;R-HSA-170120;R-HSA-380303;R-HSA-170057;R-HSA-8852362;R-HSA-8852298;R-HSA-4088305;R-HSA-3000319;R-HSA-380311;R-HSA-170070;R-HSA-8852306;R-HSA-3002811;R-HSA-156699;R-HSA-2574845;R-HSA-8853405;R-HSA-8852317;R-HSA-8854044;R-HSA-3000310;R-HSA-4088162;R-HSA-2574840;R-HSA-380455;R-HSA-162657;R-HSA-8852324;R-HSA-4088152;R-HSA-170084;R-HS…
R-HSA-3270619	IRF3-mediated induction of type I IFN	2	13	0	53	0.00113666	0.130615	0.130615	1	5	0.000387777	9606	Homo sapiens	XRCC5_HUMAN;XRCC6_HUMAN	P13010;P12956			R-HSA-1834939
R-HSA-72766	Translation	6	294	4	395	0.025706	0.130715	0.130715	32	99	0.00767799	9606	Homo sapiens	RS8_HUMAN;EF1A1_HUMAN;RSSA_HUMAN;RLA2_HUMAN;RS9_HUMAN;EIF3I_HUMAN	Q13347;P68104;P62241;P46781;P08865;P05387	CH60_HUMAN;HNRPD_HUMAN;QCR1_HUMAN;GRB2_HUMAN	Q04637;P13639;P49590;Q96I59;P26641	R-HSA-156930;R-HSA-1799326;R-HSA-380227;R-HSA-156808;R-HSA-380234;R-HSA-156823;R-HSA-156826;R-HSA-157849;R-HSA-72671;R-HSA-72673;R-HSA-72672;R-HSA-72676;R-HSA-141671;R-HSA-156907;R-HSA-72619;R-HSA-141673;R-HSA-72621;R-HSA-156910;R-HSA-156908;R-HSA-156909;R-HSA-156915;R-HSA-156912;R-HSA-72691;R-HSA-156913;R-HSA-72631;R-HSA-72697;R-HSA-156923;R-HSA-1799330;R-HSA-141691;R-HSA-1799329;R-HSA-1799335;R…
R-HSA-2559580	Oxidative Stress Induced Senescence	0	94	7	350	0.00821894	0.131171	0.131171	5	40	0.00310222	9606	Homo sapiens			CH60_HUMAN;ACTN1_HUMAN;A2MG_HUMAN;HS90A_HUMAN;FUBP2_HUMAN;HSP7C_HUMAN;1433B_HUMAN	P05412;Q99683;P10599	R-HSA-3229152;R-HSA-450292;R-HSA-3228469;R-HSA-3225851;R-HSA-168136
R-HSA-182971	EGFR downregulation	1	31	3	171	0.0027105	0.131285	0.131285	14	22	0.00170622	9606	Homo sapiens	GRB2_HUMAN	P62993-1	KINH_HUMAN;MYH9_HUMAN;ACTN1_HUMAN;ACTB_HUMAN;FLNB_HUMAN;GRB2_HUMAN;TERA_HUMAN;FLNC_HUMAN;LDHA_HUMAN;1433B_HUMAN;SPTB2_HUMAN	P26045;18348;O43597;P22681	R-HSA-8867047;R-HSA-8867044;R-HSA-8867041;R-HSA-8951490;R-HSA-183055;R-HSA-183052;R-HSA-183084;R-HSA-182988;R-HSA-183058;R-HSA-182994;R-HSA-183094;R-HSA-183002;R-HSA-183067;R-HSA-183036
R-HSA-418990	Adherens junctions interactions	1	33	2	101	0.00288537	0.131799	0.131799	4	16	0.00124089	9606	Homo sapiens	ACTB_HUMAN	P60709	S10AA_HUMAN;LRP1_HUMAN;PSA6_HUMAN	P03950;Q9BY67;29108	R-HSA-5692437;R-HSA-420595;R-HSA-433725;R-HSA-420586
R-HSA-381183	ATF6 (ATF6-alpha) activates chaperone genes	1	10	4	191	0.000874355	0.133029	0.133029	3	5	0.000387777	9606	Homo sapiens	ENPL_HUMAN	P14625	PDIA6_HUMAN;PDIA3_HUMAN;GRB2_HUMAN;ENPL_HUMAN	P27797;P11021	R-HSA-1791163;R-HSA-1791082;R-HSA-1791150
R-HSA-1250196	SHC1 events in ERBB2 signaling	1	28	1	42	0.00244819	0.133959	0.133959	3	6	0.000465333	9606	Homo sapiens	GRB2_HUMAN	P62993-1	GRB2_HUMAN	P29353	R-HSA-1250486;R-HSA-1963578;R-HSA-1250463
R-HSA-69002	DNA Replication Pre-Initiation	3	85	0	56	0.00743202	0.134037	0.134037	1	21	0.00162866	9606	Homo sapiens	PRS7_HUMAN;PSA4_HUMAN;PSA6_HUMAN	P25789;P60900;P35998			R-HSA-68825
R-HSA-1989781	PPARA activates gene expression	1	118	7	400	0.0103174	0.134129	0.134129	6	41	0.00317977	9606	Homo sapiens	CD36_HUMAN	P16671	KINH_HUMAN;FIBA_HUMAN;GRB2_HUMAN;HPT_HUMAN;TERA_HUMAN;FBLN1_HUMAN;PEPL_HUMAN	Q96RU7;P13196;Q14192;P02647;Q07869	R-HSA-879724;R-HSA-1989754;R-HSA-1592238;R-HSA-1989767;R-HSA-560517;R-HSA-1989747
R-HSA-168164	Toll Like Receptor 3 (TLR3) Cascade	0	93	8	463	0.0081315	0.135182	0.135182	6	61	0.00473088	9606	Homo sapiens			CH60_HUMAN;VDAC1_HUMAN;TERA_HUMAN;K2C8_HUMAN;CYC_HUMAN;HS90A_HUMAN;FUBP2_HUMAN;HSP7C_HUMAN	Q9Y6K9;P15336;P05412;O15111;Q9Y4K3	R-HSA-450292;R-HSA-5609665;R-HSA-168053;R-HSA-168440;R-HSA-168136;R-HSA-177694
R-HSA-381033	ATF6 (ATF6-alpha) activates chaperones	1	12	4	191	0.00104923	0.136545	0.136545	3	10	0.000775555	9606	Homo sapiens	ENPL_HUMAN	P14625	PDIA6_HUMAN;PDIA3_HUMAN;GRB2_HUMAN;ENPL_HUMAN	P27797;P11021	R-HSA-1791163;R-HSA-1791082;R-HSA-1791150
R-HSA-5610787	Hedgehog 'off' state	5	114	0	170	0.00996765	0.136622	0.136622	6	32	0.00248177	9606	Homo sapiens	PRS7_HUMAN;TBB6_HUMAN;PSA4_HUMAN;TBA1B_HUMAN;PSA6_HUMAN	Q9BUF5;P68363;P25789;P60900;P35998			R-HSA-5610757;R-HSA-5610758;R-HSA-5610754;R-HSA-5610733;R-HSA-5610767;R-HSA-5610760
R-HSA-180910	Vpr-mediated nuclear import of PICs	1	44	1	22	0.00384716	0.137322	0.137322	2	2	0.000155111	9606	Homo sapiens	BAF_HUMAN	O75531	LMNA_HUMAN	P52294	R-HSA-180627;R-HSA-180622
R-HSA-111457	Release of apoptotic factors from the mitochondria	1	5	1	60	0.000437178	0.137322	0.137322	3	4	0.000310222	9606	Homo sapiens	CYC_HUMAN	P99999	CH60_HUMAN	Q9NR28	R-HSA-9627106;R-HSA-114307;R-HSA-114284
R-HSA-6807004	Negative regulation of MET activity	1	21	1	49	0.00183615	0.137322	0.137322	6	10	0.000775555	9606	Homo sapiens	GRB2_HUMAN	P62993-1	1433B_HUMAN	P40818	R-HSA-8875443;R-HSA-8875490;R-HSA-8875183;R-HSA-8874685;R-HSA-8875451;R-HSA-8875482
R-HSA-186763	Downstream signal transduction	1	31	3	180	0.0027105	0.138318	0.138318	8	16	0.00124089	9606	Homo sapiens	GRB2_HUMAN	P62993-1	KINH_HUMAN;MYH9_HUMAN;ACTN1_HUMAN;ACTB_HUMAN;FLNB_HUMAN;GRB2_HUMAN;FLNC_HUMAN;LDHA_HUMAN;HS90A_HUMAN;SPTB2_HUMAN	18348;P19174;16618;P12931;Q13905;Q06124	R-HSA-186834;R-HSA-1524182;R-HSA-382052;R-HSA-186819;R-HSA-186800;R-HSA-186826;R-HSA-186778;R-HSA-186765
R-HSA-70221	Glycogen breakdown (glycogenolysis)	1	15	0	0	0.00131153	0.138705	0.138705	5	15	0.00116333	9606	Homo sapiens	PYGB_HUMAN	P11216			R-HSA-453346;R-HSA-453358;R-HSA-71515;R-HSA-453356;R-HSA-453337
R-HSA-8964539	Glutamate and glutamine metabolism	1	15	0	0	0.00131153	0.138705	0.138705	2	13	0.00100822	9606	Homo sapiens	DHE3_HUMAN	P00367			R-HSA-70600;R-HSA-70589
R-HSA-9694516	SARS-CoV-2 Infection	2	77	8	533	0.00673253	0.139221	0.139221	13	112	0.00868621	9606	Homo sapiens	TERA_HUMAN;GANAB_HUMAN	Q14697;P55072	HDGF_HUMAN;VATA_HUMAN;VDAC1_HUMAN;ECHB_HUMAN;GRB2_HUMAN;TERA_HUMAN;KTN1_HUMAN;VDAC2_HUMAN	P17844;P55072;P27824;P0DTC5;P06400;Q9GZQ8	R-HSA-9694487;R-HSA-9694390;R-HSA-9694580;R-HSA-9694555;R-HSA-9698265;R-HSA-9694681;R-HSA-9694367;R-HSA-9694525;R-HSA-9694364;R-HSA-9694689;R-HSA-9694337;R-HSA-9694406;R-HSA-9686790
R-HSA-6784531	tRNA processing in the nucleus	2	62	0	5	0.005421	0.140703	0.140703	1	7	0.000542888	9606	Homo sapiens	RTCB_HUMAN;DDX1_HUMAN	Q92499;Q9Y3I0			R-HSA-5696816
R-HSA-5654732	Negative regulation of FGFR3 signaling	1	30	3	176	0.00262307	0.14189	0.14189	7	14	0.00108578	9606	Homo sapiens	GRB2_HUMAN	P62993-1	GRB2_HUMAN;1433B_HUMAN;HSP7C_HUMAN	O43597;Q06124;P22681;P15056	R-HSA-5654679;R-HSA-1295622;R-HSA-1295621;R-HSA-1295604;R-HSA-1549564;R-HSA-5654730;R-HSA-1295613
R-HSA-9013694	Signaling by NOTCH4	3	83	2	202	0.00725715	0.142616	0.142616	3	20	0.00155111	9606	Homo sapiens	PRS7_HUMAN;PSA4_HUMAN;PSA6_HUMAN	P25789;P60900;P35998	FBLN1_HUMAN;PEPL_HUMAN	P31749;P84022	R-HSA-9604642;R-HSA-9605414;R-HSA-9604328
R-HSA-5654733	Negative regulation of FGFR4 signaling	1	31	3	176	0.0027105	0.14369	0.14369	7	14	0.00108578	9606	Homo sapiens	GRB2_HUMAN	P62993-1	GRB2_HUMAN;1433B_HUMAN;HSP7C_HUMAN	O43597;Q06124;P22681;P15056	R-HSA-1295622;R-HSA-1295621;R-HSA-1295604;R-HSA-5654734;R-HSA-5654684;R-HSA-1549564;R-HSA-1295613
R-HSA-9031628	NGF-stimulated transcription	0	39	6	327	0.00340999	0.146111	0.146111	4	37	0.00286955	9606	Homo sapiens			TCPE_HUMAN;TCPQ_HUMAN;TCPB_HUMAN;GRB2_HUMAN;TCPH_HUMAN;TCPD_HUMAN	Q00535;P50570;Q09472	R-HSA-9616368;R-HSA-9613451;R-HSA-9619838;R-HSA-9620717
R-HSA-400451	Free fatty acids regulate insulin secretion	1	11	0	5	0.000961791	0.14724	0.14724	1	7	0.000542888	9606	Homo sapiens	CD36_HUMAN	P16671			R-HSA-434381
R-HSA-176033	Interactions of Vpr with host cellular proteins	1	47	1	22	0.00410947	0.147518	0.147518	2	4	0.000310222	9606	Homo sapiens	BAF_HUMAN	O75531	LMNA_HUMAN	P52294	R-HSA-180627;R-HSA-180622
R-HSA-9006335	Signaling by Erythropoietin	1	26	1	47	0.00227332	0.147518	0.147518	6	24	0.00186133	9606	Homo sapiens	GRB2_HUMAN	P62993-1	KINH_HUMAN;MYH9_HUMAN;ACTN1_HUMAN;ACTB_HUMAN;FLNB_HUMAN;GRB2_HUMAN;FLNC_HUMAN;LDHA_HUMAN;SPTB2_HUMAN	18348;16618;P29353;Q13480	R-HSA-9027274;R-HSA-9029149;R-HSA-9029151;R-HSA-9029150;R-HSA-9027281;R-HSA-9029158
R-HSA-9678108	SARS-CoV-1 Infection	2	60	7	477	0.00524613	0.148149	0.148149	9	109	0.00845354	9606	Homo sapiens	TERA_HUMAN;GANAB_HUMAN	Q14697;P55072	HDGF_HUMAN;VDAC1_HUMAN;ECHB_HUMAN;GRB2_HUMAN;TERA_HUMAN;KTN1_HUMAN;VDAC2_HUMAN	P17844;P55072;P27824;P06400;Q9GZQ8	R-HSA-9687121;R-HSA-9682631;R-HSA-9686790;R-HSA-9687109;R-HSA-9687435;R-HSA-9686699;R-HSA-9682712;R-HSA-9683663;R-HSA-9683772
R-HSA-982772	Growth hormone receptor signaling	0	24	3	116	0.00209845	0.150066	0.150066	3	28	0.00217155	9606	Homo sapiens			CD36_HUMAN;A2MG_HUMAN;GRB2_HUMAN	P07948;P29350;P18031	R-HSA-1168839;R-HSA-1168456;R-HSA-1168445
R-HSA-450294	MAP kinase activation	0	63	5	238	0.00550844	0.150268	0.150268	4	32	0.00248177	9606	Homo sapiens			CH60_HUMAN;VDAC1_HUMAN;HS90A_HUMAN;FUBP2_HUMAN;HSP7C_HUMAN	P15336;P05412	R-HSA-450292;R-HSA-168053;R-HSA-168440;R-HSA-168136
R-HSA-5654727	Negative regulation of FGFR2 signaling	1	37	3	176	0.00323511	0.154677	0.154677	7	14	0.00108578	9606	Homo sapiens	GRB2_HUMAN	P62993-1	GRB2_HUMAN;1433B_HUMAN;HSP7C_HUMAN	O43597;Q06124;P22681;P15056	R-HSA-5654677;R-HSA-1295622;R-HSA-1295621;R-HSA-1295604;R-HSA-1549564;R-HSA-1295613;R-HSA-5654729
R-HSA-5689877	Josephin domain DUBs	2	12	2	127	0.00104923	0.154756	0.154756	3	6	0.000465333	9606	Homo sapiens	TERA_HUMAN;RD23B_HUMAN	P54727;P55072	TERA_HUMAN;SERPH_HUMAN	P54252	R-HSA-5688834;R-HSA-5688786;R-HSA-5689085
R-HSA-5358493	Synthesis of diphthamide-EEF2	0	8	1	9	0.000699484	0.155691	0.155691	4	4	0.000310222	9606	Homo sapiens			GRB2_HUMAN	P13639	R-HSA-5358484;R-HSA-5358475;R-HSA-5367022;R-HSA-5358494
R-HSA-8981373	Intestinal hexose absorption	0	4	1	13	0.000349742	0.155691	0.155691	1	3	0.000232666	9606	Homo sapiens			RD23B_HUMAN	Q92681	R-HSA-8932955
R-HSA-112409	RAF-independent MAPK1/3 activation	0	24	3	122	0.00209845	0.157117	0.157117	5	12	0.000930665	9606	Homo sapiens			VDAC1_HUMAN;1433B_HUMAN;HSP7C_HUMAN	Q02750;P36507;P06493	R-HSA-109857;R-HSA-109858;R-HSA-109863;R-HSA-112342;R-HSA-109864
R-HSA-6806003	Regulation of TP53 Expression and Degradation	0	37	8	501	0.00323511	0.157121	0.157121	17	35	0.00271444	9606	Homo sapiens			TCPE_HUMAN;NUCL_HUMAN;S10AA_HUMAN;LMNA_HUMAN;ACTN1_HUMAN;S10AB_HUMAN;TERA_HUMAN;EF1A1_HUMAN	P04637;O96017;Q93009;Q00987;O75604	R-HSA-6804741;R-HSA-5689972;R-HSA-6795460;R-HSA-198599;R-HSA-6793666;R-HSA-3222072;R-HSA-3215295;R-HSA-6795667;R-HSA-349426;R-HSA-3700992;R-HSA-6792863;R-HSA-6805022;R-HSA-6793661;R-HSA-6804188;R-HSA-6804955;R-HSA-6804762;R-HSA-3215310
R-HSA-112411	MAPK1 (ERK2) activation	0	10	2	62	0.000874355	0.157864	0.157864	2	3	0.000232666	9606	Homo sapiens			1433B_HUMAN;HSP7C_HUMAN	P36507	R-HSA-109858;R-HSA-109864
R-HSA-5654726	Negative regulation of FGFR1 signaling	1	35	3	180	0.00306024	0.158409	0.158409	7	15	0.00116333	9606	Homo sapiens	GRB2_HUMAN	P62993-1	GRB2_HUMAN;1433B_HUMAN;HSP7C_HUMAN	O43597;Q06124;P22681;P15056	R-HSA-1295622;R-HSA-5654672;R-HSA-1295621;R-HSA-5654673;R-HSA-1295604;R-HSA-1549564;R-HSA-1295613
R-HSA-69620	Cell Cycle Checkpoints	4	275	6	317	0.0240448	0.159404	0.159404	21	56	0.00434311	9606	Homo sapiens	PRS7_HUMAN;1433B_HUMAN;PSA4_HUMAN;PSA6_HUMAN	P31946;P25789;P60900;P35998	NUCL_HUMAN;PDIA3_HUMAN;TERA_HUMAN;PRS7_HUMAN;EF1A1_HUMAN;1433B_HUMAN	P30304;P30307;P30291;P38936;O96017;Q00987	R-HSA-75809;R-HSA-69600;R-HSA-5683735;R-HSA-6804741;R-HSA-69891;R-HSA-75010;R-HSA-8852354;R-HSA-69604;R-HSA-5683792;R-HSA-5683774;R-HSA-69608;R-HSA-75016;R-HSA-9029987;R-HSA-264458;R-HSA-6803411;R-HSA-69685;R-HSA-170070;R-HSA-75028;R-HSA-349426;R-HSA-6804955;R-HSA-69598
R-HSA-74160	Gene expression (Transcription)	9	1522	63	4887	0.133077	0.160055	0.160055	150	994	0.0770901	9606	Homo sapiens	CH60_HUMAN;MYO1C_HUMAN;PRS7_HUMAN;CYC_HUMAN;1433B_HUMAN;ACTB_HUMAN;PSA4_HUMAN;HS90A_HUMAN;PSA6_HUMAN	O00159-3;P07900;P31946;P60709;P25789;P99999;P60900;P35998;P10809	TCPQ_HUMAN;PSA4_HUMAN;LMNA_HUMAN;ACTN4_HUMAN;HNRPD_HUMAN;PRS7_HUMAN;TBA1B_HUMAN;1433B_HUMAN;TALDO_HUMAN;PSA6_HUMAN;EIF3I_HUMAN;KPYM_HUMAN;VDAC2_HUMAN;HSP7C_HUMAN;NUCL_HUMAN;HDGF_HUMAN;MYH9_HUMAN;QCR1_HUMAN;CATB_HUMAN;HNRPC_HUMAN;FLNB_HUMAN;RSSA_HUMAN;ATPA_HUMAN;PEPL_HUMAN;TCPD_HUMAN;MYO1C_HUMAN;CH60_HUMAN;RS8_HUMAN;ENPL_HUMAN;FLNC_HUMAN;TERA_HUMAN;GBB1_HUMAN;TCPH_HUMAN;CYC_HUMAN;XRCC6_HUMAN;SPTB2…	O43463;Q13547;P51451;Q9GZV5;P04626;P09874;P04141;Q96EB6;Q00987;O14744;P06400;P03372;P38398;Q9UNE7;Q8NC69;P49815;Q06124;P02649;P55212;O00255;P02452;Q07157;P30307;P04637;Q93009;P40692;O75604;P62875;Q99856;18348;P12931;P54252;P18031;P10599;P00519;Q8WXH5;P60709;P31947;P55957;P38936;P10721;O96017;Q9NTG7;Q92466;P62324;O14727;Q9NQR1;Q9NR30;P35222;P56524;O43524;Q14739;Q09472;P00533;P25490;Q15831;P01106;Q…	R-HSA-8937864;R-HSA-9007496;R-HSA-3215152;R-HSA-8985227;R-HSA-8951951;R-HSA-8937856;R-HSA-3222072;R-HSA-9620891;R-HSA-8864395;R-HSA-5601883;R-HSA-427528;R-HSA-8853911;R-HSA-8937369;R-HSA-9009309;R-HSA-9009308;R-HSA-2187325;R-HSA-6791291;R-HSA-6806392;R-HSA-8936616;R-HSA-9620915;R-HSA-5250930;R-HSA-5689972;R-HSA-5211239;R-HSA-8952226;R-HSA-5250938;R-HSA-112429;R-HSA-3341343;R-HSA-112430;R-HSA-6811…
R-HSA-6804757	Regulation of TP53 Degradation	0	36	6	342	0.00314768	0.16117	0.16117	15	30	0.00232666	9606	Homo sapiens			NUCL_HUMAN;S10AA_HUMAN;LMNA_HUMAN;ACTN1_HUMAN;TERA_HUMAN;EF1A1_HUMAN	O96017;Q93009;Q00987;O75604	R-HSA-6804741;R-HSA-5689972;R-HSA-6795460;R-HSA-198599;R-HSA-6793666;R-HSA-3222072;R-HSA-3215295;R-HSA-6795667;R-HSA-349426;R-HSA-3700992;R-HSA-6792863;R-HSA-6805022;R-HSA-6793661;R-HSA-6804955;R-HSA-3215310
R-HSA-1592389	Activation of Matrix Metalloproteinases	1	33	1	45	0.00288537	0.161343	0.161343	6	27	0.002094	9606	Homo sapiens	COIA1_HUMAN	P39060	CSPG2_HUMAN	P14780	R-HSA-1604732;R-HSA-1604722;R-HSA-1604690;R-HSA-1592436;R-HSA-1592278;R-HSA-1602454
R-HSA-389357	CD28 dependent PI3K/Akt signaling	0	22	2	51	0.00192358	0.161343	0.161343	1	9	0.000697999	9606	Homo sapiens			KINH_HUMAN;MYH9_HUMAN;ACTN1_HUMAN;ACTB_HUMAN;FLNB_HUMAN;FLNC_HUMAN;LDHA_HUMAN;HS90A_HUMAN;HSP7C_HUMAN;SPTB2_HUMAN	Q99558;18348;16618	R-HSA-392530
R-HSA-168303	Packaging of Eight RNA Segments	0	9	1	15	0.00078692	0.164059	0.164059	1	2	0.000155111	9606	Homo sapiens			HSP7C_HUMAN	P03485	R-HSA-195926
R-HSA-1963642	PI3K events in ERBB2 signaling	1	18	0	0	0.00157384	0.164059	0.164059	3	7	0.000542888	9606	Homo sapiens	GRB2_HUMAN	P62993-1			R-HSA-1306963;R-HSA-1306965;R-HSA-1306957
R-HSA-8963676	Intestinal absorption	0	5	1	13	0.000437178	0.164059	0.164059	1	6	0.000465333	9606	Homo sapiens			RD23B_HUMAN	Q92681	R-HSA-8932955
R-HSA-5609975	Diseases associated with glycosylation precursor biosynthesis	1	18	0	0	0.00157384	0.164059	0.164059	1	16	0.00124089	9606	Homo sapiens	GALK1_HUMAN	P51570			R-HSA-5610026
R-HSA-448424	Interleukin-17 signaling	0	71	5	239	0.00620792	0.164466	0.164466	4	35	0.00271444	9606	Homo sapiens			CH60_HUMAN;VDAC1_HUMAN;HS90A_HUMAN;FUBP2_HUMAN;HSP7C_HUMAN	P15336;P05412	R-HSA-450292;R-HSA-168053;R-HSA-168440;R-HSA-168136
R-HSA-5655332	Signaling by FGFR3 in disease	1	25	1	51	0.00218589	0.164836	0.164836	12	28	0.00217155	9606	Homo sapiens	GRB2_HUMAN	P62993-1	KINH_HUMAN;MYH9_HUMAN;ACTN1_HUMAN;ACTB_HUMAN;GRB2_HUMAN;FLNB_HUMAN;FLNC_HUMAN;LDHA_HUMAN;SPTB2_HUMAN	P42336;18348;P19174;16618	R-HSA-8853316;R-HSA-5655285;R-HSA-8853314;R-HSA-5655315;R-HSA-5655295;R-HSA-5655247;R-HSA-5655244;R-HSA-8853308;R-HSA-5655277;R-HSA-8853323;R-HSA-8853307;R-HSA-5655289
R-HSA-8853338	Signaling by FGFR3 point mutants in cancer	1	25	1	51	0.00218589	0.164836	0.164836	7	19	0.00147355	9606	Homo sapiens	GRB2_HUMAN	P62993-1	KINH_HUMAN;MYH9_HUMAN;ACTN1_HUMAN;ACTB_HUMAN;GRB2_HUMAN;FLNB_HUMAN;FLNC_HUMAN;LDHA_HUMAN;SPTB2_HUMAN	P42336;18348;P19174;16618	R-HSA-5655285;R-HSA-5655315;R-HSA-5655295;R-HSA-5655247;R-HSA-5655244;R-HSA-5655277;R-HSA-5655289
R-HSA-450385	Butyrate Response Factor 1 (BRF1) binds and destabilizes mRNA	1	17	4	201	0.0014864	0.165971	0.165971	3	6	0.000465333	9606	Homo sapiens	1433B_HUMAN	P31946	KINH_HUMAN;GRB2_HUMAN;PEPL_HUMAN;1433B_HUMAN	P31749;P31946	R-HSA-450406;R-HSA-482788;R-HSA-450490
R-HSA-2028269	Signaling by Hippo	1	20	4	206	0.00174871	0.165971	0.165971	14	30	0.00232666	9606	Homo sapiens	1433B_HUMAN	P31946	ACTN4_HUMAN;TCPB_HUMAN;GRB2_HUMAN;1433B_HUMAN	Q07157;Q9UDY2;Q9GZV5;P46937;O14641	R-HSA-2028735;R-HSA-2066299;R-HSA-2028598;R-HSA-2028724;R-HSA-2028661;R-HSA-2028651;R-HSA-2060328;R-HSA-2028583;R-HSA-2028644;R-HSA-2064421;R-HSA-2064418;R-HSA-2032770;R-HSA-2064417;R-HSA-2032768
R-HSA-1500620	Meiosis	1	88	9	561	0.00769433	0.166197	0.166197	5	15	0.00116333	9606	Homo sapiens	LMNA_HUMAN	P02545-2	CH60_HUMAN;LMNA_HUMAN;FSCN1_HUMAN;LMNA_HUMAN;DESM_HUMAN;LMNA_HUMAN;AL3A1_HUMAN;CATB_HUMAN;HSP7C_HUMAN	P38398;P20700;O75344;Q9UH99;P02545-2;Q8N0S2;P40692;P54652	R-HSA-912429;R-HSA-912505;R-HSA-912408;R-HSA-912503;R-HSA-912467
R-HSA-400206	Regulation of lipid metabolism by PPARalpha	1	120	7	433	0.0104923	0.166347	0.166347	7	44	0.00341244	9606	Homo sapiens	CD36_HUMAN	P16671	KINH_HUMAN;FIBA_HUMAN;GRB2_HUMAN;HPT_HUMAN;TERA_HUMAN;FBLN1_HUMAN;PEPL_HUMAN	Q96RU7;P13196;Q14192;P02647;Q07869	R-HSA-879724;R-HSA-1989754;R-HSA-1592238;R-HSA-1989767;R-HSA-400204;R-HSA-560517;R-HSA-1989747
R-HSA-912446	Meiotic recombination	0	56	5	253	0.00489639	0.167692	0.167692	2	9	0.000697999	9606	Homo sapiens			CH60_HUMAN;FSCN1_HUMAN;DESM_HUMAN;CATB_HUMAN;HSP7C_HUMAN	P38398;P40692	R-HSA-912429;R-HSA-912503
R-HSA-1912408	Pre-NOTCH Transcription and Translation	0	62	4	158	0.005421	0.167881	0.167881	1	27	0.002094	9606	Homo sapiens			CH60_HUMAN;HS90A_HUMAN;FUBP2_HUMAN;HSP7C_HUMAN	P05412	R-HSA-1912401
R-HSA-5218921	VEGFR2 mediated cell proliferation	0	20	2	54	0.00174871	0.168342	0.168342	5	12	0.000930665	9606	Homo sapiens			LRP1_HUMAN;KINH_HUMAN;MYH9_HUMAN;ACTN1_HUMAN;ACTB_HUMAN;FLNB_HUMAN;GRB2_HUMAN;FLNC_HUMAN;LDHA_HUMAN;EF1A1_HUMAN;SPTB2_HUMAN	18348;P19174;Q9NYA1;29108	R-HSA-5218845;R-HSA-167686;R-HSA-5218823;R-HSA-4420202;R-HSA-4420153
R-HSA-5358351	Signaling by Hedgehog	6	150	2	404	0.0131153	0.168692	0.168692	15	82	0.00635955	9606	Homo sapiens	TERA_HUMAN;PRS7_HUMAN;TBB6_HUMAN;PSA4_HUMAN;TBA1B_HUMAN;PSA6_HUMAN	Q9BUF5;P68363;P25789;P55072;P60900;P35998	K1C14_HUMAN;GBB1_HUMAN	P07237;O95995	R-HSA-5362448;R-HSA-5635868;R-HSA-5632668;R-HSA-5362459;R-HSA-5610757;R-HSA-5358336;R-HSA-5610758;R-HSA-5358340;R-HSA-5610754;R-HSA-5610733;R-HSA-5362441;R-HSA-5610767;R-HSA-5635854;R-HSA-5610760;R-HSA-5362412
R-HSA-9607240	FLT3 Signaling	1	39	6	436	0.00340999	0.170084	0.170084	23	43	0.00333488	9606	Homo sapiens	GRB2_HUMAN	P62993-1	GRB2_HUMAN;RSSA_HUMAN;CYC_HUMAN;HS90A_HUMAN;1433B_HUMAN;HSP7C_HUMAN	P42336;P06239;Q9UQC2;P06241;Q07889;Q06124;P41240;P42684;P27986;P22681;O43524	R-HSA-9706293;R-HSA-9645137;R-HSA-9699574;R-HSA-9699575;R-HSA-9698170;R-HSA-9699581;R-HSA-9607224;R-HSA-9606622;R-HSA-9706298;R-HSA-9699579;R-HSA-9604738;R-HSA-9706340;R-HSA-9606784;R-HSA-9606624;R-HSA-9645126;R-HSA-9607301;R-HSA-9605259;R-HSA-9607304;R-HSA-9604969;R-HSA-9706287;R-HSA-9706312;R-HSA-9645134;R-HSA-9706345
R-HSA-2428928	IRS-related events triggered by IGF1R	1	59	1	17	0.0051587	0.17186	0.17186	4	12	0.000930665	9606	Homo sapiens	GRB2_HUMAN	P62993-1	KINH_HUMAN;MYH9_HUMAN;ACTN1_HUMAN;ACTB_HUMAN;FLNB_HUMAN;FLNC_HUMAN;LDHA_HUMAN;SPTB2_HUMAN;1433B_HUMAN	18348;16618;Q9Y4H2	R-HSA-74736;R-HSA-109699;R-HSA-109817;R-HSA-2428922
R-HSA-8963901	Chylomicron remodeling	0	10	2	66	0.000874355	0.17186	0.17186	1	3	0.000232666	9606	Homo sapiens			LRP1_HUMAN;HPT_HUMAN	P02649	R-HSA-174739
R-HSA-8875656	MET receptor recycling	1	10	0	10	0.000874355	0.172344	0.172344	2	2	0.000155111	9606	Homo sapiens	GRB2_HUMAN	P62993-1			R-HSA-8875661;R-HSA-8875659
R-HSA-1963640	GRB2 events in ERBB2 signaling	1	19	0	0	0.00166127	0.172344	0.172344	4	4	0.000310222	9606	Homo sapiens	GRB2_HUMAN	P62993-1			R-HSA-1250498;R-HSA-1306969;R-HSA-1250488;R-HSA-1306972
R-HSA-1482798	Acyl chain remodeling of CL	1	6	0	14	0.000524613	0.172344	0.172344	1	9	0.000697999	9606	Homo sapiens	ECHB_HUMAN	P55084			R-HSA-1482775
R-HSA-180292	GAB1 signalosome	1	17	1	66	0.0014864	0.175391	0.175391	11	11	0.00085311	9606	Homo sapiens	GRB2_HUMAN	P62993-1	KINH_HUMAN;MYH9_HUMAN;ACTN1_HUMAN;ACTB_HUMAN;FLNB_HUMAN;GRB2_HUMAN;FLNC_HUMAN;LDHA_HUMAN;SPTB2_HUMAN	18348;16618;Q06124;P41240;Q13480	R-HSA-177923;R-HSA-177939;R-HSA-177920;R-HSA-177926;R-HSA-177927;R-HSA-177924;R-HSA-177941;R-HSA-177930;R-HSA-179467;R-HSA-177944;R-HSA-177935
R-HSA-937042	IRAK2 mediated activation of TAK1 complex	0	10	2	72	0.000874355	0.175391	0.175391	1	5	0.000387777	9606	Homo sapiens			TERA_HUMAN;CYC_HUMAN	Q9Y4K3	R-HSA-936963
R-HSA-388841	Costimulation by the CD28 family	1	88	4	220	0.00769433	0.175867	0.175867	8	35	0.00271444	9606	Homo sapiens	GRB2_HUMAN	P62993-1	KINH_HUMAN;MYH9_HUMAN;ACTN1_HUMAN;ACTB_HUMAN;GRB2_HUMAN;FLNB_HUMAN;FLNC_HUMAN;LDHA_HUMAN;CYC_HUMAN;HS90A_HUMAN;HSP7C_HUMAN;SPTB2_HUMAN	Q99558;P15498;18348;16618;P06241;Q06124	R-HSA-389348;R-HSA-389350;R-HSA-392530;R-HSA-388829;R-HSA-389919;R-HSA-388814;R-HSA-389352;R-HSA-389354
R-HSA-162582	Signal Transduction	34	2854	66	6233	0.249541	0.178164	0.178164	637	2394	0.185668	9606	Homo sapiens	CO6A1_HUMAN;GBB1_HUMAN;PRS7_HUMAN;FIBA_HUMAN;CO6A6_HUMAN;GNAI2_HUMAN;PLIN1_HUMAN;LAMC1_HUMAN;CO6A3_HUMAN;LRP1_HUMAN;SPTB2_HUMAN;ACTB_HUMAN;TBA1B_HUMAN;MYH9_HUMAN;GRB2_HUMAN;TBB6_HUMAN;1433B_HUMAN;PSA4_HUMAN;A2MG_HUMAN;HS90A_HUMAN;LAMA5_HUMAN;CO4A2_HUMAN;FIBB_HUMAN;VINC_HUMAN;AL1A1_HUMAN;TERA_HUMAN;VATA_HUMAN;KINH_HUMAN;KTN1_HUMAN;CO3A1_HUMAN;CO6A2_HUMAN;MYH11_HUMAN;PSA6_HUMAN;LAMA3_HUMAN	P02671;P07900;P04899;Q16787;P68363;P33176;P38606;P35998;P12111;P11047;P35579;P62993-1;P25789;O60240;P55072;P62873;P35749;P02461;P31946;P12109;P60709;O15230;Q01082;Q86UP2;Q9BUF5;P18206;P12110;Q07954;A6NMZ7;P08572;P60900;P02675;P00352;P01023	TCPQ_HUMAN;PSA4_HUMAN;RD23B_HUMAN;LMNA_HUMAN;ACTN4_HUMAN;CD36_HUMAN;HNRPD_HUMAN;1433B_HUMAN;FUBP2_HUMAN;VDAC1_HUMAN;AL1A1_HUMAN;KPYM_HUMAN;VDAC2_HUMAN;HSP7C_HUMAN;NUCL_HUMAN;HDGF_HUMAN;FHR1_HUMAN;GNAI2_HUMAN;MYH9_HUMAN;K1C14_HUMAN;HNRPC_HUMAN;FLNB_HUMAN;RSSA_HUMAN;PEPL_HUMAN;ATPA_HUMAN;TCPD_HUMAN;MYO1C_HUMAN;CH60_HUMAN;TERA_HUMAN;FLNC_HUMAN;ENPL_HUMAN;GBB1_HUMAN;TCPH_HUMAN;CYC_HUMAN;XRCC6_HUMAN;S…	Q13547;Q9GZV5;Q08117;Q07666;Q00987;P01031;Q9UQC2;Q9UNE7;P40763;P17612;Q8NC69;P46108;P22415;O43504;P02649;Q6NXG1;P26045;P50570;O43597;Q07157;P30307;Q92636;Q16665;Q14247;O95995;P04271;P61586;29108;Q92993;P04792;Q02750;P53041;P18031;P40818;P00519;P07237;P31749;Q9NYA1;Q9UGI0;O14641;P09651;Q15185;P15498;Q9UHC7;Q9Y4H2;P30530;Q09472;P46092;P36507;Q13177;P41240;Q13573;Q04637;P42336;P17844;P46937;P32302;O…	R-HSA-5654614;R-HSA-5654615;R-HSA-5654612;R-HSA-4649028;R-HSA-1562641;R-HSA-9008271;R-HSA-5654608;R-HSA-3769393;R-HSA-5654622;R-HSA-5654620;R-HSA-9018499;R-HSA-392206;R-HSA-380942;R-HSA-5654618;R-HSA-392212;R-HSA-5654596;R-HSA-5668932;R-HSA-5654597;R-HSA-5654594;R-HSA-9008285;R-HSA-420883;R-HSA-9021596;R-HSA-5654592;R-HSA-8964241;R-HSA-9613451;R-HSA-8964242;R-HSA-9036949;R-HSA-2187325;R-HSA-37693…
R-HSA-5627123	RHO GTPases activate PAKs	2	21	1	130	0.00183615	0.178855	0.178855	5	15	0.00116333	9606	Homo sapiens	MYH11_HUMAN;MYH9_HUMAN	P35749;P35579	GRB2_HUMAN	Q14247;Q13177	R-HSA-8981931;R-HSA-5668932;R-HSA-5668978;R-HSA-442832;R-HSA-419232
R-HSA-9645460	Alpha-protein kinase 1 signaling pathway	0	11	2	72	0.000961791	0.178934	0.178934	2	10	0.000775555	9606	Homo sapiens			TERA_HUMAN;CYC_HUMAN	Q9Y4K3	R-HSA-9645520;R-HSA-9645501
R-HSA-112316	Neuronal System	6	419	14	1132	0.0366355	0.180326	0.180326	26	211	0.0163642	9606	Homo sapiens	ALDH2_HUMAN;GBB1_HUMAN;TBB6_HUMAN;GNAI2_HUMAN;TBA1B_HUMAN;HSP7C_HUMAN	Q9BUF5;P11142;P05091;P04899;P68363;P62873	ACTN1_HUMAN;ACTB_HUMAN;HNRPC_HUMAN;PEPL_HUMAN;HS90A_HUMAN;CH60_HUMAN;LRP1_HUMAN;HSP74_HUMAN;VTNC_HUMAN;RS8_HUMAN;DESM_HUMAN;GRB2_HUMAN;LDHA_HUMAN;VDAC2_HUMAN;HSP7C_HUMAN	P52292;P12931;P07196;Q9NRD5;P10636-8;29108;Q14957;P11142;Q92796	R-HSA-888589;R-HSA-9619542;R-HSA-380608;R-HSA-421007;R-HSA-392206;R-HSA-9610627;R-HSA-1013020;R-HSA-9609738;R-HSA-9609739;R-HSA-1013013;R-HSA-1013012;R-HSA-112282;R-HSA-416985;R-HSA-9619127;R-HSA-9612085;R-HSA-170666;R-HSA-9668218;R-HSA-9619515;R-HSA-500717;R-HSA-9610879;R-HSA-170671;R-HSA-170674;R-HSA-416639;R-HSA-9610408;R-HSA-170686;R-HSA-917744
R-HSA-418217	G beta:gamma signalling through PLC beta	1	20	0	0	0.00174871	0.180547	0.180547	2	2	0.000155111	9606	Homo sapiens	GBB1_HUMAN	P62873			R-HSA-398193;R-HSA-398040
R-HSA-392851	Prostacyclin signalling through prostacyclin receptor	1	20	0	0	0.00174871	0.180547	0.180547	3	4	0.000310222	9606	Homo sapiens	GBB1_HUMAN	P62873			R-HSA-392852;R-HSA-392870;R-HSA-392874
R-HSA-189483	Heme degradation	1	16	0	5	0.00139897	0.180547	0.180547	1	17	0.00131844	9606	Homo sapiens	BLVRB_HUMAN	P30043			R-HSA-189384
R-HSA-2428924	IGF1R signaling cascade	1	62	1	17	0.005421	0.182487	0.182487	6	17	0.00131844	9606	Homo sapiens	GRB2_HUMAN	P62993-1	KINH_HUMAN;MYH9_HUMAN;ACTN1_HUMAN;ACTB_HUMAN;FLNB_HUMAN;FLNC_HUMAN;LDHA_HUMAN;SPTB2_HUMAN;1433B_HUMAN	18348;16618;Q9Y4H2	R-HSA-74736;R-HSA-109699;R-HSA-109817;R-HSA-5686318;R-HSA-5686073;R-HSA-2428922
R-HSA-9014325	TICAM1,TRAF6-dependent induction of TAK1 complex	0	11	2	72	0.000961791	0.182487	0.182487	1	6	0.000465333	9606	Homo sapiens			TERA_HUMAN;CYC_HUMAN	Q9Y4K3	R-HSA-177694
R-HSA-8939236	RUNX1 regulates transcription of genes involved in differentiation of HSCs	3	99	1	128	0.00865612	0.183441	0.183441	4	15	0.00116333	9606	Homo sapiens	PRS7_HUMAN;PSA4_HUMAN;PSA6_HUMAN	P25789;P60900;P35998	1433B_HUMAN	P46937;P00519	R-HSA-8956639;R-HSA-8957265;R-HSA-8956659;R-HSA-8956676
R-HSA-5205685	PINK1-PRKN Mediated Mitophagy	1	22	3	135	0.00192358	0.183794	0.183794	4	8	0.000620444	9606	Homo sapiens	VDAC1_HUMAN	P21796	PRDX6_HUMAN;VDAC1_HUMAN;VDAC2_HUMAN	P21796	R-HSA-5205663;R-HSA-5205673;R-HSA-5205682;R-HSA-5205649
R-HSA-2404192	Signaling by Type 1 Insulin-like Growth Factor 1 Receptor (IGF1R)	1	63	1	17	0.00550844	0.186051	0.186051	6	19	0.00147355	9606	Homo sapiens	GRB2_HUMAN	P62993-1	KINH_HUMAN;MYH9_HUMAN;ACTN1_HUMAN;ACTB_HUMAN;FLNB_HUMAN;FLNC_HUMAN;LDHA_HUMAN;SPTB2_HUMAN;1433B_HUMAN	18348;16618;Q9Y4H2	R-HSA-74736;R-HSA-109699;R-HSA-109817;R-HSA-5686318;R-HSA-5686073;R-HSA-2428922
R-HSA-5625900	RHO GTPases activate CIT	2	20	0	60	0.00174871	0.186051	0.186051	1	6	0.000465333	9606	Homo sapiens	MYH11_HUMAN;MYH9_HUMAN	P35749;P35579			R-HSA-5671919
R-HSA-72312	rRNA processing	5	203	5	479	0.0177494	0.188517	0.188517	7	21	0.00162866	9606	Homo sapiens	RS8_HUMAN;NUCL_HUMAN;RSSA_HUMAN;RLA2_HUMAN;RS9_HUMAN	P19338;P62241;P46781;P08865;P05387	NUCL_HUMAN;MYH9_HUMAN;ATPB_HUMAN;GRB2_HUMAN;HS90A_HUMAN	P19338;Q13895;P61247	R-HSA-6791223;R-HSA-6791222;R-HSA-6791221;R-HSA-6791218;R-HSA-6791228;R-HSA-6791227;R-HSA-6790906
R-HSA-6791465	Pentose phosphate pathway disease	1	2	0	20	0.000174871	0.18867	0.18867	2	4	0.000310222	9606	Homo sapiens	TALDO_HUMAN	P37837			R-HSA-5659989;R-HSA-5659998
R-HSA-5654704	SHC-mediated cascade:FGFR3	1	21	0	0	0.00183615	0.18867	0.18867	2	4	0.000310222	9606	Homo sapiens	GRB2_HUMAN	P62993-1			R-HSA-5654646;R-HSA-5654647
R-HSA-500657	Presynaptic function of Kainate receptors	1	21	0	0	0.00183615	0.18867	0.18867	1	2	0.000155111	9606	Homo sapiens	GBB1_HUMAN	P62873			R-HSA-500717
R-HSA-549127	Organic cation transport	0	10	1	11	0.000874355	0.18867	0.18867	2	9	0.000697999	9606	Homo sapiens			RD23B_HUMAN	Q92681	R-HSA-561054;R-HSA-549279
R-HSA-1660516	Synthesis of PIPs at the early endosome membrane	0	16	1	7	0.00139897	0.18867	0.18867	1	13	0.00100822	9606	Homo sapiens			KINH_HUMAN;PLEC_HUMAN;ACTN4_HUMAN;MYH9_HUMAN;ACTN1_HUMAN;DESM_HUMAN;ACTB_HUMAN;FLNB_HUMAN;FLNC_HUMAN;LDHA_HUMAN;SPTB2_HUMAN	Q13496;16851	R-HSA-6809680
R-HSA-74752	Signaling by Insulin receptor	2	85	1	73	0.00743202	0.19127	0.19127	15	34	0.00263689	9606	Homo sapiens	GRB2_HUMAN;VATA_HUMAN	P62993-1;P38606	KINH_HUMAN;MYH9_HUMAN;ACTN1_HUMAN;ACTB_HUMAN;FLNB_HUMAN;GRB2_HUMAN;FLNC_HUMAN;LDHA_HUMAN;SPTB2_HUMAN	18348;16618;Q07889;P29353	R-HSA-109699;R-HSA-74723;R-HSA-5686074;R-HSA-109807;R-HSA-74736;R-HSA-109813;R-HSA-74740;R-HSA-5252133;R-HSA-74743;R-HSA-109817;R-HSA-74746;R-HSA-5686315;R-HSA-74748;R-HSA-109823;R-HSA-109822
R-HSA-166520	Signaling by NTRKs	2	139	10	804	0.0121535	0.191573	0.191573	34	164	0.0127191	9606	Homo sapiens	GRB2_HUMAN;1433B_HUMAN	P31946;P62993-1	TCPE_HUMAN;TCPQ_HUMAN;NUCL_HUMAN;MYH9_HUMAN;ACTN1_HUMAN;ACTB_HUMAN;RS9_HUMAN;FLNB_HUMAN;HS90A_HUMAN;TCPD_HUMAN;KINH_HUMAN;GRB2_HUMAN;TCPB_HUMAN;FLNC_HUMAN;LDHA_HUMAN;TCPH_HUMAN;SPTB2_HUMAN	18348;P40763;Q00535;P50570;P19174;16618;P12931;Q13905;Q06124;P61586;Q09472	R-HSA-9032073;R-HSA-9026891;R-HSA-167684;R-HSA-9026894;R-HSA-202692;R-HSA-9603419;R-HSA-9032067;R-HSA-198732;R-HSA-9028505;R-HSA-170965;R-HSA-9613451;R-HSA-9036949;R-HSA-5685366;R-HSA-170978;R-HSA-5686071;R-HSA-9028328;R-HSA-9610163;R-HSA-9616368;R-HSA-9036970;R-HSA-9031981;R-HSA-9034796;R-HSA-9612980;R-HSA-9603445;R-HSA-9026531;R-HSA-9619838;R-HSA-9028519;R-HSA-9034855;R-HSA-169901;R-HSA-167674;…
R-HSA-975163	IRAK2 mediated activation of TAK1 complex upon TLR7/8 or 9 stimulation	0	15	2	72	0.00131153	0.193208	0.193208	1	5	0.000387777	9606	Homo sapiens			TERA_HUMAN;CYC_HUMAN	Q9Y4K3	R-HSA-975185
R-HSA-877300	Interferon gamma signaling	0	172	6	230	0.0150389	0.194683	0.194683	2	16	0.00124089	9606	Homo sapiens			TCPE_HUMAN;LMNA_HUMAN;LMNA_HUMAN;A2MG_HUMAN;HNRPC_HUMAN;GRB2_HUMAN	O75925;P63165;P29350	R-HSA-873918;R-HSA-877281
R-HSA-5603041	IRAK4 deficiency (TLR2/4)	1	13	0	11	0.00113666	0.196712	0.196712	2	2	0.000155111	9606	Homo sapiens	CD36_HUMAN	P16671			R-HSA-5602353;R-HSA-5602672
R-HSA-75108	Activation, myristolyation of BID and translocation to mitochondria	0	4	1	18	0.000349742	0.196712	0.196712	4	4	0.000310222	9606	Homo sapiens			1433B_HUMAN	P55957	R-HSA-139920;R-HSA-141367;R-HSA-139893;R-HSA-139898
R-HSA-5654719	SHC-mediated cascade:FGFR4	1	22	0	0	0.00192358	0.196712	0.196712	2	4	0.000310222	9606	Homo sapiens	GRB2_HUMAN	P62993-1			R-HSA-5654423;R-HSA-5654426
R-HSA-167044	Signalling to RAS	1	21	0	2	0.00183615	0.196712	0.196712	2	10	0.000775555	9606	Homo sapiens	GRB2_HUMAN	P62993-1			R-HSA-5685366;R-HSA-5686071
R-HSA-9027276	Erythropoietin activates Phosphoinositide-3-kinase (PI3K)	0	12	1	11	0.00104923	0.196712	0.196712	1	7	0.000542888	9606	Homo sapiens			KINH_HUMAN;MYH9_HUMAN;ACTN1_HUMAN;ACTB_HUMAN;FLNB_HUMAN;GRB2_HUMAN;FLNC_HUMAN;LDHA_HUMAN;SPTB2_HUMAN	18348;16618;Q13480	R-HSA-9027281
R-HSA-162710	Synthesis of glycosylphosphatidylinositol (GPI)	0	18	1	4	0.00157384	0.196712	0.196712	1	10	0.000775555	9606	Homo sapiens			SERPH_HUMAN	Q9NUD9	R-HSA-162873
R-HSA-189451	Heme biosynthesis	0	15	1	8	0.00131153	0.196712	0.196712	1	16	0.00124089	9606	Homo sapiens			PRDX6_HUMAN	Q7KZN9	R-HSA-2995334
R-HSA-8876493	InlA-mediated entry of Listeria monocytogenes into host cells	0	10	2	74	0.000874355	0.1968	0.1968	2	5	0.000387777	9606	Homo sapiens			ACTN1_HUMAN;HS90A_HUMAN	P12931	R-HSA-8876948;R-HSA-112333
R-HSA-9603381	Activated NTRK3 signals through PI3K	0	6	2	78	0.000524613	0.1968	0.1968	2	5	0.000387777	9606	Homo sapiens			KINH_HUMAN;MYH9_HUMAN;ACTN1_HUMAN;ACTB_HUMAN;FLNB_HUMAN;FLNC_HUMAN;LDHA_HUMAN;HS90A_HUMAN;SPTB2_HUMAN	18348;16618;P12931	R-HSA-9603445;R-HSA-9603419
R-HSA-937072	TRAF6-mediated induction of TAK1 complex within TLR4 complex	0	16	2	72	0.00139897	0.1968	0.1968	1	6	0.000465333	9606	Homo sapiens			TERA_HUMAN;CYC_HUMAN	Q9Y4K3	R-HSA-936985
R-HSA-110056	MAPK3 (ERK1) activation	0	11	2	75	0.000961791	0.204009	0.204009	3	4	0.000310222	9606	Homo sapiens			VDAC1_HUMAN;1433B_HUMAN	Q02750;P06493	R-HSA-109857;R-HSA-109863;R-HSA-112342
R-HSA-163680	AMPK inhibits chREBP transcriptional activation activity	0	8	1	16	0.000699484	0.204676	0.204676	1	4	0.000310222	9606	Homo sapiens			HS90A_HUMAN	Q15831	R-HSA-164151
R-HSA-83936	Transport of nucleosides and free purine and pyrimidine bases across the plasma membrane	0	12	1	12	0.00104923	0.204676	0.204676	1	16	0.00124089	9606	Homo sapiens			TCPA_HUMAN	Q9Y2Y0	R-HSA-5250217
R-HSA-9694635	Translation of structural proteins	1	49	4	274	0.00428434	0.20474	0.20474	7	40	0.00310222	9606	Homo sapiens	GANAB_HUMAN	Q14697	VATA_HUMAN;VDAC1_HUMAN;KTN1_HUMAN;VDAC2_HUMAN	P27824;P0DTC5	R-HSA-9694337;R-HSA-9686790;R-HSA-9694555;R-HSA-9694681;R-HSA-9694367;R-HSA-9694525;R-HSA-9694364
R-HSA-5610783	Degradation of GLI2 by the proteasome	3	60	0	98	0.00524613	0.206446	0.206446	1	5	0.000387777	9606	Homo sapiens	PRS7_HUMAN;PSA4_HUMAN;PSA6_HUMAN	P25789;P60900;P35998			R-HSA-5610757
R-HSA-198725	Nuclear Events (kinase and transcription factor activation)	0	61	6	350	0.00533357	0.208471	0.208471	4	48	0.00372266	9606	Homo sapiens			TCPE_HUMAN;TCPQ_HUMAN;TCPB_HUMAN;GRB2_HUMAN;TCPH_HUMAN;TCPD_HUMAN	Q00535;P50570;Q09472	R-HSA-9616368;R-HSA-9613451;R-HSA-9619838;R-HSA-9620717
R-HSA-5610785	GLI3 is processed to GLI3R by the proteasome	3	60	0	101	0.00524613	0.209002	0.209002	1	5	0.000387777	9606	Homo sapiens	PRS7_HUMAN;PSA4_HUMAN;PSA6_HUMAN	P25789;P60900;P35998			R-HSA-5610754
R-HSA-5654738	Signaling by FGFR2	1	78	6	424	0.00681997	0.209206	0.209206	23	46	0.00356755	9606	Homo sapiens	GRB2_HUMAN	P62993-1	TCPE_HUMAN;MYH9_HUMAN;ACTN1_HUMAN;ACTB_HUMAN;HNRPC_HUMAN;FLNB_HUMAN;1433B_HUMAN;CH60_HUMAN;KINH_HUMAN;GRB2_HUMAN;FLNC_HUMAN;LDHA_HUMAN;SPTB2_HUMAN;HSP7C_HUMAN	P42336;18348;O43597;P19174;16618;Q06124;P27986;P22681;Q6NXG1;P09651;P15056	R-HSA-6803527;R-HSA-5654614;R-HSA-5654615;R-HSA-5654612;R-HSA-5654677;R-HSA-6803523;R-HSA-5654608;R-HSA-1295604;R-HSA-5654622;R-HSA-177931;R-HSA-5654620;R-HSA-1549564;R-HSA-5654618;R-HSA-1295613;R-HSA-5654406;R-HSA-5654402;R-HSA-1295622;R-HSA-1295621;R-HSA-5654159;R-HSA-5654701;R-HSA-5654157;R-HSA-5654729;R-HSA-5654697
R-HSA-198745	Signalling to STAT3	0	3	2	84	0.000262307	0.211247	0.211247	1	1	7.75555e-05	9606	Homo sapiens			RS9_HUMAN;GRB2_HUMAN	P40763	R-HSA-198732
R-HSA-8875791	MET activates STAT3	0	3	2	84	0.000262307	0.211247	0.211247	3	4	0.000310222	9606	Homo sapiens			RS9_HUMAN;GRB2_HUMAN	P40763	R-HSA-2730595;R-HSA-8875817;R-HSA-8875816
R-HSA-428542	Regulation of commissural axon pathfinding by SLIT and ROBO	0	10	2	77	0.000874355	0.211247	0.211247	1	5	0.000387777	9606	Homo sapiens			ACTN1_HUMAN;HS90A_HUMAN	P12931	R-HSA-9011241
R-HSA-9020265	Biosynthesis of aspirin-triggered D-series resolvins	1	3	0	21	0.000262307	0.21256	0.21256	1	7	0.000542888	9606	Homo sapiens	GPX4_HUMAN	P36969-2			R-HSA-9020271
R-HSA-71403	Citric acid cycle (TCA cycle)	1	22	0	2	0.00192358	0.21256	0.21256	1	17	0.00131844	9606	Homo sapiens	IDHP_HUMAN	P48735			R-HSA-450984
R-HSA-8934593	Regulation of RUNX1 Expression and Activity	0	17	3	148	0.0014864	0.214135	0.214135	4	19	0.00147355	9606	Homo sapiens			ACTN1_HUMAN;GRB2_HUMAN;HS90A_HUMAN	P12931;Q06124	R-HSA-8937744;R-HSA-8937728;R-HSA-8937682;R-HSA-8937767
R-HSA-202403	TCR signaling	3	138	3	305	0.0120661	0.214709	0.214709	16	52	0.00403288	9606	Homo sapiens	PRS7_HUMAN;PSA4_HUMAN;PSA6_HUMAN	P25789;P60900;P35998	KINH_HUMAN;MYH9_HUMAN;ACTN1_HUMAN;ACTB_HUMAN;FLNB_HUMAN;GRB2_HUMAN;FLNC_HUMAN;LDHA_HUMAN;TERA_HUMAN;CYC_HUMAN;SPTB2_HUMAN	18348;Q9Y2R2;P19174;16618;O43561;Q9Y4K3;P41240;Q13094	R-HSA-202241;R-HSA-202245;R-HSA-202212;R-HSA-8855375;R-HSA-430190;R-HSA-202472;R-HSA-8852200;R-HSA-202354;R-HSA-430135;R-HSA-8855381;R-HSA-202325;R-HSA-202331;R-HSA-5607724;R-HSA-213407;R-HSA-203774;R-HSA-213406
R-HSA-68884	Mitotic Telophase/Cytokinesis	0	13	2	82	0.00113666	0.214875	0.214875	2	4	0.000310222	9606	Homo sapiens			RD23B_HUMAN;1433B_HUMAN	Q02241;P53350	R-HSA-156723;R-HSA-156673
R-HSA-390918	Peroxisomal lipid metabolism	0	29	3	132	0.00253563	0.216712	0.216712	3	32	0.00248177	9606	Homo sapiens			CH60_HUMAN;ACTB_HUMAN;DESM_HUMAN	A8MXV4;Q08426	R-HSA-6809264;R-HSA-6809263;R-HSA-6810474
R-HSA-192905	vRNP Assembly	1	6	2	87	0.000524613	0.21851	0.21851	1	2	0.000155111	9606	Homo sapiens	HS90A_HUMAN	P07900	HS90A_HUMAN;HSP7C_HUMAN	P07900	R-HSA-192830
R-HSA-3928665	EPH-ephrin mediated repulsion of cells	1	51	1	38	0.00445921	0.21851	0.21851	2	9	0.000697999	9606	Homo sapiens	ACTB_HUMAN	P60709	GRB2_HUMAN	Q05193;O14672	R-HSA-3928654;R-HSA-3928660
R-HSA-3232118	SUMOylation of transcription factors	0	20	7	483	0.00174871	0.219128	0.219128	4	11	0.00085311	9606	Homo sapiens			TCPE_HUMAN;CH60_HUMAN;NUCL_HUMAN;LMNA_HUMAN;LMNA_HUMAN;A2MG_HUMAN;S10AB_HUMAN	O75925;Q12888;P04637	R-HSA-6804468;R-HSA-3247493;R-HSA-2997723;R-HSA-2997706
R-HSA-450513	Tristetraprolin (TTP, ZFP36) binds and destabilizes mRNA	1	17	3	149	0.0014864	0.219295	0.219295	1	4	0.000310222	9606	Homo sapiens	1433B_HUMAN	P31946	KINH_HUMAN;GRB2_HUMAN;1433B_HUMAN	P31946	R-HSA-450394
R-HSA-72306	tRNA processing	2	113	1	52	0.00988021	0.219295	0.219295	4	54	0.00418799	9606	Homo sapiens	RTCB_HUMAN;DDX1_HUMAN	Q92499;Q9Y3I0	ACTN4_HUMAN	O60294	R-HSA-5696816;R-HSA-6783473;R-HSA-6782881;R-HSA-6782890
R-HSA-5654688	SHC-mediated cascade:FGFR1	1	25	0	0	0.00218589	0.220367	0.220367	2	4	0.000310222	9606	Homo sapiens	GRB2_HUMAN	P62993-1			R-HSA-5654597;R-HSA-5654600
R-HSA-9018676	Biosynthesis of D-series resolvins	1	4	0	21	0.000349742	0.220367	0.220367	1	8	0.000620444	9606	Homo sapiens	GPX4_HUMAN	P36969-2			R-HSA-9020273
R-HSA-5620916	VxPx cargo-targeting to cilium	0	21	1	4	0.00183615	0.220367	0.220367	1	10	0.000775555	9606	Homo sapiens			1433B_HUMAN	Q92538	R-HSA-5623508
R-HSA-5365859	RA biosynthesis pathway	1	22	0	3	0.00192358	0.220367	0.220367	1	11	0.00085311	9606	Homo sapiens	AL1A1_HUMAN	P00352			R-HSA-5362522
R-HSA-8956321	Nucleotide salvage	1	23	0	2	0.00201102	0.220367	0.220367	1	21	0.00162866	9606	Homo sapiens	TYPH_HUMAN	P19971			R-HSA-112266
R-HSA-9678110	Attachment and Entry	1	10	2	83	0.000874355	0.222149	0.222149	1	9	0.000697999	9606	Homo sapiens	TERA_HUMAN	P55072	GRB2_HUMAN;TERA_HUMAN	P55072	R-HSA-9686699
R-HSA-9020933	Interleukin-23 signaling	0	9	3	160	0.00078692	0.224481	0.224481	4	12	0.000930665	9606	Homo sapiens			RS9_HUMAN;GRB2_HUMAN;GBB1_HUMAN	P40763;P07237	R-HSA-8950780;R-HSA-8952823;R-HSA-8950583;R-HSA-8950183
R-HSA-432722	Golgi Associated Vesicle Biogenesis	1	56	4	200	0.00489639	0.226324	0.226324	4	7	0.000542888	9606	Homo sapiens	HSP7C_HUMAN	P11142	NUCL_HUMAN;KPYM_HUMAN;GRB2_HUMAN;HSP7C_HUMAN	P50570;P49407	R-HSA-421831;R-HSA-421836;R-HSA-421835;R-HSA-421833
R-HSA-211736	Stimulation of the cell death response by PAK-2p34	0	2	1	25	0.000174871	0.228097	0.228097	4	4	0.000310222	9606	Homo sapiens			GRB2_HUMAN	Q13177	R-HSA-211651;R-HSA-211650;R-HSA-211712;R-HSA-211583
R-HSA-9023661	Biosynthesis of E-series 18(R)-resolvins	1	4	0	22	0.000349742	0.228097	0.228097	1	5	0.000387777	9606	Homo sapiens	GPX4_HUMAN	P36969-2			R-HSA-9018895
R-HSA-549132	Organic cation/anion/zwitterion transport	0	15	1	11	0.00131153	0.228097	0.228097	2	12	0.000930665	9606	Homo sapiens			RD23B_HUMAN	Q92681	R-HSA-561054;R-HSA-549279
R-HSA-1253288	Downregulation of ERBB4 signaling	0	11	2	81	0.000961791	0.229443	0.229443	1	5	0.000387777	9606	Homo sapiens			ACTN1_HUMAN;HS90A_HUMAN	P12931	R-HSA-9612219
R-HSA-5602636	IKBKB deficiency causes SCID	0	3	2	92	0.000262307	0.233096	0.233096	1	1	7.75555e-05	9606	Homo sapiens			K2C8_HUMAN;HS90A_HUMAN	Q9Y6K9;O15111	R-HSA-5228840
R-HSA-1839117	Signaling by cytosolic FGFR1 fusion mutants	1	18	1	77	0.00157384	0.233096	0.233096	7	14	0.00108578	9606	Homo sapiens	GRB2_HUMAN	P62993-1	KINH_HUMAN;MYH9_HUMAN;ACTN1_HUMAN;ACTB_HUMAN;GRB2_HUMAN;FLNB_HUMAN;FLNC_HUMAN;LDHA_HUMAN;SPTB2_HUMAN	P42336;18348;16618;P27986	R-HSA-1839102;R-HSA-1839080;R-HSA-1839114;R-HSA-1839110;R-HSA-1839078;R-HSA-1839095;R-HSA-1839107
R-HSA-8949613	Cristae formation	2	31	1	141	0.0027105	0.234923	0.234923	2	2	0.000155111	9606	Homo sapiens	ATPA_HUMAN;ATPB_HUMAN	P25705;P06576	VDAC1_HUMAN	P38646	R-HSA-8949609;R-HSA-8949580
R-HSA-3000484	Scavenging by Class F Receptors	1	7	0	20	0.000612049	0.235751	0.235751	2	2	0.000155111	9606	Homo sapiens	HS90A_HUMAN	P07900			R-HSA-2247514;R-HSA-2197645
R-HSA-8851708	Signaling by FGFR2 IIIa TM	0	23	1	6	0.00201102	0.235751	0.235751	2	2	0.000155111	9606	Homo sapiens			GRB2_HUMAN	P21802	R-HSA-8851710;R-HSA-8853320
R-HSA-9018896	Biosynthesis of E-series 18(S)-resolvins	1	5	0	22	0.000437178	0.235751	0.235751	1	6	0.000465333	9606	Homo sapiens	GPX4_HUMAN	P36969-2			R-HSA-9018868
R-HSA-8978934	Metabolism of cofactors	1	19	0	13	0.00166127	0.235751	0.235751	2	19	0.00147355	9606	Homo sapiens	HS90A_HUMAN	P07900			R-HSA-1497796;R-HSA-1497784
R-HSA-156588	Glucuronidation	1	25	0	2	0.00218589	0.235751	0.235751	1	11	0.00085311	9606	Homo sapiens	UGDH_HUMAN	O60701			R-HSA-173597
R-HSA-5654710	PI-3K cascade:FGFR3	1	19	1	77	0.00166127	0.236753	0.236753	7	7	0.000542888	9606	Homo sapiens	GRB2_HUMAN	P62993-1	KINH_HUMAN;MYH9_HUMAN;ACTN1_HUMAN;ACTB_HUMAN;GRB2_HUMAN;FLNB_HUMAN;FLNC_HUMAN;LDHA_HUMAN;SPTB2_HUMAN	P42336;18348;16618;P27986	R-HSA-5654709;R-HSA-5654643;R-HSA-5654640;R-HSA-5654641;R-HSA-5654705;R-HSA-177931;R-HSA-5654637
R-HSA-193692	Regulated proteolysis of p75NTR	0	11	2	83	0.000961791	0.236753	0.236753	1	5	0.000387777	9606	Homo sapiens			TERA_HUMAN;CYC_HUMAN	Q9Y4K3	R-HSA-193700
R-HSA-190236	Signaling by FGFR	1	95	6	427	0.00830637	0.237992	0.237992	68	142	0.0110129	9606	Homo sapiens	GRB2_HUMAN	P62993-1	TCPE_HUMAN;MYH9_HUMAN;ACTN1_HUMAN;ACTB_HUMAN;HNRPC_HUMAN;FLNB_HUMAN;1433B_HUMAN;CH60_HUMAN;KINH_HUMAN;GRB2_HUMAN;FLNC_HUMAN;LDHA_HUMAN;SPTB2_HUMAN;HSP7C_HUMAN	P42336;18348;O43597;P19174;16618;Q06124;P27986;P22681;Q6NXG1;P09651;P15056	R-HSA-5654614;R-HSA-5654615;R-HSA-5654612;R-HSA-5654224;R-HSA-5654608;R-HSA-5654622;R-HSA-177931;R-HSA-5654620;R-HSA-5654618;R-HSA-5654596;R-HSA-5654597;R-HSA-5654594;R-HSA-1295622;R-HSA-5654592;R-HSA-1295621;R-HSA-5654734;R-HSA-5654730;R-HSA-5654600;R-HSA-5654729;R-HSA-6803527;R-HSA-5654646;R-HSA-5654647;R-HSA-6803523;R-HSA-5654643;R-HSA-5654640;R-HSA-5654641;R-HSA-5654392;R-HSA-5654637;R-HSA-56…
R-HSA-8948751	Regulation of PTEN stability and activity	3	69	3	357	0.00603305	0.238657	0.238657	5	13	0.00100822	9606	Homo sapiens	PRS7_HUMAN;PSA4_HUMAN;PSA6_HUMAN	P25789;P60900;P35998	RD23B_HUMAN;GRB2_HUMAN;PEPL_HUMAN	Q9UHC7;P14373	R-HSA-8850997;R-HSA-8851011;R-HSA-8850992;R-HSA-8948757;R-HSA-8948775
R-HSA-5654720	PI-3K cascade:FGFR4	1	20	1	77	0.00174871	0.240413	0.240413	7	7	0.000542888	9606	Homo sapiens	GRB2_HUMAN	P62993-1	KINH_HUMAN;MYH9_HUMAN;ACTN1_HUMAN;ACTB_HUMAN;GRB2_HUMAN;FLNB_HUMAN;FLNC_HUMAN;LDHA_HUMAN;SPTB2_HUMAN	P42336;18348;16618;P27986	R-HSA-5654662;R-HSA-5654659;R-HSA-177931;R-HSA-5654669;R-HSA-5654717;R-HSA-5654714;R-HSA-5654667
R-HSA-611105	Respiratory electron transport	3	101	2	277	0.00883099	0.240552	0.240552	6	19	0.00147355	9606	Homo sapiens	ETFB_HUMAN;CYC_HUMAN;QCR1_HUMAN	P31930;P99999;P38117	CH60_HUMAN;VDAC2_HUMAN	O75489;P49821	R-HSA-6800868;R-HSA-169270;R-HSA-164651;R-HSA-6788556;R-HSA-163214;R-HSA-169260
R-HSA-164944	Nef and signal transduction	0	9	4	249	0.00078692	0.241163	0.241163	4	5	0.000387777	9606	Homo sapiens			FLNB_HUMAN;GRB2_HUMAN;CYC_HUMAN;HS90A_HUMAN	P06239;P63000;P06241;Q13177	R-HSA-200954;R-HSA-200952;R-HSA-164943;R-HSA-200908
R-HSA-9609507	Protein localization	4	166	0	100	0.0145143	0.241163	0.241163	9	53	0.00411044	9606	Homo sapiens	CH60_HUMAN;ATPA_HUMAN;ATPB_HUMAN;VDAC1_HUMAN	P25705;P10809;P21796;P06576			R-HSA-1299475;R-HSA-1268022;R-HSA-1299478;R-HSA-1299476;R-HSA-1299482;R-HSA-1268025;R-HSA-1299480;R-HSA-1299487;R-HSA-8986181
R-HSA-1474165	Reproduction	1	114	9	600	0.00996765	0.243107	0.243107	5	24	0.00186133	9606	Homo sapiens	LMNA_HUMAN	P02545-2	CH60_HUMAN;LRP1_HUMAN;LMNA_HUMAN;FSCN1_HUMAN;LMNA_HUMAN;DESM_HUMAN;LMNA_HUMAN;AL3A1_HUMAN;CATB_HUMAN;HSP7C_HUMAN	P38398;P20700;O75344;Q9UH99;P02545-2;Q8N0S2;P40692;P54652;29108	R-HSA-912429;R-HSA-912505;R-HSA-912408;R-HSA-912503;R-HSA-912467
R-HSA-5654699	SHC-mediated cascade:FGFR2	1	28	0	0	0.00244819	0.243329	0.243329	2	4	0.000310222	9606	Homo sapiens	GRB2_HUMAN	P62993-1			R-HSA-5654406;R-HSA-5654402
R-HSA-211728	Regulation of PAK-2p34 activity by PS-GAP/RHG10	0	2	1	27	0.000174871	0.243329	0.243329	1	2	0.000155111	9606	Homo sapiens			GRB2_HUMAN	Q13177	R-HSA-211716
R-HSA-9018679	Biosynthesis of EPA-derived SPMs	1	6	0	22	0.000524613	0.243329	0.243329	2	12	0.000930665	9606	Homo sapiens	GPX4_HUMAN	P36969-2			R-HSA-9018895;R-HSA-9018868
R-HSA-9620244	Long-term potentiation	0	25	2	70	0.00218589	0.244075	0.244075	1	7	0.000542888	9606	Homo sapiens			LRP1_HUMAN;ACTN1_HUMAN;HS90A_HUMAN	P12931;29108	R-HSA-9612085
R-HSA-9694614	Attachment and Entry	1	11	2	88	0.000961791	0.244075	0.244075	1	10	0.000775555	9606	Homo sapiens	TERA_HUMAN	P55072	GRB2_HUMAN;TERA_HUMAN	P55072	R-HSA-9694689
R-HSA-9683701	Translation of structural proteins	1	33	3	228	0.00288537	0.245444	0.245444	3	37	0.00286955	9606	Homo sapiens	GANAB_HUMAN	Q14697	VDAC1_HUMAN;KTN1_HUMAN;VDAC2_HUMAN	P27824	R-HSA-9686790;R-HSA-9683663;R-HSA-9683772
R-HSA-8866376	Reelin signalling pathway	0	5	3	168	0.000437178	0.245451	0.245451	2	4	0.000310222	9606	Homo sapiens			CYC_HUMAN;HS90A_HUMAN;CAZA2_HUMAN	Q96B97;P06241	R-HSA-8855237;R-HSA-8855259
R-HSA-5602358	Diseases associated with the TLR signaling cascade	1	27	2	158	0.00236076	0.245451	0.245451	6	15	0.00116333	9606	Homo sapiens	CD36_HUMAN	P16671	K2C8_HUMAN;HS90A_HUMAN	Q9Y6K9;O15111	R-HSA-5602353;R-HSA-5602672;R-HSA-5228840;R-HSA-5262921;R-HSA-5602383;R-HSA-5602606
R-HSA-5260271	Diseases of Immune System	1	27	2	158	0.00236076	0.245451	0.245451	6	15	0.00116333	9606	Homo sapiens	CD36_HUMAN	P16671	K2C8_HUMAN;HS90A_HUMAN	Q9Y6K9;O15111	R-HSA-5602353;R-HSA-5602672;R-HSA-5228840;R-HSA-5262921;R-HSA-5602383;R-HSA-5602606
R-HSA-5621575	CD209 (DC-SIGN) signaling	0	22	3	162	0.00192358	0.245451	0.245451	1	11	0.00085311	9606	Homo sapiens			TCPQ_HUMAN;LRP1_HUMAN;HS90A_HUMAN;1433B_HUMAN	P04049;29108	R-HSA-5624494
R-HSA-1236974	ER-Phagosome pathway	5	153	1	194	0.0133776	0.246069	0.246069	7	10	0.000775555	9606	Homo sapiens	PRS7_HUMAN;PDIA3_HUMAN;PSA4_HUMAN;PSA6_HUMAN;CD36_HUMAN	P16671;P25789;P60900;P30101;P35998	PDIA3_HUMAN	P27797	R-HSA-8863895;R-HSA-8863973;R-HSA-8951595;R-HSA-1236935;R-HSA-8863858;R-HSA-1236971;R-HSA-8863914
R-HSA-9679191	Potential therapeutics for SARS	1	82	3	176	0.00716971	0.247591	0.247591	2	32	0.00248177	9606	Homo sapiens	HS90A_HUMAN	P07900	TCPQ_HUMAN;TCPA_HUMAN;TCPD_HUMAN	P52333	R-HSA-9679028;R-HSA-9678925
R-HSA-8851680	Butyrophilin (BTN) family interactions	1	12	1	85	0.00104923	0.24774	0.24774	1	8	0.000620444	9606	Homo sapiens	PEPL_HUMAN	O60437	DESM_HUMAN	O60437	R-HSA-8938431
R-HSA-1433557	Signaling by SCF-KIT	1	45	3	225	0.0039346	0.249742	0.249742	17	39	0.00302466	9606	Homo sapiens	GRB2_HUMAN	P62993-1	KINH_HUMAN;MYH9_HUMAN;ACTN1_HUMAN;ACTB_HUMAN;GRB2_HUMAN;FLNB_HUMAN;FLNC_HUMAN;LDHA_HUMAN;RSSA_HUMAN;1433B_HUMAN;SPTB2_HUMAN	P15498;Q9UQC2;18348;16618;P10721;P29350;Q06124;P22681	R-HSA-1433428;R-HSA-205286;R-HSA-1562641;R-HSA-1433471;R-HSA-205321;R-HSA-9681375;R-HSA-205231;R-HSA-9669854;R-HSA-205234;R-HSA-1433508;R-HSA-1433542;R-HSA-205238;R-HSA-205306;R-HSA-1433423;R-HSA-1433454;R-HSA-1433514;R-HSA-205244
R-HSA-1296041	Activation of G protein gated Potassium channels	1	29	0	0	0.00253563	0.250833	0.250833	3	3	0.000232666	9606	Homo sapiens	GBB1_HUMAN	P62873			R-HSA-1013020;R-HSA-1013013;R-HSA-1013012
R-HSA-997272	Inhibition of voltage gated Ca2+ channels via Gbeta/gamma subunits	1	29	0	0	0.00253563	0.250833	0.250833	3	3	0.000232666	9606	Homo sapiens	GBB1_HUMAN	P62873			R-HSA-1013020;R-HSA-1013013;R-HSA-1013012
R-HSA-1296059	G protein gated Potassium channels	1	29	0	0	0.00253563	0.250833	0.250833	3	3	0.000232666	9606	Homo sapiens	GBB1_HUMAN	P62873			R-HSA-1013020;R-HSA-1013013;R-HSA-1013012
R-HSA-9670439	Signaling by phosphorylated juxtamembrane, extracellular and kinase domain KIT mutants	1	22	0	8	0.00192358	0.250833	0.250833	2	11	0.00085311	9606	Homo sapiens	GRB2_HUMAN	P62993-1			R-HSA-9670436;R-HSA-9670428
R-HSA-9669938	Signaling by KIT in disease	1	22	0	8	0.00192358	0.250833	0.250833	2	26	0.00201644	9606	Homo sapiens	GRB2_HUMAN	P62993-1			R-HSA-9670436;R-HSA-9670428
R-HSA-5654689	PI-3K cascade:FGFR1	1	23	1	77	0.00201102	0.251407	0.251407	7	7	0.000542888	9606	Homo sapiens	GRB2_HUMAN	P62993-1	KINH_HUMAN;MYH9_HUMAN;ACTN1_HUMAN;ACTB_HUMAN;GRB2_HUMAN;FLNB_HUMAN;FLNC_HUMAN;LDHA_HUMAN;SPTB2_HUMAN	P42336;18348;16618;P27986	R-HSA-5654692;R-HSA-5654596;R-HSA-5654594;R-HSA-5654690;R-HSA-5654592;R-HSA-5654591;R-HSA-177931
R-HSA-1221632	Meiotic synapsis	1	60	6	378	0.00524613	0.251753	0.251753	3	6	0.000465333	9606	Homo sapiens	LMNA_HUMAN	P02545-2	CH60_HUMAN;LMNA_HUMAN;LMNA_HUMAN;LMNA_HUMAN;AL3A1_HUMAN;HSP7C_HUMAN	P38398;P20700;O75344;Q9UH99;P02545-2;Q8N0S2;P54652	R-HSA-912505;R-HSA-912408;R-HSA-912467
R-HSA-9664433	Leishmania parasite growth and survival	3	259	3	87	0.0226458	0.253477	0.253477	5	40	0.00310222	9606	Homo sapiens	GBB1_HUMAN;GNAI2_HUMAN;MYH9_HUMAN	P04899;P62873;P35579	NUCL_HUMAN;LRP1_HUMAN;KINH_HUMAN;MYH9_HUMAN;ACTN1_HUMAN;ACTB_HUMAN;FLNB_HUMAN;GRB2_HUMAN;FLNC_HUMAN;LDHA_HUMAN;SPTB2_HUMAN	18348;16618;P35579;29108	R-HSA-9660819;R-HSA-9663426;R-HSA-392129;R-HSA-9660824;R-HSA-9660828
R-HSA-9662851	Anti-inflammatory response favouring Leishmania parasite infection	3	259	3	87	0.0226458	0.253477	0.253477	5	40	0.00310222	9606	Homo sapiens	GBB1_HUMAN;GNAI2_HUMAN;MYH9_HUMAN	P04899;P62873;P35579	NUCL_HUMAN;LRP1_HUMAN;KINH_HUMAN;MYH9_HUMAN;ACTN1_HUMAN;ACTB_HUMAN;FLNB_HUMAN;GRB2_HUMAN;FLNC_HUMAN;LDHA_HUMAN;SPTB2_HUMAN	18348;16618;P35579;29108	R-HSA-9660819;R-HSA-9663426;R-HSA-392129;R-HSA-9660824;R-HSA-9660828
R-HSA-5655253	Signaling by FGFR2 in disease	1	49	1	56	0.00428434	0.255075	0.255075	9	28	0.00217155	9606	Homo sapiens	GRB2_HUMAN	P62993-1	KINH_HUMAN;MYH9_HUMAN;ACTN1_HUMAN;ACTB_HUMAN;GRB2_HUMAN;FLNB_HUMAN;FLNC_HUMAN;LDHA_HUMAN;SPTB2_HUMAN	P42336;P21802;18348;P19174;16618	R-HSA-5655233;R-HSA-8851710;R-HSA-5655343;R-HSA-5654748;R-HSA-5655245;R-HSA-5655323;R-HSA-5655320;R-HSA-5655241;R-HSA-8853320
R-HSA-5250913	Positive epigenetic regulation of rRNA expression	2	75	4	284	0.00655766	0.255338	0.255338	3	7	0.000542888	9606	Homo sapiens	MYO1C_HUMAN;ACTB_HUMAN	O00159-3;P60709	ACTB_HUMAN;HNRPC_HUMAN;GRB2_HUMAN;HSP7C_HUMAN	P60709;Q9NR30;Q09472	R-HSA-5250930;R-HSA-5250947;R-HSA-5250938
R-HSA-3108214	SUMOylation of DNA damage response and repair proteins	0	81	6	365	0.00708228	0.256716	0.256716	9	24	0.00186133	9606	Homo sapiens			CH60_HUMAN;RD23B_HUMAN;HDGF_HUMAN;LMNA_HUMAN;XRCC5_HUMAN;XRCC6_HUMAN	Q01831;P38398;Q13426;Q14191;P27694;P41208;P09874	R-HSA-2997709;R-HSA-4551604;R-HSA-4551616;R-HSA-4570528;R-HSA-4568848;R-HSA-4570463;R-HSA-4568846;R-HSA-2997616;R-HSA-4551768
R-HSA-912526	Interleukin receptor SHC signaling	1	27	0	3	0.00236076	0.258262	0.258262	5	6	0.000465333	9606	Homo sapiens	GRB2_HUMAN	P62993-1			R-HSA-508247;R-HSA-453111;R-HSA-912527;R-HSA-453104;R-HSA-913424
R-HSA-428930	Thromboxane signalling through TP receptor	1	26	0	4	0.00227332	0.258262	0.258262	6	8	0.000620444	9606	Homo sapiens	GBB1_HUMAN	P62873			R-HSA-428918;R-HSA-428917;R-HSA-428752;R-HSA-428750;R-HSA-428909;R-HSA-428749
R-HSA-3000471	Scavenging by Class B Receptors	1	6	0	24	0.000524613	0.258262	0.258262	2	5	0.000387777	9606	Homo sapiens	CD36_HUMAN	P16671			R-HSA-2187264;R-HSA-2247512
R-HSA-77387	Insulin receptor recycling	1	26	0	4	0.00227332	0.258262	0.258262	2	6	0.000465333	9606	Homo sapiens	VATA_HUMAN	P38606			R-HSA-74723;R-HSA-5252133
R-HSA-9671555	Signaling by PDGFR in disease	1	21	0	9	0.00183615	0.258262	0.258262	4	24	0.00186133	9606	Homo sapiens	GRB2_HUMAN	P62993-1			R-HSA-9672163;R-HSA-9672164;R-HSA-9672170;R-HSA-9672158
R-HSA-451326	Activation of kainate receptors upon glutamate binding	1	30	0	0	0.00262307	0.258262	0.258262	1	6	0.000465333	9606	Homo sapiens	GBB1_HUMAN	P62873			R-HSA-500717
R-HSA-5218920	VEGFR2 mediated vascular permeability	1	27	3	159	0.00236076	0.258713	0.258713	6	15	0.00116333	9606	Homo sapiens	HS90A_HUMAN	P07900	PEPL_HUMAN;HS90A_HUMAN;HSP7C_HUMAN;SPTB2_HUMAN	P07900;P31749;16618	R-HSA-202129;R-HSA-202144;R-HSA-202137;R-HSA-202111;R-HSA-202127;R-HSA-1497784
R-HSA-2299718	Condensation of Prophase Chromosomes	0	45	3	136	0.0039346	0.258713	0.258713	3	10	0.000775555	9606	Homo sapiens			RD23B_HUMAN;HNRPC_HUMAN;GRB2_HUMAN	P53350;Q9NQR1;P06400	R-HSA-2301205;R-HSA-2172666;R-HSA-2294590
R-HSA-5205647	Mitophagy	1	29	3	160	0.00253563	0.258713	0.258713	4	15	0.00116333	9606	Homo sapiens	VDAC1_HUMAN	P21796	PRDX6_HUMAN;VDAC1_HUMAN;VDAC2_HUMAN	P21796	R-HSA-5205663;R-HSA-5205673;R-HSA-5205682;R-HSA-5205649
R-HSA-69239	Synthesis of DNA	3	120	0	78	0.0104923	0.261378	0.261378	2	26	0.00201644	9606	Homo sapiens	PRS7_HUMAN;PSA4_HUMAN;PSA6_HUMAN	P25789;P60900;P35998			R-HSA-68948;R-HSA-69016
R-HSA-5654695	PI-3K cascade:FGFR2	1	26	1	77	0.00227332	0.262415	0.262415	7	7	0.000542888	9606	Homo sapiens	GRB2_HUMAN	P62993-1	KINH_HUMAN;MYH9_HUMAN;ACTN1_HUMAN;ACTB_HUMAN;GRB2_HUMAN;FLNB_HUMAN;FLNC_HUMAN;LDHA_HUMAN;SPTB2_HUMAN	P42336;18348;16618;P27986	R-HSA-5654614;R-HSA-5654612;R-HSA-5654622;R-HSA-177931;R-HSA-5654620;R-HSA-5654701;R-HSA-5654697
R-HSA-71291	Metabolism of amino acids and derivatives	8	376	0	249	0.0328758	0.264874	0.264874	5	247	0.0191562	9606	Homo sapiens	RS8_HUMAN;PRS7_HUMAN;PSA4_HUMAN;DHE3_HUMAN;RSSA_HUMAN;RLA2_HUMAN;PSA6_HUMAN;RS9_HUMAN	P62241;P46781;P25789;P00367;P60900;P08865;P35998;P05387			R-HSA-353125;R-HSA-2408529;R-HSA-70600;R-HSA-70589;R-HSA-5333615
R-HSA-162599	Late Phase of HIV Life Cycle	0	152	6	306	0.0132902	0.265048	0.265048	8	77	0.00597177	9606	Homo sapiens			ATPB_HUMAN;GANAB_HUMAN;ECHB_HUMAN;PDIA3_HUMAN;GRB2_HUMAN;VDAC2_HUMAN	P04578;Q8WUM4;P62937;P05919	R-HSA-3149440;R-HSA-3159232;R-HSA-3149432;R-HSA-3149433;R-HSA-171291;R-HSA-174494;R-HSA-3149454;R-HSA-174493
R-HSA-72163	mRNA Splicing - Major Pathway	3	180	9	804	0.0157384	0.265483	0.265483	8	9	0.000697999	9606	Homo sapiens	HNRPD_HUMAN;HNRPC_HUMAN;HSP7C_HUMAN	P07910;P11142;Q14103	NUCL_HUMAN;HDGF_HUMAN;PLEC_HUMAN;LMNA_HUMAN;HNRPC_HUMAN;HNRPD_HUMAN;GRB2_HUMAN;CYC_HUMAN;EF1A1_HUMAN	P07910;P17844;P38919;P35637;P61978;Q01130;P67809;Q07955;Q13573;P09651	R-HSA-72160;R-HSA-72130;R-HSA-156661;R-HSA-72107;R-HSA-72139;R-HSA-72124;R-HSA-72127;R-HSA-72143
R-HSA-1912422	Pre-NOTCH Expression and Processing	0	78	4	191	0.00681997	0.269275	0.269275	1	37	0.00286955	9606	Homo sapiens			CH60_HUMAN;HS90A_HUMAN;FUBP2_HUMAN;HSP7C_HUMAN	P05412	R-HSA-1912401
R-HSA-5602498	MyD88 deficiency (TLR2/4)	1	12	0	24	0.00104923	0.272902	0.272902	2	2	0.000155111	9606	Homo sapiens	CD36_HUMAN	P16671			R-HSA-5602383;R-HSA-5602606
R-HSA-933542	TRAF6 mediated NF-kB activation	0	24	1	9	0.00209845	0.272902	0.272902	1	4	0.000310222	9606	Homo sapiens			FLNB_HUMAN	Q13233	R-HSA-933528
R-HSA-5250982	Toxicity of tetanus toxin (tetX)	0	2	1	30	0.000174871	0.272902	0.272902	1	5	0.000387777	9606	Homo sapiens			TERA_HUMAN	P63027	R-HSA-5228578
R-HSA-5633007	Regulation of TP53 Activity	0	160	13	953	0.0139897	0.274378	0.274378	26	98	0.00760043	9606	Homo sapiens			TCPE_HUMAN;NUCL_HUMAN;LMNA_HUMAN;MYH9_HUMAN;ACTN1_HUMAN;ACTB_HUMAN;HNRPC_HUMAN;QCR1_HUMAN;FLNB_HUMAN;S10AB_HUMAN;HS90A_HUMAN;S10AA_HUMAN;KINH_HUMAN;GRB2_HUMAN;TCPB_HUMAN;FLNC_HUMAN;LDHA_HUMAN;TERA_HUMAN;EF1A1_HUMAN;SPTB2_HUMAN	18348;P04637;Q15831;O96017;Q9NQR1;Q93009;Q00987;O14744;O75604;Q09472	R-HSA-198599;R-HSA-3222072;R-HSA-6805740;R-HSA-6805035;R-HSA-6804266;R-HSA-3215295;R-HSA-6793661;R-HSA-6804229;R-HSA-6804741;R-HSA-5689972;R-HSA-6795460;R-HSA-6793666;R-HSA-6811479;R-HSA-6795667;R-HSA-69685;R-HSA-3222020;R-HSA-349426;R-HSA-3700992;R-HSA-6792863;R-HSA-6805022;R-HSA-6804188;R-HSA-3222093;R-HSA-6804379;R-HSA-6804955;R-HSA-6804762;R-HSA-3215310
R-HSA-1236975	Antigen processing-Cross presentation	5	169	1	194	0.0147766	0.276019	0.276019	10	22	0.00170622	9606	Homo sapiens	PRS7_HUMAN;PDIA3_HUMAN;PSA4_HUMAN;PSA6_HUMAN;CD36_HUMAN	P16671;P25789;P60900;P30101;P35998	PDIA3_HUMAN	P27797	R-HSA-8863895;R-HSA-8863973;R-HSA-8951595;R-HSA-1236935;R-HSA-8863858;R-HSA-1236970;R-HSA-1236971;R-HSA-1236958;R-HSA-8863914;R-HSA-1236956
R-HSA-77289	Mitochondrial Fatty Acid Beta-Oxidation	2	38	0	66	0.00332255	0.277096	0.277096	13	47	0.00364511	9606	Homo sapiens	ECHB_HUMAN;THIM_HUMAN	P42765;P55084			R-HSA-77283;R-HSA-77321;R-HSA-77329;R-HSA-77301;R-HSA-77271;R-HSA-77303;R-HSA-77304;R-HSA-109339;R-HSA-77277;R-HSA-77309;R-HSA-77340;R-HSA-8874745;R-HSA-109342
R-HSA-72172	mRNA Splicing	3	188	9	809	0.0164379	0.279627	0.279627	9	14	0.00108578	9606	Homo sapiens	HNRPD_HUMAN;HNRPC_HUMAN;HSP7C_HUMAN	P07910;P11142;Q14103	NUCL_HUMAN;HDGF_HUMAN;PLEC_HUMAN;LMNA_HUMAN;HNRPC_HUMAN;HNRPD_HUMAN;GRB2_HUMAN;CYC_HUMAN;EF1A1_HUMAN	P07910;P17844;P38919;P35637;P61978;Q01130;P67809;Q07955;Q13573;P09651	R-HSA-72160;R-HSA-72130;R-HSA-156661;R-HSA-75080;R-HSA-72107;R-HSA-72139;R-HSA-72124;R-HSA-72127;R-HSA-72143
R-HSA-9694594	Maturation of protein M	0	1	1	32	8.74355e-05	0.280114	0.280114	3	3	0.000232666	9606	Homo sapiens			VATA_HUMAN	P0DTC5	R-HSA-9694555;R-HSA-9694367;R-HSA-9694525
R-HSA-8982491	Glycogen metabolism	1	27	0	10	0.00236076	0.280114	0.280114	5	39	0.00302466	9606	Homo sapiens	PYGB_HUMAN	P11216			R-HSA-453346;R-HSA-453358;R-HSA-71515;R-HSA-453356;R-HSA-453337
R-HSA-416482	G alpha (12/13) signalling events	1	80	1	28	0.00699484	0.280765	0.280765	6	15	0.00116333	9606	Homo sapiens	GBB1_HUMAN	P62873	GRB2_HUMAN	Q06187	R-HSA-751019;R-HSA-751039;R-HSA-8964333;R-HSA-751027;R-HSA-8964274;R-HSA-751029
R-HSA-8951936	RUNX3 regulates p14-ARF	0	9	2	98	0.00078692	0.280765	0.280765	3	8	0.000620444	9606	Homo sapiens			GRB2_HUMAN;1433B_HUMAN	P56524;Q09472	R-HSA-8952058;R-HSA-8952062;R-HSA-8951951
R-HSA-2500257	Resolution of Sister Chromatid Cohesion	2	126	1	67	0.0110169	0.282809	0.282809	5	8	0.000620444	9606	Homo sapiens	TBB6_HUMAN;TBA1B_HUMAN	Q9BUF5;P68363	RD23B_HUMAN	P53350	R-HSA-2466068;R-HSA-2484822;R-HSA-1638803;R-HSA-2468287;R-HSA-1638821
R-HSA-1839124	FGFR1 mutant receptor activation	1	33	1	77	0.00288537	0.284432	0.284432	7	25	0.00193889	9606	Homo sapiens	GRB2_HUMAN	P62993-1	KINH_HUMAN;MYH9_HUMAN;ACTN1_HUMAN;ACTB_HUMAN;GRB2_HUMAN;FLNB_HUMAN;FLNC_HUMAN;LDHA_HUMAN;SPTB2_HUMAN	P42336;18348;16618;P27986	R-HSA-1839102;R-HSA-1839080;R-HSA-1839114;R-HSA-1839110;R-HSA-1839078;R-HSA-1839095;R-HSA-1839107
R-HSA-114294	Activation, translocation and oligomerization of BAX	0	2	1	34	0.000174871	0.287254	0.287254	2	4	0.000310222	9606	Homo sapiens			1433B_HUMAN	P55957	R-HSA-168849;R-HSA-139917
R-HSA-4641263	Regulation of FZD by ubiquitination	0	21	1	13	0.00183615	0.287254	0.287254	1	6	0.000465333	9606	Homo sapiens			1433B_HUMAN	P40818	R-HSA-4641236
R-HSA-397795	G-protein beta:gamma signalling	1	32	2	161	0.00279794	0.288194	0.288194	13	15	0.00116333	9606	Homo sapiens	GBB1_HUMAN	P62873	NUCL_HUMAN;KINH_HUMAN;MYH9_HUMAN;ACTN1_HUMAN;ACTB_HUMAN;FLNB_HUMAN;GRB2_HUMAN;FLNC_HUMAN;LDHA_HUMAN;SPTB2_HUMAN	18348;16618;P61586;Q06187	R-HSA-392295;R-HSA-8964271;R-HSA-202692;R-HSA-392300;R-HSA-8964614;R-HSA-8964634;R-HSA-8964604;R-HSA-8964605;R-HSA-8964317;R-HSA-398193;R-HSA-8964241;R-HSA-398040;R-HSA-8964599
R-HSA-9648025	EML4 and NUDC in mitotic spindle formation	2	117	1	76	0.01023	0.290889	0.290889	3	5	0.000387777	9606	Homo sapiens	TBB6_HUMAN;TBA1B_HUMAN	Q9BUF5;P68363	RD23B_HUMAN	P53350	R-HSA-9648114;R-HSA-9648017;R-HSA-156682
R-HSA-1433559	Regulation of KIT signaling	1	16	2	177	0.00139897	0.293586	0.293586	3	8	0.000620444	9606	Homo sapiens	GRB2_HUMAN	P62993-1	GRB2_HUMAN;1433B_HUMAN	P10721;P29350;P22681	R-HSA-1433508;R-HSA-205306;R-HSA-205244
R-HSA-5663220	RHO GTPases Activate Formins	3	141	0	56	0.0123284	0.293586	0.293586	9	27	0.002094	9606	Homo sapiens	TBB6_HUMAN;ACTB_HUMAN;TBA1B_HUMAN	Q9BUF5;P60709;P68363			R-HSA-5665751;R-HSA-5665767;R-HSA-5665809;R-HSA-5666001;R-HSA-5665982;R-HSA-5665802;R-HSA-5665659;R-HSA-203070;R-HSA-5666169
R-HSA-8978868	Fatty acid metabolism	3	179	3	277	0.015651	0.293866	0.293866	21	189	0.014658	9606	Homo sapiens	GPX4_HUMAN;ECHB_HUMAN;THIM_HUMAN	P42765;P36969;P55084	CH60_HUMAN;ACTB_HUMAN;DESM_HUMAN	A8MXV4;Q08426;Q4G176	R-HSA-77283;R-HSA-2161959;R-HSA-6809263;R-HSA-77321;R-HSA-6810474;R-HSA-2161999;R-HSA-77329;R-HSA-5696007;R-HSA-77301;R-HSA-77271;R-HSA-77303;R-HSA-6809264;R-HSA-77304;R-HSA-109339;R-HSA-2161946;R-HSA-77277;R-HSA-77309;R-HSA-77340;R-HSA-8874745;R-HSA-109342;R-HSA-2161791
R-HSA-111447	Activation of BAD and translocation to mitochondria	1	15	1	28	0.00131153	0.294325	0.294325	5	5	0.000387777	9606	Homo sapiens	1433B_HUMAN	P31946	1433B_HUMAN	P55957;Q92934	R-HSA-139906;R-HSA-139905;R-HSA-198347;R-HSA-139899;R-HSA-139897
R-HSA-1296065	Inwardly rectifying K+ channels	1	35	0	0	0.00306024	0.294325	0.294325	3	7	0.000542888	9606	Homo sapiens	GBB1_HUMAN	P62873			R-HSA-1013020;R-HSA-1013013;R-HSA-1013012
R-HSA-68877	Mitotic Prometaphase	3	203	1	84	0.0177494	0.297939	0.297939	11	20	0.00155111	9606	Homo sapiens	TBB6_HUMAN;TBA1B_HUMAN;HS90A_HUMAN	Q9BUF5;P07900;P68363	RD23B_HUMAN	P53350	R-HSA-9648114;R-HSA-2466068;R-HSA-9648017;R-HSA-2484822;R-HSA-375302;R-HSA-156682;R-HSA-380316;R-HSA-380508;R-HSA-1638803;R-HSA-2468287;R-HSA-1638821
R-HSA-69473	G2/M DNA damage checkpoint	1	78	2	42	0.00681997	0.29908	0.29908	9	12	0.000930665	9606	Homo sapiens	1433B_HUMAN	P31946	TERA_HUMAN;1433B_HUMAN	P30307;P30291;O96017	R-HSA-75809;R-HSA-5683735;R-HSA-69891;R-HSA-170070;R-HSA-75028;R-HSA-5683792;R-HSA-5683774;R-HSA-75016;R-HSA-9029987
R-HSA-9702518	STAT5 activation downstream of FLT3 ITD mutants	1	10	1	102	0.000874355	0.29908	0.29908	5	14	0.00108578	9606	Homo sapiens	GRB2_HUMAN	P62993	PRS7_HUMAN	P38936	R-HSA-9698007;R-HSA-9698005;R-HSA-9698043;R-HSA-9698029;R-HSA-9698013
R-HSA-975634	Retinoid metabolism and transport	1	44	2	71	0.00384716	0.29908	0.29908	3	26	0.00201644	9606	Homo sapiens	LRP1_HUMAN	Q07954	LRP1_HUMAN;HPT_HUMAN	P02649	R-HSA-2404131;R-HSA-2423785;R-HSA-2429643
R-HSA-390522	Striated Muscle Contraction	1	36	0	0	0.00314768	0.301325	0.301325	4	4	0.000310222	9606	Homo sapiens	DESM_HUMAN	P17661			R-HSA-390597;R-HSA-390598;R-HSA-390593;R-HSA-390595
R-HSA-8875360	InlB-mediated entry of Listeria monocytogenes into host cell	1	17	0	22	0.0014864	0.301325	0.301325	5	8	0.000620444	9606	Homo sapiens	GRB2_HUMAN	P62993-1			R-HSA-8876262;R-HSA-8876246;R-HSA-8876258;R-HSA-8876240;R-HSA-8876255
R-HSA-5250981	Toxicity of botulinum toxin type F (botF)	0	6	1	30	0.000524613	0.301325	0.301325	1	5	0.000387777	9606	Homo sapiens			TERA_HUMAN	P63027	R-HSA-5250892
R-HSA-5250955	Toxicity of botulinum toxin type D (botD)	0	6	1	30	0.000524613	0.301325	0.301325	1	5	0.000387777	9606	Homo sapiens			TERA_HUMAN	P63027	R-HSA-5250606
R-HSA-9706574	RHOBTB GTPase Cycle	1	17	0	19	0.0014864	0.301325	0.301325	1	7	0.000542888	9606	Homo sapiens	HS90A_HUMAN	P07900			R-HSA-9018785
R-HSA-1222556	ROS and RNS production in phagocytes	1	36	0	0	0.00314768	0.301325	0.301325	1	10	0.000775555	9606	Homo sapiens	VATA_HUMAN	P38606			R-HSA-1222516
R-HSA-400253	Circadian Clock	0	68	7	502	0.00594562	0.302112	0.302112	12	59	0.00457577	9606	Homo sapiens			PSA4_HUMAN;VDAC1_HUMAN;GRB2_HUMAN;KPYM_HUMAN;TERA_HUMAN;TCPH_HUMAN;XRCC6_HUMAN	P15336;Q16665;Q96EB6;Q9UIH9;Q07869;O15534;Q09472	R-HSA-8878679;R-HSA-400342;R-HSA-879724;R-HSA-1368133;R-HSA-1368087;R-HSA-1368119;R-HSA-549533;R-HSA-5663264;R-HSA-5663246;R-HSA-1368140;R-HSA-5663293;R-HSA-5663273
R-HSA-8854050	FBXL7 down-regulates AURKA during mitotic entry and in early mitosis	3	55	0	144	0.00480895	0.307094	0.307094	2	6	0.000465333	9606	Homo sapiens	PRS7_HUMAN;PSA4_HUMAN;PSA6_HUMAN	P25789;P60900;P35998			R-HSA-8854071;R-HSA-8854044
R-HSA-5603027	IKBKG deficiency causes anhidrotic ectodermal dysplasia with immunodeficiency (EDA-ID) (via TLR)	0	3	1	37	0.000262307	0.308257	0.308257	1	1	7.75555e-05	9606	Homo sapiens			HS90A_HUMAN	O15111	R-HSA-5262921
R-HSA-168330	Viral RNP Complexes in the Host Cell Nucleus	0	7	1	36	0.000612049	0.308257	0.308257	1	3	0.000232666	9606	Homo sapiens			HSP7C_HUMAN	P03485	R-HSA-192746
R-HSA-174417	Telomere C-strand (Lagging Strand) Synthesis	0	34	2	96	0.00297281	0.310037	0.310037	1	18	0.001396	9606	Homo sapiens			XRCC5_HUMAN;XRCC6_HUMAN	Q14191	R-HSA-174446
R-HSA-199977	ER to Golgi Anterograde Transport	4	155	1	238	0.0135525	0.310551	0.310551	7	39	0.00302466	9606	Homo sapiens	CAZA2_HUMAN;TBB6_HUMAN;SPTB2_HUMAN;TBA1B_HUMAN	Q9BUF5;P68363;Q01082;P47755	1433B_HUMAN	Q92538	R-HSA-6807877;R-HSA-6809011;R-HSA-6807875;R-HSA-6809010;R-HSA-6809006;R-HSA-6809003;R-HSA-6807864
R-HSA-350054	Notch-HLH transcription pathway	0	28	3	176	0.00244819	0.312506	0.312506	2	2	0.000155111	9606	Homo sapiens			LMNA_HUMAN;CYC_HUMAN;EF1A1_HUMAN	Q13573	R-HSA-212356;R-HSA-350058
R-HSA-445989	TAK1 activates NFkB by phosphorylation and activation of IKKs complex	0	32	2	92	0.00279794	0.317322	0.317322	1	5	0.000387777	9606	Homo sapiens			K2C8_HUMAN;HS90A_HUMAN	Q9Y6K9;O15111	R-HSA-5609665
R-HSA-168638	NOD1/2 Signaling Pathway	0	36	3	177	0.00314768	0.31792	0.31792	2	18	0.001396	9606	Homo sapiens			LMNA_HUMAN;K2C8_HUMAN;HS90A_HUMAN	Q9Y6K9;Q9Y239	R-HSA-168400;R-HSA-622415
R-HSA-6811442	Intra-Golgi and retrograde Golgi-to-ER traffic	4	206	2	282	0.0180117	0.321545	0.321545	6	48	0.00372266	9606	Homo sapiens	CAZA2_HUMAN;TBB6_HUMAN;KINH_HUMAN;TBA1B_HUMAN	Q9BUF5;P68363;P33176;P47755	HS90A_HUMAN;1433B_HUMAN	Q92538;P43034	R-HSA-6811415;R-HSA-8849350;R-HSA-6811426;R-HSA-6811423;R-HSA-6811418;R-HSA-8849353
R-HSA-71336	Pentose phosphate pathway	1	15	0	26	0.00131153	0.321915	0.321915	2	20	0.00155111	9606	Homo sapiens	TALDO_HUMAN	P37837			R-HSA-163764;R-HSA-71334
R-HSA-9018677	Biosynthesis of DHA-derived SPMs	1	17	0	22	0.0014864	0.321915	0.321915	2	33	0.00255933	9606	Homo sapiens	GPX4_HUMAN	P36969-2			R-HSA-9020271;R-HSA-9020273
R-HSA-202131	Metabolism of nitric oxide: NOS3 activation and regulation	1	15	4	278	0.00131153	0.322479	0.322479	10	25	0.00193889	9606	Homo sapiens	HS90A_HUMAN	P07900	GRB2_HUMAN;PEPL_HUMAN;HS90A_HUMAN;HSP7C_HUMAN	P07900;P50570;P31749;O00401	R-HSA-202129;R-HSA-1497796;R-HSA-202144;R-HSA-1497810;R-HSA-202137;R-HSA-202111;R-HSA-202127;R-HSA-203662;R-HSA-203565;R-HSA-1497784
R-HSA-421270	Cell-cell junction organization	1	65	2	147	0.00568331	0.326044	0.326044	4	21	0.00162866	9606	Homo sapiens	ACTB_HUMAN	P60709	S10AA_HUMAN;LRP1_HUMAN;PSA6_HUMAN	P03950;Q9BY67;29108	R-HSA-5692437;R-HSA-420595;R-HSA-433725;R-HSA-420586
R-HSA-167021	PLC-gamma1 signalling	0	3	1	38	0.000262307	0.328643	0.328643	2	3	0.000232666	9606	Homo sapiens			GRB2_HUMAN	P19174	R-HSA-167684;R-HSA-167674
R-HSA-198203	PI3K/AKT activation	0	9	1	31	0.00078692	0.328643	0.328643	1	5	0.000387777	9606	Homo sapiens			NUCL_HUMAN;KINH_HUMAN;MYH9_HUMAN;ACTN1_HUMAN;ACTB_HUMAN;FLNB_HUMAN;FLNC_HUMAN;LDHA_HUMAN;SPTB2_HUMAN	18348;16618;P61586	R-HSA-202692
R-HSA-5250958	Toxicity of botulinum toxin type B (botB)	0	8	1	32	0.000699484	0.328643	0.328643	1	5	0.000387777	9606	Homo sapiens			TERA_HUMAN	P63027	R-HSA-194796
R-HSA-8939242	RUNX1 regulates transcription of genes involved in differentiation of keratinocytes	0	8	1	32	0.000699484	0.328643	0.328643	1	8	0.000620444	9606	Homo sapiens			GRB2_HUMAN	Q8WXH5	R-HSA-8955893
R-HSA-391160	Signal regulatory protein family interactions	1	16	0	26	0.00139897	0.328643	0.328643	1	10	0.000775555	9606	Homo sapiens	GRB2_HUMAN	P62993-1			R-HSA-391153
R-HSA-156590	Glutathione conjugation	1	37	0	3	0.00323511	0.328643	0.328643	1	12	0.000930665	9606	Homo sapiens	GSTM3_HUMAN	P21266			R-HSA-176054
R-HSA-5601884	PIWI-interacting RNA (piRNA) biogenesis	1	29	0	11	0.00253563	0.328643	0.328643	1	15	0.00116333	9606	Homo sapiens	HS90A_HUMAN	P07900			R-HSA-5601883
R-HSA-2187338	Visual phototransduction	2	100	2	109	0.00874355	0.328752	0.328752	6	82	0.00635955	9606	Homo sapiens	GBB1_HUMAN;LRP1_HUMAN	Q07954;P62873	LRP1_HUMAN;HPT_HUMAN	P02649;29108	R-HSA-74882;R-HSA-2404131;R-HSA-2485180;R-HSA-2485182;R-HSA-2423785;R-HSA-2429643
R-HSA-6804114	TP53 Regulates Transcription of Genes Involved in G2 Cell Cycle Arrest	0	18	3	191	0.00157384	0.33146	0.33146	4	11	0.00085311	9606	Homo sapiens			HNRPD_HUMAN;GRB2_HUMAN;1433B_HUMAN	P31947;P30307;Q09472	R-HSA-3215152;R-HSA-6803890;R-HSA-6803871;R-HSA-6798268
R-HSA-9617828	FOXO-mediated transcription of cell cycle genes	0	17	3	190	0.0014864	0.334168	0.334168	3	22	0.00170622	9606	Homo sapiens			GRB2_HUMAN;PRS7_HUMAN;1433B_HUMAN	P38936;O43524;P62324	R-HSA-9620915;R-HSA-6803411;R-HSA-9620891
R-HSA-6806667	Metabolism of fat-soluble vitamins	1	48	3	164	0.0041969	0.334168	0.334168	4	32	0.00248177	9606	Homo sapiens	LRP1_HUMAN	Q07954	LRP1_HUMAN;HPT_HUMAN;TCPB_HUMAN	P02649;Q8N0U8	R-HSA-6806647;R-HSA-2404131;R-HSA-2423785;R-HSA-2429643
R-HSA-1251932	PLCG1 events in ERBB2 signaling	0	4	1	38	0.000349742	0.335305	0.335305	2	2	0.000155111	9606	Homo sapiens			GRB2_HUMAN	P19174	R-HSA-1251922;R-HSA-1251944
R-HSA-9034793	Activated NTRK3 signals through PLCG1	0	3	1	38	0.000262307	0.335305	0.335305	2	3	0.000232666	9606	Homo sapiens			GRB2_HUMAN	P19174	R-HSA-9034796;R-HSA-9034855
R-HSA-9614399	Regulation of localization of FOXO transcription factors	1	12	1	34	0.00104923	0.335305	0.335305	2	5	0.000387777	9606	Homo sapiens	1433B_HUMAN	P31946	1433B_HUMAN	O43524	R-HSA-9614562;R-HSA-9614423
R-HSA-8941284	RUNX2 regulates chondrocyte maturation	0	6	1	36	0.000524613	0.335305	0.335305	1	4	0.000310222	9606	Homo sapiens			1433B_HUMAN	P56524	R-HSA-9008326
R-HSA-163359	Glucagon signaling in metabolic regulation	1	34	0	8	0.00297281	0.335305	0.335305	1	6	0.000465333	9606	Homo sapiens	GBB1_HUMAN	P62873			R-HSA-825631
R-HSA-9694322	Virion Assembly and Release	0	6	1	35	0.000524613	0.335305	0.335305	1	8	0.000620444	9606	Homo sapiens			VATA_HUMAN	P0DTC5	R-HSA-9694487
R-HSA-1839126	FGFR2 mutant receptor activation	0	38	1	6	0.00332255	0.335305	0.335305	2	18	0.001396	9606	Homo sapiens			GRB2_HUMAN	P21802	R-HSA-8851710;R-HSA-8853320
R-HSA-75876	Synthesis of very long-chain fatty acyl-CoAs	0	24	1	17	0.00209845	0.335305	0.335305	1	12	0.000930665	9606	Homo sapiens			CH60_HUMAN	Q4G176	R-HSA-5696007
R-HSA-114604	GPVI-mediated activation cascade	0	35	2	91	0.00306024	0.335455	0.335455	7	25	0.00193889	9606	Homo sapiens			CH60_HUMAN;KINH_HUMAN;MYH9_HUMAN;ACTN1_HUMAN;ACTB_HUMAN;GRB2_HUMAN;FLNB_HUMAN;FLNC_HUMAN;LDHA_HUMAN;SPTB2_HUMAN	P15498;P16885;18348;16618;O43561;Q9UKW4;Q13094	R-HSA-114689;R-HSA-434836;R-HSA-442273;R-HSA-430158;R-HSA-442314;R-HSA-429497;R-HSA-429449
R-HSA-194315	Signaling by Rho GTPases	11	437	4	655	0.0382093	0.337609	0.337609	34	125	0.00969443	9606	Homo sapiens	GRB2_HUMAN;TBB6_HUMAN;KINH_HUMAN;1433B_HUMAN;ACTB_HUMAN;KTN1_HUMAN;A2MG_HUMAN;HS90A_HUMAN;TBA1B_HUMAN;MYH11_HUMAN;MYH9_HUMAN	Q9BUF5;P35749;P07900;P31946;P60709;P62993-1;P68363;P33176;P35579;Q86UP2;P01023	KINH_HUMAN;MYH9_HUMAN;ACTN1_HUMAN;ACTB_HUMAN;FLNB_HUMAN;GRB2_HUMAN;FLNC_HUMAN;LDHA_HUMAN;SPTB2_HUMAN;1433B_HUMAN	18348;P30307;16618;Q14247;P23528;Q13177;P00519;O00255	R-HSA-5665751;R-HSA-2029466;R-HSA-5672083;R-HSA-5665809;R-HSA-5666001;R-HSA-75016;R-HSA-5668932;R-HSA-5671749;R-HSA-442832;R-HSA-2197691;R-HSA-2197690;R-HSA-3928608;R-HSA-5665802;R-HSA-5626507;R-HSA-5672329;R-HSA-8981931;R-HSA-2197698;R-HSA-5668978;R-HSA-442592;R-HSA-419232;R-HSA-5672304;R-HSA-194922;R-HSA-5665982;R-HSA-9018785;R-HSA-5665659;R-HSA-5666169;R-HSA-5671737;R-HSA-5665767;R-HSA-5625959…
R-HSA-6791312	TP53 Regulates Transcription of Cell Cycle Genes	0	49	5	358	0.00428434	0.337819	0.337819	7	42	0.00325733	9606	Homo sapiens			HNRPD_HUMAN;GRB2_HUMAN;PRS7_HUMAN;IGHM_HUMAN;1433B_HUMAN	Q99856;P31947;P30307;P38936;Q09472	R-HSA-3215152;R-HSA-6791363;R-HSA-6803411;R-HSA-6803890;R-HSA-6803871;R-HSA-6802973;R-HSA-6798268
R-HSA-380994	ATF4 activates genes in response to endoplasmic reticulum stress	1	27	1	99	0.00236076	0.339065	0.339065	2	7	0.000542888	9606	Homo sapiens	FUBP2_HUMAN	Q92945	HSP7C_HUMAN	P08243	R-HSA-517731;R-HSA-1791118
R-HSA-9026527	Activated NTRK2 signals through PLCG1	0	4	1	38	0.000349742	0.341901	0.341901	2	3	0.000232666	9606	Homo sapiens			GRB2_HUMAN	P19174	R-HSA-9026894;R-HSA-9026531
R-HSA-9018678	Biosynthesis of specialized proresolving mediators (SPMs)	1	19	0	23	0.00166127	0.341901	0.341901	4	69	0.00535133	9606	Homo sapiens	GPX4_HUMAN	P36969-2			R-HSA-9020271;R-HSA-9018895;R-HSA-9020273;R-HSA-9018868
R-HSA-388396	GPCR downstream signalling	4	1151	20	1006	0.100638	0.343458	0.343458	80	250	0.0193889	9606	Homo sapiens	GRB2_HUMAN;GBB1_HUMAN;LRP1_HUMAN;GNAI2_HUMAN	P04899;P62993-1;Q07954;P62873	TCPE_HUMAN;TCPQ_HUMAN;ACTN4_HUMAN;1433B_HUMAN;LRP1_HUMAN;KINH_HUMAN;TCPB_HUMAN;LDHA_HUMAN;MDHC_HUMAN;HSP7C_HUMAN;NUCL_HUMAN;MYH9_HUMAN;ACTN1_HUMAN;ACTB_HUMAN;HNRPC_HUMAN;FLNB_HUMAN;ALDOA_HUMAN;HS90A_HUMAN;TCPD_HUMAN;HSP74_HUMAN;GRB2_HUMAN;HPT_HUMAN;FLNC_HUMAN;ENPL_HUMAN;TERA_HUMAN;TCPH_HUMAN;SPTB2_HUMAN	18348;Q00535;P17612;16618;P00533;P52292;P12931;P02649;P62136;P61586;29108;Q06187	R-HSA-74882;R-HSA-749448;R-HSA-749454;R-HSA-749453;R-HSA-111879;R-HSA-749452;R-HSA-750988;R-HSA-167429;R-HSA-2404131;R-HSA-8982019;R-HSA-167433;R-HSA-392206;R-HSA-749446;R-HSA-8982020;R-HSA-8964614;R-HSA-112271;R-HSA-392212;R-HSA-8964634;R-HSA-751001;R-HSA-420883;R-HSA-8964241;R-HSA-2485180;R-HSA-2179387;R-HSA-750993;R-HSA-8964242;R-HSA-2485182;R-HSA-749456;R-HSA-112282;R-HSA-751019;R-HSA-379044;…
R-HSA-6804754	Regulation of TP53 Expression	0	2	3	208	0.000174871	0.344994	0.344994	2	5	0.000387777	9606	Homo sapiens			TCPE_HUMAN;NUCL_HUMAN;S10AB_HUMAN	P04637	R-HSA-6804188;R-HSA-6804762
R-HSA-69306	DNA Replication	3	128	0	107	0.0111917	0.344994	0.344994	3	47	0.00364511	9606	Homo sapiens	PRS7_HUMAN;PSA4_HUMAN;PSA6_HUMAN	P25789;P60900;P35998			R-HSA-68948;R-HSA-68825;R-HSA-69016
R-HSA-74751	Insulin receptor signalling cascade	1	61	1	69	0.00533357	0.346268	0.346268	13	25	0.00193889	9606	Homo sapiens	GRB2_HUMAN	P62993-1	KINH_HUMAN;MYH9_HUMAN;ACTN1_HUMAN;ACTB_HUMAN;FLNB_HUMAN;GRB2_HUMAN;FLNC_HUMAN;LDHA_HUMAN;SPTB2_HUMAN	18348;16618;Q07889;P29353	R-HSA-109699;R-HSA-5686074;R-HSA-109807;R-HSA-74736;R-HSA-109813;R-HSA-74740;R-HSA-74743;R-HSA-109817;R-HSA-74746;R-HSA-5686315;R-HSA-74748;R-HSA-109823;R-HSA-109822
R-HSA-6804116	TP53 Regulates Transcription of Genes Involved in G1 Cell Cycle Arrest	0	14	2	117	0.0012241	0.346268	0.346268	2	17	0.00131844	9606	Homo sapiens			PRS7_HUMAN;IGHM_HUMAN	Q99856;P38936	R-HSA-6791363;R-HSA-6803411
R-HSA-1059683	Interleukin-6 signaling	0	15	2	112	0.00131153	0.346268	0.346268	2	20	0.00155111	9606	Homo sapiens			GRB2_HUMAN;1433B_HUMAN	Q06124;P22681	R-HSA-1112690;R-HSA-1112708
R-HSA-8963743	Digestion and absorption	0	27	1	16	0.00236076	0.348432	0.348432	1	30	0.00232666	9606	Homo sapiens			RD23B_HUMAN	Q92681	R-HSA-8932955
R-HSA-2424491	DAP12 signaling	1	30	2	100	0.00262307	0.353445	0.353445	12	17	0.00131844	9606	Homo sapiens	GRB2_HUMAN	P62993-1	KINH_HUMAN;GRB2_HUMAN;MYH9_HUMAN;ACTN1_HUMAN;ACTB_HUMAN;FLNB_HUMAN;GRB2_HUMAN;FLNC_HUMAN;LDHA_HUMAN;SPTB2_HUMAN	18348;O43561-2;16618;Q06187	R-HSA-2424484;R-HSA-2424485;R-HSA-2424486;R-HSA-2396599;R-HSA-2424487;R-HSA-2396561;R-HSA-2424481;R-HSA-2396594;R-HSA-2424476;R-HSA-2424477;R-HSA-2396606;R-HSA-2395801
R-HSA-190861	Gap junction assembly	2	38	0	91	0.00332255	0.353445	0.353445	3	16	0.00124089	9606	Homo sapiens	TBB6_HUMAN;TBA1B_HUMAN	Q9BUF5;P68363			R-HSA-190520;R-HSA-191737;R-HSA-190877
R-HSA-381042	PERK regulates gene expression	1	32	1	101	0.00279794	0.357024	0.357024	2	11	0.00085311	9606	Homo sapiens	FUBP2_HUMAN	Q92945	HSP7C_HUMAN	P08243	R-HSA-517731;R-HSA-1791118
R-HSA-9682706	Replication of the SARS-CoV-1 genome	0	9	2	120	0.00078692	0.357024	0.357024	2	21	0.00162866	9606	Homo sapiens			HDGF_HUMAN;GRB2_HUMAN	P17844;P06400	R-HSA-9682631;R-HSA-9682712
R-HSA-9679514	SARS-CoV-1 Genome Replication and Transcription	0	9	2	120	0.00078692	0.357024	0.357024	2	25	0.00193889	9606	Homo sapiens			HDGF_HUMAN;GRB2_HUMAN	P17844;P06400	R-HSA-9682631;R-HSA-9682712
R-HSA-9699150	Defective DNA double strand break response due to BARD1 loss of function	0	2	1	45	0.000174871	0.361301	0.361301	1	1	7.75555e-05	9606	Homo sapiens			CH60_HUMAN	P38398	R-HSA-9699163
R-HSA-5626978	TNFR1-mediated ceramide production	0	6	1	39	0.000524613	0.361301	0.361301	1	3	0.000232666	9606	Homo sapiens			ACTB_HUMAN	Q92636	R-HSA-5626988
R-HSA-9008059	Interleukin-37 signaling	0	21	3	199	0.00183615	0.363901	0.363901	3	14	0.00108578	9606	Homo sapiens			RS9_HUMAN;GRB2_HUMAN;FBLN1_HUMAN	P40763;P84022	R-HSA-9009072;R-HSA-9008692;R-HSA-9009910
R-HSA-3214841	PKMTs methylate histone lysines	0	47	2	87	0.00410947	0.364159	0.364159	3	22	0.00170622	9606	Homo sapiens			HNRPC_HUMAN;GRB2_HUMAN	P62805;Q9NQR1	R-HSA-5651654;R-HSA-5423038;R-HSA-5651657
R-HSA-373752	Netrin-1 signaling	0	50	5	362	0.00437178	0.365281	0.365281	8	37	0.00286955	9606	Homo sapiens			KINH_HUMAN;PYGB_HUMAN;MYH9_HUMAN;ACTN1_HUMAN;ACTB_HUMAN;QCR1_HUMAN;FLNB_HUMAN;GRB2_HUMAN;FLNC_HUMAN;LDHA_HUMAN;HS90A_HUMAN;SPTB2_HUMAN	Q00169;18348;P19174;Q8IUQ4;P12931;Q06124;Q05397;O00401	R-HSA-593690;R-HSA-418866;R-HSA-622382;R-HSA-418863;R-HSA-418874;R-HSA-374665;R-HSA-373720;R-HSA-418859
R-HSA-381038	XBP1(S) activates chaperone genes	3	48	8	923	0.0041969	0.367219	0.367219	7	47	0.00364511	9606	Homo sapiens	LMNA_HUMAN;PDIA6_HUMAN;HDGF_HUMAN	Q15084;P51858;P02545	TCPB_HUMAN;GRB2_HUMAN;TERA_HUMAN;TBB6_HUMAN;RSSA_HUMAN;VDAC2_HUMAN;XRCC6_HUMAN;CAZA2_HUMAN	O76024;Q14203;Q86TM6;P29353	R-HSA-1791131;R-HSA-1791112;R-HSA-1791128;R-HSA-1791134;R-HSA-1791084;R-HSA-1791169;R-HSA-1791092
R-HSA-212718	EGFR interacts with phospholipase C-gamma	0	9	1	38	0.00078692	0.367641	0.367641	2	3	0.000232666	9606	Homo sapiens			GRB2_HUMAN	P19174	R-HSA-212706;R-HSA-212713
R-HSA-166208	mTORC1-mediated signalling	1	24	1	111	0.00209845	0.367716	0.367716	3	8	0.000620444	9606	Homo sapiens	1433B_HUMAN	P31946	HNRPD_HUMAN	Q04637	R-HSA-165718;R-HSA-165766;R-HSA-165692
R-HSA-210993	Tie2 Signaling	1	19	1	117	0.00166127	0.367716	0.367716	5	14	0.00108578	9606	Homo sapiens	GRB2_HUMAN	P62993-1	GRB2_HUMAN	Q07889;Q06124;P29353	R-HSA-210977;R-HSA-204871;R-HSA-204873;R-HSA-210974;R-HSA-204861
R-HSA-9022699	MECP2 regulates neuronal receptors and channels	0	18	2	113	0.00157384	0.367716	0.367716	2	26	0.00201644	9606	Homo sapiens			GRB2_HUMAN;HS90A_HUMAN	P18031;Q13451	R-HSA-9022728;R-HSA-9023549
R-HSA-381070	IRE1alpha activates chaperones	3	50	8	927	0.00437178	0.371023	0.371023	7	53	0.00411044	9606	Homo sapiens	LMNA_HUMAN;PDIA6_HUMAN;HDGF_HUMAN	Q15084;P51858;P02545	TCPB_HUMAN;GRB2_HUMAN;TERA_HUMAN;TBB6_HUMAN;RSSA_HUMAN;VDAC2_HUMAN;XRCC6_HUMAN;CAZA2_HUMAN	O76024;Q14203;Q86TM6;P29353	R-HSA-1791131;R-HSA-1791112;R-HSA-1791128;R-HSA-1791134;R-HSA-1791084;R-HSA-1791169;R-HSA-1791092
R-HSA-9694686	Replication of the SARS-CoV-2 genome	0	10	2	122	0.000874355	0.371265	0.371265	2	21	0.00162866	9606	Homo sapiens			HDGF_HUMAN;GRB2_HUMAN	P17844;P06400	R-HSA-9694390;R-HSA-9694406
R-HSA-9694682	SARS-CoV-2 Genome Replication and Transcription	0	10	2	122	0.000874355	0.371265	0.371265	2	25	0.00193889	9606	Homo sapiens			HDGF_HUMAN;GRB2_HUMAN	P17844;P06400	R-HSA-9694390;R-HSA-9694406
R-HSA-3371453	Regulation of HSF1-mediated heat shock response	2	75	1	152	0.00655766	0.37198	0.37198	8	14	0.00108578	9606	Homo sapiens	HSP74_HUMAN;HSP7C_HUMAN	P11142;P34932	XRCC6_HUMAN	Q96EB6	R-HSA-3371537;R-HSA-5251955;R-HSA-5251942;R-HSA-5251959;R-HSA-3371467;R-HSA-5252041;R-HSA-3371518;R-HSA-5252079
R-HSA-110320	Translesion Synthesis by POLH	1	19	0	30	0.00166127	0.373917	0.373917	2	8	0.000620444	9606	Homo sapiens	TERA_HUMAN	P55072			R-HSA-5654989;R-HSA-5654985
R-HSA-8956319	Nucleobase catabolism	1	39	0	9	0.00340999	0.373917	0.373917	1	56	0.00434311	9606	Homo sapiens	TYPH_HUMAN	P19971			R-HSA-112265
R-HSA-1358803	Downregulation of ERBB2:ERBB3 signaling	0	14	1	35	0.0012241	0.380132	0.380132	3	8	0.000620444	9606	Homo sapiens			1433B_HUMAN	P40818	R-HSA-1358791;R-HSA-1358797;R-HSA-1358795
R-HSA-202430	Translocation of ZAP-70 to Immunological synapse	0	38	1	14	0.00332255	0.380132	0.380132	1	4	0.000310222	9606	Homo sapiens			GRB2_HUMAN	Q9Y2R2	R-HSA-8855381
R-HSA-432040	Vasopressin regulates renal water homeostasis via Aquaporins	1	44	0	4	0.00384716	0.380132	0.380132	3	15	0.00116333	9606	Homo sapiens	GBB1_HUMAN	P62873			R-HSA-432195;R-HSA-422320;R-HSA-432188
R-HSA-390247	Beta-oxidation of very long chain fatty acids	0	11	2	122	0.000961791	0.381864	0.381864	2	11	0.00085311	9606	Homo sapiens			ACTB_HUMAN;DESM_HUMAN	Q08426	R-HSA-6809264;R-HSA-6809263
R-HSA-203615	eNOS activation	1	11	3	215	0.000961791	0.382723	0.382723	8	19	0.00147355	9606	Homo sapiens	HS90A_HUMAN	P07900	PEPL_HUMAN;HS90A_HUMAN;HSP7C_HUMAN	P07900;P31749	R-HSA-202129;R-HSA-1497796;R-HSA-202144;R-HSA-1497810;R-HSA-202137;R-HSA-202111;R-HSA-202127;R-HSA-1497784
R-HSA-5675482	Regulation of necroptotic cell death	1	32	4	388	0.00279794	0.38297	0.38297	4	18	0.001396	9606	Homo sapiens	HS90A_HUMAN	P07900	LMNA_HUMAN;HNRPC_HUMAN;K1C14_HUMAN;GRB2_HUMAN	Q8WUM4;O00560;Q96FA3	R-HSA-9688832;R-HSA-9688459;R-HSA-9686922;R-HSA-9698844
R-HSA-9706374	FLT3 signaling through SRC family kinases	0	6	2	132	0.000524613	0.385381	0.385381	2	4	0.000310222	9606	Homo sapiens			CYC_HUMAN;HS90A_HUMAN	P06239;P06241	R-HSA-9605259;R-HSA-9706312
R-HSA-166663	Initial triggering of complement	2	111	0	23	0.00970534	0.385381	0.385381	6	21	0.00162866	9606	Homo sapiens	CO4B_HUMAN;C1QB_HUMAN	P0C0L5;P02746			R-HSA-166753;R-HSA-173626;R-HSA-166795;R-HSA-166792;R-HSA-173631;R-HSA-981713
R-HSA-6783783	Interleukin-10 signaling	0	45	2	93	0.0039346	0.385381	0.385381	3	15	0.00116333	9606	Homo sapiens			RS9_HUMAN;GRB2_HUMAN	P40763	R-HSA-6784791;R-HSA-6784323;R-HSA-6784765
R-HSA-6803157	Antimicrobial peptides	1	95	2	43	0.00830637	0.385381	0.385381	4	58	0.00449822	9606	Homo sapiens	LYSC_HUMAN	P61626	VDAC1_HUMAN;LYSC_HUMAN	P81605;P61626	R-HSA-6802999;R-HSA-6803060;R-HSA-8862320;R-HSA-8862300
R-HSA-8952158	RUNX3 regulates BCL2L11 (BIM) transcription	0	5	1	47	0.000437178	0.386286	0.386286	1	2	0.000155111	9606	Homo sapiens			1433B_HUMAN	O43524	R-HSA-8952226
R-HSA-420092	Glucagon-type ligand receptors	1	34	0	18	0.00297281	0.386286	0.386286	1	8	0.000620444	9606	Homo sapiens	GBB1_HUMAN	P62873			R-HSA-381612
R-HSA-2514859	Inactivation, recovery and regulation of the phototransduction cascade	1	33	0	16	0.00288537	0.386286	0.386286	1	19	0.00147355	9606	Homo sapiens	GBB1_HUMAN	P62873			R-HSA-74882
R-HSA-110313	Translesion synthesis by Y family DNA polymerases bypasses lesions on DNA template	1	39	1	104	0.00340999	0.388888	0.388888	3	28	0.00217155	9606	Homo sapiens	TERA_HUMAN	P55072	FLNB_HUMAN	P05161	R-HSA-5654989;R-HSA-5653786;R-HSA-5654985
R-HSA-381676	Glucagon-like Peptide-1 (GLP1) regulates insulin secretion	1	43	0	7	0.00375973	0.392379	0.392379	3	11	0.00085311	9606	Homo sapiens	GBB1_HUMAN	P62873			R-HSA-422320;R-HSA-381612;R-HSA-381706
R-HSA-8866423	VLDL assembly	0	5	1	46	0.000437178	0.392379	0.392379	1	5	0.000387777	9606	Homo sapiens			TERA_HUMAN	P04114	R-HSA-8866329
R-HSA-5250989	Toxicity of botulinum toxin type G (botG)	0	4	1	46	0.000349742	0.392379	0.392379	1	5	0.000387777	9606	Homo sapiens			TERA_HUMAN	P63027	R-HSA-5250962
R-HSA-380972	Energy dependent regulation of mTOR by LKB1-AMPK	0	29	1	25	0.00253563	0.392379	0.392379	1	7	0.000542888	9606	Homo sapiens			HS90A_HUMAN	Q15831	R-HSA-380942
R-HSA-2514856	The phototransduction cascade	1	34	0	16	0.00297281	0.392379	0.392379	3	27	0.002094	9606	Homo sapiens	GBB1_HUMAN	P62873			R-HSA-74882;R-HSA-2485180;R-HSA-2485182
R-HSA-9690406	Transcriptional regulation of testis differentiation	0	11	1	40	0.000961791	0.392379	0.392379	1	18	0.001396	9606	Homo sapiens			LMNA_HUMAN	Q8WW38	R-HSA-9692250
R-HSA-75205	Dissolution of Fibrin Clot	1	13	0	37	0.00113666	0.392379	0.392379	1	19	0.00147355	9606	Homo sapiens	S10AA_HUMAN	P60903			R-HSA-158750
R-HSA-5362517	Signaling by Retinoic Acid	1	43	0	7	0.00375973	0.392379	0.392379	1	21	0.00162866	9606	Homo sapiens	AL1A1_HUMAN	P00352			R-HSA-5362522
R-HSA-8853659	RET signaling	1	41	1	106	0.00358486	0.392387	0.392387	9	24	0.00186133	9606	Homo sapiens	GRB2_HUMAN	P62993-1	GRB2_HUMAN	P19174;Q06124;P29353	R-HSA-8853734;R-HSA-8855508;R-HSA-8854899;R-HSA-8854897;R-HSA-8853793;R-HSA-8853774;R-HSA-8853755;R-HSA-8854905;R-HSA-8853737
R-HSA-948021	Transport to the Golgi and subsequent modification	4	186	1	250	0.016263	0.392794	0.392794	7	59	0.00457577	9606	Homo sapiens	CAZA2_HUMAN;TBB6_HUMAN;SPTB2_HUMAN;TBA1B_HUMAN	Q9BUF5;P68363;Q01082;P47755	1433B_HUMAN	Q92538	R-HSA-6807877;R-HSA-6809011;R-HSA-6807875;R-HSA-6809010;R-HSA-6809006;R-HSA-6809003;R-HSA-6807864
R-HSA-195258	RHO GTPase Effectors	9	295	4	640	0.0257935	0.393118	0.393118	32	113	0.00876377	9606	Homo sapiens	GRB2_HUMAN;TBB6_HUMAN;KINH_HUMAN;1433B_HUMAN;ACTB_HUMAN;KTN1_HUMAN;TBA1B_HUMAN;MYH11_HUMAN;MYH9_HUMAN	Q9BUF5;P35749;P31946;P60709;P62993-1;P68363;P33176;P35579;Q86UP2	KINH_HUMAN;MYH9_HUMAN;ACTN1_HUMAN;ACTB_HUMAN;FLNB_HUMAN;GRB2_HUMAN;FLNC_HUMAN;LDHA_HUMAN;SPTB2_HUMAN;1433B_HUMAN	18348;P30307;16618;Q14247;P23528;Q13177;P00519;O00255	R-HSA-5665751;R-HSA-2029466;R-HSA-5672083;R-HSA-5665809;R-HSA-5666001;R-HSA-75016;R-HSA-5668932;R-HSA-5671749;R-HSA-442832;R-HSA-2197691;R-HSA-2197690;R-HSA-3928608;R-HSA-5665802;R-HSA-5626507;R-HSA-5672329;R-HSA-8981931;R-HSA-2197698;R-HSA-5668978;R-HSA-442592;R-HSA-419232;R-HSA-5672304;R-HSA-5665982;R-HSA-5665659;R-HSA-5666169;R-HSA-5671737;R-HSA-5665767;R-HSA-5625959;R-HSA-2130194;R-HSA-567191…
R-HSA-2586552	Signaling by Leptin	0	11	2	127	0.000961791	0.395878	0.395878	5	19	0.00147355	9606	Homo sapiens			RS9_HUMAN;GRB2_HUMAN	P40763;Q06124;Q9NRF2-2	R-HSA-2671868;R-HSA-2671839;R-HSA-2671872;R-HSA-2730595;R-HSA-2671747
R-HSA-5673000	RAF activation	1	35	0	16	0.00306024	0.398411	0.398411	11	12	0.000930665	9606	Homo sapiens	1433B_HUMAN	P31946			R-HSA-5672950;R-HSA-5672966;R-HSA-5672951;R-HSA-5672960;R-HSA-5672961;R-HSA-9653108;R-HSA-5672958;R-HSA-5672957;R-HSA-5672954;R-HSA-9658445;R-HSA-5672969
R-HSA-380259	Loss of Nlp from mitotic centrosomes	1	69	1	72	0.00603305	0.399359	0.399359	2	2	0.000155111	9606	Homo sapiens	HS90A_HUMAN	P07900	RD23B_HUMAN	P53350	R-HSA-380272;R-HSA-380303
R-HSA-380270	Recruitment of mitotic centrosome proteins and complexes	1	81	1	59	0.00708228	0.399359	0.399359	3	3	0.000232666	9606	Homo sapiens	HS90A_HUMAN	P07900	RD23B_HUMAN	P53350	R-HSA-380311;R-HSA-380455;R-HSA-380283
R-HSA-5655302	Signaling by FGFR1 in disease	1	41	1	103	0.00358486	0.399359	0.399359	14	35	0.00271444	9606	Homo sapiens	GRB2_HUMAN	P62993-1	KINH_HUMAN;MYH9_HUMAN;ACTN1_HUMAN;ACTB_HUMAN;GRB2_HUMAN;FLNB_HUMAN;FLNC_HUMAN;LDHA_HUMAN;SPTB2_HUMAN	P42336;18348;P19174;16618;P27986	R-HSA-1839100;R-HSA-1839102;R-HSA-5655326;R-HSA-5655263;R-HSA-1839094;R-HSA-1839095;R-HSA-5655290;R-HSA-5655266;R-HSA-1839080;R-HSA-1839114;R-HSA-1839110;R-HSA-1839078;R-HSA-5655240;R-HSA-1839107
R-HSA-72165	mRNA Splicing - Minor Pathway	0	52	2	87	0.00454665	0.399359	0.399359	1	5	0.000387777	9606	Homo sapiens			NUCL_HUMAN;HDGF_HUMAN	Q01130;Q07955	R-HSA-75080
R-HSA-3899300	SUMOylation of transcription cofactors	0	44	6	489	0.00384716	0.40087	0.40087	7	27	0.002094	9606	Homo sapiens			TCPE_HUMAN;HDGF_HUMAN;LMNA_HUMAN;LMNA_HUMAN;A2MG_HUMAN;GRB2_HUMAN	O75925;P17844;Q92841;Q99497;Q09472	R-HSA-3899291;R-HSA-4085372;R-HSA-3900047;R-HSA-3900194;R-HSA-3900177;R-HSA-4085347;R-HSA-4085331
R-HSA-5654227	Phospholipase C-mediated cascade; FGFR3	0	14	1	38	0.0012241	0.404384	0.404384	2	3	0.000232666	9606	Homo sapiens			GRB2_HUMAN;SPTB2_HUMAN	P19174;16618	R-HSA-5654148;R-HSA-5654224
R-HSA-174048	APC/C:Cdc20 mediated degradation of Cyclin B	0	24	1	29	0.00209845	0.404384	0.404384	1	3	0.000232666	9606	Homo sapiens			VDAC1_HUMAN	P06493	R-HSA-174157
R-HSA-5693606	DNA Double Strand Break Response	0	61	6	479	0.00533357	0.404408	0.404408	13	47	0.00364511	9606	Homo sapiens			CH60_HUMAN;LRP1_HUMAN;HNRPC_HUMAN;TERA_HUMAN;HS90A_HUMAN;1433B_HUMAN	P38398;Q12888;O96017;P53041;P52292;O00213;P00519	R-HSA-5683735;R-HSA-69891;R-HSA-5683986;R-HSA-5686578;R-HSA-5683792;R-HSA-5693566;R-HSA-5683774;R-HSA-5683801;R-HSA-5684006;R-HSA-9700998;R-HSA-5659781;R-HSA-5683405;R-HSA-5684008
R-HSA-109606	Intrinsic Pathway for Apoptosis	2	53	3	305	0.00463408	0.405482	0.405482	30	62	0.00480844	9606	Homo sapiens	CYC_HUMAN;1433B_HUMAN	P31946;P99999	CH60_HUMAN;VDAC1_HUMAN;1433B_HUMAN	Q9NR28;Q16611;P55957;Q92934	R-HSA-139906;R-HSA-114307;R-HSA-9627089;R-HSA-139905;R-HSA-198347;R-HSA-114440;R-HSA-6804652;R-HSA-114252;R-HSA-114254;R-HSA-139917;R-HSA-114256;R-HSA-114259;R-HSA-168848;R-HSA-139920;R-HSA-6804596;R-HSA-168849;R-HSA-114261;R-HSA-9627078;R-HSA-114263;R-HSA-9627056;R-HSA-114284;R-HSA-9627106;R-HSA-114352;R-HSA-139895;R-HSA-141367;R-HSA-139893;R-HSA-114361;R-HSA-139898;R-HSA-139899;R-HSA-139897
R-HSA-5693532	DNA Double-Strand Break Repair	2	149	10	818	0.0130279	0.406548	0.406548	30	110	0.0085311	9606	Homo sapiens	XRCC5_HUMAN;XRCC6_HUMAN	P13010;P12956	CH60_HUMAN;LRP1_HUMAN;HDGF_HUMAN;HNRPC_HUMAN;A2MG_HUMAN;TERA_HUMAN;XRCC5_HUMAN;HS90A_HUMAN;XRCC6_HUMAN;1433B_HUMAN	P38398;Q12888;O96017;P53041;P52292;P78527;O00213;P00519;Q92993	R-HSA-5683735;R-HSA-69891;R-HSA-5693589;R-HSA-5683986;R-HSA-5686483;R-HSA-5683792;R-HSA-5693599;R-HSA-5693533;R-HSA-5683801;R-HSA-5693574;R-HSA-5693575;R-HSA-9700998;R-HSA-5686469;R-HSA-5659781;R-HSA-5687360;R-HSA-5686657;R-HSA-5687183;R-HSA-5686924;R-HSA-5683405;R-HSA-5686410;R-HSA-5693578;R-HSA-5686578;R-HSA-5693566;R-HSA-5683774;R-HSA-5686587;R-HSA-5684006;R-HSA-5684071;R-HSA-5693604;R-HSA-569…
R-HSA-380284	Loss of proteins required for interphase microtubule organization from the centrosome	1	69	1	75	0.00603305	0.409745	0.409745	3	3	0.000232666	9606	Homo sapiens	HS90A_HUMAN	P07900	RD23B_HUMAN	P53350	R-HSA-380294;R-HSA-380272;R-HSA-380303
R-HSA-2892247	POU5F1 (OCT4), SOX2, NANOG activate genes related to proliferation	0	13	2	132	0.00113666	0.409745	0.409745	2	16	0.00124089	9606	Homo sapiens			RS9_HUMAN;GRB2_HUMAN	P40763;Q7L190	R-HSA-452515;R-HSA-452701
R-HSA-5654228	Phospholipase C-mediated cascade; FGFR4	0	15	1	38	0.00131153	0.410299	0.410299	2	3	0.000232666	9606	Homo sapiens			GRB2_HUMAN;SPTB2_HUMAN	P19174;16618	R-HSA-5654163;R-HSA-5654169
R-HSA-176034	Interactions of Tat with host cellular proteins	0	3	1	54	0.000262307	0.416154	0.416154	1	2	0.000155111	9606	Homo sapiens			HS90A_HUMAN	P50750	R-HSA-167235
R-HSA-5656169	Termination of translesion DNA synthesis	0	32	1	25	0.00279794	0.416154	0.416154	1	9	0.000697999	9606	Homo sapiens			FLNB_HUMAN	P05161	R-HSA-5653786
R-HSA-1660514	Synthesis of PIPs at the Golgi membrane	0	18	1	36	0.00157384	0.416154	0.416154	1	11	0.00085311	9606	Homo sapiens			KINH_HUMAN;PLEC_HUMAN;ACTN4_HUMAN;MYH9_HUMAN;ACTN1_HUMAN;ACTB_HUMAN;FLNB_HUMAN;FLNC_HUMAN;LDHA_HUMAN;SPTB2_HUMAN;1433B_HUMAN	18348;Q9UBF8;16851	R-HSA-1676152
R-HSA-164952	The role of Nef in HIV-1 replication and disease pathogenesis	0	29	4	311	0.00253563	0.416617	0.416617	5	20	0.00155111	9606	Homo sapiens			FLNB_HUMAN;GRB2_HUMAN;CYC_HUMAN;HS90A_HUMAN	P06239;P63000;P06241;Q13177	R-HSA-200954;R-HSA-200952;R-HSA-167566;R-HSA-164943;R-HSA-200908
R-HSA-1834941	STING mediated induction of host immune responses	2	16	0	133	0.00139897	0.416621	0.416621	1	19	0.00147355	9606	Homo sapiens	XRCC5_HUMAN;XRCC6_HUMAN	P13010;P12956			R-HSA-1834939
R-HSA-8866652	Synthesis of active ubiquitin: roles of E1 and E2 enzymes	1	30	1	115	0.00262307	0.420044	0.420044	2	16	0.00124089	9606	Homo sapiens	UBP5_HUMAN	P45974	RD23B_HUMAN	P0CG48;P0CG47	R-HSA-8853515;R-HSA-8853529
R-HSA-5663084	Diseases of carbohydrate metabolism	1	34	0	23	0.00297281	0.421952	0.421952	2	44	0.00341244	9606	Homo sapiens	TALDO_HUMAN	P37837			R-HSA-5659989;R-HSA-5659998
R-HSA-909733	Interferon alpha/beta signaling	0	138	4	207	0.0120661	0.425492	0.425492	4	22	0.00170622	9606	Homo sapiens			GRB2_HUMAN;FLNB_HUMAN;TERA_HUMAN;HS90A_HUMAN	Q9UHH9;P29350;P18031;Q06124;P05161;Q6GPH4	R-HSA-997311;R-HSA-997309;R-HSA-1015702;R-HSA-997314
R-HSA-5654219	Phospholipase C-mediated cascade: FGFR1	0	18	1	38	0.00157384	0.427693	0.427693	2	3	0.000232666	9606	Homo sapiens			GRB2_HUMAN;SPTB2_HUMAN	P19174;16618	R-HSA-5654167;R-HSA-5654165
R-HSA-209543	p75NTR recruits signalling complexes	0	14	2	139	0.0012241	0.430251	0.430251	1	9	0.000697999	9606	Homo sapiens			TERA_HUMAN;CYC_HUMAN	Q9Y4K3	R-HSA-193695
R-HSA-389513	CTLA4 inhibitory signaling	0	21	1	36	0.00183615	0.433377	0.433377	1	5	0.000387777	9606	Homo sapiens			GRB2_HUMAN	Q06124	R-HSA-388829
R-HSA-8935964	RUNX1 regulates expression of components of tight junctions	0	5	1	52	0.000437178	0.433377	0.433377	1	6	0.000465333	9606	Homo sapiens			ACTN4_HUMAN	Q07157	R-HSA-8935972
R-HSA-445717	Aquaporin-mediated transport	1	53	0	4	0.00463408	0.433377	0.433377	3	25	0.00193889	9606	Homo sapiens	GBB1_HUMAN	P62873			R-HSA-432195;R-HSA-422320;R-HSA-432188
R-HSA-5213460	RIPK1-mediated regulated necrosis	1	36	4	416	0.00314768	0.43387	0.43387	4	34	0.00263689	9606	Homo sapiens	HS90A_HUMAN	P07900	LMNA_HUMAN;HNRPC_HUMAN;K1C14_HUMAN;GRB2_HUMAN	Q8WUM4;O00560;Q96FA3	R-HSA-9688832;R-HSA-9688459;R-HSA-9686922;R-HSA-9698844
R-HSA-5218859	Regulated Necrosis	1	36	4	416	0.00314768	0.43387	0.43387	4	34	0.00263689	9606	Homo sapiens	HS90A_HUMAN	P07900	LMNA_HUMAN;HNRPC_HUMAN;K1C14_HUMAN;GRB2_HUMAN	Q8WUM4;O00560;Q96FA3	R-HSA-9688832;R-HSA-9688459;R-HSA-9686922;R-HSA-9698844
R-HSA-913531	Interferon Signaling	1	290	10	673	0.0253563	0.436123	0.436123	12	69	0.00535133	9606	Homo sapiens	FLNB_HUMAN	O75369	TCPE_HUMAN;LMNA_HUMAN;ACTN1_HUMAN;LMNA_HUMAN;A2MG_HUMAN;HNRPC_HUMAN;GRB2_HUMAN;FLNB_HUMAN;TERA_HUMAN;HS90A_HUMAN	O75925;P63165;P00973;Q9UHH9;P29350;P18031;P21333;Q06124;O75369;P05161;Q6GPH4	R-HSA-997311;R-HSA-997309;R-HSA-873918;R-HSA-1169397;R-HSA-1169399;R-HSA-1169398;R-HSA-1015702;R-HSA-1169307;R-HSA-8985123;R-HSA-877281;R-HSA-997314;R-HSA-8983671
R-HSA-5654221	Phospholipase C-mediated cascade; FGFR2	0	21	1	38	0.00183615	0.439004	0.439004	2	3	0.000232666	9606	Homo sapiens			GRB2_HUMAN;SPTB2_HUMAN	P19174;16618	R-HSA-5654159;R-HSA-5654157
R-HSA-6806664	Metabolism of vitamin K	0	3	1	55	0.000262307	0.439004	0.439004	1	4	0.000310222	9606	Homo sapiens			TCPB_HUMAN	Q8N0U8	R-HSA-6806647
R-HSA-2032785	YAP1- and WWTR1 (TAZ)-stimulated gene expression	0	16	2	141	0.00139897	0.440364	0.440364	7	9	0.000697999	9606	Homo sapiens			TCPB_HUMAN;1433B_HUMAN	Q9GZV5;P46937	R-HSA-2032781;R-HSA-2032794;R-HSA-8871266;R-HSA-8871265;R-HSA-2032775;R-HSA-2064932;R-HSA-8871260
R-HSA-427359	SIRT1 negatively regulates rRNA expression	0	37	2	116	0.00323511	0.440364	0.440364	2	5	0.000387777	9606	Homo sapiens			SERPH_HUMAN;XRCC6_HUMAN	O43463;Q96EB6	R-HSA-5211239;R-HSA-427528
R-HSA-381119	Unfolded Protein Response (UPR)	5	92	12	1351	0.00804407	0.444916	0.444916	12	94	0.00729021	9606	Homo sapiens	FUBP2_HUMAN;ENPL_HUMAN;LMNA_HUMAN;PDIA6_HUMAN;HDGF_HUMAN	Q92945;Q15084;P14625;P51858;P02545	PDIA6_HUMAN;TCPB_HUMAN;GRB2_HUMAN;PDIA3_HUMAN;TERA_HUMAN;ENPL_HUMAN;TBB6_HUMAN;RSSA_HUMAN;VDAC2_HUMAN;XRCC6_HUMAN;CAZA2_HUMAN;HSP7C_HUMAN	O76024;Q14203;Q86TM6;P08243;P29353;P27797;P11021	R-HSA-1791163;R-HSA-1791131;R-HSA-1791082;R-HSA-1791112;R-HSA-1791128;R-HSA-517731;R-HSA-1791150;R-HSA-1791134;R-HSA-1791118;R-HSA-1791084;R-HSA-1791169;R-HSA-1791092
R-HSA-5689896	Ovarian tumor domain proteases	1	38	4	316	0.00332255	0.445336	0.445336	3	14	0.00108578	9606	Homo sapiens	TERA_HUMAN	P55072	VDAC1_HUMAN;GRB2_HUMAN;TERA_HUMAN;XRCC5_HUMAN	P55072;Q9UGI0;Q5VVQ6;P06493	R-HSA-6781953;R-HSA-6781905;R-HSA-8940100
R-HSA-917937	Iron uptake and transport	2	58	2	294	0.00507126	0.445336	0.445336	5	34	0.00263689	9606	Homo sapiens	CERU_HUMAN;VATA_HUMAN	P00450;P38606	RS8_HUMAN;EF1A1_HUMAN	Q15843	R-HSA-904830;R-HSA-5252133;R-HSA-917891;R-HSA-5691176;R-HSA-917841
R-HSA-9028731	Activated NTRK2 signals through FRS2 and FRS3	1	12	1	143	0.00104923	0.447051	0.447051	3	7	0.000542888	9606	Homo sapiens	GRB2_HUMAN	P62993-1	GRB2_HUMAN	Q06124	R-HSA-9032073;R-HSA-9031981;R-HSA-9032067
R-HSA-162588	Budding and maturation of HIV virion	0	36	1	28	0.00314768	0.450094	0.450094	1	4	0.000310222	9606	Homo sapiens			GRB2_HUMAN	Q8WUM4	R-HSA-3159232
R-HSA-380287	Centrosome maturation	1	81	1	75	0.00708228	0.450378	0.450378	6	6	0.000465333	9606	Homo sapiens	HS90A_HUMAN	P07900	RD23B_HUMAN	P53350	R-HSA-380311;R-HSA-380455;R-HSA-380294;R-HSA-380272;R-HSA-380303;R-HSA-380283
R-HSA-2172127	DAP12 interactions	1	47	2	116	0.00410947	0.450378	0.450378	12	33	0.00255933	9606	Homo sapiens	GRB2_HUMAN	P62993-1	KINH_HUMAN;GRB2_HUMAN;MYH9_HUMAN;ACTN1_HUMAN;ACTB_HUMAN;FLNB_HUMAN;GRB2_HUMAN;FLNC_HUMAN;LDHA_HUMAN;SPTB2_HUMAN	18348;O43561-2;16618;Q06187	R-HSA-2424484;R-HSA-2424485;R-HSA-2424486;R-HSA-2396599;R-HSA-2424487;R-HSA-2396561;R-HSA-2424481;R-HSA-2396594;R-HSA-2424476;R-HSA-2424477;R-HSA-2396606;R-HSA-2395801
R-HSA-3928662	EPHB-mediated forward signaling	1	42	2	123	0.00367229	0.453694	0.453694	5	26	0.00201644	9606	Homo sapiens	ACTB_HUMAN	P60709	KINH_HUMAN;MYH9_HUMAN;ACTN1_HUMAN;ACTB_HUMAN;FLNB_HUMAN;GRB2_HUMAN;FLNC_HUMAN;LDHA_HUMAN;SPTB2_HUMAN	18348;P23528;Q05397;O00401	R-HSA-3928601;R-HSA-3928600;R-HSA-3928588;R-HSA-3928595;R-HSA-3928608
R-HSA-73893	DNA Damage Bypass	1	48	1	116	0.0041969	0.453694	0.453694	3	34	0.00263689	9606	Homo sapiens	TERA_HUMAN	P55072	FLNB_HUMAN	P05161	R-HSA-5654989;R-HSA-5653786;R-HSA-5654985
R-HSA-111459	Activation of caspases through apoptosome-mediated cleavage	1	6	0	59	0.000524613	0.455556	0.455556	2	2	0.000155111	9606	Homo sapiens	CYC_HUMAN	P99999			R-HSA-114261;R-HSA-114252
R-HSA-69200	Phosphorylation of proteins involved in G1/S transition by active Cyclin E:Cdk2 complexes	0	4	1	59	0.000349742	0.455556	0.455556	1	1	7.75555e-05	9606	Homo sapiens			GRB2_HUMAN	P06400	R-HSA-188390
R-HSA-111463	SMAC (DIABLO) binds to IAPs	1	7	0	59	0.000612049	0.455556	0.455556	1	4	0.000310222	9606	Homo sapiens	CYC_HUMAN	P99999			R-HSA-114361
R-HSA-109704	PI3K Cascade	1	50	0	11	0.00437178	0.455556	0.455556	1	6	0.000465333	9606	Homo sapiens	GRB2_HUMAN	P62993-1			R-HSA-109699
R-HSA-1170546	Prolactin receptor signaling	0	15	1	47	0.00131153	0.455556	0.455556	2	14	0.00108578	9606	Homo sapiens			GRB2_HUMAN	Q06124;Q9NRF2-2	R-HSA-1675473;R-HSA-1369114
R-HSA-6783310	Fanconi Anemia Pathway	0	38	2	130	0.00332255	0.456998	0.456998	2	13	0.00100822	9606	Homo sapiens			FSCN1_HUMAN;ENPL_HUMAN	Q00597;Q9NVI1;Q9BXW9	R-HSA-6785126;R-HSA-6785594
R-HSA-9639288	Amino acids regulate mTORC1	1	55	0	7	0.00480895	0.460965	0.460965	8	12	0.000930665	9606	Homo sapiens	VATA_HUMAN	P38606			R-HSA-9640195;R-HSA-9640167;R-HSA-9639286;R-HSA-9646468;R-HSA-9640168;R-HSA-9645608;R-HSA-9640175;R-HSA-9645598
R-HSA-111469	SMAC, XIAP-regulated apoptotic response	1	8	0	59	0.000699484	0.460965	0.460965	2	10	0.000775555	9606	Homo sapiens	CYC_HUMAN	P99999			R-HSA-114361;R-HSA-114440
R-HSA-70350	Fructose catabolism	1	5	0	58	0.000437178	0.46632	0.46632	1	5	0.000387777	9606	Homo sapiens	AL1A1_HUMAN	P00352			R-HSA-6813749
R-HSA-6782315	tRNA modification in the nucleus and cytosol	0	43	1	21	0.00375973	0.46632	0.46632	3	37	0.00286955	9606	Homo sapiens			ACTN4_HUMAN	O60294	R-HSA-6783473;R-HSA-6782881;R-HSA-6782890
R-HSA-6783589	Interleukin-6 family signaling	0	28	2	139	0.00244819	0.466842	0.466842	2	34	0.00263689	9606	Homo sapiens			GRB2_HUMAN;1433B_HUMAN	Q06124;P22681	R-HSA-1112690;R-HSA-1112708
R-HSA-5620912	Anchoring of the basal body to the plasma membrane	1	97	1	80	0.00848125	0.4701	0.4701	9	9	0.000697999	9606	Homo sapiens	HS90A_HUMAN	P07900	PEPL_HUMAN	Q96QF0	R-HSA-5626228;R-HSA-5626227;R-HSA-5638014;R-HSA-5626220;R-HSA-5626223;R-HSA-5626681;R-HSA-5617816;R-HSA-5626699;R-HSA-5638009
R-HSA-5632684	Hedgehog 'on' state	3	85	1	279	0.00743202	0.471463	0.471463	3	37	0.00286955	9606	Homo sapiens	PRS7_HUMAN;PSA4_HUMAN;PSA6_HUMAN	P25789;P60900;P35998	K1C14_HUMAN	O95995	R-HSA-5635868;R-HSA-5632668;R-HSA-5635854
R-HSA-9017802	Noncanonical activation of NOTCH3	0	8	1	57	0.000699484	0.471622	0.471622	1	2	0.000155111	9606	Homo sapiens			HNRPD_HUMAN	P67809	R-HSA-9017797
R-HSA-176417	Phosphorylation of Emi1	0	6	1	59	0.000524613	0.471622	0.471622	1	2	0.000155111	9606	Homo sapiens			RD23B_HUMAN	P53350	R-HSA-174174
R-HSA-2980767	Activation of NIMA Kinases NEK9, NEK6, NEK7	0	7	1	59	0.000612049	0.471622	0.471622	1	4	0.000310222	9606	Homo sapiens			RD23B_HUMAN	P53350	R-HSA-2984226
R-HSA-111453	BH3-only proteins associate with and inactivate anti-apoptotic BCL-2 members	0	9	1	63	0.00078692	0.471622	0.471622	1	4	0.000310222	9606	Homo sapiens			1433B_HUMAN	P55957	R-HSA-114352
R-HSA-8939246	RUNX1 regulates transcription of genes involved in differentiation of myeloid cells	0	8	1	57	0.000699484	0.471622	0.471622	1	7	0.000542888	9606	Homo sapiens			A2MG_HUMAN	P04141	R-HSA-8938251
R-HSA-5693571	Nonhomologous End-Joining (NHEJ)	2	52	5	424	0.00454665	0.472445	0.472445	10	13	0.00100822	9606	Homo sapiens	XRCC5_HUMAN;XRCC6_HUMAN	P13010;P12956	CH60_HUMAN;HDGF_HUMAN;A2MG_HUMAN;XRCC5_HUMAN;XRCC6_HUMAN	Q12888;P78527;Q92993	R-HSA-5693574;R-HSA-5693575;R-HSA-5693604;R-HSA-5687360;R-HSA-5693599;R-HSA-5693615;R-HSA-5687183;R-HSA-5686924;R-HSA-5693533;R-HSA-5693578
R-HSA-9660821	ADORA2B mediated anti-inflammatory cytokines production	2	136	0	26	0.0118912	0.473346	0.473346	4	12	0.000930665	9606	Homo sapiens	GBB1_HUMAN;GNAI2_HUMAN	P04899;P62873			R-HSA-9660819;R-HSA-392129;R-HSA-9660824;R-HSA-9660828
R-HSA-5619507	Activation of HOX genes during differentiation	0	91	8	675	0.00795663	0.475802	0.475802	8	43	0.00333488	9606	Homo sapiens			CH60_HUMAN;TCPE_HUMAN;A2MG_HUMAN;HNRPC_HUMAN;GRB2_HUMAN;HS90A_HUMAN;FUBP2_HUMAN;HSP7C_HUMAN	P05412;P49639;P09017;P26367;Q09472	R-HSA-5617431;R-HSA-5617862;R-HSA-5617859;R-HSA-5617458;R-HSA-5617661;R-HSA-5617452;R-HSA-5617855;R-HSA-5617896
R-HSA-5617472	Activation of anterior HOX genes in hindbrain development during early embryogenesis	0	91	8	675	0.00795663	0.475802	0.475802	8	43	0.00333488	9606	Homo sapiens			CH60_HUMAN;TCPE_HUMAN;A2MG_HUMAN;HNRPC_HUMAN;GRB2_HUMAN;HS90A_HUMAN;FUBP2_HUMAN;HSP7C_HUMAN	P05412;P49639;P09017;P26367;Q09472	R-HSA-5617431;R-HSA-5617862;R-HSA-5617859;R-HSA-5617458;R-HSA-5617661;R-HSA-5617452;R-HSA-5617855;R-HSA-5617896
R-HSA-418346	Platelet homeostasis	1	88	2	175	0.00769433	0.47686	0.47686	7	30	0.00232666	9606	Homo sapiens	GBB1_HUMAN	P62873	LRP1_HUMAN;GRB2_HUMAN;EF1A1_HUMAN	Q16539;P29350;Q06124;29108	R-HSA-392852;R-HSA-432148;R-HSA-392870;R-HSA-210294;R-HSA-210277;R-HSA-428961;R-HSA-392874
R-HSA-68881	Mitotic Metaphase/Anaphase Transition	0	2	1	64	0.000174871	0.476872	0.476872	1	1	7.75555e-05	9606	Homo sapiens			RD23B_HUMAN	P53350	R-HSA-163010
R-HSA-5654706	FRS-mediated FGFR3 signaling	1	22	1	143	0.00192358	0.479802	0.479802	3	9	0.000697999	9606	Homo sapiens	GRB2_HUMAN	P62993-1	GRB2_HUMAN	Q06124	R-HSA-5654416;R-HSA-5654413;R-HSA-5654633
R-HSA-202427	Phosphorylation of CD3 and TCR zeta chains	0	41	1	29	0.00358486	0.48207	0.48207	3	7	0.000542888	9606	Homo sapiens			GRB2_HUMAN	Q9Y2R2;P41240	R-HSA-8855375;R-HSA-203774;R-HSA-8852200
R-HSA-112399	IRS-mediated signalling	1	55	0	11	0.00480895	0.48207	0.48207	3	9	0.000697999	9606	Homo sapiens	GRB2_HUMAN	P62993-1			R-HSA-74736;R-HSA-109699;R-HSA-109817
R-HSA-69895	Transcriptional activation of cell cycle inhibitor p21	0	4	1	63	0.000349742	0.48207	0.48207	1	5	0.000387777	9606	Homo sapiens			PRS7_HUMAN	P38936	R-HSA-6803411
R-HSA-69560	Transcriptional activation of p53 responsive genes	0	4	1	63	0.000349742	0.48207	0.48207	1	5	0.000387777	9606	Homo sapiens			PRS7_HUMAN	P38936	R-HSA-6803411
R-HSA-917977	Transferrin endocytosis and recycling	1	31	0	37	0.0027105	0.48207	0.48207	2	11	0.00085311	9606	Homo sapiens	VATA_HUMAN	P38606			R-HSA-5252133;R-HSA-917841
R-HSA-5654712	FRS-mediated FGFR4 signaling	1	23	1	143	0.00201102	0.483012	0.483012	3	9	0.000697999	9606	Homo sapiens	GRB2_HUMAN	P62993-1	GRB2_HUMAN	Q06124	R-HSA-5654663;R-HSA-5654658;R-HSA-5654664
R-HSA-5693565	Recruitment and ATM-mediated phosphorylation of repair and signaling proteins at DNA double strand breaks	0	60	5	423	0.00524613	0.485761	0.485761	11	39	0.00302466	9606	Homo sapiens			CH60_HUMAN;LRP1_HUMAN;TERA_HUMAN;HS90A_HUMAN;1433B_HUMAN	P38398;Q12888;O96017;P53041;O00213;P00519	R-HSA-5683735;R-HSA-9700998;R-HSA-69891;R-HSA-5659781;R-HSA-5683986;R-HSA-5686578;R-HSA-5683792;R-HSA-5693566;R-HSA-5683774;R-HSA-5683405;R-HSA-5683801
R-HSA-1660661	Sphingolipid de novo biosynthesis	0	45	2	124	0.0039346	0.48621	0.48621	5	32	0.00248177	9606	Homo sapiens			SAMP_HUMAN;EF1A1_HUMAN	Q9NYA1;Q9Y5P4-2	R-HSA-429732;R-HSA-429698;R-HSA-429714;R-HSA-428273;R-HSA-429694
R-HSA-5652084	Fructose metabolism	1	7	0	60	0.000612049	0.487217	0.487217	1	7	0.000542888	9606	Homo sapiens	AL1A1_HUMAN	P00352			R-HSA-6813749
R-HSA-113501	Inhibition of replication initiation of damaged DNA by RB1/E2F1	0	13	1	59	0.00113666	0.492313	0.492313	1	3	0.000232666	9606	Homo sapiens			GRB2_HUMAN	P06400	R-HSA-113503
R-HSA-5654693	FRS-mediated FGFR1 signaling	1	26	1	143	0.00227332	0.492569	0.492569	3	9	0.000697999	9606	Homo sapiens	GRB2_HUMAN	P62993-1	GRB2_HUMAN	Q06124	R-HSA-5654586;R-HSA-5654392;R-HSA-5654584
R-HSA-203641	NOSTRIN mediated eNOS trafficking	0	5	1	65	0.000437178	0.497358	0.497358	2	4	0.000310222	9606	Homo sapiens			GRB2_HUMAN	P50570;O00401	R-HSA-203662;R-HSA-203565
R-HSA-6790901	rRNA modification in the nucleus and cytosol	1	60	0	9	0.00524613	0.497358	0.497358	1	8	0.000620444	9606	Homo sapiens	RS9_HUMAN	P46781			R-HSA-6790906
R-HSA-4755510	SUMOylation of immune response proteins	0	11	3	265	0.000961791	0.499402	0.499402	2	5	0.000387777	9606	Homo sapiens			TCPE_HUMAN;K2C8_HUMAN;HS90A_HUMAN	Q9Y6K9;Q14164	R-HSA-4755411;R-HSA-4755478
R-HSA-5654700	FRS-mediated FGFR2 signaling	1	29	1	143	0.00253563	0.502015	0.502015	3	9	0.000697999	9606	Homo sapiens	GRB2_HUMAN	P62993-1	GRB2_HUMAN	Q06124	R-HSA-5654615;R-HSA-5654608;R-HSA-5654618
R-HSA-171306	Packaging Of Telomere Ends	0	33	1	41	0.00288537	0.502354	0.502354	2	2	0.000155111	9606	Homo sapiens			AL3A1_HUMAN	Q9NUX5	R-HSA-181450;R-HSA-176700
R-HSA-167590	Nef Mediated CD4 Down-regulation	0	10	1	62	0.000874355	0.502354	0.502354	1	5	0.000387777	9606	Homo sapiens			HS90A_HUMAN	P06239	R-HSA-167566
R-HSA-193807	Synthesis of bile acids and bile salts via 27-hydroxycholesterol	0	15	1	55	0.00131153	0.502354	0.502354	1	8	0.000620444	9606	Homo sapiens			FBLN2_HUMAN	Q9H2F3	R-HSA-193816
R-HSA-1489509	DAG and IP3 signaling	0	41	2	132	0.00358486	0.505138	0.505138	3	28	0.00217155	9606	Homo sapiens			LRP1_HUMAN;KINH_HUMAN;MYH9_HUMAN;ACTN1_HUMAN;ACTB_HUMAN;HNRPC_HUMAN;FLNB_HUMAN;GRB2_HUMAN;FLNC_HUMAN;LDHA_HUMAN;SPTB2_HUMAN	18348;P19174;P52292;29108	R-HSA-167686;R-HSA-9619127;R-HSA-112282
R-HSA-9675136	Diseases of DNA Double-Strand Break Repair	0	2	1	71	0.000174871	0.5073	0.5073	1	2	0.000155111	9606	Homo sapiens			CH60_HUMAN	P38398	R-HSA-9699163
R-HSA-193775	Synthesis of bile acids and bile salts via 24-hydroxycholesterol	0	14	1	57	0.0012241	0.5073	0.5073	1	20	0.00155111	9606	Homo sapiens			FBLN2_HUMAN	Q9H2F3	R-HSA-193789
R-HSA-1226099	Signaling by FGFR in disease	1	73	1	108	0.00638279	0.508249	0.508249	42	106	0.00822088	9606	Homo sapiens	GRB2_HUMAN	P62993-1	KINH_HUMAN;MYH9_HUMAN;ACTN1_HUMAN;ACTB_HUMAN;GRB2_HUMAN;FLNB_HUMAN;FLNC_HUMAN;LDHA_HUMAN;SPTB2_HUMAN	P21802;P42336;18348;P19174;16618;P27986	R-HSA-5655252;R-HSA-8853316;R-HSA-8853314;R-HSA-5655315;R-HSA-5655248;R-HSA-5655313;R-HSA-5655326;R-HSA-5655263;R-HSA-5654748;R-HSA-8853323;R-HSA-5655323;R-HSA-5655320;R-HSA-8853320;R-HSA-5655235;R-HSA-1839114;R-HSA-5655233;R-HSA-5655247;R-HSA-1839110;R-HSA-5655244;R-HSA-5655245;R-HSA-5655240;R-HSA-5655241;R-HSA-1839107;R-HSA-1839100;R-HSA-1839102;R-HSA-5655348;R-HSA-5655285;R-HSA-5655347;R-HSA-5…
R-HSA-162658	Golgi Cisternae Pericentriolar Stack Reorganization	0	14	1	59	0.0012241	0.512197	0.512197	1	6	0.000465333	9606	Homo sapiens			RD23B_HUMAN	P53350	R-HSA-2172194
R-HSA-201451	Signaling by BMP	0	28	1	49	0.00244819	0.512197	0.512197	1	17	0.00131844	9606	Homo sapiens			A2GL_HUMAN	P37023	R-HSA-8858369
R-HSA-194840	Rho GTPase cycle	2	154	0	19	0.0134651	0.514433	0.514433	2	12	0.000930665	9606	Homo sapiens	A2MG_HUMAN;HS90A_HUMAN	P07900;P01023			R-HSA-194922;R-HSA-9018785
R-HSA-5654743	Signaling by FGFR4	1	43	3	346	0.00375973	0.516039	0.516039	21	41	0.00317977	9606	Homo sapiens	GRB2_HUMAN	P62993-1	KINH_HUMAN;MYH9_HUMAN;ACTN1_HUMAN;ACTB_HUMAN;GRB2_HUMAN;FLNB_HUMAN;FLNC_HUMAN;LDHA_HUMAN;SPTB2_HUMAN;1433B_HUMAN;HSP7C_HUMAN	P42336;18348;O43597;P19174;16618;Q06124;P27986;P22681;P15056	R-HSA-5654423;R-HSA-5654163;R-HSA-1295604;R-HSA-177931;R-HSA-5654684;R-HSA-5654717;R-HSA-1549564;R-HSA-5654714;R-HSA-5654426;R-HSA-1295613;R-HSA-5654169;R-HSA-5654662;R-HSA-5654663;R-HSA-5654658;R-HSA-5654659;R-HSA-1295622;R-HSA-1295621;R-HSA-5654734;R-HSA-5654669;R-HSA-5654667;R-HSA-5654664
R-HSA-111471	Apoptotic factor-mediated response	1	18	1	165	0.00157384	0.517506	0.517506	15	28	0.00217155	9606	Homo sapiens	CYC_HUMAN	P99999	CH60_HUMAN	Q9NR28	R-HSA-9627056;R-HSA-114307;R-HSA-9627089;R-HSA-114440;R-HSA-6804652;R-HSA-114284;R-HSA-114252;R-HSA-114254;R-HSA-9627106;R-HSA-114256;R-HSA-114259;R-HSA-6804596;R-HSA-114261;R-HSA-9627078;R-HSA-114361
R-HSA-2559585	Oncogene Induced Senescence	0	34	2	155	0.00297281	0.517506	0.517506	4	19	0.00147355	9606	Homo sapiens			GRB2_HUMAN;SERPH_HUMAN	P15036;P06400	R-HSA-8979082;R-HSA-3209109;R-HSA-3209179;R-HSA-3209165
R-HSA-5654741	Signaling by FGFR3	1	43	3	347	0.00375973	0.518119	0.518119	21	43	0.00333488	9606	Homo sapiens	GRB2_HUMAN	P62993-1	KINH_HUMAN;MYH9_HUMAN;ACTN1_HUMAN;ACTB_HUMAN;GRB2_HUMAN;FLNB_HUMAN;FLNC_HUMAN;LDHA_HUMAN;SPTB2_HUMAN;1433B_HUMAN;HSP7C_HUMAN	P42336;18348;O43597;P19174;16618;Q06124;P27986;P22681;P15056	R-HSA-5654646;R-HSA-5654679;R-HSA-5654647;R-HSA-5654709;R-HSA-5654643;R-HSA-5654640;R-HSA-5654416;R-HSA-5654224;R-HSA-5654641;R-HSA-5654705;R-HSA-1295604;R-HSA-177931;R-HSA-1549564;R-HSA-1295613;R-HSA-5654148;R-HSA-1295622;R-HSA-1295621;R-HSA-5654637;R-HSA-5654413;R-HSA-5654730;R-HSA-5654633
R-HSA-9013507	NOTCH3 Activation and Transmission of Signal to the Nucleus	0	25	2	152	0.00218589	0.520565	0.520565	2	15	0.00116333	9606	Homo sapiens			TCPE_HUMAN;HNRPD_HUMAN	O00308;P67809	R-HSA-9021520;R-HSA-9017797
R-HSA-168799	Neurotoxicity of clostridium toxins	0	22	1	55	0.00192358	0.521847	0.521847	5	40	0.00310222	9606	Homo sapiens			TERA_HUMAN	P63027	R-HSA-5250962;R-HSA-5250892;R-HSA-5228578;R-HSA-5250606;R-HSA-194796
R-HSA-72203	Processing of Capped Intron-Containing Pre-mRNA	3	245	10	967	0.0214217	0.524747	0.524747	12	32	0.00248177	9606	Homo sapiens	HNRPD_HUMAN;HNRPC_HUMAN;HSP7C_HUMAN	P07910;P11142;Q14103	NUCL_HUMAN;PLEC_HUMAN;HDGF_HUMAN;LMNA_HUMAN;HNRPC_HUMAN;HNRPD_HUMAN;GRB2_HUMAN;HNRPD_HUMAN;CYC_HUMAN;EF1A1_HUMAN	P07910;P38919;P35637;P61978;Q07955;Q00839;Q13573;P09651;P17844;P22626;Q01130;P67809;Q09161	R-HSA-72160;R-HSA-77587;R-HSA-72130;R-HSA-72103;R-HSA-156661;R-HSA-75080;R-HSA-75096;R-HSA-72107;R-HSA-72139;R-HSA-72124;R-HSA-72127;R-HSA-72143
R-HSA-1368108	BMAL1:CLOCK,NPAS2 activates circadian gene expression	0	27	2	154	0.00236076	0.526646	0.526646	2	20	0.00155111	9606	Homo sapiens			GRB2_HUMAN;TERA_HUMAN	Q9UIH9;Q07869	R-HSA-8878679;R-HSA-879724
R-HSA-372790	Signaling by GPCR	4	1226	24	1509	0.107196	0.53052	0.53052	84	435	0.0337366	9606	Homo sapiens	GRB2_HUMAN;GBB1_HUMAN;LRP1_HUMAN;GNAI2_HUMAN	P04899;P62993-1;Q07954;P62873	TCPE_HUMAN;TCPQ_HUMAN;ACTN4_HUMAN;1433B_HUMAN;LRP1_HUMAN;KINH_HUMAN;TCPB_HUMAN;LDHA_HUMAN;MDHC_HUMAN;HSP7C_HUMAN;NUCL_HUMAN;FHR1_HUMAN;GNAI2_HUMAN;MYH9_HUMAN;ACTN1_HUMAN;ACTB_HUMAN;HNRPC_HUMAN;ALDOA_HUMAN;FLNB_HUMAN;HS90A_HUMAN;TCPD_HUMAN;S10AA_HUMAN;HSP74_HUMAN;GRB2_HUMAN;HPT_HUMAN;ENPL_HUMAN;TERA_HUMAN;FLNC_HUMAN;TCPH_HUMAN;SPTB2_HUMAN	P46092;16618;P00533;P52292;P62136;P61586;29108;P01031;18348;Q00535;P17612;P12931;P02649;P32302;Q06187	R-HSA-74882;R-HSA-749448;R-HSA-749454;R-HSA-749453;R-HSA-111879;R-HSA-749452;R-HSA-750988;R-HSA-167429;R-HSA-2404131;R-HSA-8982019;R-HSA-167433;R-HSA-392206;R-HSA-749446;R-HSA-8982020;R-HSA-8964614;R-HSA-112271;R-HSA-392212;R-HSA-8964634;R-HSA-751001;R-HSA-420883;R-HSA-8964241;R-HSA-2485180;R-HSA-2179387;R-HSA-750993;R-HSA-8964242;R-HSA-2485182;R-HSA-749456;R-HSA-112282;R-HSA-751019;R-HSA-379044;…
R-HSA-1368082	RORA activates gene expression	0	18	1	58	0.00157384	0.531307	0.531307	2	4	0.000310222	9606	Homo sapiens			GRB2_HUMAN	Q09472	R-HSA-5663264;R-HSA-5663293
R-HSA-8941855	RUNX3 regulates CDKN1A transcription	0	7	1	70	0.000612049	0.531307	0.531307	2	6	0.000465333	9606	Homo sapiens			PRS7_HUMAN	P38936	R-HSA-8878130;R-HSA-8878186
R-HSA-936837	Ion transport by P-type ATPases	0	55	1	22	0.00480895	0.531307	0.531307	1	15	0.00116333	9606	Homo sapiens			LRP1_HUMAN;HSP7C_HUMAN	Q9NQ11;29108	R-HSA-5692480
R-HSA-432142	Platelet sensitization by LDL	0	17	2	166	0.0014864	0.53567	0.53567	4	9	0.000697999	9606	Homo sapiens			GRB2_HUMAN;EF1A1_HUMAN	Q16539;P29350;Q06124	R-HSA-432148;R-HSA-210294;R-HSA-210277;R-HSA-428961
R-HSA-193639	p75NTR signals via NF-kB	0	17	2	173	0.0014864	0.53567	0.53567	1	13	0.00100822	9606	Homo sapiens			TERA_HUMAN;CYC_HUMAN	Q9Y4K3	R-HSA-193695
R-HSA-113510	E2F mediated regulation of DNA replication	0	22	1	59	0.00192358	0.535966	0.535966	1	4	0.000310222	9606	Homo sapiens			GRB2_HUMAN	P06400	R-HSA-113503
R-HSA-75105	Fatty acyl-CoA biosynthesis	0	37	1	41	0.00323511	0.535966	0.535966	1	24	0.00186133	9606	Homo sapiens			CH60_HUMAN	Q4G176	R-HSA-5696007
R-HSA-156580	Phase II - Conjugation of compounds	2	111	0	70	0.00970534	0.538652	0.538652	2	68	0.00527377	9606	Homo sapiens	GSTM3_HUMAN;UGDH_HUMAN	O60701;P21266			R-HSA-176054;R-HSA-173597
R-HSA-176412	Phosphorylation of the APC/C	0	20	1	59	0.00174871	0.54058	0.54058	1	2	0.000155111	9606	Homo sapiens			RD23B_HUMAN	P53350	R-HSA-174119
R-HSA-5654736	Signaling by FGFR1	1	54	3	349	0.00472152	0.544781	0.544781	21	48	0.00372266	9606	Homo sapiens	GRB2_HUMAN	P62993-1	KINH_HUMAN;MYH9_HUMAN;ACTN1_HUMAN;ACTB_HUMAN;GRB2_HUMAN;FLNB_HUMAN;FLNC_HUMAN;LDHA_HUMAN;SPTB2_HUMAN;1433B_HUMAN;HSP7C_HUMAN	P42336;18348;O43597;P19174;16618;Q06124;P27986;P22681;P15056	R-HSA-5654167;R-HSA-5654165;R-HSA-5654672;R-HSA-5654673;R-HSA-1295604;R-HSA-5654591;R-HSA-177931;R-HSA-1549564;R-HSA-5654586;R-HSA-5654392;R-HSA-1295613;R-HSA-5654584;R-HSA-5654692;R-HSA-5654596;R-HSA-5654597;R-HSA-5654594;R-HSA-5654690;R-HSA-1295622;R-HSA-5654592;R-HSA-1295621;R-HSA-5654600
R-HSA-8939245	RUNX1 regulates transcription of genes involved in BCR signaling	0	6	1	74	0.000524613	0.545148	0.545148	1	4	0.000310222	9606	Homo sapiens			ATPB_HUMAN	P51451	R-HSA-8938987
R-HSA-420597	Nectin/Necl trans heterodimerization	0	7	1	76	0.000612049	0.545148	0.545148	2	8	0.000620444	9606	Homo sapiens			PSA6_HUMAN	Q9BY67	R-HSA-420595;R-HSA-420586
R-HSA-442729	CREB1 phosphorylation through the activation of CaMKII/CaMKK/CaMKIV cascasde	0	8	1	72	0.000699484	0.545148	0.545148	2	10	0.000775555	9606	Homo sapiens			HNRPC_HUMAN	P52292	R-HSA-9619127;R-HSA-112282
R-HSA-3214847	HATs acetylate histones	1	108	2	192	0.00944304	0.545319	0.545319	6	15	0.00116333	9606	Homo sapiens	ACTB_HUMAN	P60709	VDAC1_HUMAN;GRB2_HUMAN	P15336;P62805;Q09472	R-HSA-3321975;R-HSA-3662335;R-HSA-3662318;R-HSA-3321883;R-HSA-3318415;R-HSA-3321805
R-HSA-8854518	AURKA Activation by TPX2	1	72	0	11	0.00629536	0.549671	0.549671	2	2	0.000155111	9606	Homo sapiens	HS90A_HUMAN	P07900			R-HSA-8853405;R-HSA-8853419
R-HSA-111932	CaMK IV-mediated phosphorylation of CREB	0	10	1	72	0.000874355	0.55415	0.55415	2	13	0.00100822	9606	Homo sapiens			HNRPC_HUMAN	P52292	R-HSA-9619127;R-HSA-112282
R-HSA-1362300	Transcription of E2F targets under negative control by p107 (RBL1) and p130 (RBL2) in complex with HDAC1	0	16	1	74	0.00139897	0.55415	0.55415	1	8	0.000620444	9606	Homo sapiens			VDAC1_HUMAN	P06493	R-HSA-8961934
R-HSA-9648895	Response of EIF2AK1 (HRI) to heme deficiency	0	15	2	178	0.00131153	0.556266	0.556266	2	20	0.00155111	9606	Homo sapiens			GRB2_HUMAN;HSP7C_HUMAN	Q96RU7;P08243	R-HSA-1791118;R-HSA-9635912
R-HSA-112311	Neurotransmitter clearance	1	10	0	72	0.000874355	0.558584	0.558584	1	13	0.00100822	9606	Homo sapiens	ALDH2_HUMAN	P05091			R-HSA-380608
R-HSA-112043	PLC beta mediated events	1	53	1	141	0.00463408	0.564893	0.564893	5	32	0.00248177	9606	Homo sapiens	GNAI2_HUMAN	P04899	LRP1_HUMAN;KINH_HUMAN;MYH9_HUMAN;ACTN1_HUMAN;ACTB_HUMAN;HNRPC_HUMAN;FLNB_HUMAN;FLNC_HUMAN;LDHA_HUMAN;SPTB2_HUMAN	18348;P52292;29108	R-HSA-112037;R-HSA-9619127;R-HSA-111879;R-HSA-112282;R-HSA-111870
R-HSA-112040	G-protein mediated events	1	54	1	141	0.00472152	0.567743	0.567743	10	41	0.00317977	9606	Homo sapiens	GNAI2_HUMAN	P04899	LRP1_HUMAN;KINH_HUMAN;MYH9_HUMAN;ACTN1_HUMAN;ACTB_HUMAN;HNRPC_HUMAN;FLNB_HUMAN;FLNC_HUMAN;LDHA_HUMAN;SPTB2_HUMAN	18348;P52292;29108	R-HSA-170674;R-HSA-112037;R-HSA-9619127;R-HSA-111879;R-HSA-170666;R-HSA-392206;R-HSA-112282;R-HSA-170686;R-HSA-170671;R-HSA-111870
R-HSA-1483255	PI Metabolism	0	84	2	116	0.00734458	0.570578	0.570578	2	84	0.00651466	9606	Homo sapiens			KINH_HUMAN;PLEC_HUMAN;ACTN4_HUMAN;MYH9_HUMAN;ACTN1_HUMAN;ACTB_HUMAN;DESM_HUMAN;FLNB_HUMAN;FLNC_HUMAN;LDHA_HUMAN;SPTB2_HUMAN;1433B_HUMAN	18348;16618;Q13496;Q9UBF8;16851	R-HSA-1676152;R-HSA-6809680
R-HSA-5625740	RHO GTPases activate PKNs	3	63	1	240	0.00550844	0.570768	0.570768	4	20	0.00155111	9606	Homo sapiens	1433B_HUMAN;MYH11_HUMAN;MYH9_HUMAN	P35749;P31946;P35579	1433B_HUMAN	P30307	R-HSA-5671749;R-HSA-419232;R-HSA-75016;R-HSA-5671737
R-HSA-168274	Export of Viral Ribonucleoproteins from Nucleus	0	43	1	48	0.00375973	0.571624	0.571624	1	5	0.000387777	9606	Homo sapiens			HSP7C_HUMAN	P03485	R-HSA-192746
R-HSA-2197563	NOTCH2 intracellular domain regulates transcription	0	12	1	76	0.00104923	0.571624	0.571624	1	9	0.000697999	9606	Homo sapiens			GRB2_HUMAN	Q09472	R-HSA-2976563
R-HSA-72086	mRNA Capping	0	29	1	60	0.00253563	0.571624	0.571624	1	11	0.00085311	9606	Homo sapiens			HNRPC_HUMAN	Q09161	R-HSA-77094
R-HSA-2142753	Arachidonic acid metabolism	1	59	0	27	0.0051587	0.571624	0.571624	4	56	0.00434311	9606	Homo sapiens	GPX4_HUMAN	P36969			R-HSA-2161959;R-HSA-2161946;R-HSA-2161791;R-HSA-2161999
R-HSA-163841	Gamma carboxylation, hypusine formation and arylsulfatase activation	0	42	1	45	0.00367229	0.575885	0.575885	4	40	0.00310222	9606	Homo sapiens			GRB2_HUMAN	P13639	R-HSA-5358484;R-HSA-5358475;R-HSA-5367022;R-HSA-5358494
R-HSA-6811558	PI5P, PP2A and IER3 Regulate PI3K/AKT Signaling	1	118	1	82	0.0103174	0.57621	0.57621	2	7	0.000542888	9606	Homo sapiens	GRB2_HUMAN	P62993-1	KINH_HUMAN;MYH9_HUMAN;ACTN1_HUMAN;ACTB_HUMAN;FLNB_HUMAN;FLNC_HUMAN;LDHA_HUMAN;PEPL_HUMAN;SPTB2_HUMAN	18348;P31749;16618	R-HSA-2316434;R-HSA-6811504
R-HSA-8948747	Regulation of PTEN localization	0	9	1	80	0.00078692	0.580104	0.580104	1	4	0.000310222	9606	Homo sapiens			LMNA_HUMAN	Q93009	R-HSA-6807118
R-HSA-5696398	Nucleotide Excision Repair	2	110	2	213	0.00961791	0.582044	0.582044	13	37	0.00286955	9606	Homo sapiens	ACTB_HUMAN;RD23B_HUMAN	P60709;P54727	RD23B_HUMAN;GRB2_HUMAN	Q01831;P41208;Q09472	R-HSA-5690996;R-HSA-5691006;R-HSA-5696670;R-HSA-5691004;R-HSA-5696664;R-HSA-5691000;R-HSA-6790487;R-HSA-6790454;R-HSA-6782004;R-HSA-5689861;R-HSA-6782943;R-HSA-5696655;R-HSA-6782234
R-HSA-2219530	Constitutive Signaling by Aberrant PI3K in Cancer	1	89	0	0	0.00778176	0.588418	0.588418	1	2	0.000155111	9606	Homo sapiens	GRB2_HUMAN	P62993-1			R-HSA-2400009
R-HSA-429947	Deadenylation of mRNA	0	25	1	71	0.00218589	0.588418	0.588418	2	4	0.000310222	9606	Homo sapiens			HNRPD_HUMAN	Q04637	R-HSA-429955;R-HSA-429992
R-HSA-9024446	NR1H2 and NR1H3-mediated signaling	1	48	3	376	0.0041969	0.59194	0.59194	3	60	0.00465333	9606	Homo sapiens	PLIN1_HUMAN	O60240	LRP1_HUMAN;HPT_HUMAN;GRB2_HUMAN	P02649;Q09472	R-HSA-9029561;R-HSA-9031512;R-HSA-9608048
R-HSA-9679504	Translation of Replicase and Assembly of the Replication Transcription Complex	0	17	1	77	0.0014864	0.592513	0.592513	3	30	0.00232666	9606	Homo sapiens			ECHB_HUMAN	Q9GZQ8	R-HSA-9687121;R-HSA-9687109;R-HSA-9687435
R-HSA-168271	Transport of Ribonucleoproteins into the Host Nucleus	0	40	1	55	0.00349742	0.596567	0.596567	2	4	0.000310222	9606	Homo sapiens			LMNA_HUMAN	P52294	R-HSA-168310;R-HSA-168297
R-HSA-210991	Basigin interactions	0	25	1	68	0.00218589	0.596567	0.596567	1	10	0.000775555	9606	Homo sapiens			GRB2_HUMAN	P62937	R-HSA-204485
R-HSA-9029569	NR1H3 & NR1H2 regulate gene expression linked to cholesterol transport and efflux	0	38	3	282	0.00332255	0.597515	0.597515	2	40	0.00310222	9606	Homo sapiens			LRP1_HUMAN;HPT_HUMAN;GRB2_HUMAN	P02649;Q09472	R-HSA-9029561;R-HSA-9031512
R-HSA-8854691	Interleukin-20 family signaling	0	25	2	187	0.00218589	0.598197	0.598197	11	56	0.00434311	9606	Homo sapiens			RS9_HUMAN;GRB2_HUMAN	P40763;Q06124	R-HSA-8987161;R-HSA-8987132;R-HSA-8987214;R-HSA-8987104;R-HSA-6784765;R-HSA-8982162;R-HSA-8982165;R-HSA-8987156;R-HSA-8987236;R-HSA-8987063;R-HSA-8987014
R-HSA-6804756	Regulation of TP53 Activity through Phosphorylation	0	92	2	117	0.00804407	0.598197	0.598197	3	26	0.00201644	9606	Homo sapiens			TERA_HUMAN;HS90A_HUMAN	Q15831;O96017	R-HSA-69685;R-HSA-3222020;R-HSA-6805035
R-HSA-114452	Activation of BH3-only proteins	1	30	1	74	0.00262307	0.600581	0.600581	5	19	0.00147355	9606	Homo sapiens	1433B_HUMAN	P31946	1433B_HUMAN	P55957;Q92934	R-HSA-139906;R-HSA-139905;R-HSA-198347;R-HSA-139899;R-HSA-139897
R-HSA-8939243	RUNX1 interacts with co-factors whose precise effect on RUNX1 targets is not known	0	37	1	59	0.00323511	0.600581	0.600581	1	5	0.000387777	9606	Homo sapiens			GRB2_HUMAN	Q09472	R-HSA-8878056
R-HSA-6804115	TP53 regulates transcription of additional cell cycle genes whose exact role in the p53 pathway remain uncertain	0	21	1	75	0.00183615	0.600581	0.600581	1	14	0.00108578	9606	Homo sapiens			1433B_HUMAN	P30307	R-HSA-6802973
R-HSA-983168	Antigen processing: Ubiquitination & Proteasome degradation	3	309	0	3	0.0270176	0.601867	0.601867	1	9	0.000697999	9606	Homo sapiens	PRS7_HUMAN;PSA4_HUMAN;PSA6_HUMAN	P25789;P60900;P35998			R-HSA-983150
R-HSA-173623	Classical antibody-mediated complement activation	1	95	0	0	0.00830637	0.612388	0.612388	2	2	0.000155111	9606	Homo sapiens	C1QB_HUMAN	P02746			R-HSA-173626;R-HSA-173631
R-HSA-9694676	Translation of Replicase and Assembly of the Replication Transcription Complex	0	17	1	80	0.0014864	0.612388	0.612388	2	29	0.00224911	9606	Homo sapiens			ECHB_HUMAN	Q9GZQ8	R-HSA-9694580;R-HSA-9698265
R-HSA-5693548	Sensing of DNA Double Strand Breaks	0	6	1	94	0.000524613	0.616245	0.616245	2	8	0.000620444	9606	Homo sapiens			HNRPC_HUMAN	P52292	R-HSA-5684006;R-HSA-5684008
R-HSA-9687136	Aberrant regulation of mitotic exit in cancer due to RB1 defects	0	20	1	79	0.00174871	0.620065	0.620065	1	1	7.75555e-05	9606	Homo sapiens			GRB2_HUMAN	P06400	R-HSA-9687377
R-HSA-196854	Metabolism of vitamins and cofactors	2	192	3	263	0.0167876	0.623565	0.623565	6	185	0.0143478	9606	Homo sapiens	LRP1_HUMAN;HS90A_HUMAN	P07900;Q07954	LRP1_HUMAN;HPT_HUMAN;TCPB_HUMAN	P02649;Q8N0U8	R-HSA-6806647;R-HSA-1497796;R-HSA-2404131;R-HSA-2423785;R-HSA-2429643;R-HSA-1497784
R-HSA-3065676	SUMO is conjugated to E1 (UBA2:SAE1)	0	5	1	95	0.000437178	0.623847	0.623847	1	3	0.000232666	9606	Homo sapiens			HNRPC_HUMAN	P63165	R-HSA-2990833
R-HSA-9006115	Signaling by NTRK2 (TRKB)	1	27	1	194	0.00236076	0.627024	0.627024	9	38	0.00294711	9606	Homo sapiens	GRB2_HUMAN	P62993-1	KINH_HUMAN;MYH9_HUMAN;ACTN1_HUMAN;ACTB_HUMAN;FLNB_HUMAN;GRB2_HUMAN;FLNC_HUMAN;LDHA_HUMAN;SPTB2_HUMAN	18348;P19174;16618;Q06124	R-HSA-9028505;R-HSA-9032073;R-HSA-9028328;R-HSA-9026891;R-HSA-9031981;R-HSA-9026894;R-HSA-9032067;R-HSA-9026531;R-HSA-9028519
R-HSA-3065679	SUMO is proteolytically processed	0	6	1	95	0.000524613	0.627591	0.627591	1	3	0.000232666	9606	Homo sapiens			HNRPC_HUMAN	P63165	R-HSA-2990840
R-HSA-163125	Post-translational modification: synthesis of GPI-anchored proteins	0	94	1	5	0.00821894	0.627591	0.627591	1	14	0.00108578	9606	Homo sapiens			SERPH_HUMAN	Q9NUD9	R-HSA-162873
R-HSA-4839726	Chromatin organization	1	240	5	491	0.0209845	0.62866	0.62866	17	85	0.00659221	9606	Homo sapiens	ACTB_HUMAN	P60709	VDAC1_HUMAN;HNRPC_HUMAN;QCR1_HUMAN;GRB2_HUMAN;TCPB_HUMAN	P15336;P62805;Q9NQR1;O14744;Q09472	R-HSA-3321975;R-HSA-5212679;R-HSA-3662335;R-HSA-5205798;R-HSA-3321883;R-HSA-5423038;R-HSA-3215391;R-HSA-5661126;R-HSA-5651654;R-HSA-5661124;R-HSA-5661125;R-HSA-3662318;R-HSA-3318415;R-HSA-3215406;R-HSA-5651657;R-HSA-5423117;R-HSA-3321805
R-HSA-3247509	Chromatin modifying enzymes	1	240	5	491	0.0209845	0.62866	0.62866	17	85	0.00659221	9606	Homo sapiens	ACTB_HUMAN	P60709	VDAC1_HUMAN;HNRPC_HUMAN;QCR1_HUMAN;GRB2_HUMAN;TCPB_HUMAN	P15336;P62805;Q9NQR1;O14744;Q09472	R-HSA-3321975;R-HSA-5212679;R-HSA-3662335;R-HSA-5205798;R-HSA-3321883;R-HSA-5423038;R-HSA-3215391;R-HSA-5661126;R-HSA-5651654;R-HSA-5661124;R-HSA-5661125;R-HSA-3662318;R-HSA-3318415;R-HSA-3215406;R-HSA-5651657;R-HSA-5423117;R-HSA-3321805
R-HSA-983712	Ion channel transport	1	184	1	31	0.0160881	0.629563	0.629563	2	44	0.00341244	9606	Homo sapiens	VATA_HUMAN	P38606	LRP1_HUMAN;HSP7C_HUMAN	Q9NQ11;29108	R-HSA-5252133;R-HSA-5692480
R-HSA-3214842	HDMs demethylate histones	0	26	1	77	0.00227332	0.631298	0.631298	3	17	0.00131844	9606	Homo sapiens			GRB2_HUMAN	P62805	R-HSA-5661124;R-HSA-5661125;R-HSA-5423117
R-HSA-1234158	Regulation of gene expression by Hypoxia-inducible Factor	0	11	1	94	0.000961791	0.631298	0.631298	1	7	0.000542888	9606	Homo sapiens			GRB2_HUMAN	Q09472	R-HSA-1234167
R-HSA-8931987	RUNX1 regulates estrogen receptor mediated transcription	0	6	1	96	0.000524613	0.631298	0.631298	1	8	0.000620444	9606	Homo sapiens			ACTN1_HUMAN	Q8NC69	R-HSA-8932033
R-HSA-193368	Synthesis of bile acids and bile salts via 7alpha-hydroxycholesterol	0	24	1	77	0.00209845	0.634969	0.634969	1	31	0.00240422	9606	Homo sapiens			FBLN2_HUMAN	Q9H2F3	R-HSA-192097
R-HSA-936964	Activation of IRF3/IRF7 mediated by TBK1/IKK epsilon	0	17	1	89	0.0014864	0.638603	0.638603	1	9	0.000697999	9606	Homo sapiens			GRB2_HUMAN	Q06124	R-HSA-166271
R-HSA-166786	Creation of C4 and C2 activators	1	103	0	0	0.00900586	0.642201	0.642201	2	8	0.000620444	9606	Homo sapiens	C1QB_HUMAN	P02746			R-HSA-173626;R-HSA-173631
R-HSA-199418	Negative regulation of the PI3K/AKT network	1	125	1	104	0.0109294	0.644523	0.644523	2	10	0.000775555	9606	Homo sapiens	GRB2_HUMAN	P62993-1	KINH_HUMAN;MYH9_HUMAN;ACTN1_HUMAN;ACTB_HUMAN;FLNB_HUMAN;FLNC_HUMAN;LDHA_HUMAN;PEPL_HUMAN;SPTB2_HUMAN	18348;P31749;16618	R-HSA-2316434;R-HSA-6811504
R-HSA-9687139	Aberrant regulation of mitotic cell cycle due to RB1 defects	0	36	1	79	0.00314768	0.645764	0.645764	1	3	0.000232666	9606	Homo sapiens			GRB2_HUMAN	P06400	R-HSA-9687377
R-HSA-556833	Metabolism of lipids	6	749	15	1598	0.0654892	0.648033	0.648033	47	818	0.0634404	9606	Homo sapiens	GPX4_HUMAN;ECHB_HUMAN;PLIN1_HUMAN;THIM_HUMAN;CD36_HUMAN	P36969-2;P42765;P36969;P16671;P55084;O60240	LMNA_HUMAN;ACTN4_HUMAN;MYH9_HUMAN;ACTN1_HUMAN;FIBA_HUMAN;ACTB_HUMAN;FLNB_HUMAN;PEPL_HUMAN;1433B_HUMAN;CH60_HUMAN;LRP1_HUMAN;KINH_HUMAN;PLEC_HUMAN;DESM_HUMAN;FBLN2_HUMAN;GRB2_HUMAN;HPT_HUMAN;TERA_HUMAN;FLNC_HUMAN;LDHA_HUMAN;SAMP_HUMAN;FBLN1_HUMAN;EF1A1_HUMAN;SPTB2_HUMAN	16618;Q9NYA1;A8MXV4;Q08426;Q4G176;Q13496;Q07869;Q9Y5P4-2;29108;Q9H2F3;Q96RU7;18348;P13196;Q14192;P02647;Q9UBF8;Q14739;16851	R-HSA-1482775;R-HSA-429698;R-HSA-9018895;R-HSA-2161959;R-HSA-6809263;R-HSA-77321;R-HSA-400204;R-HSA-560517;R-HSA-6810474;R-HSA-77329;R-HSA-5696007;R-HSA-163539;R-HSA-429714;R-HSA-77271;R-HSA-6809264;R-HSA-163418;R-HSA-1989767;R-HSA-109339;R-HSA-193816;R-HSA-77277;R-HSA-77340;R-HSA-109342;R-HSA-2161791;R-HSA-879724;R-HSA-1676152;R-HSA-77283;R-HSA-429732;R-HSA-192097;R-HSA-1989754;R-HSA-9020271;R-H…
R-HSA-9627069	Regulation of the apoptosome activity	1	11	0	100	0.000961791	0.649291	0.649291	4	6	0.000465333	9606	Homo sapiens	CYC_HUMAN	P99999			R-HSA-9627089;R-HSA-6804596;R-HSA-9627078;R-HSA-6804652
R-HSA-5696399	Global Genome Nucleotide Excision Repair (GG-NER)	2	84	1	154	0.00734458	0.649402	0.649402	11	20	0.00155111	9606	Homo sapiens	ACTB_HUMAN;RD23B_HUMAN	P60709;P54727	RD23B_HUMAN	Q01831;P41208	R-HSA-6790487;R-HSA-6790454;R-HSA-5690996;R-HSA-5689861;R-HSA-5691006;R-HSA-6782943;R-HSA-5696670;R-HSA-5696655;R-HSA-5691004;R-HSA-5696664;R-HSA-5691000
R-HSA-163560	Triglyceride catabolism	1	24	0	84	0.00209845	0.652783	0.652783	3	17	0.00131844	9606	Homo sapiens	PLIN1_HUMAN	O60240			R-HSA-163539;R-HSA-163568;R-HSA-163418
R-HSA-69231	Cyclin D associated events in G1	0	47	1	72	0.00410947	0.656241	0.656241	3	15	0.00116333	9606	Homo sapiens			GRB2_HUMAN	P06400	R-HSA-9018017;R-HSA-69227;R-HSA-9659820
R-HSA-69236	G1 Phase	0	47	1	72	0.00410947	0.656241	0.656241	3	15	0.00116333	9606	Homo sapiens			GRB2_HUMAN	P06400	R-HSA-9018017;R-HSA-69227;R-HSA-9659820
R-HSA-418885	DCC mediated attractive signaling	0	14	1	99	0.0012241	0.656241	0.656241	2	12	0.000930665	9606	Homo sapiens			KINH_HUMAN;MYH9_HUMAN;ACTN1_HUMAN;ACTB_HUMAN;FLNB_HUMAN;GRB2_HUMAN;FLNC_HUMAN;LDHA_HUMAN;SPTB2_HUMAN	18348;Q05397;O00401	R-HSA-418874;R-HSA-373720
R-HSA-2682334	EPH-Ephrin signaling	3	92	4	599	0.00804407	0.657654	0.657654	12	56	0.00434311	9606	Homo sapiens	ACTB_HUMAN;MYH11_HUMAN;MYH9_HUMAN	P35749;P60709;P35579	KINH_HUMAN;MYH9_HUMAN;ACTN1_HUMAN;ACTB_HUMAN;HNRPC_HUMAN;K1C14_HUMAN;GRB2_HUMAN;FLNB_HUMAN;FLNC_HUMAN;LDHA_HUMAN;SPTB2_HUMAN	Q05193;18348;P23528;Q9Y2X7;O00560;Q05397;O14672;O00401;P19105	R-HSA-3928601;R-HSA-3928600;R-HSA-3928616;R-HSA-3928654;R-HSA-3928588;R-HSA-3928595;R-HSA-3928594;R-HSA-3928608;R-HSA-3928640;R-HSA-3928614;R-HSA-3928660;R-HSA-4093329
R-HSA-2565942	Regulation of PLK1 Activity at G2/M Transition	1	87	2	264	0.00760689	0.665318	0.665318	9	12	0.000930665	9606	Homo sapiens	HS90A_HUMAN	P07900	RD23B_HUMAN;PRS7_HUMAN	P53350;Q96CV9	R-HSA-3000319;R-HSA-3002798;R-HSA-2562594;R-HSA-3002811;R-HSA-2562526;R-HSA-2574845;R-HSA-3000327;R-HSA-3000310;R-HSA-2574840
R-HSA-8866907	Activation of the TFAP2 (AP-2) family of transcription factors	0	12	1	100	0.00104923	0.66641	0.66641	1	4	0.000310222	9606	Homo sapiens			GRB2_HUMAN	Q09472	R-HSA-8864307
R-HSA-1980145	Signaling by NOTCH2	0	33	1	81	0.00288537	0.669733	0.669733	1	20	0.00155111	9606	Homo sapiens			GRB2_HUMAN	Q09472	R-HSA-2976563
R-HSA-205043	NRIF signals cell death from the nucleus	0	16	1	99	0.00139897	0.673023	0.673023	3	7	0.000542888	9606	Homo sapiens			GRB2_HUMAN	Q13352	R-HSA-205112;R-HSA-205118;R-HSA-193677
R-HSA-1296071	Potassium Channels	1	103	0	9	0.00900586	0.673023	0.673023	3	19	0.00147355	9606	Homo sapiens	GBB1_HUMAN	P62873			R-HSA-1013020;R-HSA-1013013;R-HSA-1013012
R-HSA-3214858	RMTs methylate histone arginines	0	49	3	314	0.00428434	0.674839	0.674839	5	22	0.00170622	9606	Homo sapiens			QCR1_HUMAN;GRB2_HUMAN;TCPB_HUMAN	P62805;O14744	R-HSA-5661126;R-HSA-5212679;R-HSA-5205798;R-HSA-3215391;R-HSA-3215406
R-HSA-912694	Regulation of IFNA signaling	0	26	1	87	0.00227332	0.67628	0.67628	3	5	0.000387777	9606	Homo sapiens			GRB2_HUMAN	P29350;P18031;Q06124	R-HSA-997311;R-HSA-997309;R-HSA-997314
R-HSA-4570464	SUMOylation of RNA binding proteins	1	51	2	189	0.00445921	0.677576	0.677576	2	4	0.000310222	9606	Homo sapiens	HNRPC_HUMAN	P07910	HNRPC_HUMAN;GRB2_HUMAN	P07910;P61978	R-HSA-4570499;R-HSA-4570493
R-HSA-5621480	Dectin-2 family	0	61	1	55	0.00533357	0.682698	0.682698	2	12	0.000930665	9606	Homo sapiens			CH60_HUMAN	P16885	R-HSA-5621347;R-HSA-5621356
R-HSA-428157	Sphingolipid metabolism	0	91	2	153	0.00795663	0.686551	0.686551	5	64	0.00496355	9606	Homo sapiens			LRP1_HUMAN;SAMP_HUMAN;EF1A1_HUMAN	Q9NYA1;Q9Y5P4-2;29108	R-HSA-429732;R-HSA-429698;R-HSA-429714;R-HSA-428273;R-HSA-429694
R-HSA-2871809	FCERI mediated Ca+2 mobilization	1	117	0	0	0.01023	0.68899	0.68899	5	11	0.00085311	9606	Homo sapiens	GRB2_HUMAN	P62993-1			R-HSA-2730888;R-HSA-2730858;R-HSA-2730847;R-HSA-2730833;R-HSA-2730885
R-HSA-8854214	TBC/RABGAPs	0	45	1	79	0.0039346	0.68899	0.68899	1	14	0.00108578	9606	Homo sapiens			GRB2_HUMAN	P27958	R-HSA-8854290
R-HSA-192105	Synthesis of bile acids and bile salts	0	34	1	83	0.00297281	0.68899	0.68899	3	63	0.00488599	9606	Homo sapiens			FBLN2_HUMAN	Q9H2F3	R-HSA-192097;R-HSA-193816;R-HSA-193789
R-HSA-8869496	TFAP2A acts as a transcriptional repressor during retinoic acid induced cell differentiation	1	5	0	114	0.000437178	0.692089	0.692089	1	7	0.000542888	9606	Homo sapiens	CH60_HUMAN	P10809			R-HSA-8869558
R-HSA-425397	Transport of vitamins, nucleosides, and related molecules	0	44	1	77	0.00384716	0.695157	0.695157	1	39	0.00302466	9606	Homo sapiens			TCPA_HUMAN	Q9Y2Y0	R-HSA-5250217
R-HSA-8979227	Triglyceride metabolism	1	38	0	85	0.00332255	0.701203	0.701203	3	24	0.00186133	9606	Homo sapiens	PLIN1_HUMAN	O60240			R-HSA-163539;R-HSA-163568;R-HSA-163418
[truncated: 113 more rows]

## Sheet: Epidermis
Pathway identifier	Pathway name	#Entities found	#Entities total	#Interactors found	#Interactors total	Entities ratio	Entities pValue	Entities FDR	#Reactions found	#Reactions total	Reactions ratio	Species identifier	Species name	Submitted entities found	Mapped entities	Submitted entities hit interactor	Interacts with	Found reaction identifiers
[truncated: 1,215 more rows]
