# Supplementary material for: Peptide location fingerprinting reveals modification‐associated biomarker candidates of ageing in human tissue proteomes
Source: Aging Cell. 2021 Apr 8;20(5):e13355. doi: 10.1111/acel.13355 (PMC8135079; doi:10.1111/acel.13355)
Supplement: Supplementary file 9 — Tab S8 [file ACEL-20-e13355-s011.xlsx]

## Sheet: Dermis Sig. biomarkers candidat
Whole protein relative quantification of dermis forearm vs buttock using peak ion intensity	Highest in Forearm	Highest in Buttock	Chosen for WB Validation				Normalized abundance
							Buttock							Forearm
Description	Accession	Anova (p)	Highest mean condition	Lowest mean condition	Anova (p)	Max fold change	20180601_SherrattM_MO_15	20180601_SherrattM_MO_17	20180601_SherrattM_MO_19	20180601_SherrattM_MO_21	20180601_SherrattM_MO_23	20180601_SherrattM_MO_25	20180601_SherrattM_MO_27	20180601_SherrattM_MO_16	20180601_SherrattM_MO_18	20180601_SherrattM_MO_20	20180601_SherrattM_MO_22	20180601_SherrattM_MO_24	20180601_SherrattM_MO_26	20180601_SherrattM_MO_28
RNA binding motif protein 28 isoform 1 OS=Homo sapiens GN=RBM28 PE=2 SV=1	A0A024R753_HUMAN	4.8006e-07	Buttock	Forearm	4.8006e-07	Infinity	3173.73	81043.8	20865.7	54631.1	21891.5	4395.85	10199.8	0	0	0	0	0	0	0
Ubiquitin-60S ribosomal protein L40 OS=Homo sapiens GN=UBA52 PE=1 SV=2	RL40_HUMAN;M0R1M6_HUMAN;M0R1V7_HUMAN	5.90737e-07	Buttock	Forearm	5.90737e-07	Infinity	908513	1.1699e+06	447552	294392	1.41094e+06	36894.5	29063.6	0	0	0	0	0	0	0
Serum amyloid P-component OS=Homo sapiens GN=APCS PE=1 SV=2	SAMP_HUMAN	8.59835e-06	Forearm	Buttock	8.59835e-06	12.3386	5.08623e+06	3.68299e+06	2.83556e+06	1.02709e+07	8.4891e+06	9.70156e+06	1.06237e+07	9.94651e+07	5.00572e+07	9.02613e+07	1.17e+08	1.04034e+08	7.20414e+07	9.25872e+07
ATP-dependent 6-phosphofructokinase OS=Homo sapiens GN=PFKM PE=2 SV=1	A0A024R0Y5_HUMAN;A0A0S2Z4A1_HUMAN	9.0084e-06	Forearm	Buttock	9.0084e-06	37.597	28126.1	16616.1	6141.69	23953.7	25787	60356.1	33724.7	1.31394e+06	666827	998356	1.1416e+06	970463	814138	1.41501e+06
Cadherin-1 OS=Homo sapiens GN=CDH1 PE=1 SV=1	A0A087WXI5_HUMAN;A0A087WU43_HUMAN;A0A0E3XJU3_HUMAN	1.05122e-05	Forearm	Buttock	1.05122e-05	9.48727	123671	66908.9	131007	141168	138558	157531	147314	2.08183e+06	313273	961506	904559	1.0207e+06	1.70367e+06	1.61142e+06
Guanine nucleotide-binding protein G(i) subunit alpha-2 OS=Homo sapiens GN=GNAI2 PE=1 SV=3	GNAI2_HUMAN;B3KX51_HUMAN;Q93020_HUMAN;B3KP24_HUMAN;GNAI1_HUMAN;Q6LCB5_HUMAN	2.75931e-05	Forearm	Buttock	2.75931e-05	2.37644	417656	396657	595098	697205	652500	445230	440471	1.19933e+06	1.09156e+06	1.09204e+06	1.5624e+06	1.27795e+06	1.0337e+06	1.40474e+06
Decorin (Fragment) OS=Homo sapiens GN=DCN PE=1 SV=1	H0YI87_HUMAN	2.77143e-05	Buttock	Forearm	2.77143e-05	29.3837	3.3608e+06	1.37133e+06	1.13333e+06	1.4168e+06	2.62523e+06	516689	154234	56014.3	20040.8	24525.6	121358	74801.4	58389.3	4879.32
Glutamate--cysteine ligase regulatory subunit OS=Homo sapiens GN=GCLM PE=1 SV=1	GSH0_HUMAN	2.80575e-05	Buttock	Forearm	2.80575e-05	Infinity	171221	96393.3	73759.3	42956.2	309127	1894.83	328.664	0	0	0	0	0	0	0
Cytoplasmic FMR1-interacting protein 1 OS=Homo sapiens GN=CYFIP1 PE=1 SV=1	CYFP1_HUMAN	3.25805e-05	Buttock	Forearm	3.25805e-05	9.67705	6.70572e+06	7.6492e+06	4.58758e+06	1.2037e+07	1.97611e+07	6.87611e+06	8.64098e+06	344212	1.36184e+06	420506	598146	1.77406e+06	485440	1.8627e+06
Retinal dehydrogenase 1 OS=Homo sapiens GN=ALDH1A1 PE=1 SV=2	AL1A1_HUMAN;B4DDF8_HUMAN;B4DXX3_HUMAN;Q59EJ0_HUMAN;Q5SYQ7_HUMAN	3.60598e-05	Forearm	Buttock	3.60598e-05	2.51348	558169	527137	574555	1.94951e+06	747914	898901	1.40927e+06	1.69964e+06	1.43632e+06	1.32114e+06	3.2067e+06	1.8645e+06	2.74716e+06	4.47803e+06
TP53-target gene 3 protein OS=Homo sapiens GN=TP53TG3D PE=4 SV=1	H3BT92_HUMAN	4.56899e-05	Buttock	Forearm	4.56899e-05	9.90624	683223	1.08672e+06	623538	388722	696147	367234	176831	47304.3	55890.6	49019.2	54749.3	78410.3	108454	12221.2
Serine protease HTRA1 OS=Homo sapiens GN=HTRA1 PE=1 SV=1	HTRA1_HUMAN;B3KRN4_HUMAN;H0Y7G9_HUMAN;A8K224_HUMAN	5.89656e-05	Forearm	Buttock	5.89656e-05	7.77343	349395	244190	274482	342283	379509	773526	854274	4.87846e+06	1.11003e+06	3.74547e+06	3.26063e+06	4.74008e+06	3.6512e+06	3.62639e+06
X-ray repair cross-complementing protein 5 OS=Homo sapiens GN=XRCC5 PE=1 SV=3	XRCC5_HUMAN;Q53T09_HUMAN;Q53TC2_HUMAN;C9JZ81_HUMAN	7.84532e-05	Forearm	Buttock	7.84532e-05	2.62239	388876	219537	391579	756947	891795	336114	1.40599e+06	1.18895e+06	689104	949908	1.80649e+06	1.37827e+06	1.13071e+06	4.37107e+06
Mitochondrial ribosomal protein L38, isoform CRA_b OS=Homo sapiens GN=MRPL38 PE=1 SV=1	B2R894_HUMAN	7.96478e-05	Buttock	Forearm	7.96478e-05	588.534	5.38859e+06	5.70599e+06	2.51159e+06	1.66616e+06	1.38117e+07	2.56411e+06	452959	2061.59	3918.34	3499.28	5875.69	5640.36	4734.96	28813.9
Glycyl-tRNA synthetase OS=Homo sapiens GN=GARS PE=4 SV=1	A0A090N8G0_HUMAN	7.9765e-05	Buttock	Forearm	7.9765e-05	2.33936	508646	166659	218021	333342	407072	1.47766e+06	1.83772e+06	220099	52703.7	70099.4	120404	189683	915813	546789
Ras-related protein Rab-8A OS=Homo sapiens GN=RAB8A PE=1 SV=1	RAB8A_HUMAN	7.99898e-05	Buttock	Forearm	7.99898e-05	15.3492	1.18213e+06	1.42257e+06	1.35956e+06	326808	978538	504215	750440	96858.7	29670.1	28915.6	20723.5	57596	38472.9	152820
Ras-related protein Rab-15 OS=Homo sapiens GN=RAB15 PE=1 SV=1	RAB15_HUMAN	8.05781e-05	Buttock	Forearm	8.05781e-05	41.7317	1.56956e+07	1.73796e+07	1.66964e+07	6.91944e+06	3.35605e+07	2.13694e+07	1.83796e+06	402850	235620	403356	394984	588586	307286	386088
Testicular tissue protein Li 153 OS=Homo sapiens PE=2 SV=1	A0A140VJS7_HUMAN	9.55883e-05	Forearm	Buttock	9.55883e-05	410.328	0	125.824	0	0	0	0	314.825	4422.42	6298.1	2734.41	3395.84	6282.14	26012.2	131665
Prosaposin (Fragment) OS=Homo sapiens GN=PSAP PE=1 SV=1	A0A0J9YXB8_HUMAN	9.58233e-05	Buttock	Forearm	9.58233e-05	14.6791	4.9107e+06	1.84188e+06	1.96034e+06	3.50292e+06	3.35706e+06	2.44489e+06	1.31565e+06	239697	110725	35144.8	198457	203337	158582	371128
Placenta-specific 9, isoform CRA_b OS=Homo sapiens GN=PLAC9 PE=1 SV=1	Q5JTB4_HUMAN	0.000114867	Buttock	Forearm	0.000114867	43.0103	5.44747e+06	1.19712e+07	1.0546e+07	1.6967e+06	7.81932e+06	4.42576e+06	1.69174e+06	148872	209183	64808	81808.7	80373	130860	297764
Acidic leucine-rich nuclear phosphoprotein 32 family member A OS=Homo sapiens GN=ANP32A PE=1 SV=1	H0YN26_HUMAN;H7BZ09_HUMAN	0.000116159	Buttock	Forearm	0.000116159	3.59166	87681.2	22991.1	40500.2	50380.2	95415	210064	117795	15655.5	8807.28	8548.88	12950.4	19369.8	45333	63301.3
Aconitase (Fragment) OS=Homo sapiens GN=ACON PE=2 SV=1	O75944_HUMAN	0.000118535	Forearm	Buttock	0.000118535	4.82724	3027.65	5408.8	8502.04	2710.69	3076.29	6178.81	15342	16493.7	27326.1	29373.7	39129.3	16671.4	20356.7	64236.1
Ras-related protein Rab-4A OS=Homo sapiens GN=RAB4A PE=1 SV=3	RAB4A_HUMAN	0.000137463	Buttock	Forearm	0.000137463	5.30263	4.30971e+06	1.38363e+06	2.35073e+06	3.21902e+06	2.2584e+06	1.79191e+06	2.8986e+06	375960	265855	228852	456976	468431	360994	1.27745e+06
E3 ubiquitin-protein ligase DTX3L OS=Homo sapiens GN=DTX3L PE=1 SV=1	DTX3L_HUMAN	0.000151607	Buttock	Forearm	0.000151607	20.6366	307583	741776	381606	580266	492621	262049	150274	14105.5	5370.14	27051.9	40103.5	9187.4	35748.9	9743.64
Coiled-coil domain-containing protein 141 (Fragment) OS=Homo sapiens GN=CCDC141 PE=1 SV=1	E7ERF0_HUMAN	0.000164093	Buttock	Forearm	0.000164093	632.986	122355	130586	75608	71821.5	21261.3	2694.73	976.376	315.351	0	0	356.548	0	0	0
Chymase OS=Homo sapiens GN=CMA1 PE=1 SV=1	CMA1_HUMAN;Q4FEB5_HUMAN;Q4FEB3_HUMAN	0.000166668	Forearm	Buttock	0.000166668	2.78148	1.68572e+06	1.28226e+06	1.9007e+06	3.49334e+06	2.33862e+06	2.55321e+06	7.78382e+06	6.33825e+06	5.48601e+06	3.40637e+06	7.99198e+06	9.98932e+06	7.18204e+06	1.81218e+07
Protein S100-A9 OS=Homo sapiens GN=S100A9 PE=1 SV=1	S10A9_HUMAN	0.000186739	Forearm	Buttock	0.000186739	18.7191	35651.2	52414.1	11762.9	18286.2	7537.22	25145.8	30849.9	346978	396728	111460	107196	113051	229179	2.09569e+06
Isocitrate dehydrogenase [NAD] subunit alpha, mitochondrial OS=Homo sapiens GN=IDH3A PE=1 SV=1	H0YL72_HUMAN;B7Z9J8_HUMAN;H0YMU3_HUMAN;H0YKD0_HUMAN;H0YNF5_HUMAN	0.000201429	Forearm	Buttock	0.000201429	9.05786	8418.55	21676.7	46712.7	54178.6	25051.8	14353.5	32952.9	165812	142414	161213	411455	114053	111458	735464
Alternative protein CSF2RB OS=Homo sapiens GN=CSF2RB PE=4 SV=1	L0R5A1_HUMAN	0.00020362	Forearm	Buttock	0.00020362	2.68116	442024	500973	765742	877302	1.14282e+06	680689	1.71125e+06	2.03497e+06	2.0937e+06	1.58276e+06	2.70278e+06	2.33536e+06	1.47314e+06	4.18814e+06
Potassium-transporting ATPase alpha chain 1 OS=Homo sapiens GN=ATP4A PE=2 SV=5	ATP4A_HUMAN	0.000219377	Buttock	Forearm	0.000219377	17.0959	282086	586296	219063	495688	880099	183312	248720	6217.31	2406.61	10014.6	52276.2	76534.9	11967	9937.37
T-complex protein 1 subunit beta OS=Homo sapiens GN=CCT2 PE=1 SV=4	TCPB_HUMAN;F5GWF6_HUMAN;F8VQ14_HUMAN;B7Z4R3_HUMAN;Q9H369_HUMAN	0.000220454	Forearm	Buttock	0.000220454	2.8374	707782	836382	1.00518e+06	1.14229e+06	662829	573147	1.07526e+06	1.78633e+06	1.57946e+06	2.10958e+06	2.75419e+06	1.86306e+06	1.40899e+06	5.53093e+06
NADH dehydrogenase [ubiquinone] flavoprotein 1, mitochondrial OS=Homo sapiens GN=NDUFV1 PE=1 SV=4	NDUV1_HUMAN;Q53G70_HUMAN;B4DE93_HUMAN;E9PMX3_HUMAN;B4DUN7_HUMAN;E9PJL9_HUMAN;E9PPR0_HUMAN;E9PPD6_HUMAN;H0YD04_HUMAN;H0YE81_HUMAN	0.000237025	Forearm	Buttock	0.000237025	2.8945	125069	36328.5	81856	77505.3	268840	211295	655058	466266	192890	190777	323943	481310	497069	2.062e+06
cDNA FLJ55002, highly similar to Alpha-centractin OS=Homo sapiens PE=2 SV=1	B4DM97_HUMAN;ACTY_HUMAN;B4DMT4_HUMAN	0.000247269	Forearm	Buttock	0.000247269	2.4736	159502	160568	278306	407926	269626	308638	932103	762610	678567	736030	969809	662922	843830	1.57147e+06
Fibulin-7 OS=Homo sapiens GN=FBLN7 PE=2 SV=1	FBLN7_HUMAN;B8ZZC1_HUMAN;H7BZ65_HUMAN;B3KW35_HUMAN	0.000248816	Forearm	Buttock	0.000248816	12.9716	1632.57	1507.06	8760.71	8076.88	8862.29	4728.69	11689.9	133761	37960.2	90111.6	129799	58255.9	79384	57795.8
SPATA7 protein OS=Homo sapiens GN=SPATA7 PE=2 SV=1	Q6FI63_HUMAN	0.000252782	Forearm	Buttock	0.000252782	2.97033	1.30661e+07	1.41121e+07	1.96128e+07	1.76674e+07	2.96171e+07	1.73771e+07	4.08042e+07	5.38206e+07	6.15548e+07	4.47522e+07	7.78165e+07	5.69475e+07	3.4008e+07	1.23353e+08
RNA-binding protein 34 (Fragment) OS=Homo sapiens GN=RBM34 PE=1 SV=1	H7C5M1_HUMAN	0.000265938	Buttock	Forearm	0.000265938	68.9747	4.33825e+07	1.11699e+08	3.98183e+07	2.74654e+07	4.77432e+07	5.30285e+07	980785	818041	1.08839e+06	447987	540841	955793	456292	391733
Mitochondrial import inner membrane translocase subunit TIM16 (Fragment) OS=Homo sapiens GN=PAM16 PE=4 SV=1	I3L3G8_HUMAN	0.000286233	Buttock	Forearm	0.000286233	8.73296	551427	369716	523089	337611	1.00731e+06	604535	336888	49755.2	28436.7	33491.6	47732.5	39584.5	60733.5	167449
Inorganic pyrophosphatase 2, mitochondrial OS=Homo sapiens GN=PPA2 PE=1 SV=2	IPYR2_HUMAN;A8K0P2_HUMAN;B4DFH3_HUMAN;D6RGI1_HUMAN;D6R967_HUMAN	0.000300508	Forearm	Buttock	0.000300508	2.98162	108650	248527	229433	285951	141480	270155	921010	746063	743762	698895	1.33379e+06	646263	884772	1.52153e+06
Probable ATP-dependent RNA helicase DDX46 OS=Homo sapiens GN=DDX46 PE=1 SV=1	A0A0C4DG89_HUMAN	0.000312396	Forearm	Buttock	0.000312396	3.91018	327802	209449	1.79251e+06	1.22067e+06	1.59243e+06	257189	491242	1.26166e+06	289420	5.7415e+06	6.88615e+06	5.68436e+06	1.16617e+06	2.00676e+06
Biglycan OS=Homo sapiens GN=BGN PE=1 SV=2	PGS1_HUMAN;Q53HU6_HUMAN;B3KS75_HUMAN;Q8NAB7_HUMAN;B4DNL4_HUMAN;B4DQD6_HUMAN;B4DDN7_HUMAN	0.000313501	Buttock	Forearm	0.000313501	4.51376	2.45124e+07	3.7009e+07	4.91987e+07	1.86645e+07	1.8135e+07	3.74085e+07	1.93021e+07	7.27899e+06	7.0459e+06	6.84347e+06	2.74919e+06	5.07977e+06	4.94732e+06	1.13015e+07
Retina-specific copper amine oxidase OS=Homo sapiens GN=AOC2 PE=1 SV=2	AOC2_HUMAN	0.000314089	Buttock	Forearm	0.000314089	2.79143	262976	258115	154943	316662	440972	774791	464438	117780	59895.6	43732.4	200549	145795	182667	207118
FAD synthase OS=Homo sapiens GN=FLAD1 PE=1 SV=1	Q5T190_HUMAN	0.000317305	Forearm	Buttock	0.000317305	3.19593	295191	450817	504689	265552	749456	726292	2.38548e+06	1.69581e+06	1.6412e+06	1.25162e+06	2.08939e+06	1.81317e+06	2.01015e+06	6.68467e+06
Prefoldin subunit 6, isoform CRA_b OS=Homo sapiens GN=PFDN6 PE=2 SV=1	Q5STK2_HUMAN	0.000330373	Forearm	Buttock	0.000330373	1.76201	192075	216750	181067	217100	186223	174225	329905	455691	287535	282621	469801	304025	317185	521478
Meteorin-like protein OS=Homo sapiens GN=METRNL PE=2 SV=1	METRL_HUMAN;I3L0R0_HUMAN	0.000350243	Forearm	Buttock	0.000350243	7.0765	19147.3	8473.6	13300.6	57015.4	4348.7	18184.4	24458.9	318109	26699.8	84516.7	156609	75982.4	172090	191583
Calcium/calmodulin-dependent protein kinase type II subunit alpha OS=Homo sapiens GN=CAMK2A PE=1 SV=2	KCC2A_HUMAN	0.000351089	Buttock	Forearm	0.000351089	37.2078	376922	130116	88195.8	377408	585127	242447	80798.4	633.237	4080.56	1439.83	7106.04	16512.7	3756.62	17025.4
Sorcin OS=Homo sapiens GN=SRI PE=1 SV=1	SORCN_HUMAN;B4DHQ6_HUMAN	0.000359115	Forearm	Buttock	0.000359115	2.61246	243632	84587.8	118877	281692	107087	135547	585804	439371	396546	439963	524929	448885	488531	1.32997e+06
Epiplakin OS=Homo sapiens GN=EPPK1 PE=1 SV=2	EPIPL_HUMAN	0.000367966	Forearm	Buttock	0.000367966	2.42354	4.02421e+07	4.35376e+07	5.70564e+07	5.87403e+07	9.5855e+07	4.79694e+07	1.02635e+08	1.40559e+08	1.45773e+08	1.03551e+08	1.8461e+08	1.44906e+08	9.63047e+07	2.65283e+08
Testis tissue sperm-binding protein Li 66n OS=Homo sapiens PE=2 SV=1	A0A140VKE9_HUMAN;B4DX93_HUMAN;E7EMU4_HUMAN	0.000376187	Forearm	Buttock	0.000376187	1.91944	278349	253340	301762	402806	115933	199718	287938	549542	542527	356242	737437	295490	391549	658690
T-complex protein 1 subunit delta OS=Homo sapiens GN=CCT4 PE=1 SV=4	TCPD_HUMAN;B7Z2F4_HUMAN	0.00038132	Forearm	Buttock	0.00038132	2.15163	579311	410402	473986	892522	522649	761132	803016	1.12228e+06	738316	1.01621e+06	1.6294e+06	1.11179e+06	1.13412e+06	2.80761e+06
Coronin OS=Homo sapiens GN=CORO1B PE=3 SV=1	A0A024R5K1_HUMAN;Q9NSK3_HUMAN	0.000389932	Forearm	Buttock	0.000389932	1.55604	69588.1	51238.8	76279	114179	72588.2	91948.4	267096	115375	90703	89900.1	147573	120796	165963	425698
Copine-1 OS=Homo sapiens GN=CPNE1 PE=1 SV=1	B0QZ18_HUMAN	0.00041703	Forearm	Buttock	0.00041703	2.14164	70050.7	18258.2	38962.8	92769.6	68241.5	115031	193584	123385	55562.1	75726.7	131482	120905	232260	539021
Serrate RNA effector molecule homolog OS=Homo sapiens GN=SRRT PE=1 SV=1	SRRT_HUMAN	0.000439229	Forearm	Buttock	0.000439229	2.24676	24840.6	21957.7	73558.3	132515	24375.5	3199.18	1482.67	104857	73098.1	124131	235921	79770	12542.4	3106.6
Complement factor properdin isoform 1 (Fragment) OS=Homo sapiens GN=CFP PE=2 SV=1	A0A0S2Z4I5_HUMAN	0.000460962	Buttock	Forearm	0.000460962	3.46282	4.85888e+06	4.67268e+06	4.39151e+06	2.3708e+06	7.00006e+06	6.24669e+06	1.98508e+06	1.60416e+06	1.75714e+06	712872	1.39743e+06	1.91157e+06	1.00145e+06	719445
Endophilin-A2 OS=Homo sapiens GN=SH3GL1 PE=1 SV=1	SH3G1_HUMAN	0.000461504	Forearm	Buttock	0.000461504	6.67265	64698.9	97783	144204	68710.5	79932.9	132208	187445	325043	734122	397237	301246	1.4322e+06	368836	1.61249e+06
SHC-transforming protein 3 OS=Homo sapiens GN=SHC3 PE=1 SV=1	SHC3_HUMAN	0.000467125	Buttock	Forearm	0.000467125	2.45763	485192	141541	209047	300094	438540	634684	821199	123051	41887.1	46280.6	73818.2	171541	139631	636808
Apolipoprotein E isoform 1 (Fragment) OS=Homo sapiens GN=APOE PE=2 SV=1	A0A0S2Z3D5_HUMAN;J9ZVQ3_HUMAN;A0A0S2Z3V0_HUMAN;H0Y7L5_HUMAN;E7ERP7_HUMAN;A0A0S2Z3B1_HUMAN;Q6LBZ1_HUMAN;Q6LA97_HUMAN;D9ZB55_HUMAN;Q13791_HUMAN	0.000482805	Forearm	Buttock	0.000482805	2.70705	2.07298e+06	1.60967e+06	2.55997e+06	5.30471e+06	3.59746e+06	3.0691e+06	2.84492e+06	1.198e+07	4.07811e+06	8.32522e+06	9.9213e+06	6.79366e+06	7.05504e+06	8.85389e+06
Hydroxysteroid dehydrogenase 10 isoform 1 (Fragment) OS=Homo sapiens GN=HSD17B10 PE=2 SV=1	A0A0S2Z410_HUMAN;A0A0S2Z434_HUMAN	0.000495253	Forearm	Buttock	0.000495253	2.1835	533551	247101	332612	709755	500900	582630	832660	920724	611791	607129	993656	1.00754e+06	1.2199e+06	2.80382e+06
Succinate--CoA ligase [GDP-forming] subunit beta, mitochondrial OS=Homo sapiens GN=SUCLG2 PE=3 SV=1	A0A024R325_HUMAN;B7Z2D5_HUMAN;H0Y852_HUMAN	0.000510197	Forearm	Buttock	0.000510197	3.6267	30725.9	28429.1	40398	154284	32268	174318	209101	371676	186869	187932	336426	212716	484526	648016
RuvB-like 2 OS=Homo sapiens GN=RUVBL2 PE=1 SV=3	RUVB2_HUMAN;B4DW30_HUMAN;M0QXI6_HUMAN	0.000537238	Forearm	Buttock	0.000537238	2.31618	311348	367415	483507	530045	494632	515309	652862	1.08135e+06	885214	771315	1.28725e+06	1.12651e+06	713779	1.90566e+06
Cytochrome b-c1 complex subunit 1, mitochondrial OS=Homo sapiens GN=UQCRC1 PE=1 SV=3	QCR1_HUMAN;B4DUL5_HUMAN;B4DZB9_HUMAN	0.00054227	Forearm	Buttock	0.00054227	2.88267	681287	1.0543e+06	1.53411e+06	1.0009e+06	690921	1.31648e+06	2.26897e+06	3.37379e+06	2.69028e+06	2.40978e+06	4.3846e+06	3.11099e+06	4.12839e+06	4.54026e+06
Pyruvate dehydrogenase E1 component subunit alpha OS=Homo sapiens GN=PDHA1 PE=4 SV=1	A0A024RBX9_HUMAN;Q53GE3_HUMAN;A5YPB6_HUMAN;Q5JPT9_HUMAN;Q5JPU3_HUMAN;Q5JPU2_HUMAN;Q6LCA3_HUMAN;Q36750_HUMAN	0.000551895	Forearm	Buttock	0.000551895	13.8118	16197.9	8820.4	47793.7	81953.3	8475.79	14216.3	50811.7	221303	69816.7	145907	310202	200851	374574	1.83015e+06
Alpha-actinin-1 OS=Homo sapiens GN=ACTN1 PE=1 SV=2	ACTN1_HUMAN;Q86TX4_HUMAN;H7C5W8_HUMAN;H0YJ11_HUMAN;G3V2N5_HUMAN;G3V2W4_HUMAN;B4DRP5_HUMAN;G3V2X9_HUMAN;G3V5M4_HUMAN;Q5ZEZ4_HUMAN;G3V2E8_HUMAN;G3V380_HUMAN	0.000559334	Buttock	Forearm	0.000559334	1.41634	3.13969e+06	3.29079e+06	2.77915e+06	2.32438e+06	2.09008e+06	2.37427e+06	3.79856e+06	2.14297e+06	1.87211e+06	2.02008e+06	1.53854e+06	1.26327e+06	1.72999e+06	3.41057e+06
Eukaryotic translation initiation factor 3 subunit B OS=Homo sapiens GN=EIF3B PE=1 SV=3	EIF3B_HUMAN;C9JQN7_HUMAN;Q59FS8_HUMAN	0.000575211	Buttock	Forearm	0.000575211	7.14602	861699	935720	685848	354415	1.91633e+06	524603	58846.3	148252	147872	65105.8	130067	118532	111480	25603.6
Homolog of mouse LGP1, isoform CRA_a OS=Homo sapiens GN=LGP1 PE=4 SV=1	A0A024R1Y7_HUMAN	0.000575328	Buttock	Forearm	0.000575328	5.73511	6.36945e+06	2.27659e+06	3.86183e+06	5.52978e+06	9.54864e+06	1.80777e+06	5.92123e+06	516380	301049	244241	615825	960902	677824	2.84151e+06
C-X-C motif chemokine 14 OS=Homo sapiens GN=CXCL14 PE=1 SV=1	A0A0C4DGC1_HUMAN	0.000576724	Forearm	Buttock	0.000576724	5.9049	378073	326694	436418	392679	609538	660350	381953	4.01592e+06	601900	2.98942e+06	1.19549e+06	2.29881e+06	3.68173e+06	4.02798e+06
Lactoferrin OS=Homo sapiens GN=LTF PE=2 SV=1	A0A161I202_HUMAN;B2MV14_HUMAN;B4E1V0_HUMAN;Q19KS2_HUMAN	0.000580315	Forearm	Buttock	0.000580315	13.4741	7140.46	48701.6	24519.7	7379.6	19798.1	4077.77	14573.4	418249	647539	156563	156947	76742.2	167106	77155
Deoxynucleoside triphosphate triphosphohydrolase SAMHD1 OS=Homo sapiens GN=SAMHD1 PE=1 SV=2	SAMH1_HUMAN;Q59H15_HUMAN;A6NDZ3_HUMAN	0.000590611	Forearm	Buttock	0.000590611	1.58567	1.26003e+06	1.20058e+06	1.70923e+06	2.22729e+06	1.69238e+06	2.98375e+06	2.68818e+06	2.4839e+06	2.00794e+06	2.35755e+06	4.11113e+06	2.79683e+06	3.37476e+06	4.68892e+06
Clusterin OS=Homo sapiens GN=CLU PE=1 SV=1	CLUS_HUMAN;H0YC35_HUMAN;H0YLK8_HUMAN;B4DW11_HUMAN;E7ERK6_HUMAN;E7ETB4_HUMAN;E5RJZ5_HUMAN;H0YAS8_HUMAN;E5RG36_HUMAN;Q8IWL5_HUMAN;Q8IWM0_HUMAN;Q6LDQ3_HUMAN	0.000618381	Forearm	Buttock	0.000618381	3.73636	1.54971e+07	2.8353e+07	2.66473e+07	2.63669e+07	1.94412e+07	2.22967e+07	2.42009e+07	1.58182e+08	5.62059e+07	9.29895e+07	9.14365e+07	6.49443e+07	8.57696e+07	5.87624e+07
Proteasome subunit alpha type-5 OS=Homo sapiens GN=PSMA5 PE=1 SV=3	PSA5_HUMAN	0.000668054	Forearm	Buttock	0.000668054	2.20344	598020	1.13522e+06	1.2166e+06	1.81865e+06	942898	725983	2.10379e+06	2.07749e+06	2.11985e+06	1.99106e+06	2.56227e+06	2.08317e+06	1.74723e+06	6.23889e+06
Elongation factor Tu, mitochondrial OS=Homo sapiens GN=TUFM PE=1 SV=2	EFTU_HUMAN;H3BNU3_HUMAN	0.000718295	Forearm	Buttock	0.000718295	2.37103	1.54337e+06	1.76737e+06	1.97305e+06	1.91769e+06	1.08494e+06	1.66856e+06	3.33043e+06	3.12103e+06	2.66183e+06	2.93931e+06	5.50153e+06	3.37064e+06	3.23107e+06	1.06746e+07
Laminin beta 3 isoform 1 (Fragment) OS=Homo sapiens GN=LAMB3 PE=2 SV=1	A0A0S2Z3R6_HUMAN;X1WI29_HUMAN;B4DL55_HUMAN;Q5THA1_HUMAN	0.000721431	Forearm	Buttock	0.000721431	2.37162	1.2168e+06	1.47331e+06	1.41525e+06	1.2978e+06	1.01718e+06	445834	1.37311e+06	2.32714e+06	2.94045e+06	2.09308e+06	2.5419e+06	2.61574e+06	1.57276e+06	5.44932e+06
cDNA FLJ52546, highly similar to Beta-soluble NSF attachment protein OS=Homo sapiens PE=2 SV=1	B4DIV0_HUMAN	0.000724114	Forearm	Buttock	0.000724114	43.6741	1489.31	0	0	0	0	0	6691.41	33533.4	24723.3	18960.4	24180.1	20811.3	10227.8	224849
cDNA FLJ56829, highly similar to Neurogenic differentiation factor 6 OS=Homo sapiens PE=2 SV=1	B4DS85_HUMAN	0.000730241	Forearm	Buttock	0.000730241	4.41244	496038	813650	787449	563830	744838	566969	764765	5.59015e+06	1.4802e+06	3.19854e+06	3.12041e+06	2.40702e+06	3.12802e+06	1.97974e+06
Tubulin alpha chain-like 3 OS=Homo sapiens GN=TUBAL3 PE=1 SV=2	TBAL3_HUMAN	0.000751098	Forearm	Buttock	0.000751098	18.0753	1.43622e+06	1.00391e+06	801621	2.70133e+06	1.48014e+06	462812	765663	2.57812e+07	1.56774e+07	2.64616e+07	3.19021e+07	2.28369e+06	2.63815e+07	2.78939e+07
Acetyl-Coenzyme A acyltransferase 2 (Mitochondrial 3-oxoacyl-Coenzyme A thiolase), isoform CRA_d OS=Homo sapiens GN=ACAA2 PE=3 SV=1	A0A024R269_HUMAN	0.000760534	Buttock	Forearm	0.000760534	1.66154	93872	39357.7	65348	86195.7	74875.6	381816	323830	40823.4	17574.5	41922.9	32347.6	53213.7	275941	179324
Adenylate kinase 2, mitochondrial OS=Homo sapiens GN=AK2 PE=2 SV=1	A0A140VK93_HUMAN;F8VPP1_HUMAN	0.000779144	Forearm	Buttock	0.000779144	3.9514	788508	891886	1.08374e+06	1.0985e+06	1.72824e+06	215131	1.90468e+06	2.87092e+06	3.79905e+06	2.46375e+06	3.81654e+06	2.67536e+06	1.50468e+06	1.33377e+07
Fibroleukin OS=Homo sapiens GN=FGL2 PE=1 SV=1	FGL2_HUMAN;Q53GD2_HUMAN;A0A1B0GVK0_HUMAN;Q8WWE4_HUMAN	0.000783966	Forearm	Buttock	0.000783966	3.00599	700838	497964	832906	787438	599648	1.31459e+06	1.51899e+06	3.92723e+06	2.00611e+06	1.97935e+06	2.9384e+06	2.94594e+06	2.69477e+06	2.30275e+06
Microtubule-associated tumor suppressor candidate 2 OS=Homo sapiens GN=MTUS2 PE=1 SV=3	MTUS2_HUMAN	0.000784921	Buttock	Forearm	0.000784921	26.7014	4.67516e+06	2.92394e+06	1.34209e+06	1.02431e+06	8.47184e+06	1.36762e+06	719001	49678.8	56670.6	19274.1	69213	105499	93913.4	374398
5-hydroxytryptamine receptor 3B (Fragment) OS=Homo sapiens GN=HTR3B PE=4 SV=1	H0YFX8_HUMAN	0.000832044	Buttock	Forearm	0.000832044	241.591	144622	59968.5	11169.4	40638.9	196445	8015.01	30817.9	0	0	0	458.865	0	0	1576.3
Vitronectin OS=Homo sapiens GN=VTN PE=1 SV=1	VTNC_HUMAN;B7Z553_HUMAN;J7HH10_HUMAN;F5GX75_HUMAN	0.000850198	Forearm	Buttock	0.000850198	3.88196	1.84819e+07	2.71823e+07	3.35077e+07	2.13639e+07	2.04699e+07	3.44771e+07	2.86028e+07	1.80146e+08	6.31369e+07	1.37722e+08	9.29492e+07	1.05774e+08	6.79909e+07	6.68941e+07
Glutathione reductase, mitochondrial OS=Homo sapiens GN=GSR PE=1 SV=2	GSHR_HUMAN;H0YC68_HUMAN	0.000885657	Forearm	Buttock	0.000885657	3.15324	26331	37358.4	98131.3	276136	49530.9	168770	144223	172380	111627	322684	366768	348735	550000	651917
Ribonuclease/angiogenin inhibitor 1, isoform CRA_a OS=Homo sapiens GN=RNH1 PE=4 SV=1	A0A024RC87_HUMAN;H0YCR7_HUMAN;E9PIM9_HUMAN;E9PLZ3_HUMAN;E9PIK5_HUMAN	0.000894601	Forearm	Buttock	0.000894601	1.86886	3.19293e+06	3.83368e+06	4.26358e+06	6.0538e+06	3.9684e+06	3.91997e+06	4.92814e+06	8.36021e+06	7.93285e+06	5.89259e+06	1.33114e+07	5.84125e+06	8.35591e+06	6.67157e+06
Histone H4 OS=Homo sapiens GN=HIST1H4H PE=2 SV=1	Q0VAS5_HUMAN;Q6B823_HUMAN	0.00094017	Forearm	Buttock	0.00094017	3.13696	5.17001e+06	7.96804e+06	1.0629e+07	9.98022e+06	1.56819e+07	9.13758e+06	1.93764e+07	2.55401e+07	3.37964e+07	1.63263e+07	2.20936e+07	2.81127e+07	3.11587e+07	8.74766e+07
SCAN domain containing 1, isoform CRA_b OS=Homo sapiens GN=SCAND1 PE=4 SV=1	H0UIA5_HUMAN	0.000970119	Buttock	Forearm	0.000970119	19.4928	596583	274349	131710	452624	1.01953e+06	178975	76117.2	22202.2	16983.4	4474.47	7426.9	12838.4	52138.3	23982.5
Superoxide dismutase [Mn], mitochondrial OS=Homo sapiens GN=SOD2 PE=1 SV=3	SODM_HUMAN;F5H3C5_HUMAN;Q7Z7M5_HUMAN	0.000983992	Forearm	Buttock	0.000983992	6.12019	11856.1	24677.6	41292.2	177627	3828.27	9104.83	25137.1	316995	206822	139228	348144	57793.1	227206	500233
Out at first protein homolog OS=Homo sapiens GN=OAF PE=2 SV=1	OAF_HUMAN	0.0010032	Forearm	Buttock	0.0010032	693.253	0	118.741	118.266	101.287	0	0	213.043	214303	12817.3	32139.3	47814.9	2576.01	54979.9	17586
Peptidylprolyl isomerase OS=Homo sapiens GN=FKBP9 PE=4 SV=1	A0A090N8P3_HUMAN;B7Z1U8_HUMAN;B7Z230_HUMAN;C9J4P8_HUMAN	0.00102302	Forearm	Buttock	0.00102302	2.27631	230112	288029	326473	342486	452945	594327	431911	650779	725964	697783	1.13716e+06	625882	835653	1.39607e+06
Proteasome subunit beta type-6 OS=Homo sapiens GN=PSMB6 PE=1 SV=4	PSB6_HUMAN	0.00103192	Forearm	Buttock	0.00103192	3.11042	55300.2	91042.4	81321.4	105479	82797.5	25520.2	389328	278006	282572	199439	390939	202512	308998	921634
Inosine monophosphate dehydrogenase type II (Fragment) OS=Homo sapiens GN=IMPDH2 PE=4 SV=1	Q6RUP8_HUMAN	0.00105762	Buttock	Forearm	0.00105762	5.84213	2.32192e+06	1.55813e+06	2.89058e+06	1.02817e+06	3.02176e+06	2.22828e+06	4.74213e+06	137580	1.13975e+06	142142	131413	203605	260854	1.02994e+06
Doublecortin domain-containing protein 1 OS=Homo sapiens GN=DCDC1 PE=4 SV=1	M0R2J8_HUMAN	0.00113449	Buttock	Forearm	0.00113449	4.77998	107890	105865	93703.3	57850	109725	135712	66389	9590.86	8417.26	12602	9721.86	15386.2	24732	61210.2
Poly(rC)-binding protein 2 OS=Homo sapiens GN=PCBP2 PE=1 SV=1	PCBP2_HUMAN;F8W1G6_HUMAN;PCBP3_HUMAN;B4DRD7_HUMAN;F8VTZ0_HUMAN	0.00114215	Buttock	Forearm	0.00114215	3.78105	1.53993e+06	2.3973e+06	1.26806e+06	3.23069e+06	1.34889e+06	3.57341e+06	3.03397e+06	512939	301342	430750	774515	937835	445902	932083
Proteasome subunit beta type OS=Homo sapiens PE=2 SV=1	A0A140VK45_HUMAN	0.00114713	Forearm	Buttock	0.00114713	2.76621	192696	64126.3	108308	410242	129318	101149	284746	399032	193397	280251	491447	598903	381602	1.2254e+06
Protein Wnt (Fragment) OS=Homo sapiens GN=WNT4 PE=1 SV=1	H0Y663_HUMAN	0.00114848	Forearm	Buttock	0.00114848	4.17426	7660.57	17717.7	40536.1	30878.1	12105.4	16989.4	8192.15	132332	75875	110645	129775	38755.2	39261.2	33038.4
DNA helicase B OS=Homo sapiens GN=HELB PE=1 SV=2	HELB_HUMAN	0.0011511	Buttock	Forearm	0.0011511	7.7999	1.08936e+06	588437	1.35015e+06	2.06425e+06	991897	223426	674086	77800.1	206888	90142.4	216811	36905.6	87853.6	178689
Probable ATP-dependent RNA helicase DDX4 OS=Homo sapiens GN=DDX4 PE=1 SV=2	DDX4_HUMAN	0.00118003	Buttock	Forearm	0.00118003	97.7811	37819	81051.5	15328.4	14996.1	47611	210.157	925.615	0	0	0	1818.53	205.807	0	0
Striatin-4 (Fragment) OS=Homo sapiens GN=STRN4 PE=1 SV=2	M0QZM0_HUMAN	0.00124506	Forearm	Buttock	0.00124506	3.84102	4875.42	10830	15477.1	15357.7	3165.61	6736.92	45202.9	36519.7	18783.2	27998.3	61784.4	27532.4	46402.6	171402
PHD finger protein 14 OS=Homo sapiens GN=PHF14 PE=1 SV=1	A0A0U1RRH6_HUMAN	0.00124857	Forearm	Buttock	0.00124857	6.28863	539713	290400	477992	864204	1.48782e+06	352565	193246	5.01999e+06	1.49226e+06	3.29804e+06	4.20355e+06	2.17658e+06	5.69285e+06	4.56632e+06
Lysozyme C OS=Homo sapiens GN=LYZ PE=1 SV=1	LYSC_HUMAN;A0A0B4J259_HUMAN	0.00125012	Forearm	Buttock	0.00125012	4.093	1.89752e+06	696402	731395	3.24789e+06	743779	2.82969e+06	1.47721e+06	1.67098e+07	1.5974e+06	4.20363e+06	7.64558e+06	5.8539e+06	4.97099e+06	6.59525e+06
Asparagine--tRNA ligase, cytoplasmic OS=Homo sapiens GN=NARS PE=1 SV=1	SYNC_HUMAN	0.00125941	Forearm	Buttock	0.00125941	2.94168	25728.5	5238.71	10152	75053.1	17574.4	55082.4	67220.3	39950	18860.3	45532.6	108934	91280.5	158927	289730
5'-nucleotidase domain-containing protein 3 OS=Homo sapiens GN=NT5DC3 PE=1 SV=1	NT5D3_HUMAN	0.00126222	Forearm	Buttock	0.00126222	16.8417	853.758	97.521	1130.87	2363.31	4219.92	483.005	719.415	32490.2	3686.61	4264.45	13193.4	19082.3	39467.3	54006.3
Junction plakoglobin OS=Homo sapiens GN=JUP PE=1 SV=3	PLAK_HUMAN;A0A0S2Z495_HUMAN	0.00128905	Forearm	Buttock	0.00128905	2.45454	143464	34733.7	107449	284423	228185	125648	199679	616424	109204	151222	399202	564263	328930	588631
Glutathione hydrolase 5 proenzyme OS=Homo sapiens GN=GGT5 PE=1 SV=2	GGT5_HUMAN;H7C1X2_HUMAN	0.00129113	Buttock	Forearm	0.00129113	6.66022	1.09498e+07	1.30399e+07	1.06403e+07	4.56252e+06	2.67725e+07	3.30782e+06	1.74753e+06	1.11095e+06	2.59737e+06	1.23497e+06	2.34476e+06	1.57733e+06	1.31443e+06	483552
Protein CLEC16A OS=Homo sapiens GN=CLEC16A PE=1 SV=2	CL16A_HUMAN	0.00135411	Forearm	Buttock	0.00135411	2.23215	36430.2	56210.2	74693	79906.1	72638.6	125650	216035	150959	101320	127751	213238	195979	162609	524851
LIM/homeobox protein Lhx8 OS=Homo sapiens GN=LHX8 PE=1 SV=2	LHX8_HUMAN	0.00137237	Buttock	Forearm	0.00137237	Infinity	25106.5	35977.3	869.004	13799.1	37331	0	2502.62	0	0	0	0	0	0	0
Polyglutamine binding protein 1 isoform 1 (Fragment) OS=Homo sapiens GN=PQBP1 PE=2 SV=1	A0A0S2Z4V5_HUMAN	0.00147331	Buttock	Forearm	0.00147331	Infinity	157583	112257	54878.5	37650.2	147520	865.923	0	0	0	0	0	0	0	0
Complement component 1, q subcomponent, B chain, isoform CRA_a OS=Homo sapiens GN=C1QB PE=4 SV=1	A0A024RAB9_HUMAN;D6RGJ1_HUMAN	0.00147477	Forearm	Buttock	0.00147477	3.69761	550126	560338	645554	1.0992e+06	323093	772688	418114	3.65015e+06	1.31889e+06	1.52518e+06	1.95471e+06	2.71849e+06	2.1586e+06	2.82924e+06
cDNA FLJ59542, highly similar to Sad1/unc-84-like protein 2 OS=Homo sapiens PE=2 SV=1	B4DIU6_HUMAN;A0A024R1S6_HUMAN	0.00148295	Forearm	Buttock	0.00148295	1.94134	281803	293481	278969	357458	419798	600224	440141	644993	432662	494484	512670	887090	837248	1.37786e+06
Peroxiredoxin-2 OS=Homo sapiens GN=PRDX2 PE=1 SV=5	PRDX2_HUMAN;A6NIW5_HUMAN;A0A024R7F2_HUMAN	0.0014844	Forearm	Buttock	0.0014844	2.87152	3.37862e+06	3.92889e+06	5.1132e+06	6.35533e+06	4.87099e+06	6.73753e+06	9.56943e+06	1.08356e+07	8.19024e+06	2.31808e+07	6.93604e+06	1.55358e+07	1.61217e+07	3.39282e+07
Succinate dehydrogenase [ubiquinone] flavoprotein subunit, mitochondrial OS=Homo sapiens GN=SDHA PE=3 SV=1	A0A024QZ30_HUMAN;B3KT34_HUMAN;D6RFM5_HUMAN;Q0QF12_HUMAN;A0A087X1I3_HUMAN;B4DYN5_HUMAN;B3KYA5_HUMAN;B4DNB2_HUMAN;B7Z668_HUMAN	0.00150379	Forearm	Buttock	0.00150379	2.07487	790690	1.00467e+06	1.1313e+06	1.13781e+06	1.63255e+06	680171	2.23318e+06	2.13497e+06	1.89926e+06	1.54329e+06	2.69805e+06	2.00513e+06	2.02998e+06	5.55468e+06
Pyruvate dehydrogenase E1 component subunit beta, mitochondrial OS=Homo sapiens GN=PDHB PE=1 SV=3	ODPB_HUMAN;C9J634_HUMAN;F8WF02_HUMAN;Q59G68_HUMAN	0.00151909	Forearm	Buttock	0.00151909	3.67511	502221	468030	714343	635728	586233	617862	1.21455e+06	1.32654e+06	1.13457e+06	1.19686e+06	1.66731e+06	1.54332e+06	1.25152e+06	9.29612e+06
26S proteasome non-ATPase regulatory subunit 11 OS=Homo sapiens GN=PSMD11 PE=1 SV=3	PSD11_HUMAN;B4DTS5_HUMAN;J3QRY4_HUMAN	0.00153036	Forearm	Buttock	0.00153036	3.38286	118540	84891.7	76872.6	238955	127270	86428.6	248992	384233	130934	258106	359442	348831	461508	1.37874e+06
Aspartyl aminopeptidase OS=Homo sapiens GN=DNPEP PE=1 SV=1	DNPEP_HUMAN;A0A024R443_HUMAN;B7Z822_HUMAN;C9J1E2_HUMAN;E5RJ35_HUMAN	0.00156231	Forearm	Buttock	0.00156231	1.72487	269644	208014	257316	359727	260291	281636	576100	367655	392306	335640	484801	361466	517431	1.35736e+06
UDP-glucose 6-dehydrogenase OS=Homo sapiens GN=UGDH PE=1 SV=1	UGDH_HUMAN;Q9NQ82_HUMAN;E7ER83_HUMAN;D6RHF4_HUMAN;Q9NQ81_HUMAN	0.00158829	Forearm	Buttock	0.00158829	2.09665	181738	190118	207558	370252	310019	208361	307865	385569	262172	326350	636010	493559	598281	1.02152e+06
Stromal cell-derived factor 1 OS=Homo sapiens GN=CXCL12 PE=1 SV=1	SDF1_HUMAN	0.00159779	Forearm	Buttock	0.00159779	5.10601	190821	282959	336697	345858	103123	520336	125719	1.84401e+06	491753	1.78905e+06	1.43395e+06	1.6295e+06	1.1814e+06	1.35991e+06
DNA-directed RNA polymerase II subunit RPB1 OS=Homo sapiens GN=POLR2A PE=1 SV=2	RPB1_HUMAN	0.00169954	Buttock	Forearm	0.00169954	5.2435	345348	471928	184052	374324	447418	213627	162530	50627.2	29817.9	39249.8	49319	48655.4	75760.1	125990
Guanine nucleotide-binding protein subunit alpha-12 OS=Homo sapiens GN=GNA12 PE=1 SV=4	GNA12_HUMAN	0.00171091	Buttock	Forearm	0.00171091	3.07629	1.11873e+07	1.36291e+06	3.80483e+06	5.65718e+06	1.33432e+07	4.95553e+06	6.10655e+06	2.10662e+06	406358	407988	1.37299e+06	4.01241e+06	2.421e+06	4.36141e+06
Hexokinase 1, isoform CRA_c OS=Homo sapiens GN=HK1 PE=3 SV=1	A0A024QZK7_HUMAN;B3KXY9_HUMAN	0.00171587	Forearm	Buttock	0.00171587	2.39388	31721	58444.3	67796.7	128295	77624.6	126838	184654	201278	117522	178982	231078	299314	267526	321066
14-3-3 protein beta/alpha OS=Homo sapiens GN=YWHAB PE=1 SV=3	1433B_HUMAN;A0A0J9YWE8_HUMAN;A0A0J9YWZ2_HUMAN	0.00173242	Forearm	Buttock	0.00173242	1.8567	1.26574e+06	1.72591e+06	1.58886e+06	2.05507e+06	1.45211e+06	3.30623e+06	2.47298e+06	3.03112e+06	2.93868e+06	2.54204e+06	4.84018e+06	2.89503e+06	3.44248e+06	6.05716e+06
Fructose-bisphosphate aldolase A OS=Homo sapiens GN=ALDOA PE=1 SV=2	ALDOA_HUMAN;H3BQN4_HUMAN;J3KPS3_HUMAN;A0A0M4FNU3_HUMAN;H3BR04_HUMAN;H3BUH7_HUMAN;H3BMQ8_HUMAN;A4UCS9_HUMAN;H3BU78_HUMAN;A4UCT0_HUMAN;H3BR68_HUMAN;ALDOB_HUMAN	0.00174028	Forearm	Buttock	0.00174028	2.52254	1.08512e+06	557399	1.22934e+06	3.16541e+06	1.01621e+06	2.14529e+06	1.91663e+06	3.57662e+06	2.64442e+06	3.20798e+06	5.32304e+06	4.6717e+06	2.63142e+06	5.98384e+06
40S ribosomal protein S9 OS=Homo sapiens GN=RPS9 PE=1 SV=1	A0A024R4M0_HUMAN;B5MCT8_HUMAN	0.0017674	Forearm	Buttock	0.0017674	2.72902	285820	141932	411413	399025	578341	658209	950440	916411	579060	747088	1.82913e+06	851589	1.02085e+06	3.40327e+06
cDNA FLJ57206, moderately similar to RNA-binding protein FUS OS=Homo sapiens PE=2 SV=1	B4DVJ7_HUMAN	0.0017703	Buttock	Forearm	0.0017703	Infinity	33744.6	54029.9	20910.9	6109.52	47727.8	197.099	0	0	0	0	0	0	0	0
Protein FAM117B OS=Homo sapiens GN=FAM117B PE=1 SV=2	F117B_HUMAN	0.00178217	Forearm	Buttock	0.00178217	2.9014	105369	115757	135985	143918	176585	330139	417788	507191	601880	318579	613249	492404	350840	1.25192e+06
Sodium/potassium-transporting ATPase subunit alpha-1 OS=Homo sapiens GN=ATP1A1 PE=1 SV=1	AT1A1_HUMAN;B7Z1N5_HUMAN;AT1A3_HUMAN;B3KSY7_HUMAN;B7Z3F8_HUMAN;Q58I23_HUMAN;Q5TC01_HUMAN	0.00180506	Forearm	Buttock	0.00180506	1.65037	763779	253233	477891	736066	1.65595e+06	1.19803e+06	2.68579e+06	1.13401e+06	432202	955976	1.868e+06	1.93353e+06	1.63717e+06	4.86369e+06
Tenascin C (Hexabrachion), isoform CRA_a OS=Homo sapiens GN=TNC PE=4 SV=1	A0A024R884_HUMAN;TENA_HUMAN;D3YHM4_HUMAN;B4E1W8_HUMAN;H0YGZ3_HUMAN	0.0018197	Forearm	Buttock	0.0018197	2.25468	72100.9	55590.7	25097.7	4107.49	63931.9	43326.8	56078.2	153028	160508	69181.7	11369.6	126750	41817.9	159369
Protein disulfide-isomerase-like protein of the testis OS=Homo sapiens GN=PDILT PE=1 SV=2	PDILT_HUMAN	0.00183259	Buttock	Forearm	0.00183259	67.686	2.03847e+06	887889	802622	511779	1.46952e+06	258622	48940.1	12248.6	736.106	7411.72	21035.5	8769.72	12360.5	26346.1
Phenylalanine--tRNA ligase alpha subunit OS=Homo sapiens GN=FARSA PE=1 SV=3	SYFA_HUMAN	0.00186601	Forearm	Buttock	0.00186601	2.75821	9506.82	1309.21	1149.29	12073.7	5952.85	2389.68	27938.1	20778.4	4126.21	7755.01	15406.5	16268.6	14563.7	87476.1
Calpain-1 catalytic subunit OS=Homo sapiens GN=CAPN1 PE=1 SV=1	CAN1_HUMAN;B4DWH5_HUMAN;E9PL37_HUMAN;E9PRM1_HUMAN;E9PIA9_HUMAN	0.00186868	Forearm	Buttock	0.00186868	1.66725	301124	201356	264288	531548	297386	407977	593094	612928	315381	492447	591686	773030	656442	887564
Armadillo repeat-containing protein 5 OS=Homo sapiens GN=ARMC5 PE=1 SV=1	J3KQ26_HUMAN	0.00189636	Forearm	Buttock	0.00189636	1.58167	7.93339e+06	7.46351e+06	1.51008e+07	1.40631e+07	1.27432e+07	1.13646e+07	2.65316e+07	1.00513e+07	1.68567e+07	1.94131e+07	2.00206e+07	2.69683e+07	2.00116e+07	3.72536e+07
Tripeptidyl-peptidase 1 OS=Homo sapiens GN=TPP1 PE=1 SV=2	TPP1_HUMAN	0.00193272	Forearm	Buttock	0.00193272	2.58479	76295.5	58540.6	178345	73368.4	171444	61533.1	560771	367606	339801	272724	443390	312658	224201	1.09044e+06
cDNA, FLJ94029, highly similar to Homo sapiens regulator of G-protein signalling 6 (RGS6), mRNA OS=Homo sapiens PE=2 SV=1	B2R8R8_HUMAN	0.00194477	Buttock	Forearm	0.00194477	9.81746	608923	726411	717019	342305	762592	377637	158842	31897.9	30366.5	15837	24780	52170.6	82072.5	139116
Zinc finger protein DZIP1 OS=Homo sapiens GN=DZIP1 PE=1 SV=1	DZIP1_HUMAN	0.00195272	Buttock	Forearm	0.00195272	4.8055	4.25076e+06	2.30886e+06	2.89019e+06	3.33099e+06	5.62896e+06	4.37402e+06	1.89617e+06	310832	400814	309692	459955	751061	703815	2.1996e+06
cDNA FLJ53365, highly similar to Homo sapiens fibronectin 1 (FN1), transcript variant 4, mRNA OS=Homo sapiens PE=2 SV=1	B4DN21_HUMAN	0.00195681	Forearm	Buttock	0.00195681	9.82341	141207	92825.3	105216	78638.3	204730	101285	8430.88	928787	544524	675465	1.4894e+06	1.18291e+06	821308	1.55161e+06
Glutathione peroxidase OS=Homo sapiens GN=GPX1 PE=1 SV=1	A0A087WUQ6_HUMAN;Q6NSD4_HUMAN	0.00198581	Forearm	Buttock	0.00198581	1.69183	546262	871996	979014	1.45447e+06	846206	785355	831351	1.36295e+06	1.43448e+06	1.44677e+06	2.37606e+06	1.3397e+06	876832	1.84653e+06
RAB7, member RAS oncogene family, isoform CRA_a OS=Homo sapiens GN=RAB7A PE=2 SV=1	A0A158RFU6_HUMAN;C9IZZ0_HUMAN;C9J592_HUMAN;C9J4V0_HUMAN;C9J4S4_HUMAN	0.00201827	Forearm	Buttock	0.00201827	1.96344	384218	557425	676511	724049	542257	499794	561115	846353	790291	1.1876e+06	1.37734e+06	815258	741385	1.98827e+06
Protein PML OS=Homo sapiens GN=PML PE=1 SV=3	PML_HUMAN;H3BT29_HUMAN;A4VCI9_HUMAN;H3BVD2_HUMAN;B4DV67_HUMAN	0.00203658	Forearm	Buttock	0.00203658	1.85259	643643	690303	748856	1.03105e+06	607271	374898	1.23019e+06	1.65596e+06	1.01621e+06	977339	1.81763e+06	1.33212e+06	1.20719e+06	1.86084e+06
cDNA FLJ60124, highly similar to Mitochondrial dicarboxylate carrier OS=Homo sapiens PE=2 SV=1	B4DLN1_HUMAN	0.00207198	Forearm	Buttock	0.00207198	3.567	35210	50486.6	99202.7	68876.6	12034.1	71031.6	109077	126084	130516	129920	230294	27188.5	153987	792600
Eukaryotic translation initiation factor 3 subunit H OS=Homo sapiens GN=EIF3H PE=1 SV=1	A0A087WZK9_HUMAN;E5RJT0_HUMAN	0.00208809	Forearm	Buttock	0.00208809	2.368	45913.2	36036.9	57775.7	93697.1	57709.8	117804	135541	145566	95515.6	110863	184469	170652	119130	463127
Proteasome subunit alpha type OS=Homo sapiens PE=2 SV=1	A0A140VK44_HUMAN;G3V295_HUMAN;G3V3U4_HUMAN;Q9BZ93_HUMAN;G3V2S7_HUMAN;H0YJC4_HUMAN	0.00216395	Forearm	Buttock	0.00216395	2.09373	484519	397648	505594	1.09759e+06	666913	1.14443e+06	1.63198e+06	1.64114e+06	1.51134e+06	1.29827e+06	1.57263e+06	1.96096e+06	1.47542e+06	2.95326e+06
Histone H2A OS=Homo sapiens PE=2 SV=1	A2RUA4_HUMAN	0.00222368	Buttock	Forearm	0.00222368	17.7146	1.06375e+06	1.56571e+06	801407	202446	1.03322e+06	515050	89562.3	18785.2	21668.3	69076.5	31446.5	39296	50167.9	67120
Zinc finger protein 440 OS=Homo sapiens GN=ZNF440 PE=1 SV=1	ZN440_HUMAN	0.00241281	Buttock	Forearm	0.00241281	14.425	401959	876747	512099	622374	163151	392920	111732	21762.5	6071.61	14124.4	37767.1	45700.5	35590.6	52569.2
ATP synthase subunit d, mitochondrial OS=Homo sapiens GN=ATP5H PE=1 SV=3	ATP5H_HUMAN;A0PJH2_HUMAN	0.00247979	Forearm	Buttock	0.00247979	3.25308	208931	242299	269279	240194	289468	975597	938511	997876	743851	546352	1.22434e+06	823638	1.01961e+06	4.93797e+06
ATP synthase subunit beta, mitochondrial OS=Homo sapiens GN=ATP5B PE=1 SV=3	ATPB_HUMAN;H0YH81_HUMAN;F8W079_HUMAN;H0YI37_HUMAN	0.00252502	Forearm	Buttock	0.00252502	2.34557	1.64797e+07	1.84236e+07	2.65099e+07	2.02064e+07	2.57758e+07	2.26172e+07	2.68467e+07	4.34981e+07	4.02306e+07	3.5776e+07	5.77884e+07	4.50938e+07	3.16665e+07	1.13872e+08
Ubiquitin carboxyl-terminal hydrolase 15 OS=Homo sapiens GN=USP15 PE=1 SV=3	UBP15_HUMAN	0.00258706	Buttock	Forearm	0.00258706	4.32866	95707.1	370808	133021	378748	169779	198676	109996	63405.8	26186.1	37652.9	73453	28642.8	48689.8	58502
Quinone oxidoreductase OS=Homo sapiens GN=CRYZ PE=1 SV=1	QOR_HUMAN	0.00262867	Forearm	Buttock	0.00262867	1.61298	158623	46102	72337.7	289036	120806	96237.9	325759	257504	111300	106954	293666	204392	211823	603001
Beta globin (Fragment) OS=Homo sapiens PE=3 SV=1	B3VL17_HUMAN;Q4TWB7_HUMAN	0.00265393	Forearm	Buttock	0.00265393	2.01184	507283	785455	689032	1.29385e+06	1.32922e+06	599088	828037	1.39604e+06	1.23368e+06	2.07253e+06	1.44371e+06	2.04955e+06	1.7114e+06	2.22846e+06
cDNA FLJ75416, highly similar to Homo sapiens complement factor H (CFH), mRNA OS=Homo sapiens PE=2 SV=1	A8K5T0_HUMAN	0.00268684	Forearm	Buttock	0.00268684	9.87757	52855.8	4360.05	26859.5	27380.9	11772.6	62656.3	12511.5	637366	138466	32862.3	616302	228295	162719	143667
Collagen, type V, alpha 1, isoform CRA_a OS=Homo sapiens GN=COL5A1 PE=4 SV=1	A0A024R8E5_HUMAN;B2ZZ86_HUMAN;Q59EE7_HUMAN;Q96HC0_HUMAN;H7BY82_HUMAN	0.00270068	Forearm	Buttock	0.00270068	2.04521	5.99113e+06	5.84504e+06	7.88547e+06	6.68279e+06	1.2889e+07	7.6147e+06	1.1582e+07	1.60023e+07	1.51786e+07	1.23689e+07	2.05707e+07	1.70859e+07	9.29965e+06	2.91182e+07
VARS OS=Homo sapiens GN=VARS PE=1 SV=1	A0A024RCN6_HUMAN	0.00270455	Forearm	Buttock	0.00270455	2.02689	21792.8	10890.6	5455.33	19805.1	27337.3	21042.6	59114.2	27839.7	33992.2	20258	34939.5	38446.6	41083.9	138765
HBA2 (Fragment) OS=Homo sapiens GN=HBA2 PE=3 SV=1	Q7Z6G4_HUMAN	0.00271513	Buttock	Forearm	0.00271513	6.10749	255501	1.04234e+06	342633	422250	993197	191758	176796	110833	150356	71492.2	21874.4	52338.9	115841	37966.2
cDNA FLJ51598, highly similar to C4b-binding protein alpha chain OS=Homo sapiens PE=2 SV=1	B4E1E1_HUMAN;B4E1D8_HUMAN;A6PVY5_HUMAN	0.00277514	Forearm	Buttock	0.00277514	2.91174	1.90122e+06	3.23254e+06	3.75181e+06	5.06486e+06	2.32011e+06	1.13741e+06	2.93929e+06	8.15002e+06	1.07974e+07	1.1186e+07	8.34978e+06	1.21346e+07	5.44055e+06	3.18743e+06
Heterogeneous nuclear ribonucleoprotein M OS=Homo sapiens GN=HNRNPM PE=1 SV=1	A0A087X0X3_HUMAN;Q6P2D7_HUMAN;M0QZM1_HUMAN;B4DEG4_HUMAN;Q8TCM5_HUMAN	0.00278088	Buttock	Forearm	0.00278088	2.10955	4.42536e+07	2.34612e+07	3.0112e+07	3.02964e+07	5.97171e+07	6.58622e+07	4.05884e+07	1.19866e+07	1.06694e+07	1.01665e+07	1.57839e+07	2.29515e+07	2.44191e+07	4.35267e+07
Calcium uniporter protein, mitochondrial OS=Homo sapiens GN=MCU PE=1 SV=1	MCU_HUMAN	0.00284715	Buttock	Forearm	0.00284715	3.09078	247554	210797	154658	231701	91972.5	212615	623658	57424.4	23703	17613.5	53070.3	60185.5	127186	234444
HSD17B8 OS=Homo sapiens PE=4 SV=1	A0A1U9X7U3_HUMAN	0.0028789	Forearm	Buttock	0.0028789	5.90221	0	0	0	8798.38	0	0.148244	65215.6	5691.49	10855.6	9103.31	53090.1	48151	24116.7	285839
Pre-mRNA-processing factor 19 OS=Homo sapiens GN=PRPF19 PE=1 SV=1	PRP19_HUMAN;F5GY56_HUMAN;F5H2I0_HUMAN;H0YGF3_HUMAN;H0YGZ5_HUMAN	0.00287984	Forearm	Buttock	0.00287984	2.36108	150248	131397	138327	178758	156121	103487	131608	234161	259683	206813	395685	299825	234179	707000
Sulfotransferase family cytosolic 2B member 1 OS=Homo sapiens GN=SULT2B1 PE=1 SV=2	ST2B1_HUMAN	0.00294229	Forearm	Buttock	0.00294229	3.61669	3251.17	2495.09	2078.76	2528.14	9134.79	3930.53	21147.5	7063.58	6409.61	4571.81	12124.5	23340.4	4173.2	103498
Acyl-coenzyme A thioesterase 13 OS=Homo sapiens GN=ACOT13 PE=1 SV=1	ACO13_HUMAN	0.00295854	Buttock	Forearm	0.00295854	37.4037	2.00078e+06	5.35756e+06	1.91172e+06	2.01592e+06	1.90233e+06	1.17656e+06	110333	37183.2	14882.1	38547.6	40043.8	35073	61354.9	159915
Nuclear factor 1 OS=Homo sapiens GN=NFIC PE=1 SV=1	A0A286YEX4_HUMAN	0.00300263	Forearm	Buttock	0.00300263	4.21916	141652	414049	214742	231925	398916	541363	972608	807958	345481	1.35675e+06	1.65346e+06	2.46855e+06	1.47557e+06	4.19216e+06
Dolichyl-diphosphooligosaccharide--protein glycosyltransferase subunit 1 OS=Homo sapiens GN=RPN1 PE=1 SV=1	RPN1_HUMAN;Q96HX3_HUMAN;B4DL99_HUMAN;B7Z4L4_HUMAN;B4DNJ5_HUMAN;F8WF32_HUMAN	0.00316812	Buttock	Forearm	0.00316812	1.76654	3.49211e+06	1.28962e+06	1.46683e+06	3.92003e+06	6.98016e+06	2.66793e+06	8.57983e+06	1.47997e+06	473944	540913	1.21158e+06	2.40437e+06	2.11515e+06	7.84873e+06
Dihydropyrimidinase-related protein 5 OS=Homo sapiens GN=DPYSL5 PE=1 SV=1	DPYL5_HUMAN	0.00326219	Buttock	Forearm	0.00326219	3.20809	118455	76811.7	67248.7	18353.5	94781.1	166350	68467.3	21445.7	32118.6	17722.7	16172.8	23380.9	35674.7	43774.9
Testicular secretory protein Li 7 OS=Homo sapiens PE=2 SV=1	A0A140VK07_HUMAN;Q6DEN2_HUMAN;DPYL3_HUMAN;B4DLZ4_HUMAN;H0YBT4_HUMAN;D6RF19_HUMAN	0.00326446	Forearm	Buttock	0.00326446	1.42406	6.13006e+06	6.3457e+06	8.59132e+06	1.29936e+07	7.11439e+06	1.3578e+07	1.11436e+07	1.25265e+07	1.1835e+07	1.17457e+07	1.66059e+07	1.13514e+07	1.49384e+07	1.4838e+07
Splicing factor 3B subunit 5 OS=Homo sapiens GN=SF3B5 PE=1 SV=1	SF3B5_HUMAN	0.00326537	Forearm	Buttock	0.00326537	1.87726	39443.7	28070.8	50573.3	43796	33049.2	25911.1	49299.9	61276.1	62341.5	47944	90292.5	63220.5	47857.9	134197
Dihydrolipoamide S-succinyltransferase (E2 component of 2-oxo-glutarate complex), isoform CRA_a OS=Homo sapiens GN=DLST PE=4 SV=1	A0A024R6C9_HUMAN;Q6IBS5_HUMAN;Q86SW4_HUMAN;Q86TQ8_HUMAN;B7Z6J1_HUMAN;Q86TW7_HUMAN;G3V5M3_HUMAN;Q16187_HUMAN	0.00330364	Forearm	Buttock	0.00330364	3.33884	626493	516834	1.10259e+06	973907	737100	1.8412e+06	1.08684e+06	1.88541e+06	1.47491e+06	2.44599e+06	4.74738e+06	3.63815e+06	1.77184e+06	7.02411e+06
Fructose-bisphosphate aldolase C OS=Homo sapiens GN=ALDOC PE=1 SV=2	ALDOC_HUMAN;B7Z1N6_HUMAN;A8MVZ9_HUMAN;B7Z3K7_HUMAN;B7Z1Z9_HUMAN;C9J8F3_HUMAN;K7EKH5_HUMAN;B7Z1H6_HUMAN;B7Z1L5_HUMAN	0.00330554	Forearm	Buttock	0.00330554	1.40034	1.37587e+06	1.18614e+06	1.28851e+06	2.31058e+06	1.66803e+06	1.1799e+06	1.82355e+06	2.1753e+06	1.71794e+06	1.31364e+06	2.78743e+06	2.38028e+06	1.56667e+06	3.22802e+06
cDNA FLJ61290, highly similar to Neutral alpha-glucosidase AB OS=Homo sapiens PE=2 SV=1	B4DJ30_HUMAN;A0A024R592_HUMAN;B4DIW2_HUMAN;E9PNH1_HUMAN	0.00344685	Forearm	Buttock	0.00344685	2.47384	572719	499710	524554	1.17863e+06	975271	577891	817294	1.55656e+06	1.04792e+06	1.03551e+06	1.66878e+06	1.38214e+06	1.50823e+06	4.53144e+06
Tropomyosin alpha-1 chain (Fragment) OS=Homo sapiens GN=TPM1 PE=1 SV=1	H0YL42_HUMAN;H0YK20_HUMAN	0.00346779	Buttock	Forearm	0.00346779	36.4428	3.4261e+06	3.69811e+06	2.39921e+06	981547	102323	1.71424e+06	135479	41719.6	83779.6	42327.1	12689.8	37854.1	14197.4	109257
UDP-N-acetylglucosamine--peptide N-acetylglucosaminyltransferase 110 kDa subunit OS=Homo sapiens GN=OGT PE=1 SV=3	OGT1_HUMAN	0.00347301	Buttock	Forearm	0.00347301	2.27774	155339	138602	182132	131621	271490	96184.2	292731	32463.2	147159	49293.7	57247.5	90692.3	39643.5	140236
Fer-1-like protein 5 OS=Homo sapiens GN=FER1L5 PE=2 SV=3	FR1L5_HUMAN	0.00349608	Buttock	Forearm	0.00349608	2.02957	7.64873e+06	2.91861e+06	4.99459e+06	5.33002e+06	7.72462e+06	1.21202e+07	6.87723e+06	2.3393e+06	1.94393e+06	2.03859e+06	1.66059e+06	3.49418e+06	4.94931e+06	7.03424e+06
CCT7 protein OS=Homo sapiens GN=CCT7 PE=2 SV=1	Q6IBT3_HUMAN;B7Z7I4_HUMAN;B7Z1C9_HUMAN;F8WAM2_HUMAN	0.00350088	Forearm	Buttock	0.00350088	2.56984	664954	413977	646104	860170	759326	630626	692609	1.23685e+06	772783	1.25216e+06	1.97334e+06	1.43486e+06	1.01106e+06	4.31437e+06
UPF0235 protein C15orf40 OS=Homo sapiens GN=C15orf40 PE=1 SV=1	H3BQZ5_HUMAN	0.00358441	Buttock	Forearm	0.00358441	4.01191	144034	111562	85610.7	120568	164228	94506.8	111974	11413	3543.09	16809.5	30581.1	42269.5	19781.8	83104.9
Testicular tissue protein Li 70 OS=Homo sapiens PE=2 SV=1	A0A140VJJ6_HUMAN;C9JC84_HUMAN	0.0036054	Forearm	Buttock	0.0036054	2.69074	7.13451e+06	6.83217e+06	9.49167e+06	2.63186e+07	8.65692e+06	1.02029e+07	2.63804e+07	4.61781e+07	1.75837e+07	3.82155e+07	4.11981e+07	5.08383e+07	1.71394e+07	4.45129e+07
cDNA FLJ56293, highly similar to Transmembrane glycoprotein NMB OS=Homo sapiens PE=2 SV=1	B4E3D4_HUMAN;B4DKZ5_HUMAN	0.00361612	Forearm	Buttock	0.00361612	2.07352	638200	419414	437121	882253	863145	650513	1.42539e+06	1.43046e+06	893736	666212	1.80069e+06	793381	1.47764e+06	3.9608e+06
Centrosomal protein of 290 kDa OS=Homo sapiens GN=CEP290 PE=1 SV=2	CE290_HUMAN;A0A0A0MS86_HUMAN	0.00365591	Buttock	Forearm	0.00365591	2.09884	1.27388e+07	1.19142e+07	8.98414e+06	1.27072e+07	2.56238e+07	1.18132e+07	2.31025e+07	3.13017e+06	3.77905e+06	3.19584e+06	3.21537e+06	6.51077e+06	7.98433e+06	2.31097e+07
Fatty acid desaturase 2 OS=Homo sapiens GN=FADS2 PE=1 SV=1	FADS2_HUMAN;B3KNG5_HUMAN;B3KNI9_HUMAN	0.00367195	Forearm	Buttock	0.00367195	9.39712	28928.3	11115	9013.49	22182	177515	88150.3	151746	286634	252300	139070	413953	225981	149703	3.12426e+06
Target of Nesh-SH3 OS=Homo sapiens GN=ABI3BP PE=1 SV=1	D3YTG3_HUMAN;B4DSV9_HUMAN;Q5JPC9_HUMAN;H0YEA0_HUMAN;H7C556_HUMAN	0.00369499	Buttock	Forearm	0.00369499	2.62411	1.46779e+07	1.47035e+07	1.95785e+07	1.00085e+07	1.99725e+07	1.68441e+07	1.51017e+07	3.51045e+06	1.16678e+07	3.39263e+06	4.81508e+06	4.18208e+06	4.20044e+06	1.04883e+07
Alternative protein RCOR1 OS=Homo sapiens GN=RCOR1 PE=4 SV=1	L0R8D2_HUMAN	0.00371514	Forearm	Buttock	0.00371514	2.17521	2.08229e+07	2.39281e+07	2.88265e+07	3.04005e+07	3.56897e+07	6.37033e+07	6.22628e+07	6.82664e+07	7.86235e+07	5.81335e+07	8.04195e+07	7.7195e+07	5.4449e+07	1.60722e+08
Prolyl 3-hydroxylase 1 OS=Homo sapiens GN=P3H1 PE=1 SV=2	P3H1_HUMAN	0.0037482	Forearm	Buttock	0.0037482	4.2327	3710.56	3413.56	2319.44	7670.15	6297.12	7721.25	2393.57	19459	11508.9	13529.8	9784.07	18882.4	23541.5	45198.6
Inosine-5'-monophosphate dehydrogenase 2 (Fragment) OS=Homo sapiens GN=IMPDH2 PE=1 SV=1	H0Y4R1_HUMAN;B7Z1G4_HUMAN;Q6QE17_HUMAN;E7ETK5_HUMAN	0.00381907	Forearm	Buttock	0.00381907	2.57703	135866	130994	168664	248889	133009	314902	285449	633080	257093	486812	402588	395949	336361	1.14176e+06
Transgelin OS=Homo sapiens GN=TAGLN PE=1 SV=4	TAGL_HUMAN;Q53GC9_HUMAN;Q6FI52_HUMAN;H0YCU9_HUMAN;E9PJ32_HUMAN	0.00386442	Buttock	Forearm	0.00386442	2.49452	1.61521e+07	2.18311e+07	2.21869e+07	1.95226e+07	1.27911e+07	2.82983e+07	2.11923e+07	7.0544e+06	7.13501e+06	1.03564e+07	6.60719e+06	5.43669e+06	3.34089e+06	1.69839e+07
Ethylmalonic encephalopathy 1 isoform 2 (Fragment) OS=Homo sapiens GN=ETHE1 PE=2 SV=1	A0A0S2Z580_HUMAN;A0A0S2Z5N8_HUMAN;M0QY80_HUMAN	0.00387079	Forearm	Buttock	0.00387079	2.42552	152629	183428	173086	116479	58968.7	436838	285134	494674	394784	397121	731748	336043	601905	455374
T-complex protein 1 subunit gamma OS=Homo sapiens GN=CCT3 PE=1 SV=4	TCPG_HUMAN;B4DUR8_HUMAN;Q2TU64_HUMAN;Q5SZX6_HUMAN;E9PRC8_HUMAN;Q5SZX9_HUMAN;E9PM09_HUMAN;E9PQ35_HUMAN	0.00402987	Forearm	Buttock	0.00402987	2.20693	1.65753e+06	1.68736e+06	2.15929e+06	2.77559e+06	1.83349e+06	1.97469e+06	1.23406e+06	4.04847e+06	3.55478e+06	3.45546e+06	5.44179e+06	3.62504e+06	2.56574e+06	6.70944e+06
Aminopeptidase B OS=Homo sapiens GN=RNPEP PE=1 SV=2	AMPB_HUMAN	0.00410402	Forearm	Buttock	0.00410402	3.06385	11232.2	1198.24	10638.5	55564.7	11203.7	6526.77	31225.5	33825	15323.8	27758.4	53545.7	55795	39693	164975
cDNA, FLJ92904, highly similar to Homo sapiens casein kinase 2, alpha 1 polypeptide (CSNK2A1), mRNA OS=Homo sapiens PE=2 SV=1	B2R6D7_HUMAN;CSK23_HUMAN	0.00415363	Forearm	Buttock	0.00415363	2.9586	25695.3	34681.7	51323.8	106131	56021.4	132745	217859	263586	229566	259554	284847	285514	160257	364194
Annexin A5 OS=Homo sapiens GN=ANXA5 PE=1 SV=2	ANXA5_HUMAN;E9PHT9_HUMAN;B4DNG6_HUMAN;D6RBE9_HUMAN;D6RBL5_HUMAN;D6RCN3_HUMAN	0.00419512	Forearm	Buttock	0.00419512	1.41181	7.37533e+06	5.10456e+06	5.50548e+06	1.14781e+07	5.81166e+06	1.13482e+07	1.26896e+07	1.04814e+07	9.22462e+06	7.2523e+06	1.2e+07	8.8057e+06	1.3326e+07	2.26486e+07
Serine/threonine-protein phosphatase 2A 65 kDa regulatory subunit A alpha isoform OS=Homo sapiens GN=PPP2R1A PE=1 SV=4	2AAA_HUMAN;C9J9C1_HUMAN;B3KQV6_HUMAN	0.00420561	Forearm	Buttock	0.00420561	3.01397	156860	151293	165987	653551	48577	136065	748074	613832	518614	630667	628641	633024	965266	2.21996e+06
Dolichyl-diphosphooligosaccharide--protein glycosyltransferase 48 kDa subunit OS=Homo sapiens GN=DDOST PE=3 SV=1	A0A024RAD5_HUMAN;U3KQ84_HUMAN	0.00421224	Forearm	Buttock	0.00421224	2.96098	133882	38892.8	89629.5	115391	163095	108977	114584	262102	109324	156716	184880	295087	372616	882804
Lactoylglutathione lyase OS=Homo sapiens GN=GLO1 PE=1 SV=4	LGUL_HUMAN	0.0043021	Forearm	Buttock	0.0043021	2.02882	117924	165412	160439	241646	152740	179845	267618	166733	303209	277947	539085	277601	188354	855372
SARS protein OS=Homo sapiens GN=SARS PE=2 SV=1	Q0VGA5_HUMAN	0.00430637	Forearm	Buttock	0.00430637	2.42541	173849	101269	183733	200271	92111.6	261874	210979	255196	213139	260617	541572	331376	378811	988195
Voltage-dependent anion channel 2, isoform CRA_a OS=Homo sapiens GN=VDAC2 PE=4 SV=1	A0A024QZN9_HUMAN;B4DKM5_HUMAN;Q5JSD1_HUMAN;A2A3S1_HUMAN	0.00430683	Forearm	Buttock	0.00430683	4.45649	125763	66538	110678	280938	240842	77230.8	304918	399123	325128	230712	532451	325986	547692	3.01748e+06
Fibrillin 1 OS=Homo sapiens GN=FBN1 PE=4 SV=1	Q75N89_HUMAN	0.00438008	Buttock	Forearm	0.00438008	16.214	134700	201576	216790	251378	415290	139793	3084.62	4768.08	17602.9	12410.1	11522.2	31403.5	6332.39	0
cDNA, FLJ96587, highly similar to Homo sapiens SUMO-1 activating enzyme subunit 2 (UBA2), mRNA OS=Homo sapiens PE=2 SV=1	B2RDF5_HUMAN	0.00438435	Forearm	Buttock	0.00438435	2.28372	11355.1	9868.52	15314.5	27940.5	9262	26435.8	60042.6	34520.7	17998.6	20547.2	47405.3	38008.7	33758.6	173655
Vimentin OS=Homo sapiens GN=VIM PE=1 SV=4	VIME_HUMAN;B0YJC4_HUMAN;Q53HU8_HUMAN;B3KRK8_HUMAN;B0YJC5_HUMAN;A0A1B0GTT5_HUMAN;A0A1B0GVG8_HUMAN	0.00445281	Forearm	Buttock	0.00445281	1.49546	4.53792e+08	5.77549e+08	5.35582e+08	6.9795e+08	3.93024e+08	4.71681e+08	3.64341e+08	7.52217e+08	6.76588e+08	6.40093e+08	1.11567e+09	6.6251e+08	5.6564e+08	8.12299e+08
cDNA FLJ57430, highly similar to DNA-directed RNA polymerase II 33 kDa polypeptide (EC 2.7.7.6) OS=Homo sapiens PE=2 SV=1	B7Z6D1_HUMAN	0.00454401	Forearm	Buttock	0.00454401	3.37944	2089.2	20191.5	7482.67	17305.5	4848.2	2135.43	22088.7	32077.8	36669	13996.6	68478.3	26416.8	29115.2	50560.5
Uncharacterized protein DKFZp586A1519 (Fragment) OS=Homo sapiens GN=DKFZp586A1519 PE=2 SV=1	Q9Y3V7_HUMAN;B7Z6T9_HUMAN	0.00454575	Buttock	Forearm	0.00454575	3.6089	1.16998e+06	1.09494e+06	1.50993e+06	2.45379e+06	3.25055e+06	980636	1.39563e+06	631504	179496	314598	663724	545452	860697	89587
Erythrocyte membrane protein band 4.1 like 4B variant (Fragment) OS=Homo sapiens PE=2 SV=1	Q59GC2_HUMAN	0.00456281	Buttock	Forearm	0.00456281	95.0581	21109.8	21420.6	15769	10436.9	55592.2	15870.6	1219.73	0	469.242	0	774.307	0	0	244.161
Fructose-bisphosphate aldolase A (Fragment) OS=Homo sapiens GN=ALDOA PE=1 SV=1	H3BPS8_HUMAN	0.00476781	Buttock	Forearm	0.00476781	4.77794	368501	166620	135265	259901	514383	302281	114166	72596.8	13772.2	6401.32	43616.8	31911	63269.5	157955
Collagen alpha-1(XII) chain OS=Homo sapiens GN=COL12A1 PE=1 SV=2	COCA1_HUMAN;A0A087X0A8_HUMAN;H0Y4P7_HUMAN;H0Y5N9_HUMAN;H0Y991_HUMAN	0.00476974	Buttock	Forearm	0.00476974	1.59996	2.82362e+07	1.48137e+07	1.54686e+07	2.76885e+07	1.61069e+07	3.21837e+07	2.2937e+07	1.18378e+07	8.10362e+06	6.06601e+06	1.26554e+07	1.02746e+07	3.17403e+07	1.77214e+07
Ras-related protein Rab-26 (Fragment) OS=Homo sapiens GN=RAB26 PE=1 SV=1	H3BQ97_HUMAN	0.00478261	Buttock	Forearm	0.00478261	18.5203	598495	779045	280062	328600	563233	104478	21692.6	14687.8	43585	11066.7	13247.3	7029.24	19397	35456.1
KIF5B-RET(NM_020630)_K24R11 fusion protein OS=Homo sapiens GN=KIF5B-RET(NM_020630)_K24;R11 PE=2 SV=1	M1VE91_HUMAN;B4DS27_HUMAN	0.00479922	Forearm	Buttock	0.00479922	1.58823	299197	283407	281621	305324	330932	379466	389938	572954	515053	311681	636280	521613	396306	651215
Glyceraldehyde-3-phosphate dehydrogenase (Fragment) OS=Homo sapiens GN=GAPD PE=2 SV=1	Q5ZEY3_HUMAN	0.004848	Buttock	Forearm	0.004848	60.9121	79319.6	54540	39743.7	73710	100553	71234.2	9576.19	5.93907	0	11.811	1506.86	0	2671.33	2841.7
Collagen alpha-1(XIV) chain OS=Homo sapiens GN=COL14A1 PE=1 SV=3	COEA1_HUMAN;A8KAL5_HUMAN;J3QT83_HUMAN;A0A0A0MQT7_HUMAN;Q4G0W3_HUMAN;H0YBB2_HUMAN	0.0049191	Forearm	Buttock	0.0049191	2.38141	3.66243e+06	1.11551e+07	1.38167e+07	8.32722e+06	1.37055e+07	8.66963e+06	7.19328e+06	1.39266e+07	3.22725e+07	3.78627e+07	9.54339e+06	3.58503e+07	9.38925e+06	1.95903e+07
NADH dehydrogenase [ubiquinone] iron-sulfur protein 8, mitochondrial OS=Homo sapiens GN=NDUFS8 PE=1 SV=1	NDUS8_HUMAN;E9PKH6_HUMAN	0.00499954	Forearm	Buttock	0.00499954	3.11982	52927.1	52030.2	67735.8	112120	94217.2	118078	153057	158069	84242.9	165478	290880	211786	131949	985992
Beta-1,3-N-acetylglucosaminyltransferase lunatic fringe OS=Homo sapiens GN=LFNG PE=1 SV=2	LFNG_HUMAN;A0A087X191_HUMAN	0.00500201	Forearm	Buttock	0.00500201	44.9635	1422.59	0	1075.31	2248.36	1779.78	1239.95	0	213954	5290.89	35687.9	24630.8	13605.2	49714.6	6302.68
3-hydroxyisobutyrate dehydrogenase OS=Homo sapiens GN=HIBADH PE=3 SV=1	A0A024RA75_HUMAN;H7BZL2_HUMAN	0.00503819	Forearm	Buttock	0.00503819	2.57811	89288.7	174839	203903	661496	31243.6	235233	726326	803458	698448	629124	856077	383274	595999	1.50523e+06
Carnitine O-palmitoyltransferase 2, mitochondrial OS=Homo sapiens GN=CPT2 PE=1 SV=1	A0A1B0GVF3_HUMAN	0.00511986	Forearm	Buttock	0.00511986	5.95742	53810	58420.6	106497	55836.6	76021.9	27536.1	59663.3	362608	518205	250018	455747	56237.4	199936	765317
Glucose-6-phosphate 1-dehydrogenase (Fragment) OS=Homo sapiens GN=G6PD PE=3 SV=1	Q2Q9B7_HUMAN;B4DYA7_HUMAN;Q0PHS4_HUMAN;Q0PHS6_HUMAN	0.00513117	Buttock	Forearm	0.00513117	11.9638	6.22163e+06	8.65578e+06	6.36508e+06	2.71712e+06	1.38442e+07	2.76544e+06	280434	371917	580384	522697	415185	867713	92806.4	563729
Septin-11 OS=Homo sapiens GN=SEPT11 PE=1 SV=1	D6RER5_HUMAN;D6RDU5_HUMAN;Q96KC0_HUMAN;D6R9Y6_HUMAN;H0Y9G8_HUMAN;Q8NFI1_HUMAN;SEP14_HUMAN	0.00520529	Forearm	Buttock	0.00520529	1.81938	549163	992295	796907	819889	336706	373357	924960	1.16144e+06	1.12702e+06	1.1152e+06	1.50872e+06	1.37043e+06	819481	1.61849e+06
TMSB4X protein (Fragment) OS=Homo sapiens GN=TMSB4X PE=2 SV=1	Q0P5N8_HUMAN	0.00523723	Buttock	Forearm	0.00523723	1.67322	1.4549e+06	1.02685e+06	1.00954e+06	3.43523e+06	1.27174e+06	1.88993e+06	2.06417e+06	793796	524156	713228	1.22006e+06	713395	1.1559e+06	2.14231e+06
5'(3')-deoxyribonucleotidase, cytosolic type OS=Homo sapiens GN=NT5C PE=1 SV=1	J3KSY6_HUMAN;J3KRC4_HUMAN;J3KSX6_HUMAN	0.00534401	Forearm	Buttock	0.00534401	2.65893	52341.4	9957.17	26366.3	119665	35446.9	22364.6	58131.2	127380	102640	73241.8	174988	58074.6	154990	170903
Laminin subunit gamma-2 OS=Homo sapiens GN=LAMC2 PE=1 SV=2	LAMC2_HUMAN;B4DLD1_HUMAN	0.00536852	Forearm	Buttock	0.00536852	2.05642	1.03643e+06	1.07151e+06	1.13502e+06	1.17666e+06	1.1952e+06	1.82202e+06	1.53894e+06	2.15587e+06	3.00502e+06	1.78155e+06	2.23808e+06	3.12355e+06	1.59897e+06	4.55489e+06
Leucine--tRNA ligase, cytoplasmic OS=Homo sapiens GN=LARS PE=1 SV=2	SYLC_HUMAN;B3KXA9_HUMAN	0.00540549	Buttock	Forearm	0.00540549	10.9542	1.03936e+06	1.21955e+06	463912	553818	1.03423e+06	269821	36645	64832.2	54319.9	44480.6	63738.8	93284.2	21427.8	79429.3
cDNA FLJ56352, highly similar to Succinyl-CoA ligase (GDP-forming) subunit alpha, mitochondrial (EC 6.2.1.4) OS=Homo sapiens PE=2 SV=1	B7Z438_HUMAN	0.00554156	Forearm	Buttock	0.00554156	3.66199	94316.2	158169	213336	220912	57862	88811	217422	340182	253658	274482	598209	113469	433197	1.83493e+06
Spectrin beta chain, non-erythrocytic 2 OS=Homo sapiens GN=SPTBN2 PE=1 SV=3	SPTN2_HUMAN;A4QPE4_HUMAN	0.0055562	Buttock	Forearm	0.0055562	7.56186	1.85885e+06	2.72576e+06	1.64363e+06	333403	1.45893e+06	901007	202265	96369.7	386161	105495	156324	104014	114942	243255
cDNA FLJ57133, highly similar to Bifunctional purine biosynthesis protein PURH OS=Homo sapiens PE=2 SV=1	B4DP06_HUMAN	0.00561748	Buttock	Forearm	0.00561748	2.00982	58956.6	88171.1	60668.8	98772.2	71355	169206	226884	34809.9	22659.6	30999	53587.5	55273.7	37391.9	150395
Unconventional myosin-Id OS=Homo sapiens GN=MYO1D PE=1 SV=2	MYO1D_HUMAN;Q8N618_HUMAN	0.00570681	Forearm	Buttock	0.00570681	5.24003	15607.3	2832.26	19230.7	50492.5	3982.96	130692	134796	273702	207523	201588	356248	333085	264398	237467
Apolipoprotein C-III OS=Homo sapiens GN=APOC3 PE=1 SV=1	B0YIW2_HUMAN	0.00571046	Forearm	Buttock	0.00571046	2.3247	9113.87	302339	485734	326694	161447	256500	296023	49592.1	473850	1.22366e+06	404331	866306	434651	820065
UMP-CMP kinase OS=Homo sapiens GN=CMPK1 PE=1 SV=3	KCY_HUMAN;B4DFW6_HUMAN	0.0057375	Forearm	Buttock	0.0057375	2.1224	64991.2	56823.4	87362.3	133354	32124.6	22004.5	144584	129882	91622.6	122864	222082	107871	143392	331023
Cytochrome b-c1 complex subunit 9 OS=Homo sapiens GN=UQCR10 PE=1 SV=3	QCR9_HUMAN	0.00581218	Buttock	Forearm	0.00581218	6.24065	2.36138e+06	2.50143e+06	3.35681e+06	2.64096e+06	6.43231e+06	5.71272e+06	274346	767749	613439	369298	637699	438999	546629	356564
Apolipoprotein C-I, isoform CRA_a OS=Homo sapiens GN=APOC1 PE=4 SV=1	A0A024R0T8_HUMAN;K7EJI9_HUMAN	0.0059534	Forearm	Buttock	0.0059534	2.57045	146124	393875	473471	412661	100691	268980	159009	650463	876675	878350	449677	546551	545985	1.07704e+06
Receptor of activated protein C kinase 1 OS=Homo sapiens GN=RACK1 PE=1 SV=3	RACK1_HUMAN;H0Y8W2_HUMAN;D6RAC2_HUMAN;H0YAM7_HUMAN;D6R9L0_HUMAN;B4DVD2_HUMAN;D6RBD0_HUMAN;H0Y8R5_HUMAN;D6RF23_HUMAN;D6RFZ9_HUMAN;B4E0C3_HUMAN;B4DWC6_HUMAN	0.00599704	Forearm	Buttock	0.00599704	2.14704	259678	115189	260426	296016	511580	161955	958671	716427	501092	500009	874872	773709	1.04801e+06	1.08985e+06
Transcription elongation factor B (SIII), polypeptide 1 (15kDa, elongin C), isoform CRA_a OS=Homo sapiens GN=TCEB1 PE=3 SV=1	A0A024R7Y5_HUMAN;R4GMY8_HUMAN	0.00601188	Forearm	Buttock	0.00601188	1.96157	267442	339238	289126	345019	284434	195649	346738	463577	390343	366912	861225	561999	286367	1.12541e+06
cDNA FLJ56425, highly similar to Very-long-chain specific acyl-CoAdehydrogenase, mitochondrial (EC 1.3.99.-) OS=Homo sapiens PE=2 SV=1	B4DEA8_HUMAN;Q53HR2_HUMAN;B3KPA6_HUMAN;B3KPX1_HUMAN;G3V1M7_HUMAN;K7EQP4_HUMAN;B4DYY0_HUMAN;J3QRJ8_HUMAN;K7EJW8_HUMAN;J3KSR4_HUMAN;K7EMF8_HUMAN	0.00605037	Forearm	Buttock	0.00605037	2.57298	657775	1.20564e+06	999931	1.21415e+06	810472	1.79932e+06	1.37512e+06	3.31558e+06	1.50303e+06	2.53405e+06	2.16432e+06	1.87905e+06	2.54275e+06	6.80564e+06
KIAA0368 OS=Homo sapiens GN=KIAA0368 PE=1 SV=1	J3KN16_HUMAN	0.00607775	Buttock	Forearm	0.00607775	3.70731	2.7007e+06	2.59086e+06	2.65346e+06	3.53991e+06	2.47801e+06	5.59715e+06	1.19698e+06	1.02505e+06	199702	233703	486641	1.34332e+06	1.25189e+06	1.05866e+06
T-complex protein 1 subunit theta (Fragment) OS=Homo sapiens GN=CCT8 PE=1 SV=1	H7C4C8_HUMAN	0.00607922	Buttock	Forearm	0.00607922	36.6148	150048	98635.2	64381.4	73902.8	294558	14069.6	1099.1	3478.32	4831.55	2255.78	1504.63	1991.68	3100.88	1864.84
Ganglioside GM2 activator OS=Homo sapiens GN=GM2A PE=1 SV=4	SAP3_HUMAN	0.00611628	Forearm	Buttock	0.00611628	3.40088	7269	4270.22	20678.5	37913	18273.6	23033	59363.4	25678.1	25165.7	29303	44018.9	51349.3	47753.9	357604
Reticulocalbin-3 (Fragment) OS=Homo sapiens GN=RCN3 PE=1 SV=1	M0QZH0_HUMAN;M0QYB8_HUMAN	0.00617234	Forearm	Buttock	0.00617234	2.39136	64847.6	124996	95421.3	120256	18599.5	445721	243642	412733	452903	279269	288460	202057	446299	581013
Cytochrome c oxidase subunit 5A, mitochondrial OS=Homo sapiens GN=COX5A PE=1 SV=2	COX5A_HUMAN;H3BNX8_HUMAN;H3BRM5_HUMAN	0.00623791	Forearm	Buttock	0.00623791	2.76124	536609	1.27507e+06	1.34725e+06	797406	1.24061e+06	1.17194e+06	1.35428e+06	2.16012e+06	1.57446e+06	2.50869e+06	2.52518e+06	2.89236e+06	1.57688e+06	8.08782e+06
Electron-transfer-flavoprotein alpha polypeptide isoform 1 (Fragment) OS=Homo sapiens GN=ETFA PE=2 SV=1	A0A0S2Z3L0_HUMAN;H0YKF0_HUMAN;H0YK49_HUMAN;H0YL12_HUMAN;H0YNX6_HUMAN;H0YL83_HUMAN;J3KN60_HUMAN	0.00631891	Forearm	Buttock	0.00631891	2.03443	162631	406341	471001	557127	191292	299586	657800	579013	523711	594109	716520	474459	646240	2.05204e+06
Uncharacterized protein DKFZp686O16217 (Fragment) OS=Homo sapiens GN=DKFZp686O16217 PE=2 SV=1	Q6N041_HUMAN	0.00636112	Buttock	Forearm	0.00636112	5.3164	17453.5	10574.5	11378.3	30205.4	940.189	5490.52	12206.4	0	0	0	0	0	1249.44	15349.9
cDNA, FLJ93143, highly similar to Homo sapiens complement component 7 (C7), mRNA OS=Homo sapiens PE=2 SV=1	B2R6W1_HUMAN;B4E3S6_HUMAN;Q05CI3_HUMAN	0.00638723	Forearm	Buttock	0.00638723	3.6545	75893.6	59748.4	80255.5	245857	73968	82801.9	125451	671754	272941	456718	324657	369720	503063	120003
Testicular secretory protein Li 63 OS=Homo sapiens GN=UBE1 PE=2 SV=1	A0A024R1A3_HUMAN;Q5JRR9_HUMAN;B3KUJ2_HUMAN;Q5JRS1_HUMAN;Q712V1_HUMAN	0.00638975	Forearm	Buttock	0.00638975	1.63781	1.34145e+06	1.75907e+06	1.57223e+06	3.48433e+06	1.24149e+06	3.27498e+06	5.8119e+06	3.45323e+06	2.77497e+06	3.11741e+06	4.81052e+06	4.44882e+06	4.70568e+06	6.96506e+06
Endoplasmic reticulum resident protein 29 OS=Homo sapiens GN=HEL-S-107 PE=2 SV=1	V9HW71_HUMAN;F8VY02_HUMAN	0.00657199	Forearm	Buttock	0.00657199	1.75398	1.6006e+06	1.52419e+06	1.71948e+06	2.63034e+06	1.71861e+06	2.34825e+06	3.66611e+06	4.11109e+06	2.15589e+06	3.31228e+06	2.96055e+06	2.99461e+06	2.62524e+06	8.51405e+06
Dynactin subunit 3 OS=Homo sapiens GN=DCTN3 PE=1 SV=1	DCTN3_HUMAN;A0A0A0MRV8_HUMAN	0.00660769	Forearm	Buttock	0.00660769	1.94898	19911.5	44473.2	40989.2	74714.2	42917.9	89136.6	59980.1	57690.1	62586.1	63196	129355	85300	100830	226304
ATP-dependent 6-phosphofructokinase, liver type OS=Homo sapiens GN=PFKL PE=1 SV=6	PFKAL_HUMAN;Q59GI2_HUMAN	0.00662528	Forearm	Buttock	0.00662528	3.22503	117338	196427	193774	242665	41052.9	148816	179911	351808	382896	319222	423478	464090	357038	1.31344e+06
2,4-dienoyl CoA reductase 1, mitochondrial, isoform CRA_b OS=Homo sapiens GN=DECR1 PE=4 SV=1	A0A024R9D7_HUMAN;E5RFV2_HUMAN;E5RJD2_HUMAN;E5RID6_HUMAN;H0YAW3_HUMAN	0.00669184	Forearm	Buttock	0.00669184	3.70147	326399	195115	252948	479738	424592	235564	241545	704664	384209	526537	952128	912250	1.296e+06	3.20422e+06
Mimecan OS=Homo sapiens GN=OGN PE=1 SV=1	MIME_HUMAN;Q7Z532_HUMAN;Q5TBF5_HUMAN	0.00671218	Buttock	Forearm	0.00671218	3.02252	3.74883e+08	1.8111e+08	2.15876e+08	2.26638e+08	6.58144e+08	3.40709e+08	5.73042e+08	5.72713e+07	2.78849e+08	6.89226e+07	8.03837e+07	1.42359e+08	8.11735e+07	1.41458e+08
Laminin subunit alpha-3 OS=Homo sapiens GN=LAMA3 PE=1 SV=1	A0A0A0MSA0_HUMAN;A0A0A0MTS5_HUMAN;Q59HA6_HUMAN;K7EIP4_HUMAN;Q14732_HUMAN	0.00671618	Forearm	Buttock	0.00671618	1.58956	2.524e+06	1.74998e+06	2.21836e+06	2.35308e+06	2.3254e+06	4.20536e+06	4.8263e+06	4.24878e+06	4.45831e+06	3.49854e+06	3.71531e+06	5.37232e+06	3.97639e+06	6.84349e+06
HLA-B associated transcript 5, isoform CRA_b OS=Homo sapiens GN=ABHD16A PE=1 SV=1	A0A0G2JJD3_HUMAN	0.00679644	Buttock	Forearm	0.00679644	22.5868	340515	374986	169958	102571	584610	95281.9	10444.3	8347.35	8772.62	5582.73	11620.5	6100.94	9718.72	24164.4
Ras-related protein Rab-10 OS=Homo sapiens GN=RAB10 PE=1 SV=1	RAB10_HUMAN;Q53T70_HUMAN	0.00683741	Forearm	Buttock	0.00683741	2.94826	1.08101e+06	1.15188e+06	1.24992e+06	1.60357e+06	1.64577e+06	114344	2.76435e+06	3.45134e+06	5.13893e+06	3.10323e+06	4.59207e+06	2.45946e+06	2.43421e+06	7.15604e+06
CDW3/SMU1 OS=Homo sapiens GN=SMU1 PE=2 SV=1	A0MNN4_HUMAN	0.00687876	Forearm	Buttock	0.00687876	30.2608	0	0	0	900.422	0	0	258.099	0	1039.97	768.02	4012.98	4545.19	3404.49	21287.2
HCG1998851, isoform CRA_c OS=Homo sapiens GN=hCG_1998851 PE=4 SV=1	A0A024QZ62_HUMAN	0.0070462	Forearm	Buttock	0.0070462	1.71164	2.0794e+06	3.64594e+06	3.59671e+06	1.17298e+06	752059	4.08352e+06	3.45823e+06	2.31213e+06	1.03279e+07	4.87502e+06	2.62376e+06	1.17205e+06	6.07189e+06	4.77709e+06
Isocitrate dehydrogenase [NADP], mitochondrial OS=Homo sapiens GN=IDH2 PE=1 SV=2	IDHP_HUMAN;B4DSZ6_HUMAN;Q13584_HUMAN;H0YL11_HUMAN;A0A0A0U6N4_HUMAN	0.00704989	Forearm	Buttock	0.00704989	2.07887	847786	496926	636806	1.08831e+06	645871	852682	1.57963e+06	1.15414e+06	681989	1.0886e+06	1.43426e+06	1.42827e+06	1.26385e+06	5.72982e+06
Poliovirus receptor-related 1 (Fragment) OS=Homo sapiens GN=PVRL1 PE=4 SV=1	Q6SYC2_HUMAN	0.00705825	Forearm	Buttock	0.00705825	4.50268	106547	96354.3	81795.1	78127.6	154133	27728.7	35320.2	297871	174398	192838	385617	339870	500041	720943
Peptidyl-prolyl cis-trans isomerase OS=Homo sapiens GN=PPIF PE=3 SV=1	A0A024QZS4_HUMAN	0.00712787	Forearm	Buttock	0.00712787	11.5286	2900.17	296.51	10187.9	2223.7	1427.35	9987.16	7095.11	61394	29941.7	87247.4	119734	60687.5	28685.9	5640.33
Abnormal spindle-like microcephaly-associated protein OS=Homo sapiens GN=ASPM PE=1 SV=2	ASPM_HUMAN	0.00728814	Buttock	Forearm	0.00728814	208.937	833845	869417	377081	15971	6480.18	361825	11668.3	374.585	0	0	0	269.598	825.913	10381.7
FEX1 OS=Homo sapiens PE=2 SV=1	Q0PNF2_HUMAN	0.00731687	Forearm	Buttock	0.00731687	4.57427	7325.57	3135.08	4173.7	13463.8	11533	9161.52	6201.27	19295.5	12370.2	8616.59	19829.7	35110.2	31517.9	124817
DnaJ homolog subfamily C member 3 OS=Homo sapiens GN=DNAJC3 PE=1 SV=1	DNJC3_HUMAN	0.00738408	Forearm	Buttock	0.00738408	4.19842	8388.17	7649.68	5648	917.243	495.657	3837.13	8294.69	18600.2	9108.34	11444.5	17672.6	2067.91	23935.2	65083.9
IQ domain-containing protein N OS=Homo sapiens GN=IQCN PE=1 SV=1	IQCN_HUMAN	0.00739225	Buttock	Forearm	0.00739225	4.57928	71588.4	75962.9	110204	25103.5	45877.6	58391.4	48887.2	7811.52	957.502	5061.11	1947.12	21630.8	3491.96	54314.7
Sarcolemmal membrane-associated protein OS=Homo sapiens GN=SLMAP PE=1 SV=1	SLMAP_HUMAN;B7Z863_HUMAN;B7Z6C7_HUMAN;C9JA20_HUMAN;C9JCH4_HUMAN	0.00745599	Forearm	Buttock	0.00745599	1.63054	122510	189501	274211	155190	79177.8	114804	703050	284537	337416	226052	236537	157925	200792	1.22829e+06
Complement C5 OS=Homo sapiens GN=C5 PE=1 SV=4	CO5_HUMAN	0.00747103	Forearm	Buttock	0.00747103	5.12198	28838.5	18026.9	15212.2	35902.8	77945.2	1709.33	5737.21	233628	124709	125348	102946	90233.3	178349	84016.7
Lupus La protein OS=Homo sapiens GN=SSB PE=1 SV=2	LA_HUMAN;E7ERC4_HUMAN;Q14730_HUMAN;Q9UMH5_HUMAN	0.00751799	Buttock	Forearm	0.00751799	8.32304	2.23378e+06	4.06129e+06	3.32908e+06	1.16069e+06	2.20535e+06	455897	467987	181911	119328	175935	203057	165259	199422	626842
cDNA FLJ55534, highly similar to 4-trimethylaminobutyraldehyde dehydrogenase (EC 1.2.1.47) OS=Homo sapiens PE=2 SV=1	B4DE91_HUMAN;B4DYY1_HUMAN	0.00752346	Forearm	Buttock	0.00752346	2.41729	758832	902682	825806	1.482e+06	1.22959e+06	742164	1.10061e+06	1.5794e+06	1.48656e+06	1.33676e+06	2.40409e+06	1.71708e+06	1.83999e+06	6.65792e+06
Proteasome subunit alpha type OS=Homo sapiens PE=2 SV=1	A0A140VK43_HUMAN;G3V4X5_HUMAN	0.00761819	Forearm	Buttock	0.00761819	3.02516	58997.7	28999.3	26043.1	174248	134642	61214.4	109132	191569	93727	75551.9	179588	190616	171059	892641
Decorin OS=Homo sapiens GN=DCN PE=1 SV=1	PGS2_HUMAN;F8VUF6_HUMAN;F8VX58_HUMAN;A0A024RBG6_HUMAN;F8VNV6_HUMAN;A0A0S2Z3L8_HUMAN;F8VNW0_HUMAN	0.00770172	Buttock	Forearm	0.00770172	4.45769	1.54322e+08	7.90635e+07	9.69454e+07	1.58317e+08	2.89297e+08	7.67744e+07	5.48862e+07	1.73797e+07	1.96846e+07	1.34621e+07	2.70467e+07	1.41794e+07	8.90742e+06	1.03393e+08
Bifunctional glutamate/proline--tRNA ligase OS=Homo sapiens GN=EPRS PE=1 SV=5	SYEP_HUMAN;B4DKX5_HUMAN;B4DP50_HUMAN	0.00771033	Forearm	Buttock	0.00771033	3.77274	71535.5	36793.7	53669	161744	107607	89269	94348.2	206590	112967	163862	312068	252390	105977	1.16625e+06
RNA-binding motif protein, X chromosome (Fragment) OS=Homo sapiens GN=RBMX PE=1 SV=2	H0Y6E7_HUMAN	0.00772227	Forearm	Buttock	0.00772227	2.08532	484373	457893	473830	402225	587195	513306	1.1083e+06	600992	435453	959561	1.37905e+06	1.55542e+06	1.00537e+06	2.46199e+06
cDNA, FLJ94198, highly similar to Homo sapiens carboxypeptidase A3 (mast cell) (CPA3), mRNA OS=Homo sapiens PE=2 SV=1	B2R941_HUMAN;CBPA3_HUMAN	0.00773169	Forearm	Buttock	0.00773169	2.78919	3.07968e+06	781473	1.02588e+06	3.96619e+06	4.03733e+06	1.01318e+06	1.80535e+06	4.3725e+06	1.93326e+06	1.65377e+06	1.26827e+07	6.39593e+06	2.23989e+06	1.45377e+07
Histone H3 OS=Homo sapiens GN=H3F3B PE=2 SV=1	B2R4P9_HUMAN;A0A1X8XL64_HUMAN;H31T_HUMAN;H3C_HUMAN;Q6TXQ4_HUMAN	0.00789667	Forearm	Buttock	0.00789667	5.19179	29710.6	61226	173178	60614.2	105941	57974.8	575025	1.09581e+06	758107	1.17596e+06	702895	83518.7	310486	1.39557e+06
Fibrinogen beta chain OS=Homo sapiens GN=FGB PE=1 SV=2	FIBB_HUMAN;B4E1D3_HUMAN;D3DP13_HUMAN;D6REL8_HUMAN	0.0082217	Forearm	Buttock	0.0082217	2.84557	3.21664e+07	4.12296e+07	4.68239e+07	9.63969e+07	2.4146e+07	7.76937e+07	1.02534e+08	2.00711e+08	1.35051e+08	2.74958e+08	1.55481e+08	1.87257e+08	9.90197e+07	1.45476e+08
Sideroflexin OS=Homo sapiens GN=SFXN3 PE=1 SV=1	A0A0A0MS41_HUMAN	0.00823111	Forearm	Buttock	0.00823111	3.01578	219261	76402.9	205966	99302.2	37588.4	380164	316566	362726	517136	284392	471528	561837	686474	1.14273e+06
Insulin-degrading enzyme OS=Homo sapiens GN=IDE PE=1 SV=4	IDE_HUMAN	0.00824627	Forearm	Buttock	0.00824627	4.62195	0	1195.91	0	562.886	0	212.914	43930.6	6287.41	9920.03	8047.42	16589.7	14381	12031.5	144901
Pre-B-cell colony enhancing factor 1, isoform CRA_a OS=Homo sapiens GN=PBEF1 PE=4 SV=1	A0A024R718_HUMAN;A0A0C4DFS8_HUMAN;Q658Z1_HUMAN	0.00832508	Forearm	Buttock	0.00832508	2.8818	24281.8	13352.9	39905.4	132278	10525.2	122076	189440	159473	93745.1	95838.4	179105	217435	218161	568954
Clathrin heavy chain OS=Homo sapiens GN=CLTC PE=1 SV=1	A0A087WVQ6_HUMAN;J3KS13_HUMAN;J3KSQ2_HUMAN;F5H5N6_HUMAN	0.00846105	Forearm	Buttock	0.00846105	1.84158	2.0417e+06	1.18855e+06	1.69584e+06	3.65675e+06	2.5964e+06	3.06589e+06	2.16903e+06	4.08909e+06	3.50763e+06	2.76986e+06	3.36671e+06	3.49599e+06	6.44483e+06	6.55382e+06
Actin-related protein 2/3 complex subunit 5 OS=Homo sapiens GN=ARPC5 PE=1 SV=3	ARPC5_HUMAN;B1ALC0_HUMAN;B3KTE1_HUMAN;Q6IPM3_HUMAN	0.0085489	Forearm	Buttock	0.0085489	2.11664	265097	248102	311722	884721	272820	126361	496271	421143	622534	713889	718862	620416	513900	1.90331e+06
Chondroitin sulfate proteoglycan 2 (Versican), isoform CRA_c OS=Homo sapiens GN=CSPG2 PE=4 SV=1	A0A024RAL1_HUMAN;D6RGZ6_HUMAN;B7Z3R6_HUMAN	0.00859883	Buttock	Forearm	0.00859883	1.57012	3.26771e+06	4.21379e+06	5.64407e+06	3.77165e+06	5.63611e+06	4.45707e+06	6.10759e+06	3.00328e+06	2.32169e+06	2.96285e+06	2.87981e+06	3.03347e+06	4.23012e+06	2.6487e+06
Serine/arginine-rich splicing factor 7 OS=Homo sapiens GN=SRSF7 PE=1 SV=1	SRSF7_HUMAN	0.00865749	Buttock	Forearm	0.00865749	2.61532	92996.8	114884	68534.9	139997	239770	71566	128008	24679.4	6934.86	13758.6	79447.3	48865.3	7136.54	146387
F-box DNA helicase 1 OS=Homo sapiens GN=FBXO18 PE=1 SV=2	FBH1_HUMAN	0.00869968	Buttock	Forearm	0.00869968	9.85585	4.00527e+06	3.85741e+06	1.54228e+06	1.40325e+06	3.16226e+06	528918	231985	138183	121510	198796	191136	284998	209165	350895
GCT-A10 heavy chain variable region (Fragment) OS=Homo sapiens PE=2 SV=1	A0A120HG46_HUMAN;HV434_HUMAN	0.00875541	Forearm	Buttock	0.00875541	2.1652	12968.3	19520.2	14595.6	108892	16142.8	43423.9	38574.6	96652.9	35654.9	47318.6	94717.7	77744.6	107311	90816.6
Cytochrome c oxidase subunit 7A2, mitochondrial (Fragment) OS=Homo sapiens GN=COX7A2 PE=1 SV=1	D6RGV5_HUMAN;D6R9C3_HUMAN	0.00876677	Forearm	Buttock	0.00876677	2.94243	467687	233005	429351	339821	59843.5	521749	790551	1.16792e+06	631982	746683	669439	1.03098e+06	1.03578e+06	3.07963e+06
Galactokinase OS=Homo sapiens GN=GALK1 PE=1 SV=1	GALK1_HUMAN;Q6ZP37_HUMAN;Q71UH7_HUMAN;B4E1A8_HUMAN;C8CHJ6_HUMAN;K7EII7_HUMAN	0.00898375	Forearm	Buttock	0.00898375	2.40692	143442	217093	355252	477784	259243	325906	189522	530776	523876	401443	897037	428853	619627	1.3358e+06
Pyruvate carboxylase OS=Homo sapiens GN=PC PE=4 SV=1	A0A024R5C5_HUMAN	0.00908115	Forearm	Buttock	0.00908115	2.30606	119814	147361	135967	136785	290935	58563	309178	327788	391064	120695	391865	327748	198945	1.00595e+06
Activating signal cointegrator 1 OS=Homo sapiens GN=TRIP4 PE=1 SV=1	H0YL91_HUMAN	0.00908645	Buttock	Forearm	0.00908645	2.1983	2.72653e+06	430008	1.20503e+06	933574	811097	1.52232e+06	1.76863e+06	584840	77423.9	204243	277813	573888	250161	2.30638e+06
NADH-ubiquinone oxidoreductase 75 kDa subunit, mitochondrial OS=Homo sapiens GN=NDUFS1 PE=1 SV=3	NDUS1_HUMAN;A0A291FIZ5_HUMAN;B4DJ81_HUMAN;C9JPQ5_HUMAN	0.00910439	Forearm	Buttock	0.00910439	3.57675	177961	132436	213376	270319	456019	29166	358944	585628	454714	355638	781962	577324	560094	2.54415e+06
Ribonuclease 4 OS=Homo sapiens GN=RNASE4 PE=1 SV=3	RNAS4_HUMAN	0.00923805	Forearm	Buttock	0.00923805	7.60071	67404	91647.6	65510.9	99191.4	68292.8	134779	207411	1.83332e+06	240566	679319	794708	1.29285e+06	605410	134539
Titin OS=Homo sapiens GN=TTN PE=1 SV=4	TITIN_HUMAN	0.00931728	Buttock	Forearm	0.00931728	2.36058	1.5401e+07	1.07904e+07	7.75749e+06	8.5571e+06	2.94706e+07	9.14036e+06	8.83723e+06	4.01138e+06	3.99727e+06	4.9191e+06	3.42618e+06	6.34048e+06	6.07659e+06	9.33575e+06
Selenoprotein F OS=Homo sapiens GN=SELENOF PE=1 SV=1	A0A087X1G7_HUMAN	0.00941031	Forearm	Buttock	0.00941031	1.42841	194615	41703.8	223639	499307	255599	301234	604004	274243	105470	250368	542536	408467	437226	1.01007e+06
Lumican OS=Homo sapiens GN=LUM PE=1 SV=2	LUM_HUMAN;Q53FV4_HUMAN	0.00946077	Buttock	Forearm	0.00946077	1.73136	1.65002e+09	2.26694e+09	2.50655e+09	2.00363e+09	2.40132e+09	2.28568e+09	2.20605e+09	6.25078e+08	2.5981e+09	1.06043e+09	9.23899e+08	1.21435e+09	6.7182e+08	1.75496e+09
cDNA, FLJ92300, Homo sapiens COP9 subunit 6 (MOV34 homolog, 34 kD) (COPS6), mRNA OS=Homo sapiens PE=2 SV=1	B2R514_HUMAN;H7C3T0_HUMAN	0.00964339	Forearm	Buttock	0.00964339	4.0798	49840.2	70291.2	56387.2	119507	140887	8921.63	56593.1	203842	184943	224855	200825	192615	191403	851322
Filamin-A (Fragment) OS=Homo sapiens GN=FLNA PE=1 SV=1	H7C2E7_HUMAN	0.00977425	Buttock	Forearm	0.00977425	14.0239	43898.1	14394.6	21215.9	1893.66	21180.3	33778.9	13821.6	0	3713.51	0	0	864.188	0	6131.42
Melanoma cell adhesion molecule, isoform CRA_a OS=Homo sapiens GN=MCAM PE=4 SV=1	A0A024R3I5_HUMAN;A8K6A6_HUMAN;B2R642_HUMAN;B3KXZ9_HUMAN	0.00982532	Buttock	Forearm	0.00982532	1.49719	6.05261e+06	7.95128e+06	7.96983e+06	6.42085e+06	4.9252e+06	4.57693e+06	3.87589e+06	3.68231e+06	5.34263e+06	3.86079e+06	4.1267e+06	2.56834e+06	4.94172e+06	3.3782e+06
Fibronectin 1, isoform CRA_n OS=Homo sapiens GN=FN1 PE=4 SV=1	A0A024R462_HUMAN;FINC_HUMAN;B7ZLE5_HUMAN;Q6MZM7_HUMAN;Q68CX6_HUMAN;Q59G22_HUMAN;B4DU16_HUMAN;H0Y7Z1_HUMAN;B4DTK1_HUMAN;Q5CZ99_HUMAN;A6YID2_HUMAN;A6YID3_HUMAN;A6YID4_HUMAN;O95617_HUMAN;Q9UQS6_HUMAN;A6YID7_HUMAN;H0Y4K8_HUMAN;Q7L553_HUMAN;Q53S27_HUMAN;O95608_HUMAN;Q14327_HUMAN	0.00985308	Forearm	Buttock	0.00985308	1.55076	9.45586e+06	1.17723e+07	1.22785e+07	8.46648e+06	8.89024e+06	8.81546e+06	6.84332e+06	1.64739e+07	1.41709e+07	1.64621e+07	1.51488e+07	1.76485e+07	8.19746e+06	1.50579e+07
Stomatin, isoform CRA_a OS=Homo sapiens GN=STOM PE=4 SV=1	A0A024R882_HUMAN;B4E310_HUMAN	0.00993861	Forearm	Buttock	0.00993861	2.67404	244436	354358	193749	410872	67916.7	54107.8	222379	586797	381662	710855	508465	509307	502665	939174
Heme binding protein 1, isoform CRA_a OS=Homo sapiens GN=HEBP1 PE=4 SV=1	A0A024RAS8_HUMAN	0.0100528	Forearm	Buttock	0.0100528	21.7633	271.397	257.532	394.423	3539.61	1294.88	0	2757.46	32373.2	6254.39	13304.9	57604.1	20109.1	31954.9	23720.6
Testicular tissue protein Li 96 OS=Homo sapiens PE=2 SV=1	A0A140VJM0_HUMAN	0.0100533	Buttock	Forearm	0.0100533	21.2244	449132	362205	334633	227115	851090	339873	79944.7	1864.12	27.556	28937.8	19073.9	30541.9	10295.9	33832.3
Clathrin heavy chain 2 OS=Homo sapiens GN=CLTCL1 PE=1 SV=2	CLH2_HUMAN;A4FU99_HUMAN	0.0100745	Forearm	Buttock	0.0100745	2.0063	137830	168570	197220	89270.6	133388	105836	222765	360688	275994	212750	361277	281133	368741	255817
Heat shock 70 kDa protein 1B OS=Homo sapiens GN=HSPA1B PE=1 SV=1	A0A0G2JIW1_HUMAN;B4DNT8_HUMAN;Q59EJ3_HUMAN;B4DWK5_HUMAN;B4DFN9_HUMAN;B4DI39_HUMAN;B4E388_HUMAN;B4DVU9_HUMAN;B4E1S9_HUMAN;B3KTT5_HUMAN;B4DNX1_HUMAN;B4E1T6_HUMAN;B4DNV4_HUMAN;Q9UQC1_HUMAN	0.0100905	Forearm	Buttock	0.0100905	1.45569	9.11627e+06	9.40025e+06	1.14791e+07	2.35817e+07	8.58444e+06	1.86754e+07	1.73206e+07	2.06456e+07	1.51432e+07	1.39366e+07	2.67625e+07	1.22959e+07	2.03999e+07	3.3703e+07
Rab GDP dissociation inhibitor beta OS=Homo sapiens GN=GDI2 PE=1 SV=2	GDIB_HUMAN;Q8TB95_HUMAN;Q5SX86_HUMAN;Q5SX87_HUMAN;Q5SX90_HUMAN;B4DH24_HUMAN;Q5SX91_HUMAN	0.0101844	Forearm	Buttock	0.0101844	1.36533	338939	111098	182284	576023	418710	686780	324846	548523	246225	317627	593484	527173	1.0016e+06	368042
Protein-L-isoaspartate O-methyltransferase OS=Homo sapiens GN=PCMT1 PE=1 SV=1	A0A0A0MRJ6_HUMAN;B7Z972_HUMAN;F8WAV5_HUMAN;H7C4X2_HUMAN	0.0102018	Forearm	Buttock	0.0102018	4.67653	77938	123627	395190	554829	41428	1.04741e+06	626811	1.80296e+06	1.1161e+06	2.38252e+06	3.28701e+06	2.1614e+06	712592	1.94613e+06
Microtubule-associated protein 1B, isoform CRA_b OS=Homo sapiens GN=MAP1B PE=4 SV=1	A0A024RAM4_HUMAN;Q5H9P1_HUMAN;A5D6X1_HUMAN	0.0102205	Buttock	Forearm	0.0102205	2.14136	2.63968e+06	1.32665e+06	1.70186e+06	1.52656e+06	2.09721e+06	2.51186e+06	1.102e+06	840519	538815	553052	1.06824e+06	623868	903526	1.49889e+06
Trifunctional enzyme subunit alpha, mitochondrial OS=Homo sapiens GN=HADHA PE=1 SV=2	ECHA_HUMAN;B4DRH6_HUMAN;B4DDZ5_HUMAN;H0YFD6_HUMAN;V9GZL3_HUMAN	0.0102291	Forearm	Buttock	0.0102291	1.47106	2.84251e+06	2.63876e+06	3.51617e+06	4.59602e+06	3.89619e+06	6.66799e+06	9.1018e+06	4.67723e+06	4.99805e+06	4.82476e+06	5.95594e+06	8.26757e+06	5.90524e+06	1.42979e+07
FYVE, RhoGEF and PH domain-containing protein 4 OS=Homo sapiens GN=FGD4 PE=1 SV=1	F8VWL3_HUMAN	0.0103321	Buttock	Forearm	0.0103321	5.14881	399542	332992	280196	202984	643331	314563	367626	1765.77	74383.8	44687.6	44120.4	68266.5	44147.8	216185
Matrilin 2, isoform CRA_b OS=Homo sapiens GN=MATN2 PE=4 SV=1	A0A024R9B9_HUMAN;H0YBU5_HUMAN;Q8N2G3_HUMAN;H0YBN2_HUMAN;H0YBD5_HUMAN	0.0103339	Forearm	Buttock	0.0103339	2.53234	630731	309956	542758	129403	26323	127541	172565	885360	594114	579317	837731	226926	434392	1.35308e+06
Dopamine receptor interacting protein 4 OS=Homo sapiens GN=DRIP4 PE=2 SV=1	Q4W4Y1_HUMAN;F8WDK9_HUMAN;C9IZF9_HUMAN	0.010398	Forearm	Buttock	0.010398	2.04913	62331.3	41035.1	25737.8	120109	93414	57320.6	161438	111328	70171.4	52446.5	124748	107126	112235	572299
Hydrocephalus-inducing protein homolog OS=Homo sapiens GN=HYDIN PE=1 SV=3	HYDIN_HUMAN	0.0104508	Forearm	Buttock	0.0104508	2.19998	139778	88699.5	131749	238256	161512	169419	350314	378288	120611	237151	195216	554485	479884	849748
Proteasome subunit alpha type-4 OS=Homo sapiens GN=PSMA4 PE=1 SV=1	PSA4_HUMAN;B2RDG0_HUMAN;H0YN18_HUMAN;H0YL69_HUMAN;H0YKT8_HUMAN;H0YKS0_HUMAN;H0YLC2_HUMAN	0.0106265	Forearm	Buttock	0.0106265	1.97034	301683	162461	175594	610202	331021	358717	367542	452309	383881	354011	549956	620102	638598	1.54716e+06
Acyl-coenzyme A thioesterase 9, mitochondrial OS=Homo sapiens GN=ACOT9 PE=1 SV=2	ACOT9_HUMAN	0.010644	Forearm	Buttock	0.010644	1.96891	17343.9	15813.4	25386	42264.2	38566.1	56967.4	57008.5	22943.9	46187.9	33140.8	100622	46710.6	74066.1	175152
LIM and SH3 protein 1, isoform CRA_b OS=Homo sapiens GN=LASP1 PE=4 SV=1	A0A024R1S8_HUMAN	0.0106707	Forearm	Buttock	0.0106707	2.90416	23278.6	74869.5	58793.3	112346	4192.12	34981.3	27678.2	144726	88543.6	76141.4	198660	15436.6	169530	283163
40S ribosomal protein S12 OS=Homo sapiens GN=RPS12 PE=1 SV=3	RS12_HUMAN	0.0107917	Forearm	Buttock	0.0107917	1.74606	1.03259e+06	1.87865e+06	3.12039e+06	2.79064e+06	1.42357e+06	2.37909e+06	1.30681e+06	3.10027e+06	4.19101e+06	3.70454e+06	6.12567e+06	2.92947e+06	2.15859e+06	2.11603e+06
Barrier to autointegration factor 1, isoform CRA_a OS=Homo sapiens GN=BANF1 PE=4 SV=1	A0A024R5H0_HUMAN;B2R4V4_HUMAN	0.0108149	Forearm	Buttock	0.0108149	2.61603	2.24007e+06	2.85612e+06	3.91113e+06	4.03647e+06	1.26113e+06	2.71995e+06	2.73046e+06	7.21242e+06	7.96233e+06	6.77236e+06	1.00102e+07	1.08676e+07	2.45896e+06	6.3966e+06
cDNA FLJ55280, highly similar to Heat shock 70 kDa protein 12B OS=Homo sapiens PE=2 SV=1	B4DLR4_HUMAN	0.010913	Buttock	Forearm	0.010913	3.60115	1.28677e+07	7.02962e+06	8.0174e+06	6.46809e+06	1.62728e+07	5.73465e+06	2.76842e+06	1.76233e+06	3.14177e+06	1.9738e+06	2.11224e+06	1.61015e+06	1.6839e+06	4.14353e+06
SRA stem-loop-interacting RNA-binding protein, mitochondrial (Fragment) OS=Homo sapiens GN=SLIRP PE=1 SV=1	H0YJ40_HUMAN	0.0109754	Forearm	Buttock	0.0109754	1.96481	71296.7	38717.1	91559.6	84842.1	60853.5	91540.9	152730	107527	109036	87510.5	121755	112510	141316	482606
Integrin alpha-V OS=Homo sapiens GN=ITGAV PE=1 SV=2	ITAV_HUMAN	0.0110148	Forearm	Buttock	0.0110148	3.62643	1239.37	2651.71	17694.2	5092.8	11693.3	15325.8	14438.4	1775.5	39497.1	38272.4	52599.4	42726.4	19777	52440.8
Actin-related protein 2/3 complex subunit 3 OS=Homo sapiens PE=2 SV=1	B2R4D5_HUMAN;B4DM63_HUMAN;C9JZD1_HUMAN	0.0110373	Forearm	Buttock	0.0110373	2.80828	255738	184062	165718	398163	299851	353020	737976	604268	319798	327431	361956	748493	570281	3.79229e+06
Tripartite motif-containing protein 65 (Fragment) OS=Homo sapiens GN=TRIM65 PE=1 SV=1	H0YG27_HUMAN	0.0110671	Buttock	Forearm	0.0110671	9.67685	109416	66840.8	193992	62559	181045	21906.6	200896	9.28763	11625.8	2122.39	702.919	1871.21	4616.61	65511.4
Fibrinogen alpha chain OS=Homo sapiens GN=FGA PE=1 SV=2	FIBA_HUMAN;A0A0S2Z3E8_HUMAN;A0A087WUA0_HUMAN;A0A0S2Z3M3_HUMAN;A0A0S2Z3P3_HUMAN;Q8WW76_HUMAN;Q86Z09_HUMAN	0.0110921	Forearm	Buttock	0.0110921	2.03869	2.68554e+07	2.72163e+07	2.46497e+07	5.5907e+07	2.98194e+07	2.60728e+07	4.05798e+07	7.49474e+07	3.83363e+07	9.08038e+07	4.38428e+07	6.86354e+07	5.19922e+07	1.02585e+08
F-box only protein 50 OS=Homo sapiens GN=NCCRP1 PE=1 SV=1	FBX50_HUMAN	0.0111558	Forearm	Buttock	0.0111558	5.23726	66038.6	235473	95873	265045	33918.6	94194.2	479776	327511	255356	230747	346537	342427	298456	4.85195e+06
Kallikrein 14, isoform CRA_a OS=Homo sapiens GN=KLK14 PE=3 SV=1	A0A024R4M6_HUMAN	0.011169	Forearm	Buttock	0.011169	15.5548	110711	20125.2	8026.46	10923.4	14731.4	9860.35	14299.7	910849	5521.72	583293	266228	166175	650631	352145
Myosin, heavy polypeptide 11, smooth muscle, isoform CRA_a OS=Homo sapiens GN=MYH11 PE=3 SV=1	A0A024QZJ4_HUMAN;B1PS43_HUMAN;O14794_HUMAN;Q66K75_HUMAN;Q16086_HUMAN;Q68D89_HUMAN;Q4G140_HUMAN;A8CLL2_HUMAN	0.0112397	Buttock	Forearm	0.0112397	1.58745	598135	473021	544549	345265	302821	954393	1.72929e+06	417075	201101	265263	273321	273260	316575	1.37002e+06
S100A10 protein (Fragment) OS=Homo sapiens GN=S100A10 PE=2 SV=1	Q6FGE5_HUMAN;D3DV26_HUMAN	0.0112489	Forearm	Buttock	0.0112489	1.5985	2.22537e+07	1.71415e+07	2.16214e+07	4.76072e+07	2.56118e+07	5.71942e+07	3.59895e+07	5.0978e+07	4.88705e+07	3.72592e+07	5.47408e+07	5.90396e+07	5.3282e+07	5.93602e+07
Prolow-density lipoprotein receptor-related protein 1 OS=Homo sapiens GN=LRP1 PE=1 SV=2	LRP1_HUMAN;Q59FG2_HUMAN;H0YJI8_HUMAN;Q6LBN5_HUMAN;Q6PJ72_HUMAN	0.011318	Forearm	Buttock	0.011318	1.76269	6.43638e+06	6.58356e+06	6.83965e+06	7.98323e+06	1.32082e+07	1.00726e+07	7.39095e+06	1.41875e+07	1.48147e+07	1.12938e+07	1.95634e+07	1.69926e+07	8.20407e+06	1.80868e+07
Latent-transforming growth factor beta-binding protein 2 OS=Homo sapiens GN=LTBP2 PE=1 SV=3	LTBP2_HUMAN	0.01133	Forearm	Buttock	0.01133	15.6787	8940.54	0	0	0	0	444.762	4080.37	82152.6	1281.36	10003	38120.8	1032.87	77592.2	941.553
cDNA FLJ46581 fis, clone THYMU3043200, highly similar to Splicing factor 3A subunit 3 OS=Homo sapiens PE=2 SV=1	B3KY12_HUMAN	0.0113749	Forearm	Buttock	0.0113749	4.16391	10879.4	33043.4	14498.1	24031	22379.3	12141.4	21178.1	29951.4	29498.5	58016.6	99306	39631.2	35319.4	283524
Glutamate dehydrogenase OS=Homo sapiens PE=2 SV=1	B4E0N9_HUMAN	0.011459	Buttock	Forearm	0.011459	2.76708	4.33998e+06	198785	543645	1.4553e+06	6.19312e+06	862302	2.08652e+06	637436	74467.8	111841	547963	1.86042e+06	1.13599e+06	1.29837e+06
Tubulin alpha-4A chain OS=Homo sapiens GN=TUBA4A PE=1 SV=1	TBA4A_HUMAN;C9JEV8_HUMAN;C9JDL2_HUMAN	0.0114662	Forearm	Buttock	0.0114662	2.83305	410907	286251	232600	380165	293534	327430	172171	738453	468410	564236	801653	721652	568797	2.09486e+06
ATP-dependent 6-phosphofructokinase, platelet type OS=Homo sapiens GN=PFKP PE=1 SV=2	PFKAP_HUMAN;B1APP8_HUMAN;O14943_HUMAN;H0Y3Y3_HUMAN	0.0115002	Forearm	Buttock	0.0115002	1.70776	199741	193605	176386	281470	249033	89251.9	335121	200209	301250	279304	438613	295715	239709	848862
Neuroblast differentiation-associated protein AHNAK OS=Homo sapiens GN=AHNAK PE=1 SV=2	AHNK_HUMAN;B4DTV0_HUMAN;Q8N274_HUMAN;E9PJC6_HUMAN	0.011526	Forearm	Buttock	0.011526	1.42228	8.06058e+07	7.53825e+07	7.66612e+07	1.27373e+08	7.24486e+07	1.18098e+08	9.23983e+07	1.19485e+08	1.11714e+08	8.8903e+07	1.66628e+08	9.4806e+07	1.24007e+08	2.08938e+08
Cystatin-B OS=Homo sapiens GN=CSTB PE=1 SV=2	CYTB_HUMAN;A0A1W2PQG6_HUMAN;A0A1W2PS52_HUMAN	0.0115288	Forearm	Buttock	0.0115288	1.43358	4.00397e+06	3.71603e+06	3.22375e+06	7.50174e+06	2.81505e+06	2.79422e+06	5.27036e+06	6.38307e+06	4.09324e+06	3.85047e+06	9.55066e+06	3.00369e+06	4.63719e+06	1.05216e+07
Exosome RNA helicase MTR4 OS=Homo sapiens GN=MTREX PE=1 SV=3	MTREX_HUMAN	0.0115758	Forearm	Buttock	0.0115758	2.43292	258424	88249.3	280066	310989	243880	289467	848113	1.05934e+06	598703	564522	1.05154e+06	1.12599e+06	689194	553121
Hypoxanthine phosphoribosyltransferase OS=Homo sapiens PE=2 SV=1	A0A140VJL3_HUMAN	0.0116767	Buttock	Forearm	0.0116767	2.61053	212378	93076.7	95871.5	183820	70003.7	174408	170601	60143.2	18990.6	60097.5	37890	82504.6	99974.9	23523.9
Tubulin-specific chaperone A OS=Homo sapiens GN=TBCA PE=1 SV=3	TBCA_HUMAN	0.0117524	Forearm	Buttock	0.0117524	1.66571	476238	574869	1.16122e+06	332950	649928	894450	2.42699e+06	733788	1.69567e+06	1.24661e+06	1.33087e+06	1.25795e+06	1.47449e+06	3.11548e+06
V-type proton ATPase catalytic subunit A OS=Homo sapiens GN=ATP6V1A PE=1 SV=2	VATA_HUMAN;C9JA17_HUMAN;B7Z2V6_HUMAN	0.0117598	Forearm	Buttock	0.0117598	1.91882	87328.9	52815.6	73155.7	191348	172546	215711	277978	202825	70675.3	129707	243052	230574	255973	922027
Tubulin beta-6 chain OS=Homo sapiens GN=TUBB6 PE=1 SV=1	TBB6_HUMAN;B4DP54_HUMAN;B3KS31_HUMAN;K7ESM5_HUMAN;B4E386_HUMAN;K7EL29_HUMAN;K7EJ64_HUMAN;K7ES63_HUMAN	0.0117891	Forearm	Buttock	0.0117891	2.10643	15622.6	95097.9	118512	44076.8	44810.9	71214.8	244709	86660.8	119503	119965	162682	112823	121607	612331
Protein S100 (Fragment) OS=Homo sapiens GN=S100A6 PE=1 SV=1	R4GN98_HUMAN;B2R577_HUMAN	0.0118397	Forearm	Buttock	0.0118397	2.16358	764896	416076	1.08982e+06	6.68695e+06	1.96394e+06	718530	1.11e+06	3.18653e+06	1.50662e+06	1.79098e+06	6.52093e+06	4.23139e+06	1.30096e+06	9.04869e+06
Aspartyl/asparaginyl beta-hydroxylase OS=Homo sapiens GN=ASPH PE=1 SV=3	ASPH_HUMAN	0.0118546	Buttock	Forearm	0.0118546	1.74336	107971	103310	65416.9	215576	193324	241368	221802	104067	27233.8	45545.9	74749.7	110001	187476	109866
Asporin OS=Homo sapiens GN=ASPN PE=1 SV=2	ASPN_HUMAN;B4E2Z7_HUMAN	0.0119237	Buttock	Forearm	0.0119237	2.64325	2.01266e+07	1.69649e+07	3.8172e+07	1.61175e+07	2.54725e+07	3.95122e+07	2.71663e+07	4.30313e+06	3.96174e+07	5.43012e+06	4.28173e+06	5.2659e+06	6.0628e+06	4.4733e+06
Delta(3,5)-Delta(2,4)-dienoyl-CoA isomerase, mitochondrial OS=Homo sapiens GN=ECH1 PE=1 SV=2	ECH1_HUMAN;B4DVS4_HUMAN	0.0119935	Forearm	Buttock	0.0119935	6.73317	124511	101421	123501	256398	101692	13451.7	225272	396273	303188	370745	385833	214299	421759	4.27915e+06
U1 small nuclear ribonucleoprotein A (Fragment) OS=Homo sapiens GN=SNRPA PE=1 SV=1	M0R268_HUMAN	0.0120597	Buttock	Forearm	0.0120597	6.2848	26006.2	18841.2	16607.3	27345.3	8348.11	18167.7	25761.2	0	1305.08	0	0	0	14300	6842.26
Vacuolar protein sorting-associated protein 29 OS=Homo sapiens GN=DKFZp667O202 PE=3 SV=1	Q5JPE4_HUMAN	0.0120625	Forearm	Buttock	0.0120625	1.75372	230143	288084	235823	350101	258485	128818	654090	446002	399145	212406	506359	432600	403113	1.36307e+06
cDNA FLJ39539 fis, clone PUAEN2008228, highly similar to Platelet glycoprotein 4 OS=Homo sapiens PE=2 SV=1	B3KUB8_HUMAN;B7Z6C3_HUMAN;D9IX65_HUMAN;E7EX47_HUMAN;A0A0G3VQ57_HUMAN;A0A0A1ED81_HUMAN;A0A0G3VPD9_HUMAN;Q9BZN1_HUMAN	0.0120917	Buttock	Forearm	0.0120917	1.74645	374551	511658	604257	965260	476387	1.00821e+06	538740	251793	474408	247878	237137	213446	918502	221499
Syntrophin, beta 2 (Dystrophin-associated protein A1, 59kDa, basic component 2), isoform CRA_a OS=Homo sapiens GN=SNTB2 PE=4 SV=1	A0A024R732_HUMAN;H0YCS0_HUMAN;A0A140TA73_HUMAN	0.0121042	Forearm	Buttock	0.0121042	2.75423	111456	118076	180750	327565	40523.3	460030	148545	427696	290879	363155	458613	505598	593909	1.18011e+06
Coatomer subunit epsilon OS=Homo sapiens GN=COPE PE=1 SV=3	COPE_HUMAN	0.0122183	Buttock	Forearm	0.0122183	6.98464	4.58544e+06	3.59619e+06	1.90573e+06	1.46695e+06	6.83672e+06	867033	365196	315485	377790	188422	494043	431403	367116	635229
Interleukin-27 subunit alpha (Fragment) OS=Homo sapiens GN=IL27 PE=4 SV=8	H3BQY2_HUMAN	0.012268	Forearm	Buttock	0.012268	1.99177	9885.54	19388.1	41277.3	44556.1	95790.2	42340	28381.1	26989.1	99556.3	65983.7	106513	88690.3	59736.2	113449
Serpin peptidase inhibitor, clade H (Heat shock protein 47), member 1, (Collagen binding protein 1), isoform CRA_a OS=Homo sapiens GN=SERPINH1 PE=3 SV=1	A0A024R5K8_HUMAN;A8K259_HUMAN;E9PPV6_HUMAN;E9PR70_HUMAN;E9PKH2_HUMAN;E9PK86_HUMAN;Q9NPA9_HUMAN;E9PIG2_HUMAN	0.0123599	Forearm	Buttock	0.0123599	1.74809	3.60955e+06	2.37526e+06	3.71863e+06	5.04344e+06	3.21733e+06	4.64571e+06	8.67046e+06	6.37694e+06	4.71955e+06	7.98589e+06	4.05463e+06	1.033e+07	7.47918e+06	1.37346e+07
Collagen alpha-1(VI) chain OS=Homo sapiens GN=COL6A1 PE=1 SV=3	CO6A1_HUMAN;A0A087X0S5_HUMAN;B4DRR8_HUMAN;B4DQV1_HUMAN;Q8TBN2_HUMAN;Q05BT9_HUMAN	0.0125689	Forearm	Buttock	0.0125689	1.49352	8.48287e+07	1.30298e+08	1.85755e+08	1.39862e+08	1.22474e+08	1.0119e+08	2.71128e+08	1.31055e+08	3.29402e+08	2.21217e+08	2.11636e+08	2.20828e+08	1.86074e+08	2.46377e+08
rRNA/tRNA 2'-O-methyltransferase fibrillarin-like protein 1 OS=Homo sapiens GN=FBLL1 PE=3 SV=2	FBLL1_HUMAN	0.0126113	Buttock	Forearm	0.0126113	22.0552	36316.2	8421.72	40217.4	6836.03	29456.2	2733.54	27055.1	469.848	0	0	0	1284.78	3260.26	1833.23
cDNA FLJ53698, highly similar to Gelsolin OS=Homo sapiens PE=2 SV=1	B7Z992_HUMAN;B7Z2X4_HUMAN;Q5T0I0_HUMAN;A0A0U1RQL8_HUMAN;Q69YR8_HUMAN	0.0126247	Buttock	Forearm	0.0126247	2.53306	651277	210774	388174	309826	85593.7	588562	706501	110871	27572.6	61340.6	59299.8	108601	89260.8	703983
SPARC OS=Homo sapiens GN=SPARC PE=1 SV=1	SPRC_HUMAN;E5RK62_HUMAN	0.0126269	Forearm	Buttock	0.0126269	1.57354	64581.5	100773	84647.4	103870	94461.4	150146	101419	126018	179698	205739	190225	113325	128837	157473
Latent-transforming growth factor beta-binding protein 1 OS=Homo sapiens GN=LTBP1 PE=1 SV=4	LTBP1_HUMAN;B4DST8_HUMAN;B4DNR7_HUMAN;B4DRF7_HUMAN;C9JDW2_HUMAN;H7BZ76_HUMAN;H7C2H7_HUMAN;H7C4L5_HUMAN	0.0126685	Forearm	Buttock	0.0126685	10.8577	284337	519888	370806	261675	603542	203817	262577	4.91737e+06	632055	1.18674e+06	3.12201e+06	810145	1.56421e+06	1.49839e+07
Solute carrier family 25 (Mitochondrial carrier phosphate carrier), member 3, isoform CRA_a OS=Homo sapiens GN=SLC25A3 PE=2 SV=1	A0A024RBE8_HUMAN	0.0126781	Forearm	Buttock	0.0126781	2.31358	71837.7	30803.8	65901.4	59677.2	113727	60232.8	297961	88184	46755.2	69232.4	128990	196460	248102	842108
Truncated profilaggrin OS=Homo sapiens GN=FLG PE=4 SV=1	I0B0K5_HUMAN;I0B0K3_HUMAN;Q59H78_HUMAN	0.012801	Forearm	Buttock	0.012801	1.56227	206513	452291	130805	180154	202008	202631	360521	264407	520714	258436	507437	290586	221235	647598
Septin-2 OS=Homo sapiens GN=SEPT2 PE=1 SV=1	SEPT2_HUMAN;C9J2Q4_HUMAN;H7C2Y0_HUMAN;H7C310_HUMAN;C9IY94_HUMAN;C9IZU3_HUMAN;B5MD47_HUMAN;C9JZI2_HUMAN;H7C1T1_HUMAN	0.0128543	Forearm	Buttock	0.0128543	1.60386	4.74634e+06	5.04698e+06	4.10869e+06	7.60074e+06	2.97577e+06	9.48934e+06	5.92632e+06	7.4287e+06	9.04092e+06	8.11028e+06	1.01379e+07	8.86529e+06	8.01169e+06	1.23899e+07
Septin-8 OS=Homo sapiens GN=SEPT8 PE=1 SV=4	SEPT8_HUMAN;C9JV02_HUMAN;A0A0A0MRP8_HUMAN	0.0130229	Forearm	Buttock	0.0130229	2.04299	208306	327295	378362	488960	53408.1	368701	764962	682754	779572	640856	1.03819e+06	543868	781687	824409
Cytochrome b-c1 complex subunit Rieske, mitochondrial OS=Homo sapiens GN=UQCRFS1 PE=1 SV=2	UCRI_HUMAN;UCRIL_HUMAN	0.0130311	Forearm	Buttock	0.0130311	1.96747	182551	136451	364151	304700	261672	1.40206e+06	1.31287e+06	839043	606937	893131	1.222e+06	1.50989e+06	1.05525e+06	1.67369e+06
Septin-10 OS=Homo sapiens GN=SEPT10 PE=1 SV=2	SEP10_HUMAN;B7Z371_HUMAN;B7Z277_HUMAN;Q9NSH2_HUMAN;Q9Y3S8_HUMAN;F5GYV2_HUMAN	0.0131491	Forearm	Buttock	0.0131491	2.0397	202776	285692	306565	348378	408586	87047.6	378401	415831	623777	447229	648912	372921	488335	1.11799e+06
Complement component 1, q subcomponent, A chain, isoform CRA_a OS=Homo sapiens GN=C1QA PE=4 SV=1	A0A024RAG6_HUMAN	0.0132503	Forearm	Buttock	0.0132503	3.82785	158259	186954	119169	262483	214940	130684	338710	1.91081e+06	316157	496716	665677	977512	786750	248233
Fibulin-2 OS=Homo sapiens GN=FBLN2 PE=1 SV=2	FBLN2_HUMAN;Q86V58_HUMAN;H7BXL0_HUMAN	0.0133231	Buttock	Forearm	0.0133231	1.87808	9.14578e+06	9.81512e+06	1.35792e+07	2.02913e+07	1.5551e+07	9.38692e+06	1.40883e+07	8.50631e+06	4.58013e+06	7.23274e+06	9.16723e+06	7.89394e+06	8.55474e+06	2.9752e+06
Retinol dehydrogenase 8 OS=Homo sapiens GN=RDH8 PE=3 SV=1	K7ELF7_HUMAN	0.0134715	Buttock	Forearm	0.0134715	2.04744	367209	147218	192009	381784	589469	595383	584330	94593.2	177070	114433	146210	199717	200072	463501
Mesenchymal stromal cell-and fibroblast-expressing Linx paralogue OS=Homo sapiens GN=Meflin PE=2 SV=1	A0A146E5L3_HUMAN;H0YL90_HUMAN	0.0135115	Forearm	Buttock	0.0135115	2.10592	12759.5	50937.1	53969.9	124951	49399.7	205286	68584.8	136314	178530	144373	208111	177781	169870	176735
STEAP family member 3, isoform CRA_b OS=Homo sapiens GN=STEAP3 PE=4 SV=1	A0A024RAD7_HUMAN	0.0135433	Buttock	Forearm	0.0135433	53.3309	276020	127669	114652	58366.7	335661	30402.2	15298.5	2419.1	0	466.976	2924.16	2796.83	1825.33	7532.22
RAP1B, member of RAS oncogene family, isoform CRA_a OS=Homo sapiens GN=RAP1B PE=4 SV=1	A0A024RB87_HUMAN;F5GX62_HUMAN;RP1BL_HUMAN;B7ZAY2_HUMAN;B7ZB78_HUMAN;F5GWU8_HUMAN;F8WBC0_HUMAN	0.0135807	Forearm	Buttock	0.0135807	2.58531	8061.34	129102	130692	112404	914.112	58555.2	16360.4	89769.7	213923	281667	265218	24378.7	85654.8	218521
Unconventional myosin-Ig OS=Homo sapiens GN=MYO1G PE=1 SV=2	MYO1G_HUMAN	0.0136342	Buttock	Forearm	0.0136342	2.84833	475986	736786	305677	433374	545403	216827	256590	81916.8	82055.5	59439.2	127953	119872	114254	457452
Low molecular weight phosphotyrosine protein phosphatase OS=Homo sapiens GN=ACP1 PE=1 SV=3	PPAC_HUMAN	0.0137009	Forearm	Buttock	0.0137009	3.00891	840888	1.01542e+06	995934	854205	87950.7	1.19496e+06	324085	2.06208e+06	2.79165e+06	1.55476e+06	3.1048e+06	1.93111e+06	1.54029e+06	3.00296e+06
Eukaryotic translation initiation factor 3 subunit I OS=Homo sapiens GN=EIF3I PE=1 SV=1	EIF3I_HUMAN;Q9P1D9_HUMAN	0.0137583	Forearm	Buttock	0.0137583	2.33142	255368	240534	440071	606569	343247	265207	411435	301674	475784	557208	1.15175e+06	732143	435362	2.32017e+06
WNT1-inducible-signaling pathway protein 2 OS=Homo sapiens GN=WISP2 PE=1 SV=1	WISP2_HUMAN	0.0138557	Forearm	Buttock	0.0138557	2.71284	1.35083e+07	4.42277e+06	6.51525e+06	1.10966e+07	9.48373e+06	8.30304e+06	5.68711e+06	5.20927e+07	1.06554e+07	2.10425e+07	1.46873e+07	1.94621e+07	3.7724e+07	4.43918e+06
Glucosidase, alpha acid (Pompe disease, glycogen storage disease type II), isoform CRA_a OS=Homo sapiens GN=GAA PE=3 SV=1	A0A024R8Q1_HUMAN	0.0138936	Forearm	Buttock	0.0138936	3.00775	37023.6	18062.9	42583.5	76954.9	11309.2	148470	18626.9	264179	140355	125953	206584	99669.4	70228.3	154862
Peroxiredoxin 3 isoform a (Fragment) OS=Homo sapiens PE=2 SV=1	A4UCS5_HUMAN	0.0139824	Buttock	Forearm	0.0139824	7.03178	66604.1	160309	128205	23479.3	54034.1	1945.47	7972.06	5536.13	8293.71	37005.2	1261.82	1610.47	2087.33	7141.03
cDNA FLJ53713, highly similar to EH-domain-containing protein 2 OS=Homo sapiens PE=2 SV=1	B4DE23_HUMAN	0.0141933	Buttock	Forearm	0.0141933	110.872	735004	1.1022e+06	820573	20981.6	243086	57417.9	3401.82	4349.31	1035.74	516.957	5159.11	1651.06	1928.67	12261.1
Protein S100-A14 OS=Homo sapiens GN=S100A14 PE=1 SV=1	S10AE_HUMAN	0.0143088	Forearm	Buttock	0.0143088	2.16122	742708	1.30988e+06	1.33189e+06	1.44338e+06	705743	2.37465e+06	1.39324e+06	2.35654e+06	2.90738e+06	2.62322e+06	2.60104e+06	2.62738e+06	1.58033e+06	5.4067e+06
Heterogeneous nuclear ribonucleoprotein H OS=Homo sapiens GN=HNRNPH1 PE=1 SV=4	HNRH1_HUMAN;D6RBM0_HUMAN;D6R9T0_HUMAN;E5RGH4_HUMAN;E7EQJ0_HUMAN;H0YAQ2_HUMAN;B4DP51_HUMAN;E7EN40_HUMAN;D6R9D3_HUMAN	0.0143189	Buttock	Forearm	0.0143189	2.15728	1.69887e+06	7.62556e+06	3.54449e+06	5.18203e+06	2.96144e+06	3.15853e+06	2.49729e+06	1.448e+06	1.9637e+06	1.28749e+06	1.77654e+06	1.17323e+06	1.67292e+06	3.04006e+06
MHC class II antigen (Fragment) OS=Homo sapiens GN=HLA-DRB1 PE=3 SV=1	A0A0A0WDY3_HUMAN;A0A0K0KRE1_HUMAN;A0A0U5J4K3_HUMAN;A0A0K0KRD8_HUMAN	0.0143328	Forearm	Buttock	0.0143328	1.47882	13772.9	29798.2	42465	4884.37	2123.72	350173	5657.8	123553	160812	95827.7	15291.9	5001.52	217770	45549.6
Superoxide dismutase (Fragment) OS=Homo sapiens GN=SOD2 PE=1 SV=1	G8JLJ2_HUMAN	0.0143995	Forearm	Buttock	0.0143995	2.0146	809909	841796	1.02708e+06	968546	1.79645e+06	2.38621e+06	1.96167e+06	2.54811e+06	2.59392e+06	2.03673e+06	3.18519e+06	2.77332e+06	1.60843e+06	4.98056e+06
Transforming growth factor beta 1 induced transcript 1, isoform CRA_a OS=Homo sapiens GN=TGFB1I1 PE=4 SV=1	A0A024QZE7_HUMAN	0.0144006	Forearm	Buttock	0.0144006	2.26901	97029.1	35346.2	122409	131963	20849.3	197576	458664	312289	505921	338862	412445	132389	297059	414892
NADH dehydrogenase [ubiquinone] 1 alpha subcomplex subunit 8 OS=Homo sapiens GN=NDUFA8 PE=1 SV=3	NDUA8_HUMAN;B7Z768_HUMAN	0.0144252	Forearm	Buttock	0.0144252	1.79318	245043	135246	210202	190899	75855.8	857162	707949	624365	255498	330993	540429	538876	860519	1.19304e+06
Uncharacterized protein (Fragment) OS=Homo sapiens PE=4 SV=2	A0A096LPI6_HUMAN;A0A096LNH5_HUMAN;A0A096LNJ1_HUMAN	0.0145118	Forearm	Buttock	0.0145118	1.91387	162439	421677	531557	409674	217087	68841.1	231977	480741	511264	550372	697013	346977	219844	1.10432e+06
Prohibitin OS=Homo sapiens GN=PHB PE=1 SV=1	PHB_HUMAN;C9JW96_HUMAN;Q53FV0_HUMAN;C9JZ20_HUMAN;D6RBK0_HUMAN;A8K9G2_HUMAN;Q9BSE8_HUMAN	0.0145864	Forearm	Buttock	0.0145864	2.16012	1.41921e+06	405370	861507	1.49929e+06	515514	1.58776e+06	2.05704e+06	1.6109e+06	1.53347e+06	1.45553e+06	1.84029e+06	1.4146e+06	2.06992e+06	8.103e+06
Apoptosis-inducing factor 1, mitochondrial OS=Homo sapiens GN=AIFM1 PE=1 SV=1	AIFM1_HUMAN;Q5RZ99_HUMAN	0.0147228	Forearm	Buttock	0.0147228	2.34491	49067.2	55029.1	75163.2	175888	37867.8	212624	249342	224549	90146.7	121453	146745	111723	370601	939634
Protein BRICK1 OS=Homo sapiens GN=BRK1 PE=1 SV=1	BRK1_HUMAN	0.0147857	Forearm	Buttock	0.0147857	2.32889	12051.6	6453.8	18979.9	91575.2	23176.2	135306	168007	106674	123630	90283.7	132929	184199	149117	274095
Peroxiredoxin-5, mitochondrial OS=Homo sapiens GN=PRDX5 PE=1 SV=4	PRDX5_HUMAN	0.0152639	Forearm	Buttock	0.0152639	1.85801	937473	1.77287e+06	2.35629e+06	2.70673e+06	433182	1.84433e+06	1.12412e+06	2.0789e+06	2.20678e+06	2.56998e+06	5.70378e+06	1.3464e+06	2.19283e+06	4.66454e+06
G-patch domain and KOW motifs-containing protein OS=Homo sapiens GN=GPKOW PE=1 SV=2	GPKOW_HUMAN	0.015278	Buttock	Forearm	0.015278	2.28877	9.68345e+06	8.50053e+06	1.03196e+07	7.95504e+06	1.44198e+07	5.62626e+06	7.26472e+06	1.93921e+06	2.17724e+06	2.16027e+06	1.97551e+06	3.68428e+06	4.38775e+06	1.15376e+07
Protein S100-A8 OS=Homo sapiens GN=S100A8 PE=1 SV=1	S10A8_HUMAN	0.015314	Forearm	Buttock	0.015314	21.1763	22455.1	6907.95	6351.22	7974.21	0	0	123.79	123054	263195	50736.1	64983.6	50855.6	116987	257971
Thioredoxin-like protein 1 OS=Homo sapiens GN=TXNL1 PE=1 SV=3	TXNL1_HUMAN;K7ER96_HUMAN;B3KT45_HUMAN;K7EML9_HUMAN;K7EKG2_HUMAN	0.0153219	Forearm	Buttock	0.0153219	1.51362	333139	355046	378195	614266	465199	761045	686696	444753	465953	482249	967416	557753	820208	1.70101e+06
Postacrosomal sheath WW domain-binding protein OS=Homo sapiens GN=WBP2NL PE=1 SV=1	F8WCF8_HUMAN	0.0155362	Forearm	Buttock	0.0155362	10.1128	1359.89	1992.03	4965.22	54978.7	0	15875.6	43156.6	150269	88008.1	100027	311099	37213.5	176854	373613
Peroxiredoxin-1 OS=Homo sapiens GN=PRDX1 PE=1 SV=1	PRDX1_HUMAN;A0A0A0MSI0_HUMAN;B2R4P2_HUMAN;A0A0A0MRQ5_HUMAN	0.01559	Forearm	Buttock	0.01559	1.5021	1.83387e+07	2.17615e+07	2.50125e+07	2.93607e+07	2.05029e+07	3.1421e+07	3.87996e+07	3.29581e+07	3.34627e+07	3.08717e+07	6.56819e+07	4.14302e+07	2.99348e+07	4.3844e+07
Actin-related protein 2/3 complex subunit 1B OS=Homo sapiens GN=ARPC1B PE=1 SV=3	ARC1B_HUMAN;C9J4Z7_HUMAN;C9JTT6_HUMAN	0.0156435	Forearm	Buttock	0.0156435	1.90611	28710.4	166186	109357	110344	42999.1	154920	159013	157667	300216	163713	223432	89438.9	134714	401438
Fumarate hydratase isoform 1 (Fragment) OS=Homo sapiens GN=FH PE=2 SV=1	A0A0S2Z4C3_HUMAN;A0A0S2Z3X6_HUMAN;A0A0S2Z3S9_HUMAN	0.0156799	Forearm	Buttock	0.0156799	1.97594	346264	207969	271243	543778	397021	804293	860976	560704	303011	415523	725123	624449	888916	3.26281e+06
Dynein light chain 1, axonemal OS=Homo sapiens GN=DNAL1 PE=1 SV=1	DNAL1_HUMAN	0.0157046	Forearm	Buttock	0.0157046	2.46496	17412.6	9848.9	4864.24	298262	59491	65572.7	11968.5	194991	61658.3	134977	134040	222312	200856	203337
Abl interactor 1 OS=Homo sapiens GN=ABI1 PE=1 SV=1	A0A0A0MRT6_HUMAN	0.0157262	Forearm	Buttock	0.0157262	4.45034	868.299	24664	25464.6	17339.1	11637.3	46245.1	25758.8	48471.7	85208.7	79449.1	130559	21721.5	50777.2	260162
Lysine--tRNA ligase OS=Homo sapiens GN=KARS PE=1 SV=3	SYK_HUMAN;Q6ZTI3_HUMAN	0.0157774	Forearm	Buttock	0.0157774	3.16607	5511.45	2886.32	16850.1	24140.9	32513.4	14393.6	23849.8	21782.4	13435	14652.7	42184.3	61920.3	26222.5	200192
Annexin A1 OS=Homo sapiens GN=ANXA1 PE=1 SV=2	ANXA1_HUMAN;B5BU38_HUMAN;Q5T3N1_HUMAN;B4DL19_HUMAN;Q5T3N0_HUMAN;Q05BR2_HUMAN	0.015876	Forearm	Buttock	0.015876	1.35593	1.92113e+07	2.20634e+07	2.43249e+07	4.52993e+07	1.80237e+07	4.06874e+07	3.1991e+07	4.0553e+07	3.10814e+07	3.04268e+07	4.73833e+07	2.99571e+07	4.07467e+07	5.32097e+07
Collagen alpha-1(VII) chain OS=Homo sapiens GN=COL7A1 PE=1 SV=2	CO7A1_HUMAN;Q59F16_HUMAN;C9JBL3_HUMAN	0.0161655	Forearm	Buttock	0.0161655	1.94692	6.1767e+06	6.22102e+06	7.12816e+06	8.38036e+06	6.50355e+06	5.19758e+06	3.30991e+06	1.00037e+07	1.59808e+07	7.40209e+06	1.26998e+07	8.58386e+06	1.20639e+07	1.68224e+07
Potassium channel tetramerisation domain containing 12 OS=Homo sapiens GN=KCTD12 PE=2 SV=1	A0A140VJM4_HUMAN	0.0161838	Forearm	Buttock	0.0161838	1.70722	386925	470856	378475	840213	1.28842e+06	1.45812e+06	1.58144e+06	1.48304e+06	988432	935158	1.10765e+06	1.37806e+06	1.56096e+06	3.48048e+06
Metalloproteinase inhibitor 3 OS=Homo sapiens GN=TIMP3 PE=1 SV=2	TIMP3_HUMAN	0.0162396	Forearm	Buttock	0.0162396	4.06154	173026	138594	78458.8	91271.9	126893	8206.01	324080	854340	221870	272022	618960	405903	731263	715637
Serine/arginine-rich splicing factor 1 OS=Homo sapiens GN=SRSF1 PE=1 SV=2	SRSF1_HUMAN;A8K1L8_HUMAN;B7Z570_HUMAN;J3KSW7_HUMAN	0.0163243	Forearm	Buttock	0.0163243	1.81464	211439	313596	331233	389033	288260	529305	387529	648154	659329	588730	1.03857e+06	626081	412382	473327
Non-specific lipid-transfer protein OS=Homo sapiens GN=SCP2 PE=1 SV=2	NLTP_HUMAN;E9PLD1_HUMAN;B4E0J3_HUMAN;H0YCB0_HUMAN;H0YD06_HUMAN	0.016452	Forearm	Buttock	0.016452	3.26404	511624	513468	713680	852339	536229	58083.9	315943	1.02552e+06	1.05203e+06	1.08171e+06	1.76058e+06	1.0515e+06	732075	4.72519e+06
Lectin, galactoside-binding, soluble, 1 (Fragment) OS=Homo sapiens GN=LGALS1 PE=2 SV=1	A0A0B6XK00_HUMAN	0.0165198	Buttock	Forearm	0.0165198	4.05409	32604.2	41217.9	39109.6	34152.3	98135	8621.36	34393.7	9314.68	11437.6	7465.81	14696.4	13676.7	13242.7	1263.06
Spectrin beta chain OS=Homo sapiens GN=SPTBN1 PE=2 SV=1	B2ZZ89_HUMAN;D6W5C0_HUMAN;A0A087WUZ3_HUMAN;K9MS24_HUMAN;F8W6C1_HUMAN;Q53RC4_HUMAN;Q8WYB3_HUMAN	0.01656	Forearm	Buttock	0.01656	1.39954	1.60914e+07	1.84087e+07	1.81359e+07	3.03997e+07	2.13208e+07	2.91316e+07	2.8413e+07	2.65974e+07	2.60937e+07	2.35342e+07	2.79469e+07	2.86882e+07	3.46319e+07	5.90943e+07
U6 snRNA-associated Sm-like protein LSm4 OS=Homo sapiens GN=LSM4 PE=1 SV=1	U3KQK1_HUMAN	0.0166102	Buttock	Forearm	0.0166102	2.42624	339227	655200	436313	601062	318428	240153	144391	52782.2	165735	357934	81494.2	134747	317005	17468.3
Perilipin-1 OS=Homo sapiens GN=PLIN1 PE=1 SV=2	PLIN1_HUMAN;H0YM16_HUMAN	0.016637	Buttock	Forearm	0.016637	1.73335	2.28055e+06	4.64825e+06	3.43869e+06	5.66866e+06	1.92819e+06	5.70094e+06	2.42083e+06	2.66789e+06	1.40514e+06	1.57997e+06	1.87681e+06	763050	5.93362e+06	823035
cDNA FLJ55635, highly similar to pre-mRNA-splicing factorATP-dependent RNA helicase DHX15 (EC 3.6.1.-) OS=Homo sapiens PE=2 SV=1	B4E0S6_HUMAN	0.0167724	Forearm	Buttock	0.0167724	2.77004	15129.4	2726.53	18432.2	56312	13350.1	60584.7	30863.1	17402	27522.4	55744.4	69434.4	91988.3	86922.7	197787
Prefoldin subunit 1 OS=Homo sapiens GN=PFDN1 PE=1 SV=2	PFD1_HUMAN	0.0168693	Forearm	Buttock	0.0168693	1.73005	135676	123307	121931	202284	68650.4	141101	136523	215895	154889	130406	284002	176472	193175	453199
Splicing factor 3a, subunit 1, 120kDa, isoform CRA_a OS=Homo sapiens GN=SF3A1 PE=4 SV=1	A0A024R1K8_HUMAN	0.016924	Buttock	Forearm	0.016924	1.78179	499772	459548	312080	288320	348213	661669	467232	191138	179459	269023	228850	167962	186855	481090
Chaperonin containing TCP1, subunit 6A (Zeta 1), isoform CRA_a OS=Homo sapiens GN=CCT6A PE=3 SV=1	A0A024RDL1_HUMAN	0.0169939	Forearm	Buttock	0.0169939	2.53183	420090	612242	859039	881181	308824	65146.4	228786	857805	774146	1.18531e+06	1.53439e+06	981702	376627	2.83572e+06
14-3-3 protein zeta/delta OS=Homo sapiens GN=YWHAZ PE=1 SV=1	1433Z_HUMAN;E7EX29_HUMAN;B0AZS6_HUMAN;E7ESK7_HUMAN;B7Z2E6_HUMAN;E5RIR4_HUMAN;E5RGE1_HUMAN;Q2F831_HUMAN;Q6LD62_HUMAN	0.0170268	Forearm	Buttock	0.0170268	1.38066	6.18372e+06	7.83627e+06	6.37485e+06	2.02124e+07	7.07625e+06	1.1397e+07	1.56601e+07	1.12827e+07	9.69212e+06	9.09871e+06	1.7461e+07	1.47406e+07	1.46901e+07	2.62263e+07
Tubulin beta-2A chain OS=Homo sapiens GN=TUBB2A PE=1 SV=1	TBB2A_HUMAN;A0A024QZU2_HUMAN;Q9UGA2_HUMAN;A5D906_HUMAN;A1L195_HUMAN	0.0171056	Forearm	Buttock	0.0171056	2.4152	16243.9	178346	219488	121325	106986	155797	586473	282761	276042	307042	790915	354144	335840	997485
Kallikrein 7 (Chymotryptic, stratum corneum), isoform CRA_b OS=Homo sapiens GN=KLK7 PE=3 SV=1	A0A024R4H6_HUMAN	0.0171464	Forearm	Buttock	0.0171464	10.0288	0	11103.8	2031.73	1495.1	6477.38	0	391.337	30271.7	27355.2	18385.6	53916	26822.1	1099.94	57763.3
Calmodulin-like protein 5 OS=Homo sapiens GN=CALML5 PE=1 SV=2	CALL5_HUMAN;Q53H37_HUMAN	0.0171781	Buttock	Forearm	0.0171781	2.72012	1.68857e+06	1.52979e+06	1.65047e+06	1.05156e+06	722569	4.65461e+06	906073	523080	388444	792791	711464	567603	651555	851499
Netrin-1 OS=Homo sapiens GN=NTN1 PE=1 SV=2	NET1_HUMAN	0.0173233	Forearm	Buttock	0.0173233	231.662	0	0	299.281	0	535.224	0	0	132590	1126.26	3171.9	706.452	2171.97	53556.6	0
Toll-interacting protein OS=Homo sapiens GN=TOLLIP PE=1 SV=1	TOLIP_HUMAN;B3KR28_HUMAN	0.0174259	Forearm	Buttock	0.0174259	2.03187	44991	43616.6	49024.8	96191.2	52626	149748	108771	100086	118620	75400.5	172869	118070	104583	417677
Testicular secretory protein Li 65 OS=Homo sapiens PE=2 SV=1	A0A140VK65_HUMAN;H0YC04_HUMAN;B4DFM5_HUMAN;E5RGH6_HUMAN	0.0174382	Forearm	Buttock	0.0174382	1.98938	48808.4	169638	209825	184521	163806	241544	190277	169315	261503	298375	458344	162226	308032	746212
Coronin (Fragment) OS=Homo sapiens PE=2 SV=1	Q53G58_HUMAN;H0YHL7_HUMAN	0.0176185	Buttock	Forearm	0.0176185	2.13329	756920	244105	311654	687387	1.27523e+06	687919	542622	223302	176069	212729	289895	254934	355695	599525
Heat shock 70 kDa protein 12A OS=Homo sapiens GN=HSPA12A PE=1 SV=1	A0A1B0GTF3_HUMAN	0.0176867	Buttock	Forearm	0.0176867	5.42304	520906	390626	351685	307095	978359	86655.8	168108	57153.5	9835.01	23855.7	61598.8	56628.1	89939.4	217939
NHP2-like protein 1 OS=Homo sapiens GN=SNU13 PE=1 SV=3	NH2L1_HUMAN	0.0177804	Forearm	Buttock	0.0177804	1.67154	102351	233753	211386	463404	334583	349513	319273	380172	403505	400845	711721	293668	450752	726260
14-3-3 protein theta OS=Homo sapiens GN=YWHAQ PE=1 SV=1	1433T_HUMAN;B4DMT8_HUMAN;E9PG15_HUMAN;B4DY04_HUMAN;Q53RR5_HUMAN;Q3YBA8_HUMAN	0.0178511	Forearm	Buttock	0.0178511	1.43947	269991	270527	294476	1.66638e+06	292266	412418	876214	772947	470802	546885	1.26414e+06	706131	1.02392e+06	1.09149e+06
Casein kinase II subunit beta OS=Homo sapiens GN=CSNK2B PE=1 SV=1	A0A0G2JM12_HUMAN	0.0178733	Forearm	Buttock	0.0178733	1.52362	130824	75568	116246	134065	197863	133552	187859	149627	208909	170892	267409	232751	141131	316297
Biotin--protein ligase OS=Homo sapiens GN=HLCS PE=1 SV=1	BPL1_HUMAN	0.0178903	Buttock	Forearm	0.0178903	7.77069	1.27667e+06	4.96797e+06	1.37914e+06	4.01645e+06	3.56259e+06	1.06912e+06	263297	129078	47147	447305	60366.2	747996	447729	248277
Alpha-internexin OS=Homo sapiens GN=INA PE=1 SV=2	AINX_HUMAN	0.017901	Buttock	Forearm	0.017901	2.20847	88936.9	59128.5	45054.1	73138.4	142516	62263.1	67669.7	26241.8	5539.89	8650.73	19173.9	33002.7	46227.1	105092
Leucine--tRNA ligase, cytoplasmic OS=Homo sapiens GN=LARS PE=1 SV=1	A0A087WXY1_HUMAN	0.0179242	Forearm	Buttock	0.0179242	1.8271	582497	605547	607380	830821	493512	1.50123e+06	1.48511e+06	1.679e+06	881564	1.47975e+06	1.08074e+06	1.44576e+06	1.15867e+06	3.43099e+06
Protein S100 OS=Homo sapiens GN=HEL-S-43 PE=2 SV=1	V9HWH9_HUMAN;B2R5H0_HUMAN	0.0180061	Forearm	Buttock	0.0180061	4.27955	193516	100882	308348	108336	31109.3	242549	421989	1.12826e+06	405592	1.47674e+06	1.22936e+06	872035	711553	196638
Adenine phosphoribosyltransferase OS=Homo sapiens GN=APRT PE=1 SV=2	APT_HUMAN;H3BQZ9_HUMAN;H3BQF1_HUMAN	0.0181463	Forearm	Buttock	0.0181463	2.46996	138047	82561.4	89096.7	109235	131777	14239.7	162909	137689	104287	161026	341119	258353	113161	682168
WD repeat-containing protein 1 OS=Homo sapiens GN=WDR1 PE=1 SV=4	WDR1_HUMAN;B3KXN4_HUMAN;D6RD66_HUMAN;B4DY05_HUMAN;B4DS71_HUMAN;Q9BZT4_HUMAN	0.0182376	Forearm	Buttock	0.0182376	1.75962	1.44383e+06	2.74335e+06	3.25668e+06	1.88864e+06	799180	4.24114e+06	2.79675e+06	3.16774e+06	3.85368e+06	3.85899e+06	4.94613e+06	3.03219e+06	3.70777e+06	7.64551e+06
Fatty acid-binding protein, epidermal OS=Homo sapiens GN=FABP5 PE=1 SV=3	FABP5_HUMAN;I6L8B7_HUMAN;FB5L3_HUMAN	0.0182456	Forearm	Buttock	0.0182456	1.35444	1.51471e+06	3.08919e+06	3.13225e+06	3.80765e+06	1.96826e+06	2.94412e+06	1.28282e+06	2.72428e+06	3.62143e+06	3.271e+06	6.60487e+06	2.58943e+06	3.90522e+06	1.31024e+06
Phosphoserine aminotransferase OS=Homo sapiens GN=PSAT1 PE=3 SV=1	A0A024R222_HUMAN	0.0183747	Forearm	Buttock	0.0183747	2.49021	1531.41	0	1616.19	19167.7	5058.98	6096.55	27445.4	6135.13	0	3070.44	18258.5	24164.6	12489.5	87576.1
von Willebrand factor A domain containing 1, isoform CRA_c OS=Homo sapiens GN=VWA1 PE=4 SV=1	A0A024R091_HUMAN;J3QLP3_HUMAN;J3QRR0_HUMAN;A0A024R0E4_HUMAN	0.0185439	Forearm	Buttock	0.0185439	2.01603	832705	549798	1.17112e+06	1.26959e+06	585904	1.69015e+06	2.27778e+06	2.48489e+06	2.16741e+06	1.70041e+06	1.56359e+06	1.79285e+06	1.37773e+06	5.80146e+06
Signal recognition particle 9 kDa protein OS=Homo sapiens GN=SRP9 PE=1 SV=2	SRP09_HUMAN;Q8WVW9_HUMAN;A0A024R3P3_HUMAN	0.0185473	Forearm	Buttock	0.0185473	2.02252	350411	611743	764028	462346	144536	781967	779621	1.08432e+06	1.60582e+06	1.15996e+06	1.44888e+06	929637	795667	852733
Actin-related protein 2/3 complex subunit 2 OS=Homo sapiens GN=ARPC2 PE=1 SV=1	ARPC2_HUMAN;A0A024R408_HUMAN;C9JTV5_HUMAN;G5E9S7_HUMAN;H7C3F9_HUMAN	0.0185734	Forearm	Buttock	0.0185734	2.57066	234824	154801	270501	542094	211824	107124	146843	543694	642494	489955	630850	209008	489043	1.28284e+06
Epoxide hydrolase 1 OS=Homo sapiens GN=EPHX1 PE=1 SV=1	HYEP_HUMAN;B1AQP8_HUMAN	0.0185938	Forearm	Buttock	0.0185938	1.84304	39749.5	72721.1	51498	329447	27158.1	605132	288279	250229	237939	177219	299123	272396	615159	753967
Rab GDP dissociation inhibitor alpha OS=Homo sapiens GN=GDI1 PE=1 SV=2	GDIA_HUMAN;B4E070_HUMAN	0.0187196	Forearm	Buttock	0.0187196	1.53895	106923	33302.3	48355.7	345791	18834.1	146754	72037.8	226495	65397.5	108487	209134	70839.4	313230	194482
Apolipoprotein C-II isoform 1 OS=Homo sapiens GN=APOC4-APOC2 PE=1 SV=1	A0A024R0T9_HUMAN	0.0188161	Forearm	Buttock	0.0188161	2.28264	66836.7	135755	198363	172546	101507	114155	31442.9	93238.5	259748	462942	216218	519140	132958	188902
Ribosomal protein L5 OS=Homo sapiens GN=RPL5 PE=2 SV=1	A2RUM7_HUMAN;Q59GX9_HUMAN;Q5T7N0_HUMAN;Q9BUV4_HUMAN	0.0190588	Forearm	Buttock	0.0190588	1.80254	378714	505043	702723	1.14357e+06	349225	542071	654930	625515	540302	1.08957e+06	1.64571e+06	1.04222e+06	598210	2.16664e+06
Thymidine phosphorylase OS=Homo sapiens GN=TYMP PE=1 SV=2	TYPH_HUMAN;A0A0S2Z3P7_HUMAN;A0A1W2PP80_HUMAN	0.0191373	Forearm	Buttock	0.0191373	2.40091	293586	260292	310032	591686	173118	402304	350143	744419	1.40882e+06	527295	540514	347232	498615	1.65006e+06
Annexin A13 OS=Homo sapiens GN=ANXA13 PE=1 SV=3	ANX13_HUMAN	0.0192229	Buttock	Forearm	0.0192229	1.89271	3.15692e+06	821611	1.75076e+06	4.39477e+06	5.55614e+06	7.0055e+06	8.24522e+06	830558	1.01453e+06	1.04689e+06	1.1288e+06	2.50644e+06	3.05882e+06	6.75608e+06
MICOS complex subunit MIC60 (Fragment) OS=Homo sapiens GN=IMMT PE=1 SV=1	H7C463_HUMAN;MIC60_HUMAN;B4DT20_HUMAN;B4E2B5_HUMAN;Q05DN3_HUMAN;A0A087WYS0_HUMAN;D6RAW4_HUMAN	0.0194049	Buttock	Forearm	0.0194049	4.27577	2.37605e+07	1.1867e+07	1.15261e+07	1.03301e+07	3.66104e+07	3.79033e+06	3.22845e+06	2.39819e+06	3.00975e+06	3.32869e+06	2.64643e+06	4.09257e+06	2.34811e+06	5.8241e+06
Peflin OS=Homo sapiens GN=PEF1 PE=1 SV=1	PEF1_HUMAN	0.0194353	Forearm	Buttock	0.0194353	2.17396	9995.19	9523.3	16831.8	52951	15482.7	38375.3	53715.5	34342.6	13200.9	39906.8	57013.7	42941.6	35552.7	205039
HCG2001986, isoform CRA_a OS=Homo sapiens GN=hCG_2001986 PE=4 SV=1	A0A024R5X2_HUMAN;A0A1B0GXB4_HUMAN	0.0195211	Forearm	Buttock	0.0195211	2.37749	71014.6	26838.2	64800.1	104921	96338.2	55348.5	213093	156984	87979.8	57055.3	95735.8	207619	203823	694219
Retroviral-like aspartic protease 1 OS=Homo sapiens GN=ASPRV1 PE=1 SV=1	APRV1_HUMAN	0.0195388	Forearm	Buttock	0.0195388	2.49373	142265	162818	152030	192107	32545.1	477479	263612	484064	476514	488194	862739	390616	266627	579471
Zinc finger protein 185 OS=Homo sapiens GN=ZNF185 PE=1 SV=3	ZN185_HUMAN	0.0195685	Forearm	Buttock	0.0195685	3.42558	135695	198804	155252	208053	112100	30469.5	18005.9	353094	474715	311647	568144	190075	185456	857316
Cytochrome c oxidase subunit VIc, isoform CRA_a OS=Homo sapiens GN=COX6C PE=4 SV=1	A0A024R9B7_HUMAN	0.0196689	Forearm	Buttock	0.0196689	7.12995	8904.7	1917.51	11152.4	23668.1	511.851	4389.87	16638.6	27136.4	8478.67	24862.6	15774.1	13245	17527.4	371988
Lymphatic vessel endothelial hyaluronic acid receptor 1 OS=Homo sapiens GN=LYVE1 PE=1 SV=2	LYVE1_HUMAN	0.0199104	Forearm	Buttock	0.0199104	2.4199	3461.66	4875.27	11422.1	52092.1	12388	648.635	5888.33	30233.2	26298.7	18374.7	54462.1	16825	19324.2	54150.7
Glutamate dehydrogenase 2, mitochondrial OS=Homo sapiens GN=GLUD2 PE=1 SV=2	DHE4_HUMAN;Q9BSD0_HUMAN	0.0200564	Forearm	Buttock	0.0200564	2.38301	128819	127144	139163	123750	294747	147196	76600.9	343872	447112	244449	438547	291337	148272	558598
Ras-related protein R-Ras2 OS=Homo sapiens GN=RRAS2 PE=1 SV=1	RRAS2_HUMAN	0.0202725	Buttock	Forearm	0.0202725	2.74852	638788	276361	575755	364482	157032	373170	401760	112313	19098.1	162332	298092	175847	197643	48802.9
ATP synthase subunit g, mitochondrial OS=Homo sapiens GN=ATP5L PE=1 SV=3	ATP5L_HUMAN	0.0205554	Forearm	Buttock	0.0205554	5.9061	5486.56	2307.51	511.982	31012.2	29125	6074.23	8219.58	42341.3	5898.15	7804.93	22382.1	36157.7	121396	252674
Dynactin subunit 6 OS=Homo sapiens GN=DCTN6 PE=1 SV=1	E5RFU3_HUMAN	0.0205873	Forearm	Buttock	0.0205873	1.67393	6608.2	13849	14677.4	34637.9	6313.55	39434.9	9361.93	19957.9	13061.4	23642.2	51057.8	22788.2	45063.3	33475
Collagen alpha-1(XXVIII) chain OS=Homo sapiens GN=COL28A1 PE=2 SV=2	COSA1_HUMAN	0.020611	Forearm	Buttock	0.020611	2.72181	4.24086e+06	4.14894e+06	4.32162e+06	4.92444e+06	5.03614e+06	658088	1.81335e+06	1.1268e+07	1.86589e+07	9.76182e+06	1.00882e+07	9.64578e+06	7.60139e+06	1.4115e+06
Mitochondrial dynamics protein MID49 (Fragment) OS=Homo sapiens GN=MIEF2 PE=1 SV=1	K7EKV6_HUMAN	0.0210026	Buttock	Forearm	0.0210026	24.0328	28264.4	89495.3	59616.9	76155.7	0	22328.7	9867.04	0	0	0	0	0	7628.73	4260.38
Dynamin-1-like protein OS=Homo sapiens GN=DNM1L PE=1 SV=2	DNM1L_HUMAN	0.021003	Forearm	Buttock	0.021003	14.9979	4668.71	1602.09	0	0	1276.76	0	795.278	10423.7	2150.84	8940.1	16274.1	11859.6	23205	52271.5
Poly(rC)-binding protein 1 OS=Homo sapiens GN=PCBP1 PE=1 SV=2	PCBP1_HUMAN	0.021135	Forearm	Buttock	0.021135	2.06765	594748	406939	891863	2.05724e+06	368328	1.50936e+06	1.13659e+06	1.7861e+06	1.61953e+06	1.76706e+06	3.41859e+06	2.91701e+06	1.63892e+06	1.25416e+06
Cartilage acidic protein 1 OS=Homo sapiens GN=CRTAC1 PE=1 SV=1	A0A0C4DFP6_HUMAN;Q5T4F6_HUMAN	0.021229	Forearm	Buttock	0.021229	2.46896	43063.9	87469.1	70708.3	82320.1	45546.7	17238.2	104040	326218	79126.4	165340	111048	108932	124455	196867
Structural maintenance of chromosomes protein 1A OS=Homo sapiens GN=SMC1A PE=1 SV=2	SMC1A_HUMAN	0.0213646	Forearm	Buttock	0.0213646	2.14006	3.17814e+06	1.78888e+06	2.06908e+06	3.72192e+06	3.58015e+06	1.32383e+06	3.44754e+06	4.54129e+06	3.19921e+06	3.46706e+06	4.61569e+06	5.49809e+06	1.72549e+06	1.78487e+07
NSFL1 cofactor p47 OS=Homo sapiens GN=NSFL1C PE=1 SV=2	NSF1C_HUMAN;Q53FE8_HUMAN;F2Z2K0_HUMAN;Q6ZQU3_HUMAN	0.0213722	Buttock	Forearm	0.0213722	4.70302	3.38075e+06	5.54828e+06	4.53191e+06	2.56445e+06	3.42919e+06	1.06014e+06	455064	434531	490898	647646	972706	346009	506803	1.0602e+06
Deoxyribose-phosphate aldolase OS=Homo sapiens GN=DERA PE=1 SV=2	DEOC_HUMAN	0.0215235	Forearm	Buttock	0.0215235	5.06678	2903.04	8176.96	5186.38	26129.5	1605.54	25356.2	19009.7	96884.6	26581.6	41294.3	62401.8	121426	83936.6	15212.8
Acyl-CoA dehydrogenase C-4 to C-12 straight chain isoform 1 (Fragment) OS=Homo sapiens GN=ACADM PE=2 SV=1	A0A0S2Z366_HUMAN;B4DVB1_HUMAN;A0A0S2Z3A5_HUMAN;B4DJE7_HUMAN;E9PJM9_HUMAN;E9PRX4_HUMAN;H0YDT5_HUMAN	0.0219132	Forearm	Buttock	0.0219132	4.32496	304692	281677	346515	469597	254750	991104	1.34764e+06	633347	571874	756065	823323	589834	892372	1.30156e+07
HCG40889, isoform CRA_b OS=Homo sapiens GN=hCG_40889 PE=4 SV=1	A0A024R962_HUMAN;A0A024R984_HUMAN;A0A0D9SG88_HUMAN;Q5TFM2_HUMAN;Q14006_HUMAN;U5TZG9_HUMAN;W5U1X0_HUMAN	0.0220145	Forearm	Buttock	0.0220145	3.50171	55908.9	182279	431450	364872	82222.5	6018.61	190553	655672	1.0698e+06	1.03783e+06	665417	843113	213782	113201
RuvB-like 1 OS=Homo sapiens GN=RUVBL1 PE=1 SV=1	RUVB1_HUMAN;B3KRS7_HUMAN;H7C4G5_HUMAN	0.0220597	Forearm	Buttock	0.0220597	1.85983	762869	475827	864731	828519	230603	729057	1.25379e+06	1.13332e+06	917213	894793	1.34282e+06	1.48144e+06	1.18103e+06	2.61894e+06
Anoctamin (Fragment) OS=Homo sapiens GN=ANO7 PE=3 SV=8	H7C220_HUMAN	0.0220615	Forearm	Buttock	0.0220615	1.51629	79971.8	55286.9	89334.2	114977	59302.4	137539	113173	187376	58801.8	89929	151781	126323	169032	201716
rRNA 2'-O-methyltransferase fibrillarin (Fragment) OS=Homo sapiens GN=FBL PE=1 SV=1	M0QXL5_HUMAN	0.0221029	Buttock	Forearm	0.0221029	40.4351	165112	592690	371817	334610	685099	17631.8	1309.26	2449.59	29395.1	213.098	5577.84	1625.65	1285.19	13077
Matrix-remodeling-associated protein 5 OS=Homo sapiens GN=MXRA5 PE=1 SV=3	MXRA5_HUMAN	0.0221181	Forearm	Buttock	0.0221181	4.40974	175023	194163	169171	153051	325502	1.20478e+06	544125	1.43742e+06	98345.7	1.32677e+06	1.45496e+06	2.7539e+06	1.19458e+06	3.93056e+06
HCG1985580, isoform CRA_c OS=Homo sapiens GN=PDCD6 PE=1 SV=1	A0A024QZ42_HUMAN	0.0223689	Forearm	Buttock	0.0223689	2.45664	35487.8	93336.1	107044	217711	7728.73	26925.2	35473.5	169558	121482	124552	225715	42538.1	136135	466576
Heterogeneous nuclear ribonucleoprotein H2 OS=Homo sapiens GN=HNRNPH2 PE=1 SV=1	HNRH2_HUMAN;B4DFK9_HUMAN;B4DP00_HUMAN	0.0224027	Forearm	Buttock	0.0224027	3.07988	19652.5	87065.2	126179	102757	46342.1	17579.4	3367.35	42288.1	118401	188061	501432	137134	101718	151980
Prefoldin subunit 5 OS=Homo sapiens GN=PFDN5 PE=1 SV=1	H3BMQ1_HUMAN	0.0224417	Forearm	Buttock	0.0224417	1.49854	63080.1	56553.4	57928.4	78556	35382.7	51984	85998.8	81095.9	65952.5	68179.3	79046.7	70101.9	75947.6	203274
Peptidylprolyl isomerase OS=Homo sapiens GN=FKBP10 PE=4 SV=1	A0A024R1W3_HUMAN;Q8NAG5_HUMAN	0.0225248	Forearm	Buttock	0.0225248	2.23653	19030.4	12264.6	32947.9	66772.1	31998.9	404731	143311	196277	221013	198127	90378.6	197239	220963	466301
Nucleobindin 2, isoform CRA_b OS=Homo sapiens GN=NUCB2 PE=1 SV=1	A0A087WSV8_HUMAN;A0A097EV82_HUMAN	0.0228214	Buttock	Forearm	0.0228214	3.70833	412963	481878	295403	255355	72318.7	141298	110940	48816.9	28159.9	25226.2	56142.2	41004.9	46302.9	231693
Insulin-like growth factor binding protein 5, isoform CRA_a OS=Homo sapiens GN=IGFBP5 PE=4 SV=1	A0A024R433_HUMAN	0.0230142	Forearm	Buttock	0.0230142	3.45567	4770.69	22815.6	15697.9	9043.95	24664.4	5910.19	23706.7	112327	39676.9	26641.9	43899.2	23296.9	59166.3	63398.8
6-phosphogluconolactonase, isoform CRA_b OS=Homo sapiens GN=HEL-S-304 PE=2 SV=1	A0A0K0K1K7_HUMAN;M0R1L2_HUMAN;M0R0U3_HUMAN	0.0231066	Forearm	Buttock	0.0231066	2.2232	26402.8	15311.1	20499.5	270937	17993.5	77052.6	40608	74981.5	54368.3	62476.1	172277	81551.8	111833	484761
KIF26A variant protein (Fragment) OS=Homo sapiens PE=2 SV=1	B0I1R4_HUMAN	0.0233785	Buttock	Forearm	0.0233785	1.8725	413819	283736	507865	195724	244549	339778	361304	126083	78446.1	229317	294400	183315	156754	184966
Ras-related protein Rab-14 OS=Homo sapiens GN=RAB14 PE=1 SV=4	RAB14_HUMAN	0.0234166	Buttock	Forearm	0.0234166	8.99748	6.52959e+06	7.46004e+06	5.93377e+06	2.27544e+06	1.72376e+07	569767	262997	656297	671403	464404	888859	868608	258424	667617
Interleukin enhancer binding factor 3, 90kDa, isoform CRA_d OS=Homo sapiens GN=ILF3 PE=4 SV=1	A0A024R7C7_HUMAN;B4DFG4_HUMAN;B4DDF3_HUMAN;Q59GP7_HUMAN;K7EJ09_HUMAN;K7EQR9_HUMAN	0.0236477	Buttock	Forearm	0.0236477	3.12392	3.11181e+06	5.43064e+06	2.95825e+06	3.08764e+06	4.94999e+06	3.03888e+06	734046	775579	843210	847158	1.43717e+06	1.09567e+06	639155	1.82424e+06
Zinc finger protein DZIP1L OS=Homo sapiens GN=DZIP1L PE=1 SV=2	DZI1L_HUMAN	0.0237335	Buttock	Forearm	0.0237335	3.80182	59282.8	92673.8	66607.9	150853	20888.2	96607.5	38253.2	19529.6	1421.25	20244.4	39512	24009.4	22269.1	11149.6
Uncharacterized protein OS=Homo sapiens GN=FLJ10154 PE=4 SV=1	A0A024RDW4_HUMAN	0.0238028	Buttock	Forearm	0.0238028	1.28378	365618	223119	243013	290819	418249	459353	488888	231588	130014	150819	234267	247333	288809	656015
T-complex protein 1 subunit epsilon OS=Homo sapiens GN=CCT5 PE=1 SV=1	TCPE_HUMAN;B4DDU6_HUMAN;B4DXI1_HUMAN;B4DYC8_HUMAN;B4DE30_HUMAN;Q96GI1_HUMAN;Q9HB74_HUMAN;D6RIZ7_HUMAN	0.0238817	Forearm	Buttock	0.0238817	4.08045	1.43811e+07	1.1732e+07	1.54141e+07	1.76163e+07	237350	7.88106e+06	3.68991e+07	6.41838e+07	8.25486e+07	4.27469e+07	8.53607e+07	6.32871e+07	3.39547e+07	5.29417e+07
Complement component C6 OS=Homo sapiens GN=C6 PE=1 SV=3	CO6_HUMAN	0.0238995	Forearm	Buttock	0.0238995	1.72497	24546.8	73024.4	59591.6	69849.5	68048.9	33775.5	100927	131589	96967	118469	116784	121462	63123.9	92932.7
Myosin light chain kinase, smooth muscle OS=Homo sapiens GN=MYLK PE=1 SV=4	MYLK_HUMAN;D6R9C2_HUMAN;Q05B97_HUMAN;Q6ZNP1_HUMAN	0.0239951	Buttock	Forearm	0.0239951	2.43189	2.03552e+06	2.59382e+06	2.93442e+06	2.40211e+06	671477	6.31638e+06	2.97332e+06	1.16176e+06	672224	1.61708e+06	1.12836e+06	1.00728e+06	1.16167e+06	1.4457e+06
CD5 antigen-like OS=Homo sapiens GN=CD5L PE=1 SV=1	CD5L_HUMAN	0.0240282	Forearm	Buttock	0.0240282	1.52563	669030	932710	728871	2.78445e+06	2.84802e+06	2.46736e+06	431894	2.1897e+06	1.22486e+06	1.43346e+06	3.82939e+06	4.34986e+06	3.12196e+06	422651
GTP:AMP phosphotransferase AK3, mitochondrial OS=Homo sapiens GN=AK3 PE=1 SV=4	KAD3_HUMAN;B3KWD9_HUMAN	0.0241027	Forearm	Buttock	0.0241027	3.00818	258053	78621.7	120331	581913	207564	270631	260797	438087	179554	203969	519829	449633	834831	2.72238e+06
Family with sequence similarity 62 (C2 domain containing), member A, isoform CRA_a OS=Homo sapiens GN=FAM62A PE=4 SV=1	A0A024RB16_HUMAN;F8VZB1_HUMAN	0.0241799	Buttock	Forearm	0.0241799	1.84007	425929	124677	151938	570626	284648	422597	525495	250476	22861.6	78375.8	77776.4	210666	334551	387147
MS-A1 light chain variable region (Fragment) OS=Homo sapiens PE=2 SV=1	A0A109PSY4_HUMAN	0.024197	Forearm	Buttock	0.024197	1.60988	127421	232962	159369	1.10725e+06	227939	37487.8	604007	392201	416498	314291	775325	379535	237366	1.50375e+06
ATP synthase-coupling factor 6, mitochondrial OS=Homo sapiens GN=ATP5J PE=1 SV=1	ATP5J_HUMAN;Q6NZ59_HUMAN;A8MUH2_HUMAN	0.0242541	Forearm	Buttock	0.0242541	2.17373	2.15037e+06	2.87398e+06	2.78443e+06	2.8796e+06	2.97523e+06	1.2605e+06	1.81905e+06	3.94394e+06	3.72798e+06	3.2165e+06	6.1138e+06	3.62317e+06	3.71985e+06	1.20498e+07
Tubulin beta-4A chain OS=Homo sapiens GN=TUBB4A PE=1 SV=2	TBB4A_HUMAN;B4DE77_HUMAN;B4DJ43_HUMAN;B4DFH6_HUMAN;M0R278_HUMAN;M0QX14_HUMAN;M0R1I1_HUMAN	0.0243853	Forearm	Buttock	0.0243853	7.57163	0	2001.2	22113.5	582.236	0	5498.77	23252	58802.6	38723.4	28380.6	83416	5865.55	75895.6	113603
Voltage-dependent L-type calcium channel subunit beta-4 (Fragment) OS=Homo sapiens GN=CACNB4 PE=4 SV=1	A0A1B0GW58_HUMAN	0.0245076	Forearm	Buttock	0.0245076	1.4702	493813	501298	534814	1.24989e+06	730874	2.15494e+06	1.31678e+06	1.051e+06	562342	738730	2.18897e+06	1.20834e+06	1.73793e+06	2.77826e+06
Perilipin-4 OS=Homo sapiens GN=PLIN4 PE=1 SV=1	A0A0J9YXN7_HUMAN;A8E631_HUMAN;B4DHR7_HUMAN	0.0245192	Buttock	Forearm	0.0245192	2.96262	1.51272e+06	6.17982e+06	3.57219e+06	4.72435e+06	4.79431e+06	1.94748e+06	1.05307e+06	836790	897607	861553	1.50213e+06	859097	1.43628e+06	1.63454e+06
Testis secretory sperm-binding protein Li 197a OS=Homo sapiens PE=2 SV=1	A0A140VK70_HUMAN;C9JLS9_HUMAN;A0A1W2PQS1_HUMAN;B7Z571_HUMAN	0.024845	Forearm	Buttock	0.024845	1.44324	202840	109590	130411	176243	111815	139621	232975	208102	146144	138731	233297	233925	165343	467064
Mesencephalic astrocyte-derived neurotrophic factor OS=Homo sapiens GN=MANF PE=1 SV=3	MANF_HUMAN	0.0248733	Forearm	Buttock	0.0248733	5.3984	0	4792.69	1534.67	20143.7	0	854.217	1744.71	17651	24115.5	14463.9	26981.1	2921.27	22887.9	47910.6
Thioredoxin-dependent peroxide reductase, mitochondrial OS=Homo sapiens GN=PRDX3 PE=1 SV=3	PRDX3_HUMAN;Q53HC2_HUMAN	0.0249193	Forearm	Buttock	0.0249193	2.50498	820232	828158	1.77894e+06	2.32604e+06	996046	2.78244e+06	1.64488e+06	4.23622e+06	4.2747e+06	3.76231e+06	5.62412e+06	3.8761e+06	5.37268e+06	851371
IQ motif containing GTPase activating protein 2 variant (Fragment) OS=Homo sapiens PE=2 SV=1	Q59HA3_HUMAN	0.0249429	Buttock	Forearm	0.0249429	2.0341	1.21632e+07	3.68392e+06	5.54345e+06	7.6309e+06	1.60769e+07	7.13136e+06	1.03164e+07	1.63948e+06	3.09067e+06	2.27653e+06	2.80253e+06	3.71222e+06	3.21538e+06	1.4012e+07
Transcription intermediary factor 1-beta OS=Homo sapiens GN=TRIM28 PE=1 SV=5	TIF1B_HUMAN;M0R0K9_HUMAN;M0R2I3_HUMAN	0.0249668	Forearm	Buttock	0.0249668	1.51529	453616	169037	359264	535331	187888	620680	873549	548338	249593	432830	549668	581320	881657	1.60456e+06
Complement component 1, q subcomponent, C chain, isoform CRA_a OS=Homo sapiens GN=C1QC PE=4 SV=1	A0A024RAA7_HUMAN	0.0250019	Forearm	Buttock	0.0250019	2.92237	1.10453e+06	1.1425e+06	1.04448e+06	1.34853e+06	2.82883e+06	166346	310499	6.00235e+06	2.94589e+06	2.10917e+06	3.7084e+06	1.62584e+06	3.25956e+06	3.56911e+06
RAS guanyl-releasing protein 1 OS=Homo sapiens GN=RASGRP1 PE=1 SV=1	H0YKM0_HUMAN	0.0250279	Buttock	Forearm	0.0250279	1.96726	1.77702e+06	1.52779e+06	1.16049e+06	3.46535e+06	2.09892e+06	2.87486e+06	1.35408e+06	1.0543e+06	307053	421190	657789	1.21486e+06	1.64281e+06	1.94992e+06
Endoplasmin OS=Homo sapiens GN=HSP90B1 PE=1 SV=1	ENPL_HUMAN;Q59FC6_HUMAN;B4DHT9_HUMAN;A0A1W2PRR1_HUMAN;B4DQX3_HUMAN;ENPLL_HUMAN;F8W026_HUMAN	0.0251562	Forearm	Buttock	0.0251562	2.31947	1.6052e+06	2.17659e+06	1.93819e+06	2.79748e+06	1.65356e+06	1.81348e+06	1.28862e+06	3.67488e+06	3.48706e+06	3.31145e+06	4.29658e+06	1.79522e+06	3.49524e+06	1.07261e+07
Beta-globin OS=Homo sapiens GN=HBB PE=3 SV=1	C8C504_HUMAN;A9YUX2_HUMAN;B3VL12_HUMAN;Q6VFQ5_HUMAN;B2M0Y1_HUMAN;A0A0J9YWK4_HUMAN;B2M1S7_HUMAN;A0A140KFU0_HUMAN;A8MUF7_HUMAN;B3VL28_HUMAN;Q5GMQ1_HUMAN	0.0251682	Buttock	Forearm	0.0251682	5.12482	67837.5	632505	154661	250948	652085	186479	25062.7	39696.4	26174.6	44345.4	39463.7	55100.1	154147	25394.7
Ras suppressor protein 1 OS=Homo sapiens GN=RSU1 PE=1 SV=3	RSU1_HUMAN;B0YJ73_HUMAN	0.0251814	Forearm	Buttock	0.0251814	1.81528	76861.7	47394.9	92623.6	157157	46025	320973	107792	169932	117158	147543	187017	150438	249042	519731
Peroxiredoxin-4 OS=Homo sapiens GN=PRDX4 PE=1 SV=1	PRDX4_HUMAN;H7C3T4_HUMAN;A6NG45_HUMAN	0.0253128	Forearm	Buttock	0.0253128	1.93779	34066	121583	87991.5	317401	96682.4	291310	206123	359115	240093	259822	279543	214501	449257	436124
Protein NipSnap homolog 3A OS=Homo sapiens GN=NIPSNAP3A PE=1 SV=2	NPS3A_HUMAN	0.0261356	Buttock	Forearm	0.0261356	2.92852	894464	1.64333e+06	1.03193e+06	581082	1.72976e+06	406438	471153	401268	199866	211530	303398	178802	190504	822339
Sorting nexin-2 OS=Homo sapiens GN=SNX2 PE=1 SV=2	SNX2_HUMAN	0.0262005	Buttock	Forearm	0.0262005	1.79126	1.58076e+06	786385	1.07095e+06	504746	1.04854e+06	619514	644898	524062	516500	341747	507125	524068	366300	712592
ATP synthase F1 subunit beta (Fragment) OS=Homo sapiens GN=ATP5F1B PE=1 SV=2	F8W0P7_HUMAN	0.0263586	Forearm	Buttock	0.0263586	11.1324	0	0	0	8026.32	0	18227.1	23258.1	0	6276.93	37020.9	76587	29037.9	73536.9	328722
Small nuclear ribonucleoprotein F OS=Homo sapiens GN=SNRPF PE=1 SV=1	RUXF_HUMAN	0.0266206	Forearm	Buttock	0.0266206	3.4363	37457.7	31046.4	16183.8	126695	43797.3	29414.9	29797.6	90770.6	103368	116856	143399	167171	21833.9	436949
Cysteine-rich protein 2 (Fragment) OS=Homo sapiens GN=CRIP2 PE=1 SV=1	H0YFA4_HUMAN;H0YHD8_HUMAN	0.0270473	Forearm	Buttock	0.0270473	2.37879	211429	185202	247965	242365	6376.6	160612	882471	858406	342576	342843	1.0855e+06	259967	550617	1.16644e+06
cDNA FLJ40807 fis, clone TRACH2009268 OS=Homo sapiens PE=2 SV=1	Q8N7N2_HUMAN	0.0271872	Buttock	Forearm	0.0271872	33.6263	337255	157333	84509.1	178413	575061	14742.8	12442	5128.14	3946.92	0	341.433	1416.37	18529.4	11075
IGK@ protein OS=Homo sapiens GN=IGK@ PE=1 SV=1	Q6P5S8_HUMAN;IGKC_HUMAN;Q5EFE6_HUMAN;Q569I7_HUMAN;A0A0X9V9D6_HUMAN	0.0272938	Forearm	Buttock	0.0272938	2.52154	13958.3	35693.3	80332.4	145356	3500.17	26391.8	64975.7	107426	85598.9	160864	188366	174439	109533	107265
Proteoglycan 4 OS=Homo sapiens GN=PRG4 PE=1 SV=1	A0A0U1RR20_HUMAN	0.027561	Forearm	Buttock	0.027561	1.41264	600059	620409	931927	687451	1.29944e+06	702154	2.18453e+06	1.10122e+06	1.07546e+06	850313	1.1348e+06	1.24443e+06	1.62136e+06	2.89757e+06
Four and a half LIM domains protein 2 OS=Homo sapiens GN=FHL2 PE=1 SV=1	A0A0A0MSG2_HUMAN	0.0280821	Forearm	Buttock	0.0280821	2.74314	51628.5	88819.3	127153	65834.7	12471.7	65701.8	74963	184107	151399	163356	353114	196464	55807.6	230486
DCC-interacting protein 13-alpha OS=Homo sapiens GN=APPL1 PE=1 SV=1	DP13A_HUMAN;B4DQX8_HUMAN;C9K0C4_HUMAN	0.0281744	Forearm	Buttock	0.0281744	1.59355	356540	505064	250026	439038	687061	504213	479618	813478	742609	457370	660078	598376	521066	1.34075e+06
Cytosol aminopeptidase OS=Homo sapiens GN=LAP3 PE=1 SV=3	AMPL_HUMAN;B4DQG5_HUMAN	0.0281845	Forearm	Buttock	0.0281845	1.79353	234444	336887	389827	587452	201405	310468	380734	366181	301679	504039	786748	413380	526889	1.47949e+06
Testicular tissue protein Li 198 OS=Homo sapiens PE=2 SV=1	A0A140VJX1_HUMAN;E9PRQ6_HUMAN	0.0283328	Forearm	Buttock	0.0283328	1.68793	2.09139e+06	2.45696e+06	3.08994e+06	3.22236e+06	2.91049e+06	2.33409e+06	3.87504e+06	2.91524e+06	3.51645e+06	2.93245e+06	4.59223e+06	3.97509e+06	3.26821e+06	1.25256e+07
Cartilage oligomeric matrix protein OS=Homo sapiens GN=COMP PE=1 SV=2	COMP_HUMAN;Q53FR6_HUMAN;B4DN75_HUMAN;Q8N2R4_HUMAN;TSP4_HUMAN	0.0285815	Forearm	Buttock	0.0285815	7.39878	965933	267279	290727	183731	810975	157370	560288	7.15732e+06	559944	573284	6.98526e+06	3.18232e+06	5.12963e+06	356931
Glutathione S-transferase Mu 3 OS=Homo sapiens GN=GSTM3 PE=1 SV=3	GSTM3_HUMAN;A0A0A0MTN3_HUMAN;B4E2J2_HUMAN	0.0286936	Forearm	Buttock	0.0286936	2.0183	320977	45522.6	68399.2	692543	515640	23725.8	79154.1	613032	243685	109652	775534	704649	515363	561954
Laminin subunit beta-1 OS=Homo sapiens GN=LAMB1 PE=1 SV=2	LAMB1_HUMAN;Q8TAS6_HUMAN;E7EPA6_HUMAN	0.0287309	Buttock	Forearm	0.0287309	1.38319	604368	1.09202e+06	973764	442645	651883	721676	908616	441122	593762	479575	309291	311571	492164	1.27289e+06
Protein phosphatase 1 regulatory subunit 7 (Fragment) OS=Homo sapiens GN=PPP1R7 PE=1 SV=1	H7C3Q5_HUMAN	0.0288192	Buttock	Forearm	0.0288192	34.7477	8218.25	21239.9	14954.4	37694.7	4170.84	890.453	217.05	69.8236	3.31443	921.933	25.699	414.186	836.375	243.525
40S ribosomal protein S2 (Fragment) OS=Homo sapiens GN=RPS2 PE=1 SV=1	H0YEN5_HUMAN;E9PM36_HUMAN;Q8N5L9_HUMAN;E9PPT0_HUMAN;E9PQD7_HUMAN;A4D0Y7_HUMAN;O60249_HUMAN	0.0288471	Buttock	Forearm	0.0288471	1.78835	1.1449e+06	1.26519e+06	806456	715061	1.32305e+06	609740	801666	553380	354919	363295	476359	389555	542260	1.04771e+06
Nucleolar protein 56 (Fragment) OS=Homo sapiens GN=NOP56 PE=1 SV=1	H0YDU4_HUMAN	0.028878	Buttock	Forearm	0.028878	4.44027	1.07274e+07	1.35802e+06	1.24477e+06	2.48384e+06	8.48169e+06	565217	3.09682e+06	561025	433458	411905	444027	1.36675e+06	1.0551e+06	2.02415e+06
Coagulation factor XII OS=Homo sapiens GN=F12 PE=3 SV=1	A0A0R7FJH5_HUMAN;Q96EF3_HUMAN	0.0288783	Forearm	Buttock	0.0288783	1.62595	15750.7	36377.9	49157.4	40009.8	49657.4	63155.9	70910.7	52039.8	95102.5	91321.1	39280.6	105740	64897.9	80083.5
60S ribosomal protein L23a (Fragment) OS=Homo sapiens GN=RPL23A PE=1 SV=1	H7BY10_HUMAN;B9EJE3_HUMAN	0.0290883	Forearm	Buttock	0.0290883	5.3031	28152.8	33791.3	51690.3	43272.2	12874.7	49668.1	64013.8	26670.6	45579	58994	177414	69518	187513	937546
Serine hydroxymethyltransferase OS=Homo sapiens PE=2 SV=1	B4DWA7_HUMAN	0.0291861	Forearm	Buttock	0.0291861	8.12116	0	0	2642.66	2470.15	0	4947.39	4562.22	5991.94	1413.12	5382.71	11994.4	14802.5	5743.26	73423
Arylamine N-acetyltransferase 2 OS=Homo sapiens GN=NAT2 PE=3 SV=1	A0A0S2A4Q6_HUMAN	0.0292648	Buttock	Forearm	0.0292648	1.29609	304690	311433	307540	221634	380179	422748	633512	307234	286651	205054	179803	188930	240670	583591
Signal transducing adapter molecule 2 OS=Homo sapiens GN=STAM2 PE=1 SV=1	STAM2_HUMAN	0.0295182	Forearm	Buttock	0.0295182	18.2569	11430.5	2357.75	46012.2	16225.3	0	19565.3	23174.7	968646	172609	139892	624788	80069.7	98876.7	83416
Immunoglobulin heavy variable 3-13 OS=Homo sapiens GN=IGHV3-13 PE=1 SV=2	HV313_HUMAN	0.0295878	Buttock	Forearm	0.0295878	2.37381	48033.3	42267.8	31853.9	50972.3	150375	62793.4	49956.2	9768.28	32061.6	38917.7	6167.15	29392	35617.3	31852.9
SEC13-like 1 isoform (Fragment) OS=Homo sapiens PE=2 SV=1	A4UCS7_HUMAN	0.0296383	Forearm	Buttock	0.0296383	2.64886	63191.5	71869.2	91594	108068	12074.2	11180.5	61203.1	161355	138174	86242.6	189611	20845.4	187972	326148
Complement component C8 gamma chain OS=Homo sapiens GN=C8G PE=1 SV=3	CO8G_HUMAN;Q5SQ08_HUMAN	0.0297124	Forearm	Buttock	0.0297124	1.94332	330470	183640	267949	416899	156048	53450.3	288429	564156	449640	493337	387675	544214	494693	363882
Angio-associated migratory cell protein (Fragment) OS=Homo sapiens GN=AAMP PE=1 SV=1	H7C0R2_HUMAN	0.0298265	Forearm	Buttock	0.0298265	2.64262	34967.9	25401.7	16307.5	45511.4	19513.1	44677	37844.7	75409.5	17833.6	94884.2	148478	112667	44880.1	98384.1
Heat shock 60kDa protein 1 (Chaperonin), isoform CRA_a OS=Homo sapiens GN=HSPD1 PE=2 SV=1	A0A024R3X4_HUMAN;B3GQS7_HUMAN;B7Z597_HUMAN;B7Z4F6_HUMAN;B7Z5E7_HUMAN;B7Z532_HUMAN;E7ESH4_HUMAN;A0A0S2Z415_HUMAN;C9JCQ4_HUMAN;C9JL25_HUMAN;B9VP19_HUMAN;Q53QD5_HUMAN	0.0299395	Forearm	Buttock	0.0299395	2.08545	3.44738e+06	5.18552e+06	5.47272e+06	5.96986e+06	3.37155e+06	9.54129e+06	7.14444e+06	8.44047e+06	7.21841e+06	7.23186e+06	9.72508e+06	5.72181e+06	8.91681e+06	3.64402e+07
Cytoplasmic aconitate hydratase OS=Homo sapiens GN=ACO1 PE=1 SV=3	ACOC_HUMAN;Q9HBB2_HUMAN;Q59FI0_HUMAN	0.0300393	Buttock	Forearm	0.0300393	3.37798	996741	1.58866e+06	967570	667884	734082	634957	255341	140853	41991.9	79913.9	101138	163610	141673	1.06121e+06
Vinexin (Fragment) OS=Homo sapiens GN=SORBS3 PE=1 SV=8	H0YB51_HUMAN	0.0301011	Forearm	Buttock	0.0301011	1.67333	15692.9	21678	20926.4	48214.2	9790.71	37412.2	72708.5	39238.8	22479	39154.5	106402	43321.6	36268.8	92016
Adenosylhomocysteinase OS=Homo sapiens GN=AHCY PE=1 SV=4	SAHH_HUMAN;Q1RMG2_HUMAN	0.0303337	Forearm	Buttock	0.0303337	2.83154	105872	40884.9	20450.6	217924	106457	50951.2	76443.6	88980.4	80801.5	152479	215765	281387	169617	763645
Spermatogenesis-associated protein 13 (Fragment) OS=Homo sapiens GN=SPATA13 PE=4 SV=1	V9GZ16_HUMAN	0.030406	Buttock	Forearm	0.030406	16.9382	262646	200006	315323	367593	62492	435984	66528.9	8120.04	0	1581.01	6655.43	13417.9	18395.8	52819
Proteasome (Prosome, macropain) 26S subunit, non-ATPase, 13, isoform CRA_a OS=Homo sapiens GN=PSMD13 PE=4 SV=1	A0A024R201_HUMAN	0.030458	Forearm	Buttock	0.030458	1.92252	38788.4	16779.1	27583.5	61841.9	56574.3	49353.4	71220.5	77122.5	36015.8	31382.6	87974.5	58076.9	58409.6	270341
Annexin OS=Homo sapiens GN=ANXA2 PE=3 SV=1	A0A024R5Z7_HUMAN;H0YN42_HUMAN;H0YMD0_HUMAN;AXA2L_HUMAN;H0YM50_HUMAN;H0YKS4_HUMAN;H0YNP5_HUMAN;B3KRQ1_HUMAN;B4DNH8_HUMAN;H0YMM1_HUMAN;H0YKX9_HUMAN;H0YKL9_HUMAN;H0YNA0_HUMAN;H0YN52_HUMAN;H0YKV8_HUMAN;H0YMD9_HUMAN;H0YKN4_HUMAN;H0YNB8_HUMAN;H0YLE2_HUMAN	0.0304959	Forearm	Buttock	0.0304959	1.47567	4.22292e+07	4.84948e+07	5.06135e+07	8.10789e+07	4.79378e+07	1.19484e+08	8.50254e+07	1.0054e+08	7.99383e+07	7.53814e+07	8.20347e+07	6.91667e+07	1.02902e+08	1.90777e+08
GTP-binding nuclear protein Ran OS=Homo sapiens GN=RAN PE=1 SV=3	RAN_HUMAN;F5H018_HUMAN;B4DV51_HUMAN;H0YFC6_HUMAN;Q0EFC9_HUMAN	0.0305667	Forearm	Buttock	0.0305667	2.4064	384067	312286	426486	516575	508293	151020	152918	625781	551687	946795	1.08904e+06	381234	781465	1.52363e+06
Haptoglobin-related protein OS=Homo sapiens GN=HPR PE=2 SV=2	HPTR_HUMAN;A0A0A0MRD9_HUMAN	0.0306431	Forearm	Buttock	0.0306431	2.84328	78655.9	187551	264576	460404	12739	1.00245e+06	129573	592229	996393	1.13949e+06	1.07546e+06	1.17219e+06	826758	270581
Collagen alpha-3(IV) chain OS=Homo sapiens GN=COL4A3 PE=1 SV=3	CO4A3_HUMAN	0.0306642	Forearm	Buttock	0.0306642	1.45488	608216	256232	313401	626202	436519	1.93494e+06	1.02207e+06	1.08955e+06	730693	741577	993474	1.16989e+06	1.16264e+06	1.67402e+06
Far upstream element-binding protein 3 OS=Homo sapiens GN=FUBP3 PE=1 SV=2	FUBP3_HUMAN	0.0307254	Forearm	Buttock	0.0307254	5.71136	16057.9	54343.9	89870.2	26291.2	23514.1	38178.9	82042.9	72429.9	75983.7	115426	214575	79729	31441.5	1.29687e+06
cDNA FLJ40065 fis, clone TESOP2000400, highly similar to CATHEPSIN B (EC 3.4.22.1) OS=Homo sapiens PE=2 SV=1	B3KUJ8_HUMAN;Q6LAF9_HUMAN;R4GMQ5_HUMAN	0.0307899	Forearm	Buttock	0.0307899	2.49025	789201	859807	868533	906425	483187	717683	329322	1.36683e+06	1.21489e+06	1.26419e+06	2.35686e+06	1.48563e+06	797692	3.85103e+06
Heparin cofactor 2 OS=Homo sapiens GN=SERPIND1 PE=1 SV=3	HEP2_HUMAN;Q8IVC0_HUMAN	0.0308929	Buttock	Forearm	0.0308929	2.8635	164023	103879	85755	411467	201297	171143	187760	40711	51457.8	18582.6	5977.51	90931.5	25570.3	229604
Dihydropyrimidinase-related protein 2 OS=Homo sapiens GN=DPYSL2 PE=1 SV=1	A0A1C7CYX9_HUMAN;Q53ET2_HUMAN;Q8NAN9_HUMAN;A9CQZ2_HUMAN;A9CQZ4_HUMAN	0.0310194	Forearm	Buttock	0.0310194	1.37648	5.35653e+06	7.81949e+06	7.44689e+06	1.16245e+07	4.60091e+06	3.89115e+06	8.95243e+06	9.65949e+06	9.28415e+06	7.98217e+06	1.28434e+07	7.31349e+06	1.07794e+07	1.05381e+07
Actin, cytoplasmic 2 (Fragment) OS=Homo sapiens GN=ACTG1 PE=1 SV=8	I3L4N8_HUMAN	0.031091	Buttock	Forearm	0.031091	6.48806	1.47204e+06	1.67803e+06	831325	760046	76571	632043	175346	85289.4	50942.4	158748	61178.4	109933	137044	263902
40S ribosomal protein S3 OS=Homo sapiens GN=RPS3 PE=1 SV=2	RS3_HUMAN;E9PL09_HUMAN;E9PPU1_HUMAN;Q9NQS8_HUMAN;F2Z2S8_HUMAN;E9PJH4_HUMAN;E9PQX2_HUMAN	0.0313328	Forearm	Buttock	0.0313328	2.91768	87038.5	72797.1	149002	169008	6507.3	72347.5	29796.3	193833	126030	180314	229764	178548	266957	535767
Vitamin D binding protein (Fragment) OS=Homo sapiens GN=Gc PE=4 SV=1	A0A1B1CYC8_HUMAN;A0A1B1CYC5_HUMAN	0.0313705	Forearm	Buttock	0.0313705	1.93667	220677	581399	498905	389691	79349.5	925.452	1.47909e+06	995045	1.12629e+06	946412	354913	495419	23612.8	2.35256e+06
EMILIN-1 OS=Homo sapiens GN=EMILIN1 PE=1 SV=3	EMIL1_HUMAN	0.0314209	Forearm	Buttock	0.0314209	1.25917	6.69176e+06	6.83352e+06	7.73599e+06	9.81564e+06	1.19453e+07	8.00803e+06	1.2604e+07	1.18402e+07	1.02673e+07	8.28628e+06	9.40485e+06	1.23204e+07	1.10196e+07	1.6988e+07
T-box 3 (Ulnar mammary syndrome), isoform CRA_c OS=Homo sapiens GN=TBX3 PE=4 SV=1	A0A024RBL6_HUMAN	0.0316728	Buttock	Forearm	0.0316728	1.51966	1.3619e+06	364772	637143	2.08408e+06	1.10616e+06	1.18035e+06	1.47641e+06	830778	198929	323473	536963	857513	898535	1.75688e+06
Calmodulin-like protein 3 OS=Homo sapiens GN=CALML3 PE=1 SV=2	CALL3_HUMAN;CALM1_HUMAN	0.0323303	Forearm	Buttock	0.0323303	26.9702	1393.02	0.455648	1626.8	1137.76	0	4857.1	1798.94	5932.24	1602.53	3025.55	14041.6	6675.64	5193.74	255187
Catalase OS=Homo sapiens GN=CAT PE=1 SV=3	CATA_HUMAN;B4DWK8_HUMAN;Q8TAK2_HUMAN;A0A1C9J7V9_HUMAN	0.0324001	Forearm	Buttock	0.0324001	1.78429	8.87986e+06	9.52298e+06	1.2315e+07	1.28696e+07	1.83385e+07	9.45973e+06	2.03806e+07	2.60662e+07	2.07727e+07	1.98605e+07	2.72858e+07	3.3977e+07	2.45117e+07	1.12633e+07
Secreted frizzled-related protein 1 OS=Homo sapiens GN=SFRP1 PE=1 SV=1	SFRP1_HUMAN	0.0326783	Buttock	Forearm	0.0326783	1.34307	608164	362912	333983	410611	475588	201502	519033	356317	163495	137277	265767	439995	97519.2	707644
cDNA FLJ76362 OS=Homo sapiens PE=2 SV=1	A8K8J2_HUMAN	0.0327231	Buttock	Forearm	0.0327231	1.767	274051	94181.1	113745	94252.4	114044	88419.8	246086	71137.4	28243.3	24588.7	63822.1	94607.3	94679.3	202876
Eukaryotic translation initiation factor 3 subunit C OS=Homo sapiens GN=EIF3S8 PE=3 SV=1	A0A024QYU9_HUMAN	0.0327356	Forearm	Buttock	0.0327356	2.11131	37009.6	30600.3	23071.1	152420	47567.2	126667	101373	107039	30250.8	55762.4	134112	107905	170868	489216
AP complex subunit beta OS=Homo sapiens GN=AP2B1 PE=1 SV=1	A0A087X253_HUMAN	0.0327507	Forearm	Buttock	0.0327507	9.09992	6914.13	0	4501.32	38219.6	3478.33	0	4763.86	62836.8	39636	31925.8	72932.5	62542.9	107563	149242
1-phosphatidylinositol 4,5-bisphosphate phosphodiesterase delta-1 OS=Homo sapiens GN=PLCD1 PE=1 SV=2	PLCD1_HUMAN	0.0330486	Forearm	Buttock	0.0330486	2.12921	0	0	0	32158.7	0	66389.5	11701	8.99976	4103.3	25395.5	45130	19989.5	68981.9	71135.1
Milk fat globule-EGF factor 8 protein, isoform CRA_a OS=Homo sapiens GN=MFGE8 PE=4 SV=1	A0A024RC55_HUMAN;A0A024RC59_HUMAN	0.033426	Forearm	Buttock	0.033426	2.03971	83874.9	10762.6	23326.5	56365.5	48518.3	91688.8	95490	126859	24983.8	49363.4	30780.2	97929.5	227573	278844
Membrane primary amine oxidase OS=Homo sapiens GN=AOC3 PE=1 SV=3	AOC3_HUMAN;K7EL47_HUMAN	0.0334322	Buttock	Forearm	0.0334322	1.52006	1.19405e+06	1.11049e+06	1.43333e+06	1.09574e+06	1.28411e+06	1.36892e+06	1.79864e+06	914398	885976	508401	478294	413177	1.86781e+06	1.04042e+06
Stomatin-like protein 2, mitochondrial OS=Homo sapiens GN=STOML2 PE=1 SV=1	A0A087WYB4_HUMAN;F2Z2I8_HUMAN	0.033587	Forearm	Buttock	0.033587	2.7028	13782.4	68111.1	74624.3	229298	40920.4	121004	22363.3	117828	92361.2	140729	339997	100148	190543	559271
Apolipoprotein D OS=Homo sapiens GN=APOD PE=1 SV=1	APOD_HUMAN;B4DGC3_HUMAN;F8WBT9_HUMAN	0.0339823	Forearm	Buttock	0.0339823	2.08288	1.27646e+06	2.44673e+06	2.35275e+06	4.9894e+06	3.21506e+06	1.7204e+06	4.73176e+06	9.76825e+06	6.00171e+06	3.21005e+06	6.70701e+06	3.5782e+06	7.93493e+06	5.98319e+06
FYVE and coiled-coil domain-containing protein 1 OS=Homo sapiens GN=FYCO1 PE=1 SV=3	FYCO1_HUMAN	0.0342551	Forearm	Buttock	0.0342551	1.57066	477760	434650	527295	369021	398431	539382	719886	868397	713811	570213	1.30957e+06	578191	659398	744998
Prolargin OS=Homo sapiens GN=PRELP PE=1 SV=1	PRELP_HUMAN	0.0344678	Buttock	Forearm	0.0344678	1.64117	4.49268e+07	1.84216e+07	2.58204e+07	4.50497e+07	6.17998e+07	3.14383e+07	8.06146e+07	1.29202e+07	2.24239e+07	1.41039e+07	1.82264e+07	2.42474e+07	2.81194e+07	6.76728e+07
Electron transfer flavoprotein subunit beta OS=Homo sapiens GN=ETFB PE=1 SV=3	ETFB_HUMAN;M0QY67_HUMAN	0.0345262	Forearm	Buttock	0.0345262	1.85812	276926	534747	639269	718205	463404	692429	866528	887563	614943	718414	1.05921e+06	483296	1.11335e+06	2.91154e+06
TBC1 domain family member 2A OS=Homo sapiens GN=TBC1D2 PE=1 SV=3	TBD2A_HUMAN	0.034551	Forearm	Buttock	0.034551	1.88106	3.21122e+06	3.37337e+06	4.81647e+06	5.66986e+06	4.41866e+06	1.13642e+07	9.23002e+06	1.12415e+07	1.48481e+07	8.51123e+06	1.08303e+07	1.13543e+07	6.1985e+06	1.6178e+07
Dermcidin OS=Homo sapiens GN=DCD PE=1 SV=2	DCD_HUMAN	0.0347388	Forearm	Buttock	0.0347388	1.92221	733886	569183	677725	1.13619e+06	609312	745809	1.01999e+06	1.39612e+06	929912	576825	1.27103e+06	1.3089e+06	1.04243e+06	4.03172e+06
UPF0587 protein C1orf123 OS=Homo sapiens GN=C1orf123 PE=1 SV=1	CA123_HUMAN	0.0348072	Forearm	Buttock	0.0348072	1.45267	42914.2	28190.6	49033.1	154700	44851.1	58531.9	146091	103800	79785	73399.4	98904.2	85160.4	93977.8	226626
cDNA FLJ59103, highly similar to T-complex protein 1 subunit epsilon OS=Homo sapiens PE=2 SV=1	B4DZY9_HUMAN	0.034933	Buttock	Forearm	0.034933	1.37436	1.60806e+06	1.34981e+06	1.85809e+06	1.84776e+06	1.95335e+06	1.3042e+06	1.93681e+06	1.15729e+06	1.0221e+06	876337	826185	1.24251e+06	1.25583e+06	2.2478e+06
Hemoglobin alpha 1 (Fragment) OS=Homo sapiens GN=HBA1 PE=3 SV=1	Q6J1Z9_HUMAN	0.035085	Buttock	Forearm	0.035085	4.31766	11680.5	76400.7	40921.1	150377	46338.5	47786.4	9463.13	4073.29	5611.89	6164.01	13091.9	6223.46	6714.66	46818.8
FAST kinase OS=Homo sapiens GN=FASTK PE=4 SV=1	A0A090N8I0_HUMAN	0.0351084	Forearm	Buttock	0.0351084	2.16622	17656.7	980.903	6149.42	32638.6	18556.1	56029.1	57998.6	35965.9	28290.5	25822.7	36411.9	54601.2	64787.6	165723
Immunoglobulin epsilon heavy chain OS=Homo sapiens PE=1 SV=1	IGE_HUMAN	0.035434	Forearm	Buttock	0.035434	2.25568	10683.5	10220.6	13363.6	107562	29261.3	68722.3	18119.5	96087.7	21442	22109.5	98810.2	84561.4	75577.5	183224
C-type mannose receptor 2 OS=Homo sapiens GN=MRC2 PE=1 SV=2	MRC2_HUMAN;B3KSB2_HUMAN	0.0354644	Forearm	Buttock	0.0354644	2.06832	252641	148758	219523	544830	588655	900811	872276	1.07916e+06	1.49923e+06	932232	815569	864125	1.39897e+06	706700
Cathepsin D OS=Homo sapiens GN=CTSD PE=1 SV=1	A0A1B0GV23_HUMAN;A0A1B0GVP3_HUMAN;C9JH19_HUMAN;H7C1V0_HUMAN;F8W787_HUMAN;A0A0S2Z3L4_HUMAN	0.0355471	Forearm	Buttock	0.0355471	2.78799	19630.9	20697.1	40350.9	21933.3	43674.1	52380.6	83330	56732.8	44438.3	45456.8	58976.2	39623.8	59746	481232
Integrin beta-1 OS=Homo sapiens GN=ITGB1 PE=1 SV=2	ITB1_HUMAN;C9JPK5_HUMAN;C9JJP8_HUMAN	0.0355872	Forearm	Buttock	0.0355872	1.8302	708733	869554	1.04291e+06	1.02726e+06	1.15567e+06	362549	467693	1.42009e+06	1.33273e+06	1.03706e+06	1.502e+06	1.23221e+06	1.13592e+06	2.65202e+06
Nidogen-1 OS=Homo sapiens GN=NID1 PE=1 SV=3	NID1_HUMAN	0.0358332	Buttock	Forearm	0.0358332	1.34278	1.28455e+07	1.74311e+07	1.44273e+07	9.40664e+06	8.45477e+06	8.54196e+06	1.07137e+07	8.54167e+06	1.09274e+07	7.07818e+06	8.64386e+06	6.26871e+06	6.51039e+06	1.29636e+07
Major vault protein OS=Homo sapiens GN=MVP PE=1 SV=4	MVP_HUMAN;B4DDR2_HUMAN;B4DP93_HUMAN;B4DXN0_HUMAN;X5DNU0_HUMAN;X5D7S8_HUMAN;X5DP24_HUMAN;H3BQK6_HUMAN;H3BRL2_HUMAN;H3BNF6_HUMAN;H3BNF2_HUMAN;I3L155_HUMAN	0.0363346	Forearm	Buttock	0.0363346	1.75558	2.89019e+06	1.80783e+06	2.36349e+06	3.88254e+06	3.40481e+06	2.61753e+06	3.25564e+06	5.77544e+06	2.08085e+06	2.60269e+06	4.3748e+06	3.81336e+06	5.99451e+06	1.08599e+07
Beta-2-microglobulin OS=Homo sapiens GN=B2M PE=1 SV=1	B2MG_HUMAN;A6XMH4_HUMAN;A6XMH5_HUMAN;A6XND9_HUMAN	0.0363509	Forearm	Buttock	0.0363509	2.02575	4.31817e+06	1.40359e+06	1.55469e+06	2.19835e+06	2.08979e+06	7.731e+06	9.17119e+06	9.79606e+06	1.00326e+07	8.0986e+06	8.34052e+06	9.07503e+06	6.5557e+06	5.76813e+06
NADH-cytochrome b5 reductase OS=Homo sapiens GN=CYB5R3 PE=3 SV=1	A0A024R4X0_HUMAN;B1AHF3_HUMAN;Q6TGM5_HUMAN	0.0366131	Forearm	Buttock	0.0366131	1.47192	1.12194e+06	434423	1.01782e+06	2.00105e+06	1.06831e+06	4.80053e+06	2.93289e+06	2.15719e+06	1.36438e+06	2.38609e+06	1.82436e+06	3.57473e+06	3.88277e+06	4.50027e+06
Sushi, von Willebrand factor type A, EGF and pentraxin domain-containing protein 1 OS=Homo sapiens GN=SVEP1 PE=1 SV=1	A0A0A0MSD0_HUMAN;B3KV07_HUMAN	0.0367014	Forearm	Buttock	0.0367014	18.702	0	5615.61	7447.49	2223.02	1474.8	0.565425	2378.66	147081	9856.88	22175.1	52049.8	63243.5	42967.1	20585
Putative trypsin-6 OS=Homo sapiens GN=PRSS3P2 PE=5 SV=2	TRY6_HUMAN	0.0368775	Forearm	Buttock	0.0368775	2.06987	2.12778e+06	1.88015e+06	2.48434e+06	2.84019e+06	2.70082e+06	5.92776e+06	5.30769e+06	7.5268e+06	8.9361e+06	5.70472e+06	9.28678e+06	8.15549e+06	5.12224e+06	3.43114e+06
cDNA, FLJ93750, Homo sapiens DEAD (Asp-Glu-Ala-Asp) box polypeptide 6 (DDX6), mRNA OS=Homo sapiens PE=2 SV=1	B2R858_HUMAN	0.0369349	Forearm	Buttock	0.0369349	1.56121	281362	45649.5	40751.6	175053	209594	136277	128031	181648	102621	112687	254291	275030	253017	408012
Putative small nuclear ribonucleoprotein G-like protein 15 OS=Homo sapiens GN=SNRPGP15 PE=5 SV=2	RUXGL_HUMAN	0.0369679	Forearm	Buttock	0.0369679	2.11846	73855.9	71907.5	114640	77286.7	75476	99692.3	120642	173548	130283	102756	267546	250503	70715.8	346697
cDNA, FLJ95242, highly similar to Homo sapiens L-3-hydroxyacyl-Coenzyme A dehydrogenase, short chain (HADHSC), mRNA OS=Homo sapiens PE=2 SV=1	B2RB06_HUMAN;A0A1W2PQC2_HUMAN;A0A1W2PQ78_HUMAN	0.0370096	Forearm	Buttock	0.0370096	2.78874	334833	185671	291951	621531	300191	773096	482361	661708	350303	668852	705860	785922	678874	4.48578e+06
Poly(U)-binding-splicing factor PUF60 (Fragment) OS=Homo sapiens GN=PUF60 PE=1 SV=1	A0A0J9YVP6_HUMAN;H0YCP8_HUMAN;E9PMU7_HUMAN	0.0371828	Forearm	Buttock	0.0371828	1.59833	107257	114046	134705	281764	169794	410215	427535	185036	208415	185832	391252	289599	278229	1.0914e+06
Tripartite motif-containing 29, isoform CRA_a OS=Homo sapiens GN=TRIM29 PE=4 SV=1	A0A024R3J1_HUMAN;Q0P6H7_HUMAN;B7Z5V8_HUMAN;B7Z5V5_HUMAN;E9PI31_HUMAN	0.0372018	Forearm	Buttock	0.0372018	1.94792	3.35612e+06	4.91101e+06	3.29166e+06	3.18566e+06	981623	2.87198e+06	1.81086e+06	5.22441e+06	5.69153e+06	4.15308e+06	6.91476e+06	2.73842e+06	3.03861e+06	1.19942e+07
Lambda-chain (AA -20 to 215) OS=Homo sapiens PE=1 SV=1	A2NUT2_HUMAN;LV151_HUMAN	0.0374959	Forearm	Buttock	0.0374959	1.57159	96466.4	86045.2	91725.5	163607	59879.3	244520	249181	327183	91061.7	124913	189340	179900	289269	356450
ATP synthase subunit alpha, mitochondrial OS=Homo sapiens GN=ATP5A1 PE=1 SV=1	ATPA_HUMAN;K7ERX7_HUMAN;K7EK77_HUMAN;K7ENJ4_HUMAN;B4DGW3_HUMAN;K7EJP1_HUMAN;K7ESA0_HUMAN	0.0375314	Forearm	Buttock	0.0375314	1.74003	1.24282e+07	9.25243e+06	1.16554e+07	1.2719e+07	9.27889e+06	1.96735e+07	1.65293e+07	1.73431e+07	1.22022e+07	1.35915e+07	2.41697e+07	1.86962e+07	1.668e+07	5.65934e+07
Lipopolysaccharide-binding protein OS=Homo sapiens GN=LBP PE=1 SV=3	LBP_HUMAN	0.0375805	Forearm	Buttock	0.0375805	4.00371	98782.4	50350.7	33521.3	7032.94	17837.9	253.654	8828.41	282453	40800	108048	142004	47582.3	127870	118474
Utrophin (Fragment) OS=Homo sapiens GN=UTRN PE=1 SV=1	H0Y337_HUMAN	0.0376402	Forearm	Buttock	0.0376402	1.52	301871	282733	341748	278338	816083	469628	504481	557147	621907	443146	616528	714794	413839	1.18486e+06
T-complex protein 1 subunit theta OS=Homo sapiens GN=CCT8 PE=1 SV=4	TCPQ_HUMAN	0.0377212	Forearm	Buttock	0.0377212	2.77271	448055	397211	391555	669901	272108	169915	149241	703043	662335	712189	1.10861e+06	329517	768448	2.64205e+06
Exosome complex component RRP4 OS=Homo sapiens GN=EXOSC2 PE=1 SV=1	A3KFL2_HUMAN	0.0377473	Buttock	Forearm	0.0377473	1.61543	683617	343097	511835	563529	1.0208e+06	491051	766295	196203	184746	151041	143663	316948	544818	1.17408e+06
Cytochrome b-c1 complex subunit 2, mitochondrial OS=Homo sapiens GN=UQCRC2 PE=1 SV=3	QCR2_HUMAN;H3BSJ9_HUMAN;H3BP04_HUMAN;A0A087WVZ4_HUMAN	0.0379366	Forearm	Buttock	0.0379366	1.95584	973142	2.00261e+06	1.52718e+06	1.69069e+06	2.37356e+06	1.08596e+06	885956	1.72244e+06	2.43972e+06	2.29236e+06	3.12607e+06	1.93205e+06	4.12609e+06	4.97404e+06
Ras-related protein Rap-2a OS=Homo sapiens GN=RAP2A PE=1 SV=1	RAP2A_HUMAN	0.0379827	Forearm	Buttock	0.0379827	1.7209	10274.1	23383.3	7841.55	46247.1	59767.5	11020.7	61483.9	48505.5	34352.3	47904.3	57128.2	54831.2	60926.5	74980.2
cDNA FLJ59940, highly similar to Tubulin beta-2C chain OS=Homo sapiens PE=2 SV=1	B4DNW1_HUMAN	0.0379852	Forearm	Buttock	0.0379852	1.47576	91023.5	106937	100966	61517.9	106821	121064	111526	133383	97998.5	148658	136173	218578	103655	194376
Vesicle-trafficking protein SEC22b OS=Homo sapiens GN=SEC22B PE=1 SV=4	SC22B_HUMAN;A0A087X1A9_HUMAN	0.0382095	Forearm	Buttock	0.0382095	3.35855	89817.8	30684.3	170077	111867	141471	78871.1	28217.7	242846	124676	182289	418555	197205	120128	900740
Synaptotagmin-13 (Fragment) OS=Homo sapiens GN=SYT13 PE=1 SV=1	H0YD47_HUMAN	0.0382872	Forearm	Buttock	0.0382872	3.81991	1.64163e+07	1.65697e+07	1.61547e+07	1.86678e+07	1.63734e+07	48657.4	3.06951e+06	4.22716e+07	6.07677e+07	3.64131e+07	5.72261e+07	4.35066e+07	3.38153e+07	5.94786e+07
Serum paraoxonase/arylesterase 1 OS=Homo sapiens GN=PON1 PE=1 SV=3	PON1_HUMAN;PON3_HUMAN	0.0384124	Forearm	Buttock	0.0384124	2.06158	298044	415343	368835	355429	85101.1	325634	284441	647068	730723	626733	450530	984244	613220	344474
Cytochrome c oxidase subunit 4 isoform 1, mitochondrial OS=Homo sapiens GN=COX4I1 PE=1 SV=1	COX41_HUMAN;H3BN72_HUMAN;H3BPG0_HUMAN;H3BNI5_HUMAN	0.0385013	Forearm	Buttock	0.0385013	2.67928	254279	211618	359444	382722	619910	237360	812798	539960	297346	406507	460892	701468	582090	4.72306e+06
SH3-domain GRB2-like endophilin B2, isoform CRA_a OS=Homo sapiens GN=SH3GLB2 PE=4 SV=1	A0A024R896_HUMAN	0.0385307	Forearm	Buttock	0.0385307	2.16636	8227.23	41529.7	41722.7	65250.1	8010.75	10133.7	36158.3	51561.5	83192.4	30323.3	46643.4	46076.3	43995.7	155381
Alcohol dehydrogenase 1A OS=Homo sapiens GN=ADH1A PE=1 SV=2	ADH1A_HUMAN	0.0386254	Forearm	Buttock	0.0386254	2.68927	807990	424267	541208	101123	823251	437374	373695	1.16488e+06	1.34602e+06	931951	1.8314e+06	539575	1.36474e+06	2.25783e+06
cDNA FLJ77346, highly similar to Homo sapiens DEAD (Asp-Glu-Ala-Asp) box polypeptide 49 (DDX49), mRNA OS=Homo sapiens PE=2 SV=1	A8K7A1_HUMAN	0.0388704	Forearm	Buttock	0.0388704	2.23012	45550.7	51553.7	98854.2	136104	78250.6	5247.05	110841	108049	68819.2	122962	245852	129204	104873	394178
Caprin-1 OS=Homo sapiens GN=CAPRIN1 PE=1 SV=2	CAPR1_HUMAN	0.0395493	Forearm	Buttock	0.0395493	1.70434	59418.3	167441	166741	200776	60929.5	43893.7	94508.9	122396	145002	155877	319896	105656	97317.2	406606
Dual specificity protein phosphatase 3 OS=Homo sapiens GN=DUSP3 PE=1 SV=1	DUS3_HUMAN	0.0396631	Forearm	Buttock	0.0396631	1.6269	21252.7	1570.05	9231.51	46207.7	7835.74	33008.2	23937.8	32429.2	4156.72	17623.9	37963.7	19027.2	29260.8	92256.5
Inter-alpha-trypsin inhibitor heavy chain H3 OS=Homo sapiens GN=ITIH3 PE=1 SV=1	A0A087WW43_HUMAN;B4DPQ4_HUMAN	0.0399005	Buttock	Forearm	0.0399005	2.9295	671344	971693	961747	738001	1.62082e+06	340757	224987	471893	89785.2	181367	173288	297237	216107	457795
IgG receptor FcRn large subunit p51 (Fragment) OS=Homo sapiens GN=FCGRT PE=1 SV=1	M0QYN1_HUMAN	0.0401684	Forearm	Buttock	0.0401684	1.71873	137014	429653	429359	580801	218993	107416	592938	653915	750689	618859	733326	697644	437318	398508
ATP-dependent RNA helicase DDX3X OS=Homo sapiens GN=DDX3X PE=1 SV=3	DDX3X_HUMAN;B4DLU5_HUMAN	0.0402099	Forearm	Buttock	0.0402099	1.8364	5400.81	3917.3	9004.65	10345.2	11158.5	3010.73	12818.4	10482.1	4215.62	12390	30863.2	21451.5	2342.81	20460.5
Annexin (Fragment) OS=Homo sapiens GN=ANXA6 PE=2 SV=1	A0A0S2Z2Z6_HUMAN;B7Z582_HUMAN;E5RK69_HUMAN;E7EMC6_HUMAN;E5RJF5_HUMAN;E5RI05_HUMAN;E5RFF0_HUMAN;H0YC77_HUMAN	0.0403711	Forearm	Buttock	0.0403711	1.45898	4.37728e+06	4.12555e+06	4.1775e+06	8.5049e+06	5.40623e+06	7.09168e+06	8.49075e+06	7.79189e+06	6.26394e+06	6.06119e+06	6.88751e+06	7.75503e+06	7.25445e+06	1.9517e+07
Armadillo repeat-containing X-linked protein 4 OS=Homo sapiens GN=ARMCX4 PE=1 SV=3	F8W8Y7_HUMAN	0.0404773	Buttock	Forearm	0.0404773	3.8414	3.65646e+06	524951	898556	1.58389e+06	3.05633e+06	1.04906e+06	190093	475866	33775.4	91255.9	334742	539766	670213	707336
Pentraxin-related protein PTX3 OS=Homo sapiens GN=PTX3 PE=1 SV=3	PTX3_HUMAN	0.040527	Forearm	Buttock	0.040527	2.10516	162572	120937	246368	144431	238141	137824	38705	378037	108435	412223	149416	717573	234763	292027
Acetyl-Coenzyme A acyltransferase 1 (Peroxisomal 3-oxoacyl-Coenzyme A thiolase), isoform CRA_a OS=Homo sapiens GN=ACAA1 PE=3 SV=1	A0A024R2M6_HUMAN;C9JDE9_HUMAN;A0A140VJX0_HUMAN;B4E072_HUMAN;B4DVF4_HUMAN	0.0409744	Forearm	Buttock	0.0409744	6.14023	42874.1	50780.6	89449.9	155867	13095.6	97248.9	75022.1	127336	107995	147972	208110	90639.8	107482	2.43003e+06
Sperm binding protein 1a OS=Homo sapiens PE=2 SV=1	A0A1L1UHR1_HUMAN;C9JI87_HUMAN	0.0412186	Forearm	Buttock	0.0412186	4.10748	65369.8	81194.9	94040	231743	126351	23243	71741.6	237683	196480	191919	253077	102015	346012	1.52211e+06
Bcl-2-associated transcription factor 1 OS=Homo sapiens GN=BCLAF1 PE=1 SV=1	A0A1W2PQ43_HUMAN	0.0414184	Forearm	Buttock	0.0414184	12.9064	672.356	3332.64	4544.25	7411.06	1239.94	0	677.981	23957.7	5874.54	19541.7	41757.9	33349.6	82171.3	24090.2
Caspase recruitment domain-containing protein 18 OS=Homo sapiens GN=CARD18 PE=1 SV=1	G5EA35_HUMAN	0.0414441	Forearm	Buttock	0.0414441	6.93261	38206.8	15188.2	19825.1	19803.2	10223.3	50101.8	5060.21	113262	36933.6	50275.1	66071	72175.2	47728.9	711739
Arachidonate 15-lipoxygenase B OS=Homo sapiens GN=ALOX15B PE=1 SV=1	I3L1D5_HUMAN	0.0415416	Forearm	Buttock	0.0415416	27.6595	33.3008	88.9777	923.891	0	839.363	876.247	37622	1456.66	376.653	4742.34	12591.4	3902.98	1399.68	1.09253e+06
Talin-1 OS=Homo sapiens GN=TLN1 PE=2 SV=1	A0A1S5UZ07_HUMAN;Q9Y4A1_HUMAN	0.0416481	Forearm	Buttock	0.0416481	1.21325	1.42215e+07	1.3458e+07	1.36387e+07	2.22508e+07	1.56575e+07	2.44447e+07	2.9982e+07	1.94554e+07	1.77359e+07	2.0627e+07	2.34853e+07	1.87573e+07	2.04135e+07	4.16802e+07
Fibulin-1 OS=Homo sapiens GN=FBLN1 PE=1 SV=4	FBLN1_HUMAN;Q8NBH6_HUMAN;B1AHM7_HUMAN;H7C1M6_HUMAN;B1AHM6_HUMAN;B1AHM8_HUMAN	0.0418127	Forearm	Buttock	0.0418127	5.25165	520858	558491	424797	860831	129762	1.20908e+06	2.13772e+06	1.04672e+07	2.13791e+06	2.06552e+06	6.68279e+06	3.15264e+06	5.78226e+06	389424
HCG1991735, isoform CRA_a OS=Homo sapiens GN=hCG_1991735 PE=4 SV=1	A0A024RC65_HUMAN;A0A0J9YXZ5_HUMAN;B4E2M0_HUMAN;Q6P1N4_HUMAN;Q05DN7_HUMAN;A0A087WWP1_HUMAN;A0A087X225_HUMAN;B4DNP4_HUMAN;H0YKA5_HUMAN	0.0419023	Forearm	Buttock	0.0419023	1.40727	1.18426e+06	1.57842e+06	1.51032e+06	4.04016e+06	1.66133e+06	5.38262e+06	5.15909e+06	3.72365e+06	2.34904e+06	2.76719e+06	3.8196e+06	3.87693e+06	4.55246e+06	7.78306e+06
KIAA1529 protein OS=Homo sapiens GN=KIAA1529 PE=2 SV=1	B7ZMG3_HUMAN	0.0419646	Buttock	Forearm	0.0419646	312.053	82643.3	88566	95250.9	118.709	71977.4	471.145	0	0	0	0	0	94.394	0	992.049
Glutathione S-transferase kappa 1 OS=Homo sapiens GN=GSTK1 PE=1 SV=3	GSTK1_HUMAN;E9PFN5_HUMAN;B3KTA6_HUMAN	0.042192	Forearm	Buttock	0.042192	3.05363	289921	193442	216931	563279	155281	131877	238044	386996	274337	354552	538468	385276	601123	2.92151e+06
L-lactate dehydrogenase A chain OS=Homo sapiens GN=LDHA PE=1 SV=2	LDHA_HUMAN;B4DJI1_HUMAN;F5GXY2_HUMAN;F5GXH2_HUMAN;F5H5J4_HUMAN;F5GWW2_HUMAN	0.0423595	Forearm	Buttock	0.0423595	2.11947	1.51387e+06	858964	787831	3.68881e+06	2.01043e+06	2.59264e+06	1.8926e+06	2.48379e+06	1.0632e+06	1.68023e+06	2.94526e+06	3.51653e+06	4.92097e+06	1.16747e+07
KN motif and ankyrin repeat domain-containing protein 2 OS=Homo sapiens GN=KANK2 PE=1 SV=1	KANK2_HUMAN;K7ERU2_HUMAN;Q9NXX5_HUMAN;K7EIU4_HUMAN;K7ES05_HUMAN	0.0424061	Forearm	Buttock	0.0424061	1.33405	267585	220326	350536	386252	204708	487755	770807	388633	284825	329502	578110	281750	424908	1.29816e+06
Inorganic pyrophosphatase OS=Homo sapiens GN=PPA1 PE=1 SV=2	IPYR_HUMAN;Q5SQT6_HUMAN;H0YAK2_HUMAN	0.0427455	Forearm	Buttock	0.0427455	1.24629	474244	737371	864826	1.33623e+06	561690	1.16244e+06	1.36931e+06	915197	933898	1.3262e+06	1.7086e+06	882215	1.06649e+06	1.27592e+06
Collagen, type IV, alpha 2, isoform CRA_a OS=Homo sapiens GN=COL4A2 PE=3 SV=1	A0A024RDW8_HUMAN;A2A352_HUMAN	0.0428929	Forearm	Buttock	0.0428929	2.06867	627712	946638	628119	186185	326388	494140	1.75241e+06	2.59039e+06	1.13547e+06	1.0432e+06	1.81344e+06	737091	472108	2.47217e+06
Calpain 2, large [catalytic] subunit variant (Fragment) OS=Homo sapiens PE=2 SV=1	Q59EF6_HUMAN;B4E1R7_HUMAN;B4DN77_HUMAN;B3KUH9_HUMAN	0.0429296	Forearm	Buttock	0.0429296	1.46203	420450	317362	509272	135625	571949	717907	1.1549e+06	515544	750286	608801	577335	774918	749937	1.61904e+06
cDNA FLJ10435 fis, clone NT2RP1000493, highly similar to Splicing factor 3B subunit 3 OS=Homo sapiens PE=2 SV=1	B3KM77_HUMAN	0.0429392	Buttock	Forearm	0.0429392	1.43471	2.88314e+06	1.52729e+06	4.0017e+06	3.97365e+06	4.34249e+06	6.85557e+06	4.49367e+06	1.28933e+06	1.31929e+06	2.21908e+06	1.30091e+06	2.83922e+06	4.07518e+06	6.52714e+06
Complement factor D OS=Homo sapiens GN=CFD PE=1 SV=5	CFAD_HUMAN	0.0430339	Buttock	Forearm	0.0430339	1.62883	6.49993e+06	4.89925e+06	4.36715e+06	1.03665e+07	2.75075e+06	7.60499e+06	9.22412e+06	4.89053e+06	3.7081e+06	2.39823e+06	3.93138e+06	4.12938e+06	4.49016e+06	4.51697e+06
Complement component 9, isoform CRA_a OS=Homo sapiens GN=C9 PE=4 SV=1	A0A024R035_HUMAN	0.0436474	Forearm	Buttock	0.0436474	1.51866	1.5842e+06	1.10219e+06	1.16371e+06	2.281e+06	1.15646e+06	2.93851e+06	2.54007e+06	4.49922e+06	2.12728e+06	2.66465e+06	3.15501e+06	1.9439e+06	3.14339e+06	1.85395e+06
cDNA, FLJ95508, highly similar to Homo sapiens 5'-nucleotidase, ecto (CD73) (NT5E), mRNA OS=Homo sapiens PE=2 SV=1	B2RBH2_HUMAN	0.0436535	Forearm	Buttock	0.0436535	2.14759	24388.1	26101.6	30321.2	52539.9	59089.8	577.177	12858.4	49482.5	52142.6	39729.4	78364.1	82159.2	16351.6	123908
cDNA FLJ61099, highly similar to ADP-ribosylation factor 1 OS=Homo sapiens PE=2 SV=1	B4DEB9_HUMAN	0.0436595	Forearm	Buttock	0.0436595	1.50304	8383.49	7141.49	16641.3	62042.9	3825.11	42105.2	328477	79725.1	44887	37929.4	62822.6	117085	181238	180663
Amine oxidase [flavin-containing] B OS=Homo sapiens GN=MAOB PE=1 SV=3	AOFB_HUMAN	0.0441848	Forearm	Buttock	0.0441848	1.6621	129085	96868	208907	225558	241818	202139	154225	276267	211338	224559	246907	299384	220352	613113
Aldo-keto reductase family 1 member C2 OS=Homo sapiens GN=AKR1C2 PE=1 SV=3	AK1C2_HUMAN;Q59GU2_HUMAN;B4DK69_HUMAN;S4R3P0_HUMAN	0.0442369	Forearm	Buttock	0.0442369	2.11579	16035	18596.9	42606.1	269832	57194.4	84738.9	7882.69	71985.9	30965.8	100640	314412	237893	78372.7	217036
Testis tissue sperm-binding protein Li 44a OS=Homo sapiens GN=WDR77 PE=2 SV=1	A0A024R0H7_HUMAN	0.0442968	Forearm	Buttock	0.0442968	1.89151	87551.2	101310	106119	124109	37346.4	13136.8	172571	134341	150961	116954	184189	166915	171724	289536
Alpha-2-macroglobulin OS=Homo sapiens GN=A2M PE=1 SV=3	A2MG_HUMAN;F8W7L3_HUMAN;H0YFH1_HUMAN;B7Z7M2_HUMAN;Q9BQ22_HUMAN	0.0443894	Forearm	Buttock	0.0443894	1.64313	6.40058e+06	1.45431e+07	1.45896e+07	2.30158e+07	5.30963e+06	1.38318e+07	1.5378e+07	2.65789e+07	2.19711e+07	2.5266e+07	1.97593e+07	2.24165e+07	1.97496e+07	1.71822e+07
Spectrin domain with coiled-coils 1, isoform CRA_a OS=Homo sapiens GN=SPECC1 PE=4 SV=1	A0A024QYY9_HUMAN	0.0445062	Buttock	Forearm	0.0445062	7.4786	64969.8	75870.9	115050	23931.3	72042.1	98184.9	77652.3	11597.3	0	5457.17	1334.78	6724.25	8196.34	37251.7
Chymotrypsinogen B OS=Homo sapiens GN=CTRB1 PE=2 SV=2	CTRB1_HUMAN	0.0446133	Forearm	Buttock	0.0446133	5.99075	22294.1	3755.04	91655.3	211668	61506.4	512095	71096.9	997862	1.33601e+06	805898	1.14276e+06	982558	544483	25834.8
40S ribosomal protein S10 OS=Homo sapiens GN=RPS10 PE=1 SV=1	RS10_HUMAN;Q59GE4_HUMAN;S4R435_HUMAN	0.0448108	Forearm	Buttock	0.0448108	1.30452	35188.3	10283.6	29525.3	65448.6	10879.2	69821.8	444205	119451	83239.5	43737.9	99136.8	69222	235882	217297
Septin 9, isoform CRA_a OS=Homo sapiens GN=SEPT9 PE=3 SV=1	A0A024R8V0_HUMAN;A0A0S2Z5W9_HUMAN;K7EK18_HUMAN;K7EIE4_HUMAN;K7EJ51_HUMAN;K7ELJ9_HUMAN;A2VCQ5_HUMAN;K7EJZ2_HUMAN;K7EIR4_HUMAN;K7ERG1_HUMAN	0.0449829	Forearm	Buttock	0.0449829	1.95754	1.44459e+06	1.59224e+06	2.42429e+06	3.33607e+06	784968	2.71817e+06	3.9036e+06	3.1838e+06	2.37851e+06	2.84495e+06	3.73125e+06	3.28657e+06	2.37591e+06	1.39189e+07
TNS1 protein OS=Homo sapiens GN=TNS1 PE=2 SV=1	Q0VG54_HUMAN;A0A087WWW7_HUMAN;B7Z6H8_HUMAN;H0Y4U1_HUMAN;C9J8K5_HUMAN;TENS3_HUMAN	0.0451398	Forearm	Buttock	0.0451398	1.42858	623151	680712	1.00605e+06	983766	360225	716023	1.31815e+06	1.04518e+06	600053	997658	1.37145e+06	1.02752e+06	1.00322e+06	2.0808e+06
Testicular haploid expressed gene protein-like OS=Homo sapiens GN=THEGL PE=2 SV=1	THEGL_HUMAN	0.0456204	Buttock	Forearm	0.0456204	2.09569	462932	251306	460233	230338	98233.1	133590	142937	104217	10709	310707	228690	4740.36	75936	114156
Myoferlin OS=Homo sapiens GN=MYOF PE=1 SV=1	MYOF_HUMAN;H0YD14_HUMAN;B3KSL7_HUMAN	0.0456635	Buttock	Forearm	0.0456635	4.90627	2.78242e+06	4.89574e+06	1.71078e+06	893699	7.43001e+06	441743	580523	652512	380349	292285	448225	524530	546358	974308
Testicular tissue protein Li 27 OS=Homo sapiens PE=2 SV=1	A0A140VJF3_HUMAN	0.0462961	Forearm	Buttock	0.0462961	1.68884	46305.6	42190.4	61258.3	142778	69005.4	104848	166504	101010	97906	59877.1	246723	100522	75444.9	387368
Coagulation factor IX (Fragment) OS=Homo sapiens PE=4 SV=1	Q4EW64_HUMAN	0.0466572	Buttock	Forearm	0.0466572	1.90905	666237	187145	272688	1.20377e+06	482380	319240	842535	453774	102123	158656	230277	436845	403423	296559
Single-stranded DNA-binding protein, mitochondrial (Fragment) OS=Homo sapiens GN=SSBP1 PE=1 SV=1	A0A0G2JLD8_HUMAN	0.0466811	Forearm	Buttock	0.0466811	3.66489	1818.64	49460.4	34384.8	28499.4	13890.8	30926.5	32670.5	32458.9	88275.5	78381.4	139685	57296	10547.1	295736
Glycogen phosphorylase, brain form OS=Homo sapiens GN=PYGB PE=1 SV=5	PYGB_HUMAN;B4DSD8_HUMAN;H0Y4Z6_HUMAN;Q8TDG6_HUMAN	0.0467179	Forearm	Buttock	0.0467179	2.86977	11909.3	295.467	2.45553	71505.5	555.975	39913.4	153335	268832	40364.9	13846.2	152355	128991	163177	28843.3
Hemoglobin beta subunit variant (Fragment) OS=Homo sapiens GN=HBB PE=2 SV=1	Q9UK54_HUMAN	0.0467208	Buttock	Forearm	0.0467208	1.76385	424447	881087	828143	1.39193e+06	1.43649e+06	490634	665958	183806	121783	323055	379911	1.35939e+06	964014	136980
Glyoxylate reductase/hydroxypyruvate reductase OS=Homo sapiens GN=GRHPR PE=1 SV=1	GRHPR_HUMAN;Q5M7Z5_HUMAN	0.0472308	Forearm	Buttock	0.0472308	1.52243	342956	331599	422948	1.35908e+06	379676	898505	1.56854e+06	1.26979e+06	755412	793792	909435	1.16026e+06	1.00483e+06	2.18039e+06
Granulins OS=Homo sapiens GN=GRN PE=1 SV=2	GRN_HUMAN;K7EKL3_HUMAN;K7EMR1_HUMAN	0.047499	Forearm	Buttock	0.047499	6.64153	6883.29	18162.9	77486.6	592593	17787.3	148233	2.50586e+06	4.11406e+06	2.41826e+06	3.08941e+06	5.90075e+06	3.65565e+06	3.1239e+06	60058.8
Uncharacterized protein (Fragment) OS=Homo sapiens PE=1 SV=1	A0A087WTZ4_HUMAN	0.0475954	Buttock	Forearm	0.0475954	2.30795	668867	350061	330566	485206	542636	561691	1.04371e+06	330732	65835.9	174902	378881	437619	303770	33918.1
Charged multivesicular body protein 1b OS=Homo sapiens GN=CHMP1B PE=1 SV=1	CHM1B_HUMAN	0.0481228	Buttock	Forearm	0.0481228	1.30087	3.40355e+06	4.20797e+06	5.66448e+06	2.00701e+06	8.10185e+06	1.05189e+07	1.37124e+07	1.2517e+06	4.03177e+06	5.73785e+06	1.13605e+06	3.15023e+06	7.98482e+06	1.33109e+07
Phosphoglucomutase-1 OS=Homo sapiens GN=PGM1 PE=1 SV=3	PGM1_HUMAN	0.0482142	Forearm	Buttock	0.0482142	2.26852	9341.52	6081.31	5355.82	43794.2	12133.8	21864.4	59787.3	25197.7	9862.14	11218.6	27752.5	17638.7	29421.3	238147
Protein kinase cAMP-dependent regulatory type II alpha isoform 2 OS=Homo sapiens GN=PRKAR2A PE=2 SV=1	A0A024R2W3_HUMAN;H7C330_HUMAN;H7C1L0_HUMAN;KAP3_HUMAN	0.0483948	Forearm	Buttock	0.0483948	1.67887	292568	357331	442844	469128	413958	840783	338959	620093	534924	655104	1.04834e+06	532204	567045	1.34008e+06
GDP-mannose pyrophosphorylase A, isoform CRA_a OS=Homo sapiens GN=GMPPA PE=4 SV=1	A0A024R482_HUMAN	0.0489579	Forearm	Buttock	0.0489579	7.66942	3310.85	0	4333.57	1097.63	13649.2	0	3398.01	19743	5349.83	11209.8	10971.9	9580.64	34643.9	106289
Apolipoprotein A-I, isoform CRA_a OS=Homo sapiens GN=APOA1 PE=3 SV=1	A0A024R3E3_HUMAN;F8W696_HUMAN;Q9Y355_HUMAN;Q8TDB0_HUMAN	0.0490015	Forearm	Buttock	0.0490015	1.83596	1.28467e+07	4.7973e+07	3.50112e+07	1.19439e+08	1.55401e+07	4.33718e+07	5.34491e+07	6.62204e+07	7.05983e+07	1.11774e+08	6.24834e+07	6.69687e+07	5.2067e+07	1.71407e+08
NADH dehydrogenase [ubiquinone] flavoprotein 2, mitochondrial OS=Homo sapiens GN=NDUFV2 PE=1 SV=2	NDUV2_HUMAN	0.0490368	Forearm	Buttock	0.0490368	2.28344	199041	243708	307351	216782	174515	378238	162164	468556	324349	242666	563360	421106	434287	1.38596e+06
Eukaryotic translation initiation factor 3 subunit F OS=Homo sapiens GN=EIF3F PE=1 SV=1	A0A1W2PP79_HUMAN	0.049505	Forearm	Buttock	0.049505	4.31771	0	2534.29	22418.9	54336.2	0	5539.46	102981	89865.3	88738.1	87189.3	135497	131935	88788	188897
SFRS protein kinase 1, isoform CRA_e OS=Homo sapiens GN=SRPK1 PE=4 SV=1	A0A024RCU9_HUMAN	0.0496528	Forearm	Buttock	0.0496528	11.8197	5108.27	22425.4	18618.6	45110.6	55855.3	118116	45304.5	179540	2225.59	414174	485268	1.132e+06	232729	1.22454e+06
Bloom syndrome protein OS=Homo sapiens GN=BLM PE=1 SV=1	BLM_HUMAN	0.0497306	Buttock	Forearm	0.0497306	2.14716	107695	103757	177278	192803	55805.3	289524	236382	40894.8	152708	87231.3	48112.5	59315.4	36518.8	116978
Pyridine nucleotide-disulfide oxidoreductase domain-containing protein 2 OS=Homo sapiens GN=PYROXD2 PE=1 SV=2	PYRD2_HUMAN	0.0497767	Forearm	Buttock	0.0497767	3.34516	15599.1	16247.9	12161.4	124962	6757.28	1045.2	23630.8	60315.3	34332.6	42574	77257.7	13471.5	122033	320396
Mannose receptor OS=Homo sapiens PE=2 SV=1	Q0Z8D6_HUMAN;B4DLK9_HUMAN	0.0497832	Forearm	Buttock	0.0497832	1.73659	134430	58364.2	50592	431266	80210.2	71576.2	165430	252387	168964	112436	185030	224299	439297	340061

## Sheet: Dermis All Proteins
							Normalized abundance
							Buttock							Forearm
Description	Accession	Anova (p)	Highest mean condition	Lowest mean condition	Anova (p)	Max fold change	20180601_SherrattM_MO_15	20180601_SherrattM_MO_17	20180601_SherrattM_MO_19	20180601_SherrattM_MO_21	20180601_SherrattM_MO_23	20180601_SherrattM_MO_25	20180601_SherrattM_MO_27	20180601_SherrattM_MO_16	20180601_SherrattM_MO_18	20180601_SherrattM_MO_20	20180601_SherrattM_MO_22	20180601_SherrattM_MO_24	20180601_SherrattM_MO_26	20180601_SherrattM_MO_28
RNA binding motif protein 28 isoform 1 OS=Homo sapiens GN=RBM28 PE=2 SV=1	A0A024R753_HUMAN	4.8006e-07	Buttock	Forearm	4.8006e-07	Infinity	3173.73	81043.8	20865.7	54631.1	21891.5	4395.85	10199.8	0	0	0	0	0	0	0
Ubiquitin-60S ribosomal protein L40 OS=Homo sapiens GN=UBA52 PE=1 SV=2	RL40_HUMAN;M0R1M6_HUMAN;M0R1V7_HUMAN	5.90737e-07	Buttock	Forearm	5.90737e-07	Infinity	908513	1.1699e+06	447552	294392	1.41094e+06	36894.5	29063.6	0	0	0	0	0	0	0
Serum amyloid P-component OS=Homo sapiens GN=APCS PE=1 SV=2	SAMP_HUMAN	8.59835e-06	Forearm	Buttock	8.59835e-06	12.3386	5.08623e+06	3.68299e+06	2.83556e+06	1.02709e+07	8.4891e+06	9.70156e+06	1.06237e+07	9.94651e+07	5.00572e+07	9.02613e+07	1.17e+08	1.04034e+08	7.20414e+07	9.25872e+07
ATP-dependent 6-phosphofructokinase OS=Homo sapiens GN=PFKM PE=2 SV=1	A0A024R0Y5_HUMAN;A0A0S2Z4A1_HUMAN	9.0084e-06	Forearm	Buttock	9.0084e-06	37.597	28126.1	16616.1	6141.69	23953.7	25787	60356.1	33724.7	1.31394e+06	666827	998356	1.1416e+06	970463	814138	1.41501e+06
Cadherin-1 OS=Homo sapiens GN=CDH1 PE=1 SV=1	A0A087WXI5_HUMAN;A0A087WU43_HUMAN;A0A0E3XJU3_HUMAN	1.05122e-05	Forearm	Buttock	1.05122e-05	9.48727	123671	66908.9	131007	141168	138558	157531	147314	2.08183e+06	313273	961506	904559	1.0207e+06	1.70367e+06	1.61142e+06
Guanine nucleotide-binding protein G(i) subunit alpha-2 OS=Homo sapiens GN=GNAI2 PE=1 SV=3	GNAI2_HUMAN;B3KX51_HUMAN;Q93020_HUMAN;B3KP24_HUMAN;GNAI1_HUMAN;Q6LCB5_HUMAN	2.75931e-05	Forearm	Buttock	2.75931e-05	2.37644	417656	396657	595098	697205	652500	445230	440471	1.19933e+06	1.09156e+06	1.09204e+06	1.5624e+06	1.27795e+06	1.0337e+06	1.40474e+06
Decorin (Fragment) OS=Homo sapiens GN=DCN PE=1 SV=1	H0YI87_HUMAN	2.77143e-05	Buttock	Forearm	2.77143e-05	29.3837	3.3608e+06	1.37133e+06	1.13333e+06	1.4168e+06	2.62523e+06	516689	154234	56014.3	20040.8	24525.6	121358	74801.4	58389.3	4879.32
Glutamate--cysteine ligase regulatory subunit OS=Homo sapiens GN=GCLM PE=1 SV=1	GSH0_HUMAN	2.80575e-05	Buttock	Forearm	2.80575e-05	Infinity	171221	96393.3	73759.3	42956.2	309127	1894.83	328.664	0	0	0	0	0	0	0
Cytoplasmic FMR1-interacting protein 1 OS=Homo sapiens GN=CYFIP1 PE=1 SV=1	CYFP1_HUMAN	3.25805e-05	Buttock	Forearm	3.25805e-05	9.67705	6.70572e+06	7.6492e+06	4.58758e+06	1.2037e+07	1.97611e+07	6.87611e+06	8.64098e+06	344212	1.36184e+06	420506	598146	1.77406e+06	485440	1.8627e+06
Retinal dehydrogenase 1 OS=Homo sapiens GN=ALDH1A1 PE=1 SV=2	AL1A1_HUMAN;B4DDF8_HUMAN;B4DXX3_HUMAN;Q59EJ0_HUMAN;Q5SYQ7_HUMAN	3.60598e-05	Forearm	Buttock	3.60598e-05	2.51348	558169	527137	574555	1.94951e+06	747914	898901	1.40927e+06	1.69964e+06	1.43632e+06	1.32114e+06	3.2067e+06	1.8645e+06	2.74716e+06	4.47803e+06
TP53-target gene 3 protein OS=Homo sapiens GN=TP53TG3D PE=4 SV=1	H3BT92_HUMAN	4.56899e-05	Buttock	Forearm	4.56899e-05	9.90624	683223	1.08672e+06	623538	388722	696147	367234	176831	47304.3	55890.6	49019.2	54749.3	78410.3	108454	12221.2
Serine protease HTRA1 OS=Homo sapiens GN=HTRA1 PE=1 SV=1	HTRA1_HUMAN;B3KRN4_HUMAN;H0Y7G9_HUMAN;A8K224_HUMAN	5.89656e-05	Forearm	Buttock	5.89656e-05	7.77343	349395	244190	274482	342283	379509	773526	854274	4.87846e+06	1.11003e+06	3.74547e+06	3.26063e+06	4.74008e+06	3.6512e+06	3.62639e+06
X-ray repair cross-complementing protein 5 OS=Homo sapiens GN=XRCC5 PE=1 SV=3	XRCC5_HUMAN;Q53T09_HUMAN;Q53TC2_HUMAN;C9JZ81_HUMAN	7.84532e-05	Forearm	Buttock	7.84532e-05	2.62239	388876	219537	391579	756947	891795	336114	1.40599e+06	1.18895e+06	689104	949908	1.80649e+06	1.37827e+06	1.13071e+06	4.37107e+06
Mitochondrial ribosomal protein L38, isoform CRA_b OS=Homo sapiens GN=MRPL38 PE=1 SV=1	B2R894_HUMAN	7.96478e-05	Buttock	Forearm	7.96478e-05	588.534	5.38859e+06	5.70599e+06	2.51159e+06	1.66616e+06	1.38117e+07	2.56411e+06	452959	2061.59	3918.34	3499.28	5875.69	5640.36	4734.96	28813.9
Glycyl-tRNA synthetase OS=Homo sapiens GN=GARS PE=4 SV=1	A0A090N8G0_HUMAN	7.9765e-05	Buttock	Forearm	7.9765e-05	2.33936	508646	166659	218021	333342	407072	1.47766e+06	1.83772e+06	220099	52703.7	70099.4	120404	189683	915813	546789
Ras-related protein Rab-8A OS=Homo sapiens GN=RAB8A PE=1 SV=1	RAB8A_HUMAN	7.99898e-05	Buttock	Forearm	7.99898e-05	15.3492	1.18213e+06	1.42257e+06	1.35956e+06	326808	978538	504215	750440	96858.7	29670.1	28915.6	20723.5	57596	38472.9	152820
Ras-related protein Rab-15 OS=Homo sapiens GN=RAB15 PE=1 SV=1	RAB15_HUMAN	8.05781e-05	Buttock	Forearm	8.05781e-05	41.7317	1.56956e+07	1.73796e+07	1.66964e+07	6.91944e+06	3.35605e+07	2.13694e+07	1.83796e+06	402850	235620	403356	394984	588586	307286	386088
Testicular tissue protein Li 153 OS=Homo sapiens PE=2 SV=1	A0A140VJS7_HUMAN	9.55883e-05	Forearm	Buttock	9.55883e-05	410.328	0	125.824	0	0	0	0	314.825	4422.42	6298.1	2734.41	3395.84	6282.14	26012.2	131665
Prosaposin (Fragment) OS=Homo sapiens GN=PSAP PE=1 SV=1	A0A0J9YXB8_HUMAN	9.58233e-05	Buttock	Forearm	9.58233e-05	14.6791	4.9107e+06	1.84188e+06	1.96034e+06	3.50292e+06	3.35706e+06	2.44489e+06	1.31565e+06	239697	110725	35144.8	198457	203337	158582	371128
Placenta-specific 9, isoform CRA_b OS=Homo sapiens GN=PLAC9 PE=1 SV=1	Q5JTB4_HUMAN	0.000114867	Buttock	Forearm	0.000114867	43.0103	5.44747e+06	1.19712e+07	1.0546e+07	1.6967e+06	7.81932e+06	4.42576e+06	1.69174e+06	148872	209183	64808	81808.7	80373	130860	297764
Acidic leucine-rich nuclear phosphoprotein 32 family member A OS=Homo sapiens GN=ANP32A PE=1 SV=1	H0YN26_HUMAN;H7BZ09_HUMAN	0.000116159	Buttock	Forearm	0.000116159	3.59166	87681.2	22991.1	40500.2	50380.2	95415	210064	117795	15655.5	8807.28	8548.88	12950.4	19369.8	45333	63301.3
Aconitase (Fragment) OS=Homo sapiens GN=ACON PE=2 SV=1	O75944_HUMAN	0.000118535	Forearm	Buttock	0.000118535	4.82724	3027.65	5408.8	8502.04	2710.69	3076.29	6178.81	15342	16493.7	27326.1	29373.7	39129.3	16671.4	20356.7	64236.1
Ras-related protein Rab-4A OS=Homo sapiens GN=RAB4A PE=1 SV=3	RAB4A_HUMAN	0.000137463	Buttock	Forearm	0.000137463	5.30263	4.30971e+06	1.38363e+06	2.35073e+06	3.21902e+06	2.2584e+06	1.79191e+06	2.8986e+06	375960	265855	228852	456976	468431	360994	1.27745e+06
E3 ubiquitin-protein ligase DTX3L OS=Homo sapiens GN=DTX3L PE=1 SV=1	DTX3L_HUMAN	0.000151607	Buttock	Forearm	0.000151607	20.6366	307583	741776	381606	580266	492621	262049	150274	14105.5	5370.14	27051.9	40103.5	9187.4	35748.9	9743.64
Coiled-coil domain-containing protein 141 (Fragment) OS=Homo sapiens GN=CCDC141 PE=1 SV=1	E7ERF0_HUMAN	0.000164093	Buttock	Forearm	0.000164093	632.986	122355	130586	75608	71821.5	21261.3	2694.73	976.376	315.351	0	0	356.548	0	0	0
Chymase OS=Homo sapiens GN=CMA1 PE=1 SV=1	CMA1_HUMAN;Q4FEB5_HUMAN;Q4FEB3_HUMAN	0.000166668	Forearm	Buttock	0.000166668	2.78148	1.68572e+06	1.28226e+06	1.9007e+06	3.49334e+06	2.33862e+06	2.55321e+06	7.78382e+06	6.33825e+06	5.48601e+06	3.40637e+06	7.99198e+06	9.98932e+06	7.18204e+06	1.81218e+07
Protein S100-A9 OS=Homo sapiens GN=S100A9 PE=1 SV=1	S10A9_HUMAN	0.000186739	Forearm	Buttock	0.000186739	18.7191	35651.2	52414.1	11762.9	18286.2	7537.22	25145.8	30849.9	346978	396728	111460	107196	113051	229179	2.09569e+06
Isocitrate dehydrogenase [NAD] subunit alpha, mitochondrial OS=Homo sapiens GN=IDH3A PE=1 SV=1	H0YL72_HUMAN;B7Z9J8_HUMAN;H0YMU3_HUMAN;H0YKD0_HUMAN;H0YNF5_HUMAN	0.000201429	Forearm	Buttock	0.000201429	9.05786	8418.55	21676.7	46712.7	54178.6	25051.8	14353.5	32952.9	165812	142414	161213	411455	114053	111458	735464
Alternative protein CSF2RB OS=Homo sapiens GN=CSF2RB PE=4 SV=1	L0R5A1_HUMAN	0.00020362	Forearm	Buttock	0.00020362	2.68116	442024	500973	765742	877302	1.14282e+06	680689	1.71125e+06	2.03497e+06	2.0937e+06	1.58276e+06	2.70278e+06	2.33536e+06	1.47314e+06	4.18814e+06
Potassium-transporting ATPase alpha chain 1 OS=Homo sapiens GN=ATP4A PE=2 SV=5	ATP4A_HUMAN	0.000219377	Buttock	Forearm	0.000219377	17.0959	282086	586296	219063	495688	880099	183312	248720	6217.31	2406.61	10014.6	52276.2	76534.9	11967	9937.37
T-complex protein 1 subunit beta OS=Homo sapiens GN=CCT2 PE=1 SV=4	TCPB_HUMAN;F5GWF6_HUMAN;F8VQ14_HUMAN;B7Z4R3_HUMAN;Q9H369_HUMAN	0.000220454	Forearm	Buttock	0.000220454	2.8374	707782	836382	1.00518e+06	1.14229e+06	662829	573147	1.07526e+06	1.78633e+06	1.57946e+06	2.10958e+06	2.75419e+06	1.86306e+06	1.40899e+06	5.53093e+06
NADH dehydrogenase [ubiquinone] flavoprotein 1, mitochondrial OS=Homo sapiens GN=NDUFV1 PE=1 SV=4	NDUV1_HUMAN;Q53G70_HUMAN;B4DE93_HUMAN;E9PMX3_HUMAN;B4DUN7_HUMAN;E9PJL9_HUMAN;E9PPR0_HUMAN;E9PPD6_HUMAN;H0YD04_HUMAN;H0YE81_HUMAN	0.000237025	Forearm	Buttock	0.000237025	2.8945	125069	36328.5	81856	77505.3	268840	211295	655058	466266	192890	190777	323943	481310	497069	2.062e+06
cDNA FLJ55002, highly similar to Alpha-centractin OS=Homo sapiens PE=2 SV=1	B4DM97_HUMAN;ACTY_HUMAN;B4DMT4_HUMAN	0.000247269	Forearm	Buttock	0.000247269	2.4736	159502	160568	278306	407926	269626	308638	932103	762610	678567	736030	969809	662922	843830	1.57147e+06
Fibulin-7 OS=Homo sapiens GN=FBLN7 PE=2 SV=1	FBLN7_HUMAN;B8ZZC1_HUMAN;H7BZ65_HUMAN;B3KW35_HUMAN	0.000248816	Forearm	Buttock	0.000248816	12.9716	1632.57	1507.06	8760.71	8076.88	8862.29	4728.69	11689.9	133761	37960.2	90111.6	129799	58255.9	79384	57795.8
SPATA7 protein OS=Homo sapiens GN=SPATA7 PE=2 SV=1	Q6FI63_HUMAN	0.000252782	Forearm	Buttock	0.000252782	2.97033	1.30661e+07	1.41121e+07	1.96128e+07	1.76674e+07	2.96171e+07	1.73771e+07	4.08042e+07	5.38206e+07	6.15548e+07	4.47522e+07	7.78165e+07	5.69475e+07	3.4008e+07	1.23353e+08
RNA-binding protein 34 (Fragment) OS=Homo sapiens GN=RBM34 PE=1 SV=1	H7C5M1_HUMAN	0.000265938	Buttock	Forearm	0.000265938	68.9747	4.33825e+07	1.11699e+08	3.98183e+07	2.74654e+07	4.77432e+07	5.30285e+07	980785	818041	1.08839e+06	447987	540841	955793	456292	391733
Mitochondrial import inner membrane translocase subunit TIM16 (Fragment) OS=Homo sapiens GN=PAM16 PE=4 SV=1	I3L3G8_HUMAN	0.000286233	Buttock	Forearm	0.000286233	8.73296	551427	369716	523089	337611	1.00731e+06	604535	336888	49755.2	28436.7	33491.6	47732.5	39584.5	60733.5	167449
Inorganic pyrophosphatase 2, mitochondrial OS=Homo sapiens GN=PPA2 PE=1 SV=2	IPYR2_HUMAN;A8K0P2_HUMAN;B4DFH3_HUMAN;D6RGI1_HUMAN;D6R967_HUMAN	0.000300508	Forearm	Buttock	0.000300508	2.98162	108650	248527	229433	285951	141480	270155	921010	746063	743762	698895	1.33379e+06	646263	884772	1.52153e+06
Probable ATP-dependent RNA helicase DDX46 OS=Homo sapiens GN=DDX46 PE=1 SV=1	A0A0C4DG89_HUMAN	0.000312396	Forearm	Buttock	0.000312396	3.91018	327802	209449	1.79251e+06	1.22067e+06	1.59243e+06	257189	491242	1.26166e+06	289420	5.7415e+06	6.88615e+06	5.68436e+06	1.16617e+06	2.00676e+06
Biglycan OS=Homo sapiens GN=BGN PE=1 SV=2	PGS1_HUMAN;Q53HU6_HUMAN;B3KS75_HUMAN;Q8NAB7_HUMAN;B4DNL4_HUMAN;B4DQD6_HUMAN;B4DDN7_HUMAN	0.000313501	Buttock	Forearm	0.000313501	4.51376	2.45124e+07	3.7009e+07	4.91987e+07	1.86645e+07	1.8135e+07	3.74085e+07	1.93021e+07	7.27899e+06	7.0459e+06	6.84347e+06	2.74919e+06	5.07977e+06	4.94732e+06	1.13015e+07
Retina-specific copper amine oxidase OS=Homo sapiens GN=AOC2 PE=1 SV=2	AOC2_HUMAN	0.000314089	Buttock	Forearm	0.000314089	2.79143	262976	258115	154943	316662	440972	774791	464438	117780	59895.6	43732.4	200549	145795	182667	207118
FAD synthase OS=Homo sapiens GN=FLAD1 PE=1 SV=1	Q5T190_HUMAN	0.000317305	Forearm	Buttock	0.000317305	3.19593	295191	450817	504689	265552	749456	726292	2.38548e+06	1.69581e+06	1.6412e+06	1.25162e+06	2.08939e+06	1.81317e+06	2.01015e+06	6.68467e+06
Prefoldin subunit 6, isoform CRA_b OS=Homo sapiens GN=PFDN6 PE=2 SV=1	Q5STK2_HUMAN	0.000330373	Forearm	Buttock	0.000330373	1.76201	192075	216750	181067	217100	186223	174225	329905	455691	287535	282621	469801	304025	317185	521478
Meteorin-like protein OS=Homo sapiens GN=METRNL PE=2 SV=1	METRL_HUMAN;I3L0R0_HUMAN	0.000350243	Forearm	Buttock	0.000350243	7.0765	19147.3	8473.6	13300.6	57015.4	4348.7	18184.4	24458.9	318109	26699.8	84516.7	156609	75982.4	172090	191583
Calcium/calmodulin-dependent protein kinase type II subunit alpha OS=Homo sapiens GN=CAMK2A PE=1 SV=2	KCC2A_HUMAN	0.000351089	Buttock	Forearm	0.000351089	37.2078	376922	130116	88195.8	377408	585127	242447	80798.4	633.237	4080.56	1439.83	7106.04	16512.7	3756.62	17025.4
Sorcin OS=Homo sapiens GN=SRI PE=1 SV=1	SORCN_HUMAN;B4DHQ6_HUMAN	0.000359115	Forearm	Buttock	0.000359115	2.61246	243632	84587.8	118877	281692	107087	135547	585804	439371	396546	439963	524929	448885	488531	1.32997e+06
Epiplakin OS=Homo sapiens GN=EPPK1 PE=1 SV=2	EPIPL_HUMAN	0.000367966	Forearm	Buttock	0.000367966	2.42354	4.02421e+07	4.35376e+07	5.70564e+07	5.87403e+07	9.5855e+07	4.79694e+07	1.02635e+08	1.40559e+08	1.45773e+08	1.03551e+08	1.8461e+08	1.44906e+08	9.63047e+07	2.65283e+08
Testis tissue sperm-binding protein Li 66n OS=Homo sapiens PE=2 SV=1	A0A140VKE9_HUMAN;B4DX93_HUMAN;E7EMU4_HUMAN	0.000376187	Forearm	Buttock	0.000376187	1.91944	278349	253340	301762	402806	115933	199718	287938	549542	542527	356242	737437	295490	391549	658690
T-complex protein 1 subunit delta OS=Homo sapiens GN=CCT4 PE=1 SV=4	TCPD_HUMAN;B7Z2F4_HUMAN	0.00038132	Forearm	Buttock	0.00038132	2.15163	579311	410402	473986	892522	522649	761132	803016	1.12228e+06	738316	1.01621e+06	1.6294e+06	1.11179e+06	1.13412e+06	2.80761e+06
Coronin OS=Homo sapiens GN=CORO1B PE=3 SV=1	A0A024R5K1_HUMAN;Q9NSK3_HUMAN	0.000389932	Forearm	Buttock	0.000389932	1.55604	69588.1	51238.8	76279	114179	72588.2	91948.4	267096	115375	90703	89900.1	147573	120796	165963	425698
Copine-1 OS=Homo sapiens GN=CPNE1 PE=1 SV=1	B0QZ18_HUMAN	0.00041703	Forearm	Buttock	0.00041703	2.14164	70050.7	18258.2	38962.8	92769.6	68241.5	115031	193584	123385	55562.1	75726.7	131482	120905	232260	539021
Serrate RNA effector molecule homolog OS=Homo sapiens GN=SRRT PE=1 SV=1	SRRT_HUMAN	0.000439229	Forearm	Buttock	0.000439229	2.24676	24840.6	21957.7	73558.3	132515	24375.5	3199.18	1482.67	104857	73098.1	124131	235921	79770	12542.4	3106.6
Complement factor properdin isoform 1 (Fragment) OS=Homo sapiens GN=CFP PE=2 SV=1	A0A0S2Z4I5_HUMAN	0.000460962	Buttock	Forearm	0.000460962	3.46282	4.85888e+06	4.67268e+06	4.39151e+06	2.3708e+06	7.00006e+06	6.24669e+06	1.98508e+06	1.60416e+06	1.75714e+06	712872	1.39743e+06	1.91157e+06	1.00145e+06	719445
Endophilin-A2 OS=Homo sapiens GN=SH3GL1 PE=1 SV=1	SH3G1_HUMAN	0.000461504	Forearm	Buttock	0.000461504	6.67265	64698.9	97783	144204	68710.5	79932.9	132208	187445	325043	734122	397237	301246	1.4322e+06	368836	1.61249e+06
SHC-transforming protein 3 OS=Homo sapiens GN=SHC3 PE=1 SV=1	SHC3_HUMAN	0.000467125	Buttock	Forearm	0.000467125	2.45763	485192	141541	209047	300094	438540	634684	821199	123051	41887.1	46280.6	73818.2	171541	139631	636808
Apolipoprotein E isoform 1 (Fragment) OS=Homo sapiens GN=APOE PE=2 SV=1	A0A0S2Z3D5_HUMAN;J9ZVQ3_HUMAN;A0A0S2Z3V0_HUMAN;H0Y7L5_HUMAN;E7ERP7_HUMAN;A0A0S2Z3B1_HUMAN;Q6LBZ1_HUMAN;Q6LA97_HUMAN;D9ZB55_HUMAN;Q13791_HUMAN	0.000482805	Forearm	Buttock	0.000482805	2.70705	2.07298e+06	1.60967e+06	2.55997e+06	5.30471e+06	3.59746e+06	3.0691e+06	2.84492e+06	1.198e+07	4.07811e+06	8.32522e+06	9.9213e+06	6.79366e+06	7.05504e+06	8.85389e+06
Hydroxysteroid dehydrogenase 10 isoform 1 (Fragment) OS=Homo sapiens GN=HSD17B10 PE=2 SV=1	A0A0S2Z410_HUMAN;A0A0S2Z434_HUMAN	0.000495253	Forearm	Buttock	0.000495253	2.1835	533551	247101	332612	709755	500900	582630	832660	920724	611791	607129	993656	1.00754e+06	1.2199e+06	2.80382e+06
Succinate--CoA ligase [GDP-forming] subunit beta, mitochondrial OS=Homo sapiens GN=SUCLG2 PE=3 SV=1	A0A024R325_HUMAN;B7Z2D5_HUMAN;H0Y852_HUMAN	0.000510197	Forearm	Buttock	0.000510197	3.6267	30725.9	28429.1	40398	154284	32268	174318	209101	371676	186869	187932	336426	212716	484526	648016
RuvB-like 2 OS=Homo sapiens GN=RUVBL2 PE=1 SV=3	RUVB2_HUMAN;B4DW30_HUMAN;M0QXI6_HUMAN	0.000537238	Forearm	Buttock	0.000537238	2.31618	311348	367415	483507	530045	494632	515309	652862	1.08135e+06	885214	771315	1.28725e+06	1.12651e+06	713779	1.90566e+06
Cytochrome b-c1 complex subunit 1, mitochondrial OS=Homo sapiens GN=UQCRC1 PE=1 SV=3	QCR1_HUMAN;B4DUL5_HUMAN;B4DZB9_HUMAN	0.00054227	Forearm	Buttock	0.00054227	2.88267	681287	1.0543e+06	1.53411e+06	1.0009e+06	690921	1.31648e+06	2.26897e+06	3.37379e+06	2.69028e+06	2.40978e+06	4.3846e+06	3.11099e+06	4.12839e+06	4.54026e+06
Pyruvate dehydrogenase E1 component subunit alpha OS=Homo sapiens GN=PDHA1 PE=4 SV=1	A0A024RBX9_HUMAN;Q53GE3_HUMAN;A5YPB6_HUMAN;Q5JPT9_HUMAN;Q5JPU3_HUMAN;Q5JPU2_HUMAN;Q6LCA3_HUMAN;Q36750_HUMAN	0.000551895	Forearm	Buttock	0.000551895	13.8118	16197.9	8820.4	47793.7	81953.3	8475.79	14216.3	50811.7	221303	69816.7	145907	310202	200851	374574	1.83015e+06
Alpha-actinin-1 OS=Homo sapiens GN=ACTN1 PE=1 SV=2	ACTN1_HUMAN;Q86TX4_HUMAN;H7C5W8_HUMAN;H0YJ11_HUMAN;G3V2N5_HUMAN;G3V2W4_HUMAN;B4DRP5_HUMAN;G3V2X9_HUMAN;G3V5M4_HUMAN;Q5ZEZ4_HUMAN;G3V2E8_HUMAN;G3V380_HUMAN	0.000559334	Buttock	Forearm	0.000559334	1.41634	3.13969e+06	3.29079e+06	2.77915e+06	2.32438e+06	2.09008e+06	2.37427e+06	3.79856e+06	2.14297e+06	1.87211e+06	2.02008e+06	1.53854e+06	1.26327e+06	1.72999e+06	3.41057e+06
Eukaryotic translation initiation factor 3 subunit B OS=Homo sapiens GN=EIF3B PE=1 SV=3	EIF3B_HUMAN;C9JQN7_HUMAN;Q59FS8_HUMAN	0.000575211	Buttock	Forearm	0.000575211	7.14602	861699	935720	685848	354415	1.91633e+06	524603	58846.3	148252	147872	65105.8	130067	118532	111480	25603.6
Homolog of mouse LGP1, isoform CRA_a OS=Homo sapiens GN=LGP1 PE=4 SV=1	A0A024R1Y7_HUMAN	0.000575328	Buttock	Forearm	0.000575328	5.73511	6.36945e+06	2.27659e+06	3.86183e+06	5.52978e+06	9.54864e+06	1.80777e+06	5.92123e+06	516380	301049	244241	615825	960902	677824	2.84151e+06
C-X-C motif chemokine 14 OS=Homo sapiens GN=CXCL14 PE=1 SV=1	A0A0C4DGC1_HUMAN	0.000576724	Forearm	Buttock	0.000576724	5.9049	378073	326694	436418	392679	609538	660350	381953	4.01592e+06	601900	2.98942e+06	1.19549e+06	2.29881e+06	3.68173e+06	4.02798e+06
Lactoferrin OS=Homo sapiens GN=LTF PE=2 SV=1	A0A161I202_HUMAN;B2MV14_HUMAN;B4E1V0_HUMAN;Q19KS2_HUMAN	0.000580315	Forearm	Buttock	0.000580315	13.4741	7140.46	48701.6	24519.7	7379.6	19798.1	4077.77	14573.4	418249	647539	156563	156947	76742.2	167106	77155
Deoxynucleoside triphosphate triphosphohydrolase SAMHD1 OS=Homo sapiens GN=SAMHD1 PE=1 SV=2	SAMH1_HUMAN;Q59H15_HUMAN;A6NDZ3_HUMAN	0.000590611	Forearm	Buttock	0.000590611	1.58567	1.26003e+06	1.20058e+06	1.70923e+06	2.22729e+06	1.69238e+06	2.98375e+06	2.68818e+06	2.4839e+06	2.00794e+06	2.35755e+06	4.11113e+06	2.79683e+06	3.37476e+06	4.68892e+06
Clusterin OS=Homo sapiens GN=CLU PE=1 SV=1	CLUS_HUMAN;H0YC35_HUMAN;H0YLK8_HUMAN;B4DW11_HUMAN;E7ERK6_HUMAN;E7ETB4_HUMAN;E5RJZ5_HUMAN;H0YAS8_HUMAN;E5RG36_HUMAN;Q8IWL5_HUMAN;Q8IWM0_HUMAN;Q6LDQ3_HUMAN	0.000618381	Forearm	Buttock	0.000618381	3.73636	1.54971e+07	2.8353e+07	2.66473e+07	2.63669e+07	1.94412e+07	2.22967e+07	2.42009e+07	1.58182e+08	5.62059e+07	9.29895e+07	9.14365e+07	6.49443e+07	8.57696e+07	5.87624e+07
Proteasome subunit alpha type-5 OS=Homo sapiens GN=PSMA5 PE=1 SV=3	PSA5_HUMAN	0.000668054	Forearm	Buttock	0.000668054	2.20344	598020	1.13522e+06	1.2166e+06	1.81865e+06	942898	725983	2.10379e+06	2.07749e+06	2.11985e+06	1.99106e+06	2.56227e+06	2.08317e+06	1.74723e+06	6.23889e+06
Elongation factor Tu, mitochondrial OS=Homo sapiens GN=TUFM PE=1 SV=2	EFTU_HUMAN;H3BNU3_HUMAN	0.000718295	Forearm	Buttock	0.000718295	2.37103	1.54337e+06	1.76737e+06	1.97305e+06	1.91769e+06	1.08494e+06	1.66856e+06	3.33043e+06	3.12103e+06	2.66183e+06	2.93931e+06	5.50153e+06	3.37064e+06	3.23107e+06	1.06746e+07
Laminin beta 3 isoform 1 (Fragment) OS=Homo sapiens GN=LAMB3 PE=2 SV=1	A0A0S2Z3R6_HUMAN;X1WI29_HUMAN;B4DL55_HUMAN;Q5THA1_HUMAN	0.000721431	Forearm	Buttock	0.000721431	2.37162	1.2168e+06	1.47331e+06	1.41525e+06	1.2978e+06	1.01718e+06	445834	1.37311e+06	2.32714e+06	2.94045e+06	2.09308e+06	2.5419e+06	2.61574e+06	1.57276e+06	5.44932e+06
cDNA FLJ52546, highly similar to Beta-soluble NSF attachment protein OS=Homo sapiens PE=2 SV=1	B4DIV0_HUMAN	0.000724114	Forearm	Buttock	0.000724114	43.6741	1489.31	0	0	0	0	0	6691.41	33533.4	24723.3	18960.4	24180.1	20811.3	10227.8	224849
cDNA FLJ56829, highly similar to Neurogenic differentiation factor 6 OS=Homo sapiens PE=2 SV=1	B4DS85_HUMAN	0.000730241	Forearm	Buttock	0.000730241	4.41244	496038	813650	787449	563830	744838	566969	764765	5.59015e+06	1.4802e+06	3.19854e+06	3.12041e+06	2.40702e+06	3.12802e+06	1.97974e+06
Tubulin alpha chain-like 3 OS=Homo sapiens GN=TUBAL3 PE=1 SV=2	TBAL3_HUMAN	0.000751098	Forearm	Buttock	0.000751098	18.0753	1.43622e+06	1.00391e+06	801621	2.70133e+06	1.48014e+06	462812	765663	2.57812e+07	1.56774e+07	2.64616e+07	3.19021e+07	2.28369e+06	2.63815e+07	2.78939e+07
Acetyl-Coenzyme A acyltransferase 2 (Mitochondrial 3-oxoacyl-Coenzyme A thiolase), isoform CRA_d OS=Homo sapiens GN=ACAA2 PE=3 SV=1	A0A024R269_HUMAN	0.000760534	Buttock	Forearm	0.000760534	1.66154	93872	39357.7	65348	86195.7	74875.6	381816	323830	40823.4	17574.5	41922.9	32347.6	53213.7	275941	179324
Adenylate kinase 2, mitochondrial OS=Homo sapiens GN=AK2 PE=2 SV=1	A0A140VK93_HUMAN;F8VPP1_HUMAN	0.000779144	Forearm	Buttock	0.000779144	3.9514	788508	891886	1.08374e+06	1.0985e+06	1.72824e+06	215131	1.90468e+06	2.87092e+06	3.79905e+06	2.46375e+06	3.81654e+06	2.67536e+06	1.50468e+06	1.33377e+07
Fibroleukin OS=Homo sapiens GN=FGL2 PE=1 SV=1	FGL2_HUMAN;Q53GD2_HUMAN;A0A1B0GVK0_HUMAN;Q8WWE4_HUMAN	0.000783966	Forearm	Buttock	0.000783966	3.00599	700838	497964	832906	787438	599648	1.31459e+06	1.51899e+06	3.92723e+06	2.00611e+06	1.97935e+06	2.9384e+06	2.94594e+06	2.69477e+06	2.30275e+06
Microtubule-associated tumor suppressor candidate 2 OS=Homo sapiens GN=MTUS2 PE=1 SV=3	MTUS2_HUMAN	0.000784921	Buttock	Forearm	0.000784921	26.7014	4.67516e+06	2.92394e+06	1.34209e+06	1.02431e+06	8.47184e+06	1.36762e+06	719001	49678.8	56670.6	19274.1	69213	105499	93913.4	374398
5-hydroxytryptamine receptor 3B (Fragment) OS=Homo sapiens GN=HTR3B PE=4 SV=1	H0YFX8_HUMAN	0.000832044	Buttock	Forearm	0.000832044	241.591	144622	59968.5	11169.4	40638.9	196445	8015.01	30817.9	0	0	0	458.865	0	0	1576.3
Vitronectin OS=Homo sapiens GN=VTN PE=1 SV=1	VTNC_HUMAN;B7Z553_HUMAN;J7HH10_HUMAN;F5GX75_HUMAN	0.000850198	Forearm	Buttock	0.000850198	3.88196	1.84819e+07	2.71823e+07	3.35077e+07	2.13639e+07	2.04699e+07	3.44771e+07	2.86028e+07	1.80146e+08	6.31369e+07	1.37722e+08	9.29492e+07	1.05774e+08	6.79909e+07	6.68941e+07
Glutathione reductase, mitochondrial OS=Homo sapiens GN=GSR PE=1 SV=2	GSHR_HUMAN;H0YC68_HUMAN	0.000885657	Forearm	Buttock	0.000885657	3.15324	26331	37358.4	98131.3	276136	49530.9	168770	144223	172380	111627	322684	366768	348735	550000	651917
Ribonuclease/angiogenin inhibitor 1, isoform CRA_a OS=Homo sapiens GN=RNH1 PE=4 SV=1	A0A024RC87_HUMAN;H0YCR7_HUMAN;E9PIM9_HUMAN;E9PLZ3_HUMAN;E9PIK5_HUMAN	0.000894601	Forearm	Buttock	0.000894601	1.86886	3.19293e+06	3.83368e+06	4.26358e+06	6.0538e+06	3.9684e+06	3.91997e+06	4.92814e+06	8.36021e+06	7.93285e+06	5.89259e+06	1.33114e+07	5.84125e+06	8.35591e+06	6.67157e+06
Histone H4 OS=Homo sapiens GN=HIST1H4H PE=2 SV=1	Q0VAS5_HUMAN;Q6B823_HUMAN	0.00094017	Forearm	Buttock	0.00094017	3.13696	5.17001e+06	7.96804e+06	1.0629e+07	9.98022e+06	1.56819e+07	9.13758e+06	1.93764e+07	2.55401e+07	3.37964e+07	1.63263e+07	2.20936e+07	2.81127e+07	3.11587e+07	8.74766e+07
SCAN domain containing 1, isoform CRA_b OS=Homo sapiens GN=SCAND1 PE=4 SV=1	H0UIA5_HUMAN	0.000970119	Buttock	Forearm	0.000970119	19.4928	596583	274349	131710	452624	1.01953e+06	178975	76117.2	22202.2	16983.4	4474.47	7426.9	12838.4	52138.3	23982.5
Superoxide dismutase [Mn], mitochondrial OS=Homo sapiens GN=SOD2 PE=1 SV=3	SODM_HUMAN;F5H3C5_HUMAN;Q7Z7M5_HUMAN	0.000983992	Forearm	Buttock	0.000983992	6.12019	11856.1	24677.6	41292.2	177627	3828.27	9104.83	25137.1	316995	206822	139228	348144	57793.1	227206	500233
Out at first protein homolog OS=Homo sapiens GN=OAF PE=2 SV=1	OAF_HUMAN	0.0010032	Forearm	Buttock	0.0010032	693.253	0	118.741	118.266	101.287	0	0	213.043	214303	12817.3	32139.3	47814.9	2576.01	54979.9	17586
Peptidylprolyl isomerase OS=Homo sapiens GN=FKBP9 PE=4 SV=1	A0A090N8P3_HUMAN;B7Z1U8_HUMAN;B7Z230_HUMAN;C9J4P8_HUMAN	0.00102302	Forearm	Buttock	0.00102302	2.27631	230112	288029	326473	342486	452945	594327	431911	650779	725964	697783	1.13716e+06	625882	835653	1.39607e+06
Proteasome subunit beta type-6 OS=Homo sapiens GN=PSMB6 PE=1 SV=4	PSB6_HUMAN	0.00103192	Forearm	Buttock	0.00103192	3.11042	55300.2	91042.4	81321.4	105479	82797.5	25520.2	389328	278006	282572	199439	390939	202512	308998	921634
Inosine monophosphate dehydrogenase type II (Fragment) OS=Homo sapiens GN=IMPDH2 PE=4 SV=1	Q6RUP8_HUMAN	0.00105762	Buttock	Forearm	0.00105762	5.84213	2.32192e+06	1.55813e+06	2.89058e+06	1.02817e+06	3.02176e+06	2.22828e+06	4.74213e+06	137580	1.13975e+06	142142	131413	203605	260854	1.02994e+06
Doublecortin domain-containing protein 1 OS=Homo sapiens GN=DCDC1 PE=4 SV=1	M0R2J8_HUMAN	0.00113449	Buttock	Forearm	0.00113449	4.77998	107890	105865	93703.3	57850	109725	135712	66389	9590.86	8417.26	12602	9721.86	15386.2	24732	61210.2
Poly(rC)-binding protein 2 OS=Homo sapiens GN=PCBP2 PE=1 SV=1	PCBP2_HUMAN;F8W1G6_HUMAN;PCBP3_HUMAN;B4DRD7_HUMAN;F8VTZ0_HUMAN	0.00114215	Buttock	Forearm	0.00114215	3.78105	1.53993e+06	2.3973e+06	1.26806e+06	3.23069e+06	1.34889e+06	3.57341e+06	3.03397e+06	512939	301342	430750	774515	937835	445902	932083
Proteasome subunit beta type OS=Homo sapiens PE=2 SV=1	A0A140VK45_HUMAN	0.00114713	Forearm	Buttock	0.00114713	2.76621	192696	64126.3	108308	410242	129318	101149	284746	399032	193397	280251	491447	598903	381602	1.2254e+06
Protein Wnt (Fragment) OS=Homo sapiens GN=WNT4 PE=1 SV=1	H0Y663_HUMAN	0.00114848	Forearm	Buttock	0.00114848	4.17426	7660.57	17717.7	40536.1	30878.1	12105.4	16989.4	8192.15	132332	75875	110645	129775	38755.2	39261.2	33038.4
DNA helicase B OS=Homo sapiens GN=HELB PE=1 SV=2	HELB_HUMAN	0.0011511	Buttock	Forearm	0.0011511	7.7999	1.08936e+06	588437	1.35015e+06	2.06425e+06	991897	223426	674086	77800.1	206888	90142.4	216811	36905.6	87853.6	178689
Probable ATP-dependent RNA helicase DDX4 OS=Homo sapiens GN=DDX4 PE=1 SV=2	DDX4_HUMAN	0.00118003	Buttock	Forearm	0.00118003	97.7811	37819	81051.5	15328.4	14996.1	47611	210.157	925.615	0	0	0	1818.53	205.807	0	0
Striatin-4 (Fragment) OS=Homo sapiens GN=STRN4 PE=1 SV=2	M0QZM0_HUMAN	0.00124506	Forearm	Buttock	0.00124506	3.84102	4875.42	10830	15477.1	15357.7	3165.61	6736.92	45202.9	36519.7	18783.2	27998.3	61784.4	27532.4	46402.6	171402
PHD finger protein 14 OS=Homo sapiens GN=PHF14 PE=1 SV=1	A0A0U1RRH6_HUMAN	0.00124857	Forearm	Buttock	0.00124857	6.28863	539713	290400	477992	864204	1.48782e+06	352565	193246	5.01999e+06	1.49226e+06	3.29804e+06	4.20355e+06	2.17658e+06	5.69285e+06	4.56632e+06
Lysozyme C OS=Homo sapiens GN=LYZ PE=1 SV=1	LYSC_HUMAN;A0A0B4J259_HUMAN	0.00125012	Forearm	Buttock	0.00125012	4.093	1.89752e+06	696402	731395	3.24789e+06	743779	2.82969e+06	1.47721e+06	1.67098e+07	1.5974e+06	4.20363e+06	7.64558e+06	5.8539e+06	4.97099e+06	6.59525e+06
Asparagine--tRNA ligase, cytoplasmic OS=Homo sapiens GN=NARS PE=1 SV=1	SYNC_HUMAN	0.00125941	Forearm	Buttock	0.00125941	2.94168	25728.5	5238.71	10152	75053.1	17574.4	55082.4	67220.3	39950	18860.3	45532.6	108934	91280.5	158927	289730
5'-nucleotidase domain-containing protein 3 OS=Homo sapiens GN=NT5DC3 PE=1 SV=1	NT5D3_HUMAN	0.00126222	Forearm	Buttock	0.00126222	16.8417	853.758	97.521	1130.87	2363.31	4219.92	483.005	719.415	32490.2	3686.61	4264.45	13193.4	19082.3	39467.3	54006.3
Junction plakoglobin OS=Homo sapiens GN=JUP PE=1 SV=3	PLAK_HUMAN;A0A0S2Z495_HUMAN	0.00128905	Forearm	Buttock	0.00128905	2.45454	143464	34733.7	107449	284423	228185	125648	199679	616424	109204	151222	399202	564263	328930	588631
Glutathione hydrolase 5 proenzyme OS=Homo sapiens GN=GGT5 PE=1 SV=2	GGT5_HUMAN;H7C1X2_HUMAN	0.00129113	Buttock	Forearm	0.00129113	6.66022	1.09498e+07	1.30399e+07	1.06403e+07	4.56252e+06	2.67725e+07	3.30782e+06	1.74753e+06	1.11095e+06	2.59737e+06	1.23497e+06	2.34476e+06	1.57733e+06	1.31443e+06	483552
Protein CLEC16A OS=Homo sapiens GN=CLEC16A PE=1 SV=2	CL16A_HUMAN	0.00135411	Forearm	Buttock	0.00135411	2.23215	36430.2	56210.2	74693	79906.1	72638.6	125650	216035	150959	101320	127751	213238	195979	162609	524851
LIM/homeobox protein Lhx8 OS=Homo sapiens GN=LHX8 PE=1 SV=2	LHX8_HUMAN	0.00137237	Buttock	Forearm	0.00137237	Infinity	25106.5	35977.3	869.004	13799.1	37331	0	2502.62	0	0	0	0	0	0	0
Polyglutamine binding protein 1 isoform 1 (Fragment) OS=Homo sapiens GN=PQBP1 PE=2 SV=1	A0A0S2Z4V5_HUMAN	0.00147331	Buttock	Forearm	0.00147331	Infinity	157583	112257	54878.5	37650.2	147520	865.923	0	0	0	0	0	0	0	0
Complement component 1, q subcomponent, B chain, isoform CRA_a OS=Homo sapiens GN=C1QB PE=4 SV=1	A0A024RAB9_HUMAN;D6RGJ1_HUMAN	0.00147477	Forearm	Buttock	0.00147477	3.69761	550126	560338	645554	1.0992e+06	323093	772688	418114	3.65015e+06	1.31889e+06	1.52518e+06	1.95471e+06	2.71849e+06	2.1586e+06	2.82924e+06
cDNA FLJ59542, highly similar to Sad1/unc-84-like protein 2 OS=Homo sapiens PE=2 SV=1	B4DIU6_HUMAN;A0A024R1S6_HUMAN	0.00148295	Forearm	Buttock	0.00148295	1.94134	281803	293481	278969	357458	419798	600224	440141	644993	432662	494484	512670	887090	837248	1.37786e+06
Peroxiredoxin-2 OS=Homo sapiens GN=PRDX2 PE=1 SV=5	PRDX2_HUMAN;A6NIW5_HUMAN;A0A024R7F2_HUMAN	0.0014844	Forearm	Buttock	0.0014844	2.87152	3.37862e+06	3.92889e+06	5.1132e+06	6.35533e+06	4.87099e+06	6.73753e+06	9.56943e+06	1.08356e+07	8.19024e+06	2.31808e+07	6.93604e+06	1.55358e+07	1.61217e+07	3.39282e+07
Succinate dehydrogenase [ubiquinone] flavoprotein subunit, mitochondrial OS=Homo sapiens GN=SDHA PE=3 SV=1	A0A024QZ30_HUMAN;B3KT34_HUMAN;D6RFM5_HUMAN;Q0QF12_HUMAN;A0A087X1I3_HUMAN;B4DYN5_HUMAN;B3KYA5_HUMAN;B4DNB2_HUMAN;B7Z668_HUMAN	0.00150379	Forearm	Buttock	0.00150379	2.07487	790690	1.00467e+06	1.1313e+06	1.13781e+06	1.63255e+06	680171	2.23318e+06	2.13497e+06	1.89926e+06	1.54329e+06	2.69805e+06	2.00513e+06	2.02998e+06	5.55468e+06
Pyruvate dehydrogenase E1 component subunit beta, mitochondrial OS=Homo sapiens GN=PDHB PE=1 SV=3	ODPB_HUMAN;C9J634_HUMAN;F8WF02_HUMAN;Q59G68_HUMAN	0.00151909	Forearm	Buttock	0.00151909	3.67511	502221	468030	714343	635728	586233	617862	1.21455e+06	1.32654e+06	1.13457e+06	1.19686e+06	1.66731e+06	1.54332e+06	1.25152e+06	9.29612e+06
26S proteasome non-ATPase regulatory subunit 11 OS=Homo sapiens GN=PSMD11 PE=1 SV=3	PSD11_HUMAN;B4DTS5_HUMAN;J3QRY4_HUMAN	0.00153036	Forearm	Buttock	0.00153036	3.38286	118540	84891.7	76872.6	238955	127270	86428.6	248992	384233	130934	258106	359442	348831	461508	1.37874e+06
Aspartyl aminopeptidase OS=Homo sapiens GN=DNPEP PE=1 SV=1	DNPEP_HUMAN;A0A024R443_HUMAN;B7Z822_HUMAN;C9J1E2_HUMAN;E5RJ35_HUMAN	0.00156231	Forearm	Buttock	0.00156231	1.72487	269644	208014	257316	359727	260291	281636	576100	367655	392306	335640	484801	361466	517431	1.35736e+06
UDP-glucose 6-dehydrogenase OS=Homo sapiens GN=UGDH PE=1 SV=1	UGDH_HUMAN;Q9NQ82_HUMAN;E7ER83_HUMAN;D6RHF4_HUMAN;Q9NQ81_HUMAN	0.00158829	Forearm	Buttock	0.00158829	2.09665	181738	190118	207558	370252	310019	208361	307865	385569	262172	326350	636010	493559	598281	1.02152e+06
Stromal cell-derived factor 1 OS=Homo sapiens GN=CXCL12 PE=1 SV=1	SDF1_HUMAN	0.00159779	Forearm	Buttock	0.00159779	5.10601	190821	282959	336697	345858	103123	520336	125719	1.84401e+06	491753	1.78905e+06	1.43395e+06	1.6295e+06	1.1814e+06	1.35991e+06
DNA-directed RNA polymerase II subunit RPB1 OS=Homo sapiens GN=POLR2A PE=1 SV=2	RPB1_HUMAN	0.00169954	Buttock	Forearm	0.00169954	5.2435	345348	471928	184052	374324	447418	213627	162530	50627.2	29817.9	39249.8	49319	48655.4	75760.1	125990
Guanine nucleotide-binding protein subunit alpha-12 OS=Homo sapiens GN=GNA12 PE=1 SV=4	GNA12_HUMAN	0.00171091	Buttock	Forearm	0.00171091	3.07629	1.11873e+07	1.36291e+06	3.80483e+06	5.65718e+06	1.33432e+07	4.95553e+06	6.10655e+06	2.10662e+06	406358	407988	1.37299e+06	4.01241e+06	2.421e+06	4.36141e+06
Hexokinase 1, isoform CRA_c OS=Homo sapiens GN=HK1 PE=3 SV=1	A0A024QZK7_HUMAN;B3KXY9_HUMAN	0.00171587	Forearm	Buttock	0.00171587	2.39388	31721	58444.3	67796.7	128295	77624.6	126838	184654	201278	117522	178982	231078	299314	267526	321066
14-3-3 protein beta/alpha OS=Homo sapiens GN=YWHAB PE=1 SV=3	1433B_HUMAN;A0A0J9YWE8_HUMAN;A0A0J9YWZ2_HUMAN	0.00173242	Forearm	Buttock	0.00173242	1.8567	1.26574e+06	1.72591e+06	1.58886e+06	2.05507e+06	1.45211e+06	3.30623e+06	2.47298e+06	3.03112e+06	2.93868e+06	2.54204e+06	4.84018e+06	2.89503e+06	3.44248e+06	6.05716e+06
Fructose-bisphosphate aldolase A OS=Homo sapiens GN=ALDOA PE=1 SV=2	ALDOA_HUMAN;H3BQN4_HUMAN;J3KPS3_HUMAN;A0A0M4FNU3_HUMAN;H3BR04_HUMAN;H3BUH7_HUMAN;H3BMQ8_HUMAN;A4UCS9_HUMAN;H3BU78_HUMAN;A4UCT0_HUMAN;H3BR68_HUMAN;ALDOB_HUMAN	0.00174028	Forearm	Buttock	0.00174028	2.52254	1.08512e+06	557399	1.22934e+06	3.16541e+06	1.01621e+06	2.14529e+06	1.91663e+06	3.57662e+06	2.64442e+06	3.20798e+06	5.32304e+06	4.6717e+06	2.63142e+06	5.98384e+06
40S ribosomal protein S9 OS=Homo sapiens GN=RPS9 PE=1 SV=1	A0A024R4M0_HUMAN;B5MCT8_HUMAN	0.0017674	Forearm	Buttock	0.0017674	2.72902	285820	141932	411413	399025	578341	658209	950440	916411	579060	747088	1.82913e+06	851589	1.02085e+06	3.40327e+06
cDNA FLJ57206, moderately similar to RNA-binding protein FUS OS=Homo sapiens PE=2 SV=1	B4DVJ7_HUMAN	0.0017703	Buttock	Forearm	0.0017703	Infinity	33744.6	54029.9	20910.9	6109.52	47727.8	197.099	0	0	0	0	0	0	0	0
Protein FAM117B OS=Homo sapiens GN=FAM117B PE=1 SV=2	F117B_HUMAN	0.00178217	Forearm	Buttock	0.00178217	2.9014	105369	115757	135985	143918	176585	330139	417788	507191	601880	318579	613249	492404	350840	1.25192e+06
Sodium/potassium-transporting ATPase subunit alpha-1 OS=Homo sapiens GN=ATP1A1 PE=1 SV=1	AT1A1_HUMAN;B7Z1N5_HUMAN;AT1A3_HUMAN;B3KSY7_HUMAN;B7Z3F8_HUMAN;Q58I23_HUMAN;Q5TC01_HUMAN	0.00180506	Forearm	Buttock	0.00180506	1.65037	763779	253233	477891	736066	1.65595e+06	1.19803e+06	2.68579e+06	1.13401e+06	432202	955976	1.868e+06	1.93353e+06	1.63717e+06	4.86369e+06
Tenascin C (Hexabrachion), isoform CRA_a OS=Homo sapiens GN=TNC PE=4 SV=1	A0A024R884_HUMAN;TENA_HUMAN;D3YHM4_HUMAN;B4E1W8_HUMAN;H0YGZ3_HUMAN	0.0018197	Forearm	Buttock	0.0018197	2.25468	72100.9	55590.7	25097.7	4107.49	63931.9	43326.8	56078.2	153028	160508	69181.7	11369.6	126750	41817.9	159369
Protein disulfide-isomerase-like protein of the testis OS=Homo sapiens GN=PDILT PE=1 SV=2	PDILT_HUMAN	0.00183259	Buttock	Forearm	0.00183259	67.686	2.03847e+06	887889	802622	511779	1.46952e+06	258622	48940.1	12248.6	736.106	7411.72	21035.5	8769.72	12360.5	26346.1
Phenylalanine--tRNA ligase alpha subunit OS=Homo sapiens GN=FARSA PE=1 SV=3	SYFA_HUMAN	0.00186601	Forearm	Buttock	0.00186601	2.75821	9506.82	1309.21	1149.29	12073.7	5952.85	2389.68	27938.1	20778.4	4126.21	7755.01	15406.5	16268.6	14563.7	87476.1
Calpain-1 catalytic subunit OS=Homo sapiens GN=CAPN1 PE=1 SV=1	CAN1_HUMAN;B4DWH5_HUMAN;E9PL37_HUMAN;E9PRM1_HUMAN;E9PIA9_HUMAN	0.00186868	Forearm	Buttock	0.00186868	1.66725	301124	201356	264288	531548	297386	407977	593094	612928	315381	492447	591686	773030	656442	887564
Armadillo repeat-containing protein 5 OS=Homo sapiens GN=ARMC5 PE=1 SV=1	J3KQ26_HUMAN	0.00189636	Forearm	Buttock	0.00189636	1.58167	7.93339e+06	7.46351e+06	1.51008e+07	1.40631e+07	1.27432e+07	1.13646e+07	2.65316e+07	1.00513e+07	1.68567e+07	1.94131e+07	2.00206e+07	2.69683e+07	2.00116e+07	3.72536e+07
Tripeptidyl-peptidase 1 OS=Homo sapiens GN=TPP1 PE=1 SV=2	TPP1_HUMAN	0.00193272	Forearm	Buttock	0.00193272	2.58479	76295.5	58540.6	178345	73368.4	171444	61533.1	560771	367606	339801	272724	443390	312658	224201	1.09044e+06
cDNA, FLJ94029, highly similar to Homo sapiens regulator of G-protein signalling 6 (RGS6), mRNA OS=Homo sapiens PE=2 SV=1	B2R8R8_HUMAN	0.00194477	Buttock	Forearm	0.00194477	9.81746	608923	726411	717019	342305	762592	377637	158842	31897.9	30366.5	15837	24780	52170.6	82072.5	139116
Zinc finger protein DZIP1 OS=Homo sapiens GN=DZIP1 PE=1 SV=1	DZIP1_HUMAN	0.00195272	Buttock	Forearm	0.00195272	4.8055	4.25076e+06	2.30886e+06	2.89019e+06	3.33099e+06	5.62896e+06	4.37402e+06	1.89617e+06	310832	400814	309692	459955	751061	703815	2.1996e+06
cDNA FLJ53365, highly similar to Homo sapiens fibronectin 1 (FN1), transcript variant 4, mRNA OS=Homo sapiens PE=2 SV=1	B4DN21_HUMAN	0.00195681	Forearm	Buttock	0.00195681	9.82341	141207	92825.3	105216	78638.3	204730	101285	8430.88	928787	544524	675465	1.4894e+06	1.18291e+06	821308	1.55161e+06
Glutathione peroxidase OS=Homo sapiens GN=GPX1 PE=1 SV=1	A0A087WUQ6_HUMAN;Q6NSD4_HUMAN	0.00198581	Forearm	Buttock	0.00198581	1.69183	546262	871996	979014	1.45447e+06	846206	785355	831351	1.36295e+06	1.43448e+06	1.44677e+06	2.37606e+06	1.3397e+06	876832	1.84653e+06
RAB7, member RAS oncogene family, isoform CRA_a OS=Homo sapiens GN=RAB7A PE=2 SV=1	A0A158RFU6_HUMAN;C9IZZ0_HUMAN;C9J592_HUMAN;C9J4V0_HUMAN;C9J4S4_HUMAN	0.00201827	Forearm	Buttock	0.00201827	1.96344	384218	557425	676511	724049	542257	499794	561115	846353	790291	1.1876e+06	1.37734e+06	815258	741385	1.98827e+06
Protein PML OS=Homo sapiens GN=PML PE=1 SV=3	PML_HUMAN;H3BT29_HUMAN;A4VCI9_HUMAN;H3BVD2_HUMAN;B4DV67_HUMAN	0.00203658	Forearm	Buttock	0.00203658	1.85259	643643	690303	748856	1.03105e+06	607271	374898	1.23019e+06	1.65596e+06	1.01621e+06	977339	1.81763e+06	1.33212e+06	1.20719e+06	1.86084e+06
cDNA FLJ60124, highly similar to Mitochondrial dicarboxylate carrier OS=Homo sapiens PE=2 SV=1	B4DLN1_HUMAN	0.00207198	Forearm	Buttock	0.00207198	3.567	35210	50486.6	99202.7	68876.6	12034.1	71031.6	109077	126084	130516	129920	230294	27188.5	153987	792600
Eukaryotic translation initiation factor 3 subunit H OS=Homo sapiens GN=EIF3H PE=1 SV=1	A0A087WZK9_HUMAN;E5RJT0_HUMAN	0.00208809	Forearm	Buttock	0.00208809	2.368	45913.2	36036.9	57775.7	93697.1	57709.8	117804	135541	145566	95515.6	110863	184469	170652	119130	463127
Proteasome subunit alpha type OS=Homo sapiens PE=2 SV=1	A0A140VK44_HUMAN;G3V295_HUMAN;G3V3U4_HUMAN;Q9BZ93_HUMAN;G3V2S7_HUMAN;H0YJC4_HUMAN	0.00216395	Forearm	Buttock	0.00216395	2.09373	484519	397648	505594	1.09759e+06	666913	1.14443e+06	1.63198e+06	1.64114e+06	1.51134e+06	1.29827e+06	1.57263e+06	1.96096e+06	1.47542e+06	2.95326e+06
Histone H2A OS=Homo sapiens PE=2 SV=1	A2RUA4_HUMAN	0.00222368	Buttock	Forearm	0.00222368	17.7146	1.06375e+06	1.56571e+06	801407	202446	1.03322e+06	515050	89562.3	18785.2	21668.3	69076.5	31446.5	39296	50167.9	67120
Zinc finger protein 440 OS=Homo sapiens GN=ZNF440 PE=1 SV=1	ZN440_HUMAN	0.00241281	Buttock	Forearm	0.00241281	14.425	401959	876747	512099	622374	163151	392920	111732	21762.5	6071.61	14124.4	37767.1	45700.5	35590.6	52569.2
ATP synthase subunit d, mitochondrial OS=Homo sapiens GN=ATP5H PE=1 SV=3	ATP5H_HUMAN;A0PJH2_HUMAN	0.00247979	Forearm	Buttock	0.00247979	3.25308	208931	242299	269279	240194	289468	975597	938511	997876	743851	546352	1.22434e+06	823638	1.01961e+06	4.93797e+06
ATP synthase subunit beta, mitochondrial OS=Homo sapiens GN=ATP5B PE=1 SV=3	ATPB_HUMAN;H0YH81_HUMAN;F8W079_HUMAN;H0YI37_HUMAN	0.00252502	Forearm	Buttock	0.00252502	2.34557	1.64797e+07	1.84236e+07	2.65099e+07	2.02064e+07	2.57758e+07	2.26172e+07	2.68467e+07	4.34981e+07	4.02306e+07	3.5776e+07	5.77884e+07	4.50938e+07	3.16665e+07	1.13872e+08
Ubiquitin carboxyl-terminal hydrolase 15 OS=Homo sapiens GN=USP15 PE=1 SV=3	UBP15_HUMAN	0.00258706	Buttock	Forearm	0.00258706	4.32866	95707.1	370808	133021	378748	169779	198676	109996	63405.8	26186.1	37652.9	73453	28642.8	48689.8	58502
Quinone oxidoreductase OS=Homo sapiens GN=CRYZ PE=1 SV=1	QOR_HUMAN	0.00262867	Forearm	Buttock	0.00262867	1.61298	158623	46102	72337.7	289036	120806	96237.9	325759	257504	111300	106954	293666	204392	211823	603001
Beta globin (Fragment) OS=Homo sapiens PE=3 SV=1	B3VL17_HUMAN;Q4TWB7_HUMAN	0.00265393	Forearm	Buttock	0.00265393	2.01184	507283	785455	689032	1.29385e+06	1.32922e+06	599088	828037	1.39604e+06	1.23368e+06	2.07253e+06	1.44371e+06	2.04955e+06	1.7114e+06	2.22846e+06
cDNA FLJ75416, highly similar to Homo sapiens complement factor H (CFH), mRNA OS=Homo sapiens PE=2 SV=1	A8K5T0_HUMAN	0.00268684	Forearm	Buttock	0.00268684	9.87757	52855.8	4360.05	26859.5	27380.9	11772.6	62656.3	12511.5	637366	138466	32862.3	616302	228295	162719	143667
Collagen, type V, alpha 1, isoform CRA_a OS=Homo sapiens GN=COL5A1 PE=4 SV=1	A0A024R8E5_HUMAN;B2ZZ86_HUMAN;Q59EE7_HUMAN;Q96HC0_HUMAN;H7BY82_HUMAN	0.00270068	Forearm	Buttock	0.00270068	2.04521	5.99113e+06	5.84504e+06	7.88547e+06	6.68279e+06	1.2889e+07	7.6147e+06	1.1582e+07	1.60023e+07	1.51786e+07	1.23689e+07	2.05707e+07	1.70859e+07	9.29965e+06	2.91182e+07
VARS OS=Homo sapiens GN=VARS PE=1 SV=1	A0A024RCN6_HUMAN	0.00270455	Forearm	Buttock	0.00270455	2.02689	21792.8	10890.6	5455.33	19805.1	27337.3	21042.6	59114.2	27839.7	33992.2	20258	34939.5	38446.6	41083.9	138765
HBA2 (Fragment) OS=Homo sapiens GN=HBA2 PE=3 SV=1	Q7Z6G4_HUMAN	0.00271513	Buttock	Forearm	0.00271513	6.10749	255501	1.04234e+06	342633	422250	993197	191758	176796	110833	150356	71492.2	21874.4	52338.9	115841	37966.2
cDNA FLJ51598, highly similar to C4b-binding protein alpha chain OS=Homo sapiens PE=2 SV=1	B4E1E1_HUMAN;B4E1D8_HUMAN;A6PVY5_HUMAN	0.00277514	Forearm	Buttock	0.00277514	2.91174	1.90122e+06	3.23254e+06	3.75181e+06	5.06486e+06	2.32011e+06	1.13741e+06	2.93929e+06	8.15002e+06	1.07974e+07	1.1186e+07	8.34978e+06	1.21346e+07	5.44055e+06	3.18743e+06
Heterogeneous nuclear ribonucleoprotein M OS=Homo sapiens GN=HNRNPM PE=1 SV=1	A0A087X0X3_HUMAN;Q6P2D7_HUMAN;M0QZM1_HUMAN;B4DEG4_HUMAN;Q8TCM5_HUMAN	0.00278088	Buttock	Forearm	0.00278088	2.10955	4.42536e+07	2.34612e+07	3.0112e+07	3.02964e+07	5.97171e+07	6.58622e+07	4.05884e+07	1.19866e+07	1.06694e+07	1.01665e+07	1.57839e+07	2.29515e+07	2.44191e+07	4.35267e+07
Calcium uniporter protein, mitochondrial OS=Homo sapiens GN=MCU PE=1 SV=1	MCU_HUMAN	0.00284715	Buttock	Forearm	0.00284715	3.09078	247554	210797	154658	231701	91972.5	212615	623658	57424.4	23703	17613.5	53070.3	60185.5	127186	234444
HSD17B8 OS=Homo sapiens PE=4 SV=1	A0A1U9X7U3_HUMAN	0.0028789	Forearm	Buttock	0.0028789	5.90221	0	0	0	8798.38	0	0.148244	65215.6	5691.49	10855.6	9103.31	53090.1	48151	24116.7	285839
Pre-mRNA-processing factor 19 OS=Homo sapiens GN=PRPF19 PE=1 SV=1	PRP19_HUMAN;F5GY56_HUMAN;F5H2I0_HUMAN;H0YGF3_HUMAN;H0YGZ5_HUMAN	0.00287984	Forearm	Buttock	0.00287984	2.36108	150248	131397	138327	178758	156121	103487	131608	234161	259683	206813	395685	299825	234179	707000
Sulfotransferase family cytosolic 2B member 1 OS=Homo sapiens GN=SULT2B1 PE=1 SV=2	ST2B1_HUMAN	0.00294229	Forearm	Buttock	0.00294229	3.61669	3251.17	2495.09	2078.76	2528.14	9134.79	3930.53	21147.5	7063.58	6409.61	4571.81	12124.5	23340.4	4173.2	103498
Acyl-coenzyme A thioesterase 13 OS=Homo sapiens GN=ACOT13 PE=1 SV=1	ACO13_HUMAN	0.00295854	Buttock	Forearm	0.00295854	37.4037	2.00078e+06	5.35756e+06	1.91172e+06	2.01592e+06	1.90233e+06	1.17656e+06	110333	37183.2	14882.1	38547.6	40043.8	35073	61354.9	159915
Nuclear factor 1 OS=Homo sapiens GN=NFIC PE=1 SV=1	A0A286YEX4_HUMAN	0.00300263	Forearm	Buttock	0.00300263	4.21916	141652	414049	214742	231925	398916	541363	972608	807958	345481	1.35675e+06	1.65346e+06	2.46855e+06	1.47557e+06	4.19216e+06
Dolichyl-diphosphooligosaccharide--protein glycosyltransferase subunit 1 OS=Homo sapiens GN=RPN1 PE=1 SV=1	RPN1_HUMAN;Q96HX3_HUMAN;B4DL99_HUMAN;B7Z4L4_HUMAN;B4DNJ5_HUMAN;F8WF32_HUMAN	0.00316812	Buttock	Forearm	0.00316812	1.76654	3.49211e+06	1.28962e+06	1.46683e+06	3.92003e+06	6.98016e+06	2.66793e+06	8.57983e+06	1.47997e+06	473944	540913	1.21158e+06	2.40437e+06	2.11515e+06	7.84873e+06
Dihydropyrimidinase-related protein 5 OS=Homo sapiens GN=DPYSL5 PE=1 SV=1	DPYL5_HUMAN	0.00326219	Buttock	Forearm	0.00326219	3.20809	118455	76811.7	67248.7	18353.5	94781.1	166350	68467.3	21445.7	32118.6	17722.7	16172.8	23380.9	35674.7	43774.9
Testicular secretory protein Li 7 OS=Homo sapiens PE=2 SV=1	A0A140VK07_HUMAN;Q6DEN2_HUMAN;DPYL3_HUMAN;B4DLZ4_HUMAN;H0YBT4_HUMAN;D6RF19_HUMAN	0.00326446	Forearm	Buttock	0.00326446	1.42406	6.13006e+06	6.3457e+06	8.59132e+06	1.29936e+07	7.11439e+06	1.3578e+07	1.11436e+07	1.25265e+07	1.1835e+07	1.17457e+07	1.66059e+07	1.13514e+07	1.49384e+07	1.4838e+07
Splicing factor 3B subunit 5 OS=Homo sapiens GN=SF3B5 PE=1 SV=1	SF3B5_HUMAN	0.00326537	Forearm	Buttock	0.00326537	1.87726	39443.7	28070.8	50573.3	43796	33049.2	25911.1	49299.9	61276.1	62341.5	47944	90292.5	63220.5	47857.9	134197
Dihydrolipoamide S-succinyltransferase (E2 component of 2-oxo-glutarate complex), isoform CRA_a OS=Homo sapiens GN=DLST PE=4 SV=1	A0A024R6C9_HUMAN;Q6IBS5_HUMAN;Q86SW4_HUMAN;Q86TQ8_HUMAN;B7Z6J1_HUMAN;Q86TW7_HUMAN;G3V5M3_HUMAN;Q16187_HUMAN	0.00330364	Forearm	Buttock	0.00330364	3.33884	626493	516834	1.10259e+06	973907	737100	1.8412e+06	1.08684e+06	1.88541e+06	1.47491e+06	2.44599e+06	4.74738e+06	3.63815e+06	1.77184e+06	7.02411e+06
Fructose-bisphosphate aldolase C OS=Homo sapiens GN=ALDOC PE=1 SV=2	ALDOC_HUMAN;B7Z1N6_HUMAN;A8MVZ9_HUMAN;B7Z3K7_HUMAN;B7Z1Z9_HUMAN;C9J8F3_HUMAN;K7EKH5_HUMAN;B7Z1H6_HUMAN;B7Z1L5_HUMAN	0.00330554	Forearm	Buttock	0.00330554	1.40034	1.37587e+06	1.18614e+06	1.28851e+06	2.31058e+06	1.66803e+06	1.1799e+06	1.82355e+06	2.1753e+06	1.71794e+06	1.31364e+06	2.78743e+06	2.38028e+06	1.56667e+06	3.22802e+06
cDNA FLJ61290, highly similar to Neutral alpha-glucosidase AB OS=Homo sapiens PE=2 SV=1	B4DJ30_HUMAN;A0A024R592_HUMAN;B4DIW2_HUMAN;E9PNH1_HUMAN	0.00344685	Forearm	Buttock	0.00344685	2.47384	572719	499710	524554	1.17863e+06	975271	577891	817294	1.55656e+06	1.04792e+06	1.03551e+06	1.66878e+06	1.38214e+06	1.50823e+06	4.53144e+06
Tropomyosin alpha-1 chain (Fragment) OS=Homo sapiens GN=TPM1 PE=1 SV=1	H0YL42_HUMAN;H0YK20_HUMAN	0.00346779	Buttock	Forearm	0.00346779	36.4428	3.4261e+06	3.69811e+06	2.39921e+06	981547	102323	1.71424e+06	135479	41719.6	83779.6	42327.1	12689.8	37854.1	14197.4	109257
UDP-N-acetylglucosamine--peptide N-acetylglucosaminyltransferase 110 kDa subunit OS=Homo sapiens GN=OGT PE=1 SV=3	OGT1_HUMAN	0.00347301	Buttock	Forearm	0.00347301	2.27774	155339	138602	182132	131621	271490	96184.2	292731	32463.2	147159	49293.7	57247.5	90692.3	39643.5	140236
Fer-1-like protein 5 OS=Homo sapiens GN=FER1L5 PE=2 SV=3	FR1L5_HUMAN	0.00349608	Buttock	Forearm	0.00349608	2.02957	7.64873e+06	2.91861e+06	4.99459e+06	5.33002e+06	7.72462e+06	1.21202e+07	6.87723e+06	2.3393e+06	1.94393e+06	2.03859e+06	1.66059e+06	3.49418e+06	4.94931e+06	7.03424e+06
CCT7 protein OS=Homo sapiens GN=CCT7 PE=2 SV=1	Q6IBT3_HUMAN;B7Z7I4_HUMAN;B7Z1C9_HUMAN;F8WAM2_HUMAN	0.00350088	Forearm	Buttock	0.00350088	2.56984	664954	413977	646104	860170	759326	630626	692609	1.23685e+06	772783	1.25216e+06	1.97334e+06	1.43486e+06	1.01106e+06	4.31437e+06
UPF0235 protein C15orf40 OS=Homo sapiens GN=C15orf40 PE=1 SV=1	H3BQZ5_HUMAN	0.00358441	Buttock	Forearm	0.00358441	4.01191	144034	111562	85610.7	120568	164228	94506.8	111974	11413	3543.09	16809.5	30581.1	42269.5	19781.8	83104.9
Testicular tissue protein Li 70 OS=Homo sapiens PE=2 SV=1	A0A140VJJ6_HUMAN;C9JC84_HUMAN	0.0036054	Forearm	Buttock	0.0036054	2.69074	7.13451e+06	6.83217e+06	9.49167e+06	2.63186e+07	8.65692e+06	1.02029e+07	2.63804e+07	4.61781e+07	1.75837e+07	3.82155e+07	4.11981e+07	5.08383e+07	1.71394e+07	4.45129e+07
cDNA FLJ56293, highly similar to Transmembrane glycoprotein NMB OS=Homo sapiens PE=2 SV=1	B4E3D4_HUMAN;B4DKZ5_HUMAN	0.00361612	Forearm	Buttock	0.00361612	2.07352	638200	419414	437121	882253	863145	650513	1.42539e+06	1.43046e+06	893736	666212	1.80069e+06	793381	1.47764e+06	3.9608e+06
Centrosomal protein of 290 kDa OS=Homo sapiens GN=CEP290 PE=1 SV=2	CE290_HUMAN;A0A0A0MS86_HUMAN	0.00365591	Buttock	Forearm	0.00365591	2.09884	1.27388e+07	1.19142e+07	8.98414e+06	1.27072e+07	2.56238e+07	1.18132e+07	2.31025e+07	3.13017e+06	3.77905e+06	3.19584e+06	3.21537e+06	6.51077e+06	7.98433e+06	2.31097e+07
Fatty acid desaturase 2 OS=Homo sapiens GN=FADS2 PE=1 SV=1	FADS2_HUMAN;B3KNG5_HUMAN;B3KNI9_HUMAN	0.00367195	Forearm	Buttock	0.00367195	9.39712	28928.3	11115	9013.49	22182	177515	88150.3	151746	286634	252300	139070	413953	225981	149703	3.12426e+06
Target of Nesh-SH3 OS=Homo sapiens GN=ABI3BP PE=1 SV=1	D3YTG3_HUMAN;B4DSV9_HUMAN;Q5JPC9_HUMAN;H0YEA0_HUMAN;H7C556_HUMAN	0.00369499	Buttock	Forearm	0.00369499	2.62411	1.46779e+07	1.47035e+07	1.95785e+07	1.00085e+07	1.99725e+07	1.68441e+07	1.51017e+07	3.51045e+06	1.16678e+07	3.39263e+06	4.81508e+06	4.18208e+06	4.20044e+06	1.04883e+07
Alternative protein RCOR1 OS=Homo sapiens GN=RCOR1 PE=4 SV=1	L0R8D2_HUMAN	0.00371514	Forearm	Buttock	0.00371514	2.17521	2.08229e+07	2.39281e+07	2.88265e+07	3.04005e+07	3.56897e+07	6.37033e+07	6.22628e+07	6.82664e+07	7.86235e+07	5.81335e+07	8.04195e+07	7.7195e+07	5.4449e+07	1.60722e+08
Prolyl 3-hydroxylase 1 OS=Homo sapiens GN=P3H1 PE=1 SV=2	P3H1_HUMAN	0.0037482	Forearm	Buttock	0.0037482	4.2327	3710.56	3413.56	2319.44	7670.15	6297.12	7721.25	2393.57	19459	11508.9	13529.8	9784.07	18882.4	23541.5	45198.6
Inosine-5'-monophosphate dehydrogenase 2 (Fragment) OS=Homo sapiens GN=IMPDH2 PE=1 SV=1	H0Y4R1_HUMAN;B7Z1G4_HUMAN;Q6QE17_HUMAN;E7ETK5_HUMAN	0.00381907	Forearm	Buttock	0.00381907	2.57703	135866	130994	168664	248889	133009	314902	285449	633080	257093	486812	402588	395949	336361	1.14176e+06
Transgelin OS=Homo sapiens GN=TAGLN PE=1 SV=4	TAGL_HUMAN;Q53GC9_HUMAN;Q6FI52_HUMAN;H0YCU9_HUMAN;E9PJ32_HUMAN	0.00386442	Buttock	Forearm	0.00386442	2.49452	1.61521e+07	2.18311e+07	2.21869e+07	1.95226e+07	1.27911e+07	2.82983e+07	2.11923e+07	7.0544e+06	7.13501e+06	1.03564e+07	6.60719e+06	5.43669e+06	3.34089e+06	1.69839e+07
Ethylmalonic encephalopathy 1 isoform 2 (Fragment) OS=Homo sapiens GN=ETHE1 PE=2 SV=1	A0A0S2Z580_HUMAN;A0A0S2Z5N8_HUMAN;M0QY80_HUMAN	0.00387079	Forearm	Buttock	0.00387079	2.42552	152629	183428	173086	116479	58968.7	436838	285134	494674	394784	397121	731748	336043	601905	455374
T-complex protein 1 subunit gamma OS=Homo sapiens GN=CCT3 PE=1 SV=4	TCPG_HUMAN;B4DUR8_HUMAN;Q2TU64_HUMAN;Q5SZX6_HUMAN;E9PRC8_HUMAN;Q5SZX9_HUMAN;E9PM09_HUMAN;E9PQ35_HUMAN	0.00402987	Forearm	Buttock	0.00402987	2.20693	1.65753e+06	1.68736e+06	2.15929e+06	2.77559e+06	1.83349e+06	1.97469e+06	1.23406e+06	4.04847e+06	3.55478e+06	3.45546e+06	5.44179e+06	3.62504e+06	2.56574e+06	6.70944e+06
Aminopeptidase B OS=Homo sapiens GN=RNPEP PE=1 SV=2	AMPB_HUMAN	0.00410402	Forearm	Buttock	0.00410402	3.06385	11232.2	1198.24	10638.5	55564.7	11203.7	6526.77	31225.5	33825	15323.8	27758.4	53545.7	55795	39693	164975
cDNA, FLJ92904, highly similar to Homo sapiens casein kinase 2, alpha 1 polypeptide (CSNK2A1), mRNA OS=Homo sapiens PE=2 SV=1	B2R6D7_HUMAN;CSK23_HUMAN	0.00415363	Forearm	Buttock	0.00415363	2.9586	25695.3	34681.7	51323.8	106131	56021.4	132745	217859	263586	229566	259554	284847	285514	160257	364194
Annexin A5 OS=Homo sapiens GN=ANXA5 PE=1 SV=2	ANXA5_HUMAN;E9PHT9_HUMAN;B4DNG6_HUMAN;D6RBE9_HUMAN;D6RBL5_HUMAN;D6RCN3_HUMAN	0.00419512	Forearm	Buttock	0.00419512	1.41181	7.37533e+06	5.10456e+06	5.50548e+06	1.14781e+07	5.81166e+06	1.13482e+07	1.26896e+07	1.04814e+07	9.22462e+06	7.2523e+06	1.2e+07	8.8057e+06	1.3326e+07	2.26486e+07
Serine/threonine-protein phosphatase 2A 65 kDa regulatory subunit A alpha isoform OS=Homo sapiens GN=PPP2R1A PE=1 SV=4	2AAA_HUMAN;C9J9C1_HUMAN;B3KQV6_HUMAN	0.00420561	Forearm	Buttock	0.00420561	3.01397	156860	151293	165987	653551	48577	136065	748074	613832	518614	630667	628641	633024	965266	2.21996e+06
Dolichyl-diphosphooligosaccharide--protein glycosyltransferase 48 kDa subunit OS=Homo sapiens GN=DDOST PE=3 SV=1	A0A024RAD5_HUMAN;U3KQ84_HUMAN	0.00421224	Forearm	Buttock	0.00421224	2.96098	133882	38892.8	89629.5	115391	163095	108977	114584	262102	109324	156716	184880	295087	372616	882804
Lactoylglutathione lyase OS=Homo sapiens GN=GLO1 PE=1 SV=4	LGUL_HUMAN	0.0043021	Forearm	Buttock	0.0043021	2.02882	117924	165412	160439	241646	152740	179845	267618	166733	303209	277947	539085	277601	188354	855372
SARS protein OS=Homo sapiens GN=SARS PE=2 SV=1	Q0VGA5_HUMAN	0.00430637	Forearm	Buttock	0.00430637	2.42541	173849	101269	183733	200271	92111.6	261874	210979	255196	213139	260617	541572	331376	378811	988195
Voltage-dependent anion channel 2, isoform CRA_a OS=Homo sapiens GN=VDAC2 PE=4 SV=1	A0A024QZN9_HUMAN;B4DKM5_HUMAN;Q5JSD1_HUMAN;A2A3S1_HUMAN	0.00430683	Forearm	Buttock	0.00430683	4.45649	125763	66538	110678	280938	240842	77230.8	304918	399123	325128	230712	532451	325986	547692	3.01748e+06
Fibrillin 1 OS=Homo sapiens GN=FBN1 PE=4 SV=1	Q75N89_HUMAN	0.00438008	Buttock	Forearm	0.00438008	16.214	134700	201576	216790	251378	415290	139793	3084.62	4768.08	17602.9	12410.1	11522.2	31403.5	6332.39	0
cDNA, FLJ96587, highly similar to Homo sapiens SUMO-1 activating enzyme subunit 2 (UBA2), mRNA OS=Homo sapiens PE=2 SV=1	B2RDF5_HUMAN	0.00438435	Forearm	Buttock	0.00438435	2.28372	11355.1	9868.52	15314.5	27940.5	9262	26435.8	60042.6	34520.7	17998.6	20547.2	47405.3	38008.7	33758.6	173655
Vimentin OS=Homo sapiens GN=VIM PE=1 SV=4	VIME_HUMAN;B0YJC4_HUMAN;Q53HU8_HUMAN;B3KRK8_HUMAN;B0YJC5_HUMAN;A0A1B0GTT5_HUMAN;A0A1B0GVG8_HUMAN	0.00445281	Forearm	Buttock	0.00445281	1.49546	4.53792e+08	5.77549e+08	5.35582e+08	6.9795e+08	3.93024e+08	4.71681e+08	3.64341e+08	7.52217e+08	6.76588e+08	6.40093e+08	1.11567e+09	6.6251e+08	5.6564e+08	8.12299e+08
cDNA FLJ57430, highly similar to DNA-directed RNA polymerase II 33 kDa polypeptide (EC 2.7.7.6) OS=Homo sapiens PE=2 SV=1	B7Z6D1_HUMAN	0.00454401	Forearm	Buttock	0.00454401	3.37944	2089.2	20191.5	7482.67	17305.5	4848.2	2135.43	22088.7	32077.8	36669	13996.6	68478.3	26416.8	29115.2	50560.5
Uncharacterized protein DKFZp586A1519 (Fragment) OS=Homo sapiens GN=DKFZp586A1519 PE=2 SV=1	Q9Y3V7_HUMAN;B7Z6T9_HUMAN	0.00454575	Buttock	Forearm	0.00454575	3.6089	1.16998e+06	1.09494e+06	1.50993e+06	2.45379e+06	3.25055e+06	980636	1.39563e+06	631504	179496	314598	663724	545452	860697	89587
Erythrocyte membrane protein band 4.1 like 4B variant (Fragment) OS=Homo sapiens PE=2 SV=1	Q59GC2_HUMAN	0.00456281	Buttock	Forearm	0.00456281	95.0581	21109.8	21420.6	15769	10436.9	55592.2	15870.6	1219.73	0	469.242	0	774.307	0	0	244.161
Fructose-bisphosphate aldolase A (Fragment) OS=Homo sapiens GN=ALDOA PE=1 SV=1	H3BPS8_HUMAN	0.00476781	Buttock	Forearm	0.00476781	4.77794	368501	166620	135265	259901	514383	302281	114166	72596.8	13772.2	6401.32	43616.8	31911	63269.5	157955
Collagen alpha-1(XII) chain OS=Homo sapiens GN=COL12A1 PE=1 SV=2	COCA1_HUMAN;A0A087X0A8_HUMAN;H0Y4P7_HUMAN;H0Y5N9_HUMAN;H0Y991_HUMAN	0.00476974	Buttock	Forearm	0.00476974	1.59996	2.82362e+07	1.48137e+07	1.54686e+07	2.76885e+07	1.61069e+07	3.21837e+07	2.2937e+07	1.18378e+07	8.10362e+06	6.06601e+06	1.26554e+07	1.02746e+07	3.17403e+07	1.77214e+07
Ras-related protein Rab-26 (Fragment) OS=Homo sapiens GN=RAB26 PE=1 SV=1	H3BQ97_HUMAN	0.00478261	Buttock	Forearm	0.00478261	18.5203	598495	779045	280062	328600	563233	104478	21692.6	14687.8	43585	11066.7	13247.3	7029.24	19397	35456.1
KIF5B-RET(NM_020630)_K24R11 fusion protein OS=Homo sapiens GN=KIF5B-RET(NM_020630)_K24;R11 PE=2 SV=1	M1VE91_HUMAN;B4DS27_HUMAN	0.00479922	Forearm	Buttock	0.00479922	1.58823	299197	283407	281621	305324	330932	379466	389938	572954	515053	311681	636280	521613	396306	651215
Glyceraldehyde-3-phosphate dehydrogenase (Fragment) OS=Homo sapiens GN=GAPD PE=2 SV=1	Q5ZEY3_HUMAN	0.004848	Buttock	Forearm	0.004848	60.9121	79319.6	54540	39743.7	73710	100553	71234.2	9576.19	5.93907	0	11.811	1506.86	0	2671.33	2841.7
Collagen alpha-1(XIV) chain OS=Homo sapiens GN=COL14A1 PE=1 SV=3	COEA1_HUMAN;A8KAL5_HUMAN;J3QT83_HUMAN;A0A0A0MQT7_HUMAN;Q4G0W3_HUMAN;H0YBB2_HUMAN	0.0049191	Forearm	Buttock	0.0049191	2.38141	3.66243e+06	1.11551e+07	1.38167e+07	8.32722e+06	1.37055e+07	8.66963e+06	7.19328e+06	1.39266e+07	3.22725e+07	3.78627e+07	9.54339e+06	3.58503e+07	9.38925e+06	1.95903e+07
NADH dehydrogenase [ubiquinone] iron-sulfur protein 8, mitochondrial OS=Homo sapiens GN=NDUFS8 PE=1 SV=1	NDUS8_HUMAN;E9PKH6_HUMAN	0.00499954	Forearm	Buttock	0.00499954	3.11982	52927.1	52030.2	67735.8	112120	94217.2	118078	153057	158069	84242.9	165478	290880	211786	131949	985992
Beta-1,3-N-acetylglucosaminyltransferase lunatic fringe OS=Homo sapiens GN=LFNG PE=1 SV=2	LFNG_HUMAN;A0A087X191_HUMAN	0.00500201	Forearm	Buttock	0.00500201	44.9635	1422.59	0	1075.31	2248.36	1779.78	1239.95	0	213954	5290.89	35687.9	24630.8	13605.2	49714.6	6302.68
3-hydroxyisobutyrate dehydrogenase OS=Homo sapiens GN=HIBADH PE=3 SV=1	A0A024RA75_HUMAN;H7BZL2_HUMAN	0.00503819	Forearm	Buttock	0.00503819	2.57811	89288.7	174839	203903	661496	31243.6	235233	726326	803458	698448	629124	856077	383274	595999	1.50523e+06
Carnitine O-palmitoyltransferase 2, mitochondrial OS=Homo sapiens GN=CPT2 PE=1 SV=1	A0A1B0GVF3_HUMAN	0.00511986	Forearm	Buttock	0.00511986	5.95742	53810	58420.6	106497	55836.6	76021.9	27536.1	59663.3	362608	518205	250018	455747	56237.4	199936	765317
Glucose-6-phosphate 1-dehydrogenase (Fragment) OS=Homo sapiens GN=G6PD PE=3 SV=1	Q2Q9B7_HUMAN;B4DYA7_HUMAN;Q0PHS4_HUMAN;Q0PHS6_HUMAN	0.00513117	Buttock	Forearm	0.00513117	11.9638	6.22163e+06	8.65578e+06	6.36508e+06	2.71712e+06	1.38442e+07	2.76544e+06	280434	371917	580384	522697	415185	867713	92806.4	563729
Septin-11 OS=Homo sapiens GN=SEPT11 PE=1 SV=1	D6RER5_HUMAN;D6RDU5_HUMAN;Q96KC0_HUMAN;D6R9Y6_HUMAN;H0Y9G8_HUMAN;Q8NFI1_HUMAN;SEP14_HUMAN	0.00520529	Forearm	Buttock	0.00520529	1.81938	549163	992295	796907	819889	336706	373357	924960	1.16144e+06	1.12702e+06	1.1152e+06	1.50872e+06	1.37043e+06	819481	1.61849e+06
TMSB4X protein (Fragment) OS=Homo sapiens GN=TMSB4X PE=2 SV=1	Q0P5N8_HUMAN	0.00523723	Buttock	Forearm	0.00523723	1.67322	1.4549e+06	1.02685e+06	1.00954e+06	3.43523e+06	1.27174e+06	1.88993e+06	2.06417e+06	793796	524156	713228	1.22006e+06	713395	1.1559e+06	2.14231e+06
5'(3')-deoxyribonucleotidase, cytosolic type OS=Homo sapiens GN=NT5C PE=1 SV=1	J3KSY6_HUMAN;J3KRC4_HUMAN;J3KSX6_HUMAN	0.00534401	Forearm	Buttock	0.00534401	2.65893	52341.4	9957.17	26366.3	119665	35446.9	22364.6	58131.2	127380	102640	73241.8	174988	58074.6	154990	170903
Laminin subunit gamma-2 OS=Homo sapiens GN=LAMC2 PE=1 SV=2	LAMC2_HUMAN;B4DLD1_HUMAN	0.00536852	Forearm	Buttock	0.00536852	2.05642	1.03643e+06	1.07151e+06	1.13502e+06	1.17666e+06	1.1952e+06	1.82202e+06	1.53894e+06	2.15587e+06	3.00502e+06	1.78155e+06	2.23808e+06	3.12355e+06	1.59897e+06	4.55489e+06
Leucine--tRNA ligase, cytoplasmic OS=Homo sapiens GN=LARS PE=1 SV=2	SYLC_HUMAN;B3KXA9_HUMAN	0.00540549	Buttock	Forearm	0.00540549	10.9542	1.03936e+06	1.21955e+06	463912	553818	1.03423e+06	269821	36645	64832.2	54319.9	44480.6	63738.8	93284.2	21427.8	79429.3
cDNA FLJ56352, highly similar to Succinyl-CoA ligase (GDP-forming) subunit alpha, mitochondrial (EC 6.2.1.4) OS=Homo sapiens PE=2 SV=1	B7Z438_HUMAN	0.00554156	Forearm	Buttock	0.00554156	3.66199	94316.2	158169	213336	220912	57862	88811	217422	340182	253658	274482	598209	113469	433197	1.83493e+06
Spectrin beta chain, non-erythrocytic 2 OS=Homo sapiens GN=SPTBN2 PE=1 SV=3	SPTN2_HUMAN;A4QPE4_HUMAN	0.0055562	Buttock	Forearm	0.0055562	7.56186	1.85885e+06	2.72576e+06	1.64363e+06	333403	1.45893e+06	901007	202265	96369.7	386161	105495	156324	104014	114942	243255
cDNA FLJ57133, highly similar to Bifunctional purine biosynthesis protein PURH OS=Homo sapiens PE=2 SV=1	B4DP06_HUMAN	0.00561748	Buttock	Forearm	0.00561748	2.00982	58956.6	88171.1	60668.8	98772.2	71355	169206	226884	34809.9	22659.6	30999	53587.5	55273.7	37391.9	150395
Unconventional myosin-Id OS=Homo sapiens GN=MYO1D PE=1 SV=2	MYO1D_HUMAN;Q8N618_HUMAN	0.00570681	Forearm	Buttock	0.00570681	5.24003	15607.3	2832.26	19230.7	50492.5	3982.96	130692	134796	273702	207523	201588	356248	333085	264398	237467
Apolipoprotein C-III OS=Homo sapiens GN=APOC3 PE=1 SV=1	B0YIW2_HUMAN	0.00571046	Forearm	Buttock	0.00571046	2.3247	9113.87	302339	485734	326694	161447	256500	296023	49592.1	473850	1.22366e+06	404331	866306	434651	820065
UMP-CMP kinase OS=Homo sapiens GN=CMPK1 PE=1 SV=3	KCY_HUMAN;B4DFW6_HUMAN	0.0057375	Forearm	Buttock	0.0057375	2.1224	64991.2	56823.4	87362.3	133354	32124.6	22004.5	144584	129882	91622.6	122864	222082	107871	143392	331023
Cytochrome b-c1 complex subunit 9 OS=Homo sapiens GN=UQCR10 PE=1 SV=3	QCR9_HUMAN	0.00581218	Buttock	Forearm	0.00581218	6.24065	2.36138e+06	2.50143e+06	3.35681e+06	2.64096e+06	6.43231e+06	5.71272e+06	274346	767749	613439	369298	637699	438999	546629	356564
Apolipoprotein C-I, isoform CRA_a OS=Homo sapiens GN=APOC1 PE=4 SV=1	A0A024R0T8_HUMAN;K7EJI9_HUMAN	0.0059534	Forearm	Buttock	0.0059534	2.57045	146124	393875	473471	412661	100691	268980	159009	650463	876675	878350	449677	546551	545985	1.07704e+06
Receptor of activated protein C kinase 1 OS=Homo sapiens GN=RACK1 PE=1 SV=3	RACK1_HUMAN;H0Y8W2_HUMAN;D6RAC2_HUMAN;H0YAM7_HUMAN;D6R9L0_HUMAN;B4DVD2_HUMAN;D6RBD0_HUMAN;H0Y8R5_HUMAN;D6RF23_HUMAN;D6RFZ9_HUMAN;B4E0C3_HUMAN;B4DWC6_HUMAN	0.00599704	Forearm	Buttock	0.00599704	2.14704	259678	115189	260426	296016	511580	161955	958671	716427	501092	500009	874872	773709	1.04801e+06	1.08985e+06
Transcription elongation factor B (SIII), polypeptide 1 (15kDa, elongin C), isoform CRA_a OS=Homo sapiens GN=TCEB1 PE=3 SV=1	A0A024R7Y5_HUMAN;R4GMY8_HUMAN	0.00601188	Forearm	Buttock	0.00601188	1.96157	267442	339238	289126	345019	284434	195649	346738	463577	390343	366912	861225	561999	286367	1.12541e+06
cDNA FLJ56425, highly similar to Very-long-chain specific acyl-CoAdehydrogenase, mitochondrial (EC 1.3.99.-) OS=Homo sapiens PE=2 SV=1	B4DEA8_HUMAN;Q53HR2_HUMAN;B3KPA6_HUMAN;B3KPX1_HUMAN;G3V1M7_HUMAN;K7EQP4_HUMAN;B4DYY0_HUMAN;J3QRJ8_HUMAN;K7EJW8_HUMAN;J3KSR4_HUMAN;K7EMF8_HUMAN	0.00605037	Forearm	Buttock	0.00605037	2.57298	657775	1.20564e+06	999931	1.21415e+06	810472	1.79932e+06	1.37512e+06	3.31558e+06	1.50303e+06	2.53405e+06	2.16432e+06	1.87905e+06	2.54275e+06	6.80564e+06
KIAA0368 OS=Homo sapiens GN=KIAA0368 PE=1 SV=1	J3KN16_HUMAN	0.00607775	Buttock	Forearm	0.00607775	3.70731	2.7007e+06	2.59086e+06	2.65346e+06	3.53991e+06	2.47801e+06	5.59715e+06	1.19698e+06	1.02505e+06	199702	233703	486641	1.34332e+06	1.25189e+06	1.05866e+06
T-complex protein 1 subunit theta (Fragment) OS=Homo sapiens GN=CCT8 PE=1 SV=1	H7C4C8_HUMAN	0.00607922	Buttock	Forearm	0.00607922	36.6148	150048	98635.2	64381.4	73902.8	294558	14069.6	1099.1	3478.32	4831.55	2255.78	1504.63	1991.68	3100.88	1864.84
Ganglioside GM2 activator OS=Homo sapiens GN=GM2A PE=1 SV=4	SAP3_HUMAN	0.00611628	Forearm	Buttock	0.00611628	3.40088	7269	4270.22	20678.5	37913	18273.6	23033	59363.4	25678.1	25165.7	29303	44018.9	51349.3	47753.9	357604
Reticulocalbin-3 (Fragment) OS=Homo sapiens GN=RCN3 PE=1 SV=1	M0QZH0_HUMAN;M0QYB8_HUMAN	0.00617234	Forearm	Buttock	0.00617234	2.39136	64847.6	124996	95421.3	120256	18599.5	445721	243642	412733	452903	279269	288460	202057	446299	581013
Cytochrome c oxidase subunit 5A, mitochondrial OS=Homo sapiens GN=COX5A PE=1 SV=2	COX5A_HUMAN;H3BNX8_HUMAN;H3BRM5_HUMAN	0.00623791	Forearm	Buttock	0.00623791	2.76124	536609	1.27507e+06	1.34725e+06	797406	1.24061e+06	1.17194e+06	1.35428e+06	2.16012e+06	1.57446e+06	2.50869e+06	2.52518e+06	2.89236e+06	1.57688e+06	8.08782e+06
Electron-transfer-flavoprotein alpha polypeptide isoform 1 (Fragment) OS=Homo sapiens GN=ETFA PE=2 SV=1	A0A0S2Z3L0_HUMAN;H0YKF0_HUMAN;H0YK49_HUMAN;H0YL12_HUMAN;H0YNX6_HUMAN;H0YL83_HUMAN;J3KN60_HUMAN	0.00631891	Forearm	Buttock	0.00631891	2.03443	162631	406341	471001	557127	191292	299586	657800	579013	523711	594109	716520	474459	646240	2.05204e+06
Uncharacterized protein DKFZp686O16217 (Fragment) OS=Homo sapiens GN=DKFZp686O16217 PE=2 SV=1	Q6N041_HUMAN	0.00636112	Buttock	Forearm	0.00636112	5.3164	17453.5	10574.5	11378.3	30205.4	940.189	5490.52	12206.4	0	0	0	0	0	1249.44	15349.9
cDNA, FLJ93143, highly similar to Homo sapiens complement component 7 (C7), mRNA OS=Homo sapiens PE=2 SV=1	B2R6W1_HUMAN;B4E3S6_HUMAN;Q05CI3_HUMAN	0.00638723	Forearm	Buttock	0.00638723	3.6545	75893.6	59748.4	80255.5	245857	73968	82801.9	125451	671754	272941	456718	324657	369720	503063	120003
Testicular secretory protein Li 63 OS=Homo sapiens GN=UBE1 PE=2 SV=1	A0A024R1A3_HUMAN;Q5JRR9_HUMAN;B3KUJ2_HUMAN;Q5JRS1_HUMAN;Q712V1_HUMAN	0.00638975	Forearm	Buttock	0.00638975	1.63781	1.34145e+06	1.75907e+06	1.57223e+06	3.48433e+06	1.24149e+06	3.27498e+06	5.8119e+06	3.45323e+06	2.77497e+06	3.11741e+06	4.81052e+06	4.44882e+06	4.70568e+06	6.96506e+06
Endoplasmic reticulum resident protein 29 OS=Homo sapiens GN=HEL-S-107 PE=2 SV=1	V9HW71_HUMAN;F8VY02_HUMAN	0.00657199	Forearm	Buttock	0.00657199	1.75398	1.6006e+06	1.52419e+06	1.71948e+06	2.63034e+06	1.71861e+06	2.34825e+06	3.66611e+06	4.11109e+06	2.15589e+06	3.31228e+06	2.96055e+06	2.99461e+06	2.62524e+06	8.51405e+06
Dynactin subunit 3 OS=Homo sapiens GN=DCTN3 PE=1 SV=1	DCTN3_HUMAN;A0A0A0MRV8_HUMAN	0.00660769	Forearm	Buttock	0.00660769	1.94898	19911.5	44473.2	40989.2	74714.2	42917.9	89136.6	59980.1	57690.1	62586.1	63196	129355	85300	100830	226304
ATP-dependent 6-phosphofructokinase, liver type OS=Homo sapiens GN=PFKL PE=1 SV=6	PFKAL_HUMAN;Q59GI2_HUMAN	0.00662528	Forearm	Buttock	0.00662528	3.22503	117338	196427	193774	242665	41052.9	148816	179911	351808	382896	319222	423478	464090	357038	1.31344e+06
2,4-dienoyl CoA reductase 1, mitochondrial, isoform CRA_b OS=Homo sapiens GN=DECR1 PE=4 SV=1	A0A024R9D7_HUMAN;E5RFV2_HUMAN;E5RJD2_HUMAN;E5RID6_HUMAN;H0YAW3_HUMAN	0.00669184	Forearm	Buttock	0.00669184	3.70147	326399	195115	252948	479738	424592	235564	241545	704664	384209	526537	952128	912250	1.296e+06	3.20422e+06
Mimecan OS=Homo sapiens GN=OGN PE=1 SV=1	MIME_HUMAN;Q7Z532_HUMAN;Q5TBF5_HUMAN	0.00671218	Buttock	Forearm	0.00671218	3.02252	3.74883e+08	1.8111e+08	2.15876e+08	2.26638e+08	6.58144e+08	3.40709e+08	5.73042e+08	5.72713e+07	2.78849e+08	6.89226e+07	8.03837e+07	1.42359e+08	8.11735e+07	1.41458e+08
Laminin subunit alpha-3 OS=Homo sapiens GN=LAMA3 PE=1 SV=1	A0A0A0MSA0_HUMAN;A0A0A0MTS5_HUMAN;Q59HA6_HUMAN;K7EIP4_HUMAN;Q14732_HUMAN	0.00671618	Forearm	Buttock	0.00671618	1.58956	2.524e+06	1.74998e+06	2.21836e+06	2.35308e+06	2.3254e+06	4.20536e+06	4.8263e+06	4.24878e+06	4.45831e+06	3.49854e+06	3.71531e+06	5.37232e+06	3.97639e+06	6.84349e+06
HLA-B associated transcript 5, isoform CRA_b OS=Homo sapiens GN=ABHD16A PE=1 SV=1	A0A0G2JJD3_HUMAN	0.00679644	Buttock	Forearm	0.00679644	22.5868	340515	374986	169958	102571	584610	95281.9	10444.3	8347.35	8772.62	5582.73	11620.5	6100.94	9718.72	24164.4
Ras-related protein Rab-10 OS=Homo sapiens GN=RAB10 PE=1 SV=1	RAB10_HUMAN;Q53T70_HUMAN	0.00683741	Forearm	Buttock	0.00683741	2.94826	1.08101e+06	1.15188e+06	1.24992e+06	1.60357e+06	1.64577e+06	114344	2.76435e+06	3.45134e+06	5.13893e+06	3.10323e+06	4.59207e+06	2.45946e+06	2.43421e+06	7.15604e+06
CDW3/SMU1 OS=Homo sapiens GN=SMU1 PE=2 SV=1	A0MNN4_HUMAN	0.00687876	Forearm	Buttock	0.00687876	30.2608	0	0	0	900.422	0	0	258.099	0	1039.97	768.02	4012.98	4545.19	3404.49	21287.2
HCG1998851, isoform CRA_c OS=Homo sapiens GN=hCG_1998851 PE=4 SV=1	A0A024QZ62_HUMAN	0.0070462	Forearm	Buttock	0.0070462	1.71164	2.0794e+06	3.64594e+06	3.59671e+06	1.17298e+06	752059	4.08352e+06	3.45823e+06	2.31213e+06	1.03279e+07	4.87502e+06	2.62376e+06	1.17205e+06	6.07189e+06	4.77709e+06
Isocitrate dehydrogenase [NADP], mitochondrial OS=Homo sapiens GN=IDH2 PE=1 SV=2	IDHP_HUMAN;B4DSZ6_HUMAN;Q13584_HUMAN;H0YL11_HUMAN;A0A0A0U6N4_HUMAN	0.00704989	Forearm	Buttock	0.00704989	2.07887	847786	496926	636806	1.08831e+06	645871	852682	1.57963e+06	1.15414e+06	681989	1.0886e+06	1.43426e+06	1.42827e+06	1.26385e+06	5.72982e+06
Poliovirus receptor-related 1 (Fragment) OS=Homo sapiens GN=PVRL1 PE=4 SV=1	Q6SYC2_HUMAN	0.00705825	Forearm	Buttock	0.00705825	4.50268	106547	96354.3	81795.1	78127.6	154133	27728.7	35320.2	297871	174398	192838	385617	339870	500041	720943
Peptidyl-prolyl cis-trans isomerase OS=Homo sapiens GN=PPIF PE=3 SV=1	A0A024QZS4_HUMAN	0.00712787	Forearm	Buttock	0.00712787	11.5286	2900.17	296.51	10187.9	2223.7	1427.35	9987.16	7095.11	61394	29941.7	87247.4	119734	60687.5	28685.9	5640.33
Abnormal spindle-like microcephaly-associated protein OS=Homo sapiens GN=ASPM PE=1 SV=2	ASPM_HUMAN	0.00728814	Buttock	Forearm	0.00728814	208.937	833845	869417	377081	15971	6480.18	361825	11668.3	374.585	0	0	0	269.598	825.913	10381.7
FEX1 OS=Homo sapiens PE=2 SV=1	Q0PNF2_HUMAN	0.00731687	Forearm	Buttock	0.00731687	4.57427	7325.57	3135.08	4173.7	13463.8	11533	9161.52	6201.27	19295.5	12370.2	8616.59	19829.7	35110.2	31517.9	124817
DnaJ homolog subfamily C member 3 OS=Homo sapiens GN=DNAJC3 PE=1 SV=1	DNJC3_HUMAN	0.00738408	Forearm	Buttock	0.00738408	4.19842	8388.17	7649.68	5648	917.243	495.657	3837.13	8294.69	18600.2	9108.34	11444.5	17672.6	2067.91	23935.2	65083.9
IQ domain-containing protein N OS=Homo sapiens GN=IQCN PE=1 SV=1	IQCN_HUMAN	0.00739225	Buttock	Forearm	0.00739225	4.57928	71588.4	75962.9	110204	25103.5	45877.6	58391.4	48887.2	7811.52	957.502	5061.11	1947.12	21630.8	3491.96	54314.7
Sarcolemmal membrane-associated protein OS=Homo sapiens GN=SLMAP PE=1 SV=1	SLMAP_HUMAN;B7Z863_HUMAN;B7Z6C7_HUMAN;C9JA20_HUMAN;C9JCH4_HUMAN	0.00745599	Forearm	Buttock	0.00745599	1.63054	122510	189501	274211	155190	79177.8	114804	703050	284537	337416	226052	236537	157925	200792	1.22829e+06
Complement C5 OS=Homo sapiens GN=C5 PE=1 SV=4	CO5_HUMAN	0.00747103	Forearm	Buttock	0.00747103	5.12198	28838.5	18026.9	15212.2	35902.8	77945.2	1709.33	5737.21	233628	124709	125348	102946	90233.3	178349	84016.7
Lupus La protein OS=Homo sapiens GN=SSB PE=1 SV=2	LA_HUMAN;E7ERC4_HUMAN;Q14730_HUMAN;Q9UMH5_HUMAN	0.00751799	Buttock	Forearm	0.00751799	8.32304	2.23378e+06	4.06129e+06	3.32908e+06	1.16069e+06	2.20535e+06	455897	467987	181911	119328	175935	203057	165259	199422	626842
cDNA FLJ55534, highly similar to 4-trimethylaminobutyraldehyde dehydrogenase (EC 1.2.1.47) OS=Homo sapiens PE=2 SV=1	B4DE91_HUMAN;B4DYY1_HUMAN	0.00752346	Forearm	Buttock	0.00752346	2.41729	758832	902682	825806	1.482e+06	1.22959e+06	742164	1.10061e+06	1.5794e+06	1.48656e+06	1.33676e+06	2.40409e+06	1.71708e+06	1.83999e+06	6.65792e+06
Proteasome subunit alpha type OS=Homo sapiens PE=2 SV=1	A0A140VK43_HUMAN;G3V4X5_HUMAN	0.00761819	Forearm	Buttock	0.00761819	3.02516	58997.7	28999.3	26043.1	174248	134642	61214.4	109132	191569	93727	75551.9	179588	190616	171059	892641
Decorin OS=Homo sapiens GN=DCN PE=1 SV=1	PGS2_HUMAN;F8VUF6_HUMAN;F8VX58_HUMAN;A0A024RBG6_HUMAN;F8VNV6_HUMAN;A0A0S2Z3L8_HUMAN;F8VNW0_HUMAN	0.00770172	Buttock	Forearm	0.00770172	4.45769	1.54322e+08	7.90635e+07	9.69454e+07	1.58317e+08	2.89297e+08	7.67744e+07	5.48862e+07	1.73797e+07	1.96846e+07	1.34621e+07	2.70467e+07	1.41794e+07	8.90742e+06	1.03393e+08
Bifunctional glutamate/proline--tRNA ligase OS=Homo sapiens GN=EPRS PE=1 SV=5	SYEP_HUMAN;B4DKX5_HUMAN;B4DP50_HUMAN	0.00771033	Forearm	Buttock	0.00771033	3.77274	71535.5	36793.7	53669	161744	107607	89269	94348.2	206590	112967	163862	312068	252390	105977	1.16625e+06
RNA-binding motif protein, X chromosome (Fragment) OS=Homo sapiens GN=RBMX PE=1 SV=2	H0Y6E7_HUMAN	0.00772227	Forearm	Buttock	0.00772227	2.08532	484373	457893	473830	402225	587195	513306	1.1083e+06	600992	435453	959561	1.37905e+06	1.55542e+06	1.00537e+06	2.46199e+06
cDNA, FLJ94198, highly similar to Homo sapiens carboxypeptidase A3 (mast cell) (CPA3), mRNA OS=Homo sapiens PE=2 SV=1	B2R941_HUMAN;CBPA3_HUMAN	0.00773169	Forearm	Buttock	0.00773169	2.78919	3.07968e+06	781473	1.02588e+06	3.96619e+06	4.03733e+06	1.01318e+06	1.80535e+06	4.3725e+06	1.93326e+06	1.65377e+06	1.26827e+07	6.39593e+06	2.23989e+06	1.45377e+07
Histone H3 OS=Homo sapiens GN=H3F3B PE=2 SV=1	B2R4P9_HUMAN;A0A1X8XL64_HUMAN;H31T_HUMAN;H3C_HUMAN;Q6TXQ4_HUMAN	0.00789667	Forearm	Buttock	0.00789667	5.19179	29710.6	61226	173178	60614.2	105941	57974.8	575025	1.09581e+06	758107	1.17596e+06	702895	83518.7	310486	1.39557e+06
Fibrinogen beta chain OS=Homo sapiens GN=FGB PE=1 SV=2	FIBB_HUMAN;B4E1D3_HUMAN;D3DP13_HUMAN;D6REL8_HUMAN	0.0082217	Forearm	Buttock	0.0082217	2.84557	3.21664e+07	4.12296e+07	4.68239e+07	9.63969e+07	2.4146e+07	7.76937e+07	1.02534e+08	2.00711e+08	1.35051e+08	2.74958e+08	1.55481e+08	1.87257e+08	9.90197e+07	1.45476e+08
Sideroflexin OS=Homo sapiens GN=SFXN3 PE=1 SV=1	A0A0A0MS41_HUMAN	0.00823111	Forearm	Buttock	0.00823111	3.01578	219261	76402.9	205966	99302.2	37588.4	380164	316566	362726	517136	284392	471528	561837	686474	1.14273e+06
Insulin-degrading enzyme OS=Homo sapiens GN=IDE PE=1 SV=4	IDE_HUMAN	0.00824627	Forearm	Buttock	0.00824627	4.62195	0	1195.91	0	562.886	0	212.914	43930.6	6287.41	9920.03	8047.42	16589.7	14381	12031.5	144901
Pre-B-cell colony enhancing factor 1, isoform CRA_a OS=Homo sapiens GN=PBEF1 PE=4 SV=1	A0A024R718_HUMAN;A0A0C4DFS8_HUMAN;Q658Z1_HUMAN	0.00832508	Forearm	Buttock	0.00832508	2.8818	24281.8	13352.9	39905.4	132278	10525.2	122076	189440	159473	93745.1	95838.4	179105	217435	218161	568954
Clathrin heavy chain OS=Homo sapiens GN=CLTC PE=1 SV=1	A0A087WVQ6_HUMAN;J3KS13_HUMAN;J3KSQ2_HUMAN;F5H5N6_HUMAN	0.00846105	Forearm	Buttock	0.00846105	1.84158	2.0417e+06	1.18855e+06	1.69584e+06	3.65675e+06	2.5964e+06	3.06589e+06	2.16903e+06	4.08909e+06	3.50763e+06	2.76986e+06	3.36671e+06	3.49599e+06	6.44483e+06	6.55382e+06
Actin-related protein 2/3 complex subunit 5 OS=Homo sapiens GN=ARPC5 PE=1 SV=3	ARPC5_HUMAN;B1ALC0_HUMAN;B3KTE1_HUMAN;Q6IPM3_HUMAN	0.0085489	Forearm	Buttock	0.0085489	2.11664	265097	248102	311722	884721	272820	126361	496271	421143	622534	713889	718862	620416	513900	1.90331e+06
Chondroitin sulfate proteoglycan 2 (Versican), isoform CRA_c OS=Homo sapiens GN=CSPG2 PE=4 SV=1	A0A024RAL1_HUMAN;D6RGZ6_HUMAN;B7Z3R6_HUMAN	0.00859883	Buttock	Forearm	0.00859883	1.57012	3.26771e+06	4.21379e+06	5.64407e+06	3.77165e+06	5.63611e+06	4.45707e+06	6.10759e+06	3.00328e+06	2.32169e+06	2.96285e+06	2.87981e+06	3.03347e+06	4.23012e+06	2.6487e+06
Serine/arginine-rich splicing factor 7 OS=Homo sapiens GN=SRSF7 PE=1 SV=1	SRSF7_HUMAN	0.00865749	Buttock	Forearm	0.00865749	2.61532	92996.8	114884	68534.9	139997	239770	71566	128008	24679.4	6934.86	13758.6	79447.3	48865.3	7136.54	146387
F-box DNA helicase 1 OS=Homo sapiens GN=FBXO18 PE=1 SV=2	FBH1_HUMAN	0.00869968	Buttock	Forearm	0.00869968	9.85585	4.00527e+06	3.85741e+06	1.54228e+06	1.40325e+06	3.16226e+06	528918	231985	138183	121510	198796	191136	284998	209165	350895
GCT-A10 heavy chain variable region (Fragment) OS=Homo sapiens PE=2 SV=1	A0A120HG46_HUMAN;HV434_HUMAN	0.00875541	Forearm	Buttock	0.00875541	2.1652	12968.3	19520.2	14595.6	108892	16142.8	43423.9	38574.6	96652.9	35654.9	47318.6	94717.7	77744.6	107311	90816.6
Cytochrome c oxidase subunit 7A2, mitochondrial (Fragment) OS=Homo sapiens GN=COX7A2 PE=1 SV=1	D6RGV5_HUMAN;D6R9C3_HUMAN	0.00876677	Forearm	Buttock	0.00876677	2.94243	467687	233005	429351	339821	59843.5	521749	790551	1.16792e+06	631982	746683	669439	1.03098e+06	1.03578e+06	3.07963e+06
Galactokinase OS=Homo sapiens GN=GALK1 PE=1 SV=1	GALK1_HUMAN;Q6ZP37_HUMAN;Q71UH7_HUMAN;B4E1A8_HUMAN;C8CHJ6_HUMAN;K7EII7_HUMAN	0.00898375	Forearm	Buttock	0.00898375	2.40692	143442	217093	355252	477784	259243	325906	189522	530776	523876	401443	897037	428853	619627	1.3358e+06
Pyruvate carboxylase OS=Homo sapiens GN=PC PE=4 SV=1	A0A024R5C5_HUMAN	0.00908115	Forearm	Buttock	0.00908115	2.30606	119814	147361	135967	136785	290935	58563	309178	327788	391064	120695	391865	327748	198945	1.00595e+06
Activating signal cointegrator 1 OS=Homo sapiens GN=TRIP4 PE=1 SV=1	H0YL91_HUMAN	0.00908645	Buttock	Forearm	0.00908645	2.1983	2.72653e+06	430008	1.20503e+06	933574	811097	1.52232e+06	1.76863e+06	584840	77423.9	204243	277813	573888	250161	2.30638e+06
NADH-ubiquinone oxidoreductase 75 kDa subunit, mitochondrial OS=Homo sapiens GN=NDUFS1 PE=1 SV=3	NDUS1_HUMAN;A0A291FIZ5_HUMAN;B4DJ81_HUMAN;C9JPQ5_HUMAN	0.00910439	Forearm	Buttock	0.00910439	3.57675	177961	132436	213376	270319	456019	29166	358944	585628	454714	355638	781962	577324	560094	2.54415e+06
Ribonuclease 4 OS=Homo sapiens GN=RNASE4 PE=1 SV=3	RNAS4_HUMAN	0.00923805	Forearm	Buttock	0.00923805	7.60071	67404	91647.6	65510.9	99191.4	68292.8	134779	207411	1.83332e+06	240566	679319	794708	1.29285e+06	605410	134539
Titin OS=Homo sapiens GN=TTN PE=1 SV=4	TITIN_HUMAN	0.00931728	Buttock	Forearm	0.00931728	2.36058	1.5401e+07	1.07904e+07	7.75749e+06	8.5571e+06	2.94706e+07	9.14036e+06	8.83723e+06	4.01138e+06	3.99727e+06	4.9191e+06	3.42618e+06	6.34048e+06	6.07659e+06	9.33575e+06
Selenoprotein F OS=Homo sapiens GN=SELENOF PE=1 SV=1	A0A087X1G7_HUMAN	0.00941031	Forearm	Buttock	0.00941031	1.42841	194615	41703.8	223639	499307	255599	301234	604004	274243	105470	250368	542536	408467	437226	1.01007e+06
Lumican OS=Homo sapiens GN=LUM PE=1 SV=2	LUM_HUMAN;Q53FV4_HUMAN	0.00946077	Buttock	Forearm	0.00946077	1.73136	1.65002e+09	2.26694e+09	2.50655e+09	2.00363e+09	2.40132e+09	2.28568e+09	2.20605e+09	6.25078e+08	2.5981e+09	1.06043e+09	9.23899e+08	1.21435e+09	6.7182e+08	1.75496e+09
cDNA, FLJ92300, Homo sapiens COP9 subunit 6 (MOV34 homolog, 34 kD) (COPS6), mRNA OS=Homo sapiens PE=2 SV=1	B2R514_HUMAN;H7C3T0_HUMAN	0.00964339	Forearm	Buttock	0.00964339	4.0798	49840.2	70291.2	56387.2	119507	140887	8921.63	56593.1	203842	184943	224855	200825	192615	191403	851322
Filamin-A (Fragment) OS=Homo sapiens GN=FLNA PE=1 SV=1	H7C2E7_HUMAN	0.00977425	Buttock	Forearm	0.00977425	14.0239	43898.1	14394.6	21215.9	1893.66	21180.3	33778.9	13821.6	0	3713.51	0	0	864.188	0	6131.42
Melanoma cell adhesion molecule, isoform CRA_a OS=Homo sapiens GN=MCAM PE=4 SV=1	A0A024R3I5_HUMAN;A8K6A6_HUMAN;B2R642_HUMAN;B3KXZ9_HUMAN	0.00982532	Buttock	Forearm	0.00982532	1.49719	6.05261e+06	7.95128e+06	7.96983e+06	6.42085e+06	4.9252e+06	4.57693e+06	3.87589e+06	3.68231e+06	5.34263e+06	3.86079e+06	4.1267e+06	2.56834e+06	4.94172e+06	3.3782e+06
Fibronectin 1, isoform CRA_n OS=Homo sapiens GN=FN1 PE=4 SV=1	A0A024R462_HUMAN;FINC_HUMAN;B7ZLE5_HUMAN;Q6MZM7_HUMAN;Q68CX6_HUMAN;Q59G22_HUMAN;B4DU16_HUMAN;H0Y7Z1_HUMAN;B4DTK1_HUMAN;Q5CZ99_HUMAN;A6YID2_HUMAN;A6YID3_HUMAN;A6YID4_HUMAN;O95617_HUMAN;Q9UQS6_HUMAN;A6YID7_HUMAN;H0Y4K8_HUMAN;Q7L553_HUMAN;Q53S27_HUMAN;O95608_HUMAN;Q14327_HUMAN	0.00985308	Forearm	Buttock	0.00985308	1.55076	9.45586e+06	1.17723e+07	1.22785e+07	8.46648e+06	8.89024e+06	8.81546e+06	6.84332e+06	1.64739e+07	1.41709e+07	1.64621e+07	1.51488e+07	1.76485e+07	8.19746e+06	1.50579e+07
Stomatin, isoform CRA_a OS=Homo sapiens GN=STOM PE=4 SV=1	A0A024R882_HUMAN;B4E310_HUMAN	0.00993861	Forearm	Buttock	0.00993861	2.67404	244436	354358	193749	410872	67916.7	54107.8	222379	586797	381662	710855	508465	509307	502665	939174
Heme binding protein 1, isoform CRA_a OS=Homo sapiens GN=HEBP1 PE=4 SV=1	A0A024RAS8_HUMAN	0.0100528	Forearm	Buttock	0.0100528	21.7633	271.397	257.532	394.423	3539.61	1294.88	0	2757.46	32373.2	6254.39	13304.9	57604.1	20109.1	31954.9	23720.6
Testicular tissue protein Li 96 OS=Homo sapiens PE=2 SV=1	A0A140VJM0_HUMAN	0.0100533	Buttock	Forearm	0.0100533	21.2244	449132	362205	334633	227115	851090	339873	79944.7	1864.12	27.556	28937.8	19073.9	30541.9	10295.9	33832.3
Clathrin heavy chain 2 OS=Homo sapiens GN=CLTCL1 PE=1 SV=2	CLH2_HUMAN;A4FU99_HUMAN	0.0100745	Forearm	Buttock	0.0100745	2.0063	137830	168570	197220	89270.6	133388	105836	222765	360688	275994	212750	361277	281133	368741	255817
Heat shock 70 kDa protein 1B OS=Homo sapiens GN=HSPA1B PE=1 SV=1	A0A0G2JIW1_HUMAN;B4DNT8_HUMAN;Q59EJ3_HUMAN;B4DWK5_HUMAN;B4DFN9_HUMAN;B4DI39_HUMAN;B4E388_HUMAN;B4DVU9_HUMAN;B4E1S9_HUMAN;B3KTT5_HUMAN;B4DNX1_HUMAN;B4E1T6_HUMAN;B4DNV4_HUMAN;Q9UQC1_HUMAN	0.0100905	Forearm	Buttock	0.0100905	1.45569	9.11627e+06	9.40025e+06	1.14791e+07	2.35817e+07	8.58444e+06	1.86754e+07	1.73206e+07	2.06456e+07	1.51432e+07	1.39366e+07	2.67625e+07	1.22959e+07	2.03999e+07	3.3703e+07
Rab GDP dissociation inhibitor beta OS=Homo sapiens GN=GDI2 PE=1 SV=2	GDIB_HUMAN;Q8TB95_HUMAN;Q5SX86_HUMAN;Q5SX87_HUMAN;Q5SX90_HUMAN;B4DH24_HUMAN;Q5SX91_HUMAN	0.0101844	Forearm	Buttock	0.0101844	1.36533	338939	111098	182284	576023	418710	686780	324846	548523	246225	317627	593484	527173	1.0016e+06	368042
Protein-L-isoaspartate O-methyltransferase OS=Homo sapiens GN=PCMT1 PE=1 SV=1	A0A0A0MRJ6_HUMAN;B7Z972_HUMAN;F8WAV5_HUMAN;H7C4X2_HUMAN	0.0102018	Forearm	Buttock	0.0102018	4.67653	77938	123627	395190	554829	41428	1.04741e+06	626811	1.80296e+06	1.1161e+06	2.38252e+06	3.28701e+06	2.1614e+06	712592	1.94613e+06
Microtubule-associated protein 1B, isoform CRA_b OS=Homo sapiens GN=MAP1B PE=4 SV=1	A0A024RAM4_HUMAN;Q5H9P1_HUMAN;A5D6X1_HUMAN	0.0102205	Buttock	Forearm	0.0102205	2.14136	2.63968e+06	1.32665e+06	1.70186e+06	1.52656e+06	2.09721e+06	2.51186e+06	1.102e+06	840519	538815	553052	1.06824e+06	623868	903526	1.49889e+06
Trifunctional enzyme subunit alpha, mitochondrial OS=Homo sapiens GN=HADHA PE=1 SV=2	ECHA_HUMAN;B4DRH6_HUMAN;B4DDZ5_HUMAN;H0YFD6_HUMAN;V9GZL3_HUMAN	0.0102291	Forearm	Buttock	0.0102291	1.47106	2.84251e+06	2.63876e+06	3.51617e+06	4.59602e+06	3.89619e+06	6.66799e+06	9.1018e+06	4.67723e+06	4.99805e+06	4.82476e+06	5.95594e+06	8.26757e+06	5.90524e+06	1.42979e+07
FYVE, RhoGEF and PH domain-containing protein 4 OS=Homo sapiens GN=FGD4 PE=1 SV=1	F8VWL3_HUMAN	0.0103321	Buttock	Forearm	0.0103321	5.14881	399542	332992	280196	202984	643331	314563	367626	1765.77	74383.8	44687.6	44120.4	68266.5	44147.8	216185
Matrilin 2, isoform CRA_b OS=Homo sapiens GN=MATN2 PE=4 SV=1	A0A024R9B9_HUMAN;H0YBU5_HUMAN;Q8N2G3_HUMAN;H0YBN2_HUMAN;H0YBD5_HUMAN	0.0103339	Forearm	Buttock	0.0103339	2.53234	630731	309956	542758	129403	26323	127541	172565	885360	594114	579317	837731	226926	434392	1.35308e+06
Dopamine receptor interacting protein 4 OS=Homo sapiens GN=DRIP4 PE=2 SV=1	Q4W4Y1_HUMAN;F8WDK9_HUMAN;C9IZF9_HUMAN	0.010398	Forearm	Buttock	0.010398	2.04913	62331.3	41035.1	25737.8	120109	93414	57320.6	161438	111328	70171.4	52446.5	124748	107126	112235	572299
Hydrocephalus-inducing protein homolog OS=Homo sapiens GN=HYDIN PE=1 SV=3	HYDIN_HUMAN	0.0104508	Forearm	Buttock	0.0104508	2.19998	139778	88699.5	131749	238256	161512	169419	350314	378288	120611	237151	195216	554485	479884	849748
Proteasome subunit alpha type-4 OS=Homo sapiens GN=PSMA4 PE=1 SV=1	PSA4_HUMAN;B2RDG0_HUMAN;H0YN18_HUMAN;H0YL69_HUMAN;H0YKT8_HUMAN;H0YKS0_HUMAN;H0YLC2_HUMAN	0.0106265	Forearm	Buttock	0.0106265	1.97034	301683	162461	175594	610202	331021	358717	367542	452309	383881	354011	549956	620102	638598	1.54716e+06
Acyl-coenzyme A thioesterase 9, mitochondrial OS=Homo sapiens GN=ACOT9 PE=1 SV=2	ACOT9_HUMAN	0.010644	Forearm	Buttock	0.010644	1.96891	17343.9	15813.4	25386	42264.2	38566.1	56967.4	57008.5	22943.9	46187.9	33140.8	100622	46710.6	74066.1	175152
LIM and SH3 protein 1, isoform CRA_b OS=Homo sapiens GN=LASP1 PE=4 SV=1	A0A024R1S8_HUMAN	0.0106707	Forearm	Buttock	0.0106707	2.90416	23278.6	74869.5	58793.3	112346	4192.12	34981.3	27678.2	144726	88543.6	76141.4	198660	15436.6	169530	283163
40S ribosomal protein S12 OS=Homo sapiens GN=RPS12 PE=1 SV=3	RS12_HUMAN	0.0107917	Forearm	Buttock	0.0107917	1.74606	1.03259e+06	1.87865e+06	3.12039e+06	2.79064e+06	1.42357e+06	2.37909e+06	1.30681e+06	3.10027e+06	4.19101e+06	3.70454e+06	6.12567e+06	2.92947e+06	2.15859e+06	2.11603e+06
Barrier to autointegration factor 1, isoform CRA_a OS=Homo sapiens GN=BANF1 PE=4 SV=1	A0A024R5H0_HUMAN;B2R4V4_HUMAN	0.0108149	Forearm	Buttock	0.0108149	2.61603	2.24007e+06	2.85612e+06	3.91113e+06	4.03647e+06	1.26113e+06	2.71995e+06	2.73046e+06	7.21242e+06	7.96233e+06	6.77236e+06	1.00102e+07	1.08676e+07	2.45896e+06	6.3966e+06
cDNA FLJ55280, highly similar to Heat shock 70 kDa protein 12B OS=Homo sapiens PE=2 SV=1	B4DLR4_HUMAN	0.010913	Buttock	Forearm	0.010913	3.60115	1.28677e+07	7.02962e+06	8.0174e+06	6.46809e+06	1.62728e+07	5.73465e+06	2.76842e+06	1.76233e+06	3.14177e+06	1.9738e+06	2.11224e+06	1.61015e+06	1.6839e+06	4.14353e+06
SRA stem-loop-interacting RNA-binding protein, mitochondrial (Fragment) OS=Homo sapiens GN=SLIRP PE=1 SV=1	H0YJ40_HUMAN	0.0109754	Forearm	Buttock	0.0109754	1.96481	71296.7	38717.1	91559.6	84842.1	60853.5	91540.9	152730	107527	109036	87510.5	121755	112510	141316	482606
Integrin alpha-V OS=Homo sapiens GN=ITGAV PE=1 SV=2	ITAV_HUMAN	0.0110148	Forearm	Buttock	0.0110148	3.62643	1239.37	2651.71	17694.2	5092.8	11693.3	15325.8	14438.4	1775.5	39497.1	38272.4	52599.4	42726.4	19777	52440.8
Actin-related protein 2/3 complex subunit 3 OS=Homo sapiens PE=2 SV=1	B2R4D5_HUMAN;B4DM63_HUMAN;C9JZD1_HUMAN	0.0110373	Forearm	Buttock	0.0110373	2.80828	255738	184062	165718	398163	299851	353020	737976	604268	319798	327431	361956	748493	570281	3.79229e+06
Tripartite motif-containing protein 65 (Fragment) OS=Homo sapiens GN=TRIM65 PE=1 SV=1	H0YG27_HUMAN	0.0110671	Buttock	Forearm	0.0110671	9.67685	109416	66840.8	193992	62559	181045	21906.6	200896	9.28763	11625.8	2122.39	702.919	1871.21	4616.61	65511.4
Fibrinogen alpha chain OS=Homo sapiens GN=FGA PE=1 SV=2	FIBA_HUMAN;A0A0S2Z3E8_HUMAN;A0A087WUA0_HUMAN;A0A0S2Z3M3_HUMAN;A0A0S2Z3P3_HUMAN;Q8WW76_HUMAN;Q86Z09_HUMAN	0.0110921	Forearm	Buttock	0.0110921	2.03869	2.68554e+07	2.72163e+07	2.46497e+07	5.5907e+07	2.98194e+07	2.60728e+07	4.05798e+07	7.49474e+07	3.83363e+07	9.08038e+07	4.38428e+07	6.86354e+07	5.19922e+07	1.02585e+08
F-box only protein 50 OS=Homo sapiens GN=NCCRP1 PE=1 SV=1	FBX50_HUMAN	0.0111558	Forearm	Buttock	0.0111558	5.23726	66038.6	235473	95873	265045	33918.6	94194.2	479776	327511	255356	230747	346537	342427	298456	4.85195e+06
Kallikrein 14, isoform CRA_a OS=Homo sapiens GN=KLK14 PE=3 SV=1	A0A024R4M6_HUMAN	0.011169	Forearm	Buttock	0.011169	15.5548	110711	20125.2	8026.46	10923.4	14731.4	9860.35	14299.7	910849	5521.72	583293	266228	166175	650631	352145
Myosin, heavy polypeptide 11, smooth muscle, isoform CRA_a OS=Homo sapiens GN=MYH11 PE=3 SV=1	A0A024QZJ4_HUMAN;B1PS43_HUMAN;O14794_HUMAN;Q66K75_HUMAN;Q16086_HUMAN;Q68D89_HUMAN;Q4G140_HUMAN;A8CLL2_HUMAN	0.0112397	Buttock	Forearm	0.0112397	1.58745	598135	473021	544549	345265	302821	954393	1.72929e+06	417075	201101	265263	273321	273260	316575	1.37002e+06
S100A10 protein (Fragment) OS=Homo sapiens GN=S100A10 PE=2 SV=1	Q6FGE5_HUMAN;D3DV26_HUMAN	0.0112489	Forearm	Buttock	0.0112489	1.5985	2.22537e+07	1.71415e+07	2.16214e+07	4.76072e+07	2.56118e+07	5.71942e+07	3.59895e+07	5.0978e+07	4.88705e+07	3.72592e+07	5.47408e+07	5.90396e+07	5.3282e+07	5.93602e+07
Prolow-density lipoprotein receptor-related protein 1 OS=Homo sapiens GN=LRP1 PE=1 SV=2	LRP1_HUMAN;Q59FG2_HUMAN;H0YJI8_HUMAN;Q6LBN5_HUMAN;Q6PJ72_HUMAN	0.011318	Forearm	Buttock	0.011318	1.76269	6.43638e+06	6.58356e+06	6.83965e+06	7.98323e+06	1.32082e+07	1.00726e+07	7.39095e+06	1.41875e+07	1.48147e+07	1.12938e+07	1.95634e+07	1.69926e+07	8.20407e+06	1.80868e+07
Latent-transforming growth factor beta-binding protein 2 OS=Homo sapiens GN=LTBP2 PE=1 SV=3	LTBP2_HUMAN	0.01133	Forearm	Buttock	0.01133	15.6787	8940.54	0	0	0	0	444.762	4080.37	82152.6	1281.36	10003	38120.8	1032.87	77592.2	941.553
cDNA FLJ46581 fis, clone THYMU3043200, highly similar to Splicing factor 3A subunit 3 OS=Homo sapiens PE=2 SV=1	B3KY12_HUMAN	0.0113749	Forearm	Buttock	0.0113749	4.16391	10879.4	33043.4	14498.1	24031	22379.3	12141.4	21178.1	29951.4	29498.5	58016.6	99306	39631.2	35319.4	283524
Glutamate dehydrogenase OS=Homo sapiens PE=2 SV=1	B4E0N9_HUMAN	0.011459	Buttock	Forearm	0.011459	2.76708	4.33998e+06	198785	543645	1.4553e+06	6.19312e+06	862302	2.08652e+06	637436	74467.8	111841	547963	1.86042e+06	1.13599e+06	1.29837e+06
Tubulin alpha-4A chain OS=Homo sapiens GN=TUBA4A PE=1 SV=1	TBA4A_HUMAN;C9JEV8_HUMAN;C9JDL2_HUMAN	0.0114662	Forearm	Buttock	0.0114662	2.83305	410907	286251	232600	380165	293534	327430	172171	738453	468410	564236	801653	721652	568797	2.09486e+06
ATP-dependent 6-phosphofructokinase, platelet type OS=Homo sapiens GN=PFKP PE=1 SV=2	PFKAP_HUMAN;B1APP8_HUMAN;O14943_HUMAN;H0Y3Y3_HUMAN	0.0115002	Forearm	Buttock	0.0115002	1.70776	199741	193605	176386	281470	249033	89251.9	335121	200209	301250	279304	438613	295715	239709	848862
Neuroblast differentiation-associated protein AHNAK OS=Homo sapiens GN=AHNAK PE=1 SV=2	AHNK_HUMAN;B4DTV0_HUMAN;Q8N274_HUMAN;E9PJC6_HUMAN	0.011526	Forearm	Buttock	0.011526	1.42228	8.06058e+07	7.53825e+07	7.66612e+07	1.27373e+08	7.24486e+07	1.18098e+08	9.23983e+07	1.19485e+08	1.11714e+08	8.8903e+07	1.66628e+08	9.4806e+07	1.24007e+08	2.08938e+08
Cystatin-B OS=Homo sapiens GN=CSTB PE=1 SV=2	CYTB_HUMAN;A0A1W2PQG6_HUMAN;A0A1W2PS52_HUMAN	0.0115288	Forearm	Buttock	0.0115288	1.43358	4.00397e+06	3.71603e+06	3.22375e+06	7.50174e+06	2.81505e+06	2.79422e+06	5.27036e+06	6.38307e+06	4.09324e+06	3.85047e+06	9.55066e+06	3.00369e+06	4.63719e+06	1.05216e+07
Exosome RNA helicase MTR4 OS=Homo sapiens GN=MTREX PE=1 SV=3	MTREX_HUMAN	0.0115758	Forearm	Buttock	0.0115758	2.43292	258424	88249.3	280066	310989	243880	289467	848113	1.05934e+06	598703	564522	1.05154e+06	1.12599e+06	689194	553121
Hypoxanthine phosphoribosyltransferase OS=Homo sapiens PE=2 SV=1	A0A140VJL3_HUMAN	0.0116767	Buttock	Forearm	0.0116767	2.61053	212378	93076.7	95871.5	183820	70003.7	174408	170601	60143.2	18990.6	60097.5	37890	82504.6	99974.9	23523.9
Tubulin-specific chaperone A OS=Homo sapiens GN=TBCA PE=1 SV=3	TBCA_HUMAN	0.0117524	Forearm	Buttock	0.0117524	1.66571	476238	574869	1.16122e+06	332950	649928	894450	2.42699e+06	733788	1.69567e+06	1.24661e+06	1.33087e+06	1.25795e+06	1.47449e+06	3.11548e+06
V-type proton ATPase catalytic subunit A OS=Homo sapiens GN=ATP6V1A PE=1 SV=2	VATA_HUMAN;C9JA17_HUMAN;B7Z2V6_HUMAN	0.0117598	Forearm	Buttock	0.0117598	1.91882	87328.9	52815.6	73155.7	191348	172546	215711	277978	202825	70675.3	129707	243052	230574	255973	922027
Tubulin beta-6 chain OS=Homo sapiens GN=TUBB6 PE=1 SV=1	TBB6_HUMAN;B4DP54_HUMAN;B3KS31_HUMAN;K7ESM5_HUMAN;B4E386_HUMAN;K7EL29_HUMAN;K7EJ64_HUMAN;K7ES63_HUMAN	0.0117891	Forearm	Buttock	0.0117891	2.10643	15622.6	95097.9	118512	44076.8	44810.9	71214.8	244709	86660.8	119503	119965	162682	112823	121607	612331
Protein S100 (Fragment) OS=Homo sapiens GN=S100A6 PE=1 SV=1	R4GN98_HUMAN;B2R577_HUMAN	0.0118397	Forearm	Buttock	0.0118397	2.16358	764896	416076	1.08982e+06	6.68695e+06	1.96394e+06	718530	1.11e+06	3.18653e+06	1.50662e+06	1.79098e+06	6.52093e+06	4.23139e+06	1.30096e+06	9.04869e+06
Aspartyl/asparaginyl beta-hydroxylase OS=Homo sapiens GN=ASPH PE=1 SV=3	ASPH_HUMAN	0.0118546	Buttock	Forearm	0.0118546	1.74336	107971	103310	65416.9	215576	193324	241368	221802	104067	27233.8	45545.9	74749.7	110001	187476	109866
Asporin OS=Homo sapiens GN=ASPN PE=1 SV=2	ASPN_HUMAN;B4E2Z7_HUMAN	0.0119237	Buttock	Forearm	0.0119237	2.64325	2.01266e+07	1.69649e+07	3.8172e+07	1.61175e+07	2.54725e+07	3.95122e+07	2.71663e+07	4.30313e+06	3.96174e+07	5.43012e+06	4.28173e+06	5.2659e+06	6.0628e+06	4.4733e+06
Delta(3,5)-Delta(2,4)-dienoyl-CoA isomerase, mitochondrial OS=Homo sapiens GN=ECH1 PE=1 SV=2	ECH1_HUMAN;B4DVS4_HUMAN	0.0119935	Forearm	Buttock	0.0119935	6.73317	124511	101421	123501	256398	101692	13451.7	225272	396273	303188	370745	385833	214299	421759	4.27915e+06
U1 small nuclear ribonucleoprotein A (Fragment) OS=Homo sapiens GN=SNRPA PE=1 SV=1	M0R268_HUMAN	0.0120597	Buttock	Forearm	0.0120597	6.2848	26006.2	18841.2	16607.3	27345.3	8348.11	18167.7	25761.2	0	1305.08	0	0	0	14300	6842.26
Vacuolar protein sorting-associated protein 29 OS=Homo sapiens GN=DKFZp667O202 PE=3 SV=1	Q5JPE4_HUMAN	0.0120625	Forearm	Buttock	0.0120625	1.75372	230143	288084	235823	350101	258485	128818	654090	446002	399145	212406	506359	432600	403113	1.36307e+06
cDNA FLJ39539 fis, clone PUAEN2008228, highly similar to Platelet glycoprotein 4 OS=Homo sapiens PE=2 SV=1	B3KUB8_HUMAN;B7Z6C3_HUMAN;D9IX65_HUMAN;E7EX47_HUMAN;A0A0G3VQ57_HUMAN;A0A0A1ED81_HUMAN;A0A0G3VPD9_HUMAN;Q9BZN1_HUMAN	0.0120917	Buttock	Forearm	0.0120917	1.74645	374551	511658	604257	965260	476387	1.00821e+06	538740	251793	474408	247878	237137	213446	918502	221499
Syntrophin, beta 2 (Dystrophin-associated protein A1, 59kDa, basic component 2), isoform CRA_a OS=Homo sapiens GN=SNTB2 PE=4 SV=1	A0A024R732_HUMAN;H0YCS0_HUMAN;A0A140TA73_HUMAN	0.0121042	Forearm	Buttock	0.0121042	2.75423	111456	118076	180750	327565	40523.3	460030	148545	427696	290879	363155	458613	505598	593909	1.18011e+06
Coatomer subunit epsilon OS=Homo sapiens GN=COPE PE=1 SV=3	COPE_HUMAN	0.0122183	Buttock	Forearm	0.0122183	6.98464	4.58544e+06	3.59619e+06	1.90573e+06	1.46695e+06	6.83672e+06	867033	365196	315485	377790	188422	494043	431403	367116	635229
Interleukin-27 subunit alpha (Fragment) OS=Homo sapiens GN=IL27 PE=4 SV=8	H3BQY2_HUMAN	0.012268	Forearm	Buttock	0.012268	1.99177	9885.54	19388.1	41277.3	44556.1	95790.2	42340	28381.1	26989.1	99556.3	65983.7	106513	88690.3	59736.2	113449
Serpin peptidase inhibitor, clade H (Heat shock protein 47), member 1, (Collagen binding protein 1), isoform CRA_a OS=Homo sapiens GN=SERPINH1 PE=3 SV=1	A0A024R5K8_HUMAN;A8K259_HUMAN;E9PPV6_HUMAN;E9PR70_HUMAN;E9PKH2_HUMAN;E9PK86_HUMAN;Q9NPA9_HUMAN;E9PIG2_HUMAN	0.0123599	Forearm	Buttock	0.0123599	1.74809	3.60955e+06	2.37526e+06	3.71863e+06	5.04344e+06	3.21733e+06	4.64571e+06	8.67046e+06	6.37694e+06	4.71955e+06	7.98589e+06	4.05463e+06	1.033e+07	7.47918e+06	1.37346e+07
Collagen alpha-1(VI) chain OS=Homo sapiens GN=COL6A1 PE=1 SV=3	CO6A1_HUMAN;A0A087X0S5_HUMAN;B4DRR8_HUMAN;B4DQV1_HUMAN;Q8TBN2_HUMAN;Q05BT9_HUMAN	0.0125689	Forearm	Buttock	0.0125689	1.49352	8.48287e+07	1.30298e+08	1.85755e+08	1.39862e+08	1.22474e+08	1.0119e+08	2.71128e+08	1.31055e+08	3.29402e+08	2.21217e+08	2.11636e+08	2.20828e+08	1.86074e+08	2.46377e+08
rRNA/tRNA 2'-O-methyltransferase fibrillarin-like protein 1 OS=Homo sapiens GN=FBLL1 PE=3 SV=2	FBLL1_HUMAN	0.0126113	Buttock	Forearm	0.0126113	22.0552	36316.2	8421.72	40217.4	6836.03	29456.2	2733.54	27055.1	469.848	0	0	0	1284.78	3260.26	1833.23
cDNA FLJ53698, highly similar to Gelsolin OS=Homo sapiens PE=2 SV=1	B7Z992_HUMAN;B7Z2X4_HUMAN;Q5T0I0_HUMAN;A0A0U1RQL8_HUMAN;Q69YR8_HUMAN	0.0126247	Buttock	Forearm	0.0126247	2.53306	651277	210774	388174	309826	85593.7	588562	706501	110871	27572.6	61340.6	59299.8	108601	89260.8	703983
SPARC OS=Homo sapiens GN=SPARC PE=1 SV=1	SPRC_HUMAN;E5RK62_HUMAN	0.0126269	Forearm	Buttock	0.0126269	1.57354	64581.5	100773	84647.4	103870	94461.4	150146	101419	126018	179698	205739	190225	113325	128837	157473
Latent-transforming growth factor beta-binding protein 1 OS=Homo sapiens GN=LTBP1 PE=1 SV=4	LTBP1_HUMAN;B4DST8_HUMAN;B4DNR7_HUMAN;B4DRF7_HUMAN;C9JDW2_HUMAN;H7BZ76_HUMAN;H7C2H7_HUMAN;H7C4L5_HUMAN	0.0126685	Forearm	Buttock	0.0126685	10.8577	284337	519888	370806	261675	603542	203817	262577	4.91737e+06	632055	1.18674e+06	3.12201e+06	810145	1.56421e+06	1.49839e+07
Solute carrier family 25 (Mitochondrial carrier phosphate carrier), member 3, isoform CRA_a OS=Homo sapiens GN=SLC25A3 PE=2 SV=1	A0A024RBE8_HUMAN	0.0126781	Forearm	Buttock	0.0126781	2.31358	71837.7	30803.8	65901.4	59677.2	113727	60232.8	297961	88184	46755.2	69232.4	128990	196460	248102	842108
Truncated profilaggrin OS=Homo sapiens GN=FLG PE=4 SV=1	I0B0K5_HUMAN;I0B0K3_HUMAN;Q59H78_HUMAN	0.012801	Forearm	Buttock	0.012801	1.56227	206513	452291	130805	180154	202008	202631	360521	264407	520714	258436	507437	290586	221235	647598
Septin-2 OS=Homo sapiens GN=SEPT2 PE=1 SV=1	SEPT2_HUMAN;C9J2Q4_HUMAN;H7C2Y0_HUMAN;H7C310_HUMAN;C9IY94_HUMAN;C9IZU3_HUMAN;B5MD47_HUMAN;C9JZI2_HUMAN;H7C1T1_HUMAN	0.0128543	Forearm	Buttock	0.0128543	1.60386	4.74634e+06	5.04698e+06	4.10869e+06	7.60074e+06	2.97577e+06	9.48934e+06	5.92632e+06	7.4287e+06	9.04092e+06	8.11028e+06	1.01379e+07	8.86529e+06	8.01169e+06	1.23899e+07
Septin-8 OS=Homo sapiens GN=SEPT8 PE=1 SV=4	SEPT8_HUMAN;C9JV02_HUMAN;A0A0A0MRP8_HUMAN	0.0130229	Forearm	Buttock	0.0130229	2.04299	208306	327295	378362	488960	53408.1	368701	764962	682754	779572	640856	1.03819e+06	543868	781687	824409
Cytochrome b-c1 complex subunit Rieske, mitochondrial OS=Homo sapiens GN=UQCRFS1 PE=1 SV=2	UCRI_HUMAN;UCRIL_HUMAN	0.0130311	Forearm	Buttock	0.0130311	1.96747	182551	136451	364151	304700	261672	1.40206e+06	1.31287e+06	839043	606937	893131	1.222e+06	1.50989e+06	1.05525e+06	1.67369e+06
Septin-10 OS=Homo sapiens GN=SEPT10 PE=1 SV=2	SEP10_HUMAN;B7Z371_HUMAN;B7Z277_HUMAN;Q9NSH2_HUMAN;Q9Y3S8_HUMAN;F5GYV2_HUMAN	0.0131491	Forearm	Buttock	0.0131491	2.0397	202776	285692	306565	348378	408586	87047.6	378401	415831	623777	447229	648912	372921	488335	1.11799e+06
Complement component 1, q subcomponent, A chain, isoform CRA_a OS=Homo sapiens GN=C1QA PE=4 SV=1	A0A024RAG6_HUMAN	0.0132503	Forearm	Buttock	0.0132503	3.82785	158259	186954	119169	262483	214940	130684	338710	1.91081e+06	316157	496716	665677	977512	786750	248233
Fibulin-2 OS=Homo sapiens GN=FBLN2 PE=1 SV=2	FBLN2_HUMAN;Q86V58_HUMAN;H7BXL0_HUMAN	0.0133231	Buttock	Forearm	0.0133231	1.87808	9.14578e+06	9.81512e+06	1.35792e+07	2.02913e+07	1.5551e+07	9.38692e+06	1.40883e+07	8.50631e+06	4.58013e+06	7.23274e+06	9.16723e+06	7.89394e+06	8.55474e+06	2.9752e+06
Retinol dehydrogenase 8 OS=Homo sapiens GN=RDH8 PE=3 SV=1	K7ELF7_HUMAN	0.0134715	Buttock	Forearm	0.0134715	2.04744	367209	147218	192009	381784	589469	595383	584330	94593.2	177070	114433	146210	199717	200072	463501
Mesenchymal stromal cell-and fibroblast-expressing Linx paralogue OS=Homo sapiens GN=Meflin PE=2 SV=1	A0A146E5L3_HUMAN;H0YL90_HUMAN	0.0135115	Forearm	Buttock	0.0135115	2.10592	12759.5	50937.1	53969.9	124951	49399.7	205286	68584.8	136314	178530	144373	208111	177781	169870	176735
STEAP family member 3, isoform CRA_b OS=Homo sapiens GN=STEAP3 PE=4 SV=1	A0A024RAD7_HUMAN	0.0135433	Buttock	Forearm	0.0135433	53.3309	276020	127669	114652	58366.7	335661	30402.2	15298.5	2419.1	0	466.976	2924.16	2796.83	1825.33	7532.22
RAP1B, member of RAS oncogene family, isoform CRA_a OS=Homo sapiens GN=RAP1B PE=4 SV=1	A0A024RB87_HUMAN;F5GX62_HUMAN;RP1BL_HUMAN;B7ZAY2_HUMAN;B7ZB78_HUMAN;F5GWU8_HUMAN;F8WBC0_HUMAN	0.0135807	Forearm	Buttock	0.0135807	2.58531	8061.34	129102	130692	112404	914.112	58555.2	16360.4	89769.7	213923	281667	265218	24378.7	85654.8	218521
Unconventional myosin-Ig OS=Homo sapiens GN=MYO1G PE=1 SV=2	MYO1G_HUMAN	0.0136342	Buttock	Forearm	0.0136342	2.84833	475986	736786	305677	433374	545403	216827	256590	81916.8	82055.5	59439.2	127953	119872	114254	457452
Low molecular weight phosphotyrosine protein phosphatase OS=Homo sapiens GN=ACP1 PE=1 SV=3	PPAC_HUMAN	0.0137009	Forearm	Buttock	0.0137009	3.00891	840888	1.01542e+06	995934	854205	87950.7	1.19496e+06	324085	2.06208e+06	2.79165e+06	1.55476e+06	3.1048e+06	1.93111e+06	1.54029e+06	3.00296e+06
Eukaryotic translation initiation factor 3 subunit I OS=Homo sapiens GN=EIF3I PE=1 SV=1	EIF3I_HUMAN;Q9P1D9_HUMAN	0.0137583	Forearm	Buttock	0.0137583	2.33142	255368	240534	440071	606569	343247	265207	411435	301674	475784	557208	1.15175e+06	732143	435362	2.32017e+06
WNT1-inducible-signaling pathway protein 2 OS=Homo sapiens GN=WISP2 PE=1 SV=1	WISP2_HUMAN	0.0138557	Forearm	Buttock	0.0138557	2.71284	1.35083e+07	4.42277e+06	6.51525e+06	1.10966e+07	9.48373e+06	8.30304e+06	5.68711e+06	5.20927e+07	1.06554e+07	2.10425e+07	1.46873e+07	1.94621e+07	3.7724e+07	4.43918e+06
Glucosidase, alpha acid (Pompe disease, glycogen storage disease type II), isoform CRA_a OS=Homo sapiens GN=GAA PE=3 SV=1	A0A024R8Q1_HUMAN	0.0138936	Forearm	Buttock	0.0138936	3.00775	37023.6	18062.9	42583.5	76954.9	11309.2	148470	18626.9	264179	140355	125953	206584	99669.4	70228.3	154862
Peroxiredoxin 3 isoform a (Fragment) OS=Homo sapiens PE=2 SV=1	A4UCS5_HUMAN	0.0139824	Buttock	Forearm	0.0139824	7.03178	66604.1	160309	128205	23479.3	54034.1	1945.47	7972.06	5536.13	8293.71	37005.2	1261.82	1610.47	2087.33	7141.03
cDNA FLJ53713, highly similar to EH-domain-containing protein 2 OS=Homo sapiens PE=2 SV=1	B4DE23_HUMAN	0.0141933	Buttock	Forearm	0.0141933	110.872	735004	1.1022e+06	820573	20981.6	243086	57417.9	3401.82	4349.31	1035.74	516.957	5159.11	1651.06	1928.67	12261.1
Protein S100-A14 OS=Homo sapiens GN=S100A14 PE=1 SV=1	S10AE_HUMAN	0.0143088	Forearm	Buttock	0.0143088	2.16122	742708	1.30988e+06	1.33189e+06	1.44338e+06	705743	2.37465e+06	1.39324e+06	2.35654e+06	2.90738e+06	2.62322e+06	2.60104e+06	2.62738e+06	1.58033e+06	5.4067e+06
Heterogeneous nuclear ribonucleoprotein H OS=Homo sapiens GN=HNRNPH1 PE=1 SV=4	HNRH1_HUMAN;D6RBM0_HUMAN;D6R9T0_HUMAN;E5RGH4_HUMAN;E7EQJ0_HUMAN;H0YAQ2_HUMAN;B4DP51_HUMAN;E7EN40_HUMAN;D6R9D3_HUMAN	0.0143189	Buttock	Forearm	0.0143189	2.15728	1.69887e+06	7.62556e+06	3.54449e+06	5.18203e+06	2.96144e+06	3.15853e+06	2.49729e+06	1.448e+06	1.9637e+06	1.28749e+06	1.77654e+06	1.17323e+06	1.67292e+06	3.04006e+06
MHC class II antigen (Fragment) OS=Homo sapiens GN=HLA-DRB1 PE=3 SV=1	A0A0A0WDY3_HUMAN;A0A0K0KRE1_HUMAN;A0A0U5J4K3_HUMAN;A0A0K0KRD8_HUMAN	0.0143328	Forearm	Buttock	0.0143328	1.47882	13772.9	29798.2	42465	4884.37	2123.72	350173	5657.8	123553	160812	95827.7	15291.9	5001.52	217770	45549.6
Superoxide dismutase (Fragment) OS=Homo sapiens GN=SOD2 PE=1 SV=1	G8JLJ2_HUMAN	0.0143995	Forearm	Buttock	0.0143995	2.0146	809909	841796	1.02708e+06	968546	1.79645e+06	2.38621e+06	1.96167e+06	2.54811e+06	2.59392e+06	2.03673e+06	3.18519e+06	2.77332e+06	1.60843e+06	4.98056e+06
Transforming growth factor beta 1 induced transcript 1, isoform CRA_a OS=Homo sapiens GN=TGFB1I1 PE=4 SV=1	A0A024QZE7_HUMAN	0.0144006	Forearm	Buttock	0.0144006	2.26901	97029.1	35346.2	122409	131963	20849.3	197576	458664	312289	505921	338862	412445	132389	297059	414892
NADH dehydrogenase [ubiquinone] 1 alpha subcomplex subunit 8 OS=Homo sapiens GN=NDUFA8 PE=1 SV=3	NDUA8_HUMAN;B7Z768_HUMAN	0.0144252	Forearm	Buttock	0.0144252	1.79318	245043	135246	210202	190899	75855.8	857162	707949	624365	255498	330993	540429	538876	860519	1.19304e+06
Uncharacterized protein (Fragment) OS=Homo sapiens PE=4 SV=2	A0A096LPI6_HUMAN;A0A096LNH5_HUMAN;A0A096LNJ1_HUMAN	0.0145118	Forearm	Buttock	0.0145118	1.91387	162439	421677	531557	409674	217087	68841.1	231977	480741	511264	550372	697013	346977	219844	1.10432e+06
Prohibitin OS=Homo sapiens GN=PHB PE=1 SV=1	PHB_HUMAN;C9JW96_HUMAN;Q53FV0_HUMAN;C9JZ20_HUMAN;D6RBK0_HUMAN;A8K9G2_HUMAN;Q9BSE8_HUMAN	0.0145864	Forearm	Buttock	0.0145864	2.16012	1.41921e+06	405370	861507	1.49929e+06	515514	1.58776e+06	2.05704e+06	1.6109e+06	1.53347e+06	1.45553e+06	1.84029e+06	1.4146e+06	2.06992e+06	8.103e+06
Apoptosis-inducing factor 1, mitochondrial OS=Homo sapiens GN=AIFM1 PE=1 SV=1	AIFM1_HUMAN;Q5RZ99_HUMAN	0.0147228	Forearm	Buttock	0.0147228	2.34491	49067.2	55029.1	75163.2	175888	37867.8	212624	249342	224549	90146.7	121453	146745	111723	370601	939634
Protein BRICK1 OS=Homo sapiens GN=BRK1 PE=1 SV=1	BRK1_HUMAN	0.0147857	Forearm	Buttock	0.0147857	2.32889	12051.6	6453.8	18979.9	91575.2	23176.2	135306	168007	106674	123630	90283.7	132929	184199	149117	274095
Peroxiredoxin-5, mitochondrial OS=Homo sapiens GN=PRDX5 PE=1 SV=4	PRDX5_HUMAN	0.0152639	Forearm	Buttock	0.0152639	1.85801	937473	1.77287e+06	2.35629e+06	2.70673e+06	433182	1.84433e+06	1.12412e+06	2.0789e+06	2.20678e+06	2.56998e+06	5.70378e+06	1.3464e+06	2.19283e+06	4.66454e+06
G-patch domain and KOW motifs-containing protein OS=Homo sapiens GN=GPKOW PE=1 SV=2	GPKOW_HUMAN	0.015278	Buttock	Forearm	0.015278	2.28877	9.68345e+06	8.50053e+06	1.03196e+07	7.95504e+06	1.44198e+07	5.62626e+06	7.26472e+06	1.93921e+06	2.17724e+06	2.16027e+06	1.97551e+06	3.68428e+06	4.38775e+06	1.15376e+07
Protein S100-A8 OS=Homo sapiens GN=S100A8 PE=1 SV=1	S10A8_HUMAN	0.015314	Forearm	Buttock	0.015314	21.1763	22455.1	6907.95	6351.22	7974.21	0	0	123.79	123054	263195	50736.1	64983.6	50855.6	116987	257971
Thioredoxin-like protein 1 OS=Homo sapiens GN=TXNL1 PE=1 SV=3	TXNL1_HUMAN;K7ER96_HUMAN;B3KT45_HUMAN;K7EML9_HUMAN;K7EKG2_HUMAN	0.0153219	Forearm	Buttock	0.0153219	1.51362	333139	355046	378195	614266	465199	761045	686696	444753	465953	482249	967416	557753	820208	1.70101e+06
Postacrosomal sheath WW domain-binding protein OS=Homo sapiens GN=WBP2NL PE=1 SV=1	F8WCF8_HUMAN	0.0155362	Forearm	Buttock	0.0155362	10.1128	1359.89	1992.03	4965.22	54978.7	0	15875.6	43156.6	150269	88008.1	100027	311099	37213.5	176854	373613
Peroxiredoxin-1 OS=Homo sapiens GN=PRDX1 PE=1 SV=1	PRDX1_HUMAN;A0A0A0MSI0_HUMAN;B2R4P2_HUMAN;A0A0A0MRQ5_HUMAN	0.01559	Forearm	Buttock	0.01559	1.5021	1.83387e+07	2.17615e+07	2.50125e+07	2.93607e+07	2.05029e+07	3.1421e+07	3.87996e+07	3.29581e+07	3.34627e+07	3.08717e+07	6.56819e+07	4.14302e+07	2.99348e+07	4.3844e+07
Actin-related protein 2/3 complex subunit 1B OS=Homo sapiens GN=ARPC1B PE=1 SV=3	ARC1B_HUMAN;C9J4Z7_HUMAN;C9JTT6_HUMAN	0.0156435	Forearm	Buttock	0.0156435	1.90611	28710.4	166186	109357	110344	42999.1	154920	159013	157667	300216	163713	223432	89438.9	134714	401438
Fumarate hydratase isoform 1 (Fragment) OS=Homo sapiens GN=FH PE=2 SV=1	A0A0S2Z4C3_HUMAN;A0A0S2Z3X6_HUMAN;A0A0S2Z3S9_HUMAN	0.0156799	Forearm	Buttock	0.0156799	1.97594	346264	207969	271243	543778	397021	804293	860976	560704	303011	415523	725123	624449	888916	3.26281e+06
Dynein light chain 1, axonemal OS=Homo sapiens GN=DNAL1 PE=1 SV=1	DNAL1_HUMAN	0.0157046	Forearm	Buttock	0.0157046	2.46496	17412.6	9848.9	4864.24	298262	59491	65572.7	11968.5	194991	61658.3	134977	134040	222312	200856	203337
Abl interactor 1 OS=Homo sapiens GN=ABI1 PE=1 SV=1	A0A0A0MRT6_HUMAN	0.0157262	Forearm	Buttock	0.0157262	4.45034	868.299	24664	25464.6	17339.1	11637.3	46245.1	25758.8	48471.7	85208.7	79449.1	130559	21721.5	50777.2	260162
Lysine--tRNA ligase OS=Homo sapiens GN=KARS PE=1 SV=3	SYK_HUMAN;Q6ZTI3_HUMAN	0.0157774	Forearm	Buttock	0.0157774	3.16607	5511.45	2886.32	16850.1	24140.9	32513.4	14393.6	23849.8	21782.4	13435	14652.7	42184.3	61920.3	26222.5	200192
Annexin A1 OS=Homo sapiens GN=ANXA1 PE=1 SV=2	ANXA1_HUMAN;B5BU38_HUMAN;Q5T3N1_HUMAN;B4DL19_HUMAN;Q5T3N0_HUMAN;Q05BR2_HUMAN	0.015876	Forearm	Buttock	0.015876	1.35593	1.92113e+07	2.20634e+07	2.43249e+07	4.52993e+07	1.80237e+07	4.06874e+07	3.1991e+07	4.0553e+07	3.10814e+07	3.04268e+07	4.73833e+07	2.99571e+07	4.07467e+07	5.32097e+07
Collagen alpha-1(VII) chain OS=Homo sapiens GN=COL7A1 PE=1 SV=2	CO7A1_HUMAN;Q59F16_HUMAN;C9JBL3_HUMAN	0.0161655	Forearm	Buttock	0.0161655	1.94692	6.1767e+06	6.22102e+06	7.12816e+06	8.38036e+06	6.50355e+06	5.19758e+06	3.30991e+06	1.00037e+07	1.59808e+07	7.40209e+06	1.26998e+07	8.58386e+06	1.20639e+07	1.68224e+07
Potassium channel tetramerisation domain containing 12 OS=Homo sapiens GN=KCTD12 PE=2 SV=1	A0A140VJM4_HUMAN	0.0161838	Forearm	Buttock	0.0161838	1.70722	386925	470856	378475	840213	1.28842e+06	1.45812e+06	1.58144e+06	1.48304e+06	988432	935158	1.10765e+06	1.37806e+06	1.56096e+06	3.48048e+06
Metalloproteinase inhibitor 3 OS=Homo sapiens GN=TIMP3 PE=1 SV=2	TIMP3_HUMAN	0.0162396	Forearm	Buttock	0.0162396	4.06154	173026	138594	78458.8	91271.9	126893	8206.01	324080	854340	221870	272022	618960	405903	731263	715637
Serine/arginine-rich splicing factor 1 OS=Homo sapiens GN=SRSF1 PE=1 SV=2	SRSF1_HUMAN;A8K1L8_HUMAN;B7Z570_HUMAN;J3KSW7_HUMAN	0.0163243	Forearm	Buttock	0.0163243	1.81464	211439	313596	331233	389033	288260	529305	387529	648154	659329	588730	1.03857e+06	626081	412382	473327
Non-specific lipid-transfer protein OS=Homo sapiens GN=SCP2 PE=1 SV=2	NLTP_HUMAN;E9PLD1_HUMAN;B4E0J3_HUMAN;H0YCB0_HUMAN;H0YD06_HUMAN	0.016452	Forearm	Buttock	0.016452	3.26404	511624	513468	713680	852339	536229	58083.9	315943	1.02552e+06	1.05203e+06	1.08171e+06	1.76058e+06	1.0515e+06	732075	4.72519e+06
Lectin, galactoside-binding, soluble, 1 (Fragment) OS=Homo sapiens GN=LGALS1 PE=2 SV=1	A0A0B6XK00_HUMAN	0.0165198	Buttock	Forearm	0.0165198	4.05409	32604.2	41217.9	39109.6	34152.3	98135	8621.36	34393.7	9314.68	11437.6	7465.81	14696.4	13676.7	13242.7	1263.06
Spectrin beta chain OS=Homo sapiens GN=SPTBN1 PE=2 SV=1	B2ZZ89_HUMAN;D6W5C0_HUMAN;A0A087WUZ3_HUMAN;K9MS24_HUMAN;F8W6C1_HUMAN;Q53RC4_HUMAN;Q8WYB3_HUMAN	0.01656	Forearm	Buttock	0.01656	1.39954	1.60914e+07	1.84087e+07	1.81359e+07	3.03997e+07	2.13208e+07	2.91316e+07	2.8413e+07	2.65974e+07	2.60937e+07	2.35342e+07	2.79469e+07	2.86882e+07	3.46319e+07	5.90943e+07
U6 snRNA-associated Sm-like protein LSm4 OS=Homo sapiens GN=LSM4 PE=1 SV=1	U3KQK1_HUMAN	0.0166102	Buttock	Forearm	0.0166102	2.42624	339227	655200	436313	601062	318428	240153	144391	52782.2	165735	357934	81494.2	134747	317005	17468.3
Perilipin-1 OS=Homo sapiens GN=PLIN1 PE=1 SV=2	PLIN1_HUMAN;H0YM16_HUMAN	0.016637	Buttock	Forearm	0.016637	1.73335	2.28055e+06	4.64825e+06	3.43869e+06	5.66866e+06	1.92819e+06	5.70094e+06	2.42083e+06	2.66789e+06	1.40514e+06	1.57997e+06	1.87681e+06	763050	5.93362e+06	823035
cDNA FLJ55635, highly similar to pre-mRNA-splicing factorATP-dependent RNA helicase DHX15 (EC 3.6.1.-) OS=Homo sapiens PE=2 SV=1	B4E0S6_HUMAN	0.0167724	Forearm	Buttock	0.0167724	2.77004	15129.4	2726.53	18432.2	56312	13350.1	60584.7	30863.1	17402	27522.4	55744.4	69434.4	91988.3	86922.7	197787
Prefoldin subunit 1 OS=Homo sapiens GN=PFDN1 PE=1 SV=2	PFD1_HUMAN	0.0168693	Forearm	Buttock	0.0168693	1.73005	135676	123307	121931	202284	68650.4	141101	136523	215895	154889	130406	284002	176472	193175	453199
Splicing factor 3a, subunit 1, 120kDa, isoform CRA_a OS=Homo sapiens GN=SF3A1 PE=4 SV=1	A0A024R1K8_HUMAN	0.016924	Buttock	Forearm	0.016924	1.78179	499772	459548	312080	288320	348213	661669	467232	191138	179459	269023	228850	167962	186855	481090
Chaperonin containing TCP1, subunit 6A (Zeta 1), isoform CRA_a OS=Homo sapiens GN=CCT6A PE=3 SV=1	A0A024RDL1_HUMAN	0.0169939	Forearm	Buttock	0.0169939	2.53183	420090	612242	859039	881181	308824	65146.4	228786	857805	774146	1.18531e+06	1.53439e+06	981702	376627	2.83572e+06
14-3-3 protein zeta/delta OS=Homo sapiens GN=YWHAZ PE=1 SV=1	1433Z_HUMAN;E7EX29_HUMAN;B0AZS6_HUMAN;E7ESK7_HUMAN;B7Z2E6_HUMAN;E5RIR4_HUMAN;E5RGE1_HUMAN;Q2F831_HUMAN;Q6LD62_HUMAN	0.0170268	Forearm	Buttock	0.0170268	1.38066	6.18372e+06	7.83627e+06	6.37485e+06	2.02124e+07	7.07625e+06	1.1397e+07	1.56601e+07	1.12827e+07	9.69212e+06	9.09871e+06	1.7461e+07	1.47406e+07	1.46901e+07	2.62263e+07
Tubulin beta-2A chain OS=Homo sapiens GN=TUBB2A PE=1 SV=1	TBB2A_HUMAN;A0A024QZU2_HUMAN;Q9UGA2_HUMAN;A5D906_HUMAN;A1L195_HUMAN	0.0171056	Forearm	Buttock	0.0171056	2.4152	16243.9	178346	219488	121325	106986	155797	586473	282761	276042	307042	790915	354144	335840	997485
Kallikrein 7 (Chymotryptic, stratum corneum), isoform CRA_b OS=Homo sapiens GN=KLK7 PE=3 SV=1	A0A024R4H6_HUMAN	0.0171464	Forearm	Buttock	0.0171464	10.0288	0	11103.8	2031.73	1495.1	6477.38	0	391.337	30271.7	27355.2	18385.6	53916	26822.1	1099.94	57763.3
Calmodulin-like protein 5 OS=Homo sapiens GN=CALML5 PE=1 SV=2	CALL5_HUMAN;Q53H37_HUMAN	0.0171781	Buttock	Forearm	0.0171781	2.72012	1.68857e+06	1.52979e+06	1.65047e+06	1.05156e+06	722569	4.65461e+06	906073	523080	388444	792791	711464	567603	651555	851499
Netrin-1 OS=Homo sapiens GN=NTN1 PE=1 SV=2	NET1_HUMAN	0.0173233	Forearm	Buttock	0.0173233	231.662	0	0	299.281	0	535.224	0	0	132590	1126.26	3171.9	706.452	2171.97	53556.6	0
Toll-interacting protein OS=Homo sapiens GN=TOLLIP PE=1 SV=1	TOLIP_HUMAN;B3KR28_HUMAN	0.0174259	Forearm	Buttock	0.0174259	2.03187	44991	43616.6	49024.8	96191.2	52626	149748	108771	100086	118620	75400.5	172869	118070	104583	417677
Testicular secretory protein Li 65 OS=Homo sapiens PE=2 SV=1	A0A140VK65_HUMAN;H0YC04_HUMAN;B4DFM5_HUMAN;E5RGH6_HUMAN	0.0174382	Forearm	Buttock	0.0174382	1.98938	48808.4	169638	209825	184521	163806	241544	190277	169315	261503	298375	458344	162226	308032	746212
Coronin (Fragment) OS=Homo sapiens PE=2 SV=1	Q53G58_HUMAN;H0YHL7_HUMAN	0.0176185	Buttock	Forearm	0.0176185	2.13329	756920	244105	311654	687387	1.27523e+06	687919	542622	223302	176069	212729	289895	254934	355695	599525
Heat shock 70 kDa protein 12A OS=Homo sapiens GN=HSPA12A PE=1 SV=1	A0A1B0GTF3_HUMAN	0.0176867	Buttock	Forearm	0.0176867	5.42304	520906	390626	351685	307095	978359	86655.8	168108	57153.5	9835.01	23855.7	61598.8	56628.1	89939.4	217939
NHP2-like protein 1 OS=Homo sapiens GN=SNU13 PE=1 SV=3	NH2L1_HUMAN	0.0177804	Forearm	Buttock	0.0177804	1.67154	102351	233753	211386	463404	334583	349513	319273	380172	403505	400845	711721	293668	450752	726260
14-3-3 protein theta OS=Homo sapiens GN=YWHAQ PE=1 SV=1	1433T_HUMAN;B4DMT8_HUMAN;E9PG15_HUMAN;B4DY04_HUMAN;Q53RR5_HUMAN;Q3YBA8_HUMAN	0.0178511	Forearm	Buttock	0.0178511	1.43947	269991	270527	294476	1.66638e+06	292266	412418	876214	772947	470802	546885	1.26414e+06	706131	1.02392e+06	1.09149e+06
Casein kinase II subunit beta OS=Homo sapiens GN=CSNK2B PE=1 SV=1	A0A0G2JM12_HUMAN	0.0178733	Forearm	Buttock	0.0178733	1.52362	130824	75568	116246	134065	197863	133552	187859	149627	208909	170892	267409	232751	141131	316297
Biotin--protein ligase OS=Homo sapiens GN=HLCS PE=1 SV=1	BPL1_HUMAN	0.0178903	Buttock	Forearm	0.0178903	7.77069	1.27667e+06	4.96797e+06	1.37914e+06	4.01645e+06	3.56259e+06	1.06912e+06	263297	129078	47147	447305	60366.2	747996	447729	248277
Alpha-internexin OS=Homo sapiens GN=INA PE=1 SV=2	AINX_HUMAN	0.017901	Buttock	Forearm	0.017901	2.20847	88936.9	59128.5	45054.1	73138.4	142516	62263.1	67669.7	26241.8	5539.89	8650.73	19173.9	33002.7	46227.1	105092
Leucine--tRNA ligase, cytoplasmic OS=Homo sapiens GN=LARS PE=1 SV=1	A0A087WXY1_HUMAN	0.0179242	Forearm	Buttock	0.0179242	1.8271	582497	605547	607380	830821	493512	1.50123e+06	1.48511e+06	1.679e+06	881564	1.47975e+06	1.08074e+06	1.44576e+06	1.15867e+06	3.43099e+06
Protein S100 OS=Homo sapiens GN=HEL-S-43 PE=2 SV=1	V9HWH9_HUMAN;B2R5H0_HUMAN	0.0180061	Forearm	Buttock	0.0180061	4.27955	193516	100882	308348	108336	31109.3	242549	421989	1.12826e+06	405592	1.47674e+06	1.22936e+06	872035	711553	196638
Adenine phosphoribosyltransferase OS=Homo sapiens GN=APRT PE=1 SV=2	APT_HUMAN;H3BQZ9_HUMAN;H3BQF1_HUMAN	0.0181463	Forearm	Buttock	0.0181463	2.46996	138047	82561.4	89096.7	109235	131777	14239.7	162909	137689	104287	161026	341119	258353	113161	682168
WD repeat-containing protein 1 OS=Homo sapiens GN=WDR1 PE=1 SV=4	WDR1_HUMAN;B3KXN4_HUMAN;D6RD66_HUMAN;B4DY05_HUMAN;B4DS71_HUMAN;Q9BZT4_HUMAN	0.0182376	Forearm	Buttock	0.0182376	1.75962	1.44383e+06	2.74335e+06	3.25668e+06	1.88864e+06	799180	4.24114e+06	2.79675e+06	3.16774e+06	3.85368e+06	3.85899e+06	4.94613e+06	3.03219e+06	3.70777e+06	7.64551e+06
Fatty acid-binding protein, epidermal OS=Homo sapiens GN=FABP5 PE=1 SV=3	FABP5_HUMAN;I6L8B7_HUMAN;FB5L3_HUMAN	0.0182456	Forearm	Buttock	0.0182456	1.35444	1.51471e+06	3.08919e+06	3.13225e+06	3.80765e+06	1.96826e+06	2.94412e+06	1.28282e+06	2.72428e+06	3.62143e+06	3.271e+06	6.60487e+06	2.58943e+06	3.90522e+06	1.31024e+06
Phosphoserine aminotransferase OS=Homo sapiens GN=PSAT1 PE=3 SV=1	A0A024R222_HUMAN	0.0183747	Forearm	Buttock	0.0183747	2.49021	1531.41	0	1616.19	19167.7	5058.98	6096.55	27445.4	6135.13	0	3070.44	18258.5	24164.6	12489.5	87576.1
von Willebrand factor A domain containing 1, isoform CRA_c OS=Homo sapiens GN=VWA1 PE=4 SV=1	A0A024R091_HUMAN;J3QLP3_HUMAN;J3QRR0_HUMAN;A0A024R0E4_HUMAN	0.0185439	Forearm	Buttock	0.0185439	2.01603	832705	549798	1.17112e+06	1.26959e+06	585904	1.69015e+06	2.27778e+06	2.48489e+06	2.16741e+06	1.70041e+06	1.56359e+06	1.79285e+06	1.37773e+06	5.80146e+06
Signal recognition particle 9 kDa protein OS=Homo sapiens GN=SRP9 PE=1 SV=2	SRP09_HUMAN;Q8WVW9_HUMAN;A0A024R3P3_HUMAN	0.0185473	Forearm	Buttock	0.0185473	2.02252	350411	611743	764028	462346	144536	781967	779621	1.08432e+06	1.60582e+06	1.15996e+06	1.44888e+06	929637	795667	852733
Actin-related protein 2/3 complex subunit 2 OS=Homo sapiens GN=ARPC2 PE=1 SV=1	ARPC2_HUMAN;A0A024R408_HUMAN;C9JTV5_HUMAN;G5E9S7_HUMAN;H7C3F9_HUMAN	0.0185734	Forearm	Buttock	0.0185734	2.57066	234824	154801	270501	542094	211824	107124	146843	543694	642494	489955	630850	209008	489043	1.28284e+06
Epoxide hydrolase 1 OS=Homo sapiens GN=EPHX1 PE=1 SV=1	HYEP_HUMAN;B1AQP8_HUMAN	0.0185938	Forearm	Buttock	0.0185938	1.84304	39749.5	72721.1	51498	329447	27158.1	605132	288279	250229	237939	177219	299123	272396	615159	753967
Rab GDP dissociation inhibitor alpha OS=Homo sapiens GN=GDI1 PE=1 SV=2	GDIA_HUMAN;B4E070_HUMAN	0.0187196	Forearm	Buttock	0.0187196	1.53895	106923	33302.3	48355.7	345791	18834.1	146754	72037.8	226495	65397.5	108487	209134	70839.4	313230	194482
Apolipoprotein C-II isoform 1 OS=Homo sapiens GN=APOC4-APOC2 PE=1 SV=1	A0A024R0T9_HUMAN	0.0188161	Forearm	Buttock	0.0188161	2.28264	66836.7	135755	198363	172546	101507	114155	31442.9	93238.5	259748	462942	216218	519140	132958	188902
Ribosomal protein L5 OS=Homo sapiens GN=RPL5 PE=2 SV=1	A2RUM7_HUMAN;Q59GX9_HUMAN;Q5T7N0_HUMAN;Q9BUV4_HUMAN	0.0190588	Forearm	Buttock	0.0190588	1.80254	378714	505043	702723	1.14357e+06	349225	542071	654930	625515	540302	1.08957e+06	1.64571e+06	1.04222e+06	598210	2.16664e+06
Thymidine phosphorylase OS=Homo sapiens GN=TYMP PE=1 SV=2	TYPH_HUMAN;A0A0S2Z3P7_HUMAN;A0A1W2PP80_HUMAN	0.0191373	Forearm	Buttock	0.0191373	2.40091	293586	260292	310032	591686	173118	402304	350143	744419	1.40882e+06	527295	540514	347232	498615	1.65006e+06
Annexin A13 OS=Homo sapiens GN=ANXA13 PE=1 SV=3	ANX13_HUMAN	0.0192229	Buttock	Forearm	0.0192229	1.89271	3.15692e+06	821611	1.75076e+06	4.39477e+06	5.55614e+06	7.0055e+06	8.24522e+06	830558	1.01453e+06	1.04689e+06	1.1288e+06	2.50644e+06	3.05882e+06	6.75608e+06
MICOS complex subunit MIC60 (Fragment) OS=Homo sapiens GN=IMMT PE=1 SV=1	H7C463_HUMAN;MIC60_HUMAN;B4DT20_HUMAN;B4E2B5_HUMAN;Q05DN3_HUMAN;A0A087WYS0_HUMAN;D6RAW4_HUMAN	0.0194049	Buttock	Forearm	0.0194049	4.27577	2.37605e+07	1.1867e+07	1.15261e+07	1.03301e+07	3.66104e+07	3.79033e+06	3.22845e+06	2.39819e+06	3.00975e+06	3.32869e+06	2.64643e+06	4.09257e+06	2.34811e+06	5.8241e+06
Peflin OS=Homo sapiens GN=PEF1 PE=1 SV=1	PEF1_HUMAN	0.0194353	Forearm	Buttock	0.0194353	2.17396	9995.19	9523.3	16831.8	52951	15482.7	38375.3	53715.5	34342.6	13200.9	39906.8	57013.7	42941.6	35552.7	205039
HCG2001986, isoform CRA_a OS=Homo sapiens GN=hCG_2001986 PE=4 SV=1	A0A024R5X2_HUMAN;A0A1B0GXB4_HUMAN	0.0195211	Forearm	Buttock	0.0195211	2.37749	71014.6	26838.2	64800.1	104921	96338.2	55348.5	213093	156984	87979.8	57055.3	95735.8	207619	203823	694219
Retroviral-like aspartic protease 1 OS=Homo sapiens GN=ASPRV1 PE=1 SV=1	APRV1_HUMAN	0.0195388	Forearm	Buttock	0.0195388	2.49373	142265	162818	152030	192107	32545.1	477479	263612	484064	476514	488194	862739	390616	266627	579471
Zinc finger protein 185 OS=Homo sapiens GN=ZNF185 PE=1 SV=3	ZN185_HUMAN	0.0195685	Forearm	Buttock	0.0195685	3.42558	135695	198804	155252	208053	112100	30469.5	18005.9	353094	474715	311647	568144	190075	185456	857316
Cytochrome c oxidase subunit VIc, isoform CRA_a OS=Homo sapiens GN=COX6C PE=4 SV=1	A0A024R9B7_HUMAN	0.0196689	Forearm	Buttock	0.0196689	7.12995	8904.7	1917.51	11152.4	23668.1	511.851	4389.87	16638.6	27136.4	8478.67	24862.6	15774.1	13245	17527.4	371988
Lymphatic vessel endothelial hyaluronic acid receptor 1 OS=Homo sapiens GN=LYVE1 PE=1 SV=2	LYVE1_HUMAN	0.0199104	Forearm	Buttock	0.0199104	2.4199	3461.66	4875.27	11422.1	52092.1	12388	648.635	5888.33	30233.2	26298.7	18374.7	54462.1	16825	19324.2	54150.7
Glutamate dehydrogenase 2, mitochondrial OS=Homo sapiens GN=GLUD2 PE=1 SV=2	DHE4_HUMAN;Q9BSD0_HUMAN	0.0200564	Forearm	Buttock	0.0200564	2.38301	128819	127144	139163	123750	294747	147196	76600.9	343872	447112	244449	438547	291337	148272	558598
Ras-related protein R-Ras2 OS=Homo sapiens GN=RRAS2 PE=1 SV=1	RRAS2_HUMAN	0.0202725	Buttock	Forearm	0.0202725	2.74852	638788	276361	575755	364482	157032	373170	401760	112313	19098.1	162332	298092	175847	197643	48802.9
ATP synthase subunit g, mitochondrial OS=Homo sapiens GN=ATP5L PE=1 SV=3	ATP5L_HUMAN	0.0205554	Forearm	Buttock	0.0205554	5.9061	5486.56	2307.51	511.982	31012.2	29125	6074.23	8219.58	42341.3	5898.15	7804.93	22382.1	36157.7	121396	252674
Dynactin subunit 6 OS=Homo sapiens GN=DCTN6 PE=1 SV=1	E5RFU3_HUMAN	0.0205873	Forearm	Buttock	0.0205873	1.67393	6608.2	13849	14677.4	34637.9	6313.55	39434.9	9361.93	19957.9	13061.4	23642.2	51057.8	22788.2	45063.3	33475
Collagen alpha-1(XXVIII) chain OS=Homo sapiens GN=COL28A1 PE=2 SV=2	COSA1_HUMAN	0.020611	Forearm	Buttock	0.020611	2.72181	4.24086e+06	4.14894e+06	4.32162e+06	4.92444e+06	5.03614e+06	658088	1.81335e+06	1.1268e+07	1.86589e+07	9.76182e+06	1.00882e+07	9.64578e+06	7.60139e+06	1.4115e+06
Mitochondrial dynamics protein MID49 (Fragment) OS=Homo sapiens GN=MIEF2 PE=1 SV=1	K7EKV6_HUMAN	0.0210026	Buttock	Forearm	0.0210026	24.0328	28264.4	89495.3	59616.9	76155.7	0	22328.7	9867.04	0	0	0	0	0	7628.73	4260.38
Dynamin-1-like protein OS=Homo sapiens GN=DNM1L PE=1 SV=2	DNM1L_HUMAN	0.021003	Forearm	Buttock	0.021003	14.9979	4668.71	1602.09	0	0	1276.76	0	795.278	10423.7	2150.84	8940.1	16274.1	11859.6	23205	52271.5
Poly(rC)-binding protein 1 OS=Homo sapiens GN=PCBP1 PE=1 SV=2	PCBP1_HUMAN	0.021135	Forearm	Buttock	0.021135	2.06765	594748	406939	891863	2.05724e+06	368328	1.50936e+06	1.13659e+06	1.7861e+06	1.61953e+06	1.76706e+06	3.41859e+06	2.91701e+06	1.63892e+06	1.25416e+06
Cartilage acidic protein 1 OS=Homo sapiens GN=CRTAC1 PE=1 SV=1	A0A0C4DFP6_HUMAN;Q5T4F6_HUMAN	0.021229	Forearm	Buttock	0.021229	2.46896	43063.9	87469.1	70708.3	82320.1	45546.7	17238.2	104040	326218	79126.4	165340	111048	108932	124455	196867
Structural maintenance of chromosomes protein 1A OS=Homo sapiens GN=SMC1A PE=1 SV=2	SMC1A_HUMAN	0.0213646	Forearm	Buttock	0.0213646	2.14006	3.17814e+06	1.78888e+06	2.06908e+06	3.72192e+06	3.58015e+06	1.32383e+06	3.44754e+06	4.54129e+06	3.19921e+06	3.46706e+06	4.61569e+06	5.49809e+06	1.72549e+06	1.78487e+07
NSFL1 cofactor p47 OS=Homo sapiens GN=NSFL1C PE=1 SV=2	NSF1C_HUMAN;Q53FE8_HUMAN;F2Z2K0_HUMAN;Q6ZQU3_HUMAN	0.0213722	Buttock	Forearm	0.0213722	4.70302	3.38075e+06	5.54828e+06	4.53191e+06	2.56445e+06	3.42919e+06	1.06014e+06	455064	434531	490898	647646	972706	346009	506803	1.0602e+06
Deoxyribose-phosphate aldolase OS=Homo sapiens GN=DERA PE=1 SV=2	DEOC_HUMAN	0.0215235	Forearm	Buttock	0.0215235	5.06678	2903.04	8176.96	5186.38	26129.5	1605.54	25356.2	19009.7	96884.6	26581.6	41294.3	62401.8	121426	83936.6	15212.8
Acyl-CoA dehydrogenase C-4 to C-12 straight chain isoform 1 (Fragment) OS=Homo sapiens GN=ACADM PE=2 SV=1	A0A0S2Z366_HUMAN;B4DVB1_HUMAN;A0A0S2Z3A5_HUMAN;B4DJE7_HUMAN;E9PJM9_HUMAN;E9PRX4_HUMAN;H0YDT5_HUMAN	0.0219132	Forearm	Buttock	0.0219132	4.32496	304692	281677	346515	469597	254750	991104	1.34764e+06	633347	571874	756065	823323	589834	892372	1.30156e+07
HCG40889, isoform CRA_b OS=Homo sapiens GN=hCG_40889 PE=4 SV=1	A0A024R962_HUMAN;A0A024R984_HUMAN;A0A0D9SG88_HUMAN;Q5TFM2_HUMAN;Q14006_HUMAN;U5TZG9_HUMAN;W5U1X0_HUMAN	0.0220145	Forearm	Buttock	0.0220145	3.50171	55908.9	182279	431450	364872	82222.5	6018.61	190553	655672	1.0698e+06	1.03783e+06	665417	843113	213782	113201
RuvB-like 1 OS=Homo sapiens GN=RUVBL1 PE=1 SV=1	RUVB1_HUMAN;B3KRS7_HUMAN;H7C4G5_HUMAN	0.0220597	Forearm	Buttock	0.0220597	1.85983	762869	475827	864731	828519	230603	729057	1.25379e+06	1.13332e+06	917213	894793	1.34282e+06	1.48144e+06	1.18103e+06	2.61894e+06
Anoctamin (Fragment) OS=Homo sapiens GN=ANO7 PE=3 SV=8	H7C220_HUMAN	0.0220615	Forearm	Buttock	0.0220615	1.51629	79971.8	55286.9	89334.2	114977	59302.4	137539	113173	187376	58801.8	89929	151781	126323	169032	201716
rRNA 2'-O-methyltransferase fibrillarin (Fragment) OS=Homo sapiens GN=FBL PE=1 SV=1	M0QXL5_HUMAN	0.0221029	Buttock	Forearm	0.0221029	40.4351	165112	592690	371817	334610	685099	17631.8	1309.26	2449.59	29395.1	213.098	5577.84	1625.65	1285.19	13077
Matrix-remodeling-associated protein 5 OS=Homo sapiens GN=MXRA5 PE=1 SV=3	MXRA5_HUMAN	0.0221181	Forearm	Buttock	0.0221181	4.40974	175023	194163	169171	153051	325502	1.20478e+06	544125	1.43742e+06	98345.7	1.32677e+06	1.45496e+06	2.7539e+06	1.19458e+06	3.93056e+06
HCG1985580, isoform CRA_c OS=Homo sapiens GN=PDCD6 PE=1 SV=1	A0A024QZ42_HUMAN	0.0223689	Forearm	Buttock	0.0223689	2.45664	35487.8	93336.1	107044	217711	7728.73	26925.2	35473.5	169558	121482	124552	225715	42538.1	136135	466576
Heterogeneous nuclear ribonucleoprotein H2 OS=Homo sapiens GN=HNRNPH2 PE=1 SV=1	HNRH2_HUMAN;B4DFK9_HUMAN;B4DP00_HUMAN	0.0224027	Forearm	Buttock	0.0224027	3.07988	19652.5	87065.2	126179	102757	46342.1	17579.4	3367.35	42288.1	118401	188061	501432	137134	101718	151980
Prefoldin subunit 5 OS=Homo sapiens GN=PFDN5 PE=1 SV=1	H3BMQ1_HUMAN	0.0224417	Forearm	Buttock	0.0224417	1.49854	63080.1	56553.4	57928.4	78556	35382.7	51984	85998.8	81095.9	65952.5	68179.3	79046.7	70101.9	75947.6	203274
Peptidylprolyl isomerase OS=Homo sapiens GN=FKBP10 PE=4 SV=1	A0A024R1W3_HUMAN;Q8NAG5_HUMAN	0.0225248	Forearm	Buttock	0.0225248	2.23653	19030.4	12264.6	32947.9	66772.1	31998.9	404731	143311	196277	221013	198127	90378.6	197239	220963	466301
Nucleobindin 2, isoform CRA_b OS=Homo sapiens GN=NUCB2 PE=1 SV=1	A0A087WSV8_HUMAN;A0A097EV82_HUMAN	0.0228214	Buttock	Forearm	0.0228214	3.70833	412963	481878	295403	255355	72318.7	141298	110940	48816.9	28159.9	25226.2	56142.2	41004.9	46302.9	231693
Insulin-like growth factor binding protein 5, isoform CRA_a OS=Homo sapiens GN=IGFBP5 PE=4 SV=1	A0A024R433_HUMAN	0.0230142	Forearm	Buttock	0.0230142	3.45567	4770.69	22815.6	15697.9	9043.95	24664.4	5910.19	23706.7	112327	39676.9	26641.9	43899.2	23296.9	59166.3	63398.8
6-phosphogluconolactonase, isoform CRA_b OS=Homo sapiens GN=HEL-S-304 PE=2 SV=1	A0A0K0K1K7_HUMAN;M0R1L2_HUMAN;M0R0U3_HUMAN	0.0231066	Forearm	Buttock	0.0231066	2.2232	26402.8	15311.1	20499.5	270937	17993.5	77052.6	40608	74981.5	54368.3	62476.1	172277	81551.8	111833	484761
KIF26A variant protein (Fragment) OS=Homo sapiens PE=2 SV=1	B0I1R4_HUMAN	0.0233785	Buttock	Forearm	0.0233785	1.8725	413819	283736	507865	195724	244549	339778	361304	126083	78446.1	229317	294400	183315	156754	184966
Ras-related protein Rab-14 OS=Homo sapiens GN=RAB14 PE=1 SV=4	RAB14_HUMAN	0.0234166	Buttock	Forearm	0.0234166	8.99748	6.52959e+06	7.46004e+06	5.93377e+06	2.27544e+06	1.72376e+07	569767	262997	656297	671403	464404	888859	868608	258424	667617
Interleukin enhancer binding factor 3, 90kDa, isoform CRA_d OS=Homo sapiens GN=ILF3 PE=4 SV=1	A0A024R7C7_HUMAN;B4DFG4_HUMAN;B4DDF3_HUMAN;Q59GP7_HUMAN;K7EJ09_HUMAN;K7EQR9_HUMAN	0.0236477	Buttock	Forearm	0.0236477	3.12392	3.11181e+06	5.43064e+06	2.95825e+06	3.08764e+06	4.94999e+06	3.03888e+06	734046	775579	843210	847158	1.43717e+06	1.09567e+06	639155	1.82424e+06
Zinc finger protein DZIP1L OS=Homo sapiens GN=DZIP1L PE=1 SV=2	DZI1L_HUMAN	0.0237335	Buttock	Forearm	0.0237335	3.80182	59282.8	92673.8	66607.9	150853	20888.2	96607.5	38253.2	19529.6	1421.25	20244.4	39512	24009.4	22269.1	11149.6
Uncharacterized protein OS=Homo sapiens GN=FLJ10154 PE=4 SV=1	A0A024RDW4_HUMAN	0.0238028	Buttock	Forearm	0.0238028	1.28378	365618	223119	243013	290819	418249	459353	488888	231588	130014	150819	234267	247333	288809	656015
T-complex protein 1 subunit epsilon OS=Homo sapiens GN=CCT5 PE=1 SV=1	TCPE_HUMAN;B4DDU6_HUMAN;B4DXI1_HUMAN;B4DYC8_HUMAN;B4DE30_HUMAN;Q96GI1_HUMAN;Q9HB74_HUMAN;D6RIZ7_HUMAN	0.0238817	Forearm	Buttock	0.0238817	4.08045	1.43811e+07	1.1732e+07	1.54141e+07	1.76163e+07	237350	7.88106e+06	3.68991e+07	6.41838e+07	8.25486e+07	4.27469e+07	8.53607e+07	6.32871e+07	3.39547e+07	5.29417e+07
Complement component C6 OS=Homo sapiens GN=C6 PE=1 SV=3	CO6_HUMAN	0.0238995	Forearm	Buttock	0.0238995	1.72497	24546.8	73024.4	59591.6	69849.5	68048.9	33775.5	100927	131589	96967	118469	116784	121462	63123.9	92932.7
Myosin light chain kinase, smooth muscle OS=Homo sapiens GN=MYLK PE=1 SV=4	MYLK_HUMAN;D6R9C2_HUMAN;Q05B97_HUMAN;Q6ZNP1_HUMAN	0.0239951	Buttock	Forearm	0.0239951	2.43189	2.03552e+06	2.59382e+06	2.93442e+06	2.40211e+06	671477	6.31638e+06	2.97332e+06	1.16176e+06	672224	1.61708e+06	1.12836e+06	1.00728e+06	1.16167e+06	1.4457e+06
CD5 antigen-like OS=Homo sapiens GN=CD5L PE=1 SV=1	CD5L_HUMAN	0.0240282	Forearm	Buttock	0.0240282	1.52563	669030	932710	728871	2.78445e+06	2.84802e+06	2.46736e+06	431894	2.1897e+06	1.22486e+06	1.43346e+06	3.82939e+06	4.34986e+06	3.12196e+06	422651
GTP:AMP phosphotransferase AK3, mitochondrial OS=Homo sapiens GN=AK3 PE=1 SV=4	KAD3_HUMAN;B3KWD9_HUMAN	0.0241027	Forearm	Buttock	0.0241027	3.00818	258053	78621.7	120331	581913	207564	270631	260797	438087	179554	203969	519829	449633	834831	2.72238e+06
Family with sequence similarity 62 (C2 domain containing), member A, isoform CRA_a OS=Homo sapiens GN=FAM62A PE=4 SV=1	A0A024RB16_HUMAN;F8VZB1_HUMAN	0.0241799	Buttock	Forearm	0.0241799	1.84007	425929	124677	151938	570626	284648	422597	525495	250476	22861.6	78375.8	77776.4	210666	334551	387147
MS-A1 light chain variable region (Fragment) OS=Homo sapiens PE=2 SV=1	A0A109PSY4_HUMAN	0.024197	Forearm	Buttock	0.024197	1.60988	127421	232962	159369	1.10725e+06	227939	37487.8	604007	392201	416498	314291	775325	379535	237366	1.50375e+06
ATP synthase-coupling factor 6, mitochondrial OS=Homo sapiens GN=ATP5J PE=1 SV=1	ATP5J_HUMAN;Q6NZ59_HUMAN;A8MUH2_HUMAN	0.0242541	Forearm	Buttock	0.0242541	2.17373	2.15037e+06	2.87398e+06	2.78443e+06	2.8796e+06	2.97523e+06	1.2605e+06	1.81905e+06	3.94394e+06	3.72798e+06	3.2165e+06	6.1138e+06	3.62317e+06	3.71985e+06	1.20498e+07
Tubulin beta-4A chain OS=Homo sapiens GN=TUBB4A PE=1 SV=2	TBB4A_HUMAN;B4DE77_HUMAN;B4DJ43_HUMAN;B4DFH6_HUMAN;M0R278_HUMAN;M0QX14_HUMAN;M0R1I1_HUMAN	0.0243853	Forearm	Buttock	0.0243853	7.57163	0	2001.2	22113.5	582.236	0	5498.77	23252	58802.6	38723.4	28380.6	83416	5865.55	75895.6	113603
Voltage-dependent L-type calcium channel subunit beta-4 (Fragment) OS=Homo sapiens GN=CACNB4 PE=4 SV=1	A0A1B0GW58_HUMAN	0.0245076	Forearm	Buttock	0.0245076	1.4702	493813	501298	534814	1.24989e+06	730874	2.15494e+06	1.31678e+06	1.051e+06	562342	738730	2.18897e+06	1.20834e+06	1.73793e+06	2.77826e+06
Perilipin-4 OS=Homo sapiens GN=PLIN4 PE=1 SV=1	A0A0J9YXN7_HUMAN;A8E631_HUMAN;B4DHR7_HUMAN	0.0245192	Buttock	Forearm	0.0245192	2.96262	1.51272e+06	6.17982e+06	3.57219e+06	4.72435e+06	4.79431e+06	1.94748e+06	1.05307e+06	836790	897607	861553	1.50213e+06	859097	1.43628e+06	1.63454e+06
Testis secretory sperm-binding protein Li 197a OS=Homo sapiens PE=2 SV=1	A0A140VK70_HUMAN;C9JLS9_HUMAN;A0A1W2PQS1_HUMAN;B7Z571_HUMAN	0.024845	Forearm	Buttock	0.024845	1.44324	202840	109590	130411	176243	111815	139621	232975	208102	146144	138731	233297	233925	165343	467064
Mesencephalic astrocyte-derived neurotrophic factor OS=Homo sapiens GN=MANF PE=1 SV=3	MANF_HUMAN	0.0248733	Forearm	Buttock	0.0248733	5.3984	0	4792.69	1534.67	20143.7	0	854.217	1744.71	17651	24115.5	14463.9	26981.1	2921.27	22887.9	47910.6
Thioredoxin-dependent peroxide reductase, mitochondrial OS=Homo sapiens GN=PRDX3 PE=1 SV=3	PRDX3_HUMAN;Q53HC2_HUMAN	0.0249193	Forearm	Buttock	0.0249193	2.50498	820232	828158	1.77894e+06	2.32604e+06	996046	2.78244e+06	1.64488e+06	4.23622e+06	4.2747e+06	3.76231e+06	5.62412e+06	3.8761e+06	5.37268e+06	851371
IQ motif containing GTPase activating protein 2 variant (Fragment) OS=Homo sapiens PE=2 SV=1	Q59HA3_HUMAN	0.0249429	Buttock	Forearm	0.0249429	2.0341	1.21632e+07	3.68392e+06	5.54345e+06	7.6309e+06	1.60769e+07	7.13136e+06	1.03164e+07	1.63948e+06	3.09067e+06	2.27653e+06	2.80253e+06	3.71222e+06	3.21538e+06	1.4012e+07
Transcription intermediary factor 1-beta OS=Homo sapiens GN=TRIM28 PE=1 SV=5	TIF1B_HUMAN;M0R0K9_HUMAN;M0R2I3_HUMAN	0.0249668	Forearm	Buttock	0.0249668	1.51529	453616	169037	359264	535331	187888	620680	873549	548338	249593	432830	549668	581320	881657	1.60456e+06
Complement component 1, q subcomponent, C chain, isoform CRA_a OS=Homo sapiens GN=C1QC PE=4 SV=1	A0A024RAA7_HUMAN	0.0250019	Forearm	Buttock	0.0250019	2.92237	1.10453e+06	1.1425e+06	1.04448e+06	1.34853e+06	2.82883e+06	166346	310499	6.00235e+06	2.94589e+06	2.10917e+06	3.7084e+06	1.62584e+06	3.25956e+06	3.56911e+06
RAS guanyl-releasing protein 1 OS=Homo sapiens GN=RASGRP1 PE=1 SV=1	H0YKM0_HUMAN	0.0250279	Buttock	Forearm	0.0250279	1.96726	1.77702e+06	1.52779e+06	1.16049e+06	3.46535e+06	2.09892e+06	2.87486e+06	1.35408e+06	1.0543e+06	307053	421190	657789	1.21486e+06	1.64281e+06	1.94992e+06
Endoplasmin OS=Homo sapiens GN=HSP90B1 PE=1 SV=1	ENPL_HUMAN;Q59FC6_HUMAN;B4DHT9_HUMAN;A0A1W2PRR1_HUMAN;B4DQX3_HUMAN;ENPLL_HUMAN;F8W026_HUMAN	0.0251562	Forearm	Buttock	0.0251562	2.31947	1.6052e+06	2.17659e+06	1.93819e+06	2.79748e+06	1.65356e+06	1.81348e+06	1.28862e+06	3.67488e+06	3.48706e+06	3.31145e+06	4.29658e+06	1.79522e+06	3.49524e+06	1.07261e+07
Beta-globin OS=Homo sapiens GN=HBB PE=3 SV=1	C8C504_HUMAN;A9YUX2_HUMAN;B3VL12_HUMAN;Q6VFQ5_HUMAN;B2M0Y1_HUMAN;A0A0J9YWK4_HUMAN;B2M1S7_HUMAN;A0A140KFU0_HUMAN;A8MUF7_HUMAN;B3VL28_HUMAN;Q5GMQ1_HUMAN	0.0251682	Buttock	Forearm	0.0251682	5.12482	67837.5	632505	154661	250948	652085	186479	25062.7	39696.4	26174.6	44345.4	39463.7	55100.1	154147	25394.7
Ras suppressor protein 1 OS=Homo sapiens GN=RSU1 PE=1 SV=3	RSU1_HUMAN;B0YJ73_HUMAN	0.0251814	Forearm	Buttock	0.0251814	1.81528	76861.7	47394.9	92623.6	157157	46025	320973	107792	169932	117158	147543	187017	150438	249042	519731
Peroxiredoxin-4 OS=Homo sapiens GN=PRDX4 PE=1 SV=1	PRDX4_HUMAN;H7C3T4_HUMAN;A6NG45_HUMAN	0.0253128	Forearm	Buttock	0.0253128	1.93779	34066	121583	87991.5	317401	96682.4	291310	206123	359115	240093	259822	279543	214501	449257	436124
Protein NipSnap homolog 3A OS=Homo sapiens GN=NIPSNAP3A PE=1 SV=2	NPS3A_HUMAN	0.0261356	Buttock	Forearm	0.0261356	2.92852	894464	1.64333e+06	1.03193e+06	581082	1.72976e+06	406438	471153	401268	199866	211530	303398	178802	190504	822339
Sorting nexin-2 OS=Homo sapiens GN=SNX2 PE=1 SV=2	SNX2_HUMAN	0.0262005	Buttock	Forearm	0.0262005	1.79126	1.58076e+06	786385	1.07095e+06	504746	1.04854e+06	619514	644898	524062	516500	341747	507125	524068	366300	712592
ATP synthase F1 subunit beta (Fragment) OS=Homo sapiens GN=ATP5F1B PE=1 SV=2	F8W0P7_HUMAN	0.0263586	Forearm	Buttock	0.0263586	11.1324	0	0	0	8026.32	0	18227.1	23258.1	0	6276.93	37020.9	76587	29037.9	73536.9	328722
Small nuclear ribonucleoprotein F OS=Homo sapiens GN=SNRPF PE=1 SV=1	RUXF_HUMAN	0.0266206	Forearm	Buttock	0.0266206	3.4363	37457.7	31046.4	16183.8	126695	43797.3	29414.9	29797.6	90770.6	103368	116856	143399	167171	21833.9	436949
Cysteine-rich protein 2 (Fragment) OS=Homo sapiens GN=CRIP2 PE=1 SV=1	H0YFA4_HUMAN;H0YHD8_HUMAN	0.0270473	Forearm	Buttock	0.0270473	2.37879	211429	185202	247965	242365	6376.6	160612	882471	858406	342576	342843	1.0855e+06	259967	550617	1.16644e+06
cDNA FLJ40807 fis, clone TRACH2009268 OS=Homo sapiens PE=2 SV=1	Q8N7N2_HUMAN	0.0271872	Buttock	Forearm	0.0271872	33.6263	337255	157333	84509.1	178413	575061	14742.8	12442	5128.14	3946.92	0	341.433	1416.37	18529.4	11075
IGK@ protein OS=Homo sapiens GN=IGK@ PE=1 SV=1	Q6P5S8_HUMAN;IGKC_HUMAN;Q5EFE6_HUMAN;Q569I7_HUMAN;A0A0X9V9D6_HUMAN	0.0272938	Forearm	Buttock	0.0272938	2.52154	13958.3	35693.3	80332.4	145356	3500.17	26391.8	64975.7	107426	85598.9	160864	188366	174439	109533	107265
Proteoglycan 4 OS=Homo sapiens GN=PRG4 PE=1 SV=1	A0A0U1RR20_HUMAN	0.027561	Forearm	Buttock	0.027561	1.41264	600059	620409	931927	687451	1.29944e+06	702154	2.18453e+06	1.10122e+06	1.07546e+06	850313	1.1348e+06	1.24443e+06	1.62136e+06	2.89757e+06
Four and a half LIM domains protein 2 OS=Homo sapiens GN=FHL2 PE=1 SV=1	A0A0A0MSG2_HUMAN	0.0280821	Forearm	Buttock	0.0280821	2.74314	51628.5	88819.3	127153	65834.7	12471.7	65701.8	74963	184107	151399	163356	353114	196464	55807.6	230486
DCC-interacting protein 13-alpha OS=Homo sapiens GN=APPL1 PE=1 SV=1	DP13A_HUMAN;B4DQX8_HUMAN;C9K0C4_HUMAN	0.0281744	Forearm	Buttock	0.0281744	1.59355	356540	505064	250026	439038	687061	504213	479618	813478	742609	457370	660078	598376	521066	1.34075e+06
Cytosol aminopeptidase OS=Homo sapiens GN=LAP3 PE=1 SV=3	AMPL_HUMAN;B4DQG5_HUMAN	0.0281845	Forearm	Buttock	0.0281845	1.79353	234444	336887	389827	587452	201405	310468	380734	366181	301679	504039	786748	413380	526889	1.47949e+06
Testicular tissue protein Li 198 OS=Homo sapiens PE=2 SV=1	A0A140VJX1_HUMAN;E9PRQ6_HUMAN	0.0283328	Forearm	Buttock	0.0283328	1.68793	2.09139e+06	2.45696e+06	3.08994e+06	3.22236e+06	2.91049e+06	2.33409e+06	3.87504e+06	2.91524e+06	3.51645e+06	2.93245e+06	4.59223e+06	3.97509e+06	3.26821e+06	1.25256e+07
Cartilage oligomeric matrix protein OS=Homo sapiens GN=COMP PE=1 SV=2	COMP_HUMAN;Q53FR6_HUMAN;B4DN75_HUMAN;Q8N2R4_HUMAN;TSP4_HUMAN	0.0285815	Forearm	Buttock	0.0285815	7.39878	965933	267279	290727	183731	810975	157370	560288	7.15732e+06	559944	573284	6.98526e+06	3.18232e+06	5.12963e+06	356931
Glutathione S-transferase Mu 3 OS=Homo sapiens GN=GSTM3 PE=1 SV=3	GSTM3_HUMAN;A0A0A0MTN3_HUMAN;B4E2J2_HUMAN	0.0286936	Forearm	Buttock	0.0286936	2.0183	320977	45522.6	68399.2	692543	515640	23725.8	79154.1	613032	243685	109652	775534	704649	515363	561954
Laminin subunit beta-1 OS=Homo sapiens GN=LAMB1 PE=1 SV=2	LAMB1_HUMAN;Q8TAS6_HUMAN;E7EPA6_HUMAN	0.0287309	Buttock	Forearm	0.0287309	1.38319	604368	1.09202e+06	973764	442645	651883	721676	908616	441122	593762	479575	309291	311571	492164	1.27289e+06
Protein phosphatase 1 regulatory subunit 7 (Fragment) OS=Homo sapiens GN=PPP1R7 PE=1 SV=1	H7C3Q5_HUMAN	0.0288192	Buttock	Forearm	0.0288192	34.7477	8218.25	21239.9	14954.4	37694.7	4170.84	890.453	217.05	69.8236	3.31443	921.933	25.699	414.186	836.375	243.525
40S ribosomal protein S2 (Fragment) OS=Homo sapiens GN=RPS2 PE=1 SV=1	H0YEN5_HUMAN;E9PM36_HUMAN;Q8N5L9_HUMAN;E9PPT0_HUMAN;E9PQD7_HUMAN;A4D0Y7_HUMAN;O60249_HUMAN	0.0288471	Buttock	Forearm	0.0288471	1.78835	1.1449e+06	1.26519e+06	806456	715061	1.32305e+06	609740	801666	553380	354919	363295	476359	389555	542260	1.04771e+06
Nucleolar protein 56 (Fragment) OS=Homo sapiens GN=NOP56 PE=1 SV=1	H0YDU4_HUMAN	0.028878	Buttock	Forearm	0.028878	4.44027	1.07274e+07	1.35802e+06	1.24477e+06	2.48384e+06	8.48169e+06	565217	3.09682e+06	561025	433458	411905	444027	1.36675e+06	1.0551e+06	2.02415e+06
Coagulation factor XII OS=Homo sapiens GN=F12 PE=3 SV=1	A0A0R7FJH5_HUMAN;Q96EF3_HUMAN	0.0288783	Forearm	Buttock	0.0288783	1.62595	15750.7	36377.9	49157.4	40009.8	49657.4	63155.9	70910.7	52039.8	95102.5	91321.1	39280.6	105740	64897.9	80083.5
60S ribosomal protein L23a (Fragment) OS=Homo sapiens GN=RPL23A PE=1 SV=1	H7BY10_HUMAN;B9EJE3_HUMAN	0.0290883	Forearm	Buttock	0.0290883	5.3031	28152.8	33791.3	51690.3	43272.2	12874.7	49668.1	64013.8	26670.6	45579	58994	177414	69518	187513	937546
Serine hydroxymethyltransferase OS=Homo sapiens PE=2 SV=1	B4DWA7_HUMAN	0.0291861	Forearm	Buttock	0.0291861	8.12116	0	0	2642.66	2470.15	0	4947.39	4562.22	5991.94	1413.12	5382.71	11994.4	14802.5	5743.26	73423
Arylamine N-acetyltransferase 2 OS=Homo sapiens GN=NAT2 PE=3 SV=1	A0A0S2A4Q6_HUMAN	0.0292648	Buttock	Forearm	0.0292648	1.29609	304690	311433	307540	221634	380179	422748	633512	307234	286651	205054	179803	188930	240670	583591
Signal transducing adapter molecule 2 OS=Homo sapiens GN=STAM2 PE=1 SV=1	STAM2_HUMAN	0.0295182	Forearm	Buttock	0.0295182	18.2569	11430.5	2357.75	46012.2	16225.3	0	19565.3	23174.7	968646	172609	139892	624788	80069.7	98876.7	83416
Immunoglobulin heavy variable 3-13 OS=Homo sapiens GN=IGHV3-13 PE=1 SV=2	HV313_HUMAN	0.0295878	Buttock	Forearm	0.0295878	2.37381	48033.3	42267.8	31853.9	50972.3	150375	62793.4	49956.2	9768.28	32061.6	38917.7	6167.15	29392	35617.3	31852.9
SEC13-like 1 isoform (Fragment) OS=Homo sapiens PE=2 SV=1	A4UCS7_HUMAN	0.0296383	Forearm	Buttock	0.0296383	2.64886	63191.5	71869.2	91594	108068	12074.2	11180.5	61203.1	161355	138174	86242.6	189611	20845.4	187972	326148
Complement component C8 gamma chain OS=Homo sapiens GN=C8G PE=1 SV=3	CO8G_HUMAN;Q5SQ08_HUMAN	0.0297124	Forearm	Buttock	0.0297124	1.94332	330470	183640	267949	416899	156048	53450.3	288429	564156	449640	493337	387675	544214	494693	363882
Angio-associated migratory cell protein (Fragment) OS=Homo sapiens GN=AAMP PE=1 SV=1	H7C0R2_HUMAN	0.0298265	Forearm	Buttock	0.0298265	2.64262	34967.9	25401.7	16307.5	45511.4	19513.1	44677	37844.7	75409.5	17833.6	94884.2	148478	112667	44880.1	98384.1
Heat shock 60kDa protein 1 (Chaperonin), isoform CRA_a OS=Homo sapiens GN=HSPD1 PE=2 SV=1	A0A024R3X4_HUMAN;B3GQS7_HUMAN;B7Z597_HUMAN;B7Z4F6_HUMAN;B7Z5E7_HUMAN;B7Z532_HUMAN;E7ESH4_HUMAN;A0A0S2Z415_HUMAN;C9JCQ4_HUMAN;C9JL25_HUMAN;B9VP19_HUMAN;Q53QD5_HUMAN	0.0299395	Forearm	Buttock	0.0299395	2.08545	3.44738e+06	5.18552e+06	5.47272e+06	5.96986e+06	3.37155e+06	9.54129e+06	7.14444e+06	8.44047e+06	7.21841e+06	7.23186e+06	9.72508e+06	5.72181e+06	8.91681e+06	3.64402e+07
Cytoplasmic aconitate hydratase OS=Homo sapiens GN=ACO1 PE=1 SV=3	ACOC_HUMAN;Q9HBB2_HUMAN;Q59FI0_HUMAN	0.0300393	Buttock	Forearm	0.0300393	3.37798	996741	1.58866e+06	967570	667884	734082	634957	255341	140853	41991.9	79913.9	101138	163610	141673	1.06121e+06
Vinexin (Fragment) OS=Homo sapiens GN=SORBS3 PE=1 SV=8	H0YB51_HUMAN	0.0301011	Forearm	Buttock	0.0301011	1.67333	15692.9	21678	20926.4	48214.2	9790.71	37412.2	72708.5	39238.8	22479	39154.5	106402	43321.6	36268.8	92016
Adenosylhomocysteinase OS=Homo sapiens GN=AHCY PE=1 SV=4	SAHH_HUMAN;Q1RMG2_HUMAN	0.0303337	Forearm	Buttock	0.0303337	2.83154	105872	40884.9	20450.6	217924	106457	50951.2	76443.6	88980.4	80801.5	152479	215765	281387	169617	763645
Spermatogenesis-associated protein 13 (Fragment) OS=Homo sapiens GN=SPATA13 PE=4 SV=1	V9GZ16_HUMAN	0.030406	Buttock	Forearm	0.030406	16.9382	262646	200006	315323	367593	62492	435984	66528.9	8120.04	0	1581.01	6655.43	13417.9	18395.8	52819
Proteasome (Prosome, macropain) 26S subunit, non-ATPase, 13, isoform CRA_a OS=Homo sapiens GN=PSMD13 PE=4 SV=1	A0A024R201_HUMAN	0.030458	Forearm	Buttock	0.030458	1.92252	38788.4	16779.1	27583.5	61841.9	56574.3	49353.4	71220.5	77122.5	36015.8	31382.6	87974.5	58076.9	58409.6	270341
Annexin OS=Homo sapiens GN=ANXA2 PE=3 SV=1	A0A024R5Z7_HUMAN;H0YN42_HUMAN;H0YMD0_HUMAN;AXA2L_HUMAN;H0YM50_HUMAN;H0YKS4_HUMAN;H0YNP5_HUMAN;B3KRQ1_HUMAN;B4DNH8_HUMAN;H0YMM1_HUMAN;H0YKX9_HUMAN;H0YKL9_HUMAN;H0YNA0_HUMAN;H0YN52_HUMAN;H0YKV8_HUMAN;H0YMD9_HUMAN;H0YKN4_HUMAN;H0YNB8_HUMAN;H0YLE2_HUMAN	0.0304959	Forearm	Buttock	0.0304959	1.47567	4.22292e+07	4.84948e+07	5.06135e+07	8.10789e+07	4.79378e+07	1.19484e+08	8.50254e+07	1.0054e+08	7.99383e+07	7.53814e+07	8.20347e+07	6.91667e+07	1.02902e+08	1.90777e+08
GTP-binding nuclear protein Ran OS=Homo sapiens GN=RAN PE=1 SV=3	RAN_HUMAN;F5H018_HUMAN;B4DV51_HUMAN;H0YFC6_HUMAN;Q0EFC9_HUMAN	0.0305667	Forearm	Buttock	0.0305667	2.4064	384067	312286	426486	516575	508293	151020	152918	625781	551687	946795	1.08904e+06	381234	781465	1.52363e+06
Haptoglobin-related protein OS=Homo sapiens GN=HPR PE=2 SV=2	HPTR_HUMAN;A0A0A0MRD9_HUMAN	0.0306431	Forearm	Buttock	0.0306431	2.84328	78655.9	187551	264576	460404	12739	1.00245e+06	129573	592229	996393	1.13949e+06	1.07546e+06	1.17219e+06	826758	270581
Collagen alpha-3(IV) chain OS=Homo sapiens GN=COL4A3 PE=1 SV=3	CO4A3_HUMAN	0.0306642	Forearm	Buttock	0.0306642	1.45488	608216	256232	313401	626202	436519	1.93494e+06	1.02207e+06	1.08955e+06	730693	741577	993474	1.16989e+06	1.16264e+06	1.67402e+06
Far upstream element-binding protein 3 OS=Homo sapiens GN=FUBP3 PE=1 SV=2	FUBP3_HUMAN	0.0307254	Forearm	Buttock	0.0307254	5.71136	16057.9	54343.9	89870.2	26291.2	23514.1	38178.9	82042.9	72429.9	75983.7	115426	214575	79729	31441.5	1.29687e+06
cDNA FLJ40065 fis, clone TESOP2000400, highly similar to CATHEPSIN B (EC 3.4.22.1) OS=Homo sapiens PE=2 SV=1	B3KUJ8_HUMAN;Q6LAF9_HUMAN;R4GMQ5_HUMAN	0.0307899	Forearm	Buttock	0.0307899	2.49025	789201	859807	868533	906425	483187	717683	329322	1.36683e+06	1.21489e+06	1.26419e+06	2.35686e+06	1.48563e+06	797692	3.85103e+06
Heparin cofactor 2 OS=Homo sapiens GN=SERPIND1 PE=1 SV=3	HEP2_HUMAN;Q8IVC0_HUMAN	0.0308929	Buttock	Forearm	0.0308929	2.8635	164023	103879	85755	411467	201297	171143	187760	40711	51457.8	18582.6	5977.51	90931.5	25570.3	229604
Dihydropyrimidinase-related protein 2 OS=Homo sapiens GN=DPYSL2 PE=1 SV=1	A0A1C7CYX9_HUMAN;Q53ET2_HUMAN;Q8NAN9_HUMAN;A9CQZ2_HUMAN;A9CQZ4_HUMAN	0.0310194	Forearm	Buttock	0.0310194	1.37648	5.35653e+06	7.81949e+06	7.44689e+06	1.16245e+07	4.60091e+06	3.89115e+06	8.95243e+06	9.65949e+06	9.28415e+06	7.98217e+06	1.28434e+07	7.31349e+06	1.07794e+07	1.05381e+07
Actin, cytoplasmic 2 (Fragment) OS=Homo sapiens GN=ACTG1 PE=1 SV=8	I3L4N8_HUMAN	0.031091	Buttock	Forearm	0.031091	6.48806	1.47204e+06	1.67803e+06	831325	760046	76571	632043	175346	85289.4	50942.4	158748	61178.4	109933	137044	263902
40S ribosomal protein S3 OS=Homo sapiens GN=RPS3 PE=1 SV=2	RS3_HUMAN;E9PL09_HUMAN;E9PPU1_HUMAN;Q9NQS8_HUMAN;F2Z2S8_HUMAN;E9PJH4_HUMAN;E9PQX2_HUMAN	0.0313328	Forearm	Buttock	0.0313328	2.91768	87038.5	72797.1	149002	169008	6507.3	72347.5	29796.3	193833	126030	180314	229764	178548	266957	535767
Vitamin D binding protein (Fragment) OS=Homo sapiens GN=Gc PE=4 SV=1	A0A1B1CYC8_HUMAN;A0A1B1CYC5_HUMAN	0.0313705	Forearm	Buttock	0.0313705	1.93667	220677	581399	498905	389691	79349.5	925.452	1.47909e+06	995045	1.12629e+06	946412	354913	495419	23612.8	2.35256e+06
EMILIN-1 OS=Homo sapiens GN=EMILIN1 PE=1 SV=3	EMIL1_HUMAN	0.0314209	Forearm	Buttock	0.0314209	1.25917	6.69176e+06	6.83352e+06	7.73599e+06	9.81564e+06	1.19453e+07	8.00803e+06	1.2604e+07	1.18402e+07	1.02673e+07	8.28628e+06	9.40485e+06	1.23204e+07	1.10196e+07	1.6988e+07
T-box 3 (Ulnar mammary syndrome), isoform CRA_c OS=Homo sapiens GN=TBX3 PE=4 SV=1	A0A024RBL6_HUMAN	0.0316728	Buttock	Forearm	0.0316728	1.51966	1.3619e+06	364772	637143	2.08408e+06	1.10616e+06	1.18035e+06	1.47641e+06	830778	198929	323473	536963	857513	898535	1.75688e+06
Calmodulin-like protein 3 OS=Homo sapiens GN=CALML3 PE=1 SV=2	CALL3_HUMAN;CALM1_HUMAN	0.0323303	Forearm	Buttock	0.0323303	26.9702	1393.02	0.455648	1626.8	1137.76	0	4857.1	1798.94	5932.24	1602.53	3025.55	14041.6	6675.64	5193.74	255187
Catalase OS=Homo sapiens GN=CAT PE=1 SV=3	CATA_HUMAN;B4DWK8_HUMAN;Q8TAK2_HUMAN;A0A1C9J7V9_HUMAN	0.0324001	Forearm	Buttock	0.0324001	1.78429	8.87986e+06	9.52298e+06	1.2315e+07	1.28696e+07	1.83385e+07	9.45973e+06	2.03806e+07	2.60662e+07	2.07727e+07	1.98605e+07	2.72858e+07	3.3977e+07	2.45117e+07	1.12633e+07
Secreted frizzled-related protein 1 OS=Homo sapiens GN=SFRP1 PE=1 SV=1	SFRP1_HUMAN	0.0326783	Buttock	Forearm	0.0326783	1.34307	608164	362912	333983	410611	475588	201502	519033	356317	163495	137277	265767	439995	97519.2	707644
cDNA FLJ76362 OS=Homo sapiens PE=2 SV=1	A8K8J2_HUMAN	0.0327231	Buttock	Forearm	0.0327231	1.767	274051	94181.1	113745	94252.4	114044	88419.8	246086	71137.4	28243.3	24588.7	63822.1	94607.3	94679.3	202876
Eukaryotic translation initiation factor 3 subunit C OS=Homo sapiens GN=EIF3S8 PE=3 SV=1	A0A024QYU9_HUMAN	0.0327356	Forearm	Buttock	0.0327356	2.11131	37009.6	30600.3	23071.1	152420	47567.2	126667	101373	107039	30250.8	55762.4	134112	107905	170868	489216
AP complex subunit beta OS=Homo sapiens GN=AP2B1 PE=1 SV=1	A0A087X253_HUMAN	0.0327507	Forearm	Buttock	0.0327507	9.09992	6914.13	0	4501.32	38219.6	3478.33	0	4763.86	62836.8	39636	31925.8	72932.5	62542.9	107563	149242
1-phosphatidylinositol 4,5-bisphosphate phosphodiesterase delta-1 OS=Homo sapiens GN=PLCD1 PE=1 SV=2	PLCD1_HUMAN	0.0330486	Forearm	Buttock	0.0330486	2.12921	0	0	0	32158.7	0	66389.5	11701	8.99976	4103.3	25395.5	45130	19989.5	68981.9	71135.1
Milk fat globule-EGF factor 8 protein, isoform CRA_a OS=Homo sapiens GN=MFGE8 PE=4 SV=1	A0A024RC55_HUMAN;A0A024RC59_HUMAN	0.033426	Forearm	Buttock	0.033426	2.03971	83874.9	10762.6	23326.5	56365.5	48518.3	91688.8	95490	126859	24983.8	49363.4	30780.2	97929.5	227573	278844
Membrane primary amine oxidase OS=Homo sapiens GN=AOC3 PE=1 SV=3	AOC3_HUMAN;K7EL47_HUMAN	0.0334322	Buttock	Forearm	0.0334322	1.52006	1.19405e+06	1.11049e+06	1.43333e+06	1.09574e+06	1.28411e+06	1.36892e+06	1.79864e+06	914398	885976	508401	478294	413177	1.86781e+06	1.04042e+06
Stomatin-like protein 2, mitochondrial OS=Homo sapiens GN=STOML2 PE=1 SV=1	A0A087WYB4_HUMAN;F2Z2I8_HUMAN	0.033587	Forearm	Buttock	0.033587	2.7028	13782.4	68111.1	74624.3	229298	40920.4	121004	22363.3	117828	92361.2	140729	339997	100148	190543	559271
Apolipoprotein D OS=Homo sapiens GN=APOD PE=1 SV=1	APOD_HUMAN;B4DGC3_HUMAN;F8WBT9_HUMAN	0.0339823	Forearm	Buttock	0.0339823	2.08288	1.27646e+06	2.44673e+06	2.35275e+06	4.9894e+06	3.21506e+06	1.7204e+06	4.73176e+06	9.76825e+06	6.00171e+06	3.21005e+06	6.70701e+06	3.5782e+06	7.93493e+06	5.98319e+06
FYVE and coiled-coil domain-containing protein 1 OS=Homo sapiens GN=FYCO1 PE=1 SV=3	FYCO1_HUMAN	0.0342551	Forearm	Buttock	0.0342551	1.57066	477760	434650	527295	369021	398431	539382	719886	868397	713811	570213	1.30957e+06	578191	659398	744998
Prolargin OS=Homo sapiens GN=PRELP PE=1 SV=1	PRELP_HUMAN	0.0344678	Buttock	Forearm	0.0344678	1.64117	4.49268e+07	1.84216e+07	2.58204e+07	4.50497e+07	6.17998e+07	3.14383e+07	8.06146e+07	1.29202e+07	2.24239e+07	1.41039e+07	1.82264e+07	2.42474e+07	2.81194e+07	6.76728e+07
Electron transfer flavoprotein subunit beta OS=Homo sapiens GN=ETFB PE=1 SV=3	ETFB_HUMAN;M0QY67_HUMAN	0.0345262	Forearm	Buttock	0.0345262	1.85812	276926	534747	639269	718205	463404	692429	866528	887563	614943	718414	1.05921e+06	483296	1.11335e+06	2.91154e+06
TBC1 domain family member 2A OS=Homo sapiens GN=TBC1D2 PE=1 SV=3	TBD2A_HUMAN	0.034551	Forearm	Buttock	0.034551	1.88106	3.21122e+06	3.37337e+06	4.81647e+06	5.66986e+06	4.41866e+06	1.13642e+07	9.23002e+06	1.12415e+07	1.48481e+07	8.51123e+06	1.08303e+07	1.13543e+07	6.1985e+06	1.6178e+07
Dermcidin OS=Homo sapiens GN=DCD PE=1 SV=2	DCD_HUMAN	0.0347388	Forearm	Buttock	0.0347388	1.92221	733886	569183	677725	1.13619e+06	609312	745809	1.01999e+06	1.39612e+06	929912	576825	1.27103e+06	1.3089e+06	1.04243e+06	4.03172e+06
UPF0587 protein C1orf123 OS=Homo sapiens GN=C1orf123 PE=1 SV=1	CA123_HUMAN	0.0348072	Forearm	Buttock	0.0348072	1.45267	42914.2	28190.6	49033.1	154700	44851.1	58531.9	146091	103800	79785	73399.4	98904.2	85160.4	93977.8	226626
cDNA FLJ59103, highly similar to T-complex protein 1 subunit epsilon OS=Homo sapiens PE=2 SV=1	B4DZY9_HUMAN	0.034933	Buttock	Forearm	0.034933	1.37436	1.60806e+06	1.34981e+06	1.85809e+06	1.84776e+06	1.95335e+06	1.3042e+06	1.93681e+06	1.15729e+06	1.0221e+06	876337	826185	1.24251e+06	1.25583e+06	2.2478e+06
Hemoglobin alpha 1 (Fragment) OS=Homo sapiens GN=HBA1 PE=3 SV=1	Q6J1Z9_HUMAN	0.035085	Buttock	Forearm	0.035085	4.31766	11680.5	76400.7	40921.1	150377	46338.5	47786.4	9463.13	4073.29	5611.89	6164.01	13091.9	6223.46	6714.66	46818.8
FAST kinase OS=Homo sapiens GN=FASTK PE=4 SV=1	A0A090N8I0_HUMAN	0.0351084	Forearm	Buttock	0.0351084	2.16622	17656.7	980.903	6149.42	32638.6	18556.1	56029.1	57998.6	35965.9	28290.5	25822.7	36411.9	54601.2	64787.6	165723
Immunoglobulin epsilon heavy chain OS=Homo sapiens PE=1 SV=1	IGE_HUMAN	0.035434	Forearm	Buttock	0.035434	2.25568	10683.5	10220.6	13363.6	107562	29261.3	68722.3	18119.5	96087.7	21442	22109.5	98810.2	84561.4	75577.5	183224
C-type mannose receptor 2 OS=Homo sapiens GN=MRC2 PE=1 SV=2	MRC2_HUMAN;B3KSB2_HUMAN	0.0354644	Forearm	Buttock	0.0354644	2.06832	252641	148758	219523	544830	588655	900811	872276	1.07916e+06	1.49923e+06	932232	815569	864125	1.39897e+06	706700
Cathepsin D OS=Homo sapiens GN=CTSD PE=1 SV=1	A0A1B0GV23_HUMAN;A0A1B0GVP3_HUMAN;C9JH19_HUMAN;H7C1V0_HUMAN;F8W787_HUMAN;A0A0S2Z3L4_HUMAN	0.0355471	Forearm	Buttock	0.0355471	2.78799	19630.9	20697.1	40350.9	21933.3	43674.1	52380.6	83330	56732.8	44438.3	45456.8	58976.2	39623.8	59746	481232
Integrin beta-1 OS=Homo sapiens GN=ITGB1 PE=1 SV=2	ITB1_HUMAN;C9JPK5_HUMAN;C9JJP8_HUMAN	0.0355872	Forearm	Buttock	0.0355872	1.8302	708733	869554	1.04291e+06	1.02726e+06	1.15567e+06	362549	467693	1.42009e+06	1.33273e+06	1.03706e+06	1.502e+06	1.23221e+06	1.13592e+06	2.65202e+06
Nidogen-1 OS=Homo sapiens GN=NID1 PE=1 SV=3	NID1_HUMAN	0.0358332	Buttock	Forearm	0.0358332	1.34278	1.28455e+07	1.74311e+07	1.44273e+07	9.40664e+06	8.45477e+06	8.54196e+06	1.07137e+07	8.54167e+06	1.09274e+07	7.07818e+06	8.64386e+06	6.26871e+06	6.51039e+06	1.29636e+07
Major vault protein OS=Homo sapiens GN=MVP PE=1 SV=4	MVP_HUMAN;B4DDR2_HUMAN;B4DP93_HUMAN;B4DXN0_HUMAN;X5DNU0_HUMAN;X5D7S8_HUMAN;X5DP24_HUMAN;H3BQK6_HUMAN;H3BRL2_HUMAN;H3BNF6_HUMAN;H3BNF2_HUMAN;I3L155_HUMAN	0.0363346	Forearm	Buttock	0.0363346	1.75558	2.89019e+06	1.80783e+06	2.36349e+06	3.88254e+06	3.40481e+06	2.61753e+06	3.25564e+06	5.77544e+06	2.08085e+06	2.60269e+06	4.3748e+06	3.81336e+06	5.99451e+06	1.08599e+07
Beta-2-microglobulin OS=Homo sapiens GN=B2M PE=1 SV=1	B2MG_HUMAN;A6XMH4_HUMAN;A6XMH5_HUMAN;A6XND9_HUMAN	0.0363509	Forearm	Buttock	0.0363509	2.02575	4.31817e+06	1.40359e+06	1.55469e+06	2.19835e+06	2.08979e+06	7.731e+06	9.17119e+06	9.79606e+06	1.00326e+07	8.0986e+06	8.34052e+06	9.07503e+06	6.5557e+06	5.76813e+06
NADH-cytochrome b5 reductase OS=Homo sapiens GN=CYB5R3 PE=3 SV=1	A0A024R4X0_HUMAN;B1AHF3_HUMAN;Q6TGM5_HUMAN	0.0366131	Forearm	Buttock	0.0366131	1.47192	1.12194e+06	434423	1.01782e+06	2.00105e+06	1.06831e+06	4.80053e+06	2.93289e+06	2.15719e+06	1.36438e+06	2.38609e+06	1.82436e+06	3.57473e+06	3.88277e+06	4.50027e+06
Sushi, von Willebrand factor type A, EGF and pentraxin domain-containing protein 1 OS=Homo sapiens GN=SVEP1 PE=1 SV=1	A0A0A0MSD0_HUMAN;B3KV07_HUMAN	0.0367014	Forearm	Buttock	0.0367014	18.702	0	5615.61	7447.49	2223.02	1474.8	0.565425	2378.66	147081	9856.88	22175.1	52049.8	63243.5	42967.1	20585
Putative trypsin-6 OS=Homo sapiens GN=PRSS3P2 PE=5 SV=2	TRY6_HUMAN	0.0368775	Forearm	Buttock	0.0368775	2.06987	2.12778e+06	1.88015e+06	2.48434e+06	2.84019e+06	2.70082e+06	5.92776e+06	5.30769e+06	7.5268e+06	8.9361e+06	5.70472e+06	9.28678e+06	8.15549e+06	5.12224e+06	3.43114e+06
cDNA, FLJ93750, Homo sapiens DEAD (Asp-Glu-Ala-Asp) box polypeptide 6 (DDX6), mRNA OS=Homo sapiens PE=2 SV=1	B2R858_HUMAN	0.0369349	Forearm	Buttock	0.0369349	1.56121	281362	45649.5	40751.6	175053	209594	136277	128031	181648	102621	112687	254291	275030	253017	408012
Putative small nuclear ribonucleoprotein G-like protein 15 OS=Homo sapiens GN=SNRPGP15 PE=5 SV=2	RUXGL_HUMAN	0.0369679	Forearm	Buttock	0.0369679	2.11846	73855.9	71907.5	114640	77286.7	75476	99692.3	120642	173548	130283	102756	267546	250503	70715.8	346697
cDNA, FLJ95242, highly similar to Homo sapiens L-3-hydroxyacyl-Coenzyme A dehydrogenase, short chain (HADHSC), mRNA OS=Homo sapiens PE=2 SV=1	B2RB06_HUMAN;A0A1W2PQC2_HUMAN;A0A1W2PQ78_HUMAN	0.0370096	Forearm	Buttock	0.0370096	2.78874	334833	185671	291951	621531	300191	773096	482361	661708	350303	668852	705860	785922	678874	4.48578e+06
Poly(U)-binding-splicing factor PUF60 (Fragment) OS=Homo sapiens GN=PUF60 PE=1 SV=1	A0A0J9YVP6_HUMAN;H0YCP8_HUMAN;E9PMU7_HUMAN	0.0371828	Forearm	Buttock	0.0371828	1.59833	107257	114046	134705	281764	169794	410215	427535	185036	208415	185832	391252	289599	278229	1.0914e+06
Tripartite motif-containing 29, isoform CRA_a OS=Homo sapiens GN=TRIM29 PE=4 SV=1	A0A024R3J1_HUMAN;Q0P6H7_HUMAN;B7Z5V8_HUMAN;B7Z5V5_HUMAN;E9PI31_HUMAN	0.0372018	Forearm	Buttock	0.0372018	1.94792	3.35612e+06	4.91101e+06	3.29166e+06	3.18566e+06	981623	2.87198e+06	1.81086e+06	5.22441e+06	5.69153e+06	4.15308e+06	6.91476e+06	2.73842e+06	3.03861e+06	1.19942e+07
Lambda-chain (AA -20 to 215) OS=Homo sapiens PE=1 SV=1	A2NUT2_HUMAN;LV151_HUMAN	0.0374959	Forearm	Buttock	0.0374959	1.57159	96466.4	86045.2	91725.5	163607	59879.3	244520	249181	327183	91061.7	124913	189340	179900	289269	356450
ATP synthase subunit alpha, mitochondrial OS=Homo sapiens GN=ATP5A1 PE=1 SV=1	ATPA_HUMAN;K7ERX7_HUMAN;K7EK77_HUMAN;K7ENJ4_HUMAN;B4DGW3_HUMAN;K7EJP1_HUMAN;K7ESA0_HUMAN	0.0375314	Forearm	Buttock	0.0375314	1.74003	1.24282e+07	9.25243e+06	1.16554e+07	1.2719e+07	9.27889e+06	1.96735e+07	1.65293e+07	1.73431e+07	1.22022e+07	1.35915e+07	2.41697e+07	1.86962e+07	1.668e+07	5.65934e+07
Lipopolysaccharide-binding protein OS=Homo sapiens GN=LBP PE=1 SV=3	LBP_HUMAN	0.0375805	Forearm	Buttock	0.0375805	4.00371	98782.4	50350.7	33521.3	7032.94	17837.9	253.654	8828.41	282453	40800	108048	142004	47582.3	127870	118474
Utrophin (Fragment) OS=Homo sapiens GN=UTRN PE=1 SV=1	H0Y337_HUMAN	0.0376402	Forearm	Buttock	0.0376402	1.52	301871	282733	341748	278338	816083	469628	504481	557147	621907	443146	616528	714794	413839	1.18486e+06
T-complex protein 1 subunit theta OS=Homo sapiens GN=CCT8 PE=1 SV=4	TCPQ_HUMAN	0.0377212	Forearm	Buttock	0.0377212	2.77271	448055	397211	391555	669901	272108	169915	149241	703043	662335	712189	1.10861e+06	329517	768448	2.64205e+06
Exosome complex component RRP4 OS=Homo sapiens GN=EXOSC2 PE=1 SV=1	A3KFL2_HUMAN	0.0377473	Buttock	Forearm	0.0377473	1.61543	683617	343097	511835	563529	1.0208e+06	491051	766295	196203	184746	151041	143663	316948	544818	1.17408e+06
Cytochrome b-c1 complex subunit 2, mitochondrial OS=Homo sapiens GN=UQCRC2 PE=1 SV=3	QCR2_HUMAN;H3BSJ9_HUMAN;H3BP04_HUMAN;A0A087WVZ4_HUMAN	0.0379366	Forearm	Buttock	0.0379366	1.95584	973142	2.00261e+06	1.52718e+06	1.69069e+06	2.37356e+06	1.08596e+06	885956	1.72244e+06	2.43972e+06	2.29236e+06	3.12607e+06	1.93205e+06	4.12609e+06	4.97404e+06
Ras-related protein Rap-2a OS=Homo sapiens GN=RAP2A PE=1 SV=1	RAP2A_HUMAN	0.0379827	Forearm	Buttock	0.0379827	1.7209	10274.1	23383.3	7841.55	46247.1	59767.5	11020.7	61483.9	48505.5	34352.3	47904.3	57128.2	54831.2	60926.5	74980.2
cDNA FLJ59940, highly similar to Tubulin beta-2C chain OS=Homo sapiens PE=2 SV=1	B4DNW1_HUMAN	0.0379852	Forearm	Buttock	0.0379852	1.47576	91023.5	106937	100966	61517.9	106821	121064	111526	133383	97998.5	148658	136173	218578	103655	194376
Vesicle-trafficking protein SEC22b OS=Homo sapiens GN=SEC22B PE=1 SV=4	SC22B_HUMAN;A0A087X1A9_HUMAN	0.0382095	Forearm	Buttock	0.0382095	3.35855	89817.8	30684.3	170077	111867	141471	78871.1	28217.7	242846	124676	182289	418555	197205	120128	900740
Synaptotagmin-13 (Fragment) OS=Homo sapiens GN=SYT13 PE=1 SV=1	H0YD47_HUMAN	0.0382872	Forearm	Buttock	0.0382872	3.81991	1.64163e+07	1.65697e+07	1.61547e+07	1.86678e+07	1.63734e+07	48657.4	3.06951e+06	4.22716e+07	6.07677e+07	3.64131e+07	5.72261e+07	4.35066e+07	3.38153e+07	5.94786e+07
Serum paraoxonase/arylesterase 1 OS=Homo sapiens GN=PON1 PE=1 SV=3	PON1_HUMAN;PON3_HUMAN	0.0384124	Forearm	Buttock	0.0384124	2.06158	298044	415343	368835	355429	85101.1	325634	284441	647068	730723	626733	450530	984244	613220	344474
Cytochrome c oxidase subunit 4 isoform 1, mitochondrial OS=Homo sapiens GN=COX4I1 PE=1 SV=1	COX41_HUMAN;H3BN72_HUMAN;H3BPG0_HUMAN;H3BNI5_HUMAN	0.0385013	Forearm	Buttock	0.0385013	2.67928	254279	211618	359444	382722	619910	237360	812798	539960	297346	406507	460892	701468	582090	4.72306e+06
SH3-domain GRB2-like endophilin B2, isoform CRA_a OS=Homo sapiens GN=SH3GLB2 PE=4 SV=1	A0A024R896_HUMAN	0.0385307	Forearm	Buttock	0.0385307	2.16636	8227.23	41529.7	41722.7	65250.1	8010.75	10133.7	36158.3	51561.5	83192.4	30323.3	46643.4	46076.3	43995.7	155381
Alcohol dehydrogenase 1A OS=Homo sapiens GN=ADH1A PE=1 SV=2	ADH1A_HUMAN	0.0386254	Forearm	Buttock	0.0386254	2.68927	807990	424267	541208	101123	823251	437374	373695	1.16488e+06	1.34602e+06	931951	1.8314e+06	539575	1.36474e+06	2.25783e+06
cDNA FLJ77346, highly similar to Homo sapiens DEAD (Asp-Glu-Ala-Asp) box polypeptide 49 (DDX49), mRNA OS=Homo sapiens PE=2 SV=1	A8K7A1_HUMAN	0.0388704	Forearm	Buttock	0.0388704	2.23012	45550.7	51553.7	98854.2	136104	78250.6	5247.05	110841	108049	68819.2	122962	245852	129204	104873	394178
Caprin-1 OS=Homo sapiens GN=CAPRIN1 PE=1 SV=2	CAPR1_HUMAN	0.0395493	Forearm	Buttock	0.0395493	1.70434	59418.3	167441	166741	200776	60929.5	43893.7	94508.9	122396	145002	155877	319896	105656	97317.2	406606
Dual specificity protein phosphatase 3 OS=Homo sapiens GN=DUSP3 PE=1 SV=1	DUS3_HUMAN	0.0396631	Forearm	Buttock	0.0396631	1.6269	21252.7	1570.05	9231.51	46207.7	7835.74	33008.2	23937.8	32429.2	4156.72	17623.9	37963.7	19027.2	29260.8	92256.5
Inter-alpha-trypsin inhibitor heavy chain H3 OS=Homo sapiens GN=ITIH3 PE=1 SV=1	A0A087WW43_HUMAN;B4DPQ4_HUMAN	0.0399005	Buttock	Forearm	0.0399005	2.9295	671344	971693	961747	738001	1.62082e+06	340757	224987	471893	89785.2	181367	173288	297237	216107	457795
IgG receptor FcRn large subunit p51 (Fragment) OS=Homo sapiens GN=FCGRT PE=1 SV=1	M0QYN1_HUMAN	0.0401684	Forearm	Buttock	0.0401684	1.71873	137014	429653	429359	580801	218993	107416	592938	653915	750689	618859	733326	697644	437318	398508
ATP-dependent RNA helicase DDX3X OS=Homo sapiens GN=DDX3X PE=1 SV=3	DDX3X_HUMAN;B4DLU5_HUMAN	0.0402099	Forearm	Buttock	0.0402099	1.8364	5400.81	3917.3	9004.65	10345.2	11158.5	3010.73	12818.4	10482.1	4215.62	12390	30863.2	21451.5	2342.81	20460.5
Annexin (Fragment) OS=Homo sapiens GN=ANXA6 PE=2 SV=1	A0A0S2Z2Z6_HUMAN;B7Z582_HUMAN;E5RK69_HUMAN;E7EMC6_HUMAN;E5RJF5_HUMAN;E5RI05_HUMAN;E5RFF0_HUMAN;H0YC77_HUMAN	0.0403711	Forearm	Buttock	0.0403711	1.45898	4.37728e+06	4.12555e+06	4.1775e+06	8.5049e+06	5.40623e+06	7.09168e+06	8.49075e+06	7.79189e+06	6.26394e+06	6.06119e+06	6.88751e+06	7.75503e+06	7.25445e+06	1.9517e+07
Armadillo repeat-containing X-linked protein 4 OS=Homo sapiens GN=ARMCX4 PE=1 SV=3	F8W8Y7_HUMAN	0.0404773	Buttock	Forearm	0.0404773	3.8414	3.65646e+06	524951	898556	1.58389e+06	3.05633e+06	1.04906e+06	190093	475866	33775.4	91255.9	334742	539766	670213	707336
Pentraxin-related protein PTX3 OS=Homo sapiens GN=PTX3 PE=1 SV=3	PTX3_HUMAN	0.040527	Forearm	Buttock	0.040527	2.10516	162572	120937	246368	144431	238141	137824	38705	378037	108435	412223	149416	717573	234763	292027
Acetyl-Coenzyme A acyltransferase 1 (Peroxisomal 3-oxoacyl-Coenzyme A thiolase), isoform CRA_a OS=Homo sapiens GN=ACAA1 PE=3 SV=1	A0A024R2M6_HUMAN;C9JDE9_HUMAN;A0A140VJX0_HUMAN;B4E072_HUMAN;B4DVF4_HUMAN	0.0409744	Forearm	Buttock	0.0409744	6.14023	42874.1	50780.6	89449.9	155867	13095.6	97248.9	75022.1	127336	107995	147972	208110	90639.8	107482	2.43003e+06
Sperm binding protein 1a OS=Homo sapiens PE=2 SV=1	A0A1L1UHR1_HUMAN;C9JI87_HUMAN	0.0412186	Forearm	Buttock	0.0412186	4.10748	65369.8	81194.9	94040	231743	126351	23243	71741.6	237683	196480	191919	253077	102015	346012	1.52211e+06
Bcl-2-associated transcription factor 1 OS=Homo sapiens GN=BCLAF1 PE=1 SV=1	A0A1W2PQ43_HUMAN	0.0414184	Forearm	Buttock	0.0414184	12.9064	672.356	3332.64	4544.25	7411.06	1239.94	0	677.981	23957.7	5874.54	19541.7	41757.9	33349.6	82171.3	24090.2
Caspase recruitment domain-containing protein 18 OS=Homo sapiens GN=CARD18 PE=1 SV=1	G5EA35_HUMAN	0.0414441	Forearm	Buttock	0.0414441	6.93261	38206.8	15188.2	19825.1	19803.2	10223.3	50101.8	5060.21	113262	36933.6	50275.1	66071	72175.2	47728.9	711739
Arachidonate 15-lipoxygenase B OS=Homo sapiens GN=ALOX15B PE=1 SV=1	I3L1D5_HUMAN	0.0415416	Forearm	Buttock	0.0415416	27.6595	33.3008	88.9777	923.891	0	839.363	876.247	37622	1456.66	376.653	4742.34	12591.4	3902.98	1399.68	1.09253e+06
Talin-1 OS=Homo sapiens GN=TLN1 PE=2 SV=1	A0A1S5UZ07_HUMAN;Q9Y4A1_HUMAN	0.0416481	Forearm	Buttock	0.0416481	1.21325	1.42215e+07	1.3458e+07	1.36387e+07	2.22508e+07	1.56575e+07	2.44447e+07	2.9982e+07	1.94554e+07	1.77359e+07	2.0627e+07	2.34853e+07	1.87573e+07	2.04135e+07	4.16802e+07
Fibulin-1 OS=Homo sapiens GN=FBLN1 PE=1 SV=4	FBLN1_HUMAN;Q8NBH6_HUMAN;B1AHM7_HUMAN;H7C1M6_HUMAN;B1AHM6_HUMAN;B1AHM8_HUMAN	0.0418127	Forearm	Buttock	0.0418127	5.25165	520858	558491	424797	860831	129762	1.20908e+06	2.13772e+06	1.04672e+07	2.13791e+06	2.06552e+06	6.68279e+06	3.15264e+06	5.78226e+06	389424
HCG1991735, isoform CRA_a OS=Homo sapiens GN=hCG_1991735 PE=4 SV=1	A0A024RC65_HUMAN;A0A0J9YXZ5_HUMAN;B4E2M0_HUMAN;Q6P1N4_HUMAN;Q05DN7_HUMAN;A0A087WWP1_HUMAN;A0A087X225_HUMAN;B4DNP4_HUMAN;H0YKA5_HUMAN	0.0419023	Forearm	Buttock	0.0419023	1.40727	1.18426e+06	1.57842e+06	1.51032e+06	4.04016e+06	1.66133e+06	5.38262e+06	5.15909e+06	3.72365e+06	2.34904e+06	2.76719e+06	3.8196e+06	3.87693e+06	4.55246e+06	7.78306e+06
KIAA1529 protein OS=Homo sapiens GN=KIAA1529 PE=2 SV=1	B7ZMG3_HUMAN	0.0419646	Buttock	Forearm	0.0419646	312.053	82643.3	88566	95250.9	118.709	71977.4	471.145	0	0	0	0	0	94.394	0	992.049
Glutathione S-transferase kappa 1 OS=Homo sapiens GN=GSTK1 PE=1 SV=3	GSTK1_HUMAN;E9PFN5_HUMAN;B3KTA6_HUMAN	0.042192	Forearm	Buttock	0.042192	3.05363	289921	193442	216931	563279	155281	131877	238044	386996	274337	354552	538468	385276	601123	2.92151e+06
L-lactate dehydrogenase A chain OS=Homo sapiens GN=LDHA PE=1 SV=2	LDHA_HUMAN;B4DJI1_HUMAN;F5GXY2_HUMAN;F5GXH2_HUMAN;F5H5J4_HUMAN;F5GWW2_HUMAN	0.0423595	Forearm	Buttock	0.0423595	2.11947	1.51387e+06	858964	787831	3.68881e+06	2.01043e+06	2.59264e+06	1.8926e+06	2.48379e+06	1.0632e+06	1.68023e+06	2.94526e+06	3.51653e+06	4.92097e+06	1.16747e+07
KN motif and ankyrin repeat domain-containing protein 2 OS=Homo sapiens GN=KANK2 PE=1 SV=1	KANK2_HUMAN;K7ERU2_HUMAN;Q9NXX5_HUMAN;K7EIU4_HUMAN;K7ES05_HUMAN	0.0424061	Forearm	Buttock	0.0424061	1.33405	267585	220326	350536	386252	204708	487755	770807	388633	284825	329502	578110	281750	424908	1.29816e+06
Inorganic pyrophosphatase OS=Homo sapiens GN=PPA1 PE=1 SV=2	IPYR_HUMAN;Q5SQT6_HUMAN;H0YAK2_HUMAN	0.0427455	Forearm	Buttock	0.0427455	1.24629	474244	737371	864826	1.33623e+06	561690	1.16244e+06	1.36931e+06	915197	933898	1.3262e+06	1.7086e+06	882215	1.06649e+06	1.27592e+06
Collagen, type IV, alpha 2, isoform CRA_a OS=Homo sapiens GN=COL4A2 PE=3 SV=1	A0A024RDW8_HUMAN;A2A352_HUMAN	0.0428929	Forearm	Buttock	0.0428929	2.06867	627712	946638	628119	186185	326388	494140	1.75241e+06	2.59039e+06	1.13547e+06	1.0432e+06	1.81344e+06	737091	472108	2.47217e+06
Calpain 2, large [catalytic] subunit variant (Fragment) OS=Homo sapiens PE=2 SV=1	Q59EF6_HUMAN;B4E1R7_HUMAN;B4DN77_HUMAN;B3KUH9_HUMAN	0.0429296	Forearm	Buttock	0.0429296	1.46203	420450	317362	509272	135625	571949	717907	1.1549e+06	515544	750286	608801	577335	774918	749937	1.61904e+06
cDNA FLJ10435 fis, clone NT2RP1000493, highly similar to Splicing factor 3B subunit 3 OS=Homo sapiens PE=2 SV=1	B3KM77_HUMAN	0.0429392	Buttock	Forearm	0.0429392	1.43471	2.88314e+06	1.52729e+06	4.0017e+06	3.97365e+06	4.34249e+06	6.85557e+06	4.49367e+06	1.28933e+06	1.31929e+06	2.21908e+06	1.30091e+06	2.83922e+06	4.07518e+06	6.52714e+06
Complement factor D OS=Homo sapiens GN=CFD PE=1 SV=5	CFAD_HUMAN	0.0430339	Buttock	Forearm	0.0430339	1.62883	6.49993e+06	4.89925e+06	4.36715e+06	1.03665e+07	2.75075e+06	7.60499e+06	9.22412e+06	4.89053e+06	3.7081e+06	2.39823e+06	3.93138e+06	4.12938e+06	4.49016e+06	4.51697e+06
Complement component 9, isoform CRA_a OS=Homo sapiens GN=C9 PE=4 SV=1	A0A024R035_HUMAN	0.0436474	Forearm	Buttock	0.0436474	1.51866	1.5842e+06	1.10219e+06	1.16371e+06	2.281e+06	1.15646e+06	2.93851e+06	2.54007e+06	4.49922e+06	2.12728e+06	2.66465e+06	3.15501e+06	1.9439e+06	3.14339e+06	1.85395e+06
cDNA, FLJ95508, highly similar to Homo sapiens 5'-nucleotidase, ecto (CD73) (NT5E), mRNA OS=Homo sapiens PE=2 SV=1	B2RBH2_HUMAN	0.0436535	Forearm	Buttock	0.0436535	2.14759	24388.1	26101.6	30321.2	52539.9	59089.8	577.177	12858.4	49482.5	52142.6	39729.4	78364.1	82159.2	16351.6	123908
cDNA FLJ61099, highly similar to ADP-ribosylation factor 1 OS=Homo sapiens PE=2 SV=1	B4DEB9_HUMAN	0.0436595	Forearm	Buttock	0.0436595	1.50304	8383.49	7141.49	16641.3	62042.9	3825.11	42105.2	328477	79725.1	44887	37929.4	62822.6	117085	181238	180663
Amine oxidase [flavin-containing] B OS=Homo sapiens GN=MAOB PE=1 SV=3	AOFB_HUMAN	0.0441848	Forearm	Buttock	0.0441848	1.6621	129085	96868	208907	225558	241818	202139	154225	276267	211338	224559	246907	299384	220352	613113
Aldo-keto reductase family 1 member C2 OS=Homo sapiens GN=AKR1C2 PE=1 SV=3	AK1C2_HUMAN;Q59GU2_HUMAN;B4DK69_HUMAN;S4R3P0_HUMAN	0.0442369	Forearm	Buttock	0.0442369	2.11579	16035	18596.9	42606.1	269832	57194.4	84738.9	7882.69	71985.9	30965.8	100640	314412	237893	78372.7	217036
Testis tissue sperm-binding protein Li 44a OS=Homo sapiens GN=WDR77 PE=2 SV=1	A0A024R0H7_HUMAN	0.0442968	Forearm	Buttock	0.0442968	1.89151	87551.2	101310	106119	124109	37346.4	13136.8	172571	134341	150961	116954	184189	166915	171724	289536
Alpha-2-macroglobulin OS=Homo sapiens GN=A2M PE=1 SV=3	A2MG_HUMAN;F8W7L3_HUMAN;H0YFH1_HUMAN;B7Z7M2_HUMAN;Q9BQ22_HUMAN	0.0443894	Forearm	Buttock	0.0443894	1.64313	6.40058e+06	1.45431e+07	1.45896e+07	2.30158e+07	5.30963e+06	1.38318e+07	1.5378e+07	2.65789e+07	2.19711e+07	2.5266e+07	1.97593e+07	2.24165e+07	1.97496e+07	1.71822e+07
Spectrin domain with coiled-coils 1, isoform CRA_a OS=Homo sapiens GN=SPECC1 PE=4 SV=1	A0A024QYY9_HUMAN	0.0445062	Buttock	Forearm	0.0445062	7.4786	64969.8	75870.9	115050	23931.3	72042.1	98184.9	77652.3	11597.3	0	5457.17	1334.78	6724.25	8196.34	37251.7
Chymotrypsinogen B OS=Homo sapiens GN=CTRB1 PE=2 SV=2	CTRB1_HUMAN	0.0446133	Forearm	Buttock	0.0446133	5.99075	22294.1	3755.04	91655.3	211668	61506.4	512095	71096.9	997862	1.33601e+06	805898	1.14276e+06	982558	544483	25834.8
40S ribosomal protein S10 OS=Homo sapiens GN=RPS10 PE=1 SV=1	RS10_HUMAN;Q59GE4_HUMAN;S4R435_HUMAN	0.0448108	Forearm	Buttock	0.0448108	1.30452	35188.3	10283.6	29525.3	65448.6	10879.2	69821.8	444205	119451	83239.5	43737.9	99136.8	69222	235882	217297
Septin 9, isoform CRA_a OS=Homo sapiens GN=SEPT9 PE=3 SV=1	A0A024R8V0_HUMAN;A0A0S2Z5W9_HUMAN;K7EK18_HUMAN;K7EIE4_HUMAN;K7EJ51_HUMAN;K7ELJ9_HUMAN;A2VCQ5_HUMAN;K7EJZ2_HUMAN;K7EIR4_HUMAN;K7ERG1_HUMAN	0.0449829	Forearm	Buttock	0.0449829	1.95754	1.44459e+06	1.59224e+06	2.42429e+06	3.33607e+06	784968	2.71817e+06	3.9036e+06	3.1838e+06	2.37851e+06	2.84495e+06	3.73125e+06	3.28657e+06	2.37591e+06	1.39189e+07
TNS1 protein OS=Homo sapiens GN=TNS1 PE=2 SV=1	Q0VG54_HUMAN;A0A087WWW7_HUMAN;B7Z6H8_HUMAN;H0Y4U1_HUMAN;C9J8K5_HUMAN;TENS3_HUMAN	0.0451398	Forearm	Buttock	0.0451398	1.42858	623151	680712	1.00605e+06	983766	360225	716023	1.31815e+06	1.04518e+06	600053	997658	1.37145e+06	1.02752e+06	1.00322e+06	2.0808e+06
Testicular haploid expressed gene protein-like OS=Homo sapiens GN=THEGL PE=2 SV=1	THEGL_HUMAN	0.0456204	Buttock	Forearm	0.0456204	2.09569	462932	251306	460233	230338	98233.1	133590	142937	104217	10709	310707	228690	4740.36	75936	114156
Myoferlin OS=Homo sapiens GN=MYOF PE=1 SV=1	MYOF_HUMAN;H0YD14_HUMAN;B3KSL7_HUMAN	0.0456635	Buttock	Forearm	0.0456635	4.90627	2.78242e+06	4.89574e+06	1.71078e+06	893699	7.43001e+06	441743	580523	652512	380349	292285	448225	524530	546358	974308
Testicular tissue protein Li 27 OS=Homo sapiens PE=2 SV=1	A0A140VJF3_HUMAN	0.0462961	Forearm	Buttock	0.0462961	1.68884	46305.6	42190.4	61258.3	142778	69005.4	104848	166504	101010	97906	59877.1	246723	100522	75444.9	387368
Coagulation factor IX (Fragment) OS=Homo sapiens PE=4 SV=1	Q4EW64_HUMAN	0.0466572	Buttock	Forearm	0.0466572	1.90905	666237	187145	272688	1.20377e+06	482380	319240	842535	453774	102123	158656	230277	436845	403423	296559
Single-stranded DNA-binding protein, mitochondrial (Fragment) OS=Homo sapiens GN=SSBP1 PE=1 SV=1	A0A0G2JLD8_HUMAN	0.0466811	Forearm	Buttock	0.0466811	3.66489	1818.64	49460.4	34384.8	28499.4	13890.8	30926.5	32670.5	32458.9	88275.5	78381.4	139685	57296	10547.1	295736
Glycogen phosphorylase, brain form OS=Homo sapiens GN=PYGB PE=1 SV=5	PYGB_HUMAN;B4DSD8_HUMAN;H0Y4Z6_HUMAN;Q8TDG6_HUMAN	0.0467179	Forearm	Buttock	0.0467179	2.86977	11909.3	295.467	2.45553	71505.5	555.975	39913.4	153335	268832	40364.9	13846.2	152355	128991	163177	28843.3
Hemoglobin beta subunit variant (Fragment) OS=Homo sapiens GN=HBB PE=2 SV=1	Q9UK54_HUMAN	0.0467208	Buttock	Forearm	0.0467208	1.76385	424447	881087	828143	1.39193e+06	1.43649e+06	490634	665958	183806	121783	323055	379911	1.35939e+06	964014	136980
Glyoxylate reductase/hydroxypyruvate reductase OS=Homo sapiens GN=GRHPR PE=1 SV=1	GRHPR_HUMAN;Q5M7Z5_HUMAN	0.0472308	Forearm	Buttock	0.0472308	1.52243	342956	331599	422948	1.35908e+06	379676	898505	1.56854e+06	1.26979e+06	755412	793792	909435	1.16026e+06	1.00483e+06	2.18039e+06
Granulins OS=Homo sapiens GN=GRN PE=1 SV=2	GRN_HUMAN;K7EKL3_HUMAN;K7EMR1_HUMAN	0.047499	Forearm	Buttock	0.047499	6.64153	6883.29	18162.9	77486.6	592593	17787.3	148233	2.50586e+06	4.11406e+06	2.41826e+06	3.08941e+06	5.90075e+06	3.65565e+06	3.1239e+06	60058.8
Uncharacterized protein (Fragment) OS=Homo sapiens PE=1 SV=1	A0A087WTZ4_HUMAN	0.0475954	Buttock	Forearm	0.0475954	2.30795	668867	350061	330566	485206	542636	561691	1.04371e+06	330732	65835.9	174902	378881	437619	303770	33918.1
Charged multivesicular body protein 1b OS=Homo sapiens GN=CHMP1B PE=1 SV=1	CHM1B_HUMAN	0.0481228	Buttock	Forearm	0.0481228	1.30087	3.40355e+06	4.20797e+06	5.66448e+06	2.00701e+06	8.10185e+06	1.05189e+07	1.37124e+07	1.2517e+06	4.03177e+06	5.73785e+06	1.13605e+06	3.15023e+06	7.98482e+06	1.33109e+07
Phosphoglucomutase-1 OS=Homo sapiens GN=PGM1 PE=1 SV=3	PGM1_HUMAN	0.0482142	Forearm	Buttock	0.0482142	2.26852	9341.52	6081.31	5355.82	43794.2	12133.8	21864.4	59787.3	25197.7	9862.14	11218.6	27752.5	17638.7	29421.3	238147
Protein kinase cAMP-dependent regulatory type II alpha isoform 2 OS=Homo sapiens GN=PRKAR2A PE=2 SV=1	A0A024R2W3_HUMAN;H7C330_HUMAN;H7C1L0_HUMAN;KAP3_HUMAN	0.0483948	Forearm	Buttock	0.0483948	1.67887	292568	357331	442844	469128	413958	840783	338959	620093	534924	655104	1.04834e+06	532204	567045	1.34008e+06
GDP-mannose pyrophosphorylase A, isoform CRA_a OS=Homo sapiens GN=GMPPA PE=4 SV=1	A0A024R482_HUMAN	0.0489579	Forearm	Buttock	0.0489579	7.66942	3310.85	0	4333.57	1097.63	13649.2	0	3398.01	19743	5349.83	11209.8	10971.9	9580.64	34643.9	106289
Apolipoprotein A-I, isoform CRA_a OS=Homo sapiens GN=APOA1 PE=3 SV=1	A0A024R3E3_HUMAN;F8W696_HUMAN;Q9Y355_HUMAN;Q8TDB0_HUMAN	0.0490015	Forearm	Buttock	0.0490015	1.83596	1.28467e+07	4.7973e+07	3.50112e+07	1.19439e+08	1.55401e+07	4.33718e+07	5.34491e+07	6.62204e+07	7.05983e+07	1.11774e+08	6.24834e+07	6.69687e+07	5.2067e+07	1.71407e+08
NADH dehydrogenase [ubiquinone] flavoprotein 2, mitochondrial OS=Homo sapiens GN=NDUFV2 PE=1 SV=2	NDUV2_HUMAN	0.0490368	Forearm	Buttock	0.0490368	2.28344	199041	243708	307351	216782	174515	378238	162164	468556	324349	242666	563360	421106	434287	1.38596e+06
Eukaryotic translation initiation factor 3 subunit F OS=Homo sapiens GN=EIF3F PE=1 SV=1	A0A1W2PP79_HUMAN	0.049505	Forearm	Buttock	0.049505	4.31771	0	2534.29	22418.9	54336.2	0	5539.46	102981	89865.3	88738.1	87189.3	135497	131935	88788	188897
SFRS protein kinase 1, isoform CRA_e OS=Homo sapiens GN=SRPK1 PE=4 SV=1	A0A024RCU9_HUMAN	0.0496528	Forearm	Buttock	0.0496528	11.8197	5108.27	22425.4	18618.6	45110.6	55855.3	118116	45304.5	179540	2225.59	414174	485268	1.132e+06	232729	1.22454e+06
Bloom syndrome protein OS=Homo sapiens GN=BLM PE=1 SV=1	BLM_HUMAN	0.0497306	Buttock	Forearm	0.0497306	2.14716	107695	103757	177278	192803	55805.3	289524	236382	40894.8	152708	87231.3	48112.5	59315.4	36518.8	116978
Pyridine nucleotide-disulfide oxidoreductase domain-containing protein 2 OS=Homo sapiens GN=PYROXD2 PE=1 SV=2	PYRD2_HUMAN	0.0497767	Forearm	Buttock	0.0497767	3.34516	15599.1	16247.9	12161.4	124962	6757.28	1045.2	23630.8	60315.3	34332.6	42574	77257.7	13471.5	122033	320396
Mannose receptor OS=Homo sapiens PE=2 SV=1	Q0Z8D6_HUMAN;B4DLK9_HUMAN	0.0497832	Forearm	Buttock	0.0497832	1.73659	134430	58364.2	50592	431266	80210.2	71576.2	165430	252387	168964	112436	185030	224299	439297	340061
cAMP-dependent protein kinase type I-alpha regulatory subunit OS=Homo sapiens GN=PRKAR1A PE=1 SV=1	KAP0_HUMAN;A6YCE1_HUMAN;K7EM13_HUMAN	0.0500752	Forearm	Buttock	0.0500752	1.37516	100317	140784	170255	211263	123296	260868	276401	267562	136603	221861	324872	185621	235714	392350
Glucosamine-6-phosphate isomerase 1 OS=Homo sapiens GN=GNPDA1 PE=1 SV=1	GNPI1_HUMAN;B3KMV2_HUMAN;D6R9P4_HUMAN;D6R917_HUMAN;GNPI2_HUMAN	0.0502614	Forearm	Buttock	0.0502614	1.95097	78233	69454.8	51971.1	210743	98672.1	87223.5	106532	105326	83636.6	121680	163589	214349	131643	550978
Eukaryotic translation initiation factor 2 subunit 3 OS=Homo sapiens GN=EIF2S3 PE=1 SV=3	IF2G_HUMAN;H7BZU1_HUMAN;IF2GL_HUMAN	0.0503873	Forearm	Buttock	0.0503873	1.42494	232162	212559	179677	435453	194469	122744	190963	355717	210808	195230	404518	394818	360532	312727
cDNA FLJ30070 fis, clone ASTRO2000046, highly similar to CD166 ANTIGEN OS=Homo sapiens PE=2 SV=1	B3KNN9_HUMAN	0.0505668	Forearm	Buttock	0.0505668	4.22971	50190.2	22406.8	33470.9	34937	21097	77846.5	46624.3	78768.6	48174.4	57614	120278	71757.8	47745.1	787781
Alpha-2-HS-glycoprotein OS=Homo sapiens GN=AHSG PE=1 SV=1	FETUA_HUMAN	0.0507473	Forearm	Buttock	0.0507473	1.54372	1.31717e+06	5.58525e+06	4.20004e+06	5.93898e+06	701981	2.92539e+06	987292	7.17169e+06	5.92383e+06	6.04759e+06	6.83706e+06	2.54723e+06	2.92728e+06	1.97628e+06
Hormone-sensitive lipase OS=Homo sapiens GN=LIPE PE=1 SV=4	LIPS_HUMAN;M0QY29_HUMAN;M0QXB1_HUMAN	0.0509937	Buttock	Forearm	0.0509937	3.18993	37671.7	142048	123505	152109	137887	90197.4	9526.75	29151.7	16086	8252.36	36582.8	15348.3	95784.8	16023.3
Rab GTPase-binding effector protein 1 OS=Homo sapiens GN=RABEP1 PE=1 SV=2	RABE1_HUMAN	0.0513047	Buttock	Forearm	0.0513047	1.54114	2.0716e+06	2.38199e+06	2.74048e+06	1.74102e+06	2.47365e+06	1.06201e+07	5.75129e+06	679954	2.78347e+06	2.57806e+06	668748	998343	3.64885e+06	6.66832e+06
Apolipoprotein A-II OS=Homo sapiens GN=APOA2 PE=1 SV=1	APOA2_HUMAN;V9GYG9_HUMAN;V9GYC1_HUMAN;V9GYE3_HUMAN	0.0514126	Forearm	Buttock	0.0514126	2.03863	860767	4.59981e+06	6.48018e+06	4.12966e+06	466503	2.79405e+06	2.98753e+06	6.38131e+06	4.23586e+06	1.3832e+07	6.27838e+06	6.30724e+06	3.31127e+06	5.15304e+06
Cathepsin L2, isoform CRA_a OS=Homo sapiens GN=CTSL2 PE=3 SV=1	A0A024R141_HUMAN	0.0516172	Forearm	Buttock	0.0516172	1.99264	1.22798e+06	1.5448e+06	1.62384e+06	2.09136e+06	3.52586e+06	4.6182e+06	3.79088e+06	3.91688e+06	5.90769e+06	4.4582e+06	5.3965e+06	2.42287e+06	3.05841e+06	1.15497e+07
14-3-3 protein epsilon OS=Homo sapiens GN=YWHAE PE=1 SV=1	1433E_HUMAN;B7ZA86_HUMAN;K7EM20_HUMAN;B4DJB0_HUMAN;B4DJF2_HUMAN;B3KT37_HUMAN	0.0517302	Forearm	Buttock	0.0517302	1.68835	388471	440296	422192	1.92558e+06	1.17476e+06	668373	1.87268e+06	1.07074e+06	869645	799023	1.19506e+06	1.12342e+06	1.48768e+06	5.09112e+06
Adenylyl cyclase-associated protein OS=Homo sapiens PE=2 SV=1	B2RDY9_HUMAN;B4DI38_HUMAN;CAP1_HUMAN;B4DNA3_HUMAN;B4DNY3_HUMAN;Q5T0R1_HUMAN;Q5T0R2_HUMAN;Q5T0S3_HUMAN;Q5T0R8_HUMAN	0.0520203	Forearm	Buttock	0.0520203	1.45171	1.06328e+06	395104	646482	2.36218e+06	533814	1.15071e+06	3.33648e+06	2.05596e+06	821411	1.30229e+06	2.5349e+06	2.30319e+06	2.73599e+06	2.02012e+06
Unconventional myosin-VIIb OS=Homo sapiens GN=MYO7B PE=1 SV=2	MYO7B_HUMAN	0.0521134	Buttock	Forearm	0.0521134	252.585	464193	285665	455652	0	380127	3217.63	71673.7	1615.63	1069.78	0	601.688	3287.03	0	0
Immunoglobulin heavy variable 3-74 OS=Homo sapiens GN=IGHV3-74 PE=3 SV=1	HV374_HUMAN;A0A075B7E8_HUMAN;A0N5T0_HUMAN	0.05251	Forearm	Buttock	0.05251	1.50609	21130.4	42967	29761.1	109980	18472.7	86662.3	44797	84226.9	83700.8	51078.7	102078	74004	65686.7	72036.1
RAB5B, member RAS oncogene family, isoform CRA_a OS=Homo sapiens GN=RAB5B PE=4 SV=1	A0A024RB09_HUMAN;Q6FI54_HUMAN	0.0528754	Forearm	Buttock	0.0528754	4.09821	11425.4	17490.9	28420.1	73942.3	354.439	50369.9	36946.1	69371.9	67848.6	86361.8	90835.8	105926	40866.8	436090
Plexin domain-containing protein 2 OS=Homo sapiens GN=PLXDC2 PE=1 SV=1	PXDC2_HUMAN	0.0530142	Forearm	Buttock	0.0530142	4.47355	700.175	809.397	0	23254.1	8871.78	3315.97	3932.2	67742.9	13982.7	11088.3	37252.4	10283.1	19185.1	23360.5
Tubulin beta chain OS=Homo sapiens GN=TUBB PE=2 SV=1	Q5SU16_HUMAN;Q5JP53_HUMAN;B7ZAF0_HUMAN;Q6LC01_HUMAN;B4DY90_HUMAN;Q5ST81_HUMAN;B7ZAK1_HUMAN;Q9BUU9_HUMAN;B4DMU8_HUMAN;B4DQN9_HUMAN;B4E052_HUMAN;B4DXZ5_HUMAN;Q96B85_HUMAN;B4DMJ5_HUMAN;Q1KSF8_HUMAN;TBB8L_HUMAN;A4UCT2_HUMAN;Q6P602_HUMAN;TBB1_HUMAN;G3V2A3_HUMAN;I0CMK4_HUMAN;A4UCU2_HUMAN	0.0530724	Forearm	Buttock	0.0530724	1.52694	3.1134e+06	3.58129e+06	3.34301e+06	5.61466e+06	1.39589e+06	5.91206e+06	7.22465e+06	6.01734e+06	5.81777e+06	5.17298e+06	8.54704e+06	7.49391e+06	5.38903e+06	7.65249e+06
NADH dehydrogenase [ubiquinone] 1 beta subcomplex subunit 9 OS=Homo sapiens GN=NDUFB9 PE=1 SV=1	E9PF49_HUMAN	0.0531293	Buttock	Forearm	0.0531293	2.28729	1.07355e+06	2.95211e+06	2.13273e+06	4.1746e+06	882416	4.96685e+06	2.41217e+06	1.45743e+06	429017	1.02223e+06	1.21563e+06	1.21128e+06	1.77681e+06	1.01705e+06
Codes for truncated alpha mRNA of alpha heavy chain disease patient LTE (Fragment) OS=Homo sapiens PE=2 SV=1	A0NA61_HUMAN	0.0531295	Buttock	Forearm	0.0531295	848.757	22754.8	681034	147940	1021.51	27640.7	0	945.75	37.6469	0	0	3.02647	0.14677	982.668	14.8983
Radixin OS=Homo sapiens GN=RDX PE=1 SV=1	RADI_HUMAN;B7Z2S7_HUMAN;E9PKN5_HUMAN	0.0532305	Forearm	Buttock	0.0532305	5.15737	16769.6	6428.14	7034.98	5472.16	3438.44	564.897	1087.1	16382.7	7772.49	19034.1	26571.8	8060.72	3639.31	128935
Spectrin beta chain, non-erythrocytic 2 (Fragment) OS=Homo sapiens GN=SPTBN2 PE=1 SV=1	E9PJZ2_HUMAN	0.0536134	Buttock	Forearm	0.0536134	11.9408	163400	74451.3	51503.9	27667.6	306866	9039.87	11825.6	7939.59	1467.45	206.544	2302.44	0	1451.5	40628.3
Heterogeneous nuclear ribonucleoprotein M (Fragment) OS=Homo sapiens GN=HNRNPM PE=1 SV=1	M0QY96_HUMAN	0.0538434	Buttock	Forearm	0.0538434	1.40239	9.13483e+06	4.25604e+06	4.08772e+06	7.32492e+06	8.6716e+06	8.48116e+06	7.29329e+06	3.59796e+06	4.12065e+06	3.63135e+06	4.46123e+06	5.2959e+06	5.21352e+06	8.7978e+06
Histone H2B type F-S OS=Homo sapiens GN=H2BFS PE=1 SV=2	H2BFS_HUMAN;H2B1B_HUMAN;H2B1L_HUMAN;Q0D2M2_HUMAN;H2B3B_HUMAN;L0R4T3_HUMAN;H2B2C_HUMAN	0.0539197	Forearm	Buttock	0.0539197	2.15422	3.03084e+06	3.28513e+06	7.20709e+06	1.15892e+07	370621	2.95814e+06	1.02745e+07	6.3755e+06	1.00405e+07	1.12833e+07	8.72285e+06	9.78154e+06	5.33577e+06	3.18624e+07
Cytoplasmic dynein 1 light intermediate chain 1 OS=Homo sapiens GN=DYNC1LI1 PE=1 SV=3	DC1L1_HUMAN	0.0541722	Forearm	Buttock	0.0541722	2.68912	9764.27	6360.82	3878.94	33027.2	15505.4	1084.15	28594.6	17092.5	9385.69	12826.2	40841.5	11231.9	15308.6	157427
Guanine nucleotide-binding protein subunit beta-4 OS=Homo sapiens GN=GNB4 PE=1 SV=3	GBB4_HUMAN;A8K3F6_HUMAN;B4DLV5_HUMAN;H7C5J5_HUMAN	0.0543714	Forearm	Buttock	0.0543714	1.35423	94067.9	59100.6	87099.2	93366.9	77228.6	130082	203335	153919	128355	135842	123596	174311	154311	137591
von Willebrand factor OS=Homo sapiens GN=VWF PE=1 SV=4	VWF_HUMAN;B4DMS3_HUMAN;A8K7V7_HUMAN;H2DLA2_HUMAN	0.0547495	Forearm	Buttock	0.0547495	1.66957	1.61196e+06	1.165e+06	1.49072e+06	3.87492e+06	2.73153e+06	822158	2.16381e+06	3.65021e+06	2.68842e+06	1.70369e+06	4.12149e+06	5.22469e+06	4.02482e+06	1.72707e+06
Alpha-mannosidase OS=Homo sapiens GN=MAN2A2 PE=1 SV=1	A0A0C4DGL1_HUMAN	0.0548089	Forearm	Buttock	0.0548089	1.87493	2170.96	4602.05	12005.6	7322.62	14397.7	458.315	37451.6	8497.88	8066.42	14257.2	16526.2	16223.8	12909.4	70529.9
Keratin, type I cytoskeletal 10 OS=Homo sapiens GN=KRT10 PE=1 SV=6	K1C10_HUMAN;K1C24_HUMAN;K1C25_HUMAN	0.0548176	Forearm	Buttock	0.0548176	1.53987	3.19026e+07	9.72823e+06	1.24595e+07	5.2528e+06	5.36131e+06	1.16722e+07	6.14753e+07	5.27503e+07	3.08747e+07	8.04448e+06	1.00944e+07	1.82934e+07	1.56864e+07	7.65304e+07
Target of Myb protein 1 OS=Homo sapiens GN=TOM1 PE=1 SV=2	TOM1_HUMAN	0.0549062	Buttock	Forearm	0.0549062	6.38498	2.81947e+06	3.43138e+06	1.86898e+06	1.15229e+06	2.53597e+06	116271	221518	145047	120825	122570	265755	191130	153328	903603
26S proteasome non-ATPase regulatory subunit 5 OS=Homo sapiens GN=PSMD5 PE=1 SV=1	F2Z3J2_HUMAN	0.054949	Forearm	Buttock	0.054949	3.11054	2711.55	0	2483.88	8128.94	0	7509.55	40258.2	20434.8	14003.3	20819	20345.1	17873.5	34813.5	61740.2
Transcription factor BTF3 homolog 4 OS=Homo sapiens GN=BTF3L4 PE=1 SV=1	BT3L4_HUMAN	0.0550824	Forearm	Buttock	0.0550824	2.69564	3384.39	24687	62730	113225	6505.43	35122.6	46609.9	93955	105820	119498	227810	143498	18245.1	79013.6
40S ribosomal protein S23 OS=Homo sapiens GN=RPS23 PE=1 SV=1	D6RD47_HUMAN	0.0552179	Buttock	Forearm	0.0552179	1.49808	354749	366551	285194	267904	459231	698289	466476	147669	29560.5	90885.7	136140	226541	252717	1.05123e+06
Hydroxysteroid dehydrogenase-like protein 2 OS=Homo sapiens GN=HSDL2 PE=1 SV=1	HSDL2_HUMAN;B4DWC7_HUMAN	0.0552857	Forearm	Buttock	0.0552857	1.44505	582029	542380	629037	1.67783e+06	391512	280387	2.75896e+06	1.6141e+06	1.459e+06	1.13643e+06	1.49181e+06	817380	1.5672e+06	1.83019e+06
Poly [ADP-ribose] polymerase OS=Homo sapiens GN=PARP1 PE=4 SV=1	A0A024R3T8_HUMAN	0.0553039	Forearm	Buttock	0.0553039	1.56972	688232	592519	691135	806699	754076	546482	766841	844442	635323	820553	1.16752e+06	906225	686397	2.54637e+06
Actin-related protein 2/3 complex subunit 5 OS=Homo sapiens PE=2 SV=1	B3KPC7_HUMAN	0.055312	Forearm	Buttock	0.055312	1.62986	135643	113255	114554	345664	135397	58805.5	228067	190228	153645	131014	241534	338389	216005	573180
Palmitoyl-protein thioesterase 1 OS=Homo sapiens GN=PPT1 PE=1 SV=1	A0A286YFF7_HUMAN	0.0554499	Forearm	Buttock	0.0554499	2.1863	7533.64	58930	63571	27546.1	39750.1	21721.7	15872.6	33495.7	65421.6	92535.4	60495.4	44494.6	27473.4	189701
CD163 antigen, isoform CRA_a OS=Homo sapiens GN=CD163 PE=4 SV=1	D3DUU0_HUMAN	0.0556272	Forearm	Buttock	0.0556272	1.548	300487	292081	388381	728637	488865	535942	883322	412426	419670	294845	848295	684684	783105	2.1572e+06
Serine/threonine-protein phosphatase PP1-beta catalytic subunit OS=Homo sapiens GN=PPP1CB PE=1 SV=3	PP1B_HUMAN;C9J9S3_HUMAN	0.0560108	Forearm	Buttock	0.0560108	3.00835	40491.4	26466.8	36646.4	106925	65628	26154.9	59379.5	80581.6	35330.2	41565.8	118078	136500	46368.5	629670
E3 ubiquitin-protein ligase Itchy homolog OS=Homo sapiens GN=ITCH PE=1 SV=2	ITCH_HUMAN	0.0560649	Buttock	Forearm	0.0560649	3.21783	2.39491e+07	6.87035e+06	6.87984e+06	8.61808e+06	2.0532e+06	1.46241e+07	2.32065e+07	1.97094e+06	5.12048e+06	1.56167e+06	2.41782e+06	6.53731e+06	3.24629e+06	5.93405e+06
Cleavage stimulation factor subunit 1 OS=Homo sapiens GN=CSTF1 PE=1 SV=1	CSTF1_HUMAN	0.056072	Forearm	Buttock	0.056072	1.94788	381337	315480	399684	403889	850521	83659.6	111686	723230	772331	312229	885120	700403	371943	1.19454e+06
Fatty acid-binding protein, brain OS=Homo sapiens GN=FABP7 PE=1 SV=3	FABP7_HUMAN	0.0560862	Buttock	Forearm	0.0560862	1.14283	415108	246267	232172	693157	304459	255644	333657	33809.1	70214.7	15393.4	92798.2	141629	47140.7	1.76948e+06
MHC class I antigen (Fragment) OS=Homo sapiens GN=HLA-A PE=3 SV=1	E0WN90_HUMAN;1A01_HUMAN;1A23_HUMAN;A0A060VCY5_HUMAN;A0A0A7C5E9_HUMAN;A0A0D6E067_HUMAN;F6IQV8_HUMAN;1A80_HUMAN;1C17_HUMAN;A0A060VCP5_HUMAN;A0A0A7C5M0_HUMAN	0.0561535	Forearm	Buttock	0.0561535	1.80953	85.2557	14899	22585.5	467223	37394.5	34974.6	281408	2971.63	15313.3	44481.4	836874	88810.5	93682.2	471478
Ubiquitinyl hydrolase 1 OS=Homo sapiens PE=2 SV=1	A0A140VJZ1_HUMAN	0.0562463	Forearm	Buttock	0.0562463	1.4302	852993	834495	882054	1.53833e+06	805682	3.70463e+06	2.54211e+06	1.97249e+06	1.25351e+06	2.04393e+06	2.37483e+06	2.03888e+06	1.95904e+06	4.3188e+06
Peptidyl-prolyl cis-trans isomerase B OS=Homo sapiens GN=PPIB PE=1 SV=2	PPIB_HUMAN	0.0563918	Forearm	Buttock	0.0563918	1.14586	1.11425e+06	770405	1.01924e+06	1.44599e+06	1.47926e+06	1.46066e+06	1.27563e+06	1.34648e+06	961010	1.36017e+06	1.98263e+06	1.37636e+06	1.56409e+06	1.2241e+06
Carbonic anhydrase 2 OS=Homo sapiens GN=CA2 PE=1 SV=2	CAH2_HUMAN;A0A0K0K1L1_HUMAN;E5RID5_HUMAN	0.0566559	Forearm	Buttock	0.0566559	2.44174	204854	335965	317251	861791	404786	177060	468073	629807	356704	2.1909e+06	438451	1.00445e+06	1.25168e+06	891079
Mutant hemoglobin beta chain (Fragment) OS=Homo sapiens GN=HBB PE=3 SV=1	Q9BWU5_HUMAN	0.0567976	Buttock	Forearm	0.0567976	15.5506	137641	556900	76556.3	33318.4	400664	13099.8	2612.6	3944.07	2941.47	33989.1	0	25741.7	9937.42	1950.91
Prohibitin-2 OS=Homo sapiens GN=PHB2 PE=1 SV=2	PHB2_HUMAN;B4DW05_HUMAN;F5GWA7_HUMAN;F5H0C5_HUMAN;Q9BXV3_HUMAN	0.0568314	Forearm	Buttock	0.0568314	2.07607	621839	324855	469955	776921	514231	578167	1.20159e+06	711241	504833	475115	683996	1.08041e+06	1.10073e+06	4.76014e+06
Elastin OS=Homo sapiens GN=ELN PE=1 SV=3	ELN_HUMAN;B4E3S4_HUMAN;E7EP82_HUMAN	0.0570148	Forearm	Buttock	0.0570148	2.40935	99838	53166.7	27290	26159.3	74215.6	203051	44504.8	67651.6	75294.2	325100	131264	223500	397015	52854.9
Immunoglobulin J chain (Fragment) OS=Homo sapiens GN=JCHAIN PE=1 SV=8	D6RD17_HUMAN;D6RHJ6_HUMAN;C9JA05_HUMAN	0.0571032	Forearm	Buttock	0.0571032	1.37598	442066	4.23818e+06	3.65702e+06	1.20758e+06	1.2232e+06	2.0902e+06	760339	1.09494e+06	4.59686e+06	4.75903e+06	2.721e+06	2.82449e+06	1.35541e+06	1.38713e+06
cDNA FLJ77570, highly similar to Homo sapiens pleckstrin homology domain containing, family C (with FERM domain) member 1 (PLEKHC1), mRNA OS=Homo sapiens PE=2 SV=1	A8K6S3_HUMAN;FERM2_HUMAN	0.0571425	Forearm	Buttock	0.0571425	1.65279	223206	300990	405304	352687	200527	154522	259474	352069	366912	281294	497813	312229	370929	953621
Alpha-1-acid glycoprotein 2 OS=Homo sapiens GN=ORM2 PE=1 SV=2	A1AG2_HUMAN	0.0573229	Forearm	Buttock	0.0573229	2.45338	48437.1	922684	352992	889416	46435.4	1.05603e+06	595733	554282	873994	1.19188e+06	1.97427e+06	439841	433290	4.12939e+06
Neural cell adhesion molecule L1 OS=Homo sapiens GN=L1CAM PE=1 SV=2	L1CAM_HUMAN	0.0586992	Forearm	Buttock	0.0586992	1.81252	47237.5	49824.4	97253	326839	22785.8	193464	162091	237445	230421	261007	133524	214041	317604	236309
Uncharacterized protein DKFZp686K18196 (Fragment) OS=Homo sapiens GN=DKFZp686K18196 PE=2 SV=1	Q6N092_HUMAN;Q96DK0_HUMAN	0.0588285	Forearm	Buttock	0.0588285	1.14801	159.385	2140.21	875.882	25.5817	3539.45	542.25	199998	313.378	1100.29	11189.3	96.4728	36802.4	1618.02	186839
ADP/ATP translocase 2 OS=Homo sapiens GN=SLC25A5 PE=1 SV=7	ADT2_HUMAN;ADT3_HUMAN;A0A0S2Z359_HUMAN;O75961_HUMAN	0.0588845	Forearm	Buttock	0.0588845	1.73987	227346	85454.2	170311	122883	88002.8	316062	390399	227476	151296	147025	208695	466683	433031	802405
Copine III, isoform CRA_a OS=Homo sapiens GN=CPNE3 PE=4 SV=1	A0A024R994_HUMAN;A0A087WXR6_HUMAN;A0A087WUS8_HUMAN;CPNE2_HUMAN;H0YB26_HUMAN	0.0589762	Forearm	Buttock	0.0589762	1.24511	319935	157692	271977	520442	326995	598256	549170	479985	288513	358446	624254	614009	466006	585945
cDNA FLJ37051 fis, clone BRACE2013624 OS=Homo sapiens PE=1 SV=1	Q8N9J2_HUMAN	0.0590164	Forearm	Buttock	0.0590164	1.69097	0	0	2677.95	38651.2	0	23251.2	121538	28841.7	9368.73	18558.1	20147.1	49732.1	36461	151611
cDNA FLJ38670 fis, clone HSYRA2000190, highly similar to Voltage-dependent anion-selective channel protein 1 OS=Homo sapiens PE=2 SV=1	B3KTS5_HUMAN;B4DEI3_HUMAN	0.059174	Forearm	Buttock	0.059174	2.0962	1.66476e+06	385146	710919	99393.5	36128.5	2.31701e+06	1.4661e+06	2.23858e+06	751316	409208	762689	799821	4.8609e+06	4.17892e+06
Ezrin OS=Homo sapiens GN=EZR PE=1 SV=4	EZRI_HUMAN;E7EQR4_HUMAN;B7Z5V2_HUMAN;B7Z437_HUMAN;B7Z9R6_HUMAN;E9PNV3_HUMAN;E9PNP4_HUMAN	0.0599305	Buttock	Forearm	0.0599305	1.6584	298017	699947	550928	635874	157975	573330	435862	196010	217159	321101	297706	185386	208342	595476
Coiled-coil domain-containing protein 154 OS=Homo sapiens GN=CCDC154 PE=2 SV=4	CC154_HUMAN	0.0599414	Buttock	Forearm	0.0599414	2.43415	52070	136396	176485	106316	61529.7	159666	81978.9	16698.2	1578.89	25682.7	28528.9	54599	121273	69796.5
Splicing factor, arginine/serine-rich, 46kD, isoform CRA_a OS=Homo sapiens GN=SRP46 PE=4 SV=1	A0A024R3A8_HUMAN	0.0606106	Forearm	Buttock	0.0606106	2.0888	20993	12827.4	29575	62636.6	65808.2	71760.7	95808.3	29849.2	125662	102501	128252	62671.7	55935.3	245864
10 kDa heat shock protein, mitochondrial OS=Homo sapiens GN=HSPE1 PE=1 SV=2	CH10_HUMAN;A0A024R3X7_HUMAN;Q9UNM1_HUMAN;B8ZZ54_HUMAN;B8ZZL8_HUMAN;S4R3N1_HUMAN	0.0607236	Forearm	Buttock	0.0607236	1.66184	1.03365e+06	1.36322e+06	1.27695e+06	1.10227e+06	687256	2.78863e+06	1.85291e+06	1.94625e+06	1.7914e+06	1.54272e+06	2.93262e+06	1.77339e+06	1.60886e+06	5.19745e+06
S-formylglutathione hydrolase OS=Homo sapiens GN=ESD PE=2 SV=1	A0A140VJJ2_HUMAN;H7BZT7_HUMAN	0.060735	Forearm	Buttock	0.060735	1.28094	189568	131048	148168	332848	136227	158959	509353	287090	117698	164315	414529	217207	348013	508553
Serine-threonine kinase receptor-associated protein OS=Homo sapiens GN=STRAP PE=1 SV=1	STRAP_HUMAN;B0AZV0_HUMAN;H0YH33_HUMAN	0.0610569	Forearm	Buttock	0.0610569	2.17141	19887	61699.1	26612.4	144929	32677.2	166056	93282.2	80184.3	65186.2	89720.9	234363	106440	78841.5	528995
Eukaryotic initiation factor 4A-I OS=Homo sapiens GN=EIF4A1 PE=1 SV=1	IF4A1_HUMAN;A8K088_HUMAN;J3KT12_HUMAN;J3QS69_HUMAN;B4DNH2_HUMAN;J3KSZ0_HUMAN;J3KTB5_HUMAN;IF4A2_HUMAN;J3QL43_HUMAN;B4E047_HUMAN;B4DJX6_HUMAN;B4DKP9_HUMAN;B4E102_HUMAN;J3QL52_HUMAN;Q96B07_HUMAN;E7EMV8_HUMAN	0.0611101	Forearm	Buttock	0.0611101	2.40411	195776	115902	121351	442330	216465	163782	240862	239685	137127	203222	570306	424572	201709	1.82106e+06
Proteasome subunit beta type-8 OS=Homo sapiens GN=PSMB8 PE=1 SV=1	A0A140T998_HUMAN	0.0612018	Forearm	Buttock	0.0612018	2.50135	24527.9	9012.78	19550.1	92925.6	20658.8	62765.3	29794.9	51169	23242.8	39271.4	42605.3	61160.4	111112	319877
Annexin OS=Homo sapiens GN=ANXA11 PE=2 SV=1	Q5T0G8_HUMAN;B4DPJ2_HUMAN;H0Y6E1_HUMAN	0.0614524	Forearm	Buttock	0.0614524	1.30919	567127	391592	489738	1.37661e+06	264765	1.93626e+06	1.35778e+06	1.3069e+06	804932	894044	1.3175e+06	925703	1.44071e+06	1.6679e+06
RNA transcription, translation and transport factor protein OS=Homo sapiens GN=RTRAF PE=1 SV=1	RTRAF_HUMAN;G3V4C6_HUMAN	0.0616718	Forearm	Buttock	0.0616718	1.55126	134406	365287	222365	403924	190537	495769	317629	269221	396716	329382	605108	401081	326482	976064
Cofilin-1 OS=Homo sapiens GN=CFL1 PE=1 SV=3	COF1_HUMAN	0.0618305	Forearm	Buttock	0.0618305	1.16549	891406	1.06625e+06	1.15623e+06	2.19748e+06	751235	849108	879031	1.34691e+06	1.05309e+06	1.14144e+06	2.17981e+06	1.24521e+06	1.05033e+06	1.06324e+06
Histone deacetylase 1 OS=Homo sapiens GN=HDAC1 PE=1 SV=1	HDAC1_HUMAN	0.0622611	Forearm	Buttock	0.0622611	41.2353	19173.7	8594.78	6828.17	34650.9	4143.79	3574.83	24774.9	48171.4	28048.9	13230.5	42552	4186.3	71495.2	3.98763e+06
Succinyl-CoA:3-ketoacid-coenzyme A transferase OS=Homo sapiens GN=OXCT1 PE=3 SV=1	A0A024R040_HUMAN;A1E286_HUMAN	0.0625441	Forearm	Buttock	0.0625441	1.83891	53930.5	173559	144803	167592	82511.3	156251	208977	151529	126953	147081	234210	207771	202044	746559
Transmembrane protein 132D OS=Homo sapiens GN=TMEM132D PE=1 SV=1	T132D_HUMAN	0.0629444	Forearm	Buttock	0.0629444	2.2498	101695	63410.8	161317	17478.2	1585.29	285054	75928.1	116177	359311	182046	185767	154738	210273	381100
Lysosomal-associated membrane protein 1, isoform CRA_a OS=Homo sapiens GN=LAMP1 PE=3 SV=1	A0A024RDY3_HUMAN;Q59FZ0_HUMAN	0.0629542	Forearm	Buttock	0.0629542	1.48467	20286.7	16039	15015.7	98328.5	22549.2	91334.9	83180.7	39690.6	42946.9	33240.5	58130.4	54132.5	79897.8	206748
Proteasome subunit alpha type (Fragment) OS=Homo sapiens GN=PSMA7 PE=2 SV=1	Q05DH1_HUMAN;H0UI83_HUMAN;H0Y586_HUMAN;F5GY34_HUMAN	0.0630337	Buttock	Forearm	0.0630337	6.93761	1.91703e+07	1.523e+07	2.3401e+07	1.50603e+07	3.44047e+07	884642	1.71224e+06	2.16501e+06	1.09877e+06	1.23523e+06	2.09888e+06	1.87395e+06	2.20654e+06	5.15749e+06
Complement component C8 alpha chain OS=Homo sapiens GN=C8A PE=1 SV=2	CO8A_HUMAN;Q05CV2_HUMAN	0.0634164	Forearm	Buttock	0.0634164	1.54239	601864	610293	752667	984437	604475	1.10061e+06	776023	1.77406e+06	772587	1.2947e+06	1.50976e+06	1.33915e+06	723164	962330
Heat shock 70kDa protein 4 isoform a variant (Fragment) OS=Homo sapiens PE=2 SV=1	Q59GF8_HUMAN;V9HW33_HUMAN;B0AZU6_HUMAN;B0AZS1_HUMAN	0.0635248	Buttock	Forearm	0.0635248	1.45127	192477	84223.6	95170.8	153376	254944	277931	160006	83153	59576.4	64029.8	96541.1	109980	132891	293184
Eukaryotic translation initiation factor 3 subunit A OS=Homo sapiens GN=EIF3A PE=1 SV=1	EIF3A_HUMAN;Q6P1R0_HUMAN;Q05BS0_HUMAN	0.0639363	Forearm	Buttock	0.0639363	2.20715	147521	122567	119102	240478	130831	73025.2	468683	279714	112022	135489	200048	260704	347273	1.53892e+06
Myosin, heavy polypeptide 11, smooth muscle, isoform CRA_b OS=Homo sapiens GN=MYH11 PE=3 SV=1	A0A024QZJ6_HUMAN;Q7Z7R0_HUMAN;O14729_HUMAN;Q16085_HUMAN	0.063962	Buttock	Forearm	0.063962	2.17017	138330	174512	188471	75880.4	24932.8	310463	581642	84258.6	64295.4	57712.4	42221.2	58544.5	68098.3	313400
Tubulin alpha-1A chain OS=Homo sapiens GN=TUBA1A PE=1 SV=1	TBA1A_HUMAN;TBA3C_HUMAN;A0A1W2PQM2_HUMAN;B4DQK4_HUMAN;Q8N532_HUMAN;TBA3E_HUMAN;F8VQQ4_HUMAN;Q9UQM3_HUMAN;F8VS66_HUMAN;F8VRZ4_HUMAN;F8VWV9_HUMAN;B4DN58_HUMAN;F8VX09_HUMAN;Q6QMJ5_HUMAN;V9GZ17_HUMAN;C9K0S6_HUMAN;F8VRK0_HUMAN;F8W0F6_HUMAN;Q15670_HUMAN;D3DX41_HUMAN;F8VXZ7_HUMAN	0.0639886	Forearm	Buttock	0.0639886	2.05608	20418.5	8599.8	46382.4	406381	35.8425	403525	760750	539944	444590	517532	417630	171991	426855	865953
Tripartite motif-containing protein 3 OS=Homo sapiens GN=TRIM3 PE=1 SV=1	A0A1W2PPI7_HUMAN;D3DQT3_HUMAN	0.0643519	Buttock	Forearm	0.0643519	1.99574	284506	236484	444052	200980	36310.7	671856	570624	48439.7	75489.7	96963.3	63562.7	56222.5	17266.4	867069
Eukaryotic translation initiation factor 6 OS=Homo sapiens GN=EIF6 PE=1 SV=1	IF6_HUMAN;B7ZBH1_HUMAN;A0A0U1RQV5_HUMAN	0.0644495	Forearm	Buttock	0.0644495	2.0915	214003	167545	171296	368194	173673	17425.7	337166	307990	245775	252358	516354	268914	399712	1.04012e+06
Actin-related protein 2/3 complex subunit 1A OS=Homo sapiens GN=ARPC1A PE=2 SV=2	ARC1A_HUMAN;Q59GQ0_HUMAN	0.0644866	Forearm	Buttock	0.0644866	1.67839	144001	175258	118092	263186	84923.2	76693.1	110724	171387	239027	147130	246347	104506	224881	499589
Proliferation-associated 2G4, 38kDa, isoform CRA_a OS=Homo sapiens GN=PA2G4 PE=4 SV=1	A0A024RB85_HUMAN;F8VR77_HUMAN;F8W0A3_HUMAN;H0YIN7_HUMAN;F8VZ69_HUMAN	0.0645081	Forearm	Buttock	0.0645081	1.47343	1.11689e+06	1.03003e+06	1.33674e+06	2.00269e+06	862335	2.06997e+06	1.88573e+06	1.5815e+06	1.34306e+06	1.69925e+06	2.67804e+06	2.25937e+06	1.45416e+06	4.16743e+06
26S proteasome non-ATPase regulatory subunit 9 OS=Homo sapiens GN=PSMD9 PE=1 SV=1	J3KN29_HUMAN;F5H169_HUMAN;F5H7X1_HUMAN	0.0647622	Forearm	Buttock	0.0647622	2.12695	75191.6	136846	136396	229049	28996.9	243547	153938	162477	210864	271840	423097	222431	111895	732779
Interferon, gamma-inducible protein 16, isoform CRA_a OS=Homo sapiens GN=IFI16 PE=4 SV=1	D3DUZ3_HUMAN	0.0649312	Forearm	Buttock	0.0649312	2.19055	52991.3	104612	92351.9	117952	611.38	24975.2	11667.5	144599	115119	126061	159370	104450	98156.1	139770
26S proteasome regulatory subunit 10B OS=Homo sapiens GN=PSMC6 PE=1 SV=1	A0A087X2I1_HUMAN;H0YJC0_HUMAN;B4DR91_HUMAN;H0YJE9_HUMAN	0.0650141	Forearm	Buttock	0.0650141	1.74853	304874	285171	295999	363285	318418	584722	474316	485863	330916	445339	610760	461546	431239	1.82735e+06
Platelet-activating factor acetylhydrolase IB subunit beta OS=Homo sapiens GN=PAFAH1B2 PE=1 SV=1	PA1B2_HUMAN	0.0656528	Forearm	Buttock	0.0656528	1.90491	3737.27	1735.68	147291	50609	29932.4	117248	223393	115242	135092	164970	80919.5	134209	123185	339698
Cortactin, isoform CRA_c OS=Homo sapiens GN=CTTN PE=4 SV=1	A0A024R5M3_HUMAN	0.0663298	Forearm	Buttock	0.0663298	1.87032	7352.72	2392.42	24883.2	27027.7	25466.2	36641.9	28518.6	31307.2	18024.4	26374.5	50042.6	19939.2	34886.2	104244
Glyceraldehyde 3-phosphate dehydrogenase (Fragment) OS=Homo sapiens GN=GAPD PE=2 SV=1	Q16768_HUMAN	0.0666547	Buttock	Forearm	0.0666547	20.2692	114212	190244	87629.6	105331	190279	74766.8	791.822	5984.4	8863.6	1155.65	8751.06	0	974.509	11926.7
Early endosome antigen 1 OS=Homo sapiens GN=EEA1 PE=1 SV=2	EEA1_HUMAN;A8K7J3_HUMAN;Q05D76_HUMAN	0.0670588	Buttock	Forearm	0.0670588	2.44448	2.55299e+07	3.48523e+07	1.73937e+07	1.89625e+07	3.59987e+07	1.17581e+07	6.17431e+06	6.85083e+06	5.63417e+06	4.98753e+06	9.18964e+06	6.94696e+06	6.19328e+06	2.18342e+07
14-3-3 protein epsilon (Fragment) OS=Homo sapiens GN=YWHAE PE=1 SV=1	K7EIT4_HUMAN	0.0674247	Buttock	Forearm	0.0674247	2.65322	687033	267902	386607	480842	286822	68593.6	176365	103743	91499.3	53781.5	111884	91746	128625	306007
Tumor-associated calcium signal transducer 2 OS=Homo sapiens GN=TACSTD2 PE=1 SV=3	TACD2_HUMAN	0.0674836	Buttock	Forearm	0.0674836	4.0848	81714.8	43791	149576	157158	4343.08	206038	4602.61	90792.4	302.546	8322.04	8888	401.366	2805.75	46934.7
Transcriptional activator protein Pur-alpha OS=Homo sapiens GN=PURA PE=1 SV=2	PURA_HUMAN	0.067625	Forearm	Buttock	0.067625	1.54413	420399	816952	724627	1.62715e+06	155318	593289	1.09603e+06	968194	779631	1.53374e+06	1.29836e+06	1.10519e+06	941648	1.76368e+06
Enoyl-CoA delta isomerase 1, mitochondrial OS=Homo sapiens GN=ECI1 PE=1 SV=1	ECI1_HUMAN;Q96DC0_HUMAN;H3BS70_HUMAN	0.0678356	Forearm	Buttock	0.0678356	3.14492	4477.76	2509.89	2194.15	209588	0	0	0	116673	599.934	4677.31	112976	23031.6	5197.32	424858
Cytochrome b-c1 complex subunit 7 OS=Homo sapiens PE=2 SV=1	B2R4A2_HUMAN	0.0679345	Forearm	Buttock	0.0679345	2.41071	75183.5	130708	140052	41963.1	153962	14563.2	29136	133605	119218	143025	300725	213189	30236.2	471640
Protein EFR3 homolog A OS=Homo sapiens GN=EFR3A PE=1 SV=1	A0A1B0GUZ7_HUMAN	0.0680409	Buttock	Forearm	0.0680409	1.69711	4.30257e+06	1.03415e+06	1.74522e+06	1.43902e+06	2.59643e+06	2.03774e+06	1.67855e+06	891739	724902	516072	918378	1.06972e+06	1.16208e+06	3.45764e+06
Elongation factor 1-gamma OS=Homo sapiens GN=EEF1G PE=1 SV=3	EF1G_HUMAN;B4DUP0_HUMAN;Q2F840_HUMAN;B4DUK7_HUMAN	0.0681815	Forearm	Buttock	0.0681815	1.53409	651668	378322	363728	1.18807e+06	959880	505636	296188	1.01065e+06	572561	596343	1.22145e+06	859961	797302	1.60502e+06
Replication protein A 70 kDa DNA-binding subunit OS=Homo sapiens GN=RPA1 PE=1 SV=2	RFA1_HUMAN	0.068338	Forearm	Buttock	0.068338	2.10334	2053.26	2152.67	9876.34	18458.7	15127	19999.4	18733.3	10304.9	12796.8	7243.4	33512.4	25611.4	13441.5	78819.1
Desmoglein-1 OS=Homo sapiens GN=DSG1 PE=1 SV=2	DSG1_HUMAN	0.0684953	Forearm	Buttock	0.0684953	2.39488	180563	113486	234351	205470	82318.5	265462	216905	281932	279585	271554	348680	170985	176666	1.58049e+06
Ceruloplasmin OS=Homo sapiens GN=CP PE=1 SV=1	CERU_HUMAN;B7Z5Q2_HUMAN;E9PFZ2_HUMAN;B3KTA8_HUMAN;H7C5R1_HUMAN;Q6NSB2_HUMAN;H7C5N5_HUMAN;D6RE86_HUMAN	0.0685699	Forearm	Buttock	0.0685699	1.39825	8.57895e+06	1.73762e+07	1.44129e+07	2.13751e+07	8.50353e+06	1.78391e+07	2.30846e+07	2.03613e+07	2.73559e+07	2.4994e+07	2.06801e+07	2.41208e+07	1.64044e+07	2.15276e+07
Beta-chimaerin (Fragment) OS=Homo sapiens GN=CHN2 PE=4 SV=1	H0YG02_HUMAN	0.0686373	Buttock	Forearm	0.0686373	1.418	320747	34228.4	54408.8	471995	495228	164026	524221	133868	24502.2	20220.9	240788	265886	268469	502437
Aldo-keto reductase family 1, member B1 (Aldose reductase), isoform CRA_a OS=Homo sapiens GN=AKR1B1 PE=4 SV=1	A0A024R7A8_HUMAN;AK1BF_HUMAN;E9PCX2_HUMAN	0.0686733	Forearm	Buttock	0.0686733	1.56973	49413.7	30983	109239	326859	130513	112862	379703	227654	204843	170765	396665	256618	347589	184685
cDNA, FLJ96428, highly similar to Homo sapiens proteasome (prosome, macropain) 26S subunit, non-ATPase, 7 (Mov34 homolog) (PSMD7), mRNA OS=Homo sapiens PE=2 SV=1	B2RD27_HUMAN	0.0687877	Forearm	Buttock	0.0687877	3.86525	15962.5	2279.71	13181.3	36564.1	2056.1	356.113	3784.26	14188.7	7942.46	16080	48072.2	3828.87	10552	186076
cDNA FLJ55485, highly similar to Heat shock cognate 71 kDa protein OS=Homo sapiens PE=2 SV=1	B4E1Q1_HUMAN	0.0687926	Buttock	Forearm	0.0687926	7.85253	11841.9	99526.1	100989	25644.1	8135.69	62440.2	20017.5	9749.72	9289.08	3091.77	2937.37	6455.79	10322	0
Nucleosome assembly protein 1-like 4 OS=Homo sapiens GN=NAP1L4 PE=1 SV=1	NP1L4_HUMAN	0.0689307	Forearm	Buttock	0.0689307	1.73962	8523.98	143684	144104	125972	1207.59	8116.63	11547.6	117537	78039	133456	201702	2312.11	64629.6	173245
Nucleophosmin isoform 2 (Fragment) OS=Homo sapiens GN=NPM1 PE=2 SV=1	A0A0S2Z491_HUMAN;Q9BTI9_HUMAN;E5RI98_HUMAN;Q9NX34_HUMAN;A0A024RAP1_HUMAN;E5RGW4_HUMAN	0.0691642	Forearm	Buttock	0.0691642	1.52127	4.67676e+06	5.15167e+06	5.90685e+06	8.65583e+06	3.64122e+06	1.27448e+07	9.29321e+06	7.09606e+06	6.94982e+06	8.73484e+06	1.9332e+07	9.03116e+06	7.09851e+06	1.7928e+07
Ubiquitin-conjugating enzyme E2 N OS=Homo sapiens GN=UBE2N PE=1 SV=1	UBE2N_HUMAN	0.0692774	Forearm	Buttock	0.0692774	1.5373	40336.2	21119.9	10097.2	113668	21760.4	4383.19	127917	33891.1	31396.1	42153.2	77401.3	64501.4	31026.6	241208
Antileukoproteinase OS=Homo sapiens GN=SLPI PE=1 SV=2	SLPI_HUMAN	0.0693619	Forearm	Buttock	0.0693619	2.76011	756825	399351	411050	451576	938889	1.00711e+06	511513	2.75785e+06	570670	1.20476e+06	2.46931e+06	1.95682e+06	3.21734e+06	178368
Paired amphipathic helix protein Sin3b OS=Homo sapiens GN=SIN3B PE=1 SV=2	SIN3B_HUMAN	0.0694119	Buttock	Forearm	0.0694119	1.28115	799469	705740	1.04015e+06	803792	1.1198e+06	1.51175e+06	992530	544008	707798	678901	686936	907580	737850	1.17989e+06
Fascin OS=Homo sapiens GN=FSCN1 PE=1 SV=3	FSCN1_HUMAN;B3KTM9_HUMAN;A0A0A0MSB2_HUMAN	0.0695148	Forearm	Buttock	0.0695148	1.2894	856944	772122	995309	1.44473e+06	971083	2.8618e+06	2.60849e+06	1.53924e+06	1.65883e+06	1.82068e+06	2.43213e+06	1.67258e+06	1.77501e+06	2.65379e+06
Proteasome subunit beta type OS=Homo sapiens PE=2 SV=1	B2RAQ9_HUMAN	0.0696294	Forearm	Buttock	0.0696294	2.93943	30433.8	27632.9	26717.3	2049.29	24617	60110.8	39849.8	55334.5	43032.3	50082.6	77184.6	74259.8	34604.5	286929
Desmoglein 3 (Pemphigus vulgaris antigen), isoform CRA_a OS=Homo sapiens GN=DSG3 PE=4 SV=1	A0A024RC30_HUMAN	0.0696888	Forearm	Buttock	0.0696888	6.93926	1252.4	0	8385.77	5357.65	0	50702.4	30775.7	179669	4408	4881.8	10993.2	86707.6	41693.7	341104
Microtubule-associated protein 1S OS=Homo sapiens GN=MAP1S PE=1 SV=1	M0QZ50_HUMAN	0.0698695	Buttock	Forearm	0.0698695	1.23309	2.07569e+06	522753	686454	1.3012e+06	1.78622e+06	3.09061e+06	2.44209e+06	1.52388e+06	322443	623904	1.1471e+06	1.37663e+06	1.56258e+06	3.0981e+06
Semaphorin-3C OS=Homo sapiens GN=SEMA3C PE=2 SV=2	SEM3C_HUMAN	0.0699094	Forearm	Buttock	0.0699094	6.4329	0	17111.1	7398	2768.14	30771.6	0	275.517	85768.8	2844.57	73545.5	37467.5	29519.2	102573	43476
Rho-associated protein kinase 1 OS=Homo sapiens GN=ROCK1 PE=1 SV=1	ROCK1_HUMAN	0.0699156	Buttock	Forearm	0.0699156	3.92899	298086	379753	200812	119769	635823	74587.4	72744.6	123707	26128.9	31026.6	86663.8	7852.99	61346	116718
Proteasome subunit beta OS=Homo sapiens PE=2 SV=1	A0A140VK46_HUMAN;B4DFL3_HUMAN	0.0702331	Forearm	Buttock	0.0702331	2.0402	139410	116019	119810	348498	137210	339872	169478	292435	177684	239501	281258	202400	364972	1.23742e+06
Transforming growth factor beta-induced 68kDa isoform 1 (Fragment) OS=Homo sapiens GN=TGFBI PE=2 SV=1	A0A0S2Z4Q2_HUMAN;Q53GU8_HUMAN;A0A0S2Z4K6_HUMAN;H0Y8L3_HUMAN;Q59F63_HUMAN;H0Y9D7_HUMAN;H0Y8M8_HUMAN;H0YAB8_HUMAN;C7FFS5_HUMAN;D6RBX4_HUMAN	0.0711826	Forearm	Buttock	0.0711826	1.4412	3.11538e+07	1.46391e+07	2.04229e+07	2.73568e+07	2.03837e+07	2.6295e+07	3.43597e+07	3.38893e+07	3.73017e+07	2.46067e+07	2.54443e+07	4.04876e+07	2.405e+07	6.5869e+07
Complement C1r subcomponent (Fragment) OS=Homo sapiens GN=C1R PE=1 SV=8	F5H3A3_HUMAN	0.0712158	Buttock	Forearm	0.0712158	2.31746	77867.4	5466.14	17020.8	48261.8	91367.6	80309.5	43277.4	30559.4	0	2406.87	5864.69	71100.7	46951.7	0
Calcium/calmodulin-dependent protein kinase (CaM kinase) II delta, isoform CRA_a OS=Homo sapiens GN=CAMK2D PE=3 SV=1	A0A024RDK3_HUMAN;H0Y9J2_HUMAN	0.0717594	Forearm	Buttock	0.0717594	1.87985	36697.4	74515	73533.7	89804.9	81314.7	118033	33515.7	121409	113570	81905.7	133192	112600	106117	285069
Elongation factor 1-delta OS=Homo sapiens GN=EEF1D PE=1 SV=1	A0A087X1X7_HUMAN;E9PI39_HUMAN;Q9BW34_HUMAN;E9PIZ1_HUMAN;E9PL71_HUMAN;E9PN91_HUMAN;E9PQZ1_HUMAN;E9PK06_HUMAN;E9PK72_HUMAN;E9PQC9_HUMAN	0.0718232	Forearm	Buttock	0.0718232	1.72404	3.34484e+06	3.00483e+06	2.64698e+06	3.32084e+06	2.2846e+06	5.82447e+06	3.15987e+06	5.68109e+06	6.1261e+06	4.08267e+06	4.23949e+06	5.82347e+06	3.0904e+06	1.16207e+07
Latexin OS=Homo sapiens GN=LXN PE=1 SV=2	LXN_HUMAN	0.0718559	Forearm	Buttock	0.0718559	2.26334	148913	126620	91629.7	180317	222975	8221.62	55425.9	228467	186235	216833	221720	239063	354583	440954
Growth factor receptor-bound protein 2 OS=Homo sapiens GN=GRB2 PE=2 SV=1	B0LPF3_HUMAN;B3KR50_HUMAN;Q6ICN0_HUMAN;J3KT38_HUMAN;J3QRL5_HUMAN;J3QLF6_HUMAN	0.0719812	Forearm	Buttock	0.0719812	1.33094	412680	687249	700330	888991	709574	450756	765986	697145	1.22745e+06	593230	933978	640339	836335	1.21454e+06
MS-A6 heavy chain variable region (Fragment) OS=Homo sapiens PE=2 SV=1	A0A0X9USK2_HUMAN	0.0720939	Forearm	Buttock	0.0720939	2.39446	773.911	7500.85	4649.68	61808.3	13793.6	26364.2	8097.77	13925.1	5613.95	6717.85	53770.3	44772.9	53169	116521
Ragulator complex protein LAMTOR3 OS=Homo sapiens GN=LAMTOR3 PE=1 SV=1	LTOR3_HUMAN	0.0721983	Forearm	Buttock	0.0721983	1.55143	20930.5	31801.8	37687	57111.9	4757.5	131278	122288	65725.1	60300.6	89546.7	79931	85851.4	111960	136342
Stress-70 protein, mitochondrial OS=Homo sapiens GN=HSPA9 PE=1 SV=2	GRP75_HUMAN;Q8N1C8_HUMAN;B7Z1V7_HUMAN;B7Z4T3_HUMAN;A1XP52_HUMAN;Q2F839_HUMAN;D6RJI2_HUMAN;D6RA73_HUMAN;H0YBG6_HUMAN;H0Y8S0_HUMAN	0.0726811	Forearm	Buttock	0.0726811	1.80072	1.9054e+06	2.97293e+06	3.04729e+06	2.5589e+06	2.1216e+06	4.64027e+06	3.86264e+06	3.54045e+06	3.57967e+06	3.22043e+06	5.30572e+06	3.70361e+06	3.29214e+06	1.53695e+07
Nascent polypeptide-associated complex subunit alpha, muscle-specific form OS=Homo sapiens GN=NACA PE=1 SV=1	NACAM_HUMAN	0.0727211	Buttock	Forearm	0.0727211	1.79427	929539	2.31225e+06	2.05074e+06	2.19286e+06	967234	680822	841174	639419	669725	575374	965738	499118	566022	1.64376e+06
ATP synthase subunit e, mitochondrial OS=Homo sapiens GN=ATP5I PE=1 SV=2	ATP5I_HUMAN	0.072779	Forearm	Buttock	0.072779	3.64127	94359.4	67016.6	98418.2	101200	254576	76266.4	47303.4	289024	149791	150772	324339	97242.1	348845	1.3314e+06
Microtubule-associated protein OS=Homo sapiens GN=MAP4 PE=1 SV=1	E7EVA0_HUMAN;A0A024R2S1_HUMAN;H7C456_HUMAN;A0A024R2V0_HUMAN	0.0739582	Forearm	Buttock	0.0739582	1.54821	961654	842117	739011	1.15915e+06	489961	237090	407411	1.07631e+06	601761	1.01806e+06	1.42623e+06	913601	894537	1.55724e+06
EGF-containing fibulin-like extracellular matrix protein 2, isoform CRA_a OS=Homo sapiens GN=EFEMP2 PE=4 SV=1	A0A024R5G1_HUMAN;Q59GI8_HUMAN;H0YET5_HUMAN;E9PKA3_HUMAN	0.0742205	Forearm	Buttock	0.0742205	1.85662	69541.1	89952	119269	316923	321746	103964	111772	329772	140757	180513	222227	279366	260083	691148
cDNA FLJ52398, highly similar to Cadherin-13 OS=Homo sapiens PE=2 SV=1	B7Z9B1_HUMAN	0.0742281	Buttock	Forearm	0.0742281	1.3351	1.13642e+06	403090	536295	1.05092e+06	800329	1.56162e+06	669298	773102	226924	242881	452155	1.59094e+06	920278	406079
Myosin regulatory light chain 12A OS=Homo sapiens GN=MYL12A PE=1 SV=2	ML12A_HUMAN;Q53HL1_HUMAN	0.0748596	Forearm	Buttock	0.0748596	1.68953	801555	1.15685e+06	1.39885e+06	1.17518e+06	195067	2.95026e+06	1.55231e+06	1.52394e+06	2.65373e+06	1.62621e+06	2.03662e+06	1.3506e+06	1.52502e+06	4.87838e+06
Myosin-9 OS=Homo sapiens GN=MYH9 PE=1 SV=4	MYH9_HUMAN;Q86XU5_HUMAN;Q6ZNL4_HUMAN;B4E3S1_HUMAN;Q99529_HUMAN;Q5BKV1_HUMAN;B1AH99_HUMAN;Q2PS10_HUMAN	0.0753024	Forearm	Buttock	0.0753024	1.3142	1.68905e+06	1.62851e+06	2.35492e+06	3.47424e+06	3.32387e+06	2.05892e+06	2.9356e+06	2.88828e+06	3.17294e+06	2.94122e+06	2.98684e+06	2.98813e+06	2.36449e+06	5.61078e+06
Sulfurtransferase (Fragment) OS=Homo sapiens PE=2 SV=1	Q53EW8_HUMAN	0.0756554	Forearm	Buttock	0.0756554	13.3105	22161.6	16996.9	16601	6305.14	2077.15	2557.95	16492.4	27224.3	14769.9	21539.7	22745.6	3331.25	64726	952992
Haptoglobin (Fragment) OS=Homo sapiens GN=HP PE=4 SV=1	A0A0U4EXB4_HUMAN;A0A0U4DJF7_HUMAN;A0A0U4ERW6_HUMAN;A0A0U4DKQ8_HUMAN	0.0764608	Buttock	Forearm	0.0764608	10.336	610903	2.41207e+06	919887	388779	2.55471e+06	48658.1	38584	39459.5	23009.9	61946.7	169576	165231	103309	112159
Histone-binding protein RBBP7 OS=Homo sapiens GN=RBBP7 PE=1 SV=1	RBBP7_HUMAN;Q5JP02_HUMAN	0.0767125	Forearm	Buttock	0.0767125	1.55072	182609	147398	160711	324656	151765	122181	135556	247653	166520	151785	359308	178101	295850	500225
Protein CREG1 OS=Homo sapiens GN=CREG1 PE=1 SV=1	CREG1_HUMAN	0.0771071	Forearm	Buttock	0.0771071	5.34444	2036.21	0	0	9864.47	14651	15702.1	69052.7	51286	21697.9	12367	21255.1	37064.7	5321.44	445879
HCG26477 OS=Homo sapiens GN=RPS28 PE=2 SV=1	B2R4R9_HUMAN	0.077125	Forearm	Buttock	0.077125	2.86338	5308.97	7114.44	15073.7	5891.19	2626.59	4122.26	3415.88	21923.4	6518.5	10175.5	48527.2	13332.3	3019.99	21212
Apolipoprotein A-IV OS=Homo sapiens GN=APOA4 PE=1 SV=3	APOA4_HUMAN;Q13784_HUMAN	0.0776431	Forearm	Buttock	0.0776431	1.60073	948806	4.25522e+06	2.96921e+06	6.92542e+06	724354	2.06801e+06	1.24186e+06	4.17866e+06	3.14782e+06	6.26285e+06	4.49035e+06	2.17618e+06	3.07186e+06	7.29884e+06
Heat shock protein beta-6 (Fragment) OS=Homo sapiens GN=HSPB6 PE=1 SV=1	A0A1X7SC65_HUMAN;K7EP04_HUMAN;B4DUL6_HUMAN	0.0776559	Buttock	Forearm	0.0776559	1.75774	912284	1.45389e+06	1.21011e+06	1.76017e+06	446565	2.93357e+06	1.39558e+06	1.27532e+06	306456	741092	965546	432617	864336	1.16756e+06
Sarcoplasmic/endoplasmic reticulum calcium ATPase 1 OS=Homo sapiens GN=ATP2A1 PE=1 SV=1	AT2A1_HUMAN;Q7Z6E5_HUMAN	0.0776927	Forearm	Buttock	0.0776927	1.59571	257014	395630	303509	341450	115218	411229	363729	444431	397859	656465	454306	700140	434848	403017
Nucleolin, isoform CRA_b OS=Homo sapiens GN=NCL PE=4 SV=1	A0A024R4A0_HUMAN;H7BY16_HUMAN;Q9BQ02_HUMAN	0.0782947	Buttock	Forearm	0.0782947	1.7643	2.69327e+06	4.14743e+06	3.19261e+06	2.98719e+06	5.33082e+06	2.04872e+06	1.17914e+06	1.50578e+06	1.60492e+06	2.03498e+06	2.88944e+06	1.06076e+06	1.34525e+06	1.78988e+06
Heterogeneous nuclear ribonucleoprotein D-like OS=Homo sapiens GN=HNRNPDL PE=1 SV=3	HNRDL_HUMAN	0.0782947	Buttock	Forearm	0.0782947	1.17884	243216	105121	113544	267123	230598	415339	308200	147484	40790.3	44265.8	110187	138011	195296	751756
Syntaxin-binding protein 3 OS=Homo sapiens GN=STXBP3 PE=1 SV=2	STXB3_HUMAN	0.0785086	Forearm	Buttock	0.0785086	2.60116	1566.37	0	6682.13	9508.9	305.56	2310.06	42759.6	2197.88	9487.83	25911.9	26917.3	35810.8	29628.4	34263.7
Apolipoprotein L, 1, isoform CRA_b OS=Homo sapiens GN=APOL1 PE=4 SV=1	A0A024R1G8_HUMAN	0.0786862	Forearm	Buttock	0.0786862	1.80086	34121.3	77735.3	44041.4	146937	25151	63092.7	34964.4	67445.5	83101.2	130818	94552.9	189179	66236.8	135911
Selenium-binding protein 1 OS=Homo sapiens GN=SELENBP1 PE=1 SV=2	SBP1_HUMAN;H0Y532_HUMAN;A6PVX1_HUMAN;B4DPI7_HUMAN;F2Z2W8_HUMAN;C9JVL0_HUMAN	0.078881	Forearm	Buttock	0.078881	1.29408	570014	627958	603417	1.70429e+06	494653	1.0024e+06	954274	1.03858e+06	674193	808708	1.64472e+06	1.38579e+06	1.17744e+06	979395
Testicular tissue protein Li 61 OS=Homo sapiens PE=2 SV=1	A0A140VJI7_HUMAN	0.0789924	Buttock	Forearm	0.0789924	1.90863	836635	549166	532988	893429	983789	3.04165e+06	982086	679872	696555	624187	380168	690243	734150	291878
GCT-A5 heavy chain variable region (Fragment) OS=Homo sapiens PE=2 SV=1	A0A0X9T0H6_HUMAN;A0A068LKQ0_HUMAN	0.0790528	Forearm	Buttock	0.0790528	1.56944	172286	244115	230407	732453	240386	220237	1.25994e+06	631759	234911	301206	473447	512600	538854	2.17221e+06
10E8 heavy chain variable region (Fragment) OS=Homo sapiens PE=2 SV=1	A0A193CHR0_HUMAN;A0A193CHQ9_HUMAN;Q9UL88_HUMAN;A0A1W6IYJ1_HUMAN	0.0792137	Forearm	Buttock	0.0792137	2.00189	629043	1.1227e+06	754704	1.62176e+06	811436	363731	192530	2.21926e+06	1.47402e+06	1.27634e+06	1.14237e+06	680101	2.26891e+06	1.94119e+06
Nicotinamide nucleotide transhydrogenase, isoform CRA_a OS=Homo sapiens GN=NNT PE=4 SV=1	A0A024R0C3_HUMAN	0.0799164	Forearm	Buttock	0.0799164	3.07259	25708	20392.5	22873.4	42907.1	55659.2	695.179	15846	53683.2	26824.2	45363.3	74841.3	49408.3	71407.6	244078
rRNA methyltransferase 3, mitochondrial (Fragment) OS=Homo sapiens GN=MRM3 PE=1 SV=1	I3L443_HUMAN	0.0800458	Forearm	Buttock	0.0800458	1.53926	717431	729510	669630	664770	1.04112e+06	976727	963531	753856	1.43944e+06	610739	1.11164e+06	1.05536e+06	1.1218e+06	2.77751e+06
Glyceraldehyde-3-phosphate dehydrogenase OS=Homo sapiens GN=GAPDH PE=1 SV=3	G3P_HUMAN;E7EUT5_HUMAN;Q2TSD0_HUMAN;A4UCT1_HUMAN;B4DRV9_HUMAN	0.0802519	Forearm	Buttock	0.0802519	1.3822	919089	1.71398e+06	1.89906e+06	2.30881e+06	1.14693e+06	5.27344e+06	7.78973e+06	2.87689e+06	4.09529e+06	4.00921e+06	5.44217e+06	2.87592e+06	2.57347e+06	7.2239e+06
Guanine nucleotide-binding protein G(I)/G(S)/G(O) subunit gamma-12 OS=Homo sapiens GN=GNG12 PE=1 SV=3	GBG12_HUMAN;Q53GD1_HUMAN	0.0804049	Forearm	Buttock	0.0804049	1.46198	221523	94599.7	105254	173585	45813	33649.7	466413	280475	200546	135479	213339	226519	276750	334773
Protein-glutamine gamma-glutamyltransferase E OS=Homo sapiens GN=TGM3 PE=1 SV=4	TGM3_HUMAN	0.0805072	Forearm	Buttock	0.0805072	1.25706	7.69538e+06	5.71516e+06	5.61775e+06	1.43547e+07	7.14536e+06	3.54652e+07	1.96777e+07	1.46605e+07	1.06925e+07	8.06317e+06	2.03719e+07	1.28919e+07	1.89133e+07	3.46711e+07
C4b-binding protein beta chain OS=Homo sapiens GN=C4BPB PE=1 SV=1	C4BPB_HUMAN	0.0807228	Forearm	Buttock	0.0807228	1.46291	77238.5	175964	127922	137338	76918	224768	104533	152581	202841	251025	195494	254091	132462	164238
Actin-like protein (Fragment) OS=Homo sapiens GN=ACT PE=4 SV=1	Q562Z4_HUMAN	0.080761	Forearm	Buttock	0.080761	4.2909	960028	361680	715025	705282	83.4163	81044.8	1.88123e+06	2.27148e+06	2.37654e+06	1.31868e+06	2.20549e+06	2.43536e+06	1.1406e+06	8.43783e+06
Calcium-dependent secretion activator 2 OS=Homo sapiens GN=CADPS2 PE=1 SV=1	A0A087X1P3_HUMAN;F8W8P5_HUMAN;X5D2D4_HUMAN	0.0808894	Buttock	Forearm	0.0808894	1.62901	2.15031e+06	519787	678536	1.70559e+06	2.71804e+06	5.25945e+06	2.18321e+06	2.00531e+06	352202	665634	1.00303e+06	2.7574e+06	2.22356e+06	332829
Matrin-3 OS=Homo sapiens GN=MATR3 PE=1 SV=1	A0A0R4J2E8_HUMAN	0.0813567	Forearm	Buttock	0.0813567	5.30877	7189.15	2681.86	13137.7	0	7968.3	337.334	19909	25243.4	8315.17	23601.8	46102.6	26500.4	15406	126764
Filamin-C OS=Homo sapiens GN=FLNC PE=1 SV=3	FLNC_HUMAN;Q59H94_HUMAN;A4D1J9_HUMAN	0.0816802	Buttock	Forearm	0.0816802	1.30651	1.01511e+06	1.08166e+06	1.13656e+06	1.22377e+06	410292	1.47367e+06	2.29823e+06	432095	812934	679514	439663	524519	567069	3.15669e+06
Protein disulfide-isomerase A6 OS=Homo sapiens GN=PDIA6 PE=1 SV=1	PDIA6_HUMAN	0.0820129	Forearm	Buttock	0.0820129	1.48362	1.093e+06	586940	640244	1.92197e+06	1.34844e+06	1.60082e+06	1.55369e+06	1.48155e+06	1.07312e+06	924179	1.41461e+06	1.54777e+06	1.92441e+06	4.60875e+06
Transformer-2 protein homolog beta (Fragment) OS=Homo sapiens GN=TRA2B PE=1 SV=1	H7C2L4_HUMAN	0.0820131	Forearm	Buttock	0.0820131	1.57486	6578.88	2557.01	3781.91	9099.81	1551.51	4379.47	19474.4	7444.78	5709.74	2476.13	19484.7	4585.08	4738.95	30245.1
Haptoglobin OS=Homo sapiens GN=HP PE=1 SV=1	HPT_HUMAN;H0Y300_HUMAN;A0A0C4DGL8_HUMAN;J3QLC9_HUMAN;A0A087WU08_HUMAN;Q6PEJ8_HUMAN;B3KP77_HUMAN;H3BS21_HUMAN;J3KRH2_HUMAN;J3KTC3_HUMAN;H3BMJ7_HUMAN;Q14552_HUMAN	0.082069	Forearm	Buttock	0.082069	1.48366	1.07046e+07	1.80713e+07	2.7374e+07	1.18994e+08	5.48382e+06	1.95747e+07	1.61372e+07	5.37596e+07	8.14242e+07	4.45768e+07	6.35873e+07	3.18094e+07	1.5961e+07	2.98562e+07
Tyrosine--tRNA ligase (Fragment) OS=Homo sapiens GN=YARS PE=2 SV=1	A0A0S2Z4R1_HUMAN	0.0822266	Forearm	Buttock	0.0822266	2.11734	4642.65	1138.39	3627.94	24619.9	7433.64	12698.9	17708.7	10869.4	13321.7	7062.97	12888.9	15556.3	12304.6	80169.4
Splicing factor U2AF 35 kDa subunit OS=Homo sapiens GN=U2AF1 PE=1 SV=3	U2AF1_HUMAN	0.0823222	Forearm	Buttock	0.0823222	2.94377	2216.89	2474.38	2082.51	24372	0	78517.1	27291.8	22245.1	12594.1	88658.4	96018.6	29691.4	39932.6	114024
Alpha-adducin OS=Homo sapiens GN=ADD1 PE=1 SV=2	ADDA_HUMAN;A0A0A0MSR2_HUMAN;H0Y9H2_HUMAN;B4DPW4_HUMAN;D6RF25_HUMAN;H0YFD8_HUMAN	0.0824115	Forearm	Buttock	0.0824115	1.77634	257376	123711	237828	418231	124805	92833.2	154827	473932	84905.3	362392	332337	308494	538997	402887
UBX domain-containing protein 1 OS=Homo sapiens GN=UBXN1 PE=1 SV=1	E9PRQ7_HUMAN	0.083012	Buttock	Forearm	0.083012	8.00935	116936	111601	95534.7	48553.4	300287	29384	9738.23	2113.6	0	24612.3	24388.2	5172.4	2253.31	30360.6
3-hydroxybutyrate dehydrogenase, type 2, isoform CRA_b OS=Homo sapiens GN=BDH2 PE=4 SV=1	A0A024RDG9_HUMAN;A0A024RDJ8_HUMAN;D6R9P2_HUMAN;B3KY19_HUMAN	0.0830817	Forearm	Buttock	0.0830817	1.83335	294201	116298	121088	462121	571060	439095	89900.1	477642	164035	206349	649554	600689	610814	1.12953e+06
tRNA pseudouridine(38/39) synthase OS=Homo sapiens GN=PUS3 PE=1 SV=3	PUS3_HUMAN	0.0831314	Forearm	Buttock	0.0831314	1.55074	4973.65	139432	127403	38093.2	2513.42	305131	782469	170252	314731	338576	143457	172397	116894	914750
Acyl-coenzyme A thioesterase 2, mitochondrial OS=Homo sapiens GN=ACOT2 PE=1 SV=1	A0A087X0W7_HUMAN	0.0831998	Forearm	Buttock	0.0831998	2.29591	34575.8	33334	33770.5	49638.7	29428.6	48824.7	90695.6	34670.9	26301.1	44858.5	84861.8	47413.3	78595	418606
Flavin reductase (NADPH) OS=Homo sapiens GN=BLVRB PE=1 SV=3	BLVRB_HUMAN;M0QZL1_HUMAN	0.0841707	Forearm	Buttock	0.0841707	1.5802	980097	1.81391e+06	1.69742e+06	3.49618e+06	1.24204e+06	1.49088e+06	1.81253e+06	1.67559e+06	1.15573e+06	5.15648e+06	2.84229e+06	2.69734e+06	2.87983e+06	3.39751e+06
26S proteasome non-ATPase regulatory subunit 8 (Fragment) OS=Homo sapiens GN=PSMD8 PE=1 SV=8	K7EJR3_HUMAN	0.084266	Forearm	Buttock	0.084266	1.54531	83.5289	608.664	17306.8	76002	8938.12	59173.5	34093.7	16862.6	18657.3	31738.8	57971.7	74333.3	46959.9	56675
V-type proton ATPase subunit F OS=Homo sapiens GN=ATP6V1F PE=1 SV=2	VATF_HUMAN	0.0842817	Forearm	Buttock	0.0842817	2.52829	53135.3	119279	116098	144246	110187	3361.23	46223.1	134055	83037.6	117370	228691	206658	117986	610292
Isocitrate dehydrogenase [NAD] subunit gamma, mitochondrial OS=Homo sapiens GN=IDH3G PE=1 SV=1	IDH3G_HUMAN	0.0847337	Forearm	Buttock	0.0847337	2.32674	30982.2	51679.2	9313.1	59489.5	33521.4	55215	183556	33300.7	19843	50848.9	130441	98665.5	158499	494373
Uncharacterized protein NKAPD1 (Fragment) OS=Homo sapiens GN=NKAPD1 PE=1 SV=1	E9PKA8_HUMAN	0.0849242	Forearm	Buttock	0.0849242	1.44805	338915	327124	371330	597053	669912	610010	941880	542580	519916	393336	528838	671245	705126	2.22296e+06
Platelet factor 4 variant OS=Homo sapiens GN=PF4V1 PE=1 SV=1	PF4V_HUMAN	0.0849339	Forearm	Buttock	0.0849339	3.95447	32578.5	27355.8	38308.3	105240	29386.5	4660.44	33860.4	40349.9	20160.5	325616	43879.7	410997	87682.2	144517
Angiotensinogen OS=Homo sapiens GN=AGT PE=1 SV=1	ANGT_HUMAN;B4DE80_HUMAN;A7L3A3_HUMAN	0.0855495	Buttock	Forearm	0.0855495	1.62788	2.21298e+06	2.39294e+06	2.11275e+06	2.59076e+06	1.77326e+06	6.47576e+06	5.09708e+06	2.07799e+06	2.18885e+06	1.41777e+06	1.93472e+06	2.21494e+06	2.56109e+06	1.52182e+06
Eukaryotic peptide chain release factor subunit 1 OS=Homo sapiens GN=ETF1 PE=1 SV=3	ERF1_HUMAN	0.0857658	Forearm	Buttock	0.0857658	1.51931	7283.33	4820.14	15320.9	59245.1	1264.4	18245.5	78504	26756.2	16061.2	24173.8	44061	51025.9	43535	74978.7
Calpain small subunit 2 OS=Homo sapiens GN=CAPNS2 PE=2 SV=2	CPNS2_HUMAN	0.0858396	Forearm	Buttock	0.0858396	2.33354	135781	295837	98409.1	132429	264646	18063.1	158631	572130	224622	183016	235101	147216	239937	973725
Farnesyl pyrophosphate synthase OS=Homo sapiens GN=FDPS PE=1 SV=1	A0A087WTP2_HUMAN	0.0862338	Forearm	Buttock	0.0862338	13.8043	62804.5	22435.9	27775.4	109675	4921.35	31.353	5162.89	68724.8	34571.8	39260.8	99771.5	44804.7	12969.4	2.91363e+06
NADH dehydrogenase [ubiquinone] 1 alpha subcomplex subunit 10, mitochondrial OS=Homo sapiens GN=NDUFA10 PE=3 SV=1	A0A024R4B3_HUMAN	0.0862356	Forearm	Buttock	0.0862356	2.98637	3959.22	2649.65	25232	31960.7	0	67355.7	200574	74885.5	103303	116094	83797.3	80373.7	85695	446523
Serpin peptidase inhibitor, clade A (Alpha-1 antiproteinase, antitrypsin), member 3, isoform CRA_c OS=Homo sapiens GN=SERPINA3 PE=3 SV=1	A0A024R6P0_HUMAN	0.0865255	Forearm	Buttock	0.0865255	1.96948	28179.6	76779.9	62442.3	75267.4	22774.4	38483.7	66929.7	158183	31036.5	92412.3	194533	74707.1	72979	106545
Myosin-reactive immunoglobulin heavy chain variable region (Fragment) OS=Homo sapiens PE=2 SV=1	Q9UL89_HUMAN	0.0867715	Forearm	Buttock	0.0867715	1.77416	75048.9	30861.1	25971	901908	66676.3	146043	23453.1	234920	49975.6	44130.6	730159	76633.4	385781	731512
Complement factor H-related protein 1 OS=Homo sapiens GN=CFHR1 PE=1 SV=2	FHR1_HUMAN;B1AKG0_HUMAN;FHR2_HUMAN;V9GYE7_HUMAN;Q6LBM9_HUMAN	0.0868573	Forearm	Buttock	0.0868573	2.38444	423137	754861	1.0178e+06	560282	809017	1.62331e+06	535085	2.15616e+06	2.2542e+06	2.51254e+06	1.43514e+06	3.41765e+06	1.68246e+06	189171
Kinectin 1 (Kinesin receptor), isoform CRA_a OS=Homo sapiens GN=KTN1 PE=4 SV=1	A0A024R663_HUMAN;G3V4Y7_HUMAN;G3V5G2_HUMAN;H0YJV5_HUMAN	0.0869901	Buttock	Forearm	0.0869901	1.25023	958324	696324	649666	983376	1.15749e+06	645338	1.11445e+06	556271	479247	509455	535260	642971	705924	1.53392e+06
F-box only protein 2 (Fragment) OS=Homo sapiens GN=FBXO2 PE=1 SV=1	A0A286YF37_HUMAN	0.0870749	Forearm	Buttock	0.0870749	2.21732	13167	15091.3	61333.6	103276	39223.9	158020	136632	223615	34961.3	119224	370591	211816	147526	60224.2
Calnexin OS=Homo sapiens GN=CANX PE=1 SV=2	CALX_HUMAN;D6RFL1_HUMAN;Q16094_HUMAN	0.0870759	Forearm	Buttock	0.0870759	1.60979	154672	80001.8	133643	233087	148997	517148	434181	372048	169414	168124	186611	396963	343858	1.1024e+06
Desmin OS=Homo sapiens GN=DES PE=1 SV=3	DESM_HUMAN;Q45VM6_HUMAN;Q45VM8_HUMAN;Q9H319_HUMAN;L7RDA5_HUMAN;B4DUI0_HUMAN;Q5RLN2_HUMAN;Q9GZR6_HUMAN;Q2PUK1_HUMAN;Q5RLN0_HUMAN	0.0874487	Buttock	Forearm	0.0874487	1.3848	7.01503e+07	6.06826e+07	9.04236e+07	3.90219e+07	3.38237e+07	9.37903e+07	9.41818e+07	2.98745e+07	3.87088e+07	4.62457e+07	2.87727e+07	3.02569e+07	1.97364e+07	1.54523e+08
Calcium-transporting ATPase OS=Homo sapiens GN=ATP2B4 PE=3 SV=1	A0A024R968_HUMAN	0.087494	Buttock	Forearm	0.087494	1.92686	65687.3	68342.9	106589	110198	153147	20611.3	30062.2	49692.2	31094.7	26279.7	73879.9	76901.6	29107.6	889.162
Dipeptidyl peptidase 1 OS=Homo sapiens GN=CTSC PE=1 SV=2	CATC_HUMAN	0.0879187	Forearm	Buttock	0.0879187	1.62998	181254	150577	215797	291038	96385.4	532282	418956	649909	277768	292552	530576	543217	518798	261785
Collagen alpha-3(VI) chain OS=Homo sapiens GN=COL6A3 PE=1 SV=5	CO6A3_HUMAN;Q59F25_HUMAN;Q63HQ4_HUMAN;Q8N4Z1_HUMAN;Q6MZG6_HUMAN;I3L392_HUMAN	0.088301	Forearm	Buttock	0.088301	1.69026	0	1238.61	76219.3	129279	0	26942.3	394022	107173	227384	102295	272769	140565	95410.3	115385
[truncated: 1,592 more rows]
