# Supplementary material for: Peptide location fingerprinting reveals modification‐associated biomarker candidates of ageing in human tissue proteomes
Source: Aging Cell. 2021 Apr 8;20(5):e13355. doi: 10.1111/acel.13355 (PMC8135079; doi:10.1111/acel.13355)
Supplement: Supplementary file 10 — Tab S9 [file ACEL-20-e13355-s003.xlsx]

## Sheet: Epidermis Sig. biomarker candid
Whole protein relative quantification of epidermis forearm vs buttock using peak ion intensity	Highest in Forearm	Highest in Buttock	Chosen for WB Validation				Normalized abundance
							Buttock							Forearm
Description	Accession	Anova (p)	Max fold change	Highest mean condition	Lowest mean condition		20180601_SherrattM_MO_01	20180601_SherrattM_MO_03	20180601_SherrattM_MO_05	20180601_SherrattM_MO_07	20180601_SherrattM_MO_09	20180601_SherrattM_MO_11	20180601_SherrattM_MO_13	20180601_SherrattM_MO_02	20180601_SherrattM_MO_04	20180601_SherrattM_MO_06	20180601_SherrattM_MO_08	20180601_SherrattM_MO_10	20180601_SherrattM_MO_12	20180601_SherrattM_MO_14
Periostin isoform thy6 OS=Homo sapiens PE=2 SV=1	C0IMJ3_HUMAN;B7Z4V4_HUMAN;B4E3A7_HUMAN;B7Z6G1_HUMAN	3.98058e-06	4.83349	Buttock	Forearm		230427	586244	278696	450615	193247	309698	480798	58478.2	110789	70704.7	55736.7	40868	79158.1	107640
Spectrin alpha chain, non-erythrocytic 1 OS=Homo sapiens GN=SPTAN1 PE=1 SV=1	A0A0D9SGF6_HUMAN;A0A0D9SF54_HUMAN	5.01114e-06	2.89943	Buttock	Forearm		35358.6	41401.6	36799.2	55978.9	49238	95031.1	147901	12331.1	11881.1	17382.6	14702.2	17494.8	32714.2	52735.2
RAB11A, member RAS oncogene family, isoform CRA_a OS=Homo sapiens GN=RAB11A PE=4 SV=1	A0A024R5Z8_HUMAN;B4DQU5_HUMAN	6.67108e-06	1.26195	Buttock	Forearm		1.0898e+06	831761	1.02272e+06	809163	812861	946569	1.00224e+06	841385	673014	796240	659520	687986	704215	800358
26S proteasome non-ATPase regulatory subunit 9 OS=Homo sapiens GN=PSMD9 PE=1 SV=1	J3KN29_HUMAN		2.21532	Buttock	Forearm		430101	440066	476880	438253	240036	273443	642346	185449	183403	235817	247121	135047	112452	228342
Clathrin light chain A OS=Homo sapiens GN=CLTA PE=1 SV=1	CLCA_HUMAN;F8WF69_HUMAN;C9J8P9_HUMAN	2.43717e-05	1.63986	Buttock	Forearm		1.28232e+06	1.3246e+06	1.56467e+06	1.31901e+06	1.25322e+06	2.10316e+06	2.60972e+06	933548	827550	1.0279e+06	706366	781455	1.31895e+06	1.39062e+06
Calpain-1 catalytic subunit OS=Homo sapiens GN=CAPN1 PE=1 SV=1	CAN1_HUMAN;A0A024R580_HUMAN;B4DWH5_HUMAN;E9PJA6_HUMAN;E9PL37_HUMAN	2.81788e-05	1.89598	Buttock	Forearm		1.79034e+06	1.33921e+06	1.60262e+06	1.68413e+06	1.23021e+06	1.76111e+06	1.80721e+06	1.11219e+06	767742	877539	896085	729117	746819	785577
Tripartite motif-containing 25, isoform CRA_a OS=Homo sapiens GN=TRIM25 PE=4 SV=1	D3DTY9_HUMAN	3.16006e-05	2.33473	Buttock	Forearm		289490	196075	298287	288989	223187	292107	428900	111091	111468	119276	132286	127399	111033	151375
60S ribosomal protein L10 (Fragment) OS=Homo sapiens GN=RPL10 PE=1 SV=7	X1WI28_HUMAN;X5D7P1_HUMAN;H7C123_HUMAN;A6QRI9_HUMAN;RL10L_HUMAN;H7C2U2_HUMAN	3.34395e-05	2.37111	Buttock	Forearm		784634	604608	976405	888609	769432	761005	530306	359608	344205	391339	381165	352030	221435	191785
Signal transducer and activator of transcription 3 OS=Homo sapiens GN=STAT3 PE=1 SV=2	STAT3_HUMAN	3.46716e-05	2.80128	Buttock	Forearm		95445	35101.7	71033.3	59813	38659.3	108733	191597	30506.1	11349.1	29166	15869.1	22354.8	39477.7	65601.5
Alcohol dehydrogenase IB (Class I), beta polypeptide, isoform CRA_a OS=Homo sapiens GN=ADH1B PE=3 SV=1	A0A024RDI5_HUMAN;D6RHZ6_HUMAN;ADH1A_HUMAN;ADH1G_HUMAN;B4E2R9_HUMAN;B4E1R1_HUMAN;A0A087WUC4_HUMAN	4.14684e-05	2.50761	Buttock	Forearm		287501	253739	121572	429280	204298	192215	499115	119250	105298	35645.9	199164	110754	79073.3	143488
NADH dehydrogenase [ubiquinone] 1 alpha subcomplex subunit 10, mitochondrial OS=Homo sapiens GN=NDUFA10 PE=3 SV=1	A0A024R4B3_HUMAN;C9J6X0_HUMAN	4.76487e-05	1.60029	Buttock	Forearm		589376	435654	393198	528032	367530	615375	744049	342250	315809	276002	361314	246368	342394	411199
Lipoamide acyltransferase component of branched-chain alpha-keto acid dehydrogenase complex, mitochondrial OS=Homo sapiens GN=DBT PE=1 SV=3	ODB2_HUMAN	5.97984e-05	1.81602	Buttock	Forearm		2.09638e+06	2.38433e+06	2.02479e+06	2.31653e+06	1.84048e+06	1.92478e+06	2.50657e+06	1.14472e+06	1.38193e+06	1.36134e+06	1.02629e+06	1.16024e+06	852442	1.38455e+06
Dynein light chain 2, cytoplasmic OS=Homo sapiens GN=DYNLL2 PE=1 SV=1	DYL2_HUMAN	6.30269e-05	2.94717	Buttock	Forearm		488928	270366	474843	424698	354202	162654	282815	149891	103653	171610	89445.8	112146	81048.6	126397
Ankyrin-3 OS=Homo sapiens GN=ANK3 PE=1 SV=3	ANK3_HUMAN	6.54362e-05	1.62604	Buttock	Forearm		561678	534199	526236	535673	458025	631962	694221	308914	310613	350437	280450	356867	393970	423046
Eukaryotic translation initiation factor 3 subunit D OS=Homo sapiens GN=EIF3D PE=1 SV=1	EIF3D_HUMAN	8.47977e-05	2.58127	Buttock	Forearm		41832.8	10404.1	18180.6	19504.1	12326	37936	45708.5	21185.4	2377.04	6620.5	10120.9	3689.34	13667.7	14354.9
ATP synthase subunit gamma, mitochondrial OS=Homo sapiens GN=ATP5C1 PE=1 SV=1	ATPG_HUMAN;B4DFE6_HUMAN	8.49711e-05	1.31096	Buttock	Forearm		1.65992e+06	1.35146e+06	1.57009e+06	1.45239e+06	1.48789e+06	1.51654e+06	1.87486e+06	1.27166e+06	984553	1.27953e+06	1.19902e+06	1.052e+06	1.02323e+06	1.51452e+06
Vesicle-associated membrane protein-associated protein B/C OS=Homo sapiens GN=VAPB PE=1 SV=3	VAPB_HUMAN;B3KVU7_HUMAN;E5RK64_HUMAN;Q59EZ6_HUMAN	0.000107474	1.5079	Buttock	Forearm		312159	268891	309907	291240	286573	335854	532166	222605	193245	210842	192126	218379	230342	282161
Rap1 GTPase-activating protein 1 OS=Homo sapiens GN=RAP1GAP PE=1 SV=1	A0A0A0MQY8_HUMAN	0.000115377	1.64552	Buttock	Forearm		1.48061e+06	1.59451e+06	1.76231e+06	1.36625e+06	1.59666e+06	1.865e+06	2.38666e+06	1.19328e+06	1.02076e+06	1.10806e+06	700532	914863	1.11527e+06	1.27138e+06
SUN domain-containing protein 1 OS=Homo sapiens GN=SUN1 PE=2 SV=1	A0A146IHP0_HUMAN;B4E278_HUMAN;C9JK55_HUMAN;Q5S4N2_HUMAN	0.000117264	2.09477	Buttock	Forearm		105555	116028	129205	90416.2	90805.4	60723	169365	44817.5	63620.6	44975.6	47336.1	49197.7	40585.6	73276.5
X-ray repair complementing defective repair in Chinese hamster cells 6 (Ku autoantigen, 70kDa), isoform CRA_a OS=Homo sapiens GN=XRCC6 PE=4 SV=1	A0A024R1N4_HUMAN;B4DE32_HUMAN;B2RDN9_HUMAN;B4E356_HUMAN;Q6IC76_HUMAN	0.000144214	1.81918	Buttock	Forearm		2.11158e+06	1.47683e+06	1.95726e+06	1.85986e+06	3.07687e+06	3.50404e+06	2.49419e+06	1.04057e+06	859813	1.18276e+06	1.16466e+06	2.15954e+06	1.41336e+06	1.23865e+06
Proteasome activator complex subunit 2 OS=Homo sapiens GN=PSME2 PE=1 SV=1	A0A087X1Z3_HUMAN;Q6FHK9_HUMAN	0.000157277	3.66651	Buttock	Forearm		30343.4	16899.3	17429.7	38481.1	9018.39	89166.4	36623.3	9645.23	6561.58	5343.89	10146.8	3866.7	24705.8	4631.39
60S ribosomal protein L35a OS=Homo sapiens GN=RPL35A PE=1 SV=1	F8WB72_HUMAN	0.00017074	1.6707	Buttock	Forearm		168603	149941	248817	164823	165884	318254	359888	108484	101241	138155	123616	119180	163852	188918
Myoferlin OS=Homo sapiens GN=MYOF PE=1 SV=1	MYOF_HUMAN;H0YD14_HUMAN;B3KSL7_HUMAN	0.000172867	1.47742	Buttock	Forearm		2.82578e+06	3.11746e+06	2.60916e+06	2.42221e+06	2.38662e+06	1.79806e+06	1.90345e+06	2.0758e+06	1.88115e+06	2.12402e+06	1.64449e+06	1.61001e+06	977650	1.23589e+06
Cytoplasmic FMR1-interacting protein 2 OS=Homo sapiens GN=CYFIP2 PE=1 SV=2	CYFP2_HUMAN	0.000185171	1.7618	Buttock	Forearm		36738.7	41111.5	43700	36356.2	30499.3	70857.6	62849.3	21117.9	19433.2	26201.6	18489.2	18721.5	30712.7	48155
Actin-related protein 2 OS=Homo sapiens GN=ACTR2 PE=1 SV=1	ARP2_HUMAN;B4DHK9_HUMAN;B4DWQ5_HUMAN;A0A1B0GWD0_HUMAN	0.000187445	1.79024	Buttock	Forearm		1.13018e+06	699387	1.24836e+06	1.30254e+06	928371	1.08447e+06	1.04439e+06	644813	382894	751496	757522	673196	544127	400539
Neuroplastin OS=Homo sapiens GN=NPTN PE=1 SV=2	NPTN_HUMAN;B7Z960_HUMAN	0.000193679	1.72446	Buttock	Forearm		210770	256836	232870	233672	220543	125210	196634	148023	118538	154627	140539	144056	59917.1	90527.9
NADH-cytochrome b5 reductase OS=Homo sapiens GN=CYB5R3 PE=3 SV=1	A0A024R4X0_HUMAN;B1AHF3_HUMAN	0.000216817	1.65571	Buttock	Forearm		1.13827e+06	978208	1.21106e+06	1.17617e+06	983985	975925	1.94796e+06	745601	664552	810982	758902	700834	512152	887337
Heat shock protein beta-1 OS=Homo sapiens GN=HSPB1 PE=1 SV=2	HSPB1_HUMAN;B4DL87_HUMAN;F8WE04_HUMAN;C9J3N8_HUMAN	0.000219108	2.12514	Buttock	Forearm		8.00509e+07	5.98564e+07	7.64062e+07	7.4296e+07	5.76568e+07	9.22739e+07	1.0572e+08	4.04051e+07	3.36894e+07	4.18261e+07	3.61672e+07	3.72977e+07	3.30011e+07	3.46599e+07
Heterogeneous nuclear ribonucleoprotein U-like 1, isoform CRA_a OS=Homo sapiens GN=HNRPUL1 PE=4 SV=1	A0A024R0J9_HUMAN	0.000232719	2.31038	Forearm	Buttock		398621	382988	211526	203022	534614	192428	225373	1.29633e+06	888470	515179	632534	788668	345951	496883
Integrin beta-1 OS=Homo sapiens GN=ITGB1 PE=1 SV=2	ITB1_HUMAN	0.000234426	1.53753	Buttock	Forearm		379859	325455	331359	370525	323152	327692	395186	284009	251267	223233	256954	171687	184271	224140
Lamin-B2 OS=Homo sapiens GN=LMNB2 PE=1 SV=4	LMNB2_HUMAN;A0A0A7M1X5_HUMAN	0.000236384	1.55559	Buttock	Forearm		1.42068e+07	1.41988e+07	1.66057e+07	1.57709e+07	1.52059e+07	1.44454e+07	1.99414e+07	9.72038e+06	1.03035e+07	1.13479e+07	9.35059e+06	1.12416e+07	9.4051e+06	9.58448e+06
Sodium/potassium-transporting ATPase subunit beta-3 OS=Homo sapiens GN=ATP1B3 PE=1 SV=1	AT1B3_HUMAN;D3DNF9_HUMAN;Q58I18_HUMAN;C9J6S2_HUMAN;C9JA36_HUMAN;F8WBY4_HUMAN;C9JXZ1_HUMAN;H7C4L9_HUMAN	0.000246197	1.46701	Buttock	Forearm		1.77967e+06	1.80358e+06	1.91247e+06	1.73575e+06	1.56469e+06	1.56781e+06	2.27305e+06	1.27099e+06	1.00305e+06	1.58192e+06	1.12751e+06	1.18707e+06	961505	1.48209e+06
cDNA FLJ53120, highly similar to CDC45-related protein OS=Homo sapiens PE=2 SV=1	B4E092_HUMAN	0.000246223	2.37843	Forearm	Buttock		5.29998e+06	9.40551e+06	6.44686e+06	1.05935e+07	5.77332e+06	8.52816e+06	5.74997e+06	1.33005e+07	2.06275e+07	1.42232e+07	3.20093e+07	1.69246e+07	1.86261e+07	7.48497e+06
Ribosomal protein S2 OS=Homo sapiens GN=OK/KNS-cl.6 PE=2 SV=1	Q8NI62_HUMAN	0.000262364	1.86647	Buttock	Forearm		71600.4	62669.4	76775.5	64576.5	52169.7	64059.6	75757.6	36168.7	30275.4	47295.7	29472.1	42878.4	30004.7	34436.2
Actin-related protein 2/3 complex subunit 2 OS=Homo sapiens GN=ARPC2 PE=1 SV=1	ARPC2_HUMAN;A0A024R408_HUMAN;Q9BXV5_HUMAN;C9JTV5_HUMAN;G5E9S7_HUMAN;H7C3F9_HUMAN	0.000270845	1.55549	Buttock	Forearm		1.10524e+06	834136	1.28261e+06	1.20897e+06	856596	1.37254e+06	1.26344e+06	789422	478246	753197	813960	719247	866552	673284
Transmembrane protein 43 isoform 1 OS=Homo sapiens GN=TMEM43 PE=2 SV=1	A0A024R2F9_HUMAN;A0A0S2Z5N2_HUMAN;Q8TEP9_HUMAN	0.000278267	1.86131	Buttock	Forearm		4.93215e+06	1.86864e+06	1.80007e+06	5.70057e+06	4.29247e+06	4.5795e+06	6.75841e+06	2.99524e+06	1.12577e+06	1.11409e+06	1.93824e+06	2.4642e+06	2.69617e+06	3.74733e+06
UBE2L3/KRAS fusion protein OS=Homo sapiens PE=2 SV=1	I1SRC5_HUMAN	0.000284773	1.30684	Buttock	Forearm		291858	343382	339005	267044	310171	221927	219310	234964	244448	230488	229878	262809	155382	166846
RAB5B, member RAS oncogene family, isoform CRA_a OS=Homo sapiens GN=RAB5B PE=4 SV=1	A0A024RB09_HUMAN;Q6FI54_HUMAN;RAB5A_HUMAN;A0A0A1HAN9_HUMAN	0.000292212	1.62708	Buttock	Forearm		374183	318703	359022	346484	289494	370977	391797	202361	258643	243815	223310	188551	194196	195295
Uncharacterized protein OS=Homo sapiens GN=LOC115098 PE=4 SV=1	A0A024R7M8_HUMAN	0.000309529	1.59078	Forearm	Buttock		55440.3	60984.7	39769.6	42165.7	42870.8	53239.4	41066.1	75813.8	78383.4	62452.3	77105.5	83456.4	77631.3	78923.3
Sushi domain containing 2, isoform CRA_a OS=Homo sapiens GN=SUSD2 PE=2 SV=1	A0A140VJW3_HUMAN	0.000310607	1.66179	Buttock	Forearm		95774.3	53985.2	71688.5	71625.4	54852.1	87457.9	119257	53708.8	27088.8	53842.6	45272.5	43325.1	48192.7	62330.6
cDNA FLJ61290, highly similar to Neutral alpha-glucosidase AB OS=Homo sapiens PE=2 SV=1	B4DJ30_HUMAN;A0A024R592_HUMAN;B4DIW2_HUMAN	0.000314826	1.57429	Buttock	Forearm		880470	722166	930327	820986	594421	947890	1.03983e+06	662803	371861	642165	494363	463776	499321	636365
Guanine deaminase, isoform CRA_b OS=Homo sapiens GN=GDA PE=4 SV=1	A0A024R231_HUMAN	0.000322187	39.8219	Forearm	Buttock		1143.77	857.054	48.7789	542.763	460.622	1935.46	842.491	50689	29243.3	32477.5	31584.3	54928.9	24575.3	8700.77
NADH dehydrogenase [ubiquinone] 1 alpha subcomplex subunit 2 OS=Homo sapiens GN=NDUFA2 PE=1 SV=3	NDUA2_HUMAN	0.000329903	1.71368	Buttock	Forearm		337834	248316	272089	397519	194581	457783	615123	228718	134458	180828	277485	141572	225748	283599
Cytoplasmic dynein 1 heavy chain 1 OS=Homo sapiens GN=DYNC1H1 PE=1 SV=5	DYHC1_HUMAN;B4DSR6_HUMAN;H0YJ21_HUMAN;Q6P2H7_HUMAN;Q9NRC3_HUMAN	0.000334627	1.54318	Buttock	Forearm		1.02431e+07	1.0892e+07	1.12929e+07	1.18646e+07	8.99512e+06	1.33518e+07	1.61973e+07	6.62002e+06	6.91466e+06	7.86861e+06	6.88886e+06	8.05593e+06	7.94808e+06	9.38293e+06
Kinectin 1 (Kinesin receptor), isoform CRA_a OS=Homo sapiens GN=KTN1 PE=4 SV=1	A0A024R663_HUMAN;G3V4Y7_HUMAN;G3V5G2_HUMAN;B3KWP6_HUMAN;H0YJV5_HUMAN	0.000341199	1.88496	Buttock	Forearm		783966	704589	805135	762852	737932	1.02656e+06	1.3489e+06	445782	488421	421119	324384	536802	412436	644299
Spectrin beta chain, non-erythrocytic 2 OS=Homo sapiens GN=SPTBN2 PE=1 SV=3	SPTN2_HUMAN;A4QPE4_HUMAN;A0A096XMD7_HUMAN;E9PJZ2_HUMAN	0.000349162	2.0341	Buttock	Forearm		1.30558e+07	1.23893e+07	1.30278e+07	1.58104e+07	1.20792e+07	1.55999e+07	2.3168e+07	6.60658e+06	6.7588e+06	8.22174e+06	7.90658e+06	8.29593e+06	6.17507e+06	7.71917e+06
Adipocyte plasma membrane-associated protein OS=Homo sapiens GN=APMAP PE=1 SV=2	APMAP_HUMAN;H0Y512_HUMAN	0.000350333	1.50486	Buttock	Forearm		1.47687e+06	481757	443870	577514	493008	555721	1.24603e+06	1.0707e+06	296071	352016	282286	279124	372004	852956
Prenylcysteine oxidase 1 OS=Homo sapiens GN=PCYOX1 PE=1 SV=3	PCYOX_HUMAN;C9K055_HUMAN	0.000357079	1.60089	Buttock	Forearm		828668	695805	816124	822331	524496	627108	771102	581176	422055	530025	449795	391272	278304	524121
Magphinin gamma OS=Homo sapiens GN=TRO PE=2 SV=1	Q9BX89_HUMAN	0.000365858	2.01453	Forearm	Buttock		5.24131e+06	4.21321e+06	2.77999e+06	2.2696e+06	5.28081e+06	2.06165e+06	2.80626e+06	1.13194e+07	7.9612e+06	5.34421e+06	6.3594e+06	6.99356e+06	3.77375e+06	7.91243e+06
Guanine nucleotide-binding protein G(I)/G(S)/G(T) subunit beta-1 OS=Homo sapiens GN=GNB1 PE=1 SV=3	GBB1_HUMAN;B1AKQ8_HUMAN;B3KVK2_HUMAN	0.000398016	1.67689	Buttock	Forearm		220507	257470	222110	271706	251740	235041	354412	136798	172868	171550	160351	162297	128232	149067
Integrin alpha-2 OS=Homo sapiens GN=ITGA2 PE=1 SV=1	ITA2_HUMAN	0.000402069	1.38077	Buttock	Forearm		30745.8	67862.7	52270.4	33913.4	29329.5	15169.9	28373.3	17924.3	51881.1	40549.8	25889.5	17316.5	11441	21606.9
Otoferlin OS=Homo sapiens GN=OTOF PE=1 SV=3	OTOF_HUMAN	0.000402934	1.83747	Forearm	Buttock		98183.9	135089	159058	101080	90694.8	143842	121582	188499	216560	186875	225625	204301	297566	241556
Prolylcarboxypeptidase (Angiotensinase C), isoform CRA_a OS=Homo sapiens GN=PRCP PE=4 SV=1	A0A024R5L0_HUMAN;E9PIG4_HUMAN;B3KR26_HUMAN	0.000415805	1.60217	Buttock	Forearm		104388	112982	111667	93524	90799.9	87634.5	73395.5	62017	64065.8	70687.7	63122.2	58188.4	41040.3	61803.1
Phenylalanine--tRNA ligase beta subunit OS=Homo sapiens GN=FARSB PE=1 SV=3	SYFB_HUMAN;A8K666_HUMAN	0.000420855	2.61609	Buttock	Forearm		99228.1	64207.7	118633	125163	60612.5	183528	186680	25997.8	21048.6	52142.9	37472.4	44981.7	52230.2	86471.1
Eukaryotic translation initiation factor 3 subunit I OS=Homo sapiens GN=EIF3I PE=1 SV=1	EIF3I_HUMAN;Q5TFK1_HUMAN	0.0004224	2.17617	Buttock	Forearm		145145	125161	125326	140639	91009.7	201484	229795	49587.2	50917.3	67470.8	81753.2	69222.9	79723.6	87757.3
Interleukin enhancer binding factor 3, 90kDa, isoform CRA_d OS=Homo sapiens GN=ILF3 PE=4 SV=1	A0A024R7C7_HUMAN;Q59GP7_HUMAN;B4DDF3_HUMAN	0.000432193	1.64141	Buttock	Forearm		674200	596104	791396	806938	605508	1.15485e+06	948684	350400	489942	380390	512362	421894	740981	502139
Ribosomal protein L27a OS=Homo sapiens GN=RPL27A PE=2 SV=1	Q6NZ52_HUMAN;E9PJD9_HUMAN	0.000463739	1.71848	Buttock	Forearm		1.46162e+06	1.03506e+06	1.36336e+06	1.08379e+06	1.17123e+06	2.21789e+06	1.52338e+06	646222	572873	634033	816837	832280	1.20603e+06	1.02721e+06
60S ribosomal protein L36 OS=Homo sapiens GN=RPL36 PE=1 SV=3	RL36_HUMAN;J3QSB5_HUMAN;J3KTD3_HUMAN	0.000467194	2.9461	Buttock	Forearm		2.03634e+06	1.32094e+06	1.58978e+06	1.67487e+06	1.30173e+06	1.62433e+06	1.40983e+06	295110	602554	432932	940599	416412	626475	405352
Glycoprotein (Transmembrane) nmb, isoform CRA_b OS=Homo sapiens GN=GPNMB PE=4 SV=1	A0A024RA55_HUMAN;A8K7R3_HUMAN;B4DKZ5_HUMAN	0.000470302	3.78896	Forearm	Buttock		1.00911e+06	1.01452e+06	941889	1.15347e+06	1.01206e+06	1.39313e+06	2.58642e+06	5.22047e+06	5.08868e+06	5.49641e+06	5.63214e+06	3.12389e+06	1.91377e+06	8.04431e+06
Small nuclear ribonucleoprotein Sm D2 OS=Homo sapiens GN=SNRPD2 PE=1 SV=1	SMD2_HUMAN;K7ERG4_HUMAN;K7EJB5_HUMAN	0.000474166	1.91749	Buttock	Forearm		979916	724725	892063	919062	527008	763177	1.06501e+06	419871	420603	600310	545625	356959	343372	375058
Plectin isoform 1a (Fragment) OS=Homo sapiens GN=PLEC1 PE=2 SV=1	Q8WXV6_HUMAN	0.000475923	1.71019	Buttock	Forearm		745964	574688	480166	698187	445042	661255	878272	373487	397764	323130	421116	350365	365895	389931
FHL2 isoform 5 OS=Homo sapiens PE=2 SV=1	Q2XQU9_HUMAN;I0CE67_HUMAN;Q53QP3_HUMAN;Q53T40_HUMAN;C9J3S8_HUMAN	0.000476083	1.94992	Buttock	Forearm		305909	274887	379812	276767	234267	224532	292777	119035	168406	214128	151857	165008	105494	96089.9
Myosin, heavy polypeptide 9, non-muscle, isoform CRA_a OS=Homo sapiens GN=MYH9 PE=3 SV=1	A0A024R1N1_HUMAN;Q86XU5_HUMAN;B4E3S1_HUMAN;Q6ZNL4_HUMAN;Q99529_HUMAN;Q5BKV1_HUMAN;B1AH99_HUMAN;Q2PS10_HUMAN	0.000476754	1.50486	Buttock	Forearm		4.82396e+06	3.43775e+06	4.81293e+06	4.46052e+06	4.39562e+06	3.51596e+06	4.21104e+06	3.33618e+06	2.90105e+06	3.38853e+06	2.68481e+06	2.94354e+06	2.3502e+06	2.10372e+06
Serum amyloid P-component OS=Homo sapiens GN=APCS PE=1 SV=2	SAMP_HUMAN	0.000496494	2.80793	Forearm	Buttock		33953.2	54052.9	37713	44138.1	30114.3	23596.9	24882.3	96636.5	89063.2	102849	81835.2	97320.2	120877	109052
Interleukin enhancer-binding factor 2 OS=Homo sapiens GN=ILF2 PE=1 SV=2	ILF2_HUMAN;F4ZW63_HUMAN;X6R6Z1_HUMAN;A0A0A0MRL0_HUMAN	0.000498754	2.76081	Buttock	Forearm		578005	393817	562984	547761	175563	649536	710452	185722	138323	176253	176767	154790	248331	230343
TPM3 protein OS=Homo sapiens GN=TPM3 PE=2 SV=1	Q5VU62_HUMAN	0.000503087	2.158	Buttock	Forearm		2.66598e+06	2.21133e+06	2.38804e+06	2.85712e+06	1.89302e+06	2.30553e+06	4.08314e+06	953297	1.31085e+06	1.43735e+06	1.63497e+06	1.04734e+06	664037	1.4805e+06
E-cadherin 1 OS=Homo sapiens GN=CDH1 PE=4 SV=1	A0A0E3XJU3_HUMAN;A0A087WXI5_HUMAN;B3GN61_HUMAN;A0A087WU43_HUMAN;CADH3_HUMAN;H3BVI7_HUMAN	0.000510652	1.79084	Buttock	Forearm		813504	952088	1.05442e+06	864294	790458	1.04119e+06	1.20244e+06	443392	579682	664512	478725	637409	455584	492230
Serine/threonine-protein phosphatase PP1-beta catalytic subunit OS=Homo sapiens GN=PPP1CB PE=1 SV=3	PP1B_HUMAN;C9J9S3_HUMAN	0.000512303	1.6208	Buttock	Forearm		116599	97296.3	118944	113529	113237	93596.4	136317	67228.2	67880	87617.5	64102.8	88214.2	49512.3	62563.2
Erlin-2 OS=Homo sapiens GN=ERLIN2 PE=1 SV=1	ERLN2_HUMAN;E5RJ09_HUMAN	0.000513035	1.54781	Buttock	Forearm		2.77608e+06	2.319e+06	2.92675e+06	2.60268e+06	2.80583e+06	1.51304e+06	2.33443e+06	1.61424e+06	1.68557e+06	2.18798e+06	1.27526e+06	1.76773e+06	1.21435e+06	1.41759e+06
Guanine nucleotide-binding protein G(i) subunit alpha-2 OS=Homo sapiens GN=GNAI2 PE=1 SV=3	GNAI2_HUMAN;B3KP24_HUMAN;Q93020_HUMAN	0.000515984	1.34804	Buttock	Forearm		193423	221651	225667	193084	174141	199184	269423	134083	141668	187867	120589	140994	146812	223333
Epididymal secretory protein E1 (Fragment) OS=Homo sapiens GN=NPC2 PE=1 SV=1	H0YIZ1_HUMAN	0.000543704	2.31501	Forearm	Buttock		1.11581e+06	2.46954e+06	2.10485e+06	2.406e+06	1.33243e+06	2.22932e+06	1.07085e+06	2.87194e+06	4.11849e+06	4.08884e+06	7.80363e+06	4.77726e+06	4.01936e+06	1.78783e+06
Alternative protein CSF2RB OS=Homo sapiens GN=CSF2RB PE=4 SV=1	L0R5A1_HUMAN	0.000548518	2.08365	Forearm	Buttock		879135	843780	930447	747620	1.40494e+06	554840	670467	2.40891e+06	1.7739e+06	1.87666e+06	1.63641e+06	1.61351e+06	1.4732e+06	1.7844e+06
Epiplakin OS=Homo sapiens GN=EPPK1 PE=1 SV=2	A0A075B730_HUMAN	0.000552893	1.76397	Buttock	Forearm		3.25281e+08	2.5964e+08	3.33949e+08	3.53235e+08	3.08084e+08	1.17923e+08	1.66541e+08	1.87111e+08	1.37848e+08	2.4793e+08	1.46066e+08	2.17573e+08	4.63761e+07	7.41757e+07
cDNA FLJ35376 fis, clone SKMUS2004044, highly similar to Homo sapiens ribosomal protein L3 (RPL3), transcript variant 2, mRNA OS=Homo sapiens PE=2 SV=1	B3KS36_HUMAN	0.000555572	2.22098	Buttock	Forearm		13019.4	10068.4	13411.6	15240.8	11108.8	23157.7	20768.2	3936.75	3188.01	6049.43	8598.53	8471.18	8474.27	9357.39
Glycogen phosphorylase, brain form OS=Homo sapiens GN=PYGB PE=1 SV=5	PYGB_HUMAN;B4DSD8_HUMAN;H0Y4Z6_HUMAN;Q8TDG6_HUMAN	0.000559214	2.70472	Buttock	Forearm		240674	79727.7	110760	114598	58923.6	241860	326933	74895.2	19772.8	69883.5	42475.8	37681.1	98902.1	90251.8
ATP-dependent RNA helicase DDX3X OS=Homo sapiens GN=DDX3X PE=1 SV=3	DDX3X_HUMAN;B4DLU5_HUMAN	0.000582696	1.66894	Forearm	Buttock		1.11678e+06	870595	1.15356e+06	905248	1.32861e+06	811047	873302	2.24221e+06	1.40116e+06	1.884e+06	1.8074e+06	1.46204e+06	1.51715e+06	1.46736e+06
Ezrin OS=Homo sapiens GN=EZR PE=1 SV=4	EZRI_HUMAN;B7Z5V2_HUMAN;B7Z437_HUMAN;J7M2B1_HUMAN;Q9UJZ8_HUMAN;B7Z9R6_HUMAN	0.000614326	2.03654	Buttock	Forearm		402941	294481	472598	501592	224270	579918	292696	223210	142990	193976	193973	198588	258116	148556
Tropomyosin 3 isoform 1 (Fragment) OS=Homo sapiens GN=TPM3 PE=2 SV=1	A0A0S2Z4G4_HUMAN;A0A087WWU8_HUMAN;B2RDE1_HUMAN;A0A0S2Z4I4_HUMAN;Q5HYB6_HUMAN;A0A0S2Z4G8_HUMAN;B4DWT5_HUMAN;Q8NAG3_HUMAN;B4DQ80_HUMAN;D6R904_HUMAN;H0YL80_HUMAN;Q6LDX7_HUMAN;D6RFM2_HUMAN;Q8NI98_HUMAN;A0A024R4K5_HUMAN	0.000626575	2.29183	Buttock	Forearm		95283.4	79291.3	67678.3	84250.1	59170.8	75082.9	128772	24420.4	53032.2	32974.5	24026.3	30622.6	38530.4	53623.5
Dihydrolipoamide S-succinyltransferase (E2 component of 2-oxo-glutarate complex), isoform CRA_a OS=Homo sapiens GN=DLST PE=4 SV=1	A0A024R6C9_HUMAN;Q6IBS5_HUMAN;Q86TQ8_HUMAN;Q86SW4_HUMAN;Q86TW7_HUMAN;B7Z6J1_HUMAN	0.000628449	1.31291	Buttock	Forearm		658066	664373	675128	716573	536617	501093	802086	510008	440855	540636	621107	437207	400891	517866
Zinc finger protein 608, isoform CRA_b OS=Homo sapiens GN=ZNF608 PE=4 SV=1	D3DSZ2_HUMAN	0.000638576	1.84949	Forearm	Buttock		264942	423507	415340	393434	319882	279470	148743	445541	556241	581067	994436	723401	521762	330248
Ras-related protein Rap-1A OS=Homo sapiens GN=RAP1A PE=1 SV=1	RAP1A_HUMAN	0.000662549	2.14442	Buttock	Forearm		53426	49597.7	70588.8	57946.3	37744.8	56246.2	83222.1	26535.8	17463.3	49076.7	24374.7	23302.8	14712.7	35154.8
Galectin-7 OS=Homo sapiens GN=LGALS7 PE=1 SV=2	LEG7_HUMAN	0.000670508	1.81944	Buttock	Forearm		9.89713e+07	9.69845e+07	1.36228e+08	1.3439e+08	8.99032e+07	1.46274e+08	1.71404e+08	6.42956e+07	5.84824e+07	6.86262e+07	7.73043e+07	7.38686e+07	7.11041e+07	6.67722e+07
Glutamate dehydrogenase 1, mitochondrial OS=Homo sapiens GN=GLUD1 PE=1 SV=2	DHE3_HUMAN;Q53GW3_HUMAN;B3KT18_HUMAN;Q14400_HUMAN;Q59FQ4_HUMAN;Q9UQV0_HUMAN	0.000683613	2.05917	Buttock	Forearm		1.63201e+06	1.703e+06	1.88333e+06	2.25605e+06	952736	2.6368e+06	3.93484e+06	994902	930718	1.26203e+06	1.03206e+06	670948	1.04471e+06	1.34851e+06
26S proteasome non-ATPase regulatory subunit 3 OS=Homo sapiens GN=PSMD3 PE=1 SV=2	PSMD3_HUMAN;B4DPM7_HUMAN	0.000705335	1.47791	Buttock	Forearm		40686.1	27687	37236.9	31013.7	35691.1	59639.8	67737.1	23744.2	19636.1	29197.2	21516.5	31735.9	36025	40926.2
KRR1 small subunit processome component homolog OS=Homo sapiens GN=KRR1 PE=1 SV=4	KRR1_HUMAN	0.000733178	2.14076	Forearm	Buttock		412209	913382	852754	981945	534916	1.08545e+06	440945	828246	1.30984e+06	1.44712e+06	2.43807e+06	2.05941e+06	2.21573e+06	879792
Erythrocyte membrane protein band 4.2 (Fragment) OS=Homo sapiens GN=EPB42 PE=1 SV=1	H3BUR1_HUMAN	0.000742154	2.80376	Forearm	Buttock		21954.9	71276.5	81076.8	89429.1	48637.6	60941.8	21405.4	82935.4	97782.8	172736	342735	219166	128409	62943.3
cDNA, FLJ96923, highly similar to Homo sapiens ribophorin II (RPN2), mRNA OS=Homo sapiens PE=2 SV=1	B2RE46_HUMAN;B4DJL0_HUMAN;Q5JYR4_HUMAN	0.00075033	1.37903	Buttock	Forearm		1.05188e+06	929686	1.11467e+06	883513	991285	933565	1.34412e+06	820594	614805	775776	728778	843738	690989	781700
CD163 antigen, isoform CRA_a OS=Homo sapiens GN=CD163 PE=4 SV=1	D3DUU0_HUMAN	0.000789634	1.19754	Buttock	Forearm		147710	227617	211144	186523	159997	149513	127984	142595	176669	177053	151137	140117	123458	99778.3
60S ribosomal protein L10a OS=Homo sapiens GN=RPL10A PE=1 SV=2	RL10A_HUMAN;Q1JQ76_HUMAN;A0A024RCW3_HUMAN	0.000792092	2.51654	Buttock	Forearm		3.12404e+06	2.32633e+06	3.19511e+06	3.19276e+06	1.62446e+06	4.8052e+06	3.65639e+06	691972	851058	1.01364e+06	1.41754e+06	1.32626e+06	1.91949e+06	1.49211e+06
ARP3 actin-related protein 3 homolog (Yeast), isoform CRA_a OS=Homo sapiens GN=ACTR3 PE=3 SV=1	A0A024RAI1_HUMAN;B4DXW1_HUMAN;B4DT29_HUMAN;B4DTI0_HUMAN;B4E1U3_HUMAN;F8WDR7_HUMAN;ARP3B_HUMAN;F8WE84_HUMAN	0.000794343	1.90642	Buttock	Forearm		2.04306e+06	1.50678e+06	1.97315e+06	2.47505e+06	1.44191e+06	2.89464e+06	2.40645e+06	1.19068e+06	964918	1.15276e+06	1.38908e+06	1.06813e+06	1.08539e+06	881361
Heat shock 70 kDa protein 1B OS=Homo sapiens GN=HSPA1B PE=1 SV=1	A0A0G2JIW1_HUMAN;B4DNT8_HUMAN;Q59EJ3_HUMAN;B4DWK5_HUMAN;B4DFN9_HUMAN;B4DI39_HUMAN;B4E388_HUMAN;B4E1S9_HUMAN;B4DVU9_HUMAN;B3KTT5_HUMAN;B4DNX1_HUMAN;B4DNV4_HUMAN;Q9UQC1_HUMAN	0.000803574	2.19582	Buttock	Forearm		7.88242e+06	8.27362e+06	1.00694e+07	1.00774e+07	5.54933e+06	1.48307e+07	1.36226e+07	3.64091e+06	3.86531e+06	5.56468e+06	4.6412e+06	4.67104e+06	5.50407e+06	4.13062e+06
Actin-related protein 2/3 complex subunit 5 OS=Homo sapiens GN=ARPC5 PE=1 SV=3	ARPC5_HUMAN;B1ALC0_HUMAN;Q6IPM3_HUMAN	0.000808582	2.32934	Buttock	Forearm		364478	229789	381929	380926	175921	556123	493890	179986	64115.5	166382	131433	139390	283442	144173
Spectrin beta chain, non-erythrocytic 1 OS=Homo sapiens GN=SPTBN1 PE=1 SV=2	SPTB2_HUMAN;K9MS24_HUMAN;F8W6C1_HUMAN;B4DIF8_HUMAN	0.000818673	1.74601	Buttock	Forearm		3.85726e+06	3.73313e+06	3.37353e+06	3.89657e+06	3.44402e+06	4.56655e+06	7.09993e+06	2.44729e+06	2.36041e+06	2.68211e+06	2.41923e+06	2.25162e+06	1.99858e+06	3.00613e+06
Flavin-containing monooxygenase OS=Homo sapiens PE=2 SV=1	B2R781_HUMAN	0.000825753	1.9033	Forearm	Buttock		201524	177548	216746	205408	378324	148800	176977	448730	374556	427605	379258	408605	369408	456931
Complement component 9, isoform CRA_a OS=Homo sapiens GN=C9 PE=4 SV=1	A0A024R035_HUMAN	0.00083144	2.89744	Buttock	Forearm		39658.4	57777.5	30815.4	53386.4	13467.5	10474.3	61013.3	10564.6	17012.4	19023.8	11537.4	8924.94	4432.38	20514.2
Chaperonin containing TCP1, subunit 6A (Zeta 1), isoform CRA_a OS=Homo sapiens GN=CCT6A PE=3 SV=1	A0A024RDL1_HUMAN;A1JUI8_HUMAN;TCPW_HUMAN;J3KRI6_HUMAN	0.000844795	2.41655	Buttock	Forearm		565671	350737	571274	534847	271348	684926	830045	201951	175340	247098	182313	243758	271623	254065
Proteasome endopeptidase complex (Fragment) OS=Homo sapiens GN=PSMA7 PE=1 SV=1	H0Y586_HUMAN	0.000848628	1.57359	Buttock	Forearm		1.77288e+06	1.92577e+06	1.86429e+06	1.98459e+06	1.7468e+06	1.7152e+06	2.51771e+06	1.07958e+06	1.35736e+06	1.41867e+06	843940	1.31037e+06	989499	1.59698e+06
Putative trypsin-6 OS=Homo sapiens GN=PRSS3P2 PE=5 SV=2	TRY6_HUMAN	0.000855271	1.80141	Forearm	Buttock		3.79296e+06	3.43382e+06	4.06813e+06	3.09714e+06	4.93725e+06	2.33292e+06	3.58962e+06	9.11466e+06	6.75581e+06	6.74431e+06	5.36735e+06	5.44635e+06	5.27596e+06	6.78453e+06
Ribosomal protein L15 OS=Homo sapiens GN=RPL15 PE=3 SV=1	A0A024R2Q4_HUMAN;E7EQV9_HUMAN;B4DLP4_HUMAN;E7ENU7_HUMAN;E7EX53_HUMAN;B4DEN1_HUMAN	0.000864172	1.62934	Buttock	Forearm		2.31945e+06	2.17201e+06	1.95465e+06	1.73113e+06	1.81654e+06	2.03747e+06	1.44664e+06	1.09436e+06	1.14164e+06	1.04272e+06	1.36866e+06	1.13535e+06	1.30962e+06	1.17964e+06
Proliferation-associated 2G4, 38kDa, isoform CRA_a OS=Homo sapiens GN=PA2G4 PE=4 SV=1	A0A024RB85_HUMAN;F8VR77_HUMAN;F8VZ69_HUMAN	0.000871828	3.26456	Buttock	Forearm		284777	227692	350960	384001	107078	472191	456577	70885.4	76337.7	112116	114544	96421.4	140453	88655
Nucleolin, isoform CRA_b OS=Homo sapiens GN=NCL PE=4 SV=1	A0A024R4A0_HUMAN;H7BY16_HUMAN;Q9BQ02_HUMAN	0.000879029	1.56304	Forearm	Buttock		7.71068e+06	5.21545e+06	7.46743e+06	6.67864e+06	8.22764e+06	7.33473e+06	7.5041e+06	1.301e+07	9.61683e+06	1.35345e+07	8.46665e+06	9.33741e+06	1.10969e+07	1.33062e+07
Septin-2 OS=Homo sapiens GN=SEPT2 PE=1 SV=1	SEPT2_HUMAN;C9J2Q4_HUMAN;H7C2Y0_HUMAN;H7C310_HUMAN;B5MD47_HUMAN;C9JZI2_HUMAN	0.000885965	2.5113	Buttock	Forearm		258688	205453	284428	359457	178775	530647	851660	111230	96881.9	168230	77942.5	121031	202728	284798
Cytochrome b5 OS=Homo sapiens GN=CYB5A PE=1 SV=2	CYB5_HUMAN;J3KNC7_HUMAN	0.000914784	2.0603	Buttock	Forearm		1.96917e+06	930010	1.13495e+06	1.24546e+06	952944	1.45255e+06	2.69606e+06	1.06308e+06	546873	620376	322753	656096	567810	1.26166e+06
Annexin A5 OS=Homo sapiens GN=ANXA5 PE=1 SV=2	ANXA5_HUMAN;E9PHT9_HUMAN;B4DNG6_HUMAN;D6RBE9_HUMAN;D6RBL5_HUMAN	0.000924628	1.75288	Buttock	Forearm		478997	570288	452835	627494	422257	851298	932117	281096	328329	335693	401347	306956	475842	343978
Deoxyribonuclease II, lysosomal, isoform CRA_a OS=Homo sapiens GN=DNASE2 PE=4 SV=1	A0A024R7F4_HUMAN	0.000934386	4.32401	Forearm	Buttock		24130.3	11002.7	16872.5	11918	2290.15	14734.9	17461.7	63936.1	64044.5	61940.9	57327.6	49829.6	41391.2	87056.7
NADH dehydrogenase [ubiquinone] flavoprotein 2, mitochondrial OS=Homo sapiens GN=NDUFV2 PE=1 SV=2	NDUV2_HUMAN	0.000937341	1.93564	Buttock	Forearm		160633	102609	85199.9	167131	93672.5	68389.5	112668	91816.1	34149.2	75819.8	84134.1	42989	32043.3	47337.8
U2 small nuclear ribonucleoprotein A' OS=Homo sapiens GN=SNRPA1 PE=1 SV=2	RU2A_HUMAN	0.000949102	1.8865	Forearm	Buttock		691225	641634	827038	507059	927933	526620	631158	1.81238e+06	1.2202e+06	1.67651e+06	704134	1.14983e+06	925346	1.47752e+06
Serine/threonine-protein phosphatase 2A 65 kDa regulatory subunit A alpha isoform OS=Homo sapiens GN=PPP2R1A PE=1 SV=4	2AAA_HUMAN	0.000949988	3.21271	Buttock	Forearm		265610	136557	214303	306547	67042.4	393142	612166	78867.4	55641.2	78867.9	116694	58044.9	96910.4	136060
Acyl-CoA dehydrogenase family member 9, mitochondrial OS=Homo sapiens GN=ACAD9 PE=1 SV=1	ACAD9_HUMAN;B4DGH4_HUMAN;Q59FN3_HUMAN;D6RCD8_HUMAN;Q9H9W4_HUMAN;H0Y8Z9_HUMAN	0.000951969	1.78298	Buttock	Forearm		509831	461300	729769	642446	526214	744941	728389	293796	235991	446031	296781	474407	293358	395390
Dihydrolipoyl dehydrogenase OS=Homo sapiens GN=DLD PE=3 SV=1	A0A024R713_HUMAN;B4DMK9_HUMAN;A0A1W2PR83_HUMAN	0.000963207	1.56239	Buttock	Forearm		528635	462631	492278	607771	337566	671148	780505	337530	244323	410011	390300	285478	393015	423053
60S acidic ribosomal protein P0 OS=Homo sapiens GN=RPLP0 PE=3 SV=1	A0A024RBS2_HUMAN;F8VPE8_HUMAN;F8VWS0_HUMAN;Q53HK9_HUMAN;F8VQY6_HUMAN;F8VS58_HUMAN;RLA0L_HUMAN;B4E3D5_HUMAN;F8VWV4_HUMAN	0.000968766	2.19461	Buttock	Forearm		2.335e+06	1.8487e+06	2.12011e+06	1.96287e+06	1.15309e+06	2.68009e+06	3.59299e+06	877452	815629	1.02438e+06	984464	1.04814e+06	1.2608e+06	1.13977e+06
Dolichyl-diphosphooligosaccharide--protein glycosyltransferase 48 kDa subunit OS=Homo sapiens GN=DDOST PE=3 SV=1	A0A024RAD5_HUMAN;U3KQ84_HUMAN	0.000978405	1.45339	Buttock	Forearm		899526	851869	877991	768470	755893	808408	1.1634e+06	688545	524843	714736	584835	592551	493689	615464
cDNA FLJ59286, highly similar to Pre-mRNA-processing factor 40 homolog A (Fragment) OS=Homo sapiens PE=2 SV=1	B4DPY2_HUMAN	0.000979409	1.49094	Buttock	Forearm		132686	148822	148805	137796	128628	234437	304378	114074	88189	101045	72123.4	93281	183736	176260
CD44 antigen (Fragment) OS=Homo sapiens GN=CD44 PE=1 SV=1	H0Y2P0_HUMAN;B4E2X0_HUMAN;A0A1Z1VXF2_HUMAN;C1PHC4_HUMAN;E9PKC6_HUMAN;J3KN83_HUMAN	0.000980843	1.56167	Buttock	Forearm		1.26458e+06	1.3246e+06	1.75814e+06	1.38612e+06	1.20432e+06	1.81542e+06	1.9016e+06	798592	740830	1.18884e+06	901855	1.10742e+06	873385	1.21179e+06
T-complex protein 1 subunit gamma OS=Homo sapiens GN=CCT3 PE=1 SV=4	TCPG_HUMAN;B4DUR8_HUMAN;Q5SZX6_HUMAN;E9PRC8_HUMAN;E9PQ35_HUMAN;CDO1_HUMAN	0.0009829	2.9436	Buttock	Forearm		805141	662379	1.05803e+06	1.0383e+06	464248	1.46886e+06	1.87102e+06	293910	265168	363472	299749	415538	469994	395217
Eukaryotic translation initiation factor 3 subunit H OS=Homo sapiens GN=EIF3H PE=1 SV=1	A0A087WZK9_HUMAN	0.000985206	2.35556	Buttock	Forearm		132708	135065	126462	167747	110421	143695	232422	66961.8	51541	74047.1	75081.1	68132.9	62356.4	47006.1
Annexin A8-like protein 1 OS=Homo sapiens GN=ANXA8L1 PE=2 SV=2	AXA81_HUMAN;A0A075B752_HUMAN;A0A087WUP0_HUMAN	0.000985831	1.73009	Buttock	Forearm		141007	202257	201223	115624	83985.5	309597	412253	94237.5	114111	108383	75396	78946.9	154190	222059
Heparin-binding protein HBp15 OS=Homo sapiens PE=2 SV=1	Q7Z4W8_HUMAN;K7EJT5_HUMAN	0.00100669	2.65973	Buttock	Forearm		1.50562e+06	1.16234e+06	1.75087e+06	1.7349e+06	624263	2.80797e+06	2.24771e+06	471252	404092	687536	575734	619400	900721	790456
Tuftelin OS=Homo sapiens GN=TUFT1 PE=1 SV=1	TUFT1_HUMAN;A6PVU8_HUMAN	0.00102804	2.37214	Buttock	Forearm		129915	120413	120858	132379	90991.3	116948	150854	65955.4	50251.7	69439.9	53910.1	59953.3	29025.4	34999.5
Spectrin alpha chain, non-erythrocytic 1 OS=Homo sapiens GN=SPTAN1 PE=1 SV=3	SPTN1_HUMAN;A0A024R889_HUMAN;B4DGT1_HUMAN;Q9UG16_HUMAN;B4DTV8_HUMAN;A0A0D9SFF6_HUMAN;A0A1B0GTB7_HUMAN;A0A1B0GUH3_HUMAN	0.00103934	1.93971	Buttock	Forearm		268776	236451	256884	332875	230927	433586	670781	132687	147439	177829	192097	176011	191350	235498
Actin-related protein 2/3 complex subunit 5 OS=Homo sapiens GN=ARPC5L PE=3 SV=1	A0A024R897_HUMAN	0.00107073	1.7808	Buttock	Forearm		366126	280999	367871	420479	255130	637890	516806	243026	144280	238258	216246	215085	244959	295911
NADH-cytochrome b5 reductase 1 OS=Homo sapiens GN=CYB5R1 PE=1 SV=1	NB5R1_HUMAN;H7C0R7_HUMAN;B4DJ32_HUMAN	0.00107361	1.9193	Buttock	Forearm		1.55556e+06	1.32933e+06	1.49968e+06	2.1053e+06	1.73836e+06	1.69179e+06	2.57394e+06	1.03544e+06	1.06869e+06	887299	950890	944423	743089	879814
Serine/threonine-protein phosphatase 2A catalytic subunit alpha isoform OS=Homo sapiens GN=PPP2CA PE=1 SV=1	PP2AA_HUMAN	0.00107452	2.02742	Buttock	Forearm		131454	119259	208111	186665	100421	276024	290737	80899.9	59474.5	104306	76303	92808.5	116996	116672
Pyruvate dehydrogenase E1 component subunit beta, mitochondrial OS=Homo sapiens GN=PDHB PE=1 SV=3	ODPB_HUMAN;C9J634_HUMAN;F8WF02_HUMAN;Q59G68_HUMAN	0.00108281	1.56562	Buttock	Forearm		822506	438341	598720	708961	529171	661220	1.24926e+06	478986	266513	511145	571726	369474	373182	627812
Guanine nucleotide-binding protein G(I)/G(S)/G(O) subunit gamma-12 OS=Homo sapiens GN=GNG12 PE=1 SV=3	GBG12_HUMAN;Q53GD1_HUMAN	0.00109078	1.4769	Buttock	Forearm		1.82512e+06	1.67552e+06	1.6177e+06	1.84847e+06	1.79893e+06	2.39117e+06	2.37273e+06	1.25134e+06	1.55376e+06	1.2056e+06	991113	1.113e+06	1.41739e+06	1.62864e+06
Sorting and assembly machinery component 50 homolog OS=Homo sapiens GN=SAMM50 PE=1 SV=3	SAM50_HUMAN	0.00110188	1.30688	Buttock	Forearm		321883	285860	304478	248940	223157	328513	378801	210663	236253	251202	193117	206299	229387	273554
Vacuolar protein sorting 4B (Yeast), isoform CRA_a OS=Homo sapiens GN=VPS4B PE=3 SV=1	A0A024R2C5_HUMAN;FIGL1_HUMAN	0.00111753	2.34387	Buttock	Forearm		101484	85064.5	109676	102847	58456.3	209482	177010	41530.7	48284.5	51079.8	57728	45816.8	61773	53884.3
Abl interactor 1 OS=Homo sapiens GN=ABI1 PE=1 SV=1	A0A0A0MRT6_HUMAN;B4DKX2_HUMAN	0.00111824	2.22028	Buttock	Forearm		137036	129770	163853	151731	88481.5	259102	270510	75890.6	53728	95976.2	66986.7	73323.9	77514.3	97271.7
Core histone macro-H2A.2 OS=Homo sapiens GN=H2AFY2 PE=1 SV=3	H2AW_HUMAN;Q5SQT3_HUMAN	0.00111936	1.75193	Buttock	Forearm		396366	413256	461589	379058	508116	414310	470524	224821	209885	320616	325117	290362	171505	194756
NADH dehydrogenase (Ubiquinone) 1 alpha subcomplex, 5, 13kDa, isoform CRA_b OS=Homo sapiens GN=NDUFA5 PE=4 SV=1	A0A024R745_HUMAN;A0A087X1G1_HUMAN	0.00113346	1.87011	Buttock	Forearm		376651	245819	329513	365050	238999	406497	623634	207557	188091	189043	261926	141159	156671	238448
Receptor of activated protein C kinase 1 OS=Homo sapiens GN=RACK1 PE=1 SV=3	RACK1_HUMAN;J3KPE3_HUMAN;H0Y8W2_HUMAN;H0YAF8_HUMAN;D6RAC2_HUMAN;H0YAM7_HUMAN;D6REE5_HUMAN;D6RHH4_HUMAN;D6RF23_HUMAN;D6RFZ9_HUMAN;H0Y8R5_HUMAN;H0Y9P0_HUMAN;D6RBD0_HUMAN;B4E0C3_HUMAN;B4DWC6_HUMAN;D6RHJ5_HUMAN	0.00114079	1.98923	Buttock	Forearm		1.67641e+06	1.46413e+06	1.96078e+06	1.75187e+06	1.32876e+06	2.58558e+06	2.59467e+06	880268	533557	1.02535e+06	1.0083e+06	1.20523e+06	1.00251e+06	1.06205e+06
Sodium/potassium-transporting ATPase subunit alpha-1 OS=Homo sapiens GN=ATP1A1 PE=1 SV=1	AT1A1_HUMAN;B7Z3V1_HUMAN;AT1A3_HUMAN;B7Z1N5_HUMAN;B7Z1Q9_HUMAN;B7Z3F8_HUMAN;B3KV59_HUMAN;B3KSY7_HUMAN;Q5TC01_HUMAN;AT1A4_HUMAN;B3KNQ8_HUMAN;Q5TC02_HUMAN;Q58I23_HUMAN;B4DHD7_HUMAN;E9PRA5_HUMAN;Q58I21_HUMAN	0.00114397	1.39823	Buttock	Forearm		5.00721e+06	4.34845e+06	5.25566e+06	5.05672e+06	4.44243e+06	5.236e+06	7.80448e+06	3.74985e+06	2.866e+06	4.80766e+06	3.78414e+06	3.41757e+06	2.98725e+06	4.95752e+06
Clathrin interactor 1 isoform 1 (Fragment) OS=Homo sapiens GN=CLINT1 PE=2 SV=1	A0A0S2Z4Y4_HUMAN	0.00114673	1.80528	Forearm	Buttock		380863	365283	480591	354849	573353	294908	287945	882966	662697	725550	756777	621448	673000	620030
Alternative protein RCOR1 OS=Homo sapiens GN=RCOR1 PE=4 SV=1	L0R8D2_HUMAN	0.0011581	1.88132	Forearm	Buttock		2.83308e+07	2.94194e+07	3.04593e+07	2.60078e+07	4.33377e+07	1.90448e+07	2.2753e+07	5.96003e+07	5.15638e+07	5.56237e+07	4.5746e+07	4.92442e+07	5.11119e+07	6.21556e+07
Transcription intermediary factor 1-beta OS=Homo sapiens GN=TRIM28 PE=1 SV=5	TIF1B_HUMAN;M0R0K9_HUMAN;M0R3C0_HUMAN;M0R2I3_HUMAN	0.00119675	1.66834	Buttock	Forearm		1.86633e+06	1.52546e+06	2.47624e+06	2.14754e+06	1.37653e+06	2.82265e+06	2.42468e+06	1.41047e+06	897945	1.53561e+06	1.35042e+06	1.16241e+06	1.30027e+06	1.1177e+06
IST1 homolog OS=Homo sapiens GN=IST1 PE=1 SV=1	IST1_HUMAN;B4DLP1_HUMAN;F5GXM3_HUMAN;B4DHF3_HUMAN;B4DM80_HUMAN;H3BPP6_HUMAN;J3KR23_HUMAN;B4DXC9_HUMAN	0.00123351	1.23815	Buttock	Forearm		317015	333214	341606	340320	274655	283914	343968	260518	265519	295942	293591	246146	192976	250166
V-set and transmembrane domain-containing protein 2-like protein OS=Homo sapiens GN=VSTM2L PE=1 SV=1	VTM2L_HUMAN	0.00127128	1.87183	Forearm	Buttock		5.96191e+06	5.85641e+06	6.59309e+06	5.64225e+06	9.69286e+06	3.76427e+06	4.67705e+06	1.27529e+07	1.12798e+07	1.25732e+07	1.17903e+07	9.74526e+06	9.10139e+06	1.17257e+07
ATP synthase subunit g, mitochondrial OS=Homo sapiens GN=ATP5L PE=1 SV=3	ATP5L_HUMAN	0.00128819	1.37033	Buttock	Forearm		248693	196038	204424	215572	181286	240103	387390	168469	105741	161313	179844	136486	196471	272923
Histone H2A type 2-B OS=Homo sapiens GN=HIST2H2AB PE=1 SV=3	H2A2B_HUMAN;A2RUA4_HUMAN	0.00129547	1.60333	Buttock	Forearm		309096	383758	319900	339324	343847	399368	329135	184925	216758	218478	158149	215004	207467	311341
Nucleobindin-1 (Fragment) OS=Homo sapiens GN=NUCB1 PE=1 SV=1	H7BZI1_HUMAN	0.00132631	2.2227	Forearm	Buttock		85102	245732	208344	228391	131380	169616	43957	229363	298030	341818	680796	472602	326609	123585
Transformer-2 protein homolog alpha OS=Homo sapiens GN=TRA2A PE=1 SV=1	TRA2A_HUMAN	0.00133498	1.44801	Forearm	Buttock		225574	212087	257134	213882	323477	215898	378351	423491	312356	389093	334815	348268	355524	481095
Granulins OS=Homo sapiens GN=GRN PE=1 SV=2	GRN_HUMAN;B4E1G5_HUMAN;K7EMR1_HUMAN;K7EQI0_HUMAN	0.00134701	3.59633	Forearm	Buttock		113591	50137.9	45426.8	75849.1	72014.2	105701	176486	392561	323698	384266	419028	204822	152295	422125
Calpain small subunit 2 OS=Homo sapiens GN=CAPNS2 PE=2 SV=2	CPNS2_HUMAN	0.00136328	1.6506	Buttock	Forearm		586394	352243	573966	551101	436874	626774	638110	480255	299929	304266	281572	267469	353984	293795
Apoptosis-associated speck-like protein containing a CARD OS=Homo sapiens GN=PYCARD PE=1 SV=2	ASC_HUMAN	0.0013818	3.8329	Buttock	Forearm		19870.5	14643.9	27090.1	32916.8	4397.24	124264	28640.3	7739.6	1737.65	6561.22	4935.53	2849.16	28649.6	13227.5
FAM129B protein (Fragment) OS=Homo sapiens GN=FAM129B PE=2 SV=1	Q2YD88_HUMAN	0.00139263	1.91103	Buttock	Forearm		275957	256207	176292	225480	170327	346343	401806	156131	217842	95388.2	134652	93947.5	139975	131393
14-3-3 protein gamma OS=Homo sapiens GN=YWHAG PE=1 SV=2	1433G_HUMAN;B4DE78_HUMAN	0.00139591	2.4283	Buttock	Forearm		42972.4	21760.7	50830.8	65199.2	21691	114607	98618.3	26012.6	13439.9	15291	20178.4	16368.9	48062.6	31827.4
40S ribosomal protein S24 OS=Homo sapiens GN=RPS24 PE=1 SV=1	A0A087WUS0_HUMAN	0.00139779	1.67234	Buttock	Forearm		575858	352035	528871	437050	468993	536299	367856	232604	214185	319971	274396	387935	253964	270476
Lamin-B1 OS=Homo sapiens GN=LMNB1 PE=1 SV=2	LMNB1_HUMAN;E9PBF6_HUMAN;Q6DC98_HUMAN;A0A0D9SFE5_HUMAN;B4DZT3_HUMAN;A0A0D9SFY5_HUMAN	0.00140644	1.69807	Buttock	Forearm		4.5689e+06	3.42195e+06	3.28442e+06	3.04154e+06	3.04891e+06	4.51332e+06	7.10443e+06	2.95299e+06	2.37291e+06	2.33877e+06	2.27531e+06	2.09584e+06	2.16034e+06	2.87237e+06
NACHT and WD repeat domain-containing protein 2 OS=Homo sapiens GN=NWD2 PE=2 SV=3	NWD2_HUMAN	0.00141703	1.5396	Buttock	Forearm		5.80471e+06	5.85893e+06	5.59688e+06	4.75808e+06	5.24634e+06	5.87553e+06	7.12371e+06	4.0892e+06	4.21588e+06	5.0556e+06	2.56411e+06	3.25151e+06	2.75135e+06	4.22474e+06
Alpha-aminoadipic semialdehyde dehydrogenase (Fragment) OS=Homo sapiens GN=ALDH7A1 PE=1 SV=2	F8VVF2_HUMAN	0.00146528	2.00832	Buttock	Forearm		67731.2	114166	37266.9	42790.7	28871.9	242195	295897	37249.7	53930.4	21002.8	30265.3	26857.1	114051	129386
Small nuclear ribonucleoprotein-associated proteins B and B' OS=Homo sapiens GN=SNRPB PE=1 SV=2	RSMB_HUMAN;Q6LBS1_HUMAN;J3KRY3_HUMAN	0.0014754	2.35577	Buttock	Forearm		49735.4	29325.9	41128	39044.5	23711	75267.1	79660.2	10000.1	16038.1	22810.4	19100.9	15698.8	25493	34281.9
Chromosome 9 open reading frame 88, isoform CRA_a OS=Homo sapiens GN=C9orf88 PE=4 SV=1	A0A024R872_HUMAN	0.00148623	2.53236	Buttock	Forearm		188876	80897.1	177176	199192	61542.5	287181	225908	86479.9	25191.6	61255.2	80098.1	61451.4	79729.4	87862.9
Myosin light polypeptide 6 OS=Homo sapiens GN=MYL6 PE=1 SV=1	G3V1V0_HUMAN;Q6IBG5_HUMAN;F8VZU9_HUMAN;H0YI43_HUMAN;MYL6B_HUMAN;F8VXL3_HUMAN	0.0014932	1.55171	Buttock	Forearm		5.49238e+06	5.26026e+06	6.54787e+06	6.13296e+06	5.54178e+06	7.0896e+06	1.01586e+07	4.14473e+06	4.37599e+06	4.65628e+06	4.114e+06	3.82502e+06	4.07481e+06	4.59782e+06
Cytoplasmic dynein 1 light intermediate chain 1 OS=Homo sapiens GN=DYNC1LI1 PE=1 SV=3	DC1L1_HUMAN;B3KM42_HUMAN;C9JGM7_HUMAN	0.00149334	2.12113	Buttock	Forearm		166165	199457	207086	226403	133397	241454	478838	81968.8	88624.8	137618	109950	112178	73048.3	175820
Keratin, type II cytoskeletal 78 (Fragment) OS=Homo sapiens GN=KRT78 PE=4 SV=2	H0YI54_HUMAN	0.00150945	1.99511	Forearm	Buttock		1.549e+06	3.17455e+06	3.01677e+06	3.28819e+06	1.48797e+06	3.60795e+06	1.90921e+06	3.49768e+06	4.58228e+06	4.68544e+06	7.79097e+06	5.79944e+06	6.30076e+06	3.32252e+06
S100 calcium binding protein A10 (Annexin II ligand, calpactin I, light polypeptide (P11)), isoform CRA_b (Fragment) OS=Homo sapiens GN=S100A10 PE=4 SV=1	D3DV26_HUMAN	0.00156193	2.11515	Buttock	Forearm		2.79309e+06	2.3043e+06	2.52555e+06	3.0571e+06	1.39071e+06	3.43759e+06	5.63907e+06	1.39464e+06	1.14335e+06	1.4798e+06	1.39805e+06	1.31745e+06	1.20201e+06	2.06276e+06
40S ribosomal protein SA OS=Homo sapiens GN=RPSA PE=3 SV=1	A0A024R2P0_HUMAN;A0A024R7P5_HUMAN;Q96RS2_HUMAN;F8WD59_HUMAN	0.00156207	2.4841	Buttock	Forearm		2.38901e+06	1.68472e+06	2.17073e+06	2.25926e+06	1.43635e+06	4.35648e+06	5.01556e+06	867288	805652	1.01108e+06	1.08442e+06	1.27931e+06	1.53491e+06	1.19162e+06
Eukaryotic translation initiation factor 2 subunit 3 OS=Homo sapiens GN=EIF2S3 PE=1 SV=3	IF2G_HUMAN;IF2GL_HUMAN;F8W810_HUMAN;H7BZU1_HUMAN	0.00156617	2.51139	Buttock	Forearm		373879	312696	535436	329850	229986	608386	621738	123053	125078	202947	148840	228600	152607	218200
WD repeat-containing protein 87 OS=Homo sapiens GN=WDR87 PE=1 SV=2	E7ESW6_HUMAN	0.00156669	1.93075	Forearm	Buttock		9.02569e+07	1.10824e+08	1.16764e+08	7.31034e+07	1.42072e+08	7.1169e+07	8.29871e+07	2.81495e+08	1.70792e+08	2.1668e+08	1.22237e+08	1.71043e+08	1.61844e+08	2.02673e+08
40S ribosomal protein S27 OS=Homo sapiens GN=RPS27 PE=1 SV=3	RS27_HUMAN;Q5T4L4_HUMAN;RS27L_HUMAN	0.00158459	1.31078	Buttock	Forearm		766449	682217	797920	694753	797208	1.07492e+06	907812	441277	545011	561229	578033	672635	885961	680643
cDNA FLJ13982 fis, clone Y79AA1001711, highly similar to 60 kDa SS-A/Ro ribonucleoprotein OS=Homo sapiens PE=2 SV=1	B3KN94_HUMAN	0.00158978	1.22056	Buttock	Forearm		2.16485e+07	2.21543e+07	2.39063e+07	1.9316e+07	2.3073e+07	3.45662e+07	3.62735e+07	1.80186e+07	1.58993e+07	2.13113e+07	1.81207e+07	1.88787e+07	2.91131e+07	2.68996e+07
Protein ARPC4-TTLL3 OS=Homo sapiens GN=ARPC4-TTLL3 PE=4 SV=1	A0A0A6YYG9_HUMAN	0.00160947	2.42704	Forearm	Buttock		66994.1	167817	133430	148546	86079.2	80131.9	29976.5	174172	248002	234522	549408	334196	137155	52966.9
Eukaryotic initiation factor 4A-I OS=Homo sapiens GN=EIF4A1 PE=1 SV=1	IF4A1_HUMAN;A8K088_HUMAN;J3QS69_HUMAN;J3KSZ0_HUMAN;J3KTB5_HUMAN;J3QL43_HUMAN;B4DNH2_HUMAN;IF4A2_HUMAN;J3QLN6_HUMAN;B4E047_HUMAN;Q9NZE6_HUMAN;B4DJX6_HUMAN;B4DKP9_HUMAN;B4E102_HUMAN;J3QL52_HUMAN;Q96B07_HUMAN;E7EMV8_HUMAN	0.00160995	1.53726	Buttock	Forearm		1.13165e+06	641157	1.02483e+06	1.06136e+06	668988	1.31306e+06	1.07261e+06	687194	379109	594636	760530	666209	839547	570163
Ribosomal protein L32, isoform CRA_a OS=Homo sapiens GN=RPL32 PE=4 SV=1	A0A024R2G7_HUMAN	0.00162761	1.69772	Buttock	Forearm		846269	538813	847896	759188	767664	811592	847765	314171	329625	423087	605731	538794	567881	412746
Putative cytochrome b-c1 complex subunit Rieske-like protein 1 OS=Homo sapiens GN=UQCRFS1P1 PE=5 SV=1	UCRIL_HUMAN	0.00165177	1.54514	Buttock	Forearm		341708	263010	296235	321751	262736	422176	451831	189885	168983	239419	230123	214823	191098	292678
Eukaryotic translation initiation factor 3 subunit L OS=Homo sapiens GN=EIF3L PE=1 SV=1	B0QY89_HUMAN;H0Y7E6_HUMAN	0.00166891	1.62443	Buttock	Forearm		116153	111639	124276	125482	76239.4	145449	169371	59598.5	55201.9	77484.6	61284.9	72897.3	101792	106457
40S ribosomal protein S11 OS=Homo sapiens GN=RPS11 PE=1 SV=3	RS11_HUMAN;M0QZC5_HUMAN;M0R1H6_HUMAN;M0R1H5_HUMAN	0.00169935	1.41942	Buttock	Forearm		3.1715e+06	2.25356e+06	2.63727e+06	2.44027e+06	2.47116e+06	2.98222e+06	2.33937e+06	1.6712e+06	1.54063e+06	1.81e+06	2.03631e+06	1.96633e+06	1.88295e+06	1.98194e+06
Heterogeneous nuclear ribonucleoprotein F OS=Homo sapiens GN=HNRNPF PE=1 SV=3	HNRPF_HUMAN	0.0017471	1.3538	Buttock	Forearm		612625	511616	614444	551561	521217	761081	870854	469935	383505	410161	411861	438340	675555	492810
Alcohol dehydrogenase class-3 OS=Homo sapiens GN=ADH5 PE=1 SV=4	ADHX_HUMAN	0.00175712	1.99632	Buttock	Forearm		156918	138422	176062	153498	92470.5	138056	282865	65238	76253.4	87851.8	83189.2	92893.1	59506.7	105262
ACTA2 protein (Fragment) OS=Homo sapiens GN=ACTA2 PE=3 SV=1	Q13707_HUMAN	0.00175727	1.93461	Buttock	Forearm		2.87425e+06	3.70108e+06	2.34315e+06	2.6105e+06	1.62726e+06	6.56336e+06	7.38975e+06	1.70334e+06	2.10198e+06	1.42804e+06	1.85194e+06	1.34711e+06	2.93405e+06	2.64638e+06
Serine/threonine-protein phosphatase 2A 55 kDa regulatory subunit B OS=Homo sapiens PE=2 SV=1	A0A140VJT0_HUMAN	0.00177743	1.39718	Buttock	Forearm		117913	124759	134461	100697	95439.5	153365	155004	85486.5	100252	76648.6	61330.1	80128.5	93580.5	133587
Catalase OS=Homo sapiens GN=CAT PE=1 SV=3	CATA_HUMAN;B4DWK8_HUMAN;Q8TAK2_HUMAN;A0A1C9J7V9_HUMAN	0.00181972	1.37519	Forearm	Buttock		2.10376e+07	1.85078e+07	2.14214e+07	1.86659e+07	2.11596e+07	1.41144e+07	1.79832e+07	2.94162e+07	2.42224e+07	3.23547e+07	2.77858e+07	2.09523e+07	2.26629e+07	2.53543e+07
Stress-induced-phosphoprotein 1 OS=Homo sapiens GN=STIP1 PE=1 SV=1	STIP1_HUMAN;F5H783_HUMAN;H0YGI8_HUMAN;F5GXD8_HUMAN	0.00183125	2.41665	Buttock	Forearm		1.34147e+06	1.68689e+06	2.16225e+06	2.79854e+06	2.08364e+06	1.53287e+06	1.10743e+06	704136	652270	727395	594097	901274	741839	939625
Histone H2B type 1-B OS=Homo sapiens GN=HIST1H2BB PE=1 SV=2	H2B1B_HUMAN;H2B3B_HUMAN;H2B2C_HUMAN	0.00183146	3.95926	Buttock	Forearm		89181.5	67529.5	95243.5	172844	149483	286465	393290	21927.9	29323.7	55375.6	76958.6	51243.3	37923.5	43982.8
Caveolin-2 OS=Homo sapiens GN=CAV2 PE=1 SV=2	CAV2_HUMAN	0.00183296	1.37474	Buttock	Forearm		125301	103606	95055.1	81461.8	70939.1	110574	97339	81525.1	77349.6	69870.5	54346.5	66243	65908.7	82507
Protein Shroom3 OS=Homo sapiens GN=SHROOM3 PE=1 SV=2	SHRM3_HUMAN	0.00186163	1.39705	Forearm	Buttock		1.0153e+07	1.11613e+07	1.16551e+07	1.10367e+07	1.42266e+07	1.25378e+07	7.80353e+06	1.32236e+07	1.50474e+07	1.61645e+07	1.84376e+07	1.54058e+07	1.71637e+07	1.4329e+07
Ribosomal protein, large, P2, isoform CRA_a OS=Homo sapiens GN=RPLP2 PE=3 SV=1	A0A024RCA7_HUMAN;H0YDD8_HUMAN;RLA1_HUMAN	0.00186211	2.33552	Buttock	Forearm		4.0811e+06	2.91826e+06	3.50876e+06	3.87719e+06	1.81515e+06	6.5837e+06	7.73113e+06	1.60238e+06	1.25838e+06	1.72969e+06	2.16435e+06	1.74427e+06	2.28993e+06	2.2767e+06
Tenascin-X OS=Homo sapiens GN=TNXB PE=1 SV=1	A0A087WWA5_HUMAN	0.00188057	1.39006	Forearm	Buttock		825017	1.00243e+06	1.30997e+06	1.24118e+06	1.02729e+06	1.46021e+06	1.00894e+06	1.23327e+06	1.44125e+06	1.76223e+06	2.09956e+06	1.65207e+06	1.61787e+06	1.14056e+06
Neurogenic locus notch homolog protein 3 (Fragment) OS=Homo sapiens GN=NOTCH3 PE=1 SV=1	M0QX38_HUMAN	0.00190585	1.72974	Forearm	Buttock		198441	205450	223996	178494	229798	133766	116958	299568	479150	343443	363828	244371	233396	262250
Killer cell immunoglobulin-like receptor 2DS1 OS=Homo sapiens GN=KIR2DS1 PE=1 SV=1	KI2S1_HUMAN;A0A0G2JNJ6_HUMAN	0.00190778	1.77713	Forearm	Buttock		6.50045e+07	6.33604e+07	6.73304e+07	5.42325e+07	1.00651e+08	3.20841e+07	4.33946e+07	1.60546e+08	9.50136e+07	1.24568e+08	9.98828e+07	1.05393e+08	8.01773e+07	9.1581e+07
2-oxoglutarate dehydrogenase, mitochondrial OS=Homo sapiens GN=OGDH PE=1 SV=1	E9PCR7_HUMAN;A0A0D9SFS3_HUMAN;B4DK55_HUMAN;B4DH65_HUMAN;A0A140VJQ5_HUMAN;OGDHL_HUMAN	0.00190855	1.61772	Buttock	Forearm		186151	114223	111207	194547	165310	118244	225439	115702	89113.4	96295.1	130016	93708.3	68958	95524.8
cDNA FLJ41116 fis, clone BRACE1000572 OS=Homo sapiens PE=2 SV=1	Q6ZWG8_HUMAN	0.00193575	1.63222	Buttock	Forearm		205259	199585	259988	247304	188207	267730	251178	126841	154754	151379	131827	169617	113638	143997
NADH dehydrogenase [ubiquinone] 1 alpha subcomplex subunit 10, mitochondrial (Fragment) OS=Homo sapiens GN=NDUFA10 PE=1 SV=1	H7C1Y7_HUMAN	0.00194334	1.95009	Buttock	Forearm		1.57389e+06	1.70802e+06	991420	1.13233e+06	817378	5.16113e+06	5.63614e+06	998793	971253	781033	501979	663739	1.96485e+06	2.84633e+06
Myosin-14 OS=Homo sapiens GN=MYH14 PE=1 SV=2	MYH14_HUMAN;A0A0C4DFM8_HUMAN;B3KWH4_HUMAN	0.00195636	1.69417	Buttock	Forearm		4.64542e+06	5.97299e+06	5.27248e+06	5.40777e+06	5.15276e+06	9.15909e+06	1.21543e+07	3.47841e+06	3.86662e+06	4.11365e+06	3.11289e+06	4.01505e+06	4.47041e+06	5.13655e+06
Actin, cytoplasmic 1 OS=Homo sapiens GN=ACTB PE=1 SV=1	ACTB_HUMAN;B4E335_HUMAN;B4DVQ0_HUMAN;B4DW52_HUMAN;B3KWQ3_HUMAN;V9HVZ7_HUMAN;Q96FU6_HUMAN;A4UCT3_HUMAN;I3L1U9_HUMAN;I3L4N8_HUMAN;Q96DE1_HUMAN;F1BXA6_HUMAN;A1E282_HUMAN;C9JUM1_HUMAN;B3KPP5_HUMAN;B8ZZJ2_HUMAN;G8FSY7_HUMAN;L0R5C4_HUMAN;A0AUL6_HUMAN;ACTBM_HUMAN;K4ENJ5_HUMAN;Q9UE89_HUMAN;Q562L6_HUMAN;A0A173GMX0_HUMAN;F8WCH0_HUMAN	0.00196144	1.31948	Buttock	Forearm		2.0614e+07	1.69574e+07	2.1091e+07	2.33815e+07	1.87218e+07	1.59412e+07	2.18075e+07	1.6135e+07	1.53928e+07	1.64506e+07	1.70329e+07	1.3465e+07	1.3629e+07	1.28717e+07
Heat shock cognate 71 kDa protein (Fragment) OS=Homo sapiens GN=HSPA8 PE=1 SV=8	E9PK54_HUMAN	0.00196184	1.96972	Buttock	Forearm		1.91988e+06	1.97295e+06	2.33671e+06	1.93842e+06	1.01576e+06	3.90773e+06	3.63213e+06	1.13507e+06	838598	1.38393e+06	980889	986262	1.41051e+06	1.75509e+06
Ribosomal protein L34, isoform CRA_a OS=Homo sapiens GN=RPL34 PE=4 SV=1	A0A024RDH8_HUMAN	0.0019765	1.87485	Buttock	Forearm		516364	286793	332971	318546	305509	611649	520277	222768	156663	154117	306517	213403	250090	239024
L-lactate dehydrogenase A chain OS=Homo sapiens GN=LDHA PE=1 SV=2	LDHA_HUMAN;B4DJI1_HUMAN;F5GXY2_HUMAN;F5GXH2_HUMAN;F5H5J4_HUMAN;F5GWW2_HUMAN	0.00198045	1.60661	Buttock	Forearm		2.42328e+06	2.09294e+06	2.56883e+06	2.29131e+06	1.34951e+06	2.78734e+06	2.03016e+06	2.01301e+06	1.00682e+06	1.30296e+06	1.38359e+06	1.21466e+06	1.66322e+06	1.09034e+06
cDNA, FLJ96428, highly similar to Homo sapiens proteasome (prosome, macropain) 26S subunit, non-ATPase, 7 (Mov34 homolog) (PSMD7), mRNA OS=Homo sapiens PE=2 SV=1	B2RD27_HUMAN;B4DXI8_HUMAN	0.00199272	1.73475	Buttock	Forearm		124642	116132	127978	129775	105253	141986	168205	71434.2	44477.2	91717.8	83463.8	91734.6	70219.2	73814.6
Barrier to autointegration factor 1, isoform CRA_a OS=Homo sapiens GN=BANF1 PE=4 SV=1	A0A024R5H0_HUMAN;B2R4V4_HUMAN	0.00204914	1.46154	Buttock	Forearm		5.03871e+06	4.01471e+06	5.46943e+06	5.89307e+06	5.26746e+06	3.46314e+06	5.7851e+06	3.6137e+06	3.51599e+06	4.08741e+06	4.09628e+06	3.87321e+06	1.91452e+06	2.79953e+06
Bifunctional glutamate/proline--tRNA ligase OS=Homo sapiens GN=EPRS PE=1 SV=5	SYEP_HUMAN;B4DKX5_HUMAN;B4DP50_HUMAN	0.00208932	1.58748	Buttock	Forearm		1.01942e+06	808502	1.14559e+06	1.04099e+06	723134	940859	1.13517e+06	506306	517340	698002	781759	699261	485986	603480
NADH dehydrogenase [ubiquinone] iron-sulfur protein 2, mitochondrial OS=Homo sapiens GN=NDUFS2 PE=1 SV=2	NDUS2_HUMAN;B7Z9L2_HUMAN	0.00209729	1.47839	Buttock	Forearm		144247	104881	124530	139365	117731	137881	162120	104391	61557.4	115326	69681.4	86252.2	75981.4	116383
Small nuclear ribonucleoprotein E OS=Homo sapiens GN=SNRPE PE=1 SV=1	RUXE_HUMAN	0.00210207	1.41729	Buttock	Forearm		187545	175888	152212	127992	92028.9	155145	185565	135919	94556.4	116679	100982	83318.9	93360.6	134645
26S proteasome non-ATPase regulatory subunit 4 OS=Homo sapiens GN=PSMD4 PE=1 SV=1	PSMD4_HUMAN;A6PVX3_HUMAN	0.00216143	1.2998	Buttock	Forearm		794830	782278	879951	856505	766500	1.03957e+06	1.05688e+06	586273	544775	696236	665802	781806	710090	766899
Delta-aminolevulinic acid dehydratase OS=Homo sapiens GN=ALAD PE=3 SV=1	A0A024R877_HUMAN;B7ZBK6_HUMAN	0.00216707	1.33816	Buttock	Forearm		5.96121e+07	7.67915e+07	7.60261e+07	7.00724e+07	6.90837e+07	1.0895e+08	1.34545e+08	4.87983e+07	5.03289e+07	6.44901e+07	6.10497e+07	5.78762e+07	8.03518e+07	8.18055e+07
26S proteasome non-ATPase regulatory subunit 11 OS=Homo sapiens GN=PSMD11 PE=1 SV=3	PSD11_HUMAN;B4DTS5_HUMAN;J3QRY4_HUMAN	0.00216865	1.6972	Buttock	Forearm		592158	483369	572613	665360	437288	849776	1.01059e+06	348815	321549	377929	382912	419266	446740	419705
PDZ and LIM domain protein 2 OS=Homo sapiens GN=PDLIM2 PE=1 SV=1	A0A087WVI1_HUMAN;C9JS55_HUMAN;B3KPU0_HUMAN;A0A087WUQ1_HUMAN;C9J0X3_HUMAN	0.00219644	1.25278	Buttock	Forearm		250145	260127	292578	294969	214930	310616	366723	180828	212405	188383	243981	187026	285920	289998
Apolipoprotein E isoform 1 (Fragment) OS=Homo sapiens GN=APOE PE=2 SV=1	A0A0S2Z3D5_HUMAN;J9ZVQ3_HUMAN;A0A0S2Z3V0_HUMAN;E7ERP7_HUMAN;A0A0S2Z3B1_HUMAN;Q6LBZ1_HUMAN;Q6LA97_HUMAN;D9ZB55_HUMAN;Q6ZP45_HUMAN	0.00226335	1.38189	Buttock	Forearm		1.0082e+06	1.27314e+06	1.0636e+06	1.0196e+06	1.03518e+06	1.21946e+06	1.15548e+06	836161	744442	1.00786e+06	791674	722178	791689	732116
Plectin OS=Homo sapiens GN=PLEC PE=1 SV=3	PLEC_HUMAN;D3DWL0_HUMAN;Q96IE3_HUMAN;E9PMV1_HUMAN;H0YDN1_HUMAN;E9PKG0_HUMAN;E9PQ28_HUMAN	0.00226723	1.57069	Buttock	Forearm		6.73405e+07	6.30318e+07	5.93883e+07	7.24136e+07	6.06582e+07	7.41731e+07	1.13413e+08	4.37907e+07	4.1091e+07	4.70809e+07	5.52023e+07	4.80828e+07	4.13292e+07	4.83863e+07
Stomatin-like protein 2, mitochondrial OS=Homo sapiens GN=STOML2 PE=1 SV=1	A0A087WYB4_HUMAN;F2Z2I8_HUMAN	0.00227063	1.50405	Buttock	Forearm		221591	268041	255818	221865	154336	171455	237330	141416	129155	167667	152958	147416	100866	178063
ATP synthase-coupling factor 6, mitochondrial OS=Homo sapiens GN=ATP5J PE=1 SV=1	ATP5J_HUMAN;A8MUH2_HUMAN;Q6NZ59_HUMAN	0.00229208	1.44943	Buttock	Forearm		1.50929e+06	1.10357e+06	1.4256e+06	1.53907e+06	1.2893e+06	1.64534e+06	2.66299e+06	1.05975e+06	861308	1.1949e+06	1.35215e+06	862119	937418	1.44238e+06
T-complex protein 1 subunit alpha OS=Homo sapiens GN=TCP1 PE=1 SV=1	TCPA_HUMAN;E7EQR6_HUMAN;E7ERF2_HUMAN;F5GZ03_HUMAN;F5GYL4_HUMAN	0.00229265	2.96025	Buttock	Forearm		526684	313443	670348	540648	205505	700092	840323	164834	133951	196239	113716	222342	237776	213821
Dynactin subunit 2 OS=Homo sapiens GN=DCTN2 PE=1 SV=4	DCTN2_HUMAN;A8K8J9_HUMAN;B3KTX4_HUMAN;F8W1I6_HUMAN;F8VW18_HUMAN;F8VRV7_HUMAN;H0YI98_HUMAN;F8VX93_HUMAN;H0YHL1_HUMAN;F8W0U6_HUMAN	0.00231009	2.24243	Buttock	Forearm		690762	689195	806773	1.04831e+06	521713	1.2232e+06	1.86911e+06	427955	338420	465237	322109	448237	501916	550431
Transaldolase OS=Homo sapiens PE=2 SV=1	A0A140VK56_HUMAN;F2Z393_HUMAN	0.00231139	1.56559	Buttock	Forearm		360478	300085	362373	350232	208611	353118	424947	255034	137085	214137	296327	178110	198322	228302
Glycerol-3-phosphate dehydrogenase OS=Homo sapiens PE=2 SV=1	A0A140VJK2_HUMAN;B7Z601_HUMAN;F5GYK7_HUMAN	0.00231668	1.31415	Buttock	Forearm		1.12549e+06	1.05009e+06	1.21815e+06	941207	860698	1.47482e+06	1.55576e+06	807399	878078	1.0235e+06	777750	770463	890228	1.1123e+06
60S ribosomal protein L13 OS=Homo sapiens GN=RPL13 PE=1 SV=1	Q6NZ55_HUMAN;J3QSB4_HUMAN;O60250_HUMAN;H3BUK8_HUMAN	0.00231998	1.52807	Buttock	Forearm		2.74553e+06	1.84447e+06	2.51326e+06	2.15026e+06	2.19356e+06	2.86185e+06	2.15413e+06	1.39865e+06	1.23944e+06	1.36748e+06	1.93561e+06	1.86455e+06	1.57329e+06	1.39474e+06
STIM1L OS=Homo sapiens GN=STIM1 PE=1 SV=1	G0XQ39_HUMAN	0.00233494	1.8257	Buttock	Forearm		1.75355e+06	2.21954e+06	1.93205e+06	1.73458e+06	1.70116e+06	2.13094e+06	3.27436e+06	1.17099e+06	893080	1.38671e+06	1.1454e+06	1.28382e+06	1.06681e+06	1.13018e+06
Phenylalanine--tRNA ligase alpha subunit OS=Homo sapiens GN=FARSA PE=1 SV=3	SYFA_HUMAN	0.00234273	1.5117	Buttock	Forearm		322531	260468	327801	296632	247110	276991	278807	177768	154121	200356	190184	264467	168481	174475
Calcium-transporting ATPase OS=Homo sapiens GN=ATP2B4 PE=3 SV=1	A0A024R968_HUMAN;A8K8U3_HUMAN;Q68DH9_HUMAN	0.00235367	1.52744	Buttock	Forearm		592681	623000	758118	639465	587852	652878	870274	440456	266193	558106	369790	519732	401532	537127
Protein phosphatase 1, regulatory (Inhibitor) subunit 13 like, isoform CRA_a OS=Homo sapiens GN=PPP1R13L PE=4 SV=1	A0A024R0Q5_HUMAN;Q6ZNZ8_HUMAN;A7YME7_HUMAN;K7EN03_HUMAN	0.00236441	2.1361	Buttock	Forearm		223309	177741	250571	288255	224437	413861	502934	122493	79722.4	154158	127886	205668	132330	151996
Zinc finger protein 185 OS=Homo sapiens GN=ZNF185 PE=1 SV=3	ZN185_HUMAN;H7BZT5_HUMAN	0.00238718	2.08608	Buttock	Forearm		44964.5	46748.9	65529.3	76168.9	53567.2	87045.9	109644	12342.7	19767.3	34274.1	44364.5	50812.2	28827.3	41467.6
Actin-related protein 2/3 complex subunit 1B OS=Homo sapiens GN=ARPC1B PE=1 SV=3	ARC1B_HUMAN	0.00239026	1.80598	Buttock	Forearm		27603.1	23273.7	34323.3	36544.4	20416.7	38531.9	43794.1	17655.9	13844.7	26284	18231	16583	15697.3	16006.5
SH3 domain-binding glutamic acid-rich-like protein OS=Homo sapiens GN=SH3BGRL PE=1 SV=1	SH3L1_HUMAN;D3DTE6_HUMAN	0.00241255	3.03816	Buttock	Forearm		71667.1	66559.6	96977.2	118976	47771.2	134188	182144	17456.4	23553.3	55991.5	51794.7	33264.2	30227.9	24132.4
Vesicular integral-membrane protein VIP36 OS=Homo sapiens GN=LMAN2 PE=1 SV=1	LMAN2_HUMAN	0.0024163	1.40041	Buttock	Forearm		139274	123362	152067	105235	104551	103489	109468	118242	73999	91520.1	65749.4	90022.3	63596.2	94870.6
Galectin-1 OS=Homo sapiens GN=LGALS1 PE=1 SV=2	LEG1_HUMAN;A0A0B6XK00_HUMAN	0.00242891	1.69735	Buttock	Forearm		2.2571e+06	1.90576e+06	2.52076e+06	3.39604e+06	2.31952e+06	1.6093e+06	2.91354e+06	1.49423e+06	1.3393e+06	1.59599e+06	2.00802e+06	1.017e+06	1.38863e+06	1.12652e+06
Endoplasmin OS=Homo sapiens GN=HSP90B1 PE=1 SV=1	ENPL_HUMAN;A0A1W2PRR1_HUMAN;B4DHT9_HUMAN;B4DQX3_HUMAN;ENPLL_HUMAN;F8W026_HUMAN;Q58FF2_HUMAN	0.00243497	1.41563	Buttock	Forearm		2.58363e+06	2.35909e+06	2.74746e+06	2.70086e+06	1.68949e+06	3.3104e+06	3.93677e+06	1.94778e+06	1.7679e+06	2.20441e+06	2.13896e+06	1.48614e+06	1.8782e+06	2.22965e+06
Tryptase beta-2 OS=Homo sapiens GN=TPSB2 PE=1 SV=1	A0A087WUI4_HUMAN;Q96RZ7_HUMAN;TRYD_HUMAN	0.00244457	1.55829	Buttock	Forearm		1.38411e+06	2.83158e+06	2.6663e+06	2.05621e+06	1.51123e+06	1.62716e+06	1.79927e+06	1.01656e+06	1.51077e+06	2.1878e+06	830287	899801	1.13809e+06	1.32126e+06
RNA transcription, translation and transport factor protein OS=Homo sapiens GN=RTRAF PE=1 SV=1	RTRAF_HUMAN;G3V4C6_HUMAN	0.00244635	2.00721	Buttock	Forearm		192694	141930	219244	156151	127211	289666	450210	74133.4	81425.5	136586	101518	112855	102102	177100
Chymotrypsinogen B OS=Homo sapiens GN=CTRB1 PE=2 SV=2	CTRB1_HUMAN	0.00245638	1.89169	Forearm	Buttock		320013	361331	430999	257278	560652	263765	327632	899363	575050	882689	454179	567063	562583	829291
Pyruvate dehydrogenase E1 component subunit alpha OS=Homo sapiens GN=PDHA1 PE=4 SV=1	A0A024RBX9_HUMAN;Q5JPU3_HUMAN;Q5JPT9_HUMAN;Q36750_HUMAN	0.00248236	1.42063	Buttock	Forearm		287880	222082	226696	216248	223301	402644	537136	154645	143139	208164	149824	177901	231576	424227
cDNA FLJ53698, highly similar to Gelsolin OS=Homo sapiens PE=2 SV=1	B7Z992_HUMAN;B7Z2X4_HUMAN;GELS_HUMAN;B7Z4U6_HUMAN;B3KS49_HUMAN;Q5T0I0_HUMAN;A0A0U1RQL8_HUMAN;Q69YR8_HUMAN	0.00251448	1.60456	Buttock	Forearm		1.04698e+07	9.09823e+06	1.00351e+07	1.30502e+07	8.40103e+06	1.19672e+07	1.51241e+07	6.98647e+06	6.24605e+06	7.71086e+06	8.80733e+06	6.88302e+06	5.6963e+06	6.37223e+06
Eukaryotic translation initiation factor 2 subunit 2 OS=Homo sapiens GN=EIF2S2 PE=1 SV=2	IF2B_HUMAN	0.0025359	1.53775	Buttock	Forearm		74363.4	76343.1	97900.1	82726.2	62532	165239	165000	51671.9	40590.6	51337.3	42429.7	59207.8	94008.4	131641
Eukaryotic translation initiation factor 3 subunit G OS=Homo sapiens GN=EIF3G PE=1 SV=2	EIF3G_HUMAN	0.00254499	4.84646	Buttock	Forearm		202225	197241	238685	336077	83265	466572	725224	60146.6	55033.6	78486	77547.1	72540.2	57523.3	62832.7
Mitochondrial Rho GTPase 2 OS=Homo sapiens GN=RHOT2 PE=1 SV=2	MIRO2_HUMAN	0.00257477	1.86993	Buttock	Forearm		28163.9	27089.6	37795	32073.2	26859.2	24593.1	61899.6	17729	15990.2	18993.4	26765.9	17801.8	11546.8	18703.3
Aldehyde dehydrogenase 4 family, member A1, isoform CRA_a OS=Homo sapiens GN=ALDH4A1 PE=3 SV=1	A0A024RAD8_HUMAN;Q5TF55_HUMAN	0.00257579	1.62709	Buttock	Forearm		117233	171802	241138	214028	81294.9	213758	280545	65139.8	75708.7	149655	134855	76438.7	165589	143754
NADH dehydrogenase [ubiquinone] 1 beta subcomplex subunit 10 OS=Homo sapiens GN=NDUFB10 PE=1 SV=3	NDUBA_HUMAN;H3BV16_HUMAN	0.00258718	1.64062	Buttock	Forearm		466179	309054	293336	390253	256801	349385	390678	302591	170875	216581	313491	187802	141337	164124
Ribosomal protein L35, isoform CRA_a OS=Homo sapiens GN=RPL35 PE=3 SV=1	A0A024R866_HUMAN	0.00259184	2.177	Buttock	Forearm		466518	328415	380549	351185	223241	553790	311067	172968	106356	168170	202279	211092	161566	178653
Actin-like protein (Fragment) OS=Homo sapiens GN=ACT PE=4 SV=1	Q562L9_HUMAN	0.00262957	1.62374	Buttock	Forearm		77517.1	68949.2	92587.9	89285.3	71986.8	107885	106792	35983	46795.2	64066.5	33876.5	61609.7	66575.8	69851.5
cDNA, FLJ92476, highly similar to Homo sapiens LSM3 homolog, U6 small nuclear RNA associated (S. cerevisiae) (LSM3), mRNA OS=Homo sapiens PE=2 SV=1	B2R5H5_HUMAN	0.00263635	2.6674	Buttock	Forearm		29927	11628	17884.8	23779.7	6031.57	44029.9	40002.9	11724.7	6712.27	5544.87	14052.3	4787.73	14125.6	8016.08
Mitochondrial import inner membrane translocase subunit Tim13 OS=Homo sapiens GN=TIMM13 PE=1 SV=1	TIM13_HUMAN	0.00263817	2.55884	Buttock	Forearm		203957	200757	209170	244689	92936.4	280500	425289	63980.2	57674.1	140405	137848	70227.6	60015.5	117525
Eukaryotic translation initiation factor 3 subunit E OS=Homo sapiens GN=EIF3S6 PE=2 SV=1	B3KW56_HUMAN;B2R806_HUMAN;E5RGA2_HUMAN;A0A161SXE1_HUMAN;H0YAW4_HUMAN	0.00265153	1.94034	Buttock	Forearm		165519	147616	185991	182836	123850	184634	218421	88730.2	71466.8	105311	87918.6	125353	76295.7	67941.7
Transmembrane protein 45A OS=Homo sapiens GN=TMEM45A PE=1 SV=1	J3KQ06_HUMAN	0.00265363	1.54371	Forearm	Buttock		58361.7	44529.8	51960.3	29845.2	42085.8	47733.4	48547.4	89044.2	53203.9	68590.1	52668.3	51664.2	74516.3	109031
Voltage-dependent anion-selective channel protein 3 OS=Homo sapiens GN=VDAC3 PE=1 SV=1	VDAC3_HUMAN;E5RFP6_HUMAN;E5RHE1_HUMAN;E5RK27_HUMAN;E5RFL1_HUMAN	0.00266692	1.37837	Buttock	Forearm		886325	696691	808068	708043	517674	458152	917934	536679	418887	618180	467281	504663	329664	746963
DNA polymerase beta (Fragment) OS=Homo sapiens GN=POLB PE=1 SV=1	E7EW18_HUMAN	0.00267325	2.18204	Forearm	Buttock		450604	1.01434e+06	1.04179e+06	1.001e+06	589673	1.00697e+06	350367	1.13067e+06	1.40461e+06	1.80435e+06	3.40085e+06	2.12465e+06	1.30698e+06	730349
Ribosomal protein L38, isoform CRA_a OS=Homo sapiens GN=RPL38 PE=3 SV=1	A0A024R8P8_HUMAN	0.00267897	1.74302	Buttock	Forearm		423182	315379	437221	307775	365965	328381	232681	189182	161436	227185	276478	290823	117992	119894
Dipeptidyl peptidase 2 OS=Homo sapiens GN=DPP7 PE=1 SV=3	DPP2_HUMAN;B4DPD6_HUMAN;R4GNE8_HUMAN;R4GMV4_HUMAN;R4GN05_HUMAN	0.00271316	1.5405	Buttock	Forearm		203695	187290	194190	102578	123852	84147.9	227008	119190	94864.5	137289	45279.3	57184.9	57989.7	217031
ATP synthase subunit e, mitochondrial OS=Homo sapiens GN=ATP5I PE=1 SV=2	ATP5I_HUMAN	0.0027177	1.28301	Buttock	Forearm		861926	746014	757240	827461	760698	977449	1.22287e+06	646966	578783	636087	800597	596890	603515	933433
Epididymis secretory protein Li 307 (Fragment) OS=Homo sapiens GN=HEL-S-307 PE=2 SV=1	A0A0K0K1L3_HUMAN;Q59GQ0_HUMAN	0.00274728	2.21556	Buttock	Forearm		300528	212630	394897	401931	237089	821179	519158	196372	125506	174055	256556	162329	257325	131098
Nuclear mitotic apparatus protein 1, isoform CRA_a OS=Homo sapiens GN=NUMA1 PE=4 SV=1	A0A024R5M9_HUMAN;A0A024R5G4_HUMAN;Q59HB8_HUMAN;Q7Z757_HUMAN;F5H4J1_HUMAN;A8K394_HUMAN;H0YFY6_HUMAN;F5H6Y5_HUMAN;Q9UPG3_HUMAN	0.00274902	1.15548	Buttock	Forearm		8.43663e+06	7.91024e+06	8.08571e+06	7.06764e+06	7.80348e+06	1.08147e+07	9.39516e+06	7.45321e+06	6.88688e+06	7.34844e+06	5.80222e+06	6.34958e+06	8.40372e+06	9.26146e+06
cDNA FLJ55508, highly similar to Sad1/unc-84-like protein 2 OS=Homo sapiens PE=2 SV=1	B4E2A6_HUMAN;A0A024R1S6_HUMAN;A8K129_HUMAN;B0QY64_HUMAN	0.00280496	1.78288	Buttock	Forearm		160169	168045	173733	163562	234729	301934	392351	92571	111379	137003	91111.6	170656	167490	124141
Annexin OS=Homo sapiens PE=2 SV=1	B4DE02_HUMAN;Q6MZI0_HUMAN	0.00283626	2.24428	Forearm	Buttock		469308	1.03048e+06	1.19639e+06	930178	576324	632407	341970	1.3755e+06	1.48663e+06	1.88663e+06	3.31234e+06	1.98541e+06	1.06757e+06	504703
Histone H2A type 1-B/E OS=Homo sapiens GN=HIST1H2AB PE=1 SV=2	H2A1B_HUMAN	0.00284915	1.39625	Buttock	Forearm		6.82605e+06	7.17122e+06	5.68184e+06	5.83735e+06	7.17232e+06	4.56824e+06	5.5893e+06	4.83996e+06	5.27678e+06	5.60939e+06	4.28497e+06	4.99184e+06	2.70555e+06	2.97821e+06
14-3-3 protein epsilon OS=Homo sapiens GN=YWHAE PE=1 SV=1	1433E_HUMAN;B7ZA86_HUMAN;K7EM20_HUMAN;B3KT37_HUMAN;B4DJB0_HUMAN	0.00289488	2.19039	Buttock	Forearm		381543	233323	515121	522857	166597	939516	782741	250563	126067	198681	185516	166747	406224	283125
Heat shock factor-binding protein 1 OS=Homo sapiens GN=HSBP1 PE=1 SV=1	HSBP1_HUMAN	0.00292393	2.03496	Buttock	Forearm		33715.5	24574.3	40304.6	32163.2	34479.7	28389.1	59571.8	16647.5	10862.8	27047.9	18810.1	25818.8	11959.1	13278.1
Sideroflexin OS=Homo sapiens GN=SFXN3 PE=1 SV=1	A0A0A0MS41_HUMAN	0.00294075	1.51441	Buttock	Forearm		94049	86995.8	100114	86423.6	72970.8	103314	192199	57806.4	66593.6	79186.2	62423.1	64045.7	66092.8	89894.8
Isoleucine--tRNA ligase, cytoplasmic OS=Homo sapiens GN=IARS PE=1 SV=2	SYIC_HUMAN;A0A0A0MSX9_HUMAN;J3KR24_HUMAN;B4DVX2_HUMAN;Q9P1N9_HUMAN;Q5TCD1_HUMAN	0.00296234	1.80263	Buttock	Forearm		247788	222195	340974	294785	193911	327268	559440	136852	130188	195876	208391	173180	182938	185451
Histone H2A OS=Homo sapiens GN=H2AFJ PE=3 SV=1	A0A024RAS2_HUMAN;B2R5B6_HUMAN;B4E0B3_HUMAN;V9GZN0_HUMAN	0.00296378	1.42886	Buttock	Forearm		1.61614e+07	1.82096e+07	1.62484e+07	1.69136e+07	1.72102e+07	1.65526e+07	1.68837e+07	1.20195e+07	1.39735e+07	1.31023e+07	1.37153e+07	1.26855e+07	7.96123e+06	9.25132e+06
Keratin, type II cytoskeletal 5 (Fragment) OS=Homo sapiens GN=KRT5 PE=1 SV=1	H0YI76_HUMAN	0.00297469	1.27298	Buttock	Forearm		2.69931e+07	3.28123e+07	2.33852e+07	2.23291e+07	2.296e+07	4.46018e+07	4.59941e+07	2.12193e+07	2.40833e+07	2.04703e+07	2.14973e+07	2.02485e+07	3.19485e+07	3.26301e+07
Capping protein (Actin filament) muscle Z-line, beta, isoform CRA_a OS=Homo sapiens GN=CAPZB PE=1 SV=1	B1AK87_HUMAN;CAPZB_HUMAN;Q7L4N0_HUMAN;B1AK85_HUMAN	0.00298104	1.5539	Buttock	Forearm		1.46376e+06	1.08872e+06	1.76385e+06	1.66522e+06	1.04103e+06	2.14078e+06	1.99329e+06	972387	738208	1.09522e+06	931178	1.11188e+06	1.14001e+06	1.19091e+06
Calpain small subunit 1 OS=Homo sapiens GN=CAPNS1 PE=1 SV=1	CPNS1_HUMAN;K7EM73_HUMAN	0.00300525	1.78649	Buttock	Forearm		64747.3	50315.3	63874	93241.2	50786.2	82956.1	97353.5	33051.5	42241.6	41712.8	39587.4	43706.8	34702.3	46707.8
Proteasome subunit alpha type OS=Homo sapiens PE=2 SV=1	A0A140VK43_HUMAN;G3V4X5_HUMAN	0.00300717	1.44135	Buttock	Forearm		1.07696e+06	740123	698118	775735	736516	929770	1.06433e+06	652624	532517	553563	767036	523082	563161	585738
40S ribosomal protein S23 OS=Homo sapiens GN=RPS23 PE=1 SV=1	D6RD47_HUMAN;D6R9I7_HUMAN	0.00302504	1.65879	Buttock	Forearm		212889	140046	178865	168641	166443	243642	173334	75577.5	84302.2	101435	140279	132243	128731	111408
GTP-binding protein SAR1a (Fragment) OS=Homo sapiens GN=SAR1A PE=1 SV=1	H0Y5E8_HUMAN;Q6FID4_HUMAN;SAR1B_HUMAN	0.00302991	1.46278	Buttock	Forearm		27638.1	28350.7	26660.9	29987.7	19812.7	25894	25617.5	18607.7	15474.1	18179.4	20981.8	20626.4	14599.5	17292.4
H/ACA ribonucleoprotein complex subunit 4 OS=Homo sapiens GN=DKC1 PE=1 SV=3	DKC1_HUMAN	0.00305348	2.08218	Buttock	Forearm		71695.6	41576.2	52460.3	53701	21538.4	59047.4	76510.3	19087.6	19952.2	21578.3	21816	20708.4	32049.1	45642.8
Membrane-associated progesterone receptor component 2 OS=Homo sapiens GN=PGRMC2 PE=1 SV=1	PGRC2_HUMAN;D3DNX8_HUMAN	0.00306344	1.62558	Buttock	Forearm		558156	468050	503266	462218	409526	547275	663323	378548	268137	299533	388532	314002	196222	376886
60S ribosomal protein L4 OS=Homo sapiens GN=RPL4 PE=1 SV=5	RL4_HUMAN;B4DMJ2_HUMAN;Q53G74_HUMAN;B4DMJ6_HUMAN;B4DFI6_HUMAN;H3BTP7_HUMAN;B4DP82_HUMAN	0.0030714	1.5465	Buttock	Forearm		4.70767e+06	3.06752e+06	3.67743e+06	3.34322e+06	3.01467e+06	4.21805e+06	4.179e+06	2.44401e+06	1.97963e+06	2.37302e+06	2.94938e+06	2.72827e+06	2.10222e+06	2.36985e+06
Cytochrome b-c1 complex subunit 1, mitochondrial OS=Homo sapiens GN=UQCRC1 PE=1 SV=3	QCR1_HUMAN;B4DUL5_HUMAN;B4DZB9_HUMAN	0.00310934	1.64907	Buttock	Forearm		3.48152e+06	2.52863e+06	2.94505e+06	3.3699e+06	2.61562e+06	3.53236e+06	6.20833e+06	2.16273e+06	1.73347e+06	2.20355e+06	2.67882e+06	2.00059e+06	1.72168e+06	2.466e+06
Protein BRICK1 OS=Homo sapiens GN=BRK1 PE=1 SV=1	BRK1_HUMAN	0.00311451	2.58175	Buttock	Forearm		56315.2	37002.8	54383.6	59546.8	26298.4	135465	166499	20074.9	16723.2	30719.8	27926.4	26806.4	37904.8	47266.1
Hexokinase-1 OS=Homo sapiens GN=HK1 PE=1 SV=3	HXK1_HUMAN;B3KXY9_HUMAN;B3KRA9_HUMAN;B1AR61_HUMAN	0.00311496	1.36447	Buttock	Forearm		2.44114e+06	2.09206e+06	2.33954e+06	2.28282e+06	1.86589e+06	2.3992e+06	2.88539e+06	1.58898e+06	1.63851e+06	1.86928e+06	2.05355e+06	1.62145e+06	1.41581e+06	1.7629e+06
Cytovillin 2 (Fragment) OS=Homo sapiens GN=VIL2 PE=2 SV=1	Q9UJZ2_HUMAN	0.00311746	2.26839	Forearm	Buttock		176516	455518	436892	431695	158143	331608	144090	544006	767871	761105	1.2593e+06	783911	504056	221535
Voltage-dependent anion channel 2, isoform CRA_a OS=Homo sapiens GN=VDAC2 PE=4 SV=1	A0A024QZN9_HUMAN;B4DKM5_HUMAN;Q5JSD1_HUMAN;A2A3S1_HUMAN	0.00317903	1.49585	Buttock	Forearm		1.98362e+06	1.60544e+06	1.70087e+06	1.96594e+06	1.54288e+06	2.17059e+06	3.42264e+06	1.30352e+06	1.17951e+06	1.28297e+06	1.74382e+06	1.22215e+06	1.27531e+06	1.61397e+06
NADH dehydrogenase [ubiquinone] iron-sulfur protein 3, mitochondrial OS=Homo sapiens GN=NDUFS3 PE=1 SV=1	NDUS3_HUMAN;Q53FM7_HUMAN	0.00324529	1.45558	Buttock	Forearm		588351	424632	411652	515918	319581	638938	873992	350279	285003	349529	319038	254998	299643	733646
Plexin-B2 OS=Homo sapiens GN=PLXNB2 PE=1 SV=3	PLXB2_HUMAN;Q2TBE4_HUMAN	0.00325966	1.68442	Forearm	Buttock		396327	396715	427294	359475	663006	249071	363928	787635	589098	789513	787255	619317	576994	660569
Myosin regulatory light chain 12A OS=Homo sapiens GN=MYL12A PE=1 SV=1	J3QRS3_HUMAN;Q53HL1_HUMAN;MYL9_HUMAN	0.00326828	1.32604	Buttock	Forearm		2.36667e+06	2.32671e+06	2.95427e+06	2.48388e+06	2.43147e+06	3.58006e+06	4.43124e+06	2.24778e+06	2.02855e+06	2.39654e+06	1.80263e+06	1.80348e+06	2.57095e+06	2.66562e+06
Rho-related GTP-binding protein RhoG OS=Homo sapiens GN=RHOG PE=1 SV=1	RHOG_HUMAN	0.00328171	1.40247	Buttock	Forearm		458349	385589	314409	342581	295637	261617	377360	346203	341154	259487	243126	189722	176887	180027
ADP-ribosylation factor 6 OS=Homo sapiens PE=2 SV=1	Q5U025_HUMAN	0.00328205	1.43055	Buttock	Forearm		376600	357049	466816	383077	292644	290391	396176	275223	246261	257038	228347	296423	182464	305695
Peptidyl-prolyl cis-trans isomerase B OS=Homo sapiens GN=PPIB PE=1 SV=2	PPIB_HUMAN	0.00336471	1.25632	Buttock	Forearm		271689	229864	252048	269139	185167	217903	175868	186557	172002	226629	227799	141496	151049	169366
RAB7, member RAS oncogene family, isoform CRA_a OS=Homo sapiens GN=RAB7A PE=2 SV=1	A0A158RFU6_HUMAN;B4DPH9_HUMAN;C9J592_HUMAN;C9J8S3_HUMAN;C9IZZ0_HUMAN;C9J4V0_HUMAN;C9J4S4_HUMAN	0.00337145	1.32608	Buttock	Forearm		980092	789904	1.14967e+06	919205	808088	1.05695e+06	1.44037e+06	883776	769942	763074	666131	622195	741768	940641
RAP1B, member of RAS oncogene family, isoform CRA_a OS=Homo sapiens GN=RAP1B PE=4 SV=1	A0A024RB87_HUMAN;F5GX62_HUMAN;A0A075B6Q0_HUMAN;RP1BL_HUMAN;B7ZAY2_HUMAN;B7ZB78_HUMAN;F8WBC0_HUMAN	0.00337868	1.47832	Buttock	Forearm		310190	312334	347751	298909	237616	309707	366319	230516	206457	258984	204955	208754	131029	235867
cDNA, FLJ94187, highly similar to Homo sapiens CD99 antigen (CD99), mRNA OS=Homo sapiens PE=2 SV=1	B2R932_HUMAN	0.00338233	1.90118	Buttock	Forearm		212162	99521.7	197361	201533	131700	34908.7	210640	106570	58517.7	122824	69627.9	127590	11091.4	75964.4
Mitochondrial carrier homolog 2 OS=Homo sapiens GN=MTCH2 PE=1 SV=1	MTCH2_HUMAN;Q53G34_HUMAN	0.00340092	1.33988	Buttock	Forearm		236776	157091	198724	169557	163134	220163	302958	144325	119174	140337	159146	147830	141180	229006
Sarcolemmal membrane-associated protein OS=Homo sapiens GN=SLMAP PE=1 SV=1	SLMAP_HUMAN	0.00344166	1.49469	Buttock	Forearm		34794.5	42859.3	36498.3	30696.6	30764.1	21215.8	46761.2	23381.5	24836.4	31087.1	15609.9	28960.6	14278.5	24816.2
Coatomer subunit delta OS=Homo sapiens GN=ARCN1 PE=2 SV=1	B0YIW5_HUMAN;E9PK34_HUMAN	0.00346023	2.91304	Buttock	Forearm		47202.4	20703.5	47454.8	52353.4	20028.6	94385	132081	9082.79	10484.3	19342.5	22794.1	20145.6	24829.6	35512.3
TAP binding protein (Tapasin), isoform CRA_c OS=Homo sapiens GN=TAPBP PE=4 SV=1	A0A024RCT1_HUMAN	0.00346208	1.78288	Buttock	Forearm		82348.9	99896.4	101075	144272	63377.5	121404	112718	47862.8	61693.8	76557.1	44554	40788.4	50132.2	85107.4
tRNA-splicing ligase RtcB homolog OS=Homo sapiens GN=RTCB PE=1 SV=1	RTCB_HUMAN;B4DNA0_HUMAN;B4DNG5_HUMAN	0.00347033	1.84796	Buttock	Forearm		933797	706237	757561	770539	464222	903563	1.21197e+06	342115	368739	552979	504205	430273	361982	550106
40S ribosomal protein S2 OS=Homo sapiens GN=RPS2 PE=1 SV=2	RS2_HUMAN;Q6IPX5_HUMAN;Q8N5L9_HUMAN;E9PQD7_HUMAN;H0YEN5_HUMAN;E9PM36_HUMAN;E9PMM9_HUMAN;Q9BSW5_HUMAN;E9PPT0_HUMAN;O60249_HUMAN;A4D0Y7_HUMAN;D3DU83_HUMAN	0.00348566	1.35823	Buttock	Forearm		1.51277e+06	1.30683e+06	1.70007e+06	1.45372e+06	1.21387e+06	1.47354e+06	1.47673e+06	918202	852176	1.10097e+06	1.27502e+06	1.05689e+06	931198	1.32933e+06
Transcription factor A, mitochondrial OS=Homo sapiens GN=TFAM PE=1 SV=1	TFAM_HUMAN;H7BYN3_HUMAN	0.00349352	2.00538	Buttock	Forearm		181369	109660	159446	143567	116151	180681	266822	60872.8	55965.9	145688	38444.2	73945.5	57181.2	145197
Transgelin OS=Homo sapiens GN=TAGLN PE=1 SV=4	TAGL_HUMAN;Q53GC9_HUMAN;H0YCU9_HUMAN;E9PJ32_HUMAN	0.00351369	5.78358	Buttock	Forearm		516858	539561	430404	703484	74193.1	1.00719e+06	1.58006e+06	87301.5	96651.2	169868	85798.8	75356.6	58997	264911
Tubulin alpha chain-like 3 OS=Homo sapiens GN=TUBAL3 PE=1 SV=2	TBAL3_HUMAN	0.0035371	3.62576	Forearm	Buttock		20548.4	44815.3	20686.7	37713.3	22313.5	36787.6	18702.9	113713	71118.5	135474	40605	107965	134545	127414
Keratin, type II cytoskeletal 80 OS=Homo sapiens GN=KRT80 PE=1 SV=2	K2C80_HUMAN	0.0035494	1.32622	Buttock	Forearm		8.64799e+06	8.39408e+06	8.00799e+06	9.82077e+06	7.99316e+06	8.98428e+06	1.27654e+07	8.32363e+06	6.71888e+06	6.79759e+06	7.74846e+06	5.30983e+06	5.58105e+06	8.24081e+06
Plastin-2 OS=Homo sapiens GN=LCP1 PE=1 SV=6	PLSL_HUMAN;Q59GX5_HUMAN;B3KUI1_HUMAN;Q5TBN3_HUMAN	0.00356206	2.05372	Buttock	Forearm		224397	166747	136413	239717	91654.4	308612	309638	160919	61339.7	99595.1	80157.3	59987.3	81179.5	176091
Transforming growth factor beta-induced 68kDa isoform 1 (Fragment) OS=Homo sapiens GN=TGFBI PE=2 SV=1	A0A0S2Z4Q2_HUMAN;A0A0S2Z4K6_HUMAN;H0Y8L3_HUMAN;Q59F63_HUMAN;H0Y8M8_HUMAN;H0YAB8_HUMAN	0.00357202	1.72784	Buttock	Forearm		1.31817e+06	1.14106e+06	1.05732e+06	1.50403e+06	966610	1.55595e+06	2.64841e+06	680264	824693	863702	472171	626091	1.01227e+06	1.41924e+06
MICOS complex subunit MIC60 OS=Homo sapiens PE=2 SV=1	B4DKR1_HUMAN;B4E2B5_HUMAN;A0A087WYS0_HUMAN;Q05DN3_HUMAN;D6RAW4_HUMAN	0.00358088	1.76158	Buttock	Forearm		168581	145426	161564	187516	151308	139046	255451	95084	72183.2	147533	116612	106839	45763	102241
T-complex protein 1 subunit delta OS=Homo sapiens GN=CCT4 PE=1 SV=4	TCPD_HUMAN;B7Z2F4_HUMAN	0.00358522	2.43493	Buttock	Forearm		335372	293600	448167	431606	215418	826161	1.06388e+06	163947	119193	215946	192989	232541	301084	258619
Protein arginine N-methyltransferase 5 (Fragment) OS=Homo sapiens GN=PRMT5 PE=1 SV=8	G3V5L5_HUMAN	0.00359451	1.59946	Forearm	Buttock		663170	763509	711755	504312	850911	512917	450853	1.26894e+06	1.07899e+06	1.04609e+06	945473	831065	927375	1.03154e+06
Colorectal mutant cancer protein OS=Homo sapiens GN=MCC PE=1 SV=1	A0A096LNU0_HUMAN	0.00359857	1.33113	Forearm	Buttock		298122	295186	299130	285090	342971	333138	402509	408404	368319	353529	355168	356936	502426	658445
Signal recognition particle 9 kDa protein OS=Homo sapiens GN=SRP9 PE=1 SV=2	SRP09_HUMAN;Q8WVW9_HUMAN	0.0036141	3.2315	Buttock	Forearm		107206	63666.3	97711.5	85897.9	30573.8	178434	142932	24972.6	26143.5	44044.9	30037.8	32315.2	30788.2	30302.6
Keratin, type II cuticular Hb4 OS=Homo sapiens GN=KRT84 PE=2 SV=2	KRT84_HUMAN	0.0036214	1.44773	Forearm	Buttock		1.26752e+06	1.36807e+06	1.68319e+06	1.34423e+06	2.11184e+06	1.71969e+06	1.39676e+06	2.2429e+06	2.16692e+06	2.16138e+06	2.54668e+06	2.10961e+06	2.29583e+06	2.24434e+06
Heterogeneous nuclear ribonucleoprotein K (Fragment) OS=Homo sapiens GN=HNRNPK PE=1 SV=1	Q5T6W2_HUMAN	0.00362564	1.52714	Forearm	Buttock		1.35286e+06	1.35382e+06	1.70087e+06	1.14804e+06	1.75218e+06	1.2803e+06	1.65981e+06	2.86296e+06	1.793e+06	2.49446e+06	1.72589e+06	1.74778e+06	2.12251e+06	2.90333e+06
Creatine kinase U-type, mitochondrial OS=Homo sapiens GN=CKMT1A PE=1 SV=1	KCRU_HUMAN;B4DGR9_HUMAN;B4DF55_HUMAN;B4DF72_HUMAN;B7Z9T7_HUMAN;C9JSQ1_HUMAN;B4DKA2_HUMAN;C9J6W7_HUMAN;B4DEL4_HUMAN	0.00364544	2.06233	Buttock	Forearm		326058	392872	433187	534702	111583	624685	1.23604e+06	160132	114025	394336	384467	61381.5	229256	430671
HCG2001986, isoform CRA_a OS=Homo sapiens GN=hCG_2001986 PE=4 SV=1	A0A024R5X2_HUMAN;H3BNX3_HUMAN;A0A1B0GXB4_HUMAN	0.00364752	1.82716	Buttock	Forearm		691590	494231	480931	413766	415863	807344	822305	394909	236604	366014	194962	393515	269531	402625
Desmocollin-3 OS=Homo sapiens GN=DSC3 PE=1 SV=3	DSC3_HUMAN;A0A024RC29_HUMAN;Q9HAX1_HUMAN	0.00372171	1.67338	Buttock	Forearm		2.80827e+07	3.17721e+07	3.07706e+07	2.65723e+07	2.5662e+07	2.82938e+07	3.56855e+07	1.60066e+07	1.94391e+07	2.19241e+07	1.89688e+07	2.16713e+07	1.36234e+07	1.19722e+07
SH3-domain GRB2-like endophilin B2, isoform CRA_a OS=Homo sapiens GN=SH3GLB2 PE=4 SV=1	A0A024R896_HUMAN;B7ZC39_HUMAN;F8WFB9_HUMAN	0.00376553	3.56008	Buttock	Forearm		106175	64256.1	108272	146829	36035.2	263877	248571	19581.1	28426.6	43926.4	45651	37634.7	61158.7	37215.1
Desmoplakin OS=Homo sapiens GN=DSP PE=1 SV=3	DESP_HUMAN;Q4LE79_HUMAN;B4E2A0_HUMAN;B4DKX6_HUMAN;B4DWT7_HUMAN;G1UI31_HUMAN;Q6ZP16_HUMAN	0.00376908	1.48149	Buttock	Forearm		5.57894e+08	5.92485e+08	6.34117e+08	6.0666e+08	5.59679e+08	6.856e+08	9.55318e+08	3.78435e+08	4.27019e+08	5.03795e+08	4.58003e+08	5.02045e+08	3.82143e+08	4.47973e+08
Guanine nucleotide-binding protein G(i) subunit alpha-1 OS=Homo sapiens GN=GNAI1 PE=1 SV=2	GNAI1_HUMAN;C9JPP4_HUMAN;Q6AWC5_HUMAN;Q6LCB5_HUMAN	0.0037828	1.46185	Buttock	Forearm		484297	499398	517900	448045	395996	414748	442137	310786	366980	371517	235265	366999	196208	342982
Fructose-bisphosphate aldolase C OS=Homo sapiens GN=ALDOC PE=1 SV=2	ALDOC_HUMAN	0.00379826	2.19996	Forearm	Buttock		198333	500823	761212	498814	204885	529625	331246	673634	653499	1.16737e+06	1.22865e+06	1.16106e+06	990261	780268
Dynactin subunit 1 OS=Homo sapiens GN=DCTN1 PE=1 SV=3	DCTN1_HUMAN;Q59F36_HUMAN;H8Y0Y3_HUMAN;E7EWF7_HUMAN	0.00381631	1.48749	Buttock	Forearm		172980	211535	229110	292636	174723	276448	362022	144558	136351	172006	163761	170280	170254	198735
HLA class I antigen OS=Homo sapiens GN=HLA-C PE=3 SV=1	A0A090KFY5_HUMAN	0.00383892	1.95003	Buttock	Forearm		477776	512189	403535	466821	495573	633630	608216	218057	316009	350686	240695	317446	157547	244526
Elongation factor Tu, mitochondrial OS=Homo sapiens GN=TUFM PE=1 SV=2	EFTU_HUMAN;H3BNU3_HUMAN	0.00385509	1.51429	Buttock	Forearm		1.93856e+06	1.33255e+06	1.63214e+06	2.10788e+06	1.41174e+06	1.7774e+06	2.55722e+06	1.22009e+06	1.03273e+06	1.38924e+06	1.56677e+06	1.1243e+06	915095	1.17652e+06
40S ribosomal protein S18 OS=Homo sapiens GN=RPS18 PE=1 SV=3	RS18_HUMAN;J3JS69_HUMAN;A0A0G2JQH2_HUMAN	0.00385872	1.27269	Buttock	Forearm		2.89825e+06	2.21981e+06	2.6086e+06	2.2663e+06	2.30955e+06	2.7677e+06	2.75099e+06	1.7998e+06	1.99446e+06	1.98233e+06	2.00687e+06	2.02579e+06	1.94799e+06	2.24554e+06
Annexin OS=Homo sapiens GN=ANXA2 PE=3 SV=1	A0A024R5Z7_HUMAN;H0YN42_HUMAN;H0YMD0_HUMAN;AXA2L_HUMAN;H0YM50_HUMAN;H0YKS4_HUMAN;B3KRQ1_HUMAN;B4DNH8_HUMAN;H0YL33_HUMAN;H0YMM1_HUMAN;H0YKX9_HUMAN;H0YKL9_HUMAN;H0YNA0_HUMAN;H0YKV8_HUMAN;H0YN52_HUMAN;H0YMD9_HUMAN;H0YKN4_HUMAN;H0YLE2_HUMAN	0.00388901	1.6264	Buttock	Forearm		1.85199e+07	1.87374e+07	1.74182e+07	2.24807e+07	1.17554e+07	2.32972e+07	2.33972e+07	1.48459e+07	1.29819e+07	1.1939e+07	1.32545e+07	9.87359e+06	1.141e+07	9.07294e+06
RPLP1 protein OS=Homo sapiens GN=RPLP1 PE=2 SV=1	Q6FG99_HUMAN	0.00391792	13.3821	Buttock	Forearm		253093	173330	208567	273075	56650.5	300759	895663	15433.1	22037.2	31483.5	34220.9	34128.7	19532.8	4658.25
cDNA FLJ53769, highly similar to Homo sapiens nebulette (NEBL), transcript variant 2, mRNA OS=Homo sapiens PE=2 SV=1	B4DH47_HUMAN	0.00391904	1.5594	Buttock	Forearm		156566	152399	227681	163252	161096	197543	184383	117583	112384	160583	111005	121227	71483.7	102787
Glyceraldehyde-3-phosphate dehydrogenase OS=Homo sapiens GN=GAPDH PE=1 SV=3	G3P_HUMAN;Q2TSD0_HUMAN;E7EUT5_HUMAN;Q0QET7_HUMAN;A4UCT1_HUMAN;B4DRV9_HUMAN;Q5ZEY3_HUMAN;Q16768_HUMAN	0.00393184	1.63996	Buttock	Forearm		9.46167e+07	8.54731e+07	8.06549e+07	1.03213e+08	7.41109e+07	1.1861e+08	1.49172e+08	6.19074e+07	6.4006e+07	6.53154e+07	6.684e+07	5.83303e+07	4.93183e+07	6.46901e+07
Heat shock 70 kDa protein 9B (Fragment) OS=Homo sapiens PE=2 SV=1	Q2F839_HUMAN	0.00394015	2.25046	Forearm	Buttock		607753	565979	574041	489780	636605	516590	453736	1.36963e+06	1.16702e+06	1.16969e+06	644375	854150	1.2269e+06	2.2201e+06
Catenin beta-1 OS=Homo sapiens GN=CTNNB1 PE=1 SV=1	CTNB1_HUMAN;B5BU28_HUMAN;B4DSW9_HUMAN;C9IZ65_HUMAN	0.00396022	1.52704	Buttock	Forearm		2.60547e+06	2.71584e+06	2.88875e+06	2.91406e+06	2.58562e+06	2.85119e+06	4.06266e+06	1.94055e+06	2.05659e+06	2.26847e+06	1.93744e+06	2.01947e+06	1.65515e+06	1.62791e+06
Cathepsin B, isoform CRA_a OS=Homo sapiens GN=CTSB PE=3 SV=1	A0A024R374_HUMAN;B3KUJ8_HUMAN;E9PCB3_HUMAN;E9PS78_HUMAN;Q6LAF9_HUMAN;R4GMQ5_HUMAN	0.00396212	1.80246	Forearm	Buttock		3.43026e+06	4.76222e+06	4.20799e+06	4.43275e+06	2.42707e+06	3.03197e+06	2.32394e+06	6.55396e+06	6.53461e+06	6.9922e+06	9.92653e+06	7.45903e+06	3.58701e+06	3.31629e+06
Mov10, Moloney leukemia virus 10, homolog (Mouse), isoform CRA_a OS=Homo sapiens GN=MOV10 PE=1 SV=1	Q5JR04_HUMAN	0.00398503	1.57423	Forearm	Buttock		168725	120681	158937	125876	187729	98148.3	137952	357912	212850	275945	200031	175316	150755	198344
Mitogen-activated protein kinase 1 OS=Homo sapiens GN=MAPK1 PE=1 SV=3	MK01_HUMAN	0.00401494	1.83987	Buttock	Forearm		58744.4	44964.7	65106	88462.3	39513.5	113532	105627	41857.7	23780.1	30975.9	36766.2	42980.2	54526.8	49540.8
Prohibitin-2 OS=Homo sapiens GN=PHB2 PE=1 SV=2	PHB2_HUMAN;F5GY37_HUMAN;B4DW05_HUMAN;F5GWA7_HUMAN;F5H0C5_HUMAN;Q9BXV3_HUMAN	0.0040235	1.27579	Buttock	Forearm		2.52699e+06	1.68715e+06	1.68109e+06	1.81483e+06	1.65705e+06	1.67241e+06	2.36727e+06	1.64776e+06	1.40773e+06	1.39512e+06	1.724e+06	1.37305e+06	1.39018e+06	1.5708e+06
Coiled-coil domain-containing protein 171 (Fragment) OS=Homo sapiens GN=CCDC171 PE=4 SV=1	H0Y5M5_HUMAN	0.00404969	1.65049	Buttock	Forearm		4.00926e+06	4.00791e+06	4.01055e+06	3.53211e+06	2.65406e+06	4.01268e+06	3.58716e+06	2.05635e+06	2.88654e+06	2.39137e+06	2.83345e+06	2.31607e+06	1.68318e+06	1.47312e+06
40S ribosomal protein S4 OS=Homo sapiens GN=RPS4X PE=2 SV=1	B2R491_HUMAN	0.00406971	1.62563	Buttock	Forearm		1.99711e+06	1.80639e+06	2.59268e+06	2.09977e+06	1.52188e+06	1.12261e+06	2.12525e+06	1.05982e+06	839856	1.57489e+06	1.42207e+06	1.50683e+06	836410	920444
Guanine nucleotide-binding protein G(I)/G(S)/G(T) subunit beta-2 OS=Homo sapiens GN=GNB2 PE=1 SV=3	GBB2_HUMAN;C9JIS1_HUMAN;C9JZN1_HUMAN;E7EP32_HUMAN;GBB3_HUMAN;Q71UM7_HUMAN	0.00407964	1.41204	Buttock	Forearm		868268	705932	945089	895481	893502	1.02249e+06	1.34435e+06	571200	677736	721362	735355	682135	587193	752314
60S ribosomal protein L6 OS=Homo sapiens GN=RPL6 PE=3 SV=1	A0A024RBK3_HUMAN;B2R4K7_HUMAN;B4DRX3_HUMAN;F8VZ45_HUMAN;F8VU16_HUMAN;F8VR69_HUMAN	0.00410109	1.4575	Buttock	Forearm		4.16738e+06	2.8695e+06	3.70638e+06	3.159e+06	2.9007e+06	4.76433e+06	3.77603e+06	2.03477e+06	2.10738e+06	2.30709e+06	2.627e+06	2.71561e+06	2.87211e+06	2.72424e+06
Lysine--tRNA ligase OS=Homo sapiens GN=KARS PE=1 SV=3	SYK_HUMAN;Q6ZTI3_HUMAN	0.00418047	1.52235	Forearm	Buttock		461112	369082	441645	299741	527294	284924	349943	816088	590938	654400	619217	487926	483901	509239
Procollagen C-endopeptidase enhancer 1 OS=Homo sapiens GN=PCOLCE PE=1 SV=2	PCOC1_HUMAN	0.00419052	3.64164	Buttock	Forearm		37440.3	27782.6	27381.7	31001.9	32038.4	22594.1	80120.4	19349.9	8847.83	21604.2	6058.75	6920.15	3100.87	5064.19
NDUFS1 OS=Homo sapiens PE=3 SV=1	A0A291FIZ5_HUMAN;B4DJ81_HUMAN;C9JPQ5_HUMAN;F8WDL5_HUMAN	0.0041961	1.52305	Buttock	Forearm		743988	469161	657302	880547	554839	726069	1.21367e+06	534588	390884	472442	655183	457186	395585	538254
Actin-related protein 2/3 complex subunit 3 OS=Homo sapiens PE=2 SV=1	B2R4D5_HUMAN;F8VR50_HUMAN	0.00421153	1.57819	Buttock	Forearm		213969	130362	182143	234741	169407	157110	136311	139069	110318	133604	163143	108292	72692.9	48481.8
ATP-dependent RNA helicase DDX1 OS=Homo sapiens GN=DDX1 PE=1 SV=1	A0A087X2G1_HUMAN;B4DP70_HUMAN	0.00421792	1.85618	Buttock	Forearm		627505	474907	699309	615407	459655	882240	1.19494e+06	234563	256097	480649	454306	418333	328490	496459
Slit homolog 2 protein (Fragment) OS=Homo sapiens GN=SLIT2 PE=1 SV=1	E9PCX4_HUMAN	0.00422196	2.66403	Forearm	Buttock		39588.1	130655	194674	133345	48041.4	215707	111170	208706	211122	281163	351427	421148	571061	281551
Eukaryotic translation initiation factor 3 subunit B OS=Homo sapiens GN=EIF3S9 PE=3 SV=1	A0A024R821_HUMAN;C9JQN7_HUMAN	0.00423968	1.99899	Buttock	Forearm		204362	173125	191091	187362	104911	295189	331413	101705	55579.9	93184	99039.7	120722	143271	130602
Cortactin, isoform CRA_c OS=Homo sapiens GN=CTTN PE=4 SV=1	A0A024R5M3_HUMAN	0.00427658	1.68842	Buttock	Forearm		972732	729608	901019	1.09205e+06	553349	1.59894e+06	1.51492e+06	671100	428246	622888	720188	533546	622690	761988
MICOS complex subunit MIC13 OS=Homo sapiens GN=C19orf70 PE=1 SV=1	A0A140TA86_HUMAN	0.00436847	1.27938	Buttock	Forearm		60901.5	52821.5	66424.8	67541.7	40730.7	54804.8	89681.7	43166	45633.8	43885	54222.9	40481.1	37381	73601.8
Apolipoprotein C-II isoform 1 OS=Homo sapiens GN=APOC4-APOC2 PE=1 SV=1	A0A024R0T9_HUMAN;V9GYJ8_HUMAN	0.00436879	1.67522	Buttock	Forearm		54064.3	230971	210271	149238	164082	60253.5	43472.6	21544.7	99754.1	193762	80914.3	118913	15251.8	14475.2
Vasodilator-stimulated phosphoprotein isoform 1 OS=Homo sapiens GN=VASP PE=2 SV=1	A0A024R0V4_HUMAN	0.00439618	2.35277	Buttock	Forearm		15691.9	8834.99	9948.13	13511.2	7300.19	18568.8	34652.8	3456.08	3167.66	5756.07	8821.82	6673.52	7320.28	10923.7
Histone H2A.V OS=Homo sapiens GN=H2AFV PE=1 SV=3	H2AV_HUMAN;C9J0D1_HUMAN;C9J386_HUMAN	0.0044007	1.29887	Buttock	Forearm		2.61786e+06	2.36495e+06	2.24892e+06	2.51107e+06	2.49052e+06	2.52087e+06	2.73155e+06	1.55731e+06	1.56605e+06	1.89549e+06	2.46406e+06	1.95043e+06	1.8845e+06	2.14442e+06
Cytochrome c oxidase subunit 5B, mitochondrial OS=Homo sapiens GN=COX5B PE=1 SV=2	COX5B_HUMAN;Q6FHJ9_HUMAN;Q6FHM4_HUMAN	0.00442184	1.48225	Buttock	Forearm		2.16868e+06	1.65593e+06	1.83339e+06	1.97853e+06	1.78206e+06	2.70415e+06	3.92921e+06	1.66347e+06	1.13064e+06	1.6597e+06	1.33544e+06	1.53145e+06	1.34349e+06	2.16525e+06
Endonuclease domain-containing 1 protein OS=Homo sapiens GN=ENDOD1 PE=1 SV=2	ENDD1_HUMAN	0.0044221	1.83472	Buttock	Forearm		335445	367129	348999	388211	323885	559729	821119	223696	170575	287242	215714	265382	176247	375038
Prelamin-A/C OS=Homo sapiens GN=LMNA PE=1 SV=1	LMNA_HUMAN;Q5I6Y5_HUMAN;Q8N519_HUMAN;H0YAB0_HUMAN;A0A0C4DGC5_HUMAN;W5X314_HUMAN	0.00442492	2.2457	Buttock	Forearm		4.39973e+06	3.19578e+06	2.29957e+06	3.1114e+06	1.60428e+06	5.22735e+06	7.41808e+06	1.83875e+06	1.30504e+06	1.53063e+06	2.04429e+06	1.45673e+06	1.36085e+06	2.60076e+06
cDNA FLJ53665, highly similar to Four and a half LIM domains protein 1 OS=Homo sapiens PE=2 SV=1	B7Z6U8_HUMAN;B7Z5V0_HUMAN;FHL1_HUMAN;A0A0D9SFZ9_HUMAN;B7Z4B7_HUMAN;B7Z9A1_HUMAN;A0A0D9SFB0_HUMAN;B7Z5T3_HUMAN;A0A0D9SG53_HUMAN;A0A0D9SGD1_HUMAN;B3KRI9_HUMAN	0.00444398	1.47529	Buttock	Forearm		6.21842e+06	6.97188e+06	7.01981e+06	5.5172e+06	6.11463e+06	7.74602e+06	6.49914e+06	3.98749e+06	4.50035e+06	5.3389e+06	3.06677e+06	4.35364e+06	3.5303e+06	6.462e+06
X-ray repair cross-complementing protein 5 OS=Homo sapiens GN=XRCC5 PE=1 SV=3	XRCC5_HUMAN;Q53T09_HUMAN;C9JZ81_HUMAN	0.00452292	1.69614	Buttock	Forearm		268319	201225	244118	202495	318557	408303	348713	123423	150102	189944	130716	261051	144112	174922
Inorganic pyrophosphatase 2, mitochondrial OS=Homo sapiens GN=PPA2 PE=1 SV=2	IPYR2_HUMAN;A8K0P2_HUMAN;B4DFH3_HUMAN;D6RGV9_HUMAN;D6R967_HUMAN;D6RGI1_HUMAN	0.00457118	2.29989	Buttock	Forearm		93500.2	90040.1	93385.5	109264	43715.2	183790	327624	55633.2	39510.7	60275.7	59367.8	40837.6	52251.9	101411
Heterogeneous nuclear ribonucleoprotein Q OS=Homo sapiens GN=SYNCRIP PE=1 SV=2	HNRPQ_HUMAN;B7Z213_HUMAN;F6UXX1_HUMAN	0.00458145	2.0281	Buttock	Forearm		290607	151446	265592	258763	105077	408816	538039	132085	114938	135667	123195	111474	168750	209078
SEC24 related gene family, member C (S. cerevisiae), isoform CRA_a OS=Homo sapiens GN=SEC24C PE=4 SV=1	A0A024QZM6_HUMAN	0.00460812	1.56222	Forearm	Buttock		198230	207732	326980	248802	382940	215972	265055	383135	295931	456287	395569	381271	517454	453767
PLA2G4F protein OS=Homo sapiens GN=PLA2G4F PE=2 SV=1	A2RRC4_HUMAN	0.00464027	3.59633	Buttock	Forearm		49157.4	48001.2	56497.3	59065.9	14919.5	73813.3	128960	17950.4	8318.19	31728.6	11513	12401	5925.46	31845.3
Catenin alpha-1 OS=Homo sapiens GN=CTNNA1 PE=1 SV=1	CTNA1_HUMAN;B4E2G8_HUMAN;G3XAM7_HUMAN;B4DKT9_HUMAN;B3KSR8_HUMAN;E5RIB1_HUMAN;Q49AD3_HUMAN;A0A0A0MRI5_HUMAN;E5RGY6_HUMAN;E5RJ41_HUMAN;A0A0A0MTJ6_HUMAN;E5RGD2_HUMAN;E5RGY7_HUMAN;E5RHV7_HUMAN;H0YBB8_HUMAN;B7Z259_HUMAN;E5RFM3_HUMAN;E5RJP7_HUMAN;E5RFG3_HUMAN;A0A087WZL6_HUMAN	0.00464831	1.71643	Buttock	Forearm		4.07014e+06	3.83379e+06	4.33197e+06	4.43429e+06	3.32689e+06	4.52294e+06	5.98132e+06	2.59065e+06	2.75347e+06	3.28672e+06	2.60928e+06	2.6698e+06	1.77088e+06	2.08946e+06
Junction plakoglobin OS=Homo sapiens GN=JUP PE=1 SV=3	PLAK_HUMAN;C9JK18_HUMAN;A0A0S2Z495_HUMAN;C9J826_HUMAN;C9JTX4_HUMAN;Q7KZ86_HUMAN;C9JPI2_HUMAN	0.00466487	1.5218	Buttock	Forearm		6.64288e+07	7.53197e+07	7.58196e+07	6.89275e+07	6.24723e+07	7.86583e+07	1.23805e+08	4.83409e+07	4.76596e+07	5.61934e+07	5.02614e+07	5.97287e+07	4.5607e+07	5.45634e+07
DnaJ homolog subfamily A member 1 OS=Homo sapiens GN=DNAJA1 PE=1 SV=2	DNJA1_HUMAN	0.00466574	1.90628	Buttock	Forearm		124482	78228.3	118918	104008	77892.7	104813	126651	63552.2	61733.6	91921.6	53706.4	46572.1	35346.1	32730.9
Poly(rC)-binding protein 2 (Fragment) OS=Homo sapiens GN=PCBP2 PE=1 SV=1	H3BND9_HUMAN	0.0046746	1.9826	Forearm	Buttock		38564.4	64098.7	62884.1	45344.3	43827.2	45502.2	18030.9	72736	97884	69356.2	98522.9	92125.4	117457	82884.5
SH3 domain binding glutamic acid-rich protein like 3, isoform CRA_a (Fragment) OS=Homo sapiens GN=SH3BGRL3 PE=4 SV=1	D3DPK5_HUMAN	0.00470925	2.04779	Buttock	Forearm		435631	383835	293294	458158	276061	372487	464898	281603	169973	295077	149348	159969	126142	128748
Sideroflexin-1 OS=Homo sapiens GN=SFXN1 PE=1 SV=1	D6RAE9_HUMAN	0.0047559	2.29077	Buttock	Forearm		118696	58678.7	84018.3	75464.6	39344.7	109841	172520	37607	33215.3	47444.3	30299.4	32956.4	19267.9	86695.7
NADH dehydrogenase [ubiquinone] flavoprotein 1, mitochondrial OS=Homo sapiens GN=NDUFV1 PE=1 SV=4	NDUV1_HUMAN;B4DE93_HUMAN;B4DUN7_HUMAN;E9PPR0_HUMAN;E9PPD6_HUMAN;H0YE81_HUMAN	0.00475751	1.44454	Buttock	Forearm		227695	150858	192650	260342	169019	231081	392396	197358	121913	154748	189023	134002	127352	199864
NADH dehydrogenase [ubiquinone] 1 beta subcomplex subunit 7 OS=Homo sapiens GN=NDUFB7 PE=1 SV=4	NDUB7_HUMAN	0.00478382	2.02463	Buttock	Forearm		51655.4	33554.9	30716.5	32249.5	18919.9	48122.7	68613.7	24058.7	10699.8	23056.3	13710.6	18403.4	14549.2	35711.9
Membrane-associated progesterone receptor component 1 OS=Homo sapiens GN=PGRMC1 PE=1 SV=3	PGRC1_HUMAN	0.00479274	1.33412	Buttock	Forearm		517707	312433	273252	340775	210616	314059	476620	362255	203783	287510	248526	180365	223474	327099
Torsin-1A-interacting protein 1 OS=Homo sapiens GN=TOR1AIP1 PE=1 SV=1	A0A0A0MSK5_HUMAN;J3KN66_HUMAN;H0YD16_HUMAN	0.00482246	2.49325	Buttock	Forearm		89291	89932.8	65623.3	69848.6	41005.7	61415	160958	19495.4	30946.4	49172.3	42820.2	24342.7	33261.7	31817.2
Protein disulfide-isomerase OS=Homo sapiens PE=2 SV=1	B3KQT2_HUMAN;B4DDM1_HUMAN;B4DJ98_HUMAN	0.0048873	1.53285	Buttock	Forearm		2.67993e+06	2.33092e+06	2.95056e+06	3.39919e+06	1.55475e+06	3.44143e+06	3.76286e+06	1.94043e+06	1.62878e+06	2.50631e+06	2.38748e+06	1.27821e+06	1.45704e+06	1.92734e+06
Di-N-acetylchitobiase OS=Homo sapiens GN=CTBS PE=1 SV=1	DIAC_HUMAN	0.00488896	3.8367	Buttock	Forearm		46258.6	25285.6	54325.5	23254.4	23296.3	92378.9	115852	5235.45	11701.8	6862.16	547.177	9892.59	15176.6	49797.5
Testis tissue sperm-binding protein Li 70n OS=Homo sapiens PE=2 SV=1	A0A140VKF3_HUMAN	0.00489427	2.20332	Buttock	Forearm		42996.9	43494	48444	67083.5	38298.4	48893	68793.4	18918.2	23415.6	40571.8	14771.2	29363.8	15580.3	19862.2
cDNA FLJ34845 fis, clone NT2NE2011221, highly similar to Homo sapiens cell division cycle associated 2 (CDCA2), mRNA OS=Homo sapiens PE=2 SV=1	B3KRS8_HUMAN	0.00500643	1.97772	Forearm	Buttock		558556	575111	732230	385622	868417	352427	314413	1.3465e+06	988168	1.28689e+06	1.1567e+06	773202	898493	1.03923e+06
Guanine nucleotide-binding protein subunit beta-4 OS=Homo sapiens GN=GNB4 PE=1 SV=3	GBB4_HUMAN;B4DLV5_HUMAN;C9JD14_HUMAN;H7C5J5_HUMAN	0.00500674	1.26156	Buttock	Forearm		192556	197028	176728	176142	179141	122115	137587	142179	119802	164701	146882	139317	101532	121965
ADP/ATP translocase 1 OS=Homo sapiens GN=SLC25A4 PE=1 SV=4	ADT1_HUMAN;A0A0S2Z359_HUMAN;Q59EP7_HUMAN	0.00501036	1.46632	Buttock	Forearm		122768	103953	120483	146689	114524	198682	328109	93082	74708.5	113201	113366	92983.1	104674	182175
Protein disulfide-isomerase A6 OS=Homo sapiens GN=PDIA6 PE=1 SV=1	PDIA6_HUMAN	0.00502607	1.41486	Buttock	Forearm		709861	563451	702856	757270	461738	1.10748e+06	1.21961e+06	551761	332328	546218	613207	460440	670797	728291
HCG1991735, isoform CRA_a OS=Homo sapiens GN=hCG_1991735 PE=4 SV=1	A0A024RC65_HUMAN;A4QPB0_HUMAN;A0A0J9YXZ5_HUMAN;Q6P1N4_HUMAN;H0YLE8_HUMAN;B4DNP4_HUMAN;Q05DN7_HUMAN;A0A087X225_HUMAN;A0A087WWP1_HUMAN;H0YKA5_HUMAN	0.00502814	2.13328	Buttock	Forearm		2.83511e+06	2.75325e+06	3.7451e+06	3.96204e+06	2.08801e+06	5.81263e+06	7.44965e+06	1.81413e+06	1.50374e+06	1.99349e+06	1.77503e+06	2.13599e+06	2.14343e+06	2.06223e+06
DNA-dependent protein kinase catalytic subunit OS=Homo sapiens GN=PRKDC PE=1 SV=3	PRKDC_HUMAN;B4DL41_HUMAN	0.00507861	1.71272	Forearm	Buttock		3.5348e+06	6.1403e+06	6.39988e+06	5.93902e+06	4.31474e+06	7.021e+06	4.24564e+06	7.01431e+06	8.29835e+06	9.49055e+06	1.51093e+07	1.03792e+07	9.2545e+06	4.84418e+06
Catenin alpha-2 OS=Homo sapiens GN=CTNNA2 PE=1 SV=5	CTNA2_HUMAN;C9IZ88_HUMAN	0.00514178	1.84732	Forearm	Buttock		35438.4	33004.7	58262.3	28629.5	59883.2	32217.1	26089.7	113356	61024.2	82060	44115.9	64840.4	64778.1	75111.9
Phosphoinositol 3-phosphate-binding protein 3 (Fragment) OS=Homo sapiens GN=PLEKHA6 PE=2 SV=1	A5XEJ3_HUMAN	0.00518404	1.74266	Buttock	Forearm		58710	58346.5	66679.8	60051.2	42730.6	82330.3	93774.6	33023.6	34583.6	50414.5	25108.1	44497	40402.3	37440.2
CD109 antigen OS=Homo sapiens GN=CD109 PE=1 SV=2	CD109_HUMAN	0.00518605	2.30602	Buttock	Forearm		151635	84975.7	163055	157367	121585	218759	460181	106495	45405.8	80893	25711.4	57397.1	146149	126650
Testis tissue sperm-binding protein Li 69n OS=Homo sapiens PE=2 SV=1	A0A140VKF2_HUMAN;Q4ZG77_HUMAN;Q53TH1_HUMAN	0.00521093	1.69566	Buttock	Forearm		172986	149988	196295	162720	116415	202430	281928	100123	73353.9	123669	137233	109292	107065	105763
Keratin-associated protein 2-1 OS=Homo sapiens GN=KRTAP2-1 PE=4 SV=1	F5H1T9_HUMAN	0.00528231	1.98244	Forearm	Buttock		53079	19708.8	26403.5	55055.3	110375	129212	31033	110054	35661.3	29046.2	94698.5	263200	186624	122989
cDNA FLJ50915, highly similar to NADH dehydrogenase (ubiquinone) 1 beta subcomplex subunit 9 (EC 1.6.5.3) OS=Homo sapiens PE=2 SV=1	B7Z7N1_HUMAN	0.00529743	1.48186	Buttock	Forearm		183702	147591	141123	191669	133670	234052	331286	142937	72572.2	125335	149628	85144.5	103620	240618
C-type lectin domain family 3, member B, isoform CRA_a OS=Homo sapiens GN=CLEC3B PE=4 SV=1	A0A024R2Q7_HUMAN	0.00529806	5.05268	Buttock	Forearm		29217.8	54088.5	26287.7	42462.3	22300.7	85477.7	117208	3670.65	17457.3	21480.2	7488.52	11599.2	6739.42	6187.07
Testis tissue sperm-binding protein Li 66n OS=Homo sapiens PE=2 SV=1	A0A140VKE9_HUMAN;E7EQL5_HUMAN;Q59GU5_HUMAN;B4DX93_HUMAN;E7EMU4_HUMAN	0.00536684	1.57764	Buttock	Forearm		456621	586729	546686	491138	423998	607123	573307	325183	350895	397162	401209	349432	228806	283465
Calnexin (Fragment) OS=Homo sapiens GN=CANX PE=1 SV=8	H0Y9H1_HUMAN	0.00540188	4.83474	Forearm	Buttock		9035.71	7694.66	13612.6	8903.16	20603.3	2536.66	7708.41	40974.6	53921.8	32216.3	25936.8	30306.4	79596.4	75937
Filamin-B OS=Homo sapiens GN=FLNB PE=1 SV=2	FLNB_HUMAN;E7EN95_HUMAN;A0A0A0MT44_HUMAN;H7C5L4_HUMAN;A0A0C4DGA1_HUMAN	0.00540546	1.64334	Buttock	Forearm		891843	788106	684938	884109	591855	862960	995746	582843	625779	491302	400138	521559	476233	370412
Cytochrome b-c1 complex subunit 7 OS=Homo sapiens GN=UQCRB PE=1 SV=2	QCR7_HUMAN;B7Z2R2_HUMAN;E5RHG9_HUMAN	0.00541448	1.51501	Buttock	Forearm		1.08323e+06	790441	977558	1.15148e+06	835287	884115	1.55005e+06	804262	640899	704946	866053	675022	394952	713929
Proteasome subunit beta type-8 OS=Homo sapiens GN=PSMB8 PE=1 SV=1	A0A140T998_HUMAN	0.00542935	1.46982	Forearm	Buttock		384950	372410	474847	356397	514062	455388	432416	880113	588572	673173	547456	562750	544393	598998
DNA ligase 3 OS=Homo sapiens GN=LIG3 PE=1 SV=2	DNLI3_HUMAN	0.00548146	2.43586	Buttock	Forearm		27430.8	14378.6	22649.8	20363.9	8720.67	36297.7	34760.5	7747.47	5367.91	16112	4405.16	6670.21	6304.71	20967.1
Enoyl-CoA hydratase, mitochondrial OS=Homo sapiens GN=ECHS1 PE=1 SV=4	ECHM_HUMAN	0.00550795	2.22867	Buttock	Forearm		165022	193808	281175	297397	75969.2	189069	413161	85439.3	44537.8	172500	174576	71274.2	60289.5	116299
Ribosomal protein L23, isoform CRA_b OS=Homo sapiens GN=RPL23 PE=3 SV=1	A0A024R1Q8_HUMAN;J3KTJ3_HUMAN;B9ZVP7_HUMAN	0.00551867	1.53045	Buttock	Forearm		4.45686e+06	2.98821e+06	5.03944e+06	4.24973e+06	3.98011e+06	5.28909e+06	5.37134e+06	2.66855e+06	2.45087e+06	2.93536e+06	3.76642e+06	3.46364e+06	2.56651e+06	2.64898e+06
Clathrin light chain OS=Homo sapiens GN=CLTB PE=3 SV=1	A0A024R7S3_HUMAN;CLCB_HUMAN;D6RJD1_HUMAN	0.00553367	1.48226	Buttock	Forearm		1.63962e+06	1.43504e+06	1.4679e+06	1.51158e+06	1.23954e+06	1.87055e+06	2.5278e+06	941695	1.12884e+06	1.2818e+06	1.19767e+06	1.03818e+06	1.10083e+06	1.19897e+06
Cytochrome c oxidase subunit 5A, mitochondrial OS=Homo sapiens GN=COX5A PE=1 SV=1	H3BNX8_HUMAN	0.00553503	1.65969	Buttock	Forearm		1.05521e+06	616310	745870	1.00391e+06	792809	727630	1.20272e+06	645342	406161	734269	441659	632719	331963	510057
40S ribosomal protein S13 OS=Homo sapiens GN=RPS13 PE=1 SV=2	RS13_HUMAN;J3KMX5_HUMAN;E9PS50_HUMAN	0.00555705	1.50682	Buttock	Forearm		3.17021e+06	2.04427e+06	2.64472e+06	2.47383e+06	1.8971e+06	3.30125e+06	3.91976e+06	1.68522e+06	1.58899e+06	1.91176e+06	1.84103e+06	1.92909e+06	1.75506e+06	2.19762e+06
Profilin-1 OS=Homo sapiens GN=PFN1 PE=1 SV=2	PROF1_HUMAN;K7EJ44_HUMAN;I3L3D5_HUMAN	0.00555989	3.13231	Buttock	Forearm		981595	732061	989940	1.66043e+06	301223	2.20863e+06	2.24664e+06	445526	317643	390295	440485	358333	564356	395117
Vesicle-associated membrane protein-associated protein A OS=Homo sapiens GN=VAPA PE=1 SV=3	VAPA_HUMAN;A0A024RC64_HUMAN;J3QKM9_HUMAN	0.00556678	1.55155	Buttock	Forearm		658216	670960	629368	556225	556191	677181	839749	464116	312792	503689	472587	447280	287300	469199
40S ribosomal protein S14 OS=Homo sapiens GN=RPS14 PE=1 SV=3	RS14_HUMAN;E5RH77_HUMAN	0.00560998	1.40721	Buttock	Forearm		3.06446e+06	2.21143e+06	3.33371e+06	2.70456e+06	2.43027e+06	2.91602e+06	3.29134e+06	1.88112e+06	1.45913e+06	2.15794e+06	2.40665e+06	2.51675e+06	1.68107e+06	2.07557e+06
Prominin 2, isoform CRA_a OS=Homo sapiens GN=PROM2 PE=4 SV=1	A0A024RE18_HUMAN;F8WDW5_HUMAN	0.00564165	1.8537	Buttock	Forearm		45775.3	48812.2	48448.7	43075.2	31695.1	36570	31353.9	22899.8	27459.3	31677.8	29452.7	24787.2	9534.06	8329.45
T-complex protein 1 subunit eta OS=Homo sapiens GN=CCT7 PE=1 SV=2	TCPH_HUMAN;Q6IBT3_HUMAN;B7Z7I4_HUMAN;B7Z1C9_HUMAN;F8WAM2_HUMAN;A0A0D9SG95_HUMAN	0.00568991	2.38425	Buttock	Forearm		273472	218054	406064	434865	186180	497770	640297	122117	135208	159054	192349	188898	194039	122607
40S ribosomal protein S20 OS=Homo sapiens GN=RPS20 PE=1 SV=1	RS20_HUMAN;E5RIP1_HUMAN;G3XAN0_HUMAN	0.00569027	1.68444	Buttock	Forearm		1.30243e+06	975478	1.44823e+06	1.29477e+06	1.12169e+06	2.2878e+06	2.23642e+06	643940	696729	813245	833432	1.24706e+06	1.09616e+06	1.00201e+06
Synaptotagmin-like protein 1 OS=Homo sapiens GN=SYTL1 PE=1 SV=1	SYTL1_HUMAN;A0A087X1N4_HUMAN	0.00569316	1.77884	Buttock	Forearm		432456	423718	311421	375280	287626	520163	1.01578e+06	241162	229642	217084	379628	196374	273891	354710
cDNA FLJ60960, highly similar to Phosphatidylinositol 4-kinase alpha (EC 2.7.1.67) OS=Homo sapiens PE=2 SV=1	B4DYG5_HUMAN	0.00571489	1.46946	Buttock	Forearm		524823	660226	736405	612541	621689	300934	201445	389329	420180	526586	265281	520437	185666	181917
Complement factor D OS=Homo sapiens GN=CFD PE=1 SV=5	CFAD_HUMAN	0.00573795	1.62923	Forearm	Buttock		464820	403632	614104	608695	906893	424745	598684	1.02606e+06	648527	966318	1.01021e+06	844172	1.10466e+06	952119
40S ribosomal protein S6 OS=Homo sapiens GN=RPS6 PE=2 SV=1	A2A3R6_HUMAN;A2A3R5_HUMAN;A2A3R7_HUMAN;Q9BZU1_HUMAN	0.00579284	1.3954	Buttock	Forearm		4.21018e+06	3.38937e+06	4.66116e+06	3.6153e+06	3.64879e+06	5.13318e+06	5.02393e+06	2.63888e+06	2.34616e+06	3.05715e+06	3.3749e+06	3.58086e+06	2.8541e+06	3.41921e+06
RNA-binding protein Raly OS=Homo sapiens GN=RALY PE=1 SV=1	RALY_HUMAN	0.00579579	1.68547	Buttock	Forearm		108183	72563.6	93662.7	75839.7	56469.6	113776	131813	46668.2	43500.6	58529.2	66112.1	54839.4	57446.6	59923.1
Collagen alpha-1(III) chain OS=Homo sapiens GN=COL3A1 PE=1 SV=4	CO3A1_HUMAN	0.00580175	1.73452	Forearm	Buttock		387258	391777	422388	371546	570120	576695	479198	923385	507658	945928	379212	893068	835254	1.06418e+06
T-complex protein 1 subunit epsilon OS=Homo sapiens GN=CCT5 PE=1 SV=1	TCPE_HUMAN;B4DX08_HUMAN;B4DZY9_HUMAN;Q9HB74_HUMAN	0.00582889	2.35178	Buttock	Forearm		1.07121e+06	1.07842e+06	836809	967007	584627	2.24676e+06	2.84974e+06	472816	633266	418462	544128	507909	999623	520515
Programmed cell death protein 6 OS=Homo sapiens GN=PDCD6 PE=1 SV=1	PDCD6_HUMAN;A0A024QZ42_HUMAN;A0A087WZ38_HUMAN	0.00583067	1.52908	Buttock	Forearm		206391	178508	242698	206775	133337	242341	261504	117739	129747	150666	155041	142575	140994	125617
Annexin A1 OS=Homo sapiens GN=ANXA1 PE=1 SV=2	ANXA1_HUMAN;B4DL19_HUMAN;Q5T3N1_HUMAN;Q5T3N0_HUMAN;Q05BR2_HUMAN	0.0058713	1.5722	Buttock	Forearm		5.14371e+06	5.43216e+06	5.87595e+06	7.29915e+06	4.3567e+06	7.49666e+06	9.92755e+06	4.44486e+06	3.36034e+06	4.36364e+06	4.49066e+06	3.84819e+06	4.44202e+06	4.01094e+06
40S ribosomal protein S8 OS=Homo sapiens GN=RPS8 PE=2 SV=1	Q5JR94_HUMAN;Q5JR95_HUMAN;Q9BS10_HUMAN	0.00589446	1.43044	Buttock	Forearm		5.02821e+06	4.14335e+06	4.58162e+06	3.78988e+06	3.87627e+06	5.68058e+06	5.2926e+06	2.79564e+06	2.66434e+06	3.26588e+06	4.04332e+06	3.1176e+06	3.20024e+06	3.55814e+06
Caveolae-associated protein 3 OS=Homo sapiens GN=CAVIN3 PE=1 SV=3	CAVN3_HUMAN	0.00590092	1.57278	Forearm	Buttock		141391	134405	120532	91457	150074	95334.2	88810.5	254162	144613	162314	171697	169510	193758	196778
Plastin-3 OS=Homo sapiens GN=PLS3 PE=1 SV=4	PLST_HUMAN;B4DPW9_HUMAN;Q53GY0_HUMAN;A0A0A0MSQ0_HUMAN;Q96HI1_HUMAN;B4DG31_HUMAN;H7C4N2_HUMAN;U3KQI3_HUMAN;B4DI60_HUMAN;B4DPU6_HUMAN;A7E2S2_HUMAN	0.00592758	2.15244	Buttock	Forearm		468755	391816	743683	739526	209670	1.02303e+06	540878	326628	248729	276386	275748	223267	363249	198877
Mitochondrial import inner membrane translocase subunit Tim10 OS=Homo sapiens GN=TIMM10 PE=1 SV=1	TIM10_HUMAN	0.00594516	1.65891	Buttock	Forearm		21446.2	20826.9	20128	25105.7	16979.4	27843.4	40094.9	8944.01	12824.8	16495.9	11763.4	15854	10878.2	27178.2
Amine oxidase [flavin-containing] A OS=Homo sapiens GN=MAOA PE=1 SV=1	AOFA_HUMAN;A0A1W5KJW8_HUMAN	0.0059765	1.43737	Buttock	Forearm		533683	421079	272584	329650	292929	431504	398212	302485	270534	230160	173716	229562	260141	397662
60S ribosomal protein L27 OS=Homo sapiens GN=RPL27 PE=3 SV=1	A0A024R1V4_HUMAN;K7ELC7_HUMAN;K7EQQ9_HUMAN;K7ERY7_HUMAN	0.00598188	1.62891	Buttock	Forearm		1.64009e+06	998637	1.27921e+06	1.2395e+06	1.09259e+06	2.0438e+06	1.90675e+06	679526	567360	672087	1.00538e+06	1.15041e+06	1.05602e+06	1.13142e+06
Ras GTPase-activating protein-binding protein 1 OS=Homo sapiens GN=G3BP1 PE=1 SV=1	G3BP1_HUMAN	0.00605125	2.10564	Forearm	Buttock		559929	1.41186e+06	1.46463e+06	1.15462e+06	697944	1.27457e+06	484141	1.39898e+06	1.72304e+06	2.32728e+06	3.90368e+06	2.86661e+06	1.60852e+06	1.01183e+06
Heat shock cognate 71 kDa protein OS=Homo sapiens GN=HSPA8 PE=1 SV=1	HSP7C_HUMAN;E9PKE3_HUMAN;Q53GZ6_HUMAN;B3KTV0_HUMAN;Q96IS6_HUMAN;E9PNE6_HUMAN;Q53HF2_HUMAN;B4E1Q1_HUMAN;A8K7Q2_HUMAN;E9PN89_HUMAN;B4DTX2_HUMAN;E9PQK7_HUMAN;E9PS65_HUMAN;E9PI65_HUMAN;E9PPY6_HUMAN;Q96H53_HUMAN;E9PM13_HUMAN;E9PN25_HUMAN;A4D111_HUMAN;Q9NWW3_HUMAN	0.00606637	1.80043	Buttock	Forearm		3.86327e+06	3.43319e+06	4.74289e+06	4.15115e+06	2.52615e+06	7.36982e+06	7.47217e+06	2.43843e+06	1.74539e+06	3.11138e+06	2.94763e+06	2.52097e+06	3.29049e+06	2.58492e+06
Tropomodulin-3 (Fragment) OS=Homo sapiens GN=TMOD3 PE=1 SV=1	H0YKU1_HUMAN	0.00608649	2.11202	Buttock	Forearm		414379	348935	333774	402982	244114	303904	776184	242485	177147	281304	226192	143687	115930	150493
Serine/arginine-rich splicing factor 6 OS=Homo sapiens GN=SRSF6 PE=1 SV=2	SRSF6_HUMAN	0.00608838	1.43596	Buttock	Forearm		148833	99575.8	132333	106992	95979	235888	258678	110950	77354.9	97037.5	51722.1	96597.3	157427	159824
Histone H2B OS=Homo sapiens GN=HIST1H2BD PE=3 SV=1	A0A024QZZ7_HUMAN;H2B1L_HUMAN;Q0D2M2_HUMAN;L0R4T3_HUMAN	0.00608993	2.54335	Buttock	Forearm		361401	333244	490228	555366	583686	1.0946e+06	1.39341e+06	236835	216403	225200	376981	284706	326910	224935
78 kDa glucose-regulated protein OS=Homo sapiens GN=HSPA5 PE=1 SV=2	GRP78_HUMAN;B4DEF7_HUMAN;UTS2_HUMAN	0.00614598	1.38382	Buttock	Forearm		6.6704e+06	5.43266e+06	6.27663e+06	6.24549e+06	4.393e+06	9.12282e+06	9.41834e+06	5.34582e+06	3.97934e+06	5.43969e+06	4.63655e+06	4.16046e+06	4.8622e+06	5.94402e+06
SWI/SNF-related matrix-associated actin-dependent regulator of chromatin subfamily B member 1 (Fragment) OS=Homo sapiens GN=SMARCB1 PE=1 SV=1	A0A0G2JSE9_HUMAN	0.00617472	2.16169	Buttock	Forearm		41470.8	41544.1	49070.8	32156.5	42147	34037.8	58778.2	16830.6	15000.6	34140.1	27449.4	25266.3	7092.4	12633.4
Proteasome (Prosome, macropain) 26S subunit, non-ATPase, 13, isoform CRA_a OS=Homo sapiens GN=PSMD13 PE=4 SV=1	A0A024R201_HUMAN;B2RBM7_HUMAN;Q9Y6E3_HUMAN;A0A087WUL9_HUMAN;B4DJ66_HUMAN;E9PL38_HUMAN;E9PPD2_HUMAN;F8W8J6_HUMAN;Q9UNM7_HUMAN	0.00619083	1.43395	Buttock	Forearm		213815	172990	203544	197272	154279	232934	276517	128037	112359	162756	177564	146189	140896	144332
Arginine--tRNA ligase, cytoplasmic OS=Homo sapiens GN=RARS PE=1 SV=2	SYRC_HUMAN;B4DXW6_HUMAN;E5RH09_HUMAN	0.00620231	1.66057	Buttock	Forearm		352210	401613	445287	361977	257312	385525	473712	242110	177058	262751	305686	239115	204310	181453
ATP synthase subunit beta, mitochondrial OS=Homo sapiens GN=ATP5B PE=1 SV=3	ATPB_HUMAN;H0YH81_HUMAN;F8W079_HUMAN;F8W0P7_HUMAN;H0YI37_HUMAN	0.00628149	1.5138	Buttock	Forearm		2.04182e+07	1.51982e+07	1.73589e+07	1.83695e+07	1.47073e+07	1.43318e+07	2.80642e+07	1.29669e+07	1.00232e+07	1.47171e+07	1.70092e+07	1.03941e+07	8.21351e+06	1.15277e+07
Ras-related protein Rab-5C OS=Homo sapiens GN=RAB5C PE=1 SV=2	RAB5C_HUMAN;K7ENY4_HUMAN	0.00641082	1.47309	Buttock	Forearm		162874	164259	156160	125675	129081	175532	162604	123260	83378.4	132184	105332	110722	87175.1	88509
CTNND1 protein (Fragment) OS=Homo sapiens GN=CTNND1 PE=2 SV=2	Q96FS1_HUMAN;CTND1_HUMAN;A0A024R4Z0_HUMAN;A0A024R4Y7_HUMAN;E9PRE2_HUMAN;E9PKY0_HUMAN;H0YC95_HUMAN	0.0064347	1.59812	Buttock	Forearm		3.19141e+06	2.83831e+06	3.14399e+06	3.29407e+06	2.10955e+06	4.11953e+06	4.81436e+06	1.95336e+06	1.92631e+06	2.42321e+06	2.15793e+06	2.16722e+06	1.96889e+06	2.11489e+06
Retinoid-inducible serine carboxypeptidase OS=Homo sapiens GN=SCPEP1 PE=1 SV=1	RISC_HUMAN	0.00652904	1.21979	Forearm	Buttock		100295	88984.3	110065	83984.3	61036.8	60938.3	69679	138931	102562	122929	104978	65415.5	65555.3	100988
RPS10-NUDT3 readthrough OS=Homo sapiens GN=RPS10-NUDT3 PE=4 SV=1	A0A1W2PQS6_HUMAN;Q59GE4_HUMAN;RS10L_HUMAN;Q14489_HUMAN	0.00658583	1.51917	Buttock	Forearm		536852	421639	424284	424396	406114	445946	466275	295349	353156	290888	368694	332745	196861	219690
Uncharacterized protein OS=Homo sapiens PE=4 SV=1	A0A0A0MRY4_HUMAN	0.00660271	1.27964	Buttock	Forearm		936966	877792	774499	829251	755574	1.08955e+06	1.28881e+06	706870	762888	785193	562912	636192	691245	975241
IgG H chain OS=Homo sapiens PE=2 SV=1	S6BGF5_HUMAN	0.00660513	1.32235	Buttock	Forearm		1.60356e+06	1.91764e+06	1.96469e+06	1.71076e+06	2.25235e+06	2.39729e+06	2.03023e+06	1.37199e+06	1.31292e+06	1.66422e+06	1.19849e+06	1.39901e+06	1.4901e+06	2.0571e+06
Heterogeneous nuclear ribonucleoprotein U-like protein 2 OS=Homo sapiens GN=HNRNPUL2 PE=1 SV=1	HNRL2_HUMAN	0.00660938	1.24179	Buttock	Forearm		1.50928e+06	1.38905e+06	1.76777e+06	1.90793e+06	2.07832e+06	3.35073e+06	2.5932e+06	1.09211e+06	1.37945e+06	1.42106e+06	1.2598e+06	1.65843e+06	2.51049e+06	2.43292e+06
Restin (Reed-Steinberg cell-expressed intermediate filament-associated protein), isoform CRA_b OS=Homo sapiens GN=RSN PE=4 SV=1	A0A024RBR1_HUMAN;F5H6A0_HUMAN;Q6P5Z9_HUMAN	0.00663745	1.68228	Buttock	Forearm		46548.8	49233.2	63509.1	50220.2	42255	67665.5	99381.6	26012.7	32429.1	49512.7	34866	39219.4	31645.7	35270.8
Centriolin OS=Homo sapiens GN=CNTRL PE=1 SV=2	CNTRL_HUMAN	0.00666987	1.61308	Forearm	Buttock		1.52433e+06	2.50487e+06	2.63314e+06	2.24562e+06	1.68644e+06	1.61126e+06	1.26302e+06	2.83076e+06	2.65366e+06	3.65034e+06	4.90247e+06	3.91146e+06	2.12936e+06	1.64795e+06
Carbonyl reductase [NADPH] 1 OS=Homo sapiens GN=CBR1 PE=1 SV=3	CBR1_HUMAN;CBR3_HUMAN	0.00672382	3.50571	Buttock	Forearm		96416.9	83477.6	95736.9	129400	20517.7	293929	200935	17654.4	15777.9	34508.5	16880.4	29703.9	76314.3	71707.5
Testicular secretory protein Li 63 OS=Homo sapiens GN=UBE1 PE=2 SV=1	A0A024R1A3_HUMAN;B3KUJ2_HUMAN;Q5JRR9_HUMAN;Q5JRS1_HUMAN;Q712V1_HUMAN	0.00676244	2.99828	Buttock	Forearm		290377	205205	425954	627173	110065	1.08818e+06	869679	97696.5	87115.3	164668	185767	156817	329343	184831
Ferrochelatase (Fragment) OS=Homo sapiens PE=2 SV=1	Q53FU1_HUMAN	0.00676846	3.34846	Buttock	Forearm		32265.2	149428	57460.7	72221.1	76906.6	58467.2	113679	23839.8	13257	33995.7	25181.2	35046.4	6790.68	29258.3
Ras-related protein Rab-14 OS=Homo sapiens GN=RAB14 PE=1 SV=4	RAB14_HUMAN;X6RFL8_HUMAN	0.0067715	1.16628	Buttock	Forearm		873973	859938	1.12007e+06	856253	902923	964955	1.00765e+06	895213	711716	1.02063e+06	669761	804819	735291	809403
Chromosome 9 open reading frame 19, isoform CRA_a (Fragment) OS=Homo sapiens GN=C9orf19 PE=4 SV=1	D3DRP5_HUMAN	0.00678222	3.15097	Buttock	Forearm		38208.9	65937.8	52537.1	72018.3	74380.4	78557.4	115868	29592.4	25643	5455.92	43313.5	20809.2	23470.1	9606.28
Mitochondrial ribosomal protein S7, isoform CRA_a OS=Homo sapiens GN=MRPS7 PE=4 SV=1	A0A024R8L0_HUMAN	0.00682943	2.06823	Buttock	Forearm		57586.5	57540.8	83720.9	92062.7	31896	135270	138348	36111	18455.8	45197.2	44269.4	37663.9	59571.3	47106.2
Macrophage-capping protein OS=Homo sapiens GN=CAPG PE=1 SV=2	CAPG_HUMAN;H7C0X8_HUMAN;B8ZZL6_HUMAN	0.00690857	2.23746	Buttock	Forearm		382159	243449	295161	469814	154343	845822	422730	277608	99741.6	167038	141656	163686	240935	166780
Serine protease inhibitor Kazal-type 5 OS=Homo sapiens GN=SPINK5 PE=1 SV=2	ISK5_HUMAN;E7EWP9_HUMAN;E5RFU9_HUMAN	0.00696128	1.50117	Buttock	Forearm		450705	300651	397472	392821	288030	480065	609289	350678	209935	332357	219343	279015	231074	322106
Aminoacyl tRNA synthase complex-interacting multifunctional protein 1 OS=Homo sapiens GN=AIMP1 PE=1 SV=2	AIMP1_HUMAN;B4DNK3_HUMAN	0.00698286	2.35351	Buttock	Forearm		309069	270127	385375	358863	192573	427482	659622	140411	124616	183527	228779	191319	106365	131039
Trifunctional enzyme subunit beta, mitochondrial OS=Homo sapiens GN=HADHB PE=1 SV=3	ECHB_HUMAN;F5GZQ3_HUMAN;B4DDC9_HUMAN;B5MD38_HUMAN;D6W539_HUMAN;C9JE81_HUMAN;C9K0M0_HUMAN	0.00699138	1.37379	Buttock	Forearm		2.48481e+06	2.28261e+06	2.61349e+06	2.6442e+06	2.08724e+06	2.34731e+06	3.87376e+06	1.71594e+06	1.60874e+06	2.1994e+06	2.3393e+06	1.94366e+06	1.5299e+06	2.0082e+06
E3 ubiquitin-protein ligase TRIM11 (Fragment) OS=Homo sapiens GN=TRIM11 PE=1 SV=1	R4GNB9_HUMAN	0.00702728	1.64953	Forearm	Buttock		267007	315975	246138	221657	392367	238704	235085	429162	503700	348997	515239	356437	583518	424988
Septin-7 OS=Homo sapiens GN=SEPT7 PE=1 SV=2	SEPT7_HUMAN	0.00708437	2.31267	Buttock	Forearm		352419	401507	432253	438775	239052	823908	924727	198569	195752	257922	194079	254221	246849	214719
Cysteine and glycine-rich protein 1 OS=Homo sapiens GN=CSRP1 PE=1 SV=3	CSRP1_HUMAN;B3KVC9_HUMAN;B4E2T4_HUMAN;Q6ZMS3_HUMAN;E9PND2_HUMAN;E9PP21_HUMAN;Q6AWD1_HUMAN	0.00714801	1.86124	Buttock	Forearm		796840	648684	810384	635395	367516	839907	1.19599e+06	302590	310386	478814	376512	443439	465868	467111
Ribosomal protein L21 variant (Fragment) OS=Homo sapiens PE=2 SV=1	Q59GK9_HUMAN;G3V1B3_HUMAN	0.00717316	1.85102	Buttock	Forearm		1.64107e+06	1.02684e+06	1.67838e+06	1.51922e+06	1.20649e+06	2.08048e+06	2.18484e+06	684421	665288	827961	1.2221e+06	1.19668e+06	814979	713504
Trifunctional enzyme subunit alpha, mitochondrial OS=Homo sapiens GN=HADHA PE=1 SV=2	ECHA_HUMAN;B4DRH6_HUMAN;B4DDZ5_HUMAN;H0YFD6_HUMAN	0.00717702	1.62502	Buttock	Forearm		5.12888e+06	4.69137e+06	5.57569e+06	5.74969e+06	4.09007e+06	5.69002e+06	1.08285e+07	3.29402e+06	3.44683e+06	3.88934e+06	4.39418e+06	3.66776e+06	3.0753e+06	3.92717e+06
Transglutaminase 5, isoform CRA_a (Fragment) OS=Homo sapiens GN=TGM5 PE=4 SV=1	A0A024R9P4_HUMAN	0.00720834	1.83351	Buttock	Forearm		205179	331291	230851	155565	157915	336225	831632	219546	161318	189145	71305.8	94908.5	129431	360768
Microtubule-actin cross-linking factor 1, isoforms 1/2/3/5 (Fragment) OS=Homo sapiens GN=MACF1 PE=1 SV=1	E9PNZ4_HUMAN;E9PLY0_HUMAN	0.00723021	2.266	Forearm	Buttock		49361.7	51880.4	54454.4	38829.3	85643.8	18361.8	9543.18	118306	89717.6	115005	95195.8	101518	101463	76890.2
Glutamine--tRNA ligase (Fragment) OS=Homo sapiens GN=QARS PE=1 SV=1	A0A1B0GVU9_HUMAN;A0A0U1RR79_HUMAN;H7C0R3_HUMAN;A0A0U1RQE9_HUMAN;A0A0U1RQX5_HUMAN	0.00723244	1.90166	Buttock	Forearm		187919	129427	225287	172509	94026	174513	195599	72724.3	68711.2	116222	122565	106542	55341.5	78023.7
Serpin B12 OS=Homo sapiens GN=SERPINB12 PE=1 SV=1	SPB12_HUMAN;Q3SYB5_HUMAN	0.00725091	1.25492	Buttock	Forearm		7.45805e+06	5.67108e+06	6.09883e+06	7.85903e+06	5.56071e+06	8.19802e+06	7.33485e+06	7.5303e+06	5.02947e+06	5.23564e+06	5.6842e+06	3.85303e+06	5.32706e+06	5.7337e+06
Prostaglandin G/H synthase 1 OS=Homo sapiens GN=PTGS1 PE=1 SV=2	PGH1_HUMAN;A0A087X296_HUMAN;X6RJD6_HUMAN	0.00726156	1.21334	Buttock	Forearm		1.54599e+06	1.37028e+06	1.52762e+06	1.28405e+06	1.56009e+06	1.83358e+06	1.40323e+06	1.08994e+06	1.38023e+06	1.23552e+06	1.06368e+06	1.25305e+06	1.33615e+06	1.3157e+06
Clathrin heavy chain OS=Homo sapiens GN=CLTC PE=1 SV=1	A0A087WVQ6_HUMAN;J3KS13_HUMAN;K7EJJ5_HUMAN;J3KRF5_HUMAN;J3KSQ2_HUMAN;A4FU99_HUMAN;F5H5N6_HUMAN;J3QL20_HUMAN	0.0072804	1.40357	Buttock	Forearm		9.49242e+06	8.39456e+06	9.31087e+06	8.6461e+06	7.28278e+06	8.24459e+06	1.28626e+07	6.30544e+06	6.35169e+06	7.00347e+06	7.18149e+06	6.96831e+06	5.83356e+06	6.12057e+06
Mitochondrial proton/calcium exchanger protein OS=Homo sapiens GN=LETM1 PE=1 SV=1	LETM1_HUMAN	0.0073132	2.00699	Buttock	Forearm		114600	68302	135567	97285.2	105439	129306	250126	48942.2	53300.2	77241.1	80445.7	76139.3	40930	71746.6
Septin-9 OS=Homo sapiens GN=SEPT9 PE=1 SV=2	SEPT9_HUMAN;A0A0S2Z5W9_HUMAN;K7EIE4_HUMAN;K7EIR4_HUMAN;A2VCQ5_HUMAN;K7EJ51_HUMAN	0.00734212	1.37538	Buttock	Forearm		543533	735567	412827	371541	386375	762301	613051	420955	583262	271585	395886	273704	413780	422022
RNA-binding protein 39 (Fragment) OS=Homo sapiens GN=RBM39 PE=1 SV=1	A0A0U1RQH7_HUMAN	0.00735139	1.06495	Forearm	Buttock		3.55479e+06	3.65714e+06	4.03963e+06	4.35562e+06	4.39338e+06	3.01658e+06	2.42957e+06	3.65346e+06	3.98398e+06	4.46373e+06	4.65365e+06	4.39573e+06	3.40734e+06	2.54146e+06
V-type proton ATPase subunit S1 OS=Homo sapiens GN=ATP6AP1 PE=1 SV=2	VAS1_HUMAN	0.00735275	1.19015	Buttock	Forearm		667549	840968	771661	801831	772936	984341	1.03754e+06	480776	589129	710214	641146	746242	836148	934249
Actin-related protein 2/3 complex subunit 4 OS=Homo sapiens GN=ARPC4 PE=1 SV=3	ARPC4_HUMAN;H7C0A3_HUMAN;R4GN08_HUMAN;Q9H7Z5_HUMAN	0.00735391	1.27407	Buttock	Forearm		194431	158450	219620	176407	134917	200639	192622	167523	114497	128160	124205	104241	195670	168066
Coiled-coil domain-containing protein 66 (Fragment) OS=Homo sapiens GN=CCDC66 PE=1 SV=1	C9JYB8_HUMAN	0.00736127	1.35183	Buttock	Forearm		2.65363e+06	3.1178e+06	3.27149e+06	2.63193e+06	2.2811e+06	2.70846e+06	2.41959e+06	1.85565e+06	2.00051e+06	2.48942e+06	1.54141e+06	1.98068e+06	1.70354e+06	2.54596e+06
Proteasome (Prosome, macropain) 26S subunit, non-ATPase, 12, isoform CRA_a (Fragment) OS=Homo sapiens GN=PSMD12 PE=2 SV=1	A0A0S2Z489_HUMAN;A0A0S2Z476_HUMAN	0.00736813	1.49471	Buttock	Forearm		220273	265855	227868	245156	333907	298898	298484	193120	158319	203007	118944	173087	157353	260924
Ryanodine receptor 1 OS=Homo sapiens GN=RYR1 PE=1 SV=3	RYR1_HUMAN	0.00737307	1.76529	Forearm	Buttock		1.01832e+06	1.79204e+06	1.67115e+06	1.69374e+06	1.1452e+06	1.51893e+06	812417	1.33131e+06	2.39363e+06	2.41504e+06	4.61239e+06	2.91465e+06	2.40519e+06	965964
ADP-ribosylation factor 3, isoform CRA_b OS=Homo sapiens GN=ARF3 PE=3 SV=1	A0A024R0Y6_HUMAN;F5H423_HUMAN;B4DN70_HUMAN;B4E190_HUMAN;H0YGG7_HUMAN	0.00738193	1.5845	Buttock	Forearm		230731	168341	305271	216944	163722	284713	318815	128429	87001.4	216154	139159	187300	119835	187778
Heat shock protein HSP 90-alpha OS=Homo sapiens GN=HSP90AA1 PE=1 SV=5	HS90A_HUMAN;Q8TBA7_HUMAN;O75322_HUMAN;B4DTA5_HUMAN;G3V2J8_HUMAN;Q96HX7_HUMAN;HS902_HUMAN;Q58FF9_HUMAN	0.00739052	2.08395	Buttock	Forearm		626656	341269	722782	713135	250447	1.4271e+06	1.10681e+06	541281	189819	321771	215016	247485	576897	397334
60S ribosomal protein L18 (Fragment) OS=Homo sapiens GN=RPL18 PE=1 SV=1	J3QQ67_HUMAN;A0A075B7A0_HUMAN;H0YHA7_HUMAN;F8VUA6_HUMAN;F8VXR6_HUMAN	0.00742979	1.30145	Buttock	Forearm		2.12725e+06	1.60243e+06	2.01033e+06	1.63699e+06	1.67734e+06	1.88195e+06	2.10193e+06	1.19596e+06	1.04642e+06	1.46234e+06	1.42788e+06	1.44818e+06	1.75968e+06	1.67774e+06
Succinate dehydrogenase [ubiquinone] flavoprotein subunit, mitochondrial (Fragment) OS=Homo sapiens GN=SDHA PE=1 SV=1	H0Y8X1_HUMAN	0.00743158	5.96313	Buttock	Forearm		27756	13003	0	35822.1	5949.72	4942.59	40842.6	0	0	0	21518.2	0	0	0
Ribonuclease/angiogenin inhibitor 1, isoform CRA_a OS=Homo sapiens GN=RNH1 PE=4 SV=1	A0A024RC87_HUMAN;H0YCR7_HUMAN;E9PIM9_HUMAN;E9PIK5_HUMAN;E9PMI1_HUMAN	0.0075275	2.94023	Buttock	Forearm		708782	527375	1.67871e+06	1.69084e+06	395842	2.41625e+06	2.17942e+06	469335	211670	537021	360762	478302	716131	490882
Leucine rich repeat containing 47, isoform CRA_a OS=Homo sapiens GN=LRRC47 PE=4 SV=1	A0A024R4G1_HUMAN	0.00755795	3.26437	Buttock	Forearm		22884.9	10764.7	25626.8	23728.9	10978.2	51193.3	47779.4	4963.98	4188.79	11369.4	4814.4	14498.4	5993.04	13281.9
AFG3-like protein 2 OS=Homo sapiens GN=AFG3L2 PE=1 SV=2	AFG32_HUMAN	0.00756998	1.4436	Buttock	Forearm		49008.2	41948	45715.4	51444.9	44602.5	47928.5	89088.3	32613.1	33893.4	34938.2	53448.8	29779.1	26982.9	44464.4
Cytochrome c oxidase subunit 6B1 OS=Homo sapiens GN=COX6B1 PE=1 SV=2	CX6B1_HUMAN	0.00759598	1.68093	Buttock	Forearm		388888	416933	352123	422415	311835	339907	505039	310044	241451	332524	188922	205119	103483	246801
Stress-70 protein, mitochondrial OS=Homo sapiens GN=HSPA9 PE=1 SV=2	GRP75_HUMAN;B7Z1V7_HUMAN;B7Z4T3_HUMAN;A1XP52_HUMAN;D6RA73_HUMAN	0.00761495	1.30157	Buttock	Forearm		247873	215436	331666	287190	184513	240990	414083	209475	136920	247273	271346	169782	190235	251458
Alpha-crystallin B chain (Fragment) OS=Homo sapiens GN=CRYAB PE=2 SV=1	A0A140G961_HUMAN;A0A024R3B9_HUMAN;E9PS12_HUMAN	0.00765493	1.58063	Buttock	Forearm		335416	206571	325655	479022	436438	335150	400840	342602	113210	206853	243603	271006	268871	147586
Polyadenylate-binding protein OS=Homo sapiens GN=PABPC1 PE=3 SV=1	A0A024R9C1_HUMAN	0.00769931	1.35662	Buttock	Forearm		8.00551e+06	9.15528e+06	7.40229e+06	6.61098e+06	6.87061e+06	5.57436e+06	6.32818e+06	6.06265e+06	5.43563e+06	6.49467e+06	3.62424e+06	4.77482e+06	4.00192e+06	6.42339e+06
Coiled-coil domain-containing protein 171 OS=Homo sapiens GN=CCDC171 PE=2 SV=1	CC171_HUMAN	0.00775262	1.71559	Buttock	Forearm		312668	477518	839102	645150	759354	1.2307e+06	752483	155909	372998	580469	334961	576363	346806	556830
Lymphocyte antigen 6D OS=Homo sapiens GN=LY6D PE=1 SV=1	LY6D_HUMAN	0.00777076	1.34916	Buttock	Forearm		1.03838e+06	999727	911733	1.00379e+06	789516	1.07113e+06	1.08505e+06	585167	669895	780120	590530	747018	760118	980965
Tenascin C (Hexabrachion), isoform CRA_a OS=Homo sapiens GN=TNC PE=4 SV=1	A0A024R884_HUMAN	0.00777284	2.17739	Buttock	Forearm		186475	143199	96084.2	124424	78849.8	405545	492633	85352.6	92815.6	83090.2	72482.1	69032.2	128954	169668
NADH dehydrogenase [ubiquinone] iron-sulfur protein 5 OS=Homo sapiens GN=NDUFS5 PE=1 SV=3	NDUS5_HUMAN	0.00781494	1.4984	Buttock	Forearm		280032	217851	226355	277940	214745	373410	454968	159180	144564	193313	246647	177919	157591	285775
Tropomyosin alpha-4 chain (Fragment) OS=Homo sapiens GN=TPM4 PE=1 SV=1	K7EPB9_HUMAN	0.00784444	1.94168	Forearm	Buttock		910703	2.37293e+06	2.211e+06	2.0024e+06	1.10248e+06	2.40597e+06	1.01507e+06	3.08451e+06	2.56063e+06	3.7003e+06	5.164e+06	3.95237e+06	2.98223e+06	1.89608e+06
ATP synthase subunit alpha, mitochondrial OS=Homo sapiens GN=ATP5A1 PE=1 SV=1	ATPA_HUMAN;K7ERX7_HUMAN;K7EK77_HUMAN;B4DGW3_HUMAN;K7EJP1_HUMAN;K7ENJ4_HUMAN;K7EQH4_HUMAN;K7ESA0_HUMAN	0.00785141	1.37273	Buttock	Forearm		2.55671e+07	1.91421e+07	2.16381e+07	2.26333e+07	2.096e+07	2.30523e+07	3.52049e+07	1.81251e+07	1.44519e+07	1.83493e+07	2.28873e+07	1.59676e+07	1.40021e+07	1.8745e+07
cDNA FLJ57640, highly similar to Serpin B5 OS=Homo sapiens PE=2 SV=1	B4DWS9_HUMAN	0.0078529	2.58531	Buttock	Forearm		35527.3	25190.2	66006.3	156392	14995.6	127633	49090.2	26699.1	9951.62	12444.6	51913.5	16044.1	51988	14625.4
Ras homolog gene family, member A, isoform CRA_a OS=Homo sapiens GN=RHOA PE=3 SV=1	A0A024R324_HUMAN;B4DKN9_HUMAN;Q9BVT0_HUMAN;A0A0B6XK12_HUMAN;RHOC_HUMAN;C9JNR4_HUMAN;E9PN11_HUMAN;C9JRM1_HUMAN;RHOB_HUMAN	0.00785308	1.43648	Buttock	Forearm		2.03569e+06	1.91027e+06	2.66279e+06	2.19173e+06	1.66962e+06	2.12746e+06	3.20192e+06	1.46989e+06	1.26444e+06	1.92388e+06	1.88709e+06	1.67559e+06	1.19405e+06	1.58383e+06
Interleukin-37 OS=Homo sapiens GN=IL37 PE=1 SV=1	IL37_HUMAN	0.00785911	1.90323	Forearm	Buttock		60487.7	97154.6	173823	75997.5	31986	69242.2	9331.3	75974.2	148035	292274	243110	122057	84690.9	19776.9
NADH dehydrogenase (Ubiquinone) Fe-S protein 8, 23kDa (NADH-coenzyme Q reductase), isoform CRA_b OS=Homo sapiens GN=NDUFS8 PE=3 SV=1	A0A024R5K3_HUMAN	0.00788725	1.33168	Buttock	Forearm		470659	292507	256783	313211	418914	502487	499455	505524	194196	208991	198004	232381	335324	393653
Fatty acid desaturase 2 OS=Homo sapiens GN=FADS2 PE=1 SV=1	FADS2_HUMAN;B3KNG5_HUMAN;B3KNI9_HUMAN	0.00791036	1.80971	Buttock	Forearm		1.30984e+06	39462.9	68079	247429	27096.8	145829	568357	602714	37984.2	31407	96662.3	21390.9	77154.4	462237
E3 SUMO-protein ligase RanBP2 OS=Homo sapiens GN=RANBP2 PE=1 SV=2	RBP2_HUMAN	0.00798356	1.23588	Buttock	Forearm		274099	273207	376758	264168	375452	362634	280084	172261	213948	323369	221099	259281	369313	226018
60S ribosomal protein L28 OS=Homo sapiens GN=RPL28 PE=1 SV=3	RL28_HUMAN;H0YKD8_HUMAN;H0YMF4_HUMAN;H0YLP6_HUMAN;O60251_HUMAN	0.00800402	1.35116	Forearm	Buttock		294367	212627	277333	228969	307271	165077	144041	441468	305596	359506	329526	269227	249430	247212
T-complex protein 1 subunit beta OS=Homo sapiens GN=CCT2 PE=1 SV=4	TCPB_HUMAN;F8VQ14_HUMAN;B7Z4R3_HUMAN;Q9H369_HUMAN	0.00804502	2.16567	Buttock	Forearm		562590	408796	715062	694046	307532	759446	1.21519e+06	246371	205441	341616	534282	292918	283141	249214
BCLAF1 and THRAP3 family member 3 OS=Homo sapiens GN=BCLAF3 PE=1 SV=1	BCLA3_HUMAN	0.00804639	1.3835	Buttock	Forearm		52945.8	38756	72135	64892.6	45154.7	79317.1	123104	32096.4	27096.6	44117.1	58270.5	46541.4	61720.3	74432.2
Junctional adhesion molecule A OS=Homo sapiens GN=F11R PE=1 SV=1	A0A087WY82_HUMAN	0.0080935	1.60526	Buttock	Forearm		151401	135531	160050	145474	140341	193690	218629	107133	111946	108563	121893	98515	85715.7	79588.7
Putative RNA-binding protein Luc7-like 2 OS=Homo sapiens GN=LUC7L2 PE=4 SV=1	A0A0A6YYJ8_HUMAN	0.00813257	1.29348	Buttock	Forearm		52912.6	33674.4	54888.7	43925.2	50734.5	49573.4	60123.5	33083.6	28928.1	43325.9	46342.4	38133.5	37851.8	39700.9
Cytochrome c1, heme protein, mitochondrial OS=Homo sapiens GN=CYC1 PE=1 SV=3	CY1_HUMAN	0.0082116	1.35434	Buttock	Forearm		872311	802958	765939	846999	782631	957956	1.32297e+06	693375	688635	633947	698170	647429	468391	860004
Core histone macro-H2A.1 OS=Homo sapiens GN=H2AFY PE=1 SV=4	H2AY_HUMAN;B4DJC3_HUMAN;Q59FH0_HUMAN	0.0082385	1.57329	Buttock	Forearm		3.57923e+06	2.65936e+06	2.9845e+06	2.63157e+06	2.92947e+06	3.81104e+06	4.66912e+06	2.20583e+06	1.41478e+06	2.37792e+06	2.55959e+06	2.41479e+06	1.7254e+06	2.08877e+06
Ras-related C3 botulinum toxin substrate 1 OS=Homo sapiens GN=RAC1 PE=1 SV=1	RAC1_HUMAN;A4D2P2_HUMAN;RAC2_HUMAN;A0A024R9T5_HUMAN;B1AH77_HUMAN;RAC3_HUMAN;B1AH78_HUMAN;J3KSC4_HUMAN;RHOJ_HUMAN	0.00824906	1.38867	Buttock	Forearm		588133	573661	687266	696501	404691	825058	827295	439025	474638	459905	572884	414596	460889	492463
Charged multivesicular body protein 6 (Fragment) OS=Homo sapiens GN=CHMP6 PE=1 SV=1	I3L3E4_HUMAN	0.00827922	1.45666	Buttock	Forearm		38939.1	33077.4	51316.8	33589.5	34299.4	39620.5	39715.9	28673.6	26509.1	40137.1	24300.2	29829	16530.3	19760.1
Malate dehydrogenase, cytoplasmic OS=Homo sapiens GN=MDH1 PE=1 SV=4	MDHC_HUMAN;B8ZZ51_HUMAN;C9JF79_HUMAN;C9JRL4_HUMAN	0.00836597	1.9185	Buttock	Forearm		368895	331332	425917	501860	145794	778368	615038	213010	155119	225540	321351	176227	261562	298070
Testicular tissue protein Li 198 OS=Homo sapiens PE=2 SV=1	A0A140VJX1_HUMAN;H0YEL7_HUMAN;E9PRQ6_HUMAN	0.00842696	1.87821	Buttock	Forearm		474081	640306	676711	686558	337121	636246	1.07564e+06	269947	214223	559880	460943	311696	223420	369990
Dystonin (Fragment) OS=Homo sapiens GN=DST PE=1 SV=1	H0YAT7_HUMAN	0.00846865	1.73021	Buttock	Forearm		301970	250756	314691	406770	262953	329066	467124	115450	167554	222218	335533	226442	115956	165432
60S ribosomal protein L9 (Fragment) OS=Homo sapiens GN=RPL9 PE=1 SV=8	D6RAN4_HUMAN;B4DLV8_HUMAN	0.00847804	1.51966	Buttock	Forearm		1.62169e+06	1.09448e+06	1.54217e+06	1.32023e+06	1.22202e+06	1.22978e+06	1.55644e+06	908190	1.01389e+06	876982	1.07799e+06	1.02029e+06	783456	627723
E3 ubiquitin-protein ligase BRE1A OS=Homo sapiens GN=RNF20 PE=1 SV=2	BRE1A_HUMAN	0.00849461	1.48365	Buttock	Forearm		1.69846e+06	1.92058e+06	2.31933e+06	2.1987e+06	1.73944e+06	2.83213e+06	3.81788e+06	1.18009e+06	1.25704e+06	1.75508e+06	1.32502e+06	2.00027e+06	1.64251e+06	1.9791e+06
Casein kinase I isoform alpha OS=Homo sapiens GN=CSNK1A1 PE=1 SV=2	KC1A_HUMAN;B4DER9_HUMAN;Q05DL3_HUMAN;D6RGE5_HUMAN;U3KQ83_HUMAN	0.00851079	1.35344	Buttock	Forearm		165522	197256	163619	145660	141549	226420	152831	118381	112186	130311	108269	137070	134123	141010
Cytoplasmic FMR1-interacting protein 1 OS=Homo sapiens GN=CYFIP1 PE=1 SV=1	CYFP1_HUMAN;A0A0G2JQT1_HUMAN;B3KWT5_HUMAN;A0A087WZL7_HUMAN	0.00851942	1.50343	Buttock	Forearm		45406.7	34724.3	45219.7	39368	26383.1	72841.9	46499.6	27575.3	15389.6	33810.6	20670.6	25005.4	40907.8	43130.6
Histone-binding protein RBBP4 (Fragment) OS=Homo sapiens GN=RBBP4 PE=1 SV=1	H0YF10_HUMAN;A8K6A2_HUMAN	0.00862396	1.3722	Buttock	Forearm		250679	258951	306828	255609	232237	332781	310823	205139	128613	244449	166231	226718	199337	249066
Ras-related protein Rab-18 OS=Homo sapiens GN=RAB18 PE=1 SV=1	RAB18_HUMAN;A0A087X163_HUMAN;B7Z4P9_HUMAN;H0Y6T8_HUMAN;Q59EW3_HUMAN;Q9BZT2_HUMAN	0.00863002	1.20293	Buttock	Forearm		318039	379272	397409	270050	258346	320112	294833	255750	265189	358946	218133	228105	234038	300341
Heterochromatin protein 1-binding protein 3 OS=Homo sapiens GN=HP1BP3 PE=1 SV=1	HP1B3_HUMAN;B0QZK4_HUMAN;Q5SWC8_HUMAN;B0QZK8_HUMAN	0.00866235	1.48475	Buttock	Forearm		1.19776e+06	620678	736008	704088	709710	1.22574e+06	1.36475e+06	655813	353140	602271	664669	657189	621318	863009
Nuclear receptor-interacting protein 1 OS=Homo sapiens GN=NRIP1 PE=1 SV=2	NRIP1_HUMAN	0.00867183	1.204	Buttock	Forearm		51562.6	46902.3	58774.3	59288.1	61519.5	46370	35979.6	37589.5	41900.9	57502.6	47317.3	56112.7	35765.5	23143.6
40S ribosomal protein S26 OS=Homo sapiens GN=RPS26 PE=3 SV=1	A0A024RB14_HUMAN;RS26L_HUMAN;Q76N57_HUMAN	0.00874194	1.79189	Buttock	Forearm		941269	693389	750845	707240	910444	461216	481045	325376	374988	383304	374447	410942	547767	343083
HSP90AB1 protein (Fragment) OS=Homo sapiens GN=HSP90AB1 PE=1 SV=1	Q6PK50_HUMAN	0.00880431	1.61748	Buttock	Forearm		349241	342740	358525	563136	373732	306615	606204	273131	230563	310185	195697	258891	229467	295098
Histone H1.3 OS=Homo sapiens GN=HIST1H1D PE=1 SV=2	H13_HUMAN;H11_HUMAN	0.00882021	1.49535	Forearm	Buttock		168863	167888	142532	122571	187243	126859	65690.3	285266	299880	190218	205632	169544	169998	147368
Thioredoxin-dependent peroxide reductase, mitochondrial OS=Homo sapiens GN=PRDX3 PE=1 SV=3	PRDX3_HUMAN;Q53HC2_HUMAN	0.00884518	2.24317	Buttock	Forearm		867211	1.00487e+06	880345	1.14583e+06	418583	1.48106e+06	2.51139e+06	528384	346977	692312	734502	353008	414871	634204
Prohibitin OS=Homo sapiens GN=PHB PE=1 SV=1	PHB_HUMAN;Q53FV0_HUMAN;C9JW96_HUMAN;C9JZ20_HUMAN;D6RBK0_HUMAN;A8K9G2_HUMAN;Q9BSE8_HUMAN	0.00893039	1.39339	Buttock	Forearm		3.15385e+06	2.13932e+06	2.12517e+06	2.33858e+06	2.29449e+06	2.6545e+06	3.98189e+06	1.9489e+06	1.88984e+06	1.83937e+06	2.18259e+06	1.69292e+06	1.80449e+06	2.05367e+06
Epididymis secretory sperm binding protein Li 129m OS=Homo sapiens GN=HEL-S-129m PE=2 SV=1	A0A0K0K1L8_HUMAN;Q6FHU3_HUMAN;Q86SZ9_HUMAN;H0YLU2_HUMAN;H0YKK6_HUMAN	0.00895469	2.79741	Buttock	Forearm		114326	82720	96829.7	151036	53229.8	373577	245797	63463.3	50260.2	46613.7	70808.2	49599	70028.4	48709.3
Fibronectin 1, isoform CRA_n OS=Homo sapiens GN=FN1 PE=4 SV=1	A0A024R462_HUMAN;A6YID2_HUMAN;Q6MZF4_HUMAN	0.00895973	2.27256	Buttock	Forearm		77885.9	186915	94710.4	76373.3	163103	48456.8	231773	15991.2	64838.2	74941.1	9295.84	146447	22119.9	53250
26S proteasome non-ATPase regulatory subunit 6 OS=Homo sapiens GN=PSMD6 PE=1 SV=1	PSMD6_HUMAN	0.0089755	1.17738	Buttock	Forearm		2.87249e+06	2.37059e+06	2.70675e+06	2.24626e+06	2.36835e+06	2.06589e+06	1.944e+06	2.28837e+06	2.22313e+06	2.37939e+06	1.9644e+06	1.99131e+06	1.38871e+06	1.84201e+06
MHC class I antigen (Fragment) OS=Homo sapiens GN=HLA-B PE=3 SV=1	G9HZ41_HUMAN	0.00903508	1.85102	Forearm	Buttock		777308	1.56776e+06	2.07833e+06	1.69906e+06	890740	2.94369e+06	1.38586e+06	2.16548e+06	2.1057e+06	2.82785e+06	4.80289e+06	3.39962e+06	3.64002e+06	2.05409e+06
Arachidonate 12-lipoxygenase, 12R-type OS=Homo sapiens GN=ALOX12B PE=1 SV=1	LX12B_HUMAN	0.00903537	1.50766	Forearm	Buttock		1.02677e+06	1.14965e+06	786480	784469	750225	753439	433552	1.61207e+06	1.24325e+06	1.19186e+06	1.17074e+06	1.09319e+06	994384	1.26491e+06
Chloride channel CLIC-like 1, isoform CRA_a OS=Homo sapiens GN=CLCC1 PE=4 SV=1	A0A024R095_HUMAN	0.00905262	1.86177	Forearm	Buttock		48272.6	149724	159946	72645.3	28572.8	23921.4	19615.8	74149.3	187139	188100	296453	49278.8	75240	65549.7
N-myc downstream regulated gene 1, isoform CRA_b OS=Homo sapiens GN=NDRG1 PE=4 SV=1	A0A024R9I3_HUMAN	0.00905364	1.40713	Buttock	Forearm		4.06653e+06	4.30607e+06	3.20157e+06	3.92416e+06	3.87638e+06	2.38408e+06	1.83151e+06	2.72075e+06	3.50591e+06	3.07636e+06	2.00332e+06	2.74434e+06	1.16804e+06	1.54611e+06
Activated RNA polymerase II transcriptional coactivator p15 OS=Homo sapiens GN=SUB1 PE=1 SV=3	TCP4_HUMAN;Q6E433_HUMAN	0.0091951	4.56322	Buttock	Forearm		74491.9	17393.3	85141.8	127233	28737.5	279024	285795	37143.1	14993	14526.7	13640.3	23123.9	55135	38188.5
cDNA FLJ76457, highly similar to Homo sapiens leucine carboxyl methyltransferase 2 (LCMT2), mRNA OS=Homo sapiens PE=2 SV=1	A8K972_HUMAN	0.00922056	1.40982	Forearm	Buttock		965104	1.169e+06	1.14142e+06	1.15762e+06	1.18204e+06	1.45699e+06	775500	1.02816e+06	1.1582e+06	1.48442e+06	2.09617e+06	1.88949e+06	2.16466e+06	1.24269e+06
Reticulon OS=Homo sapiens GN=RTN4 PE=2 SV=1	Q6IPN0_HUMAN	0.00927214	1.83394	Buttock	Forearm		153620	144287	82915.3	124362	128362	133750	104206	51018.5	94110.2	66349.6	102748	81234.2	54736.8	25010.3
ATP-binding cassette sub-family A member 3 OS=Homo sapiens GN=ABCA3 PE=1 SV=1	H0Y3H2_HUMAN	0.0092911	1.24338	Buttock	Forearm		401893	421685	477270	391317	384267	733616	694368	292250	301721	373528	339435	411541	619711	480279
60S ribosomal protein L12 OS=Homo sapiens GN=RPL12 PE=1 SV=1	RL12_HUMAN;Q59FI9_HUMAN;D3DS95_HUMAN	0.00935857	2.0531	Buttock	Forearm		1.79206e+06	1.29193e+06	1.62913e+06	1.7857e+06	868255	4.18389e+06	4.11491e+06	677912	676166	1.03805e+06	1.15657e+06	1.03549e+06	1.38337e+06	1.6628e+06
Ragulator complex protein LAMTOR1 (Fragment) OS=Homo sapiens GN=LAMTOR1 PE=1 SV=1	H0YFI1_HUMAN	0.00943545	1.77906	Buttock	Forearm		111337	59601.3	95187.4	101717	92963.3	116368	160353	57330.2	62295.7	58663.5	76223.5	59489.9	38240	62316.6
CKAP4 protein (Fragment) OS=Homo sapiens GN=CKAP4 PE=2 SV=1	Q6NWZ1_HUMAN;B3KVX6_HUMAN	0.00951235	1.33531	Buttock	Forearm		2.41226e+06	1.684e+06	1.93112e+06	1.67087e+06	1.87899e+06	2.40712e+06	2.72853e+06	1.95908e+06	1.25464e+06	1.71822e+06	1.54342e+06	1.59553e+06	1.38909e+06	1.55836e+06
Lysosomal-associated membrane protein 1, isoform CRA_a OS=Homo sapiens GN=LAMP1 PE=3 SV=1	A0A024RDY3_HUMAN;Q59FZ0_HUMAN	0.00958725	1.34725	Forearm	Buttock		470553	409597	371526	418961	442738	461226	418791	632893	510804	499609	605960	494304	479628	809650
Keratin-associated protein 4-3 OS=Homo sapiens GN=KRTAP4-3 PE=2 SV=2	KRA43_HUMAN	0.00959871	4.33958	Forearm	Buttock		2283.32	0	0	0	48353.7	57182.8	0	141431	23887.8	3195.05	1062.25	182413	72344.4	43559.4
Hepatitis B virus x interacting protein OS=Homo sapiens GN=LAMTOR5 PE=1 SV=1	A0A0C4DGV4_HUMAN	0.00960902	1.81873	Buttock	Forearm		236499	203396	205219	174743	200822	228743	399134	118245	122578	178747	160552	121493	70909.1	133909
cDNA FLJ57240, highly similar to Mitochondrial proteins import receptor OS=Homo sapiens PE=2 SV=1	B4DZ87_HUMAN	0.00963733	1.68987	Buttock	Forearm		274004	199156	323912	246986	256337	330732	446769	216804	127370	181171	183356	228486	102507	189926
TROVE domain family, member 2, isoform CRA_b OS=Homo sapiens GN=TROVE2 PE=4 SV=1	A0A024R983_HUMAN	0.00966922	1.43729	Buttock	Forearm		204221	127932	159240	148208	105031	176806	155838	126077	111376	108342	131601	90211.7	77410.5	104499
Aminopeptidase B (Fragment) OS=Homo sapiens GN=RNPEP PE=1 SV=1	A0A087WUS4_HUMAN	0.00969088	2.35919	Buttock	Forearm		28026.8	29045.9	42511.1	45095.8	15400	25106.5	38718	16589.3	9259.07	11599.5	8863.83	16836.3	17116.8	14642.5
Heterogeneous nuclear ribonucleoproteins A2/B1 OS=Homo sapiens GN=HNRNPA2B1 PE=1 SV=2	ROA2_HUMAN;A0A024RA28_HUMAN;A0A087WUI2_HUMAN	0.00973101	2.69349	Buttock	Forearm		932503	443244	809120	996049	212344	2.00054e+06	1.92627e+06	418403	192338	315734	257359	308364	444344	781145
Wiskott-Aldrich syndrome protein family member 2 OS=Homo sapiens GN=WASF2 PE=1 SV=3	WASF2_HUMAN	0.0097986	1.25586	Buttock	Forearm		591257	665957	509664	466657	516460	659024	345555	365198	529297	342894	331823	459788	654224	306412
Complement decay-accelerating factor OS=Homo sapiens GN=CD55 PE=4 SV=1	A0A172WBW8_HUMAN	0.00988428	2.41291	Buttock	Forearm		11774.4	18350.2	13862.9	13985.5	9221.03	24778	26404.7	5439.2	3833.06	1947.97	6737.41	10881.4	12131.7	8089.02
Integrin alpha-6 OS=Homo sapiens GN=ITGA6 PE=1 SV=5	ITA6_HUMAN;H7BZ97_HUMAN;C9JXX7_HUMAN	0.00989318	1.62423	Buttock	Forearm		1.77522e+06	2.06853e+06	2.25735e+06	2.21013e+06	2.20913e+06	2.08797e+06	3.13671e+06	1.2503e+06	1.49083e+06	1.40514e+06	1.71024e+06	1.78734e+06	1.13573e+06	914237
Alpha-centractin OS=Homo sapiens GN=ACTR1A PE=1 SV=1	ACTZ_HUMAN;ACTY_HUMAN;B4DMT4_HUMAN	0.0099197	1.64297	Buttock	Forearm		613162	594116	584155	925641	546729	786658	1.26727e+06	460496	464251	457384	375330	493647	465259	520287
Splicing factor, arginine/serine-rich, 46kD, isoform CRA_a OS=Homo sapiens GN=SRP46 PE=4 SV=1	A0A024R3A8_HUMAN	0.0100754	1.87821	Buttock	Forearm		153315	77852.3	141310	131755	67442.8	260578	253586	64926.9	44702.1	66720.9	71121.7	93273.3	116685	120694
Protein/nucleic acid deglycase DJ-1 OS=Homo sapiens GN=PARK7 PE=1 SV=1	K7ELW0_HUMAN;K7EN27_HUMAN	0.0101105	1.27373	Buttock	Forearm		500268	433210	449296	556790	407000	479894	434566	424632	348651	399433	499108	335795	318472	234117
Guanine nucleotide-binding protein G(s) subunit alpha isoforms XLas OS=Homo sapiens GN=GNAS PE=1 SV=2	GNAS1_HUMAN;B0AZR9_HUMAN;A0A0A0MR13_HUMAN;S4R3E3_HUMAN	0.0102674	1.98582	Buttock	Forearm		79387.2	132990	153129	132375	99557.6	108630	162738	65873.7	74187.5	61261.7	20391.9	53446.7	52676.8	109667
Sperm-associated antigen 7 OS=Homo sapiens GN=SPAG7 PE=1 SV=1	I3L0Q5_HUMAN	0.0103552	1.31261	Buttock	Forearm		3.39671e+06	3.42755e+06	3.20175e+06	2.89379e+06	2.83806e+06	4.57703e+06	4.01212e+06	2.66854e+06	2.79706e+06	2.81187e+06	1.73348e+06	1.96356e+06	2.553e+06	4.02102e+06
Sciellin OS=Homo sapiens GN=SCEL PE=1 SV=2	SCEL_HUMAN;F2Z2X8_HUMAN	0.0104382	1.44549	Buttock	Forearm		4.08166e+06	3.69878e+06	4.67737e+06	3.95127e+06	3.4052e+06	5.4622e+06	5.9144e+06	3.29345e+06	2.60293e+06	3.44874e+06	3.43599e+06	3.15488e+06	2.56274e+06	3.0794e+06
Tumor-associated calcium signal transducer 2 OS=Homo sapiens GN=TACSTD2 PE=1 SV=3	TACD2_HUMAN;C5IX07_HUMAN;D1MF27_HUMAN	0.0105072	1.48879	Buttock	Forearm		5.19938e+06	4.20259e+06	6.08446e+06	6.25964e+06	5.02639e+06	7.51818e+06	6.8305e+06	3.77267e+06	3.06687e+06	4.49436e+06	5.82559e+06	4.11302e+06	3.2959e+06	3.05201e+06
Phosphodiesterase OS=Homo sapiens GN=PDE7B PE=1 SV=1	A1E5M1_HUMAN	0.0105261	2.26072	Forearm	Buttock		417883	1.20613e+06	803701	683774	488080	693170	70888.3	1.26077e+06	1.82397e+06	1.3954e+06	2.9572e+06	1.65788e+06	651911	117813
Cytochrome b5 type B OS=Homo sapiens GN=CYB5B PE=1 SV=1	H3BUX2_HUMAN	0.0105557	1.28982	Buttock	Forearm		257563	241063	277770	284613	209692	314472	477964	199120	222044	177569	291424	140798	261124	307477
Capping protein (Actin filament) muscle Z-line, alpha 1, isoform CRA_a OS=Homo sapiens GN=CAPZA1 PE=3 SV=1	A0A024R0E5_HUMAN	0.0105885	2.13893	Buttock	Forearm		231814	197997	264126	238372	94181	333931	453442	134051	107005	113673	132780	107960	153879	98676.7
Alpha-actinin-4 OS=Homo sapiens GN=ACTN4 PE=1 SV=2	ACTN4_HUMAN;Q96BG6_HUMAN;F5GXS2_HUMAN;B4E337_HUMAN;H7C144_HUMAN;A0A0S2Z3X3_HUMAN;A0A0S2Z3C0_HUMAN;K7EJH8_HUMAN;B7Z2N5_HUMAN;B7Z4K1_HUMAN;K7EP19_HUMAN;B3W6H4_HUMAN;G3V2E8_HUMAN;B3W6H3_HUMAN	0.0105952	1.97313	Buttock	Forearm		7.46987e+06	6.60388e+06	9.31059e+06	9.622e+06	4.65546e+06	1.37925e+07	1.64326e+07	5.20759e+06	4.13048e+06	4.96665e+06	4.99243e+06	5.14123e+06	5.42253e+06	4.5448e+06
KIR2DL1 OS=Homo sapiens GN=KIR2DL1 PE=4 SV=1	E7BWS2_HUMAN	0.0106281	2.83168	Buttock	Forearm		83753.2	120433	105840	171382	118101	304941	234289	21676.1	26611.9	103430	16493.4	103059	48794.2	82076.8
Protein FAM83H OS=Homo sapiens GN=FAM83H PE=1 SV=3	FA83H_HUMAN;J3KPS2_HUMAN;F4ZCG4_HUMAN	0.0106508	1.4879	Buttock	Forearm		1.41579e+06	1.61216e+06	1.98818e+06	1.62288e+06	1.56215e+06	1.80737e+06	2.53717e+06	1.05522e+06	1.34676e+06	1.46573e+06	1.37696e+06	1.25493e+06	879898	1.05232e+06
Polypyrimidine tract-binding protein 1 OS=Homo sapiens GN=PTBP1 PE=1 SV=1	A0A0U1RRM4_HUMAN;Q59H49_HUMAN;K7EKJ7_HUMAN;A0A0D9SF20_HUMAN;PTBP2_HUMAN	0.0108798	4.42783	Buttock	Forearm		210822	125341	163216	226774	49328.8	266982	390394	32473.2	62205.7	53514.2	73795.7	40748.8	48797.4	12068.2
PRSS3 protein OS=Homo sapiens GN=PRSS3 PE=2 SV=1	A1A508_HUMAN	0.0109585	2.67428	Forearm	Buttock		20994	22116.7	31616.6	28108	54166	11937.1	34522.5	61615.3	53902	62140.3	61981.1	55470.8	138556	110446
Apolipoprotein D OS=Homo sapiens GN=APOD PE=1 SV=1	APOD_HUMAN;B4DGC3_HUMAN	0.011022	1.42942	Forearm	Buttock		1.2118e+06	615380	510557	582635	699492	521113	930923	1.6837e+06	768456	663660	1.10247e+06	631378	906882	1.49334e+06
cDNA FLJ39996 fis, clone STOMA2002166, highly similar to Splicing factor 3B subunit 4 OS=Homo sapiens PE=2 SV=1	B3KUJ0_HUMAN	0.0112772	1.92245	Buttock	Forearm		52551.7	48873.3	60050.6	68316.8	39176.8	107893	148510	38286.2	21068.4	16926.7	57584.7	38256.1	47087.3	54074
Heterogeneous nuclear ribonucleoprotein D (AU-rich element RNA binding protein 1, 37kDa), isoform CRA_c OS=Homo sapiens GN=HNRPD PE=4 SV=1	A0A024RDB4_HUMAN;HNRDL_HUMAN	0.0113527	2.33591	Buttock	Forearm		242381	103193	184402	284842	103305	374888	278456	113579	110186	92139	123501	78100.3	73334.4	81903.6
Delta(3,5)-Delta(2,4)-dienoyl-CoA isomerase, mitochondrial OS=Homo sapiens GN=ECH1 PE=1 SV=2	ECH1_HUMAN;M0R248_HUMAN;B4DVS4_HUMAN	0.0114641	1.36273	Buttock	Forearm		514655	572866	626119	528619	328602	414284	717503	419760	301323	575132	402094	316930	287040	414810
Extended synaptotagmin-2 OS=Homo sapiens GN=ESYT2 PE=1 SV=1	A0A087WXU3_HUMAN	0.0115282	1.56877	Forearm	Buttock		191784	171067	240684	174077	248241	122223	206912	441375	302494	315207	261396	223457	286397	295339
Syntaxin-binding protein 3 OS=Homo sapiens GN=STXBP3 PE=1 SV=2	STXB3_HUMAN	0.0115725	1.42161	Buttock	Forearm		86022.3	105601	96309.9	102828	79892.7	156456	137292	38124.9	66964.7	87888.9	60229.2	74311.1	92551.9	117631
Glutathione synthetase OS=Homo sapiens GN=GSS PE=1 SV=1	GSHB_HUMAN;B7Z1C5_HUMAN;A0A0S2Z4J7_HUMAN	0.0115743	1.3546	Buttock	Forearm		165602	126954	128555	144330	105394	191205	136865	161332	86747.8	86197.1	147282	71717.2	113010	71133.1
Keratin, type II cytoskeletal 1 OS=Homo sapiens GN=KRT1 PE=1 SV=6	K2C1_HUMAN;H6VRG3_HUMAN;H6VRF9_HUMAN	0.0116328	1.60801	Buttock	Forearm		7.31988e+08	4.95882e+08	4.24092e+08	5.29971e+08	5.65893e+08	4.81636e+08	8.55478e+08	3.08426e+08	5.55244e+08	3.58246e+08	3.27124e+08	2.87445e+08	3.11285e+08	3.926e+08
Protein kinase cAMP-dependent regulatory type II alpha isoform 2 OS=Homo sapiens GN=PRKAR2A PE=2 SV=1	A0A024R2W3_HUMAN	0.0116736	1.85048	Buttock	Forearm		36321.9	29884.4	39687.9	41415	19638.3	43153	58849.8	15664	10605.8	29485.5	16631.8	23274.7	29133.5	20545
Peroxiredoxin-4 OS=Homo sapiens GN=PRDX4 PE=1 SV=1	PRDX4_HUMAN;H7C3T4_HUMAN	0.0116806	1.66181	Buttock	Forearm		139194	141705	184920	154785	103287	163295	203285	101234	74889.1	130297	103689	105878	50927.6	89277.6
cDNA, FLJ92036, highly similar to Homo sapiens ribosomal protein L31 (RPL31), mRNA OS=Homo sapiens PE=2 SV=1	B2R4C1_HUMAN	0.0117189	1.96674	Buttock	Forearm		229929	131674	225523	247203	163881	425198	405930	73088.9	74446.6	133368	154212	192907	111224	190889
JTV1 gene, isoform CRA_a OS=Homo sapiens GN=JTV1 PE=4 SV=1	A0A024QZY1_HUMAN	0.0117481	1.90588	Buttock	Forearm		184897	216807	195593	170790	129161	210623	329166	60506.6	100766	99501	161705	137551	90783.6	103188
Glucosidase, alpha acid (Pompe disease, glycogen storage disease type II), isoform CRA_a OS=Homo sapiens GN=GAA PE=3 SV=1	A0A024R8Q1_HUMAN	0.0117855	1.64225	Buttock	Forearm		389027	137360	78433.7	189381	111662	144139	209932	222376	84964.5	90063.4	143897	60848.7	49880.3	115173
Uncharacterized protein C10orf143 OS=Homo sapiens GN=C10orf143 PE=4 SV=1	CJ143_HUMAN	0.0118092	1.32053	Buttock	Forearm		28875.3	30938.1	22378.9	30332	29071.9	48205.4	47933.8	21452.4	15282.3	21544.1	23060.6	23918.1	33003.1	41770.1
Septin-8 OS=Homo sapiens GN=SEPT8 PE=1 SV=1	A0A087X142_HUMAN;C9JV02_HUMAN;SEP11_HUMAN;A0A0A0MRP8_HUMAN	0.0118853	1.84014	Buttock	Forearm		394335	453844	530861	603802	279508	915203	767454	317093	297187	312825	292768	294854	394676	234464
U4/U6.U5 tri-snRNP-associated protein 1 OS=Homo sapiens GN=SART1 PE=1 SV=1	SNUT1_HUMAN	0.0118928	1.533	Forearm	Buttock		91263.3	81500.9	75226.4	84545.8	138772	85488.5	118893	205188	145511	138825	162090	125566	124504	134149
Vesicle-associated membrane protein 2 OS=Homo sapiens GN=VAMP2 PE=1 SV=3	VAMP2_HUMAN	0.0119899	1.71611	Buttock	Forearm		81660.6	73847.7	103848	113333	65372	68497.4	105610	42937.2	51710.5	87747.2	44125.8	67743.5	22340.1	40114.8
Golgin subfamily A member 2 OS=Homo sapiens GN=GOLGA2 PE=1 SV=3	GOGA2_HUMAN	0.0120312	1.83195	Buttock	Forearm		22538.5	31010.5	40023.1	27907.3	17857.2	33759.8	57886.4	15398	16716.5	30904.9	20563.2	13686.6	7963.51	20853.1
Protein S100-A16 OS=Homo sapiens GN=S100A16 PE=1 SV=1	S10AG_HUMAN	0.0120438	1.45027	Buttock	Forearm		2.07472e+06	1.53969e+06	2.0526e+06	1.74548e+06	1.45873e+06	2.33452e+06	2.5359e+06	1.51325e+06	1.43412e+06	1.34845e+06	1.26731e+06	1.43981e+06	1.27341e+06	1.19886e+06
cDNA FLJ56352, highly similar to Succinyl-CoA ligase (GDP-forming) subunit alpha, mitochondrial (EC 6.2.1.4) OS=Homo sapiens PE=2 SV=1	B7Z438_HUMAN	0.0121183	2.85601	Buttock	Forearm		220478	213955	255314	379994	79149.1	444164	571641	89384	61683.4	168530	213536	79027.5	69763.2	76020.1
Inorganic pyrophosphatase OS=Homo sapiens GN=PPA1 PE=1 SV=2	IPYR_HUMAN	0.0122045	1.96585	Buttock	Forearm		70549.2	49826.6	132892	94864.1	41371.9	134736	169535	35469.4	32480.7	65563.2	59482.4	52656.7	50309.5	56951.9
UPF1 regulator of nonsense transcripts homolog (Yeast), isoform CRA_b OS=Homo sapiens GN=UPF1 PE=4 SV=1	A0A024R7L5_HUMAN	0.0122079	2.28172	Buttock	Forearm		10826.5	8185.37	12131.6	13255.4	5612.9	21070	31213.4	7756.88	6257.09	2777.99	5836.45	5606.27	5800.9	10796.9
Tripeptidyl-peptidase 1 OS=Homo sapiens GN=TPP1 PE=1 SV=2	TPP1_HUMAN	0.012218	2.11324	Forearm	Buttock		117628	66682	71411.2	91555.5	122365	49338.1	96963.7	294122	214071	144183	330369	124461	60014.5	134419
Aconitate hydratase, mitochondrial OS=Homo sapiens GN=HEL-S-284 PE=2 SV=1	A0A0K0K1H7_HUMAN;B4DEC3_HUMAN;Q71UF1_HUMAN	0.0122341	1.37572	Forearm	Buttock		1.40384e+06	1.53155e+06	1.81779e+06	1.54533e+06	1.85111e+06	1.34115e+06	1.75102e+06	2.71842e+06	1.97745e+06	2.82083e+06	2.31966e+06	1.69694e+06	1.7616e+06	2.17071e+06
Methionine aminopeptidase 1 OS=Homo sapiens GN=METAP1 PE=1 SV=2	MAP11_HUMAN;H0Y903_HUMAN	0.0122942	1.75154	Buttock	Forearm		161830	147628	224762	219294	111044	256978	298517	115845	94611.1	124354	146899	123770	89952.4	115315
Isoleucine--tRNA ligase, mitochondrial OS=Homo sapiens GN=IARS2 PE=1 SV=2	SYIM_HUMAN	0.0123161	1.8473	Buttock	Forearm		102870	109359	94773	129448	37189.2	126566	158144	52634.1	35645.4	80988	93594.1	37442.8	43038.9	67173.7
Splicing factor 3B subunit 2 OS=Homo sapiens GN=SF3B2 PE=1 SV=2	SF3B2_HUMAN;E9PPJ0_HUMAN;E9PJ04_HUMAN;H0YEX5_HUMAN	0.01232	2.10377	Buttock	Forearm		206298	102897	143332	158558	83147.3	231555	269477	74480.4	52077.5	95675.4	127110	82810.3	55330.7	80668.8
Neuroblast differentiation-associated protein AHNAK OS=Homo sapiens GN=AHNAK PE=1 SV=2	AHNK_HUMAN;E9PJC6_HUMAN	0.0123413	1.84109	Buttock	Forearm		1.82752e+07	1.10718e+07	1.68823e+07	1.80964e+07	1.15762e+07	2.5928e+07	3.38777e+07	1.05835e+07	6.90867e+06	1.16845e+07	1.26296e+07	1.21399e+07	9.04875e+06	1.07158e+07
Translocon-associated protein subunit alpha OS=Homo sapiens GN=SSR1 PE=1 SV=3	SSRA_HUMAN	0.0123934	1.7044	Buttock	Forearm		237614	124490	148754	156510	118241	212848	287866	114975	105905	75330.3	150684	91482.6	122667	93662.8
Deoxyribose-phosphate aldolase OS=Homo sapiens GN=DERA PE=1 SV=2	DEOC_HUMAN	0.0124148	1.55585	Buttock	Forearm		105151	83228.6	64133.5	85562.3	55844.5	47601.6	85768.4	76337.4	50254.7	54255.8	47035.2	44480.6	12757.8	53786.5
Testis-specific serine kinase substrate OS=Homo sapiens GN=TSKS PE=1 SV=1	C9K0I0_HUMAN	0.0124871	1.3812	Buttock	Forearm		1.08875e+07	1.24295e+07	1.12013e+07	1.00954e+07	1.01548e+07	1.35586e+07	1.03785e+07	8.20082e+06	9.28292e+06	9.73526e+06	5.88924e+06	6.70995e+06	6.44924e+06	1.07159e+07
14-3-3 protein zeta/delta OS=Homo sapiens GN=YWHAZ PE=1 SV=1	1433Z_HUMAN;E7EX29_HUMAN;B0AZS6_HUMAN;B7Z2E6_HUMAN;E7ESK7_HUMAN;E5RGE1_HUMAN;Q2F831_HUMAN;Q6LD62_HUMAN;B4DY04_HUMAN	0.0124995	1.94654	Buttock	Forearm		1.92454e+06	1.25433e+06	2.76689e+06	2.61335e+06	820311	4.36079e+06	3.37932e+06	1.33031e+06	819182	1.12184e+06	1.02428e+06	1.03689e+06	2.22024e+06	1.2421e+06
Cytochrome c oxidase subunit 4 isoform 1, mitochondrial OS=Homo sapiens GN=COX4I1 PE=1 SV=1	COX41_HUMAN;H3BN72_HUMAN;H3BPG0_HUMAN;H3BNI5_HUMAN	0.0125414	1.17704	Buttock	Forearm		3.10587e+06	2.1997e+06	2.51624e+06	2.68586e+06	2.92799e+06	2.51669e+06	3.29684e+06	2.78765e+06	1.58823e+06	2.51197e+06	1.89876e+06	2.34398e+06	2.05846e+06	3.16489e+06
Keratin, type II cytoskeletal 7 OS=Homo sapiens GN=KRT7 PE=1 SV=1	A0A1W2PRP1_HUMAN	0.0125573	1.44158	Buttock	Forearm		20499.3	25260.3	21106.1	26628.4	25167.7	54503.6	76162.9	16661.9	20376.6	19927.6	11796.6	21121.1	33789.9	49281.7
Proteasome subunit alpha type-4 OS=Homo sapiens GN=PSMA4 PE=1 SV=1	PSA4_HUMAN;B2RDG0_HUMAN;H0YN18_HUMAN;H0YL69_HUMAN;H0YKT8_HUMAN;H0YKS0_HUMAN;H0YLC2_HUMAN	0.0126415	1.24973	Buttock	Forearm		1.25483e+06	766589	846753	846292	713527	810975	1.00697e+06	936311	674027	678059	888349	620736	522389	677971
Keratin-like protein KRT222 OS=Homo sapiens GN=KRT222 PE=2 SV=1	KT222_HUMAN	0.0127794	1.30246	Buttock	Forearm		1.89978e+07	1.85398e+07	2.09303e+07	1.84386e+07	2.10795e+07	1.45239e+07	1.32533e+07	1.54241e+07	1.63723e+07	1.72554e+07	1.14619e+07	1.29775e+07	9.22693e+06	1.38397e+07
Dynein heavy chain 10, axonemal OS=Homo sapiens GN=DNAH10 PE=1 SV=1	A0A1C7CYW8_HUMAN	0.0128321	1.41041	Buttock	Forearm		1.34362e+06	2.03351e+06	2.20689e+06	1.95941e+06	1.4249e+06	1.75847e+06	2.5436e+06	952683	1.16883e+06	1.68293e+06	869702	1.49398e+06	1.38683e+06	1.85395e+06
Glutathione S-transferase P OS=Homo sapiens GN=GSTP1 PE=1 SV=2	GSTP1_HUMAN;A8MX94_HUMAN;C7DJS1_HUMAN;A0A087X243_HUMAN	0.0128347	1.95162	Buttock	Forearm		1.57036e+06	1.08455e+06	1.39375e+06	2.31274e+06	715029	2.71047e+06	2.83399e+06	1.00026e+06	766301	691425	1.17384e+06	856702	1.14353e+06	834824
Pre-mRNA-processing-splicing factor 8 OS=Homo sapiens GN=PRPF8 PE=1 SV=2	PRP8_HUMAN;I3L0J9_HUMAN;B4DK16_HUMAN	0.0128492	1.25986	Buttock	Forearm		1.09132e+06	1.11374e+06	1.09505e+06	941038	1.0405e+06	1.59342e+06	1.54951e+06	907978	963189	906422	928773	904459	1.1618e+06	914314
ER membrane protein complex subunit 4 OS=Homo sapiens GN=EMC4 PE=1 SV=1	S4R329_HUMAN	0.0128815	11.2667	Buttock	Forearm		18460	54288.8	48055.5	198455	6723.71	490895	582115	0	0	0	110864	5718.73	0	7588.31
Proactivator polypeptide-like 1 OS=Homo sapiens GN=PSAPL1 PE=2 SV=2	SAPL1_HUMAN	0.0129183	1.37978	Buttock	Forearm		2.35776e+06	1.23213e+06	1.65627e+06	1.31101e+06	1.59303e+06	1.45454e+06	3.56214e+06	1.94112e+06	1.02833e+06	1.20928e+06	1.12461e+06	1.26047e+06	1.27296e+06	1.706e+06
Adenylyl cyclase-associated protein OS=Homo sapiens PE=2 SV=1	B4DNW7_HUMAN;CAP1_HUMAN;B4DNA3_HUMAN;B4DUZ8_HUMAN;Q5T0R1_HUMAN;CAP2_HUMAN	0.0129238	2.48745	Buttock	Forearm		1.24491e+06	699529	1.59271e+06	1.68908e+06	467214	3.05897e+06	3.17223e+06	755374	361678	744584	665116	570224	1.13721e+06	559731
Pre-mRNA-processing factor 19 OS=Homo sapiens GN=PRPF19 PE=1 SV=1	PRP19_HUMAN;F5GY56_HUMAN	0.012929	1.86781	Buttock	Forearm		332437	241231	257868	262768	155577	326469	535158	133475	120476	195861	232810	146451	146844	154554
Testis secretory sperm-binding protein Li 197a OS=Homo sapiens PE=2 SV=1	A0A140VK70_HUMAN;A0A1W2PQS1_HUMAN;C9JLS9_HUMAN;B7Z571_HUMAN	0.0130037	1.4964	Buttock	Forearm		1.5117e+06	2.50166e+06	1.51756e+06	2.22543e+06	1.55416e+06	5.54338e+06	4.75334e+06	953838	1.6318e+06	1.14627e+06	1.89473e+06	1.73705e+06	2.79548e+06	2.94377e+06
Collagen alpha-1(XVII) chain OS=Homo sapiens GN=COL17A1 PE=1 SV=3	COHA1_HUMAN;B4DT99_HUMAN;A2A2Y8_HUMAN	0.0131042	1.37036	Buttock	Forearm		2.2487e+06	2.12757e+06	2.17269e+06	2.42383e+06	1.94903e+06	2.09745e+06	2.56662e+06	1.34637e+06	1.59107e+06	1.70616e+06	2.44658e+06	1.79828e+06	1.12591e+06	1.3592e+06
cDNA FLJ54373, highly similar to 60 kDa heat shock protein, mitochondrial OS=Homo sapiens PE=2 SV=1	B7Z597_HUMAN	0.0131301	1.80187	Forearm	Buttock		2.60866e+06	4.63157e+06	3.69382e+06	4.90205e+06	2.54063e+06	5.01766e+06	3.15862e+06	4.88243e+06	7.9576e+06	5.90588e+06	1.19444e+07	8.08531e+06	6.18382e+06	2.88567e+06
rRNA 2'-O-methyltransferase fibrillarin OS=Homo sapiens GN=FBL PE=1 SV=2	FBRL_HUMAN;B4DLD4_HUMAN;M0R1H0_HUMAN	0.013138	1.78085	Buttock	Forearm		969157	762457	890670	896971	532028	1.0027e+06	1.22624e+06	393646	332898	574409	785498	601104	345281	493690
Integrin beta OS=Homo sapiens GN=ITGB4 PE=3 SV=1	A0A024R8K7_HUMAN;A0A024R8N2_HUMAN;B7ZLD5_HUMAN;Q59H46_HUMAN;B4E3N0_HUMAN;Q2VP98_HUMAN;J3QQL2_HUMAN	0.0131498	1.37625	Buttock	Forearm		4.65852e+06	5.02373e+06	5.16774e+06	4.89253e+06	5.12553e+06	4.01302e+06	6.10526e+06	3.97999e+06	3.9843e+06	4.05468e+06	4.15871e+06	4.18769e+06	2.44339e+06	2.61267e+06
Electron-transfer-flavoprotein alpha polypeptide isoform 1 (Fragment) OS=Homo sapiens GN=ETFA PE=2 SV=1	A0A0S2Z3L0_HUMAN;H0YL12_HUMAN;H0YL83_HUMAN	0.0131844	1.35254	Buttock	Forearm		195882	233887	313250	319413	173753	199715	294446	157751	129009	256747	244106	184389	145378	161949
Tumor protein D54 OS=Homo sapiens GN=TPD52L2 PE=1 SV=1	A0A087WYR3_HUMAN;A0A087WZ51_HUMAN;B4DDV4_HUMAN;Q5J908_HUMAN	0.0132226	2.20248	Buttock	Forearm		78380.4	83496.1	114779	162925	37527.9	244249	306347	75736.9	46666.5	45979	80093.6	38641.7	93831.4	85663.2
Tropomyosin alpha-1 chain OS=Homo sapiens GN=TPM1 PE=1 SV=1	B7Z596_HUMAN;Q59GR8_HUMAN;H0YK20_HUMAN;H0YN06_HUMAN	0.0133393	1.7996	Forearm	Buttock		721884	1.6302e+06	1.57693e+06	1.30108e+06	808470	1.59029e+06	820126	1.5631e+06	1.65254e+06	2.43001e+06	3.64403e+06	2.75334e+06	1.975e+06	1.18679e+06
Acetyltransferase component of pyruvate dehydrogenase complex OS=Homo sapiens GN=DLAT PE=3 SV=1	A0A024R3D8_HUMAN;B4DS43_HUMAN;B4E1P6_HUMAN	0.0133837	1.22712	Buttock	Forearm		314704	180622	285597	315215	266664	188612	426411	244530	170376	241558	311347	227455	147897	268597
Mediator of RNA polymerase II transcription subunit 4 OS=Homo sapiens GN=MED4 PE=3 SV=1	A0A024RDY7_HUMAN	0.013426	1.8556	Buttock	Forearm		25271.5	21283.7	15474.9	16268.2	29465.1	19412	7320.34	9523.6	15396.3	11230.6	10956.7	7588.04	11158.2	6627.55
Myosin-13 OS=Homo sapiens GN=MYH13 PE=2 SV=2	MYH13_HUMAN	0.0134422	6.89083	Buttock	Forearm		44284.4	31396.6	26522.6	37441.3	32982.5	535200	651121	7164.5	11327.4	24788.1	2363.51	26943.4	23251.3	101373
Keratin-associated protein 9-2 OS=Homo sapiens GN=KRTAP9-2 PE=1 SV=1	A0A140TA58_HUMAN	0.0134435	5.62724	Forearm	Buttock		6233.18	2330.4	0	0	149080	1144	2668.94	162764	31250.9	0	904.925	393396	224831	95407.2
Septin 10, isoform CRA_c OS=Homo sapiens GN=SEPT10 PE=1 SV=2	B5ME97_HUMAN;B7Z371_HUMAN;B7Z277_HUMAN;F5GYV2_HUMAN	0.013455	3.23484	Buttock	Forearm		65250.1	78259.6	87149	116919	56646.6	109775	240495	41450.2	27945.4	29960.6	5924.59	50936.1	32923.8	44099.4
Superoxide dismutase [Cu-Zn] OS=Homo sapiens GN=SOD1 PE=1 SV=2	SODC_HUMAN;H7BYH4_HUMAN;X5CHU1_HUMAN;A1YYW4_HUMAN;X5D5A9_HUMAN	0.0134668	1.63352	Buttock	Forearm		6.57e+06	5.4061e+06	5.71609e+06	4.98079e+06	5.17897e+06	9.59386e+06	1.16445e+07	4.95986e+06	3.68983e+06	4.95878e+06	4.35012e+06	3.71369e+06	3.74026e+06	4.63934e+06
TAR DNA binding protein, isoform CRA_b OS=Homo sapiens GN=TARDBP PE=4 SV=1	A0A024R4E2_HUMAN;A0A087WV68_HUMAN;A0A087WW61_HUMAN	0.0134701	1.87732	Buttock	Forearm		148929	85670	170229	158643	129069	244642	333949	51165.5	44233.2	132561	134486	122878	96805.2	94968.3
Isocitrate dehydrogenase [NAD] subunit alpha, mitochondrial OS=Homo sapiens GN=IDH3A PE=1 SV=1	H0YL72_HUMAN;H0YKD0_HUMAN;B7Z9J8_HUMAN;H0YM64_HUMAN;H0YMU3_HUMAN	0.0135431	1.20319	Buttock	Forearm		176917	188061	190345	235990	151417	218853	238890	148008	129239	175076	202128	144157	204018	161346
cDNA FLJ75930, highly similar to Homo sapiens NADH dehydrogenase (ubiquinone) 1 alpha subcomplex, 9, 39kDa (NDUFA9), mRNA OS=Homo sapiens PE=2 SV=1	A8K4V2_HUMAN;F5H0J3_HUMAN	0.0135867	1.35622	Buttock	Forearm		183736	124556	110389	144473	108073	202875	191103	143572	83213.3	84299.4	107817	93250.5	91071.4	182201
2',3'-cyclic-nucleotide 3'-phosphodiesterase OS=Homo sapiens GN=CNP PE=1 SV=2	CN37_HUMAN;C9K0L8_HUMAN	0.0136984	1.2832	Buttock	Forearm		2.12337e+06	2.65263e+06	2.48248e+06	2.5048e+06	2.47944e+06	2.04987e+06	2.57553e+06	1.60379e+06	1.7626e+06	2.33597e+06	2.26307e+06	2.32631e+06	1.44639e+06	1.40726e+06
Envoplakin, isoform CRA_a OS=Homo sapiens GN=EVPL PE=4 SV=1	A0A024R8L8_HUMAN;EVPL_HUMAN;B7ZLH8_HUMAN;EVPLL_HUMAN	0.0137252	1.41356	Buttock	Forearm		8.74628e+06	8.40519e+06	9.15219e+06	9.14249e+06	7.91299e+06	1.08728e+07	1.623e+07	6.80235e+06	5.84831e+06	7.70643e+06	8.4923e+06	7.15219e+06	5.93871e+06	7.90685e+06
Periplakin OS=Homo sapiens GN=PPL PE=1 SV=4	PEPL_HUMAN;K7EKI8_HUMAN;K7EQ71_HUMAN	0.0137269	1.39704	Buttock	Forearm		2.40737e+07	2.26536e+07	2.65651e+07	2.55824e+07	2.17463e+07	2.7511e+07	4.09384e+07	1.98224e+07	1.71664e+07	2.0978e+07	2.27396e+07	1.97993e+07	1.53176e+07	1.95137e+07
14-3-3 protein sigma OS=Homo sapiens GN=SFN PE=1 SV=1	1433S_HUMAN;B4DJF2_HUMAN	0.0137319	2.2971	Buttock	Forearm		5.41434e+06	3.2134e+06	8.94164e+06	1.07307e+07	2.44052e+06	1.39299e+07	7.81812e+06	4.55316e+06	1.95294e+06	3.03468e+06	2.92294e+06	2.80275e+06	5.37979e+06	2.20368e+06
Epoxide hydrolase 1 OS=Homo sapiens GN=EPHX1 PE=1 SV=1	HYEP_HUMAN	0.0137999	1.94115	Forearm	Buttock		30830.8	14180.9	16326.1	21997.3	24023.8	6152.17	14207.9	32131	17053.1	32527.4	66027.4	32512.2	25480	42190.3
Peptidyl-prolyl cis-trans isomerase A OS=Homo sapiens GN=PPIA PE=1 SV=2	PPIA_HUMAN;B2RE56_HUMAN;B4DM82_HUMAN;C9J5S7_HUMAN;PAL4A_HUMAN;PAL4C_HUMAN	0.0140362	1.90868	Buttock	Forearm		4.92892e+06	4.932e+06	5.68266e+06	7.88333e+06	2.4923e+06	9.79776e+06	7.77249e+06	3.22002e+06	2.12468e+06	3.4012e+06	4.39945e+06	3.32189e+06	3.42912e+06	2.88872e+06
Dynein light chain 1, cytoplasmic OS=Homo sapiens GN=DYNLL1 PE=1 SV=1	DYL1_HUMAN;F8VRV5_HUMAN;F8VXI7_HUMAN	0.0141012	1.5183	Buttock	Forearm		2.38532e+06	1.66364e+06	3.17834e+06	2.36319e+06	1.57904e+06	2.07781e+06	1.96764e+06	1.36456e+06	1.1899e+06	1.86773e+06	906460	1.62464e+06	1.30365e+06	1.76411e+06
Protein S100 OS=Homo sapiens PE=2 SV=1	B2R5H0_HUMAN	0.0141107	1.25563	Buttock	Forearm		189083	166536	183732	219921	187111	204633	164085	146062	104523	163592	139792	171641	156604	165154
Caspase recruitment domain-containing protein 18 OS=Homo sapiens GN=CARD18 PE=1 SV=1	G5EA35_HUMAN	0.0141712	1.23743	Buttock	Forearm		119596	5678.84	29302	13298.3	11486.7	20741.7	50433.7	105871	2307.84	11207.7	7878.7	5522.16	9837.11	59840.7
cDNA FLJ46581 fis, clone THYMU3043200, highly similar to Splicing factor 3A subunit 3 OS=Homo sapiens PE=2 SV=1	B3KY12_HUMAN	0.0143052	1.7934	Buttock	Forearm		78927.6	63103.2	52727.4	56343.5	34730.9	88800.8	103453	39282.5	22656.6	53480	45986.5	26002.1	25525.7	53648.1
Sorting nexin-2 OS=Homo sapiens GN=SNX2 PE=1 SV=2	SNX2_HUMAN	0.0143111	3.80412	Buttock	Forearm		34148.3	25103.5	57118.5	43357.5	13865.6	85879.2	74775.2	10611.9	1029.04	16387	20035.1	18902.8	14456.7	6442.09
Very-long-chain enoyl-CoA reductase OS=Homo sapiens GN=TECR PE=1 SV=1	M0R3C3_HUMAN;M0QXM3_HUMAN	0.0144751	1.22336	Buttock	Forearm		469182	357645	395006	326333	358441	267044	293895	342088	276069	362851	348379	307415	178151	202063
Stomatin, isoform CRA_a OS=Homo sapiens GN=STOM PE=4 SV=1	A0A024R882_HUMAN;B4E310_HUMAN;F8VSL7_HUMAN;STML3_HUMAN	0.0145161	1.44817	Buttock	Forearm		457079	419962	373864	314219	374942	380921	697139	223403	241380	396810	248989	347648	217428	408436
Microtubule-actin cross-linking factor 1, isoforms 1/2/3/5 (Fragment) OS=Homo sapiens GN=MACF1 PE=1 SV=1	E9PLY5_HUMAN	0.014549	1.39012	Buttock	Forearm		85477.2	57698.7	52968.6	66068.8	49183.4	56641.3	49792.6	56602.7	49668.5	51386.6	29043.1	38473.8	35397.4	39998.6
Fibrinogen gamma chain, isoform CRA_a OS=Homo sapiens GN=FGG PE=4 SV=1	D3DP16_HUMAN;C9JPQ9_HUMAN	0.0145994	1.36527	Buttock	Forearm		4.9502e+06	5.17318e+06	5.1532e+06	4.47139e+06	4.91179e+06	6.88704e+06	4.86232e+06	3.87829e+06	4.15042e+06	4.36087e+06	2.63362e+06	3.29995e+06	3.32846e+06	5.01644e+06
26S proteasome regulatory subunit 4 OS=Homo sapiens GN=PSMC1 PE=1 SV=1	PRS4_HUMAN	0.0146516	1.53027	Buttock	Forearm		257039	227421	275049	261778	177963	372151	467647	187606	104641	200038	191505	209177	208256	231254
L-lactate dehydrogenase B chain OS=Homo sapiens GN=LDHB PE=1 SV=2	LDHB_HUMAN;A8MW50_HUMAN;C9J7H8_HUMAN	0.014712	2.01179	Buttock	Forearm		68907.4	65158.8	96558	55269	45187.9	40898.8	68501.9	45194.1	9710.67	36643.1	22844.2	27627.7	39562.2	37368
Sarcoplasmic/endoplasmic reticulum calcium ATPase 1 OS=Homo sapiens GN=ATP2A1 PE=1 SV=1	AT2A1_HUMAN	0.0147773	1.17543	Buttock	Forearm		701887	609230	573760	647846	687886	501300	428004	534859	669558	521263	540527	547001	400398	316955
H/ACA ribonucleoprotein complex subunit 1 OS=Homo sapiens GN=GAR1 PE=1 SV=1	GAR1_HUMAN	0.0148125	1.618	Buttock	Forearm		394745	347448	334663	386775	179910	558488	744181	193537	308237	203643	307262	192114	260673	355436
MHC class II antigen (Fragment) OS=Homo sapiens GN=HLA-DRB1 PE=3 SV=1	A0A223G1C5_HUMAN;A0A0K0KRD8_HUMAN;A0A1W2HCL8_HUMAN;2B18_HUMAN;A0A0K0KRG2_HUMAN;2B14_HUMAN;A0A089H0Q7_HUMAN	0.0148376	1.5629	Buttock	Forearm		63049.9	76303.9	63238	40746.8	38428.3	124266	35849.8	45085.9	56069.1	68718	17249.3	21459.4	47243	26907.7
Proteolipid protein 2 (Colonic epithelium-enriched), isoform CRA_a OS=Homo sapiens GN=PLP2 PE=4 SV=1	A0A024QYW3_HUMAN	0.0150233	1.25103	Buttock	Forearm		1.30406e+06	1.45689e+06	1.18512e+06	1.39844e+06	1.12312e+06	1.47875e+06	1.46483e+06	884781	1.07843e+06	1.00054e+06	860048	886193	1.16653e+06	1.64622e+06
Splicing factor 3a, subunit 1, 120kDa, isoform CRA_a OS=Homo sapiens GN=SF3A1 PE=4 SV=1	A0A024R1K8_HUMAN	0.0151742	2.53069	Buttock	Forearm		98430.7	34227	46192.8	53506.2	27183.5	91567.6	167864	34521.2	13097.9	30158.4	47936.2	26068.6	18375.4	34913.3
Major vault protein OS=Homo sapiens GN=MVP PE=1 SV=4	MVP_HUMAN;B4DXN0_HUMAN;X5DNU0_HUMAN;X5D7S8_HUMAN	0.0152102	2.90664	Buttock	Forearm		481951	316058	277394	905849	264496	1.31228e+06	944978	409261	79776.5	167000	49229.7	105392	247851	490703
Reticulon-4 OS=Homo sapiens GN=RTN4 PE=1 SV=2	RTN4_HUMAN;A6XGP7_HUMAN;Q53R94_HUMAN;A0A0U1RQR6_HUMAN	0.0152223	3.26568	Buttock	Forearm		862657	518579	404759	918374	247205	1.84271e+06	3.39888e+06	206289	248305	343595	317172	224846	797256	371408
26S proteasome non-ATPase regulatory subunit 5 OS=Homo sapiens GN=PSMD5 PE=1 SV=3	PSMD5_HUMAN;F2Z3J2_HUMAN	0.0152602	1.38688	Buttock	Forearm		2.66918e+06	2.48453e+06	2.40599e+06	1.66435e+06	1.87319e+06	1.40765e+06	1.1809e+06	1.70665e+06	1.36085e+06	1.82303e+06	1.43238e+06	1.44916e+06	792056	1.30395e+06
Eukaryotic translation initiation factor 5A-2 OS=Homo sapiens GN=EIF5A2 PE=1 SV=3	IF5A2_HUMAN	0.0152977	1.67577	Buttock	Forearm		110569	71550.1	118503	122498	42228.8	123347	51220	59532.7	37120.6	57137.7	112414	47825.8	40270.6	27562.8
Profilaggrin (Fragment) OS=Homo sapiens GN=FLG PE=2 SV=1	Q03837_HUMAN	0.0153705	1.78775	Forearm	Buttock		133370	46810.1	82999	152875	157365	325373	130417	215775	70452.4	66523.7	238845	328121	546290	373958
NADH dehydrogenase (Ubiquinone) 1 beta subcomplex, 1, 7kDa, isoform CRA_a OS=Homo sapiens GN=NDUFB1 PE=4 SV=1	A0A024R6G6_HUMAN;Q3MHU6_HUMAN	0.015379	1.40402	Buttock	Forearm		248782	239309	217589	286573	166875	472954	412996	220607	164406	180697	193278	147980	208656	340967
Phosphoglycerate mutase 1 OS=Homo sapiens GN=PGAM1 PE=1 SV=2	PGAM1_HUMAN;B4DKL5_HUMAN;Q0D2Q6_HUMAN;B4DMJ7_HUMAN;B4DJA4_HUMAN;PGAM2_HUMAN;A4D2J6_HUMAN	0.0154107	2.01407	Buttock	Forearm		1.0056e+06	832903	1.25503e+06	1.51966e+06	476369	2.50119e+06	1.86702e+06	753111	392136	632059	680638	658230	933890	645786
Calnexin OS=Homo sapiens GN=CANX PE=1 SV=2	CALX_HUMAN	0.0154443	1.38155	Buttock	Forearm		423709	371758	345929	334246	255580	395383	528220	354474	360473	286609	275162	178758	190138	276013
ADP-ribosylation factor 5 OS=Homo sapiens GN=ARF5 PE=1 SV=2	ARF5_HUMAN	0.0154678	1.32572	Forearm	Buttock		77574.8	71470.8	77988.8	75717.8	83802.5	68155.4	60283.7	73047.4	88210.7	90009.4	96679.1	112483	118120	104188
Protein RTF2 homolog OS=Homo sapiens GN=RTFDC1 PE=1 SV=1	A0A0A0MQR2_HUMAN	0.0154759	1.34658	Buttock	Forearm		1.47569e+06	1.11968e+06	1.23151e+06	1.38037e+06	1.25919e+06	1.80108e+06	2.64957e+06	1.20496e+06	931402	1.29861e+06	989117	1.07197e+06	1.02428e+06	1.58693e+06
Nebulin OS=Homo sapiens GN=NEB PE=1 SV=1	A0A087X1N7_HUMAN	0.0155773	1.23724	Buttock	Forearm		3.5052e+06	3.7281e+06	3.40541e+06	3.67346e+06	3.358e+06	3.53308e+06	2.71333e+06	2.95972e+06	3.07864e+06	3.00979e+06	2.63117e+06	2.57278e+06	2.19359e+06	2.88494e+06
Histone deacetylase 1 OS=Homo sapiens GN=HDAC1 PE=1 SV=1	HDAC1_HUMAN	0.0156351	1.30837	Forearm	Buttock		221320	203594	256986	188964	276175	175619	238371	368576	302826	367228	251566	238641	222092	291478
Protein RPL17-C18orf32 OS=Homo sapiens GN=RPL17-C18orf32 PE=3 SV=1	A0A0A6YYL6_HUMAN;A0A0A0MRF8_HUMAN;A0A087WWH0_HUMAN;A0A087WY81_HUMAN;A4D1R5_HUMAN;J3KSJ0_HUMAN	0.0156771	1.66179	Buttock	Forearm		4.54687e+06	2.34113e+06	3.56055e+06	3.44916e+06	2.76987e+06	4.80402e+06	5.72621e+06	2.16361e+06	1.76637e+06	2.32077e+06	3.30187e+06	2.64346e+06	1.96589e+06	2.20457e+06
Cytochrome b-c1 complex subunit 6, mitochondrial OS=Homo sapiens GN=UQCRH PE=1 SV=2	QCR6_HUMAN	0.0158267	1.42096	Buttock	Forearm		1.60117e+06	1.06566e+06	1.52568e+06	1.73822e+06	1.37528e+06	1.68453e+06	2.81979e+06	1.28979e+06	1.11341e+06	1.20999e+06	1.33516e+06	1.05622e+06	922882	1.38408e+06
Serpin peptidase inhibitor, clade B (Ovalbumin), member 5, isoform CRA_b OS=Homo sapiens GN=SERPINB5 PE=3 SV=1	A0A024R2B6_HUMAN;C9JLM5_HUMAN	0.0159383	2.43479	Buttock	Forearm		511451	476672	1.04983e+06	974813	169783	1.99413e+06	1.05745e+06	370455	193345	309548	333082	257827	688727	407453
Acyl-coenzyme A thioesterase 2, mitochondrial OS=Homo sapiens GN=ACOT2 PE=1 SV=1	A0A087WT95_HUMAN	0.0159891	1.51518	Buttock	Forearm		29451.5	43592.7	42654.7	32557.3	40169.3	53416.3	47058.2	16873	27357.3	24918	8734.17	35608.5	35513.1	41666.2
40S ribosomal protein S7 OS=Homo sapiens GN=RPS7 PE=1 SV=1	RS7_HUMAN;B5MCP9_HUMAN	0.0159897	1.78343	Buttock	Forearm		2.28302e+06	1.36111e+06	1.53899e+06	1.72652e+06	1.59982e+06	1.84533e+06	2.93723e+06	975640	1.06156e+06	1.09876e+06	1.36225e+06	1.38188e+06	838246	734706
Keratin, type II cytoskeletal 7 OS=Homo sapiens GN=KRT7 PE=1 SV=5	K2C7_HUMAN	0.0160111	1.88524	Buttock	Forearm		188954	169703	114821	73322.7	133435	107233	47323.3	80966.7	123891	104504	29813.5	28435	31532.6	43663
Plakophilin 1 (Ectodermal dysplasia/skin fragility syndrome), isoform CRA_a OS=Homo sapiens GN=PKP1 PE=4 SV=1	A0A024R952_HUMAN;PKP1_HUMAN;Q14BN3_HUMAN;B4DRX5_HUMAN	0.0160205	1.34341	Buttock	Forearm		7.99385e+07	8.83632e+07	1.0093e+08	9.13749e+07	7.98722e+07	9.58807e+07	1.18782e+08	6.13509e+07	6.86404e+07	8.5401e+07	6.91441e+07	8.56433e+07	5.4714e+07	6.27762e+07
Tropomyosin alpha-4 chain OS=Homo sapiens GN=TPM4 PE=1 SV=3	TPM4_HUMAN;B4DVY2_HUMAN;B4DTB1_HUMAN;K7EP68_HUMAN;K7EMU5_HUMAN;U3KQK2_HUMAN	0.0160632	1.74219	Buttock	Forearm		288367	227550	213442	227781	216641	235884	439366	166340	165406	166990	84803.1	87452.8	260892	129444
Perilipin OS=Homo sapiens PE=2 SV=1	A0A140VJN8_HUMAN;K7EL96_HUMAN	0.0161258	4.377	Buttock	Forearm		166325	65827.2	248424	291843	17585.9	536846	334936	93066.1	28992	43033.3	35503.7	29876.6	82232.8	66958.8
60S ribosomal protein L23a (Fragment) OS=Homo sapiens GN=RPL23A PE=1 SV=1	K7EJV9_HUMAN;K7EMA7_HUMAN;B9EJE3_HUMAN;Q53RC5_HUMAN	0.0161864	1.94355	Buttock	Forearm		1.69293e+06	808554	1.47835e+06	1.18255e+06	692907	2.95936e+06	2.57053e+06	742069	583091	691915	819153	902575	1.05829e+06	1.06083e+06
Platelet-activating factor acetylhydrolase IB subunit alpha OS=Homo sapiens GN=PAFAH1B1 PE=1 SV=2	LIS1_HUMAN;B4DF38_HUMAN;I3L495_HUMAN	0.0162374	2.41001	Buttock	Forearm		95136.2	103899	134010	140768	38339	139100	191169	26645.3	36667.1	81421.7	40047.2	65082.9	53376.5	46310.3
Ferric-chelate reductase 1 OS=Homo sapiens GN=FRRS1 PE=2 SV=2	FRRS1_HUMAN	0.0162452	1.49871	Forearm	Buttock		24960.6	17961.3	22306.6	18382.4	14379.3	18707.9	7936.27	38313.1	26626.7	22293.8	24362.4	26025.1	24539.2	24630.1
Adenine phosphoribosyltransferase OS=Homo sapiens GN=APRT PE=1 SV=2	APT_HUMAN	0.0163115	1.56197	Buttock	Forearm		131834	116294	204855	164926	83451.9	242495	198766	96824.2	106615	73607.8	97160.6	80944	143239	133134
Keratin, type I cytoskeletal 17 (Fragment) OS=Homo sapiens GN=KRT17 PE=1 SV=1	K7ELP7_HUMAN	0.0163939	2.10555	Forearm	Buttock		241380	378741	372924	398545	215064	361450	262618	515642	455565	619558	1.32799e+06	874605	660433	243110
Serine/arginine-rich splicing factor 1 OS=Homo sapiens GN=SRSF1 PE=1 SV=2	SRSF1_HUMAN;A8K1L8_HUMAN;B7Z570_HUMAN;J3KSW7_HUMAN	0.0164362	2.00581	Buttock	Forearm		35644.4	28507.1	20877.7	36432.1	14920.6	100112	82318.4	6594.03	5269.95	11965.5	12335	16968.8	42944.8	62866.3
40S ribosomal protein S12 OS=Homo sapiens GN=RPS12 PE=1 SV=3	RS12_HUMAN	0.0165454	1.74694	Buttock	Forearm		1.92805e+06	2.08217e+06	2.92134e+06	2.69875e+06	1.51389e+06	3.05242e+06	4.04635e+06	1.23136e+06	965943	1.89102e+06	1.93789e+06	1.86405e+06	1.22026e+06	1.33231e+06
Isocitrate dehydrogenase [NADP], mitochondrial OS=Homo sapiens GN=IDH2 PE=1 SV=2	IDHP_HUMAN;B4DSZ6_HUMAN;Q13584_HUMAN;H0YL11_HUMAN	0.0166722	1.21585	Buttock	Forearm		5.2398e+06	5.0586e+06	5.80064e+06	4.67386e+06	5.05572e+06	5.61198e+06	5.03546e+06	4.78813e+06	5.31484e+06	4.4627e+06	3.99918e+06	3.71859e+06	3.54841e+06	4.16866e+06
Rho GDP-dissociation inhibitor 1 OS=Homo sapiens GN=ARHGDIA PE=1 SV=3	GDIR1_HUMAN;A0A0S2Z3D9_HUMAN	0.016689	2.31111	Buttock	Forearm		275918	211910	294990	392892	72195.1	764349	532952	158933	54388.7	147934	122797	109674	234278	273289
10E8 heavy chain variable region (Fragment) OS=Homo sapiens PE=2 SV=1	A0A193CHQ9_HUMAN	0.0169135	1.65585	Buttock	Forearm		130300	160012	66277.5	83936.1	95218.2	101354	134530	86298.9	73223.9	64627.5	31874.7	103889	53184.9	52902.3
Glucosylceramidase OS=Homo sapiens PE=2 SV=1	B7Z6S9_HUMAN	0.0169353	2.07164	Forearm	Buttock		43731.7	31261.7	45776.9	30523.9	40520.1	5240.34	6123.48	85859.7	46638.8	72766.2	59771.8	60201.6	38911.2	56764
Tyrosine--tRNA ligase (Fragment) OS=Homo sapiens GN=YARS PE=2 SV=1	A0A0S2Z4R1_HUMAN	0.0169977	1.51123	Buttock	Forearm		73638	76499.9	121418	85418	84106.2	106209	97499.2	52148.9	42034.7	94844.2	34571.5	81789.7	37936.3	83340.3
Dipeptidyl peptidase 1 OS=Homo sapiens GN=CTSC PE=1 SV=2	CATC_HUMAN	0.0171697	1.30745	Forearm	Buttock		377621	107830	141204	246932	235830	206940	196334	448120	154195	170078	431746	271196	195538	306901
Heterogeneous nuclear ribonucleoprotein H OS=Homo sapiens GN=HNRNPH1 PE=1 SV=4	HNRH1_HUMAN;D6RBM0_HUMAN;H0YB39_HUMAN;HNRH2_HUMAN;B4DFK9_HUMAN;B4DP51_HUMAN;D6R9T0_HUMAN;E5RGH4_HUMAN;E7EN40_HUMAN;B4DP00_HUMAN;D6R9D3_HUMAN;H0YAQ2_HUMAN	0.0172561	1.71349	Buttock	Forearm		859281	633928	1.12787e+06	934690	699628	1.32388e+06	1.76957e+06	497960	452723	679140	894150	664519	525847	574481
ATPase family AAA domain-containing protein 3A (Fragment) OS=Homo sapiens GN=ATAD3A PE=1 SV=1	H0Y2W2_HUMAN	0.017299	1.26604	Buttock	Forearm		227531	309675	284384	223127	265267	392605	358467	184091	236589	274775	200036	238680	217178	276606
Plakophilin-3 OS=Homo sapiens GN=PKP3 PE=1 SV=1	PKP3_HUMAN;E9PKC4_HUMAN;E9PRW6_HUMAN;E9PK71_HUMAN;E9PJR7_HUMAN	0.0173362	1.50947	Buttock	Forearm		4.84659e+06	4.23278e+06	4.79198e+06	4.90271e+06	4.14699e+06	7.12569e+06	9.59333e+06	3.3144e+06	2.85328e+06	3.85187e+06	4.06509e+06	4.37812e+06	3.02034e+06	4.77789e+06
Profilaggrin (Fragment) OS=Homo sapiens PE=4 SV=1	Q05331_HUMAN;Q15206_HUMAN	0.0174114	1.25158	Forearm	Buttock		99664.9	128452	120119	47115.8	120508	201362	151781	136330	163771	161249	96432.3	126764	227799	175287
Muscleblind-like protein 1 (Fragment) OS=Homo sapiens GN=MBNL1 PE=1 SV=1	H7C4T5_HUMAN	0.0174268	2.13401	Forearm	Buttock		6.41667e+06	8.60336e+06	7.20109e+06	3.96619e+06	9.8802e+06	4.0983e+06	2.03543e+06	1.59708e+07	1.40859e+07	1.05302e+07	9.4345e+06	9.2036e+06	1.49393e+07	1.58935e+07
Nucleoside diphosphate kinase B OS=Homo sapiens GN=NME2 PE=1 SV=1	NDKB_HUMAN;NDK8_HUMAN;J3KPD9_HUMAN;F6XY72_HUMAN;NDKA_HUMAN;C9K028_HUMAN	0.0176621	1.40752	Buttock	Forearm		1.10568e+06	913497	1.35778e+06	1.40435e+06	737884	1.83454e+06	1.79874e+06	914445	654952	862549	1.13785e+06	854297	1.01437e+06	1.06412e+06
Sorting nexin 1 isoform a variant (Fragment) OS=Homo sapiens PE=2 SV=1	Q53GY8_HUMAN	0.0176807	10.0603	Buttock	Forearm		3951.16	0	4773.46	7522.21	2470.46	11353.6	15688	0	0	2176.02	0	0	2372.42	0
MICOS complex subunit (Fragment) OS=Homo sapiens GN=CHCHD6 PE=1 SV=1	H0Y922_HUMAN	0.0176996	2.50709	Buttock	Forearm		51820.7	39981	41019	56029.4	35706.2	50494.1	81574.1	16052.1	21142.6	32292.3	3336.24	26122.3	10624	32676.8
Aldehyde dehydrogenase family 16 member A1 OS=Homo sapiens GN=ALDH16A1 PE=1 SV=2	A16A1_HUMAN	0.0177292	1.99172	Forearm	Buttock		39707.2	52633.4	70638.8	128318	55792.5	77624.1	66120.3	68961.3	76170.7	82918.4	260321	243461	177203	68570.5
cDNA FLJ56425, highly similar to Very-long-chain specific acyl-CoAdehydrogenase, mitochondrial (EC 1.3.99.-) OS=Homo sapiens PE=2 SV=1	B4DEA8_HUMAN;A0A077H1I5_HUMAN;J3QRJ8_HUMAN	0.0177919	1.50623	Buttock	Forearm		214301	273305	231348	187886	147231	199012	267447	186157	117184	185405	64818.4	105124	93448.8	257355
Splicing factor 3B subunit 3 OS=Homo sapiens GN=SF3B3 PE=1 SV=4	SF3B3_HUMAN;B3KQH1_HUMAN	0.0178573	1.66302	Buttock	Forearm		103192	88730.5	90434	98953.5	68640.1	141982	150144	52622.8	48283.6	64356.9	98701.6	68067	45969.1	68220
Microsomal glutathione S-transferase 2 OS=Homo sapiens GN=MGST2 PE=1 SV=1	MGST2_HUMAN	0.017978	1.28571	Buttock	Forearm		152544	125242	104605	113098	106280	253129	168418	134176	82890.1	87496.7	60464.6	86840.2	167465	176582
Putative heat shock protein HSP 90-beta 4 OS=Homo sapiens GN=HSP90AB4P PE=5 SV=1	H90B4_HUMAN	0.0181084	2.2955	Forearm	Buttock		32331.8	58214.9	183663	87758.7	11648.4	31163.5	48646.2	91614.9	101317	202549	232401	199138	123566	90255.7
Peroxiredoxin-6 OS=Homo sapiens GN=PRDX6 PE=1 SV=3	PRDX6_HUMAN;A4UCS6_HUMAN;B4DUK1_HUMAN	0.0181236	2.13	Buttock	Forearm		636983	479822	923168	1.10591e+06	228037	1.5447e+06	1.24839e+06	364549	267250	294251	581402	351211	576071	460575
Pyruvate kinase PKM OS=Homo sapiens GN=PKM PE=1 SV=4	KPYM_HUMAN;B4DNK4_HUMAN;Q8WUW7_HUMAN;A0A024R609_HUMAN;H3BQ34_HUMAN;H3BT25_HUMAN;H3BU13_HUMAN;Q9UKK4_HUMAN;H3BN34_HUMAN;Q9NYI7_HUMAN;Q9UK31_HUMAN	0.0181695	2.04491	Buttock	Forearm		638830	582684	913375	1.02116e+06	387832	1.77849e+06	1.73955e+06	435123	380816	593080	602642	419399	588759	433601
Ribosomal protein L30, isoform CRA_b OS=Homo sapiens GN=RPL30 PE=3 SV=1	A0A024R9D3_HUMAN;A0A0B4J213_HUMAN;A0A0C4DH44_HUMAN;E5RJH3_HUMAN	0.018252	1.47461	Buttock	Forearm		2.17704e+06	1.66539e+06	2.35405e+06	1.93321e+06	1.48303e+06	2.63626e+06	3.68462e+06	1.76778e+06	1.24488e+06	1.47903e+06	1.38852e+06	1.72201e+06	1.2266e+06	1.97644e+06
Heat shock protein 75 kDa, mitochondrial OS=Homo sapiens GN=TRAP1 PE=1 SV=3	TRAP1_HUMAN	0.0182686	1.41135	Buttock	Forearm		5.85394e+06	4.39852e+06	3.62166e+06	3.65294e+06	4.30914e+06	9.30867e+06	1.2398e+07	4.67896e+06	4.68826e+06	3.433e+06	2.24805e+06	2.89183e+06	6.45613e+06	6.45575e+06
Thioredoxin-like protein 1 OS=Homo sapiens GN=TXNL1 PE=1 SV=3	TXNL1_HUMAN;K7EML9_HUMAN	0.0182707	2.45874	Buttock	Forearm		293847	186646	191540	241955	81595.8	436941	516001	118930	83621.7	125892	67908.3	130114	145271	120753
V-type proton ATPase subunit E 1 OS=Homo sapiens GN=ATP6V1E1 PE=1 SV=1	VATE1_HUMAN	0.0182729	2.00101	Buttock	Forearm		136065	95941.6	167430	186539	68547.6	235086	306174	81937.1	69678	86512	112299	83789	75824.7	87550.6
Small nuclear ribonucleoprotein F OS=Homo sapiens GN=SNRPF PE=1 SV=1	RUXF_HUMAN	0.018275	2.0773	Buttock	Forearm		61050.7	34498.8	69655.2	50613.3	22079.9	49727.4	80961.9	19137	22943.6	31917	20615.5	31300.6	10313.1	41209
Plasminogen (Fragment) OS=Homo sapiens GN=PLG PE=1 SV=1	A6PVI2_HUMAN	0.0184043	1.27497	Forearm	Buttock		137436	126364	148716	101241	126323	142146	71522.7	153666	171828	141673	141808	149675	194682	135172
Eukaryotic translation initiation factor 5, isoform CRA_b OS=Homo sapiens GN=EIF5 PE=4 SV=1	A0A024R6Q1_HUMAN	0.0184124	2.07143	Buttock	Forearm		23329.7	11491.9	29804.2	24355.6	9519.53	64581.2	34387	13782.9	7435.2	15093.1	11730.2	13640.2	22674.6	10973.6
Transmembrane 7 superfamily member 2, isoform CRA_a OS=Homo sapiens GN=TM7SF2 PE=4 SV=1	A0A024R577_HUMAN	0.0184717	2.18783	Forearm	Buttock		29412.9	12559.9	11387.1	11058.4	14956.6	17995.6	5798.07	54870.4	28997.1	10402.6	30936	20566.4	38439.4	41502.9
Bleomycin hydrolase (Fragment) OS=Homo sapiens GN=BLMH PE=1 SV=1	K7ESE8_HUMAN	0.0185856	2.05019	Buttock	Forearm		491177	626365	161931	250227	142691	1.24901e+06	1.52155e+06	254248	284544	163077	140826	166845	561603	595948
Putative phospholipase B-like 2 OS=Homo sapiens GN=PLBD2 PE=1 SV=2	PLBL2_HUMAN	0.01865	1.39287	Buttock	Forearm		75340.2	62108.9	64070.4	48599.4	46542	52605.1	58035.6	50726	37110.3	50499	62215.2	30657.8	27544.8	33665.7
Protein TMED7-TICAM2 OS=Homo sapiens GN=TMED7-TICAM2 PE=3 SV=1	A0A0A6YYA0_HUMAN	0.0186674	1.26381	Buttock	Forearm		243753	215432	233585	206793	203637	209388	237174	221643	144660	203785	176307	184630	106888	188349
Lysosomal alpha-mannosidase OS=Homo sapiens GN=MAN2B1 PE=1 SV=3	MA2B1_HUMAN	0.0187755	2.34541	Buttock	Forearm		28071.7	35639.1	19036.5	40903.5	29567.4	64189.6	67951.5	18864.6	7577.18	21405.6	28032.6	14837.6	10381.9	20567.8
Testicular tissue protein Li 42 OS=Homo sapiens PE=2 SV=1	A0A140VJG8_HUMAN;E7EMS6_HUMAN	0.0187786	1.73147	Buttock	Forearm		289588	228296	414591	452735	221211	502683	484926	225479	163946	220094	306150	204342	119453	258704
Hydroxysteroid dehydrogenase 10 isoform 1 (Fragment) OS=Homo sapiens GN=HSD17B10 PE=2 SV=1	A0A0S2Z410_HUMAN;A0A0S2Z434_HUMAN	0.0188343	1.71882	Buttock	Forearm		662394	434090	645708	743062	278942	823879	1.02224e+06	297322	184188	571863	618492	303014	336322	371055
Alternative protein ANKRD11 OS=Homo sapiens GN=ANKRD11 PE=4 SV=1	L0R6C4_HUMAN	0.0188373	2.12916	Forearm	Buttock		51588.4	100513	60936.1	37292.1	77592.8	27869.7	18334.1	157319	136428	81443.2	71736.8	86817.9	127947	134882
Brain specific protein, isoform CRA_a OS=Homo sapiens GN=CGI-38 PE=4 SV=1	A0A024R702_HUMAN	0.0188987	2.8003	Buttock	Forearm		154825	160899	316537	418449	68272.4	503869	370591	86665.5	82696.3	191982	95663.7	92373.2	84928.4	77559.1
Type II keratin (Fragment) OS=Homo sapiens GN=KRTHB6 PE=3 SV=1	Q6YFL2_HUMAN	0.0190082	2.41989	Forearm	Buttock		43660.1	66211.1	35569.6	39573.4	21329.2	38458.6	59480.6	54199.4	76686.4	58373.7	108646	97161.2	251291	89974.1
Leucine--tRNA ligase, cytoplasmic OS=Homo sapiens GN=LARS PE=1 SV=2	SYLC_HUMAN;Q9HAM7_HUMAN;B3KXA9_HUMAN;Q9NVP8_HUMAN	0.0190907	2.74014	Buttock	Forearm		66789	38039.3	80856.6	61000.2	30983	100947	149289	7787.95	13340.4	23798.3	49981.8	45989.8	18452.5	33305.5
Proteasome subunit alpha type OS=Homo sapiens PE=2 SV=1	A0A140VK44_HUMAN;G3V3U4_HUMAN;Q9BZ93_HUMAN;G3V2S7_HUMAN	0.0191271	1.29348	Buttock	Forearm		2.29895e+06	1.45547e+06	1.58208e+06	1.73029e+06	1.45166e+06	2.12712e+06	2.26965e+06	1.74259e+06	1.1251e+06	1.31908e+06	1.75047e+06	1.39803e+06	1.19302e+06	1.45657e+06
Ubiquitin-conjugating enzyme E2 Q2 OS=Homo sapiens GN=UBE2Q2 PE=1 SV=1	UB2Q2_HUMAN	0.0191445	1.28453	Buttock	Forearm		219625	160788	190819	174795	143530	218608	182339	125786	118728	139007	197241	116267	148537	159089
N-acylsphingosine amidohydrolase (Acid ceramidase) 1, isoform CRA_c OS=Homo sapiens GN=ASAH1 PE=4 SV=1	D3DSQ1_HUMAN	0.0191901	1.2716	Forearm	Buttock		6.7937e+06	5.41545e+06	5.80366e+06	6.462e+06	5.78521e+06	4.22952e+06	5.19731e+06	7.39547e+06	7.01529e+06	6.67445e+06	1.11691e+07	6.50966e+06	6.34216e+06	5.35978e+06
Moesin OS=Homo sapiens GN=MSN PE=1 SV=3	MOES_HUMAN;Q6PJT4_HUMAN;V9GZ54_HUMAN	0.0194421	1.38498	Buttock	Forearm		367411	397617	456739	497917	274828	608772	400816	272185	232095	341967	245118	290442	402421	384830
RPS21 protein (Fragment) OS=Homo sapiens GN=RPS21 PE=2 SV=1	Q6FGH5_HUMAN	0.0196534	3.45614	Buttock	Forearm		39959.3	11822.2	49012.4	61661.3	11830.5	122679	78748	18457.1	1415.54	13480.5	24681.3	23691.5	18632.3	8350.28
cDNA FLJ10820 fis, clone NT2RP4001041, weakly similar to PROBABLE LEUCYL-TRNA SYNTHETASE (EC 6.1.1.4) OS=Homo sapiens PE=2 SV=1	Q9NVC0_HUMAN	0.0197953	1.61847	Forearm	Buttock		201127	302358	417028	466247	292002	789266	482783	434040	456352	631884	1.11373e+06	767603	979904	392278
26S proteasome regulatory subunit 10B OS=Homo sapiens GN=PSMC6 PE=1 SV=1	A0A087X2I1_HUMAN;PRS10_HUMAN;H0YJC0_HUMAN;B4DR91_HUMAN	0.0198083	1.38204	Buttock	Forearm		218803	181335	288584	259044	214876	280149	375355	196760	124698	256732	189508	213743	152702	181410
cDNA FLJ60170, highly similar to Guanine nucleotide-binding protein subunit beta 2-like 1 OS=Homo sapiens PE=2 SV=1	B4DVD2_HUMAN	0.0199802	1.17101	Buttock	Forearm		68948	74391.7	47464.2	51257.7	56406.7	63151.4	77502	59160.9	58640	39206.2	32564.9	54771.8	53577	77073
Giant axonal neuropathy (Gigaxonin) (Fragment) OS=Homo sapiens GN=GAN PE=2 SV=1	A0A0S2Z4W2_HUMAN;A0A0S2Z5G5_HUMAN	0.0201257	1.52392	Buttock	Forearm		419981	436465	1.08945e+06	706770	351931	874381	674392	319739	344157	634203	588498	373342	460971	267028
Desmoglein-1 OS=Homo sapiens GN=DSG1 PE=1 SV=2	DSG1_HUMAN	0.0201437	1.20615	Buttock	Forearm		9.36576e+07	1.10013e+08	1.17236e+08	1.06282e+08	9.19336e+07	1.03028e+08	1.11082e+08	8.20898e+07	8.34388e+07	1.04296e+08	8.75001e+07	1.01319e+08	7.09983e+07	7.82674e+07
THO complex subunit 4 OS=Homo sapiens GN=ALYREF PE=1 SV=1	E9PB61_HUMAN	0.0202127	1.26713	Buttock	Forearm		8.8984e+06	1.37062e+07	9.1703e+06	8.32671e+06	5.20854e+06	1.15019e+07	1.1612e+07	6.38484e+06	1.08667e+07	1.02177e+07	6.69176e+06	4.37224e+06	6.47913e+06	8.9869e+06
cDNA FLJ55162, highly similar to Bullous pemphigoid antigen 1 isoforms 1/2/3/4/5/8 OS=Homo sapiens PE=2 SV=1	B4DGY0_HUMAN	0.020263	1.31123	Buttock	Forearm		67295	78316.6	89393.4	87008.1	88528.7	41960.8	66391.7	59667.9	37745.9	79068.3	60291.1	68954.9	40552	49450.3
U5 small nuclear ribonucleoprotein 200 kDa helicase OS=Homo sapiens GN=SNRNP200 PE=1 SV=2	U520_HUMAN;A4FU77_HUMAN	0.0203222	1.50931	Forearm	Buttock		2.9069e+06	5.18156e+06	5.28037e+06	4.47756e+06	3.98687e+06	6.63565e+06	4.10807e+06	5.71101e+06	5.80115e+06	6.89445e+06	1.12637e+07	7.77529e+06	6.62294e+06	5.10022e+06
Annexin A4 OS=Homo sapiens GN=ANXA4 PE=1 SV=4	ANXA4_HUMAN;B4DDZ4_HUMAN;B4E1S2_HUMAN;Q59FK3_HUMAN	0.0203609	1.08562	Buttock	Forearm		568697	598723	730487	567305	624369	769760	480206	509711	548404	655884	510231	566310	691459	515282
Heat shock 60kDa protein 1 (Chaperonin), isoform CRA_a OS=Homo sapiens GN=HSPD1 PE=2 SV=1	A0A024R3X4_HUMAN;B7Z5E7_HUMAN;B3GQS7_HUMAN;B7Z4F6_HUMAN;B7Z532_HUMAN;E7ESH4_HUMAN;A0A0S2Z415_HUMAN;C9JCQ4_HUMAN;C9JL25_HUMAN	0.0204841	1.36227	Buttock	Forearm		271996	237409	270731	268624	169008	214803	265281	245703	106763	236787	199091	164745	113897	179359
Tubulin alpha-4A chain OS=Homo sapiens GN=TUBA4A PE=1 SV=1	TBA4A_HUMAN;C9JEV8_HUMAN;C9JDL2_HUMAN	0.0206188	1.64147	Buttock	Forearm		1.46929e+06	1.37491e+06	2.286e+06	2.14273e+06	1.49937e+06	2.76075e+06	3.86746e+06	1.25525e+06	1.34462e+06	1.3352e+06	1.18396e+06	1.47142e+06	1.2104e+06	1.58129e+06
cDNA FLJ27405 fis, clone WMC04032 OS=Homo sapiens PE=2 SV=1	Q6ZNP4_HUMAN	0.020667	3.37466	Buttock	Forearm		71156	61619.7	97441.3	97779.7	20094.1	194436	178983	26195.2	10542.8	39061.6	20886.5	46852.7	27424.1	42839.2
UPF0160 protein MYG1, mitochondrial OS=Homo sapiens GN=C12orf10 PE=1 SV=2	MYG1_HUMAN	0.0208609	1.53858	Buttock	Forearm		45171.9	55286.7	80137	56218.4	42075	81886.1	78256.4	38779.7	29010	56981.2	51192.4	41104	32484.2	35796.4
COX7A2L protein OS=Homo sapiens GN=COX7A2L PE=2 SV=1	Q6FGA0_HUMAN	0.0210508	1.5027	Buttock	Forearm		82606.5	73215	94085.4	75502.6	61559.1	84930.2	134057	48044.5	45047.2	72967	26508	75652.7	55455.4	79570.2
Full-length cDNA 5-PRIME end of clone CS0DF013YM24 of Fetal brain of Homo sapiens (Human) variant (Fragment) OS=Homo sapiens PE=2 SV=1	Q53GF9_HUMAN;B4DL12_HUMAN;B4DZH3_HUMAN	0.0211263	1.18991	Buttock	Forearm		1.33231e+06	852040	1.11568e+06	1.13101e+06	1.08386e+06	1.01438e+06	1.24786e+06	1.08212e+06	903358	1.05688e+06	945874	905418	812949	829297
Aspartate aminotransferase OS=Homo sapiens PE=2 SV=1	A0A140VK69_HUMAN;B7Z1I2_HUMAN	0.0212115	1.36933	Buttock	Forearm		257248	194763	188287	235512	187002	250869	304528	206625	169842	162035	189517	141122	189548	123065
ATP synthase subunit epsilon-like protein, mitochondrial OS=Homo sapiens GN=ATP5EP2 PE=3 SV=1	AT5EL_HUMAN	0.0212517	1.5828	Buttock	Forearm		43172.5	27471.1	27190.8	45196.4	28433.2	31723.7	46084.4	19441.7	25324.7	29164.1	24101.6	23075.3	11506.6	24874
NADH dehydrogenase [ubiquinone] 1 alpha subcomplex subunit 8 OS=Homo sapiens GN=NDUFA8 PE=1 SV=3	NDUA8_HUMAN;B7Z768_HUMAN	0.0212682	1.2398	Buttock	Forearm		258766	186232	199104	220146	182681	230567	333648	172807	124508	172153	196471	157367	129781	346431
Keratinocyte differentiation-associated protein OS=Homo sapiens GN=KRTDAP PE=1 SV=1	KTDAP_HUMAN	0.021376	1.66787	Buttock	Forearm		4.27764e+06	3.16318e+06	2.50658e+06	3.37347e+06	3.05943e+06	3.2505e+06	3.45704e+06	3.0829e+06	2.52989e+06	1.62659e+06	2.59917e+06	2.25477e+06	982681	766707
Interleukin-36 gamma OS=Homo sapiens GN=IL36G PE=1 SV=1	IL36G_HUMAN	0.021411	2.16562	Forearm	Buttock		17361.3	45905.8	73339.6	93654.8	24423.1	80186.6	83352.9	81355.6	61354.7	149692	324764	115009	83599	89942.1
ATPase Ca++ transporting cardiac muscle slow twitch 2 isoform 1 (Fragment) OS=Homo sapiens GN=ATP2A2 PE=2 SV=1	A0A0S2Z3L2_HUMAN;H7C5W9_HUMAN	0.0214661	1.24004	Buttock	Forearm		454390	417663	486543	385642	382669	485344	573792	400367	336565	398699	417354	331132	315405	369792
Similar to ribosomal protein S14 OS=Homo sapiens GN=LOC401404 PE=4 SV=1	A4D1M5_HUMAN	0.021489	1.41546	Forearm	Buttock		113717	124384	107642	122236	138686	106763	42235.6	152585	176051	157876	164850	137221	153095	127936
Ras-related protein Ral-B OS=Homo sapiens GN=RALB PE=1 SV=1	RALB_HUMAN;B4E364_HUMAN;C9J6B1_HUMAN	0.0214914	1.33052	Buttock	Forearm		56211.3	47668	45241.1	47008.6	41767	58540.3	55353.2	39243.6	37145.3	43171.6	34883.9	45208.4	35222.4	29524.9
Unconventional myosin-Ic OS=Homo sapiens GN=MYO1C PE=1 SV=4	MYO1C_HUMAN;B7Z9C0_HUMAN;A1L180_HUMAN	0.0215078	1.19885	Buttock	Forearm		607463	544269	597064	593594	537002	579953	624610	460425	521251	536503	373442	397154	481776	636003
Ankyrin repeat domain-containing protein 35 OS=Homo sapiens GN=ANKRD35 PE=2 SV=2	ANR35_HUMAN;B4DFX6_HUMAN	0.0215166	1.81186	Buttock	Forearm		183271	94094.2	86357.4	244998	68742.9	324106	488343	95966.5	50351.8	71298.7	230931	70915	122308	180540
Sodium/potassium-transporting ATPase subunit alpha-2 OS=Homo sapiens GN=ATP1A2 PE=1 SV=1	AT1A2_HUMAN;B3KX35_HUMAN;B3KW93_HUMAN;A0A0S2Z3D3_HUMAN	0.0217208	1.48419	Forearm	Buttock		13253.5	15298.4	167500	154313	214698	8041.7	3084.91	18138.1	16716.5	284927	248041	264125	11580.8	11643.9
Heat shock-related 70 kDa protein 2 OS=Homo sapiens GN=HSPA2 PE=1 SV=1	HSP72_HUMAN;B3KUS2_HUMAN	0.0218134	1.49611	Buttock	Forearm		1.23331e+06	2.07892e+06	2.32025e+06	1.4777e+06	985256	1.30253e+06	1.78999e+06	807292	1.10745e+06	1.82875e+06	1.07704e+06	1.10452e+06	914925	638058
Dehydrogenase/reductase SDR family member 1 OS=Homo sapiens GN=DHRS1 PE=1 SV=1	DHRS1_HUMAN;H0YNC2_HUMAN	0.0218864	1.46564	Buttock	Forearm		641818	692184	952056	742771	204397	565553	736666	431054	524072	690913	647993	217126	290392	292959
Serine/arginine-rich splicing factor 4 OS=Homo sapiens GN=SRSF4 PE=1 SV=2	SRSF4_HUMAN	0.0219356	1.39726	Buttock	Forearm		8.72075e+06	9.30055e+06	9.11137e+06	8.24359e+06	8.56067e+06	7.14724e+06	5.72808e+06	7.11201e+06	5.92576e+06	8.13825e+06	4.17465e+06	5.46219e+06	3.4038e+06	6.44295e+06
NADH dehydrogenase [ubiquinone] 1 beta subcomplex subunit 4 OS=Homo sapiens GN=NDUFB4 PE=1 SV=3	NDUB4_HUMAN;C9JXQ9_HUMAN	0.0220626	1.49776	Buttock	Forearm		189189	90811.5	131426	158867	101898	290664	278141	118728	61171.3	101368	112442	104705	102842	227311
NADH dehydrogenase [ubiquinone] 1 beta subcomplex subunit 8, mitochondrial OS=Homo sapiens GN=NDUFB8 PE=1 SV=1	NDUB8_HUMAN	0.0220873	1.22148	Buttock	Forearm		2.66676e+06	2.93458e+06	2.80547e+06	2.51872e+06	2.33624e+06	3.3516e+06	3.68249e+06	2.52434e+06	1.96622e+06	2.5055e+06	1.55417e+06	1.79231e+06	2.37114e+06	3.90207e+06
Potassium-transporting ATPase alpha chain 1 OS=Homo sapiens GN=ATP4A PE=2 SV=5	ATP4A_HUMAN	0.0223782	1.29048	Buttock	Forearm		1.01456e+06	950441	716927	675129	689802	1.16606e+06	1.63878e+06	531502	602580	748968	483277	631072	867182	1.44484e+06
NADH dehydrogenase [ubiquinone] 1 beta subcomplex subunit 5, mitochondrial (Fragment) OS=Homo sapiens GN=NDUFB5 PE=1 SV=1	H0Y886_HUMAN	0.0223783	1.59928	Buttock	Forearm		65752.9	60329.6	52156.1	56398.9	38766.9	24427.4	23344.2	52402.9	17066.9	34485.4	54217.9	25412.3	4892.46	12347.5
Kin of IRRE like 3 (Drosophila), isoform CRA_a OS=Homo sapiens GN=KIRREL3 PE=4 SV=1	A0A024R3N5_HUMAN	0.0225109	1.42297	Buttock	Forearm		91205.7	110560	140557	99696.9	96350.9	221129	330067	41309.1	70341.3	84809	26613.1	43354.5	317812	181463
14-3-3 protein theta OS=Homo sapiens GN=YWHAQ PE=1 SV=1	1433T_HUMAN;E9PG15_HUMAN;B4DMT8_HUMAN;Q53RR5_HUMAN;Q3YBA8_HUMAN	0.0225498	1.30238	Buttock	Forearm		638208	512236	747780	654849	658689	949697	919634	447388	528333	563159	648196	572520	595835	545947
Ribosomal protein S5 variant (Fragment) OS=Homo sapiens PE=2 SV=1	Q53G25_HUMAN;M0QZN2_HUMAN	0.0225504	1.79554	Buttock	Forearm		2.05501e+06	1.42181e+06	1.87829e+06	2.0234e+06	1.70338e+06	3.45911e+06	4.4101e+06	1.0409e+06	1.26443e+06	1.21312e+06	1.67108e+06	1.62498e+06	1.36877e+06	1.25742e+06
Annexin A6 OS=Homo sapiens GN=ANXA6 PE=1 SV=3	ANXA6_HUMAN;B7Z582_HUMAN;E5RK69_HUMAN;E7EMC6_HUMAN	0.0225752	2.27198	Buttock	Forearm		61678.9	63453.7	40101.7	93418.9	27688.6	87239.2	272277	28985.9	30563.9	44452	46584.6	29743.3	35622.3	68319.1
26S proteasome non-ATPase regulatory subunit 2 OS=Homo sapiens GN=PSMD2 PE=1 SV=3	PSMD2_HUMAN;B4DM22_HUMAN;Q9NSM5_HUMAN	0.0227179	1.6278	Buttock	Forearm		85126.7	74910.8	83224.3	96312.5	53941.4	172760	189912	56119.4	44749.2	64996.8	42074.9	73238.9	90459.7	92907.9
40S ribosomal protein S4, Y isoform 1 OS=Homo sapiens GN=RPS4Y1 PE=1 SV=2	RS4Y1_HUMAN;Q53HI6_HUMAN	0.0227885	1.08514	Buttock	Forearm		75187.4	70826	86472.1	90892.4	77826.1	111087	125698	60681.4	63250.4	76553.8	89124.4	76653.1	110010	111659
HECT, UBA and WWE domain containing 1, isoform CRA_c OS=Homo sapiens GN=HUWE1 PE=4 SV=1	A0A024R9U8_HUMAN	0.0228418	1.32446	Buttock	Forearm		52315.9	63839.4	57034.5	66954.9	41261.3	128978	92905.8	48317.8	51117.6	45211.3	47213.3	44855.8	73043.2	70238
ATP-dependent 6-phosphofructokinase, liver type OS=Homo sapiens GN=PFKL PE=1 SV=6	PFKAL_HUMAN;Q59GI2_HUMAN	0.0228552	1.41465	Forearm	Buttock		1.04058e+06	1.06892e+06	969330	667774	1.24068e+06	747734	895518	2.3346e+06	1.32608e+06	1.33917e+06	1.1604e+06	1.28058e+06	786681	1.15236e+06
Fructose-bisphosphate aldolase A OS=Homo sapiens GN=ALDOA PE=1 SV=2	ALDOA_HUMAN;H3BQN4_HUMAN;J3KPS3_HUMAN;H3BPS8_HUMAN;H3BR04_HUMAN;H3BUH7_HUMAN;A0A0M4FNU3_HUMAN;H3BMQ8_HUMAN;H3BU78_HUMAN;A4UCS9_HUMAN;H3BR68_HUMAN;ALDOB_HUMAN	0.0228688	1.76674	Buttock	Forearm		1.43399e+06	673973	1.07103e+06	1.39889e+06	632338	2.94935e+06	2.29041e+06	1.0392e+06	515207	740510	870479	740704	1.15268e+06	856070
Protein S100-A14 OS=Homo sapiens GN=S100A14 PE=1 SV=1	S10AE_HUMAN	0.0231174	1.22854	Buttock	Forearm		8.49659e+06	6.41973e+06	7.83067e+06	6.99836e+06	5.84205e+06	9.99614e+06	1.09353e+07	7.32159e+06	6.07504e+06	5.96145e+06	6.43536e+06	5.96773e+06	7.01646e+06	7.22735e+06
DNA damage-binding protein 1 OS=Homo sapiens GN=DDB1 PE=1 SV=1	DDB1_HUMAN;B4DSA8_HUMAN;F5GWI0_HUMAN;F5GZY8_HUMAN;B7Z859_HUMAN	0.0231203	1.41673	Buttock	Forearm		588502	699177	576068	557710	457769	715633	560863	511744	405562	481475	258868	341165	330422	604082
2,4-dienoyl CoA reductase 1, mitochondrial, isoform CRA_b OS=Homo sapiens GN=DECR1 PE=4 SV=1	A0A024R9D7_HUMAN;E5RFV2_HUMAN;E5RID6_HUMAN;E5RJD2_HUMAN	0.023122	1.56354	Buttock	Forearm		412889	378405	407764	468228	186229	664846	776819	261625	169688	334016	398692	218903	314847	409745
Phosphoglycerate kinase 1 OS=Homo sapiens GN=PGK1 PE=1 SV=3	PGK1_HUMAN;B4E1H9_HUMAN;B4DHB3_HUMAN;B4DHM5_HUMAN;B4DWQ3_HUMAN	0.0231551	1.99823	Buttock	Forearm		1.12812e+06	858570	1.61021e+06	2.02021e+06	502592	2.1281e+06	2.2195e+06	737232	486543	672179	1.0831e+06	769712	842978	646531
Zinc finger protein 208 OS=Homo sapiens GN=ZNF208 PE=2 SV=2	ZN208_HUMAN	0.0231693	1.22149	Buttock	Forearm		634257	525893	604403	514331	439164	668196	878379	536670	354389	515836	546943	423983	465956	647549
Dynamin-like 120 kDa protein, mitochondrial OS=Homo sapiens GN=OPA1 PE=1 SV=3	OPA1_HUMAN	0.0232174	6.74675	Buttock	Forearm		3005.84	9024.82	18159.3	5575.25	3226.79	176472	75651.1	0	0	8004.45	0	3130.38	0	32014.1
Drebrin-like protein OS=Homo sapiens GN=DBNL PE=1 SV=1	B4DDD6_HUMAN;B4DDU5_HUMAN;B4DNX5_HUMAN;B4DUF9_HUMAN;F2Z2V3_HUMAN	0.0233331	1.56269	Buttock	Forearm		245227	188563	290202	279856	156014	695157	441025	232614	139651	191916	139365	174508	312384	278854
Non-POU domain-containing octamer-binding protein OS=Homo sapiens GN=NONO PE=1 SV=4	NONO_HUMAN;C9IZL7_HUMAN;C9JYS8_HUMAN	0.023419	1.45658	Buttock	Forearm		209821	128657	129609	132114	85154.5	57668.1	105789	118722	61580.2	132518	99310.4	94260.2	27875.3	48478.7
Tripartite motif-containing 29, isoform CRA_a OS=Homo sapiens GN=TRIM29 PE=4 SV=1	A0A024R3J1_HUMAN;Q0P6H7_HUMAN;B7Z5V8_HUMAN;B7Z5V5_HUMAN;E9PI31_HUMAN;E9PJD4_HUMAN;E9PIQ2_HUMAN;E9PPX1_HUMAN	0.02354	1.46158	Buttock	Forearm		1.51205e+07	1.13217e+07	1.558e+07	1.4099e+07	1.27793e+07	1.82668e+07	2.50974e+07	9.49323e+06	7.64529e+06	1.36357e+07	1.19464e+07	1.39707e+07	9.14863e+06	1.09702e+07
Heterogeneous nuclear ribonucleoprotein M (Fragment) OS=Homo sapiens GN=HNRNPM PE=1 SV=1	M0R2I7_HUMAN	0.0236823	1.47351	Buttock	Forearm		530890	504091	241836	312965	247915	721417	453828	329265	553456	193744	228595	213689	304310	221675
Superoxide dismutase [Cu-Zn] OS=Homo sapiens PE=2 SV=1	A0A140VJU8_HUMAN;M0R1V4_HUMAN	0.0237466	1.30146	Buttock	Forearm		258904	193070	234280	263774	193871	169880	312530	146685	196660	207535	232337	170939	115443	180003
Thyroid hormone receptor-associated protein 3 OS=Homo sapiens GN=THRAP3 PE=1 SV=2	TR150_HUMAN	0.0239461	1.50987	Buttock	Forearm		221507	143988	157403	165914	142743	215812	291123	94621.8	104530	100413	167026	157904	111693	150307
40S ribosomal protein S3a OS=Homo sapiens GN=RPS3A PE=1 SV=2	RS3A_HUMAN;A8K4W0_HUMAN;D6RAT0_HUMAN;H0Y9Y4_HUMAN;D6RG13_HUMAN;B7Z3M5_HUMAN;D6R9B6_HUMAN;D6RB09_HUMAN;H0Y8L7_HUMAN;D6RAS7_HUMAN;D6RED7_HUMAN;D6RI02_HUMAN;D6RGE0_HUMAN	0.0239686	1.30383	Buttock	Forearm		5.06239e+06	3.62471e+06	4.81676e+06	4.38977e+06	4.14093e+06	4.92886e+06	5.59483e+06	3.09993e+06	2.66401e+06	3.78592e+06	4.66028e+06	4.30235e+06	3.0063e+06	3.4525e+06
Charged multivesicular body protein 4b OS=Homo sapiens GN=CHMP4B PE=1 SV=1	CHM4B_HUMAN	0.0239778	1.33979	Buttock	Forearm		316639	274173	379586	318782	256639	442113	635870	287968	197995	281462	283323	277235	268558	361831
Nucleoporin SEH1 (Fragment) OS=Homo sapiens GN=SEH1L PE=1 SV=1	K7ELV2_HUMAN	0.0240655	1.22449	Buttock	Forearm		184427	139691	173384	156276	142703	150421	165547	116975	112026	134193	147853	158987	110644	127820
Small nuclear ribonucleoprotein 70kDa polypeptide (RNP antigen), isoform CRA_b OS=Homo sapiens GN=SNRP70 PE=4 SV=1	A0A024QZD5_HUMAN	0.0241194	1.5837	Buttock	Forearm		38694.1	25875.1	44501.7	39283	22408.4	51950.2	60978.6	26172.1	10779.2	28500.3	25997.9	28895.7	17820.5	40966
CD47 OS=Homo sapiens GN=CD47 PE=2 SV=1	A0A0A1TSG4_HUMAN	0.0241906	1.4344	Buttock	Forearm		72919.9	74763.1	82058.4	97019.3	80648.2	77551.7	96623.9	58540.1	48951.1	85202	32411.4	56992.6	49445	73911.5
Syntaxin-12 (Fragment) OS=Homo sapiens GN=STX12 PE=1 SV=2	B1AJQ6_HUMAN	0.0245494	1.53187	Buttock	Forearm		175207	173203	151105	227605	110447	210594	285781	103433	92264.1	166382	143755	121413	116954	126591
Keratin 77 OS=Homo sapiens GN=KRT77 PE=1 SV=1	Q0IIN1_HUMAN;K2C1B_HUMAN;Q147W7_HUMAN;F8VS61_HUMAN	0.0245667	1.41247	Buttock	Forearm		8.41373e+07	5.14479e+07	4.52129e+07	5.26651e+07	6.8155e+07	4.23597e+07	4.73647e+07	6.86388e+07	3.27375e+07	3.84067e+07	4.49019e+07	2.39019e+07	2.5981e+07	4.24939e+07
Keratin, type II cytoskeletal 72 (Fragment) OS=Homo sapiens GN=KRT72 PE=1 SV=1	H0YHD9_HUMAN	0.0250812	1.38929	Buttock	Forearm		44215.9	62599.1	31881.4	50508.3	48845.1	181024	148985	16420.5	54988.5	24998	42838	43563.9	128148	97928.8
Transforming acidic coiled-coil-containing protein 2 OS=Homo sapiens GN=TACC2 PE=1 SV=3	TACC2_HUMAN;B7ZMJ9_HUMAN;D6RAA5_HUMAN;Q4VXL4_HUMAN;A0A0U1RRM9_HUMAN;B7Z396_HUMAN;H0Y911_HUMAN	0.0251192	1.62504	Buttock	Forearm		267198	245672	436851	306367	312274	554900	572663	173361	150197	175173	185162	477167	244765	253165
Serine hydroxymethyltransferase OS=Homo sapiens GN=SHMT2 PE=3 SV=1	A0A024RB99_HUMAN	0.0252271	1.5345	Buttock	Forearm		68725.6	76498	97822.2	84914.3	47845.6	112881	140581	46655.5	41180.3	97991.8	39919.3	57830.7	53889.6	72612.5
RuvB-like 1 OS=Homo sapiens GN=RUVBL1 PE=1 SV=1	RUVB1_HUMAN	0.0252416	1.89578	Buttock	Forearm		79626	51025.2	99637	84742.5	62396.4	189266	169878	60727.2	32353.9	52790.1	60968.1	72492.5	49150.7	60049.3
ADP-ribosylation factor-like 8B, isoform CRA_b OS=Homo sapiens GN=ARL8B PE=3 SV=1	A0A024R2D4_HUMAN;ARL8A_HUMAN	0.0253263	1.3562	Buttock	Forearm		1.22005e+06	1.20872e+06	1.4493e+06	1.50209e+06	1.16332e+06	1.3372e+06	1.84472e+06	1.27118e+06	1.1056e+06	1.06887e+06	966897	1.07094e+06	725388	962215
Cofilin-1 OS=Homo sapiens GN=CFL1 PE=1 SV=1	E9PK25_HUMAN;E9PP50_HUMAN;COF2_HUMAN;B4E112_HUMAN;E9PS23_HUMAN	0.025382	1.88746	Buttock	Forearm		1.90378e+06	2.04133e+06	2.52526e+06	3.6508e+06	780938	4.00883e+06	2.85517e+06	1.47422e+06	958605	1.53514e+06	1.87426e+06	1.12359e+06	1.544e+06	902884
Matrin-3 OS=Homo sapiens GN=MATR3 PE=1 SV=1	A0A0R4J2E8_HUMAN;D6REM6_HUMAN;D6R991_HUMAN;Q68D11_HUMAN;B3KM87_HUMAN;H0Y8T4_HUMAN;D6RAM9_HUMAN;Q68E03_HUMAN;Q9H4N1_HUMAN;A0A1B0GX04_HUMAN;D6RBK5_HUMAN	0.0255523	1.49815	Buttock	Forearm		589027	538270	739692	545163	436191	710935	960220	395336	304932	603088	578397	416453	321079	397434
Tumor susceptibility protein 101 (Fragment) OS=Homo sapiens GN=TSG101 PE=4 SV=1	L0L6B6_HUMAN	0.0257365	2.28939	Buttock	Forearm		10403.6	11552	14214	13552.2	7260.76	20641.9	17261.4	1952.79	4268.94	6071.09	7995.67	11779.1	2239.56	7138.67
Calreticulin OS=Homo sapiens GN=CALR PE=1 SV=1	CALR_HUMAN;B4DHR1_HUMAN;K7EJB9_HUMAN;B4E2Y9_HUMAN	0.0257438	1.54393	Buttock	Forearm		880624	757868	1.14885e+06	1.05661e+06	691109	2.25155e+06	1.9077e+06	593412	641226	1.04677e+06	625060	746682	928603	1.04953e+06
Chloride intracellular channel protein OS=Homo sapiens PE=3 SV=1	A0A1U9X8Y4_HUMAN	0.0259267	2.15972	Buttock	Forearm		322302	197494	512066	536298	107976	878000	572966	219400	116065	140767	233956	173113	331228	233394
Keratin, type II cytoskeletal 79 OS=Homo sapiens GN=KRT79 PE=1 SV=2	K2C79_HUMAN;H0YID6_HUMAN	0.026208	1.88072	Buttock	Forearm		1.34454e+07	456016	474854	1.29222e+06	2.44429e+06	894033	4.78958e+06	7.016e+06	331836	365564	1.16023e+06	558660	739344	2.48115e+06
60S ribosomal protein L8 OS=Homo sapiens GN=RPL8 PE=1 SV=2	RL8_HUMAN;E9PKU4_HUMAN;E9PKZ0_HUMAN;B4DVG7_HUMAN;E9PP36_HUMAN;G3V1A1_HUMAN	0.0262342	1.80907	Buttock	Forearm		2.54354e+06	891612	1.99045e+06	2.19588e+06	1.26986e+06	2.45624e+06	3.63909e+06	1.06048e+06	611436	1.16773e+06	1.48665e+06	1.839e+06	801274	1.31763e+06
Dolichyl-diphosphooligosaccharide--protein glycosyltransferase subunit 1 OS=Homo sapiens GN=RPN1 PE=1 SV=1	RPN1_HUMAN;Q96HX3_HUMAN;B4DNJ5_HUMAN;B4DL99_HUMAN;F8WF32_HUMAN	0.0263204	1.62747	Buttock	Forearm		1.59187e+06	1.3862e+06	1.41342e+06	1.3018e+06	1.39816e+06	2.23536e+06	3.40956e+06	1.30771e+06	1.12207e+06	1.14202e+06	1.14881e+06	1.0287e+06	974664	1.1019e+06
POTE ankyrin domain family member E OS=Homo sapiens GN=POTEE PE=2 SV=3	POTEE_HUMAN;POTEF_HUMAN;POTEI_HUMAN	0.026446	1.51267	Forearm	Buttock		1.12368e+06	1.74376e+06	1.78098e+06	1.6004e+06	993301	2.16266e+06	1.79867e+06	1.63174e+06	1.65622e+06	2.43544e+06	3.23205e+06	2.71848e+06	3.40446e+06	1.86879e+06
Cold shock domain protein A, isoform CRA_b OS=Homo sapiens GN=CSDA PE=4 SV=1	A0A024RAV4_HUMAN;Q96GD7_HUMAN;YBOX3_HUMAN;YBOX2_HUMAN	0.0264544	3.64126	Buttock	Forearm		285382	51257.4	444678	160734	46086.1	469669	983633	157189	27100.9	101316	64958.4	75724.8	139596	104608
UTP--glucose-1-phosphate uridylyltransferase OS=Homo sapiens GN=UGP2 PE=1 SV=1	A0A087WYS1_HUMAN	0.0265317	1.42104	Buttock	Forearm		363120	407380	405429	396784	327268	514822	592624	230317	247021	364115	455292	276091	275357	268169
Proteasome subunit beta type OS=Homo sapiens PE=2 SV=1	A0A140VK45_HUMAN;Q59GN1_HUMAN	0.0268799	1.32569	Buttock	Forearm		1.4363e+06	798387	1.04814e+06	1.12878e+06	949822	1.18504e+06	1.18859e+06	916808	813831	804271	1.24404e+06	691793	700057	663960
Vacuolar protein sorting-associated protein 13C OS=Homo sapiens GN=VPS13C PE=1 SV=1	VP13C_HUMAN	0.0269269	1.22056	Buttock	Forearm		347964	342027	363142	347577	296411	351289	275016	271611	314764	248531	240085	219012	292481	317082
Ubiquitinyl hydrolase 1 OS=Homo sapiens PE=2 SV=1	A0A140VJZ1_HUMAN	0.0271867	2.32048	Buttock	Forearm		82774.1	35087.3	136249	143744	29887.4	291339	230182	61402.3	18666.1	65669	58777.2	47358.5	95196	62010.8
Beta-2-microglobulin OS=Homo sapiens GN=B2M PE=1 SV=1	B2MG_HUMAN;A6XMH4_HUMAN;A6XMH5_HUMAN;A6XND9_HUMAN	0.0272697	1.70563	Buttock	Forearm		2.6565e+06	2.66592e+06	2.00711e+06	3.32326e+06	2.30542e+06	2.75718e+06	3.94274e+06	2.05162e+06	2.39986e+06	1.89547e+06	1.63166e+06	1.65146e+06	749153	1.14625e+06
Phosphoethanolamine/phosphocholine phosphatase OS=Homo sapiens GN=PHOSPHO1 PE=1 SV=1	PHOP1_HUMAN	0.0274441	1.18607	Forearm	Buttock		1.53985e+07	1.49893e+07	1.6874e+07	1.50762e+07	1.84677e+07	2.22119e+07	2.17817e+07	1.49355e+07	1.82603e+07	2.05339e+07	2.12128e+07	1.99134e+07	3.1041e+07	2.21232e+07
Protein PML OS=Homo sapiens GN=PML PE=1 SV=3	PML_HUMAN	0.0275247	1.56316	Buttock	Forearm		28526.6	21723.6	24239.4	34852.9	15725.3	30194.2	51967.7	17007.9	9031.73	28875.3	35787.4	9498.41	9936.42	22434
Epidermal retinol dehydrogenase 2 OS=Homo sapiens GN=SDR16C5 PE=2 SV=2	RDHE2_HUMAN	0.0277607	1.45544	Buttock	Forearm		118931	117734	123901	106542	65547.6	92241.4	102073	79349.1	64322.2	81442	86132.1	88291.6	41276.7	58672.3
MHC class I antigen (Fragment) OS=Homo sapiens GN=HLA-A PE=3 SV=2	A0A060VCY6_HUMAN	0.0278371	1.8097	Buttock	Forearm		28856.1	36344.4	34798.6	23750.4	23107.4	65767.1	49755.4	21204.5	8127.25	23288.6	4696.06	21336	19701.4	46630.9
BCR downstream signaling 1, isoform CRA_a OS=Homo sapiens GN=BRDG1 PE=4 SV=1	A0A024RD91_HUMAN	0.0278925	1.26843	Buttock	Forearm		2.66701e+06	3.05917e+06	3.55919e+06	3.48009e+06	3.99983e+06	5.59744e+06	4.36324e+06	1.91916e+06	2.1766e+06	2.76311e+06	1.935e+06	2.85241e+06	3.78307e+06	5.64075e+06
F-actin-capping protein subunit alpha-2 OS=Homo sapiens GN=CAPZA2 PE=1 SV=3	CAZA2_HUMAN;B4DE01_HUMAN	0.0281819	2.20512	Buttock	Forearm		29396.9	17621.3	26700.9	31491.4	13698.3	42901.3	54254.2	12468.4	10342.7	21217	17404.2	16925.5	7265.51	12359.5
Protein CASC1 (Fragment) OS=Homo sapiens GN=CASC1 PE=1 SV=2	H0YJM7_HUMAN	0.0284434	1.17888	Buttock	Forearm		713911	749527	821801	902721	760864	650438	644076	569726	586485	756574	810624	834885	416446	472978
Testicular secretory protein Li 42 OS=Homo sapiens PE=2 SV=1	A0A140VK42_HUMAN;E9PKD5_HUMAN	0.0284633	1.32067	Buttock	Forearm		82844.8	66688.4	95469.6	87800.3	55171.3	26224.5	44738	63184.7	39458.7	65029.4	68402.2	69523.2	19555.2	22348.7
HCG2009644, isoform CRA_b OS=Homo sapiens GN=hCG_2009644 PE=4 SV=1	A0A024RAP8_HUMAN	0.0285151	1.42027	Buttock	Forearm		960654	1.18949e+06	1.14573e+06	1.14959e+06	818321	1.03462e+06	1.2652e+06	865747	512399	721545	750147	996298	558761	920567
Calponin-1 (Fragment) OS=Homo sapiens GN=CNN1 PE=1 SV=8	K7ERM8_HUMAN	0.0285491	2.11304	Forearm	Buttock		14978.9	33498	24355.2	19048.6	14898.9	29312.5	7535.7	15839	31375.9	35127.1	47407	37329.3	85893.5	50520.1
cDNA FLJ52266, weakly similar to Fascin-3 OS=Homo sapiens PE=2 SV=1	B4DX13_HUMAN	0.0285688	1.19898	Buttock	Forearm		213216	238554	296629	272720	252649	185140	225483	185599	257129	230712	176950	230290	124395	199784
CDW3/SMU1 OS=Homo sapiens GN=SMU1 PE=2 SV=1	A0MNN4_HUMAN	0.0287344	19.9804	Buttock	Forearm		23397.9	12270.1	2036.72	12308.8	3037.29	30263.6	28645.6	0	0	1489.62	953.482	1491.24	270.301	1398.85
Sulfatase modifying factor 2 isoform 3 OS=Homo sapiens GN=SUMF2 PE=2 SV=1	A0A0S2Z548_HUMAN;A0A024RDK8_HUMAN;B4DN71_HUMAN	0.028854	1.21498	Buttock	Forearm		68142.5	54057.2	83095.6	49568.6	44897.2	56697.3	29575.2	50073.2	32576.6	66298.6	53036.8	41515.9	49845.6	24382.3
Myosin-14 (Fragment) OS=Homo sapiens GN=MYH14 PE=1 SV=8	M0QY43_HUMAN;Q14780_HUMAN	0.0290527	1.34272	Buttock	Forearm		396017	550666	556706	431485	467186	511142	574952	317423	453379	467019	459474	366902	260726	272910
Adenylate kinase 4, mitochondrial OS=Homo sapiens GN=AK4 PE=1 SV=1	D3DQ64_HUMAN	0.029075	2.52232	Buttock	Forearm		22566.3	22225.4	31108.2	64458.4	18910.5	34634.7	50382.9	7091.67	9027.77	24391.2	32118.9	11219.7	11452.5	1548.21
Atlastin-3 OS=Homo sapiens GN=ATL3 PE=1 SV=1	ATLA3_HUMAN;F5GWF8_HUMAN	0.0290774	1.68589	Buttock	Forearm		511173	448145	564652	398223	433074	1.08878e+06	719070	542704	226164	381145	234057	356559	253390	475369
cDNA FLJ61383, highly similar to Serine/threonine-protein kinase 24 (EC 2.7.11.1) OS=Homo sapiens PE=2 SV=1	B4DT57_HUMAN;STK24_HUMAN	0.02911	2.60388	Buttock	Forearm		81956.8	98840.1	91407.6	84729.7	37803.6	272015	333886	48892.3	24126.6	63850.9	66613.5	46368.2	52516.6	81919.6
60S ribosomal protein L7a OS=Homo sapiens GN=RPL7A PE=1 SV=2	RL7A_HUMAN;Q5T8U3_HUMAN;Q5T8U2_HUMAN	0.0291967	1.31859	Buttock	Forearm		3.38269e+06	2.51433e+06	2.81156e+06	2.55689e+06	2.19774e+06	3.70729e+06	3.11059e+06	1.80984e+06	1.77441e+06	1.89515e+06	2.59793e+06	2.18664e+06	2.2205e+06	2.89645e+06
Keratin, type II cuticular Hb5 OS=Homo sapiens GN=KRT85 PE=1 SV=1	KRT85_HUMAN;F5GYI5_HUMAN;B7Z7N3_HUMAN	0.0292379	2.16289	Forearm	Buttock		1.05484e+06	248750	242887	149089	4.72171e+06	3.94549e+06	372859	5.323e+06	1.64716e+06	219038	206931	8.0324e+06	5.19444e+06	2.59702e+06
Malate dehydrogenase OS=Homo sapiens GN=MDH2 PE=2 SV=1	A0A024R4K3_HUMAN;Q0QF37_HUMAN;G3XAL0_HUMAN;B3KTM1_HUMAN	0.0293845	1.55844	Buttock	Forearm		4.09401e+06	4.41477e+06	5.16593e+06	6.31581e+06	2.43334e+06	7.19646e+06	8.94817e+06	3.30805e+06	2.11913e+06	4.64733e+06	5.90823e+06	2.2545e+06	3.06215e+06	3.44876e+06
EH domain-containing protein 1 OS=Homo sapiens GN=EHD1 PE=1 SV=2	EHD1_HUMAN	0.0294038	1.40137	Forearm	Buttock		194786	184620	217631	216125	260943	224280	233666	431400	207488	372911	256810	273620	235693	369050
cDNA, FLJ93654, highly similar to Homo sapiens serpin peptidase inhibitor, clade B (ovalbumin), member 2 (SERPINB2), mRNA OS=Homo sapiens PE=2 SV=1	B2R7Y0_HUMAN	0.0296718	1.29162	Forearm	Buttock		41391.6	40776.6	74121.4	62696.3	59388.7	36917	18710.2	82363.6	47465.6	79518.7	92056.1	66983.4	37894.1	25123.1
Inositol 1,4,5-trisphosphate receptor type 3 variant (Fragment) OS=Homo sapiens PE=2 SV=1	Q59ES2_HUMAN;A6H8K3_HUMAN	0.0298133	1.42194	Buttock	Forearm		268633	298377	296383	385228	326421	796263	754443	158164	120826	273657	99082.8	203790	480284	862433
cDNA FLJ56829, highly similar to Neurogenic differentiation factor 6 OS=Homo sapiens PE=2 SV=1	B4DS85_HUMAN	0.0298237	1.93631	Buttock	Forearm		36027	15077.1	67530.6	36156.9	39972.3	18641.9	11936.7	27439.9	14430.7	22556.7	8532.7	22723.7	7890.21	12803.3
Keratin, type II cytoskeletal 5 OS=Homo sapiens GN=KRT5 PE=1 SV=3	K2C5_HUMAN;F8VV57_HUMAN;F8W1U3_HUMAN;F8VU69_HUMAN;F8VP67_HUMAN	0.0300323	1.28778	Buttock	Forearm		7.08237e+07	6.79299e+07	7.88397e+07	6.68098e+07	7.67822e+07	7.33002e+07	6.86744e+07	5.44929e+07	5.93205e+07	6.6584e+07	6.95156e+07	6.25721e+07	4.63416e+07	3.18918e+07
cDNA FLJ54820, highly similar to Ly6/PLAUR domain-containing protein 5 OS=Homo sapiens PE=2 SV=1	B4DWV3_HUMAN	0.0301443	2.13647	Buttock	Forearm		39357.8	69095.1	108083	130950	58832.9	50981.4	75350	56894.4	4078.7	28050.3	104491	31955	8065.1	15779.1
Keratin, type II cuticular Hb6 OS=Homo sapiens GN=KRT86 PE=1 SV=1	KRT86_HUMAN;A8K872_HUMAN;Q8N120_HUMAN;U3KPR1_HUMAN;Q9NSB0_HUMAN;Q9NSB5_HUMAN	0.030481	3.68175	Forearm	Buttock		373162	12422.3	9833.95	2430.64	1.61326e+06	842069	22214.8	2.65273e+06	472744	4603.78	20630.1	3.65441e+06	2.04741e+06	1.73395e+06
Apolipoprotein A-IV OS=Homo sapiens GN=APOA4 PE=1 SV=3	APOA4_HUMAN	0.0305749	1.49883	Buttock	Forearm		137064	217091	120342	126926	70402.9	124497	128351	76871.7	94142.8	145216	82896.1	71440.9	63174.9	83187.7
Serine/arginine-rich splicing factor 5 OS=Homo sapiens GN=SRSF5 PE=1 SV=1	SRSF5_HUMAN	0.0307376	1.59958	Buttock	Forearm		42568	21994.7	26539.9	34371.1	20914.7	63540.4	63042.6	19958.8	15595.2	20959.8	31471.1	24647.7	29894.2	28125
cDNA FLJ90530 fis, clone NT2RP4002187, highly similar to Homo sapiens hydroxysteroid (17-beta) dehydrogenase 12 (HSD17B12), mRNA OS=Homo sapiens PE=2 SV=1	B3KQJ0_HUMAN;A0A1B0GV93_HUMAN;A0A1B0GVY6_HUMAN;D3DR22_HUMAN;E9PI21_HUMAN	0.0307821	1.64686	Buttock	Forearm		338318	192135	182919	144954	151417	372811	469821	229578	151724	130350	141150	148096	145454	178443
Cystatin-B OS=Homo sapiens GN=CSTB PE=1 SV=2	CYTB_HUMAN;A0A1W2PS52_HUMAN	0.0308476	1.42604	Buttock	Forearm		283398	155020	264231	329784	111038	327857	297704	227766	125590	185335	199141	137431	158089	207171
AP-1 complex subunit beta-1 OS=Homo sapiens GN=AP1B1 PE=1 SV=2	AP1B1_HUMAN;B4DG47_HUMAN	0.0308874	1.74009	Buttock	Forearm		133898	104278	135757	105868	51961.9	160154	105774	58932.7	61939.4	92489.9	78173.5	75817.1	53962.7	37103.6
Poly(rC)-binding protein 2 OS=Homo sapiens GN=PCBP2 PE=1 SV=1	PCBP2_HUMAN;B4DRD7_HUMAN;F8W1G6_HUMAN;PCBP3_HUMAN	0.0308979	1.555	Buttock	Forearm		154151	104778	135181	146689	68483.5	250114	252304	93436.6	46678.1	87132.6	96279.3	103859	146462	141073
Protein SOGA3 (Fragment) OS=Homo sapiens GN=SOGA3 PE=1 SV=1	H3BRB8_HUMAN	0.0310803	1.14717	Forearm	Buttock		3.21348e+06	3.97629e+06	3.42762e+06	3.16483e+06	3.72004e+06	2.97418e+06	2.21058e+06	4.17198e+06	4.15987e+06	4.06903e+06	4.05036e+06	4.18319e+06	2.69433e+06	2.69702e+06
ATP synthase F(0) complex subunit B1, mitochondrial OS=Homo sapiens GN=ATP5F1 PE=1 SV=2	AT5F1_HUMAN	0.0311019	1.41711	Buttock	Forearm		469550	691959	369143	468381	285283	1.08342e+06	893376	376610	440632	343352	325086	305310	498532	717393
Keratin, type I cuticular Ha1 OS=Homo sapiens GN=KRT31 PE=1 SV=3	K1H1_HUMAN	0.0312447	2.68141	Forearm	Buttock		451254	174494	259023	130302	1.64515e+06	1.29088e+06	244796	2.42865e+06	569361	216426	139756	4.08847e+06	1.93129e+06	1.87696e+06
Keratin, type II cuticular Hb3 OS=Homo sapiens GN=KRT83 PE=1 SV=2	KRT83_HUMAN;A0JNT2_HUMAN	0.0313448	3.92177	Forearm	Buttock		159853	6590.47	12967.5	1248.74	563613	240945	24991.6	1.01294e+06	271937	5021.55	11906.6	995227	810455	854330
Alstrom syndrome protein 1 OS=Homo sapiens GN=ALMS1 PE=1 SV=1	A0A087WTU9_HUMAN	0.0314268	1.30207	Forearm	Buttock		602420	805667	574115	528235	603862	870370	443571	757100	800970	659479	672448	895441	995035	985392
cDNA FLJ59673, highly similar to Homo sapiens growth and transformation-dependent protein (E2IG5), mRNA OS=Homo sapiens PE=2 SV=1	B4DF97_HUMAN	0.0314618	1.27837	Buttock	Forearm		153741	149312	154943	166981	113329	149140	210533	109423	111173	132770	160483	113646	70678.8	160716
40S ribosomal protein S17 OS=Homo sapiens GN=RPS17 PE=1 SV=2	RS17_HUMAN;A0A075B716_HUMAN;H0YN73_HUMAN;H3BNC9_HUMAN	0.032024	1.80634	Buttock	Forearm		1.22475e+06	664384	1.12692e+06	1.17565e+06	688176	1.53473e+06	1.97401e+06	681282	556434	751089	846595	791054	470243	547303
TNPO2 variant protein (Fragment) OS=Homo sapiens GN=TNPO2 variant protein PE=2 SV=1	Q4LE60_HUMAN	0.0324008	1.97422	Buttock	Forearm		23409.2	24544.1	35690.2	33298.7	14037.9	22910.2	45403.7	15099	3327.39	21049.6	18099.8	19206.2	10604.4	13562
CSC1-like protein 2 (Fragment) OS=Homo sapiens GN=TMEM63B PE=1 SV=1	H0YCP6_HUMAN	0.0324039	1.24957	Buttock	Forearm		3.11521e+06	3.78385e+06	3.35976e+06	3.58808e+06	3.45023e+06	4.7232e+06	4.52775e+06	2.4086e+06	3.16597e+06	3.33231e+06	3.28633e+06	3.34285e+06	2.62386e+06	3.0858e+06
Peroxiredoxin-5, mitochondrial OS=Homo sapiens GN=PRDX5 PE=1 SV=4	PRDX5_HUMAN	0.0325806	2.25064	Buttock	Forearm		186765	218410	306664	548163	54218	466299	544690	88945.8	84299.6	172703	428612	79266.4	85631.9	93673.2
Ribosomal protein L19 OS=Homo sapiens GN=RPL19 PE=1 SV=1	J3KTE4_HUMAN;J3QL15_HUMAN	0.0326472	1.67995	Buttock	Forearm		326552	164057	244221	228924	129744	490972	316563	128915	107811	104688	184547	176911	198756	229971
Vacuolar protein sorting-associated protein 35 OS=Homo sapiens GN=VPS35 PE=1 SV=2	VPS35_HUMAN;Q5HYM2_HUMAN;A0A1W2PP10_HUMAN	0.0327205	1.61437	Buttock	Forearm		439263	267986	456245	467626	378437	623001	730545	306359	322974	305041	283155	339897	277985	247814
SARS protein OS=Homo sapiens GN=SARS PE=2 SV=1	Q0VGA5_HUMAN	0.0328307	2.34253	Buttock	Forearm		75329.4	30378.1	117642	115253	21540.5	190083	127926	58526.9	17715.7	34000.3	48062.5	34305.4	72332	24552.1
Glyoxylate reductase/hydroxypyruvate reductase OS=Homo sapiens GN=GRHPR PE=1 SV=1	GRHPR_HUMAN	0.0328682	2.82715	Buttock	Forearm		108551	58948.6	125526	208705	42398.5	228094	311365	37049.5	20670.3	84525.2	48233.3	92801.5	57013	42986.1
Prothrombin OS=Homo sapiens GN=F2 PE=1 SV=2	THRB_HUMAN	0.0329423	2.70263	Buttock	Forearm		17573.2	40497.1	14185.5	27731.6	6246.52	33225.4	39590.5	3091.73	11450.3	10284.7	11617.7	13082.1	5567.08	11156.7
B-cell receptor-associated protein 31 variant (Fragment) OS=Homo sapiens PE=2 SV=1	Q53HT6_HUMAN;C9J0M4_HUMAN	0.0330406	1.09983	Forearm	Buttock		3.49037e+06	2.92891e+06	3.45926e+06	2.793e+06	3.7109e+06	2.22255e+06	2.57822e+06	3.58713e+06	3.20403e+06	3.78239e+06	3.52308e+06	3.49404e+06	2.63748e+06	3.06973e+06
Loricrin OS=Homo sapiens GN=LOR PE=1 SV=2	LORI_HUMAN;O60354_HUMAN	0.0335574	1.31497	Forearm	Buttock		888018	1.88012e+06	1.38482e+06	628784	967970	1.27702e+06	546556	1.39605e+06	1.85291e+06	1.60308e+06	1.33685e+06	1.53695e+06	1.17542e+06	1.05739e+06
Gamma-butyrobetaine dioxygenase OS=Homo sapiens GN=BBOX1 PE=1 SV=1	BODG_HUMAN	0.0337229	2.6832	Buttock	Forearm		50862.2	34491.6	69494.2	83146.1	16304	92211.4	69339	31669.9	11934.1	29612.7	6634.97	27694.5	17994.4	29441.6
Katanin p60 ATPase-containing subunit A-like 2 OS=Homo sapiens GN=KATNAL2 PE=1 SV=3	KATL2_HUMAN	0.0337965	2.65973	Forearm	Buttock		54158.7	137116	173233	105428	54150	160516	106162	126197	196789	236587	805584	395518	227780	114765
Leucine rich repeat (In FLII) interacting protein 2, isoform CRA_b OS=Homo sapiens GN=LRRFIP2 PE=4 SV=1	A0A024R2K4_HUMAN;A0A1S5UZ17_HUMAN	0.0338135	5.466	Buttock	Forearm		22889.1	17370.6	29469.7	33564.5	8531.66	244969	195416	8212.58	5980.92	23195.8	9199.6	12590.2	10423.8	31423.5
ATP synthase peripheral stalk subunit OSCP (Fragment) OS=Homo sapiens GN=ATP5PO PE=1 SV=1	H7C068_HUMAN	0.0339074	1.41654	Buttock	Forearm		572002	557678	570373	537680	564102	359663	521698	363241	552374	461698	436891	443361	194059	148520
Ryanodine receptor 3 OS=Homo sapiens GN=RYR3 PE=1 SV=3	RYR3_HUMAN;A0A0U1RR54_HUMAN	0.0340184	1.40021	Forearm	Buttock		345259	479388	203863	267075	180750	256605	142814	370215	409014	323243	357805	448385	376622	341162
Proteasome subunit alpha type OS=Homo sapiens PE=2 SV=1	A0A109NGN6_HUMAN	0.0340892	1.47088	Buttock	Forearm		1.07553e+06	662952	729320	898131	660412	790774	1.1258e+06	774800	676941	501897	871213	485784	356028	373724
Uncharacterized protein KIAA0355 OS=Homo sapiens GN=KIAA0355 PE=1 SV=2	K0355_HUMAN	0.0342057	1.47225	Buttock	Forearm		65156	38594.8	57760.7	47912.9	46419.9	75286.3	67129.8	25402.3	21850.3	34793.9	63008.5	43736.9	38458.4	43261
F-box only protein 50 OS=Homo sapiens GN=NCCRP1 PE=1 SV=1	FBX50_HUMAN	0.0344437	2.4641	Buttock	Forearm		5.84638e+07	8.59515e+07	1.94122e+07	3.10453e+07	1.80413e+07	1.73448e+08	2.16112e+08	3.62551e+07	4.54715e+07	1.38019e+07	3.30662e+07	1.66206e+07	5.40937e+07	4.51918e+07
Chromosome 1 open reading frame 24, isoform CRA_a OS=Homo sapiens GN=C1orf24 PE=4 SV=1	A0A024R978_HUMAN	0.034522	1.60686	Buttock	Forearm		30539.7	25219.3	31946.6	46503.4	26610.9	77051.9	93374	16490.2	10134.1	33970.1	32368.7	31723.3	29302.8	52155.7
26S proteasome regulatory subunit 6B OS=Homo sapiens GN=PSMC4 PE=1 SV=2	PRS6B_HUMAN	0.0349218	2.34815	Buttock	Forearm		202124	155461	232067	278173	154246	427477	768159	117591	84807.2	172174	168012	168770	139825	93269.1
14-3-3 protein beta/alpha OS=Homo sapiens GN=YWHAB PE=1 SV=3	1433B_HUMAN;A0A0J9YWE8_HUMAN	0.0349253	2.02161	Buttock	Forearm		134988	72455.5	170896	182460	33817.9	305291	176864	95985.2	44621.4	60972	104978	55583.7	105014	65477.3
Ras-related protein Rab-10 OS=Homo sapiens GN=RAB10 PE=1 SV=1	RAB10_HUMAN;Q53T70_HUMAN	0.0349275	1.20114	Buttock	Forearm		281436	287257	272386	268496	211082	261312	405635	219763	220688	220135	181199	241181	254195	317601
Coatomer subunit alpha OS=Homo sapiens GN=COPA PE=1 SV=2	COPA_HUMAN	0.0349393	1.6187	Buttock	Forearm		37184.1	30881.7	41052.1	44297.1	13158.1	63759.5	54660.8	21331.2	18795.1	19414.2	40182.4	18681.1	27571.2	30087.5
Tumor protein D52 OS=Homo sapiens GN=TPD52 PE=1 SV=2	TPD52_HUMAN;A5Y5A3_HUMAN;E5RK35_HUMAN;E5RFR7_HUMAN	0.034944	4.8281	Buttock	Forearm		133417	94751.7	339104	614700	8179.15	981813	1.09975e+06	44438.2	76571.1	94324.2	40552.8	16428.3	189261	216067
Poly [ADP-ribose] polymerase OS=Homo sapiens GN=PARP1 PE=4 SV=1	A0A024R3T8_HUMAN;Q96P95_HUMAN	0.034988	1.16035	Buttock	Forearm		2.43299e+06	2.52475e+06	2.65824e+06	2.74085e+06	2.31782e+06	4.30938e+06	3.79133e+06	1.86203e+06	2.38904e+06	2.21402e+06	2.21904e+06	2.64903e+06	3.39499e+06	3.17624e+06
cDNA FLJ56289, highly similar to Homo sapiens sperm specific antigen 2 (SSFA2), mRNA OS=Homo sapiens PE=2 SV=1	B4E2E5_HUMAN	0.035179	1.53922	Buttock	Forearm		25168.9	29709.5	22827.7	30184.4	22590.3	35565.3	50127.1	17236.3	17486.7	33164.5	20320.9	14254	11870	26110.7
Transitional endoplasmic reticulum ATPase OS=Homo sapiens GN=VCP PE=1 SV=4	TERA_HUMAN;Q96IF9_HUMAN;Q0IIN5_HUMAN;Q9NTC4_HUMAN;Q9HAP0_HUMAN;Q9HAP1_HUMAN;C9IZA5_HUMAN	0.0352953	1.83252	Buttock	Forearm		4.90618e+06	3.11489e+06	4.22967e+06	4.84642e+06	2.29828e+06	7.46028e+06	1.01193e+07	3.47336e+06	2.12176e+06	3.20211e+06	3.22906e+06	2.61197e+06	3.14984e+06	2.38901e+06
Histone H1.0 OS=Homo sapiens GN=H1F0 PE=1 SV=3	H10_HUMAN	0.0353594	1.38801	Buttock	Forearm		2.71119e+06	1.0813e+06	1.26188e+06	1.38085e+06	811742	1.96285e+06	2.03844e+06	2.14768e+06	731667	1.13304e+06	1.07707e+06	854488	763473	1.39647e+06
N-acylaminoacyl-peptide hydrolase, isoform CRA_b OS=Homo sapiens GN=APEH PE=4 SV=1	A0A024R2U9_HUMAN	0.0355834	1.24408	Buttock	Forearm		52215.1	38440.1	42805.3	38820.9	45406.2	49434.6	27108.8	50561.7	27905.5	27887.7	37526.3	30632.8	32668.1	29322.9
Eukaryotic translation initiation factor 2 subunit 1 OS=Homo sapiens GN=EIF2S1 PE=1 SV=3	IF2A_HUMAN;G3V4T5_HUMAN;B4DM12_HUMAN	0.0356491	1.09976	Buttock	Forearm		1.42607e+06	1.43492e+06	1.44099e+06	1.43287e+06	1.67511e+06	1.53678e+06	1.24539e+06	1.12157e+06	1.36286e+06	1.32328e+06	1.52436e+06	1.53223e+06	1.38786e+06	1.01545e+06
Thymopoietin, isoform CRA_c OS=Homo sapiens GN=TMPO PE=4 SV=1	A0A024RBE7_HUMAN;A0A024RBH7_HUMAN;H0YJH7_HUMAN;LAP2A_HUMAN;Q9P1N8_HUMAN	0.0356651	1.40628	Buttock	Forearm		813066	625163	622352	621819	476434	618667	1.13956e+06	515559	353572	572135	641092	498332	277939	637866
Dihydropyrimidinase-related protein 2 OS=Homo sapiens GN=DPYSL2 PE=1 SV=1	A0A1C7CYX9_HUMAN;Q53ET2_HUMAN;Q8NAN9_HUMAN;Q86U75_HUMAN;A9CQZ2_HUMAN;A9CQZ4_HUMAN	0.035805	1.73146	Buttock	Forearm		322785	323797	247061	402294	185453	439193	844766	183823	187535	212452	294117	237627	220766	260802
Prostatic acid phosphatase OS=Homo sapiens GN=ACPP PE=1 SV=3	PPAP_HUMAN;A0PJ86_HUMAN	0.0358248	1.25356	Buttock	Forearm		556059	391229	415333	354744	311170	471738	495019	542831	368102	420212	275713	204051	239501	339028
Protein POF1B OS=Homo sapiens GN=POF1B PE=1 SV=3	POF1B_HUMAN	0.0358296	1.24787	Buttock	Forearm		2.73403e+07	2.72082e+07	2.76557e+07	2.78924e+07	2.48893e+07	3.37362e+07	4.81211e+07	2.53834e+07	2.58337e+07	2.53345e+07	2.40314e+07	2.31125e+07	2.09673e+07	2.91081e+07
Desmocollin-1 OS=Homo sapiens GN=DSC1 PE=1 SV=2	DSC1_HUMAN	0.0360375	2.78629	Buttock	Forearm		38898.5	65748.1	96121.9	99859.5	31352.7	63503.7	180877	609.233	28193.2	61066.6	46369.6	29370.4	12923.4	28324
Elongation factor 1-delta OS=Homo sapiens GN=EEF1D PE=1 SV=1	A0A087X1X7_HUMAN;E9PIZ1_HUMAN;E9PL71_HUMAN;E9PN91_HUMAN;E9PK06_HUMAN;E9PQZ1_HUMAN;A4D1M6_HUMAN;E9PKK3_HUMAN	0.0361806	1.52514	Buttock	Forearm		434774	350739	481775	467155	357786	722793	892330	257829	268472	350979	422754	411289	402860	316645
Ring finger protein 126, isoform CRA_b OS=Homo sapiens GN=RNF126 PE=4 SV=1	A0A024R206_HUMAN	0.0364774	3.75289	Buttock	Forearm		33625.4	24418	25660.5	60604.5	14898.9	45069.9	103386	19718	15344.9	4967.44	11417.3	17047.7	11575.4	1909.61
Keratin, type I cytoskeletal 16 OS=Homo sapiens GN=KRT16 PE=1 SV=4	K1C16_HUMAN;Q16195_HUMAN;B4DWU0_HUMAN;K7ENW6_HUMAN;B4E2J5_HUMAN	0.0366336	1.81934	Forearm	Buttock		5.87496e+06	2.22086e+06	3.05648e+06	2.93318e+06	3.07776e+06	3.54413e+06	6.87652e+06	1.50269e+07	4.66384e+06	4.77533e+06	4.94224e+06	6.08824e+06	1.0805e+07	3.88281e+06
Nicotinamide nucleotide transhydrogenase, isoform CRA_a OS=Homo sapiens GN=NNT PE=4 SV=1	A0A024R0C3_HUMAN	0.0366813	1.37206	Buttock	Forearm		119106	97035.5	138552	173779	112775	117727	293499	112914	68365.4	99053.7	196155	81932.2	83014.8	125642
Histone H3.1 OS=Homo sapiens GN=HIST1H3A PE=1 SV=2	H31_HUMAN	0.0367154	1.79393	Buttock	Forearm		2.24578e+06	1.78012e+06	1.43419e+06	1.42849e+06	1.01194e+06	528205	410683	978868	1.00994e+06	702947	1.07438e+06	772504	355636	33107.9
Proteasome subunit beta type OS=Homo sapiens PE=2 SV=1	B2RAQ9_HUMAN	0.0367986	1.74075	Buttock	Forearm		61465.4	50714	36374	47032.5	40810.1	48220.8	33497.5	14604.9	29191.2	38040.6	15492.4	32104.4	16937.4	36374.1
D-3-phosphoglycerate dehydrogenase OS=Homo sapiens GN=PHGDH PE=1 SV=1	A0A286YF22_HUMAN;A0A286YFA2_HUMAN;V9HW79_HUMAN;B3KSC3_HUMAN;A0A286YER3_HUMAN;A0A286YF34_HUMAN;Q9UMY2_HUMAN;A0A286YFF3_HUMAN;Q8N5M8_HUMAN;Q96RV6_HUMAN	0.0370031	1.96597	Buttock	Forearm		157353	126995	284276	183691	127100	531310	474369	71038.2	141284	130940	74188.9	176513	238364	126533
FXYD domain-containing ion transport regulator OS=Homo sapiens GN=FXYD3 PE=2 SV=1	A0A1S5UZ23_HUMAN	0.0371216	1.73353	Buttock	Forearm		87965.3	55692.6	70427.4	51319.3	42720	23596.3	109351	40930.9	37140.7	24954.4	44200.3	38170.7	27738.2	41300.2
Proteasome subunit beta OS=Homo sapiens PE=2 SV=1	A0A140VK46_HUMAN;B4DFL3_HUMAN	0.0371639	1.25724	Buttock	Forearm		643247	537068	607236	506053	399771	682890	617052	536014	526805	482620	523858	334803	445449	326717
Proteasome subunit alpha type OS=Homo sapiens GN=PSMA2 PE=1 SV=1	A0A024RA52_HUMAN;H3BT36_HUMAN	0.0371711	1.37145	Buttock	Forearm		453680	286108	235583	313995	245122	384918	352837	297723	230530	189904	365789	176204	263550	133123
ATP synthase subunit d, mitochondrial OS=Homo sapiens GN=ATP5H PE=1 SV=3	ATP5H_HUMAN;A0PJH2_HUMAN	0.0373091	1.28797	Buttock	Forearm		1.79955e+06	1.55551e+06	1.72266e+06	1.8758e+06	1.76429e+06	2.02769e+06	3.13153e+06	1.42147e+06	1.17461e+06	1.49279e+06	2.19532e+06	1.52255e+06	1.17162e+06	1.79603e+06
Microtubule-actin cross-linking factor 1, isoforms 1/2/3/5 OS=Homo sapiens GN=MACF1 PE=1 SV=1	H3BPE1_HUMAN;MACF1_HUMAN;H0Y314_HUMAN	0.0373406	1.25807	Buttock	Forearm		3.53866e+06	3.48134e+06	3.02096e+06	2.46403e+06	3.30259e+06	3.11951e+06	2.28431e+06	2.68297e+06	3.18929e+06	2.65057e+06	2.76559e+06	1.93309e+06	1.81373e+06	1.82499e+06
cDNA, FLJ93740, highly similar to Homo sapiens zinc finger protein 161 homolog (mouse) (ZFP161), mRNA OS=Homo sapiens PE=2 SV=1	B2R850_HUMAN	0.0374433	2.06548	Forearm	Buttock		12356.2	18041.4	10212.3	8227.47	16409.5	11990.4	1678.88	20199.4	22549	19384.3	19296.3	20096.3	34583.2	26891.4
Protein FAM98B OS=Homo sapiens GN=FAM98B PE=1 SV=1	FA98B_HUMAN	0.037733	3.3772	Buttock	Forearm		16867.3	4102.67	16555	12324.4	2978.13	50450.4	47385.3	1352.82	1115.74	14242.3	6527.81	3536.03	1853.92	15983.3
GCT-A5 light chain variable region (Fragment) OS=Homo sapiens PE=2 SV=1	A0A0X9UWL5_HUMAN	0.0378059	2.01672	Buttock	Forearm		70763.6	250864	165486	204892	91974	60395.5	180789	60756	73701.5	134197	51572.7	130229	23052.5	34823.2
Keratin, type I cytoskeletal 10 OS=Homo sapiens GN=KRT10 PE=1 SV=6	K1C10_HUMAN	0.0378447	1.28474	Buttock	Forearm		5.3662e+09	5.23435e+09	4.91846e+09	5.5356e+09	4.69814e+09	5.34898e+09	6.7322e+09	3.76682e+09	4.33062e+09	4.5741e+09	5.65762e+09	4.40783e+09	3.38235e+09	3.32942e+09
Cytochrome c oxidase subunit 7C, mitochondrial OS=Homo sapiens GN=COX7C PE=1 SV=1	D6R9Z7_HUMAN	0.0378897	1.3961	Buttock	Forearm		192737	180603	145613	170083	140914	147157	335936	127113	115542	95872.6	58782.7	132149	165725	245323
Calreticulin (Fragment) OS=Homo sapiens GN=CALR PE=1 SV=1	K7EL50_HUMAN	0.0379047	2.47467	Forearm	Buttock		26864.8	73489.2	70623.3	76463.3	41805.1	66783.8	40162.9	88330.6	101224	115879	349188	182715	118671	24438.6
Zinc finger protein 765 (Fragment) OS=Homo sapiens GN=ZNF765 PE=4 SV=1	D6RF03_HUMAN	0.0379749	1.34521	Buttock	Forearm		70696	57140.4	71510.3	50244	60942.8	34147.2	37988.1	28500.1	52952	55038.9	48730	44719.3	19594.4	34933.2
LanC lantibiotic synthetase component C-like 1 (Bacterial), isoform CRA_b OS=Homo sapiens GN=LANCL1 PE=4 SV=1	A0A024R3Z5_HUMAN	0.0382963	1.35152	Buttock	Forearm		106972	109179	134534	94573.9	72996.3	143221	115867	51954.5	62647.9	86599.6	77497.1	88604.8	100758	107102
Leucine-rich repeat-containing protein 4 OS=Homo sapiens GN=LRRC4 PE=1 SV=2	LRRC4_HUMAN	0.0383908	1.43923	Buttock	Forearm		966980	1.26983e+06	1.16379e+06	1.12992e+06	870738	1.74805e+06	1.26108e+06	720488	604422	1.01264e+06	699772	899364	676067	1.23093e+06
Protein disulfide-isomerase A3 (Fragment) OS=Homo sapiens GN=PDIA3 PE=1 SV=1	H7BZJ3_HUMAN	0.0386982	1.33399	Buttock	Forearm		890612	925553	965427	1.05574e+06	470716	1.44141e+06	1.25553e+06	791724	556614	866865	885994	453648	648442	1.04786e+06
cDNA FLJ55534, highly similar to 4-trimethylaminobutyraldehyde dehydrogenase (EC 1.2.1.47) OS=Homo sapiens PE=2 SV=1	B4DE91_HUMAN	0.0387865	1.77342	Buttock	Forearm		306715	254133	350611	496162	150040	650176	561024	198913	70383.6	296795	338724	208763	251103	196627
Phospholipase B-like 1 OS=Homo sapiens GN=PLBD1 PE=1 SV=2	PLBL1_HUMAN	0.0388485	1.81154	Buttock	Forearm		66357.7	90845.4	74055.6	182263	110648	125999	168486	40631.3	66067.4	85302.2	88460.5	88142	54332.1	28974.9
Structural maintenance of chromosomes protein 1A (Fragment) OS=Homo sapiens GN=SMC1A PE=1 SV=1	V9GY57_HUMAN	0.0388506	1.22561	Buttock	Forearm		3.95208e+06	4.26138e+06	4.16928e+06	3.61381e+06	4.12264e+06	4.87298e+06	3.46397e+06	3.11718e+06	3.57066e+06	3.60294e+06	2.79359e+06	3.16961e+06	2.86446e+06	4.09954e+06
Sperm-associated antigen 6 OS=Homo sapiens GN=SPAG6 PE=1 SV=1	A0A0A0MRT8_HUMAN	0.0389847	1.12501	Buttock	Forearm		1.83017e+06	2.09856e+06	2.39601e+06	2.04465e+06	2.17569e+06	1.93853e+06	1.20684e+06	1.80114e+06	1.83023e+06	2.1468e+06	1.57088e+06	2.26053e+06	1.72751e+06	832152
Patched domain-containing protein 3 OS=Homo sapiens GN=PTCHD3 PE=1 SV=3	PTHD3_HUMAN	0.0391221	1.53779	Forearm	Buttock		731975	1.20009e+06	1.06238e+06	1.10616e+06	928791	1.04976e+06	967106	1.23938e+06	1.50828e+06	1.41505e+06	2.69987e+06	1.92789e+06	1.2851e+06	760084
Protein S100-A4 OS=Homo sapiens GN=S100A4 PE=1 SV=1	S10A4_HUMAN	0.0394698	1.60497	Buttock	Forearm		169803	119345	131902	239426	131675	220186	357685	109802	57334	94425	242446	143668	114266	91667.7
Paired box protein Pax-7 OS=Homo sapiens GN=PAX7 PE=1 SV=4	PAX7_HUMAN	0.0398314	1.93872	Forearm	Buttock		2.07854e+06	3.46026e+06	2.54259e+06	1.24781e+06	2.70108e+06	2.17566e+06	798510	5.47799e+06	3.77934e+06	3.40707e+06	2.45006e+06	2.77886e+06	4.67041e+06	6.52572e+06
Quinone oxidoreductase OS=Homo sapiens GN=CRYZ PE=1 SV=1	QOR_HUMAN	0.0398395	2.53558	Buttock	Forearm		62934.3	35397.2	79923	115252	13453.4	86060.8	81623.3	42152.2	12599.6	30081.1	13676.9	18451.5	7357.74	62874.6
Hydroxysteroid (17-beta) dehydrogenase 4, isoform CRA_b (Fragment) OS=Homo sapiens GN=HSD17B4 PE=2 SV=1	A0A0S2Z4J1_HUMAN;B4DDM5_HUMAN;B4DSD0_HUMAN;E7ER27_HUMAN;B3KSP2_HUMAN;E7EPL9_HUMAN;A0A0S2Z460_HUMAN;A0A0S2Z4Q6_HUMAN	0.0398648	1.22448	Buttock	Forearm		1.48696e+06	958602	1.16491e+06	1.05236e+06	675482	1.43872e+06	1.89897e+06	1.19231e+06	747729	1.18469e+06	958176	712343	914500	1.37568e+06
Kininogen-1 OS=Homo sapiens GN=KNG1 PE=1 SV=2	KNG1_HUMAN	0.0398734	1.49427	Buttock	Forearm		366523	461620	327984	355546	319680	668117	332100	123817	208176	146111	119497	216984	547476	532888
Testis secretory sperm-binding protein Li 233m OS=Homo sapiens PE=2 SV=1	A0A140VKA6_HUMAN;B4E0U6_HUMAN;F10A5_HUMAN;F6VDH7_HUMAN;Q1XBU7_HUMAN;ST134_HUMAN	0.0399745	5.6578	Buttock	Forearm		4781.15	3366.06	7861.62	13396.9	2266.67	118410	67580.3	2765.37	2459.01	1780.08	2371.02	4757.48	10897.1	13441.1
Proto-oncogene c-Rel OS=Homo sapiens GN=REL PE=1 SV=1	REL_HUMAN	0.0401983	1.59038	Buttock	Forearm		130309	167426	113993	90919.7	95999.8	91877.4	51384.3	110118	97806.3	72652.3	33018	56068.1	25226	71608.4
CK20 OS=Homo sapiens PE=2 SV=1	A0A0H4IV28_HUMAN	0.0403994	1.19954	Buttock	Forearm		36648.9	41365.8	20513.8	34220.4	21288.6	37615.7	102861	22858.8	28284.6	14095.4	41808	17436	22310.3	98729.7
Uncharacterized protein DKFZp686I04196 (Fragment) OS=Homo sapiens GN=DKFZp686I04196 PE=2 SV=1	Q6N093_HUMAN;IGHG2_HUMAN;Q6MZU6_HUMAN;Q68CN4_HUMAN;Q6MZX7_HUMAN	0.040458	1.69179	Buttock	Forearm		1.31434e+06	1.03257e+06	573417	1.38775e+06	540186	1.16028e+06	1.70715e+06	999719	509084	526354	593217	733715	622770	575814
Serologically defined breast cancer antigen NY-BR-87 (Fragment) OS=Homo sapiens PE=2 SV=1	Q9H273_HUMAN	0.0408053	1.32418	Buttock	Forearm		1.24057e+06	1.06871e+06	1.25825e+06	883344	1.13416e+06	2.74856e+06	3.47888e+06	791614	820038	930575	1.10879e+06	1.05578e+06	1.91799e+06	2.2958e+06
ATP-dependent 6-phosphofructokinase, platelet type (Fragment) OS=Homo sapiens GN=PFKP PE=1 SV=1	H0Y757_HUMAN	0.0408111	4.97958	Buttock	Forearm		29719.6	42217.2	67554.9	26490.7	7369.31	98668.3	99049.1	10634.5	13357.2	9800.27	32.1161	7154.74	3964.95	29574.3
Unconventional prefoldin RPB5 interactor 1 OS=Homo sapiens GN=URI1 PE=1 SV=3	RMP_HUMAN	0.0411972	7.96769	Buttock	Forearm		148583	416099	825431	748833	142106	1.70181e+06	1.1638e+06	0	9697.16	241678	1033.96	218383	0	175149
Similar to ribosomal protein S3a; 40S ribosomal protein S3a; v-fos transformation effector protein 1 OS=Homo sapiens GN=LOC402287 PE=4 SV=1	A4D1I1_HUMAN	0.0414846	1.35897	Buttock	Forearm		197424	173266	233231	300054	309969	608575	408015	150209	144918	200624	120798	232572	333748	458475
cDNA FLJ51597, highly similar to C4b-binding protein alpha chain OS=Homo sapiens PE=2 SV=1	B4E1D8_HUMAN	0.0416753	7.49023	Forearm	Buttock		41601.9	32160.8	18288.9	20505.9	51550.2	2073.12	8521.2	36923.8	790793	234666	188262	28200.2	8604.04	21108.7
Coatomer subunit beta' OS=Homo sapiens GN=COPB2 PE=1 SV=2	COPB2_HUMAN;B4E2C9_HUMAN;D6R997_HUMAN;D6RBG7_HUMAN	0.0420694	1.35662	Buttock	Forearm		254933	272796	311737	307201	158826	267115	435887	242193	171369	240268	275345	167798	188784	194756
Small nuclear ribonucleoprotein Sm D3 OS=Homo sapiens GN=SNRPD3 PE=1 SV=1	SMD3_HUMAN;H3BT13_HUMAN	0.0420899	1.50993	Buttock	Forearm		739221	597916	689487	739352	415443	1.03698e+06	1.21455e+06	499891	507083	648764	613270	408051	373553	547535
ATP synthase protein 8 (Fragment) OS=Homo sapiens GN=ATP8 PE=3 SV=1	A0A059QM53_HUMAN	0.0422798	1.4671	Forearm	Buttock		118719	102868	91630.6	128726	218417	94994.6	164673	208196	266923	181974	205421	189670	160532	137057
cDNA, FLJ96718, highly similar to Homo sapiens splicing factor, arginine/serine-rich 10 (transformer 2 homolog, Drosophila) (SFRS10), mRNA OS=Homo sapiens PE=2 SV=1	B2RDQ3_HUMAN;H7BXF3_HUMAN	0.0423196	4.16313	Buttock	Forearm		117892	55265.6	103826	126572	17015.4	249183	338314	18826.5	14902.6	33555.6	49972.6	64029.4	21806.6	39048.7
cDNA FLJ31717 fis, clone NT2RI2006640, highly similar to Dynamin-3 (EC 3.6.5.5) OS=Homo sapiens PE=2 SV=1	B3KPF2_HUMAN	0.0424185	1.29999	Buttock	Forearm		3.12892e+07	3.24132e+07	2.32035e+07	2.81341e+07	2.32188e+07	1.82617e+07	1.90522e+07	1.85816e+07	2.28811e+07	2.16778e+07	3.068e+07	2.29535e+07	9.45602e+06	8.82738e+06
YrdC domain-containing protein, mitochondrial OS=Homo sapiens GN=YRDC PE=1 SV=1	YRDC_HUMAN	0.0424198	1.14571	Buttock	Forearm		44967.9	37687.9	41441.1	49463.1	40699.6	54605.3	57341.1	33953	30445.4	40301.7	47702.5	28139.4	42264.4	61913.2
Dermokine OS=Homo sapiens GN=DMKN PE=1 SV=1	C9IYI1_HUMAN;M0R0A5_HUMAN;E7EMS7_HUMAN	0.0424513	1.17142	Forearm	Buttock		30104.4	12332.6	20889.8	293515	18000.1	662342	273564	55180.1	45995.6	23797.1	329408	32371.5	704935	343743
RPL14 protein OS=Homo sapiens GN=RPL14 PE=1 SV=1	Q6IPH7_HUMAN;A0PJ62_HUMAN	0.042678	1.41309	Buttock	Forearm		683326	276968	490571	777542	13664.9	26103	23693.7	228346	134392	267945	955520	18329	9393.38	7963.83
40S ribosomal protein S16 OS=Homo sapiens GN=RPS16 PE=1 SV=2	RS16_HUMAN;M0R210_HUMAN;M0R1M5_HUMAN;M0QX76_HUMAN;B4DP32_HUMAN	0.0429247	1.27061	Buttock	Forearm		671902	506912	607740	559639	593573	503790	426055	401337	474517	418123	346617	436467	489400	479026
Probable ATP-dependent RNA helicase DDX17 OS=Homo sapiens GN=DDX17 PE=1 SV=1	A0A1W2PQ51_HUMAN;B4DZQ7_HUMAN;J3KRZ1_HUMAN;A0A0U1RQJ0_HUMAN	0.042988	1.49206	Buttock	Forearm		431255	439949	419171	470662	316507	773535	935579	346919	271490	396522	289701	391737	309209	532301
Protein disulfide-isomerase A4 OS=Homo sapiens GN=ERP70 PE=2 SV=1	A0A090N8Y2_HUMAN	0.0432417	1.4019	Buttock	Forearm		37149.3	47844.3	60902.8	58288.1	27821.6	53816.7	59134.4	35773.8	25164.4	49974.2	49928.7	30859.2	24046.7	30317.2
Myeloid leukemia factor 2 OS=Homo sapiens GN=MLF2 PE=1 SV=1	MLF2_HUMAN	0.0433522	1.53877	Buttock	Forearm		362049	235953	333341	373688	295079	218930	406643	102062	154519	222192	469194	251687	138061	108689
FRAS1-related extracellular matrix protein 1 OS=Homo sapiens GN=FREM1 PE=1 SV=3	FREM1_HUMAN	0.0434268	1.10235	Forearm	Buttock		2.16374e+06	2.26688e+06	2.31142e+06	2.21887e+06	2.44628e+06	2.54521e+06	1.66011e+06	2.19006e+06	2.70983e+06	2.63131e+06	2.34022e+06	2.68432e+06	2.46152e+06	2.19321e+06
Keratin, type I cuticular Ha5 OS=Homo sapiens GN=KRT35 PE=1 SV=5	KRT35_HUMAN	0.0437248	1.72019	Forearm	Buttock		49816.2	76921.2	57854.6	32547.4	55302.7	63113	31659.8	80915.1	85399.2	50304.2	45851.6	97212.9	125765	146231
FYVE, RhoGEF and PH domain-containing protein 6 OS=Homo sapiens GN=FGD6 PE=1 SV=2	FGD6_HUMAN	0.0441368	1.31841	Buttock	Forearm		7.52049e+06	7.52757e+06	7.12668e+06	6.90615e+06	6.8449e+06	1.23576e+07	1.42868e+07	5.92304e+06	7.53166e+06	6.55282e+06	6.1358e+06	6.32913e+06	7.7598e+06	7.22659e+06
ATP synthase subunit delta, mitochondrial OS=Homo sapiens GN=ATP5D PE=1 SV=2	ATPD_HUMAN	0.0442526	4.78769	Buttock	Forearm		139744	112811	88474.4	199712	109831	236266	420654	0	30814.8	0	133084	33006.8	76189	0
Cystatin-A OS=Homo sapiens GN=CSTA PE=1 SV=1	CYTA_HUMAN;C9J0E4_HUMAN	0.0446003	1.46258	Forearm	Buttock		1.33808e+07	7.35865e+06	5.90386e+06	1.35065e+07	1.74752e+07	1.07029e+07	7.07205e+06	1.48596e+07	8.47686e+06	9.71134e+06	2.86669e+07	1.6005e+07	1.32385e+07	1.93199e+07
Gap junction alpha-1 protein OS=Homo sapiens GN=GJA1 PE=1 SV=2	CXA1_HUMAN	0.0446862	1.47371	Buttock	Forearm		1.46793e+06	2.07328e+06	2.49189e+06	2.2342e+06	1.89745e+06	3.57857e+06	2.82559e+06	1.26499e+06	1.35306e+06	2.05866e+06	1.41112e+06	2.42527e+06	1.6657e+06	1.06419e+06
Elongation factor 2 OS=Homo sapiens GN=EEF2 PE=1 SV=4	EF2_HUMAN;B4DPU3_HUMAN;Q8TA90_HUMAN;Q6PK56_HUMAN;B4DRE8_HUMAN;B4DMC6_HUMAN;Q6W6M8_HUMAN	0.0447478	1.46261	Buttock	Forearm		2.674e+06	2.08256e+06	3.01815e+06	3.39184e+06	1.70423e+06	5.68412e+06	4.4287e+06	2.19057e+06	1.47481e+06	2.09164e+06	2.72171e+06	2.24456e+06	2.94671e+06	2.04413e+06
High density lipoprotein binding protein (Vigilin), isoform CRA_a OS=Homo sapiens GN=HDLBP PE=1 SV=1	A0A024R4E5_HUMAN	0.0451755	1.24078	Forearm	Buttock		427559	638159	499327	483131	509803	559326	306733	439013	615969	548008	674341	673552	696384	601215
Cysteine-rich protein 2 OS=Homo sapiens GN=CRIP2 PE=1 SV=1	CRIP2_HUMAN;H0YHD8_HUMAN	0.0460172	1.87383	Buttock	Forearm		34121.8	26987.6	40542.5	41204.6	14438.9	32385.6	36965.3	12124.5	22951.5	23668.6	11514.8	26777	9028.74	14888.6
Enhancer of rudimentary homolog OS=Homo sapiens GN=ERH PE=3 SV=1	A0A024R6D4_HUMAN	0.0460977	1.61054	Buttock	Forearm		221766	111940	265908	248608	116971	248151	460449	129647	47329.9	227239	221118	156815	78397.7	178727
Immunoglobulin heavy constant gamma 3 OS=Homo sapiens GN=IGHG3 PE=1 SV=2	IGHG3_HUMAN;Q86TT2_HUMAN;O95978_HUMAN	0.0461653	1.95188	Buttock	Forearm		324321	198720	112261	444586	125604	882999	421446	288148	68728.5	109087	159894	170263	360900	128887
Structural maintenance of chromosomes protein 1A OS=Homo sapiens GN=SMC1A PE=1 SV=2	SMC1A_HUMAN;B7Z709_HUMAN;H0Y7K8_HUMAN	0.0461879	1.41541	Forearm	Buttock		346417	359862	398957	288530	348233	264925	221425	638279	561270	427171	577199	338175	235385	376540
Transcription factor AP-2-alpha OS=Homo sapiens GN=TFAP2A PE=1 SV=1	AP2A_HUMAN	0.0464202	1.2542	Buttock	Forearm		208761	181120	172076	168171	146274	229138	185600	102277	155160	142211	108079	132832	186305	202591
Ras-related protein Ral-A OS=Homo sapiens GN=RALA PE=1 SV=1	RALA_HUMAN;H7C3P7_HUMAN	0.0464368	2.90139	Buttock	Forearm		328224	416214	460406	353282	241869	1.95019e+06	2.24963e+06	243358	283493	303312	244129	258624	294259	440737
Keratin-associated protein 3-3 OS=Homo sapiens GN=KRTAP3-3 PE=1 SV=1	KRA33_HUMAN	0.0465055	2.49741	Forearm	Buttock		540697	39921.8	123583	48173.7	2.06231e+06	2.16565e+06	71693.5	3.73582e+06	541192	75167.2	109826	5.69647e+06	1.7648e+06	693709
V-type proton ATPase catalytic subunit A OS=Homo sapiens GN=ATP6V1A PE=1 SV=2	VATA_HUMAN;B7Z2V6_HUMAN;C9JA17_HUMAN	0.0467925	1.34783	Buttock	Forearm		1.28199e+06	873895	1.17953e+06	1.30144e+06	794541	1.24118e+06	1.78269e+06	1.03867e+06	633969	997848	1.27828e+06	849057	670769	804639
60S ribosomal protein L9 (Fragment) OS=Homo sapiens GN=RPL9 PE=1 SV=1	H0Y9V9_HUMAN;Q2NKY6_HUMAN;H0Y9R4_HUMAN	0.0468321	1.37218	Buttock	Forearm		4.88085e+06	4.75757e+06	3.81193e+06	4.41278e+06	4.42944e+06	6.15066e+06	4.32897e+06	3.58238e+06	4.935e+06	3.52179e+06	2.11888e+06	2.69493e+06	2.57197e+06	4.45829e+06
TATA-binding protein-associated factor 2N OS=Homo sapiens GN=TAF15 PE=1 SV=1	A0A075B7D9_HUMAN	0.0469952	1.41645	Forearm	Buttock		147823	72550.6	86686.7	88101.3	80162.7	152281	345434	242702	196576	192880	157748	205685	153925	228747
Scavenger receptor class B, member 2, isoform CRA_a OS=Homo sapiens GN=SCARB2 PE=3 SV=1	A0A024RDG6_HUMAN;A0A1W2PSE4_HUMAN;A0A1W2PRF6_HUMAN	0.0470485	2.11561	Buttock	Forearm		171062	239022	80282	98775.1	78974.1	780873	632413	126756	132336	87308.5	79745.2	76468.9	218747	262470
Coxsackievirus and adenovirus receptor OS=Homo sapiens GN=CXADR PE=1 SV=1	CXAR_HUMAN	0.047457	1.51048	Buttock	Forearm		130850	135428	126975	97012.8	106274	163718	189314	130050	68954.6	107483	96017.6	94533.3	58890.8	72725.3
Ribosomal protein L7, isoform CRA_a OS=Homo sapiens GN=RPL7 PE=4 SV=1	A0A024R814_HUMAN;A8MUD9_HUMAN;C9JZ88_HUMAN	0.0476955	1.44103	Buttock	Forearm		1.03688e+06	489480	665562	515141	622039	1.14344e+06	822714	330768	380437	396804	556584	526355	811538	672157
Keratin, type II cytoskeletal 5 (Fragment) OS=Homo sapiens GN=KRT5 PE=1 SV=1	H0YIN9_HUMAN	0.0477911	1.69745	Buttock	Forearm		146227	225137	232039	286818	195346	465794	180285	48821.7	92511	189647	101217	207750	135806	244392
UDP-glucose:glycoprotein glucosyltransferase 2 OS=Homo sapiens GN=UGGT2 PE=1 SV=4	UGGG2_HUMAN	0.0479733	1.30817	Buttock	Forearm		1.12368e+06	1.14183e+06	782498	749636	916854	769936	1.01143e+06	562630	620594	720386	517561	643978	748481	1.152e+06
Angiomotin-like protein 2 OS=Homo sapiens GN=AMOTL2 PE=1 SV=3	AMOL2_HUMAN	0.0479788	1.188	Buttock	Forearm		916096	757934	941702	868383	760252	580315	1.27516e+06	635831	465769	698835	949319	729634	366962	1.28821e+06
Calcium-binding mitochondrial carrier protein Aralar2 OS=Homo sapiens GN=SLC25A13 PE=1 SV=2	CMC2_HUMAN	0.0483734	1.35012	Forearm	Buttock		99538.7	99557.8	99173.5	82755.2	64730.8	119442	107577	111884	92219.9	116807	176510	134172	148548	128184
S-adenosylmethionine synthase OS=Homo sapiens PE=2 SV=1	A0A140VJP5_HUMAN	0.0487644	1.97456	Buttock	Forearm		51963.2	30142.9	25627.5	50070.9	17320.7	106046	90698.8	15224.9	6663.2	16090.1	65628.8	23699.2	27138.4	33886.1
Steryl-sulfatase OS=Homo sapiens GN=STS PE=1 SV=2	STS_HUMAN	0.0487701	1.26754	Forearm	Buttock		196040	234655	197597	162033	212334	142870	99503.1	216217	230651	263070	315472	195659	200166	156891
Glutathione S-transferase kappa 1 OS=Homo sapiens GN=GSTK1 PE=1 SV=3	GSTK1_HUMAN;E9PFN5_HUMAN;B3KTA6_HUMAN	0.0488165	1.33618	Buttock	Forearm		461777	398238	500677	600948	215041	537328	647560	389064	169823	512442	532471	212853	270135	429008
ATP-dependent RNA helicase A OS=Homo sapiens GN=DHX9 PE=1 SV=4	DHX9_HUMAN;Q58F26_HUMAN;B3KU66_HUMAN	0.048851	1.45239	Buttock	Forearm		565457	590400	363331	375622	372777	595817	838249	189382	313503	292183	438311	348605	314930	651753
cDNA FLJ77715, highly similar to Homo sapiens cisplatin resistance-associated overexpressed protein(LUC7A), mRNA OS=Homo sapiens PE=2 SV=1	A8K3C5_HUMAN	0.0489167	1.85741	Buttock	Forearm		52263.2	28856.7	42999.9	58045.6	21908.8	83560.6	66008.5	20905.5	9965.7	44002.6	15215	36186	23072.8	41048.4
Basigin OS=Homo sapiens GN=BSG PE=1 SV=1	A0A087WUV8_HUMAN	0.0491943	1.17025	Forearm	Buttock		51912.6	38423.1	59300.1	64206.2	52429.1	27052.2	57964.5	44027.8	53385.9	76212.1	74983.9	63667.5	38007.5	60808.7
Isocitrate dehydrogenase [NAD] subunit gamma, mitochondrial OS=Homo sapiens GN=IDH3G PE=1 SV=1	IDH3G_HUMAN	0.0492891	1.97523	Buttock	Forearm		15654.3	13030.6	17697.1	15927.8	9763.64	12494.8	25392.2	4681.95	1668.48	10715.1	1052.35	10134.5	14990.3	12426.9
Golgi apparatus protein 1 OS=Homo sapiens GN=GLG1 PE=1 SV=2	GSLG1_HUMAN	0.0494205	1.57755	Forearm	Buttock		174541	350999	408582	341680	207566	904718	301067	400160	406213	654268	1.00186e+06	752753	630414	396601
V-type proton ATPase 116 kDa subunit a isoform 1 OS=Homo sapiens GN=ATP6V0A1 PE=1 SV=3	VPP1_HUMAN;B7Z2A9_HUMAN;K7EN36_HUMAN	0.049437	1.62637	Buttock	Forearm		185977	195809	232683	192520	116271	466701	455741	166876	103553	197619	126442	145028	151050	244292
Keratin, type I cytoskeletal 14 OS=Homo sapiens GN=KRT14 PE=1 SV=4	K1C14_HUMAN;Q13092_HUMAN;K7ENV3_HUMAN	0.0499358	1.38054	Buttock	Forearm		3.97359e+08	3.33387e+08	3.65769e+08	3.281e+08	3.51036e+08	2.77571e+08	4.11085e+08	2.31066e+08	2.90104e+08	2.59896e+08	3.31943e+08	2.81644e+08	2.51685e+08	1.38698e+08

## Sheet: Epidermis All Proteins
						Normalized abundance
						Buttock							Forearm
Description	Accession	Anova (p)	Highest mean condition	Lowest mean condition	Max fold change	20180601_SherrattM_MO_01	20180601_SherrattM_MO_03	20180601_SherrattM_MO_05	20180601_SherrattM_MO_07	20180601_SherrattM_MO_09	20180601_SherrattM_MO_11	20180601_SherrattM_MO_13	20180601_SherrattM_MO_02	20180601_SherrattM_MO_04	20180601_SherrattM_MO_06	20180601_SherrattM_MO_08	20180601_SherrattM_MO_10	20180601_SherrattM_MO_12	20180601_SherrattM_MO_14
Periostin isoform thy6 OS=Homo sapiens PE=2 SV=1	C0IMJ3_HUMAN;B7Z4V4_HUMAN;B4E3A7_HUMAN;B7Z6G1_HUMAN	3.98058e-06	Buttock	Forearm	4.83349	230427	586244	278696	450615	193247	309698	480798	58478.2	110789	70704.7	55736.7	40868	79158.1	107640
Spectrin alpha chain, non-erythrocytic 1 OS=Homo sapiens GN=SPTAN1 PE=1 SV=1	A0A0D9SGF6_HUMAN;A0A0D9SF54_HUMAN	5.01114e-06	Buttock	Forearm	2.89943	35358.6	41401.6	36799.2	55978.9	49238	95031.1	147901	12331.1	11881.1	17382.6	14702.2	17494.8	32714.2	52735.2
RAB11A, member RAS oncogene family, isoform CRA_a OS=Homo sapiens GN=RAB11A PE=4 SV=1	A0A024R5Z8_HUMAN;B4DQU5_HUMAN	6.67108e-06	Buttock	Forearm	1.26195	1.0898e+06	831761	1.02272e+06	809163	812861	946569	1.00224e+06	841385	673014	796240	659520	687986	704215	800358
26S proteasome non-ATPase regulatory subunit 9 OS=Homo sapiens GN=PSMD9 PE=1 SV=1	J3KN29_HUMAN	2.03719e-05	Buttock	Forearm	2.21532	430101	440066	476880	438253	240036	273443	642346	185449	183403	235817	247121	135047	112452	228342
Clathrin light chain A OS=Homo sapiens GN=CLTA PE=1 SV=1	CLCA_HUMAN;F8WF69_HUMAN;C9J8P9_HUMAN	2.43717e-05	Buttock	Forearm	1.63986	1.28232e+06	1.3246e+06	1.56467e+06	1.31901e+06	1.25322e+06	2.10316e+06	2.60972e+06	933548	827550	1.0279e+06	706366	781455	1.31895e+06	1.39062e+06
Calpain-1 catalytic subunit OS=Homo sapiens GN=CAPN1 PE=1 SV=1	CAN1_HUMAN;A0A024R580_HUMAN;B4DWH5_HUMAN;E9PJA6_HUMAN;E9PL37_HUMAN	2.81788e-05	Buttock	Forearm	1.89598	1.79034e+06	1.33921e+06	1.60262e+06	1.68413e+06	1.23021e+06	1.76111e+06	1.80721e+06	1.11219e+06	767742	877539	896085	729117	746819	785577
Tripartite motif-containing 25, isoform CRA_a OS=Homo sapiens GN=TRIM25 PE=4 SV=1	D3DTY9_HUMAN	3.16006e-05	Buttock	Forearm	2.33473	289490	196075	298287	288989	223187	292107	428900	111091	111468	119276	132286	127399	111033	151375
60S ribosomal protein L10 (Fragment) OS=Homo sapiens GN=RPL10 PE=1 SV=7	X1WI28_HUMAN;X5D7P1_HUMAN;H7C123_HUMAN;A6QRI9_HUMAN;RL10L_HUMAN;H7C2U2_HUMAN	3.34395e-05	Buttock	Forearm	2.37111	784634	604608	976405	888609	769432	761005	530306	359608	344205	391339	381165	352030	221435	191785
Signal transducer and activator of transcription 3 OS=Homo sapiens GN=STAT3 PE=1 SV=2	STAT3_HUMAN	3.46716e-05	Buttock	Forearm	2.80128	95445	35101.7	71033.3	59813	38659.3	108733	191597	30506.1	11349.1	29166	15869.1	22354.8	39477.7	65601.5
Alcohol dehydrogenase IB (Class I), beta polypeptide, isoform CRA_a OS=Homo sapiens GN=ADH1B PE=3 SV=1	A0A024RDI5_HUMAN;D6RHZ6_HUMAN;ADH1A_HUMAN;ADH1G_HUMAN;B4E2R9_HUMAN;B4E1R1_HUMAN;A0A087WUC4_HUMAN	4.14684e-05	Buttock	Forearm	2.50761	287501	253739	121572	429280	204298	192215	499115	119250	105298	35645.9	199164	110754	79073.3	143488
NADH dehydrogenase [ubiquinone] 1 alpha subcomplex subunit 10, mitochondrial OS=Homo sapiens GN=NDUFA10 PE=3 SV=1	A0A024R4B3_HUMAN;C9J6X0_HUMAN	4.76487e-05	Buttock	Forearm	1.60029	589376	435654	393198	528032	367530	615375	744049	342250	315809	276002	361314	246368	342394	411199
Lipoamide acyltransferase component of branched-chain alpha-keto acid dehydrogenase complex, mitochondrial OS=Homo sapiens GN=DBT PE=1 SV=3	ODB2_HUMAN	5.97984e-05	Buttock	Forearm	1.81602	2.09638e+06	2.38433e+06	2.02479e+06	2.31653e+06	1.84048e+06	1.92478e+06	2.50657e+06	1.14472e+06	1.38193e+06	1.36134e+06	1.02629e+06	1.16024e+06	852442	1.38455e+06
Dynein light chain 2, cytoplasmic OS=Homo sapiens GN=DYNLL2 PE=1 SV=1	DYL2_HUMAN	6.30269e-05	Buttock	Forearm	2.94717	488928	270366	474843	424698	354202	162654	282815	149891	103653	171610	89445.8	112146	81048.6	126397
Ankyrin-3 OS=Homo sapiens GN=ANK3 PE=1 SV=3	ANK3_HUMAN	6.54362e-05	Buttock	Forearm	1.62604	561678	534199	526236	535673	458025	631962	694221	308914	310613	350437	280450	356867	393970	423046
Eukaryotic translation initiation factor 3 subunit D OS=Homo sapiens GN=EIF3D PE=1 SV=1	EIF3D_HUMAN	8.47977e-05	Buttock	Forearm	2.58127	41832.8	10404.1	18180.6	19504.1	12326	37936	45708.5	21185.4	2377.04	6620.5	10120.9	3689.34	13667.7	14354.9
ATP synthase subunit gamma, mitochondrial OS=Homo sapiens GN=ATP5C1 PE=1 SV=1	ATPG_HUMAN;B4DFE6_HUMAN	8.49711e-05	Buttock	Forearm	1.31096	1.65992e+06	1.35146e+06	1.57009e+06	1.45239e+06	1.48789e+06	1.51654e+06	1.87486e+06	1.27166e+06	984553	1.27953e+06	1.19902e+06	1.052e+06	1.02323e+06	1.51452e+06
Vesicle-associated membrane protein-associated protein B/C OS=Homo sapiens GN=VAPB PE=1 SV=3	VAPB_HUMAN;B3KVU7_HUMAN;E5RK64_HUMAN;Q59EZ6_HUMAN	0.000107474	Buttock	Forearm	1.5079	312159	268891	309907	291240	286573	335854	532166	222605	193245	210842	192126	218379	230342	282161
Rap1 GTPase-activating protein 1 OS=Homo sapiens GN=RAP1GAP PE=1 SV=1	A0A0A0MQY8_HUMAN	0.000115377	Buttock	Forearm	1.64552	1.48061e+06	1.59451e+06	1.76231e+06	1.36625e+06	1.59666e+06	1.865e+06	2.38666e+06	1.19328e+06	1.02076e+06	1.10806e+06	700532	914863	1.11527e+06	1.27138e+06
SUN domain-containing protein 1 OS=Homo sapiens GN=SUN1 PE=2 SV=1	A0A146IHP0_HUMAN;B4E278_HUMAN;C9JK55_HUMAN;Q5S4N2_HUMAN	0.000117264	Buttock	Forearm	2.09477	105555	116028	129205	90416.2	90805.4	60723	169365	44817.5	63620.6	44975.6	47336.1	49197.7	40585.6	73276.5
X-ray repair complementing defective repair in Chinese hamster cells 6 (Ku autoantigen, 70kDa), isoform CRA_a OS=Homo sapiens GN=XRCC6 PE=4 SV=1	A0A024R1N4_HUMAN;B4DE32_HUMAN;B2RDN9_HUMAN;B4E356_HUMAN;Q6IC76_HUMAN	0.000144214	Buttock	Forearm	1.81918	2.11158e+06	1.47683e+06	1.95726e+06	1.85986e+06	3.07687e+06	3.50404e+06	2.49419e+06	1.04057e+06	859813	1.18276e+06	1.16466e+06	2.15954e+06	1.41336e+06	1.23865e+06
Proteasome activator complex subunit 2 OS=Homo sapiens GN=PSME2 PE=1 SV=1	A0A087X1Z3_HUMAN;Q6FHK9_HUMAN	0.000157277	Buttock	Forearm	3.66651	30343.4	16899.3	17429.7	38481.1	9018.39	89166.4	36623.3	9645.23	6561.58	5343.89	10146.8	3866.7	24705.8	4631.39
60S ribosomal protein L35a OS=Homo sapiens GN=RPL35A PE=1 SV=1	F8WB72_HUMAN	0.00017074	Buttock	Forearm	1.6707	168603	149941	248817	164823	165884	318254	359888	108484	101241	138155	123616	119180	163852	188918
Myoferlin OS=Homo sapiens GN=MYOF PE=1 SV=1	MYOF_HUMAN;H0YD14_HUMAN;B3KSL7_HUMAN	0.000172867	Buttock	Forearm	1.47742	2.82578e+06	3.11746e+06	2.60916e+06	2.42221e+06	2.38662e+06	1.79806e+06	1.90345e+06	2.0758e+06	1.88115e+06	2.12402e+06	1.64449e+06	1.61001e+06	977650	1.23589e+06
Cytoplasmic FMR1-interacting protein 2 OS=Homo sapiens GN=CYFIP2 PE=1 SV=2	CYFP2_HUMAN	0.000185171	Buttock	Forearm	1.7618	36738.7	41111.5	43700	36356.2	30499.3	70857.6	62849.3	21117.9	19433.2	26201.6	18489.2	18721.5	30712.7	48155
Actin-related protein 2 OS=Homo sapiens GN=ACTR2 PE=1 SV=1	ARP2_HUMAN;B4DHK9_HUMAN;B4DWQ5_HUMAN;A0A1B0GWD0_HUMAN	0.000187445	Buttock	Forearm	1.79024	1.13018e+06	699387	1.24836e+06	1.30254e+06	928371	1.08447e+06	1.04439e+06	644813	382894	751496	757522	673196	544127	400539
Neuroplastin OS=Homo sapiens GN=NPTN PE=1 SV=2	NPTN_HUMAN;B7Z960_HUMAN	0.000193679	Buttock	Forearm	1.72446	210770	256836	232870	233672	220543	125210	196634	148023	118538	154627	140539	144056	59917.1	90527.9
NADH-cytochrome b5 reductase OS=Homo sapiens GN=CYB5R3 PE=3 SV=1	A0A024R4X0_HUMAN;B1AHF3_HUMAN	0.000216817	Buttock	Forearm	1.65571	1.13827e+06	978208	1.21106e+06	1.17617e+06	983985	975925	1.94796e+06	745601	664552	810982	758902	700834	512152	887337
Heat shock protein beta-1 OS=Homo sapiens GN=HSPB1 PE=1 SV=2	HSPB1_HUMAN;B4DL87_HUMAN;F8WE04_HUMAN;C9J3N8_HUMAN	0.000219108	Buttock	Forearm	2.12514	8.00509e+07	5.98564e+07	7.64062e+07	7.4296e+07	5.76568e+07	9.22739e+07	1.0572e+08	4.04051e+07	3.36894e+07	4.18261e+07	3.61672e+07	3.72977e+07	3.30011e+07	3.46599e+07
Heterogeneous nuclear ribonucleoprotein U-like 1, isoform CRA_a OS=Homo sapiens GN=HNRPUL1 PE=4 SV=1	A0A024R0J9_HUMAN	0.000232719	Forearm	Buttock	2.31038	398621	382988	211526	203022	534614	192428	225373	1.29633e+06	888470	515179	632534	788668	345951	496883
Integrin beta-1 OS=Homo sapiens GN=ITGB1 PE=1 SV=2	ITB1_HUMAN	0.000234426	Buttock	Forearm	1.53753	379859	325455	331359	370525	323152	327692	395186	284009	251267	223233	256954	171687	184271	224140
Lamin-B2 OS=Homo sapiens GN=LMNB2 PE=1 SV=4	LMNB2_HUMAN;A0A0A7M1X5_HUMAN	0.000236384	Buttock	Forearm	1.55559	1.42068e+07	1.41988e+07	1.66057e+07	1.57709e+07	1.52059e+07	1.44454e+07	1.99414e+07	9.72038e+06	1.03035e+07	1.13479e+07	9.35059e+06	1.12416e+07	9.4051e+06	9.58448e+06
Sodium/potassium-transporting ATPase subunit beta-3 OS=Homo sapiens GN=ATP1B3 PE=1 SV=1	AT1B3_HUMAN;D3DNF9_HUMAN;Q58I18_HUMAN;C9J6S2_HUMAN;C9JA36_HUMAN;F8WBY4_HUMAN;C9JXZ1_HUMAN;H7C4L9_HUMAN	0.000246197	Buttock	Forearm	1.46701	1.77967e+06	1.80358e+06	1.91247e+06	1.73575e+06	1.56469e+06	1.56781e+06	2.27305e+06	1.27099e+06	1.00305e+06	1.58192e+06	1.12751e+06	1.18707e+06	961505	1.48209e+06
cDNA FLJ53120, highly similar to CDC45-related protein OS=Homo sapiens PE=2 SV=1	B4E092_HUMAN	0.000246223	Forearm	Buttock	2.37843	5.29998e+06	9.40551e+06	6.44686e+06	1.05935e+07	5.77332e+06	8.52816e+06	5.74997e+06	1.33005e+07	2.06275e+07	1.42232e+07	3.20093e+07	1.69246e+07	1.86261e+07	7.48497e+06
Ribosomal protein S2 OS=Homo sapiens GN=OK/KNS-cl.6 PE=2 SV=1	Q8NI62_HUMAN	0.000262364	Buttock	Forearm	1.86647	71600.4	62669.4	76775.5	64576.5	52169.7	64059.6	75757.6	36168.7	30275.4	47295.7	29472.1	42878.4	30004.7	34436.2
Actin-related protein 2/3 complex subunit 2 OS=Homo sapiens GN=ARPC2 PE=1 SV=1	ARPC2_HUMAN;A0A024R408_HUMAN;Q9BXV5_HUMAN;C9JTV5_HUMAN;G5E9S7_HUMAN;H7C3F9_HUMAN	0.000270845	Buttock	Forearm	1.55549	1.10524e+06	834136	1.28261e+06	1.20897e+06	856596	1.37254e+06	1.26344e+06	789422	478246	753197	813960	719247	866552	673284
Transmembrane protein 43 isoform 1 OS=Homo sapiens GN=TMEM43 PE=2 SV=1	A0A024R2F9_HUMAN;A0A0S2Z5N2_HUMAN;Q8TEP9_HUMAN	0.000278267	Buttock	Forearm	1.86131	4.93215e+06	1.86864e+06	1.80007e+06	5.70057e+06	4.29247e+06	4.5795e+06	6.75841e+06	2.99524e+06	1.12577e+06	1.11409e+06	1.93824e+06	2.4642e+06	2.69617e+06	3.74733e+06
UBE2L3/KRAS fusion protein OS=Homo sapiens PE=2 SV=1	I1SRC5_HUMAN	0.000284773	Buttock	Forearm	1.30684	291858	343382	339005	267044	310171	221927	219310	234964	244448	230488	229878	262809	155382	166846
RAB5B, member RAS oncogene family, isoform CRA_a OS=Homo sapiens GN=RAB5B PE=4 SV=1	A0A024RB09_HUMAN;Q6FI54_HUMAN;RAB5A_HUMAN;A0A0A1HAN9_HUMAN	0.000292212	Buttock	Forearm	1.62708	374183	318703	359022	346484	289494	370977	391797	202361	258643	243815	223310	188551	194196	195295
Uncharacterized protein OS=Homo sapiens GN=LOC115098 PE=4 SV=1	A0A024R7M8_HUMAN	0.000309529	Forearm	Buttock	1.59078	55440.3	60984.7	39769.6	42165.7	42870.8	53239.4	41066.1	75813.8	78383.4	62452.3	77105.5	83456.4	77631.3	78923.3
Sushi domain containing 2, isoform CRA_a OS=Homo sapiens GN=SUSD2 PE=2 SV=1	A0A140VJW3_HUMAN	0.000310607	Buttock	Forearm	1.66179	95774.3	53985.2	71688.5	71625.4	54852.1	87457.9	119257	53708.8	27088.8	53842.6	45272.5	43325.1	48192.7	62330.6
cDNA FLJ61290, highly similar to Neutral alpha-glucosidase AB OS=Homo sapiens PE=2 SV=1	B4DJ30_HUMAN;A0A024R592_HUMAN;B4DIW2_HUMAN	0.000314826	Buttock	Forearm	1.57429	880470	722166	930327	820986	594421	947890	1.03983e+06	662803	371861	642165	494363	463776	499321	636365
Guanine deaminase, isoform CRA_b OS=Homo sapiens GN=GDA PE=4 SV=1	A0A024R231_HUMAN	0.000322187	Forearm	Buttock	39.8219	1143.77	857.054	48.7789	542.763	460.622	1935.46	842.491	50689	29243.3	32477.5	31584.3	54928.9	24575.3	8700.77
NADH dehydrogenase [ubiquinone] 1 alpha subcomplex subunit 2 OS=Homo sapiens GN=NDUFA2 PE=1 SV=3	NDUA2_HUMAN	0.000329903	Buttock	Forearm	1.71368	337834	248316	272089	397519	194581	457783	615123	228718	134458	180828	277485	141572	225748	283599
Cytoplasmic dynein 1 heavy chain 1 OS=Homo sapiens GN=DYNC1H1 PE=1 SV=5	DYHC1_HUMAN;B4DSR6_HUMAN;H0YJ21_HUMAN;Q6P2H7_HUMAN;Q9NRC3_HUMAN	0.000334627	Buttock	Forearm	1.54318	1.02431e+07	1.0892e+07	1.12929e+07	1.18646e+07	8.99512e+06	1.33518e+07	1.61973e+07	6.62002e+06	6.91466e+06	7.86861e+06	6.88886e+06	8.05593e+06	7.94808e+06	9.38293e+06
Kinectin 1 (Kinesin receptor), isoform CRA_a OS=Homo sapiens GN=KTN1 PE=4 SV=1	A0A024R663_HUMAN;G3V4Y7_HUMAN;G3V5G2_HUMAN;B3KWP6_HUMAN;H0YJV5_HUMAN	0.000341199	Buttock	Forearm	1.88496	783966	704589	805135	762852	737932	1.02656e+06	1.3489e+06	445782	488421	421119	324384	536802	412436	644299
Spectrin beta chain, non-erythrocytic 2 OS=Homo sapiens GN=SPTBN2 PE=1 SV=3	SPTN2_HUMAN;A4QPE4_HUMAN;A0A096XMD7_HUMAN;E9PJZ2_HUMAN	0.000349162	Buttock	Forearm	2.0341	1.30558e+07	1.23893e+07	1.30278e+07	1.58104e+07	1.20792e+07	1.55999e+07	2.3168e+07	6.60658e+06	6.7588e+06	8.22174e+06	7.90658e+06	8.29593e+06	6.17507e+06	7.71917e+06
Adipocyte plasma membrane-associated protein OS=Homo sapiens GN=APMAP PE=1 SV=2	APMAP_HUMAN;H0Y512_HUMAN	0.000350333	Buttock	Forearm	1.50486	1.47687e+06	481757	443870	577514	493008	555721	1.24603e+06	1.0707e+06	296071	352016	282286	279124	372004	852956
Prenylcysteine oxidase 1 OS=Homo sapiens GN=PCYOX1 PE=1 SV=3	PCYOX_HUMAN;C9K055_HUMAN	0.000357079	Buttock	Forearm	1.60089	828668	695805	816124	822331	524496	627108	771102	581176	422055	530025	449795	391272	278304	524121
Magphinin gamma OS=Homo sapiens GN=TRO PE=2 SV=1	Q9BX89_HUMAN	0.000365858	Forearm	Buttock	2.01453	5.24131e+06	4.21321e+06	2.77999e+06	2.2696e+06	5.28081e+06	2.06165e+06	2.80626e+06	1.13194e+07	7.9612e+06	5.34421e+06	6.3594e+06	6.99356e+06	3.77375e+06	7.91243e+06
Guanine nucleotide-binding protein G(I)/G(S)/G(T) subunit beta-1 OS=Homo sapiens GN=GNB1 PE=1 SV=3	GBB1_HUMAN;B1AKQ8_HUMAN;B3KVK2_HUMAN	0.000398016	Buttock	Forearm	1.67689	220507	257470	222110	271706	251740	235041	354412	136798	172868	171550	160351	162297	128232	149067
Integrin alpha-2 OS=Homo sapiens GN=ITGA2 PE=1 SV=1	ITA2_HUMAN	0.000402069	Buttock	Forearm	1.38077	30745.8	67862.7	52270.4	33913.4	29329.5	15169.9	28373.3	17924.3	51881.1	40549.8	25889.5	17316.5	11441	21606.9
Otoferlin OS=Homo sapiens GN=OTOF PE=1 SV=3	OTOF_HUMAN	0.000402934	Forearm	Buttock	1.83747	98183.9	135089	159058	101080	90694.8	143842	121582	188499	216560	186875	225625	204301	297566	241556
Prolylcarboxypeptidase (Angiotensinase C), isoform CRA_a OS=Homo sapiens GN=PRCP PE=4 SV=1	A0A024R5L0_HUMAN;E9PIG4_HUMAN;B3KR26_HUMAN	0.000415805	Buttock	Forearm	1.60217	104388	112982	111667	93524	90799.9	87634.5	73395.5	62017	64065.8	70687.7	63122.2	58188.4	41040.3	61803.1
Phenylalanine--tRNA ligase beta subunit OS=Homo sapiens GN=FARSB PE=1 SV=3	SYFB_HUMAN;A8K666_HUMAN	0.000420855	Buttock	Forearm	2.61609	99228.1	64207.7	118633	125163	60612.5	183528	186680	25997.8	21048.6	52142.9	37472.4	44981.7	52230.2	86471.1
Eukaryotic translation initiation factor 3 subunit I OS=Homo sapiens GN=EIF3I PE=1 SV=1	EIF3I_HUMAN;Q5TFK1_HUMAN	0.0004224	Buttock	Forearm	2.17617	145145	125161	125326	140639	91009.7	201484	229795	49587.2	50917.3	67470.8	81753.2	69222.9	79723.6	87757.3
Interleukin enhancer binding factor 3, 90kDa, isoform CRA_d OS=Homo sapiens GN=ILF3 PE=4 SV=1	A0A024R7C7_HUMAN;Q59GP7_HUMAN;B4DDF3_HUMAN	0.000432193	Buttock	Forearm	1.64141	674200	596104	791396	806938	605508	1.15485e+06	948684	350400	489942	380390	512362	421894	740981	502139
Ribosomal protein L27a OS=Homo sapiens GN=RPL27A PE=2 SV=1	Q6NZ52_HUMAN;E9PJD9_HUMAN	0.000463739	Buttock	Forearm	1.71848	1.46162e+06	1.03506e+06	1.36336e+06	1.08379e+06	1.17123e+06	2.21789e+06	1.52338e+06	646222	572873	634033	816837	832280	1.20603e+06	1.02721e+06
60S ribosomal protein L36 OS=Homo sapiens GN=RPL36 PE=1 SV=3	RL36_HUMAN;J3QSB5_HUMAN;J3KTD3_HUMAN	0.000467194	Buttock	Forearm	2.9461	2.03634e+06	1.32094e+06	1.58978e+06	1.67487e+06	1.30173e+06	1.62433e+06	1.40983e+06	295110	602554	432932	940599	416412	626475	405352
Glycoprotein (Transmembrane) nmb, isoform CRA_b OS=Homo sapiens GN=GPNMB PE=4 SV=1	A0A024RA55_HUMAN;A8K7R3_HUMAN;B4DKZ5_HUMAN	0.000470302	Forearm	Buttock	3.78896	1.00911e+06	1.01452e+06	941889	1.15347e+06	1.01206e+06	1.39313e+06	2.58642e+06	5.22047e+06	5.08868e+06	5.49641e+06	5.63214e+06	3.12389e+06	1.91377e+06	8.04431e+06
Small nuclear ribonucleoprotein Sm D2 OS=Homo sapiens GN=SNRPD2 PE=1 SV=1	SMD2_HUMAN;K7ERG4_HUMAN;K7EJB5_HUMAN	0.000474166	Buttock	Forearm	1.91749	979916	724725	892063	919062	527008	763177	1.06501e+06	419871	420603	600310	545625	356959	343372	375058
Plectin isoform 1a (Fragment) OS=Homo sapiens GN=PLEC1 PE=2 SV=1	Q8WXV6_HUMAN	0.000475923	Buttock	Forearm	1.71019	745964	574688	480166	698187	445042	661255	878272	373487	397764	323130	421116	350365	365895	389931
FHL2 isoform 5 OS=Homo sapiens PE=2 SV=1	Q2XQU9_HUMAN;I0CE67_HUMAN;Q53QP3_HUMAN;Q53T40_HUMAN;C9J3S8_HUMAN	0.000476083	Buttock	Forearm	1.94992	305909	274887	379812	276767	234267	224532	292777	119035	168406	214128	151857	165008	105494	96089.9
Myosin, heavy polypeptide 9, non-muscle, isoform CRA_a OS=Homo sapiens GN=MYH9 PE=3 SV=1	A0A024R1N1_HUMAN;Q86XU5_HUMAN;B4E3S1_HUMAN;Q6ZNL4_HUMAN;Q99529_HUMAN;Q5BKV1_HUMAN;B1AH99_HUMAN;Q2PS10_HUMAN	0.000476754	Buttock	Forearm	1.50486	4.82396e+06	3.43775e+06	4.81293e+06	4.46052e+06	4.39562e+06	3.51596e+06	4.21104e+06	3.33618e+06	2.90105e+06	3.38853e+06	2.68481e+06	2.94354e+06	2.3502e+06	2.10372e+06
Serum amyloid P-component OS=Homo sapiens GN=APCS PE=1 SV=2	SAMP_HUMAN	0.000496494	Forearm	Buttock	2.80793	33953.2	54052.9	37713	44138.1	30114.3	23596.9	24882.3	96636.5	89063.2	102849	81835.2	97320.2	120877	109052
Interleukin enhancer-binding factor 2 OS=Homo sapiens GN=ILF2 PE=1 SV=2	ILF2_HUMAN;F4ZW63_HUMAN;X6R6Z1_HUMAN;A0A0A0MRL0_HUMAN	0.000498754	Buttock	Forearm	2.76081	578005	393817	562984	547761	175563	649536	710452	185722	138323	176253	176767	154790	248331	230343
TPM3 protein OS=Homo sapiens GN=TPM3 PE=2 SV=1	Q5VU62_HUMAN	0.000503087	Buttock	Forearm	2.158	2.66598e+06	2.21133e+06	2.38804e+06	2.85712e+06	1.89302e+06	2.30553e+06	4.08314e+06	953297	1.31085e+06	1.43735e+06	1.63497e+06	1.04734e+06	664037	1.4805e+06
E-cadherin 1 OS=Homo sapiens GN=CDH1 PE=4 SV=1	A0A0E3XJU3_HUMAN;A0A087WXI5_HUMAN;B3GN61_HUMAN;A0A087WU43_HUMAN;CADH3_HUMAN;H3BVI7_HUMAN	0.000510652	Buttock	Forearm	1.79084	813504	952088	1.05442e+06	864294	790458	1.04119e+06	1.20244e+06	443392	579682	664512	478725	637409	455584	492230
Serine/threonine-protein phosphatase PP1-beta catalytic subunit OS=Homo sapiens GN=PPP1CB PE=1 SV=3	PP1B_HUMAN;C9J9S3_HUMAN	0.000512303	Buttock	Forearm	1.6208	116599	97296.3	118944	113529	113237	93596.4	136317	67228.2	67880	87617.5	64102.8	88214.2	49512.3	62563.2
Erlin-2 OS=Homo sapiens GN=ERLIN2 PE=1 SV=1	ERLN2_HUMAN;E5RJ09_HUMAN	0.000513035	Buttock	Forearm	1.54781	2.77608e+06	2.319e+06	2.92675e+06	2.60268e+06	2.80583e+06	1.51304e+06	2.33443e+06	1.61424e+06	1.68557e+06	2.18798e+06	1.27526e+06	1.76773e+06	1.21435e+06	1.41759e+06
Guanine nucleotide-binding protein G(i) subunit alpha-2 OS=Homo sapiens GN=GNAI2 PE=1 SV=3	GNAI2_HUMAN;B3KP24_HUMAN;Q93020_HUMAN	0.000515984	Buttock	Forearm	1.34804	193423	221651	225667	193084	174141	199184	269423	134083	141668	187867	120589	140994	146812	223333
Epididymal secretory protein E1 (Fragment) OS=Homo sapiens GN=NPC2 PE=1 SV=1	H0YIZ1_HUMAN	0.000543704	Forearm	Buttock	2.31501	1.11581e+06	2.46954e+06	2.10485e+06	2.406e+06	1.33243e+06	2.22932e+06	1.07085e+06	2.87194e+06	4.11849e+06	4.08884e+06	7.80363e+06	4.77726e+06	4.01936e+06	1.78783e+06
Alternative protein CSF2RB OS=Homo sapiens GN=CSF2RB PE=4 SV=1	L0R5A1_HUMAN	0.000548518	Forearm	Buttock	2.08365	879135	843780	930447	747620	1.40494e+06	554840	670467	2.40891e+06	1.7739e+06	1.87666e+06	1.63641e+06	1.61351e+06	1.4732e+06	1.7844e+06
Epiplakin OS=Homo sapiens GN=EPPK1 PE=1 SV=2	A0A075B730_HUMAN	0.000552893	Buttock	Forearm	1.76397	3.25281e+08	2.5964e+08	3.33949e+08	3.53235e+08	3.08084e+08	1.17923e+08	1.66541e+08	1.87111e+08	1.37848e+08	2.4793e+08	1.46066e+08	2.17573e+08	4.63761e+07	7.41757e+07
cDNA FLJ35376 fis, clone SKMUS2004044, highly similar to Homo sapiens ribosomal protein L3 (RPL3), transcript variant 2, mRNA OS=Homo sapiens PE=2 SV=1	B3KS36_HUMAN	0.000555572	Buttock	Forearm	2.22098	13019.4	10068.4	13411.6	15240.8	11108.8	23157.7	20768.2	3936.75	3188.01	6049.43	8598.53	8471.18	8474.27	9357.39
Glycogen phosphorylase, brain form OS=Homo sapiens GN=PYGB PE=1 SV=5	PYGB_HUMAN;B4DSD8_HUMAN;H0Y4Z6_HUMAN;Q8TDG6_HUMAN	0.000559214	Buttock	Forearm	2.70472	240674	79727.7	110760	114598	58923.6	241860	326933	74895.2	19772.8	69883.5	42475.8	37681.1	98902.1	90251.8
ATP-dependent RNA helicase DDX3X OS=Homo sapiens GN=DDX3X PE=1 SV=3	DDX3X_HUMAN;B4DLU5_HUMAN	0.000582696	Forearm	Buttock	1.66894	1.11678e+06	870595	1.15356e+06	905248	1.32861e+06	811047	873302	2.24221e+06	1.40116e+06	1.884e+06	1.8074e+06	1.46204e+06	1.51715e+06	1.46736e+06
Ezrin OS=Homo sapiens GN=EZR PE=1 SV=4	EZRI_HUMAN;B7Z5V2_HUMAN;B7Z437_HUMAN;J7M2B1_HUMAN;Q9UJZ8_HUMAN;B7Z9R6_HUMAN	0.000614326	Buttock	Forearm	2.03654	402941	294481	472598	501592	224270	579918	292696	223210	142990	193976	193973	198588	258116	148556
Tropomyosin 3 isoform 1 (Fragment) OS=Homo sapiens GN=TPM3 PE=2 SV=1	A0A0S2Z4G4_HUMAN;A0A087WWU8_HUMAN;B2RDE1_HUMAN;A0A0S2Z4I4_HUMAN;Q5HYB6_HUMAN;A0A0S2Z4G8_HUMAN;B4DWT5_HUMAN;Q8NAG3_HUMAN;B4DQ80_HUMAN;D6R904_HUMAN;H0YL80_HUMAN;Q6LDX7_HUMAN;D6RFM2_HUMAN;Q8NI98_HUMAN;A0A024R4K5_HUMAN	0.000626575	Buttock	Forearm	2.29183	95283.4	79291.3	67678.3	84250.1	59170.8	75082.9	128772	24420.4	53032.2	32974.5	24026.3	30622.6	38530.4	53623.5
Dihydrolipoamide S-succinyltransferase (E2 component of 2-oxo-glutarate complex), isoform CRA_a OS=Homo sapiens GN=DLST PE=4 SV=1	A0A024R6C9_HUMAN;Q6IBS5_HUMAN;Q86TQ8_HUMAN;Q86SW4_HUMAN;Q86TW7_HUMAN;B7Z6J1_HUMAN	0.000628449	Buttock	Forearm	1.31291	658066	664373	675128	716573	536617	501093	802086	510008	440855	540636	621107	437207	400891	517866
Zinc finger protein 608, isoform CRA_b OS=Homo sapiens GN=ZNF608 PE=4 SV=1	D3DSZ2_HUMAN	0.000638576	Forearm	Buttock	1.84949	264942	423507	415340	393434	319882	279470	148743	445541	556241	581067	994436	723401	521762	330248
Ras-related protein Rap-1A OS=Homo sapiens GN=RAP1A PE=1 SV=1	RAP1A_HUMAN	0.000662549	Buttock	Forearm	2.14442	53426	49597.7	70588.8	57946.3	37744.8	56246.2	83222.1	26535.8	17463.3	49076.7	24374.7	23302.8	14712.7	35154.8
Galectin-7 OS=Homo sapiens GN=LGALS7 PE=1 SV=2	LEG7_HUMAN	0.000670508	Buttock	Forearm	1.81944	9.89713e+07	9.69845e+07	1.36228e+08	1.3439e+08	8.99032e+07	1.46274e+08	1.71404e+08	6.42956e+07	5.84824e+07	6.86262e+07	7.73043e+07	7.38686e+07	7.11041e+07	6.67722e+07
Glutamate dehydrogenase 1, mitochondrial OS=Homo sapiens GN=GLUD1 PE=1 SV=2	DHE3_HUMAN;Q53GW3_HUMAN;B3KT18_HUMAN;Q14400_HUMAN;Q59FQ4_HUMAN;Q9UQV0_HUMAN	0.000683613	Buttock	Forearm	2.05917	1.63201e+06	1.703e+06	1.88333e+06	2.25605e+06	952736	2.6368e+06	3.93484e+06	994902	930718	1.26203e+06	1.03206e+06	670948	1.04471e+06	1.34851e+06
26S proteasome non-ATPase regulatory subunit 3 OS=Homo sapiens GN=PSMD3 PE=1 SV=2	PSMD3_HUMAN;B4DPM7_HUMAN	0.000705335	Buttock	Forearm	1.47791	40686.1	27687	37236.9	31013.7	35691.1	59639.8	67737.1	23744.2	19636.1	29197.2	21516.5	31735.9	36025	40926.2
KRR1 small subunit processome component homolog OS=Homo sapiens GN=KRR1 PE=1 SV=4	KRR1_HUMAN	0.000733178	Forearm	Buttock	2.14076	412209	913382	852754	981945	534916	1.08545e+06	440945	828246	1.30984e+06	1.44712e+06	2.43807e+06	2.05941e+06	2.21573e+06	879792
Erythrocyte membrane protein band 4.2 (Fragment) OS=Homo sapiens GN=EPB42 PE=1 SV=1	H3BUR1_HUMAN	0.000742154	Forearm	Buttock	2.80376	21954.9	71276.5	81076.8	89429.1	48637.6	60941.8	21405.4	82935.4	97782.8	172736	342735	219166	128409	62943.3
cDNA, FLJ96923, highly similar to Homo sapiens ribophorin II (RPN2), mRNA OS=Homo sapiens PE=2 SV=1	B2RE46_HUMAN;B4DJL0_HUMAN;Q5JYR4_HUMAN	0.00075033	Buttock	Forearm	1.37903	1.05188e+06	929686	1.11467e+06	883513	991285	933565	1.34412e+06	820594	614805	775776	728778	843738	690989	781700
CD163 antigen, isoform CRA_a OS=Homo sapiens GN=CD163 PE=4 SV=1	D3DUU0_HUMAN	0.000789634	Buttock	Forearm	1.19754	147710	227617	211144	186523	159997	149513	127984	142595	176669	177053	151137	140117	123458	99778.3
60S ribosomal protein L10a OS=Homo sapiens GN=RPL10A PE=1 SV=2	RL10A_HUMAN;Q1JQ76_HUMAN;A0A024RCW3_HUMAN	0.000792092	Buttock	Forearm	2.51654	3.12404e+06	2.32633e+06	3.19511e+06	3.19276e+06	1.62446e+06	4.8052e+06	3.65639e+06	691972	851058	1.01364e+06	1.41754e+06	1.32626e+06	1.91949e+06	1.49211e+06
ARP3 actin-related protein 3 homolog (Yeast), isoform CRA_a OS=Homo sapiens GN=ACTR3 PE=3 SV=1	A0A024RAI1_HUMAN;B4DXW1_HUMAN;B4DT29_HUMAN;B4DTI0_HUMAN;B4E1U3_HUMAN;F8WDR7_HUMAN;ARP3B_HUMAN;F8WE84_HUMAN	0.000794343	Buttock	Forearm	1.90642	2.04306e+06	1.50678e+06	1.97315e+06	2.47505e+06	1.44191e+06	2.89464e+06	2.40645e+06	1.19068e+06	964918	1.15276e+06	1.38908e+06	1.06813e+06	1.08539e+06	881361
Heat shock 70 kDa protein 1B OS=Homo sapiens GN=HSPA1B PE=1 SV=1	A0A0G2JIW1_HUMAN;B4DNT8_HUMAN;Q59EJ3_HUMAN;B4DWK5_HUMAN;B4DFN9_HUMAN;B4DI39_HUMAN;B4E388_HUMAN;B4E1S9_HUMAN;B4DVU9_HUMAN;B3KTT5_HUMAN;B4DNX1_HUMAN;B4DNV4_HUMAN;Q9UQC1_HUMAN	0.000803574	Buttock	Forearm	2.19582	7.88242e+06	8.27362e+06	1.00694e+07	1.00774e+07	5.54933e+06	1.48307e+07	1.36226e+07	3.64091e+06	3.86531e+06	5.56468e+06	4.6412e+06	4.67104e+06	5.50407e+06	4.13062e+06
Actin-related protein 2/3 complex subunit 5 OS=Homo sapiens GN=ARPC5 PE=1 SV=3	ARPC5_HUMAN;B1ALC0_HUMAN;Q6IPM3_HUMAN	0.000808582	Buttock	Forearm	2.32934	364478	229789	381929	380926	175921	556123	493890	179986	64115.5	166382	131433	139390	283442	144173
Spectrin beta chain, non-erythrocytic 1 OS=Homo sapiens GN=SPTBN1 PE=1 SV=2	SPTB2_HUMAN;K9MS24_HUMAN;F8W6C1_HUMAN;B4DIF8_HUMAN	0.000818673	Buttock	Forearm	1.74601	3.85726e+06	3.73313e+06	3.37353e+06	3.89657e+06	3.44402e+06	4.56655e+06	7.09993e+06	2.44729e+06	2.36041e+06	2.68211e+06	2.41923e+06	2.25162e+06	1.99858e+06	3.00613e+06
Flavin-containing monooxygenase OS=Homo sapiens PE=2 SV=1	B2R781_HUMAN	0.000825753	Forearm	Buttock	1.9033	201524	177548	216746	205408	378324	148800	176977	448730	374556	427605	379258	408605	369408	456931
Complement component 9, isoform CRA_a OS=Homo sapiens GN=C9 PE=4 SV=1	A0A024R035_HUMAN	0.00083144	Buttock	Forearm	2.89744	39658.4	57777.5	30815.4	53386.4	13467.5	10474.3	61013.3	10564.6	17012.4	19023.8	11537.4	8924.94	4432.38	20514.2
Chaperonin containing TCP1, subunit 6A (Zeta 1), isoform CRA_a OS=Homo sapiens GN=CCT6A PE=3 SV=1	A0A024RDL1_HUMAN;A1JUI8_HUMAN;TCPW_HUMAN;J3KRI6_HUMAN	0.000844795	Buttock	Forearm	2.41655	565671	350737	571274	534847	271348	684926	830045	201951	175340	247098	182313	243758	271623	254065
Proteasome endopeptidase complex (Fragment) OS=Homo sapiens GN=PSMA7 PE=1 SV=1	H0Y586_HUMAN	0.000848628	Buttock	Forearm	1.57359	1.77288e+06	1.92577e+06	1.86429e+06	1.98459e+06	1.7468e+06	1.7152e+06	2.51771e+06	1.07958e+06	1.35736e+06	1.41867e+06	843940	1.31037e+06	989499	1.59698e+06
Putative trypsin-6 OS=Homo sapiens GN=PRSS3P2 PE=5 SV=2	TRY6_HUMAN	0.000855271	Forearm	Buttock	1.80141	3.79296e+06	3.43382e+06	4.06813e+06	3.09714e+06	4.93725e+06	2.33292e+06	3.58962e+06	9.11466e+06	6.75581e+06	6.74431e+06	5.36735e+06	5.44635e+06	5.27596e+06	6.78453e+06
Ribosomal protein L15 OS=Homo sapiens GN=RPL15 PE=3 SV=1	A0A024R2Q4_HUMAN;E7EQV9_HUMAN;B4DLP4_HUMAN;E7ENU7_HUMAN;E7EX53_HUMAN;B4DEN1_HUMAN	0.000864172	Buttock	Forearm	1.62934	2.31945e+06	2.17201e+06	1.95465e+06	1.73113e+06	1.81654e+06	2.03747e+06	1.44664e+06	1.09436e+06	1.14164e+06	1.04272e+06	1.36866e+06	1.13535e+06	1.30962e+06	1.17964e+06
Proliferation-associated 2G4, 38kDa, isoform CRA_a OS=Homo sapiens GN=PA2G4 PE=4 SV=1	A0A024RB85_HUMAN;F8VR77_HUMAN;F8VZ69_HUMAN	0.000871828	Buttock	Forearm	3.26456	284777	227692	350960	384001	107078	472191	456577	70885.4	76337.7	112116	114544	96421.4	140453	88655
Nucleolin, isoform CRA_b OS=Homo sapiens GN=NCL PE=4 SV=1	A0A024R4A0_HUMAN;H7BY16_HUMAN;Q9BQ02_HUMAN	0.000879029	Forearm	Buttock	1.56304	7.71068e+06	5.21545e+06	7.46743e+06	6.67864e+06	8.22764e+06	7.33473e+06	7.5041e+06	1.301e+07	9.61683e+06	1.35345e+07	8.46665e+06	9.33741e+06	1.10969e+07	1.33062e+07
Septin-2 OS=Homo sapiens GN=SEPT2 PE=1 SV=1	SEPT2_HUMAN;C9J2Q4_HUMAN;H7C2Y0_HUMAN;H7C310_HUMAN;B5MD47_HUMAN;C9JZI2_HUMAN	0.000885965	Buttock	Forearm	2.5113	258688	205453	284428	359457	178775	530647	851660	111230	96881.9	168230	77942.5	121031	202728	284798
Cytochrome b5 OS=Homo sapiens GN=CYB5A PE=1 SV=2	CYB5_HUMAN;J3KNC7_HUMAN	0.000914784	Buttock	Forearm	2.0603	1.96917e+06	930010	1.13495e+06	1.24546e+06	952944	1.45255e+06	2.69606e+06	1.06308e+06	546873	620376	322753	656096	567810	1.26166e+06
Annexin A5 OS=Homo sapiens GN=ANXA5 PE=1 SV=2	ANXA5_HUMAN;E9PHT9_HUMAN;B4DNG6_HUMAN;D6RBE9_HUMAN;D6RBL5_HUMAN	0.000924628	Buttock	Forearm	1.75288	478997	570288	452835	627494	422257	851298	932117	281096	328329	335693	401347	306956	475842	343978
Deoxyribonuclease II, lysosomal, isoform CRA_a OS=Homo sapiens GN=DNASE2 PE=4 SV=1	A0A024R7F4_HUMAN	0.000934386	Forearm	Buttock	4.32401	24130.3	11002.7	16872.5	11918	2290.15	14734.9	17461.7	63936.1	64044.5	61940.9	57327.6	49829.6	41391.2	87056.7
NADH dehydrogenase [ubiquinone] flavoprotein 2, mitochondrial OS=Homo sapiens GN=NDUFV2 PE=1 SV=2	NDUV2_HUMAN	0.000937341	Buttock	Forearm	1.93564	160633	102609	85199.9	167131	93672.5	68389.5	112668	91816.1	34149.2	75819.8	84134.1	42989	32043.3	47337.8
U2 small nuclear ribonucleoprotein A' OS=Homo sapiens GN=SNRPA1 PE=1 SV=2	RU2A_HUMAN	0.000949102	Forearm	Buttock	1.8865	691225	641634	827038	507059	927933	526620	631158	1.81238e+06	1.2202e+06	1.67651e+06	704134	1.14983e+06	925346	1.47752e+06
Serine/threonine-protein phosphatase 2A 65 kDa regulatory subunit A alpha isoform OS=Homo sapiens GN=PPP2R1A PE=1 SV=4	2AAA_HUMAN	0.000949988	Buttock	Forearm	3.21271	265610	136557	214303	306547	67042.4	393142	612166	78867.4	55641.2	78867.9	116694	58044.9	96910.4	136060
Acyl-CoA dehydrogenase family member 9, mitochondrial OS=Homo sapiens GN=ACAD9 PE=1 SV=1	ACAD9_HUMAN;B4DGH4_HUMAN;Q59FN3_HUMAN;D6RCD8_HUMAN;Q9H9W4_HUMAN;H0Y8Z9_HUMAN	0.000951969	Buttock	Forearm	1.78298	509831	461300	729769	642446	526214	744941	728389	293796	235991	446031	296781	474407	293358	395390
Dihydrolipoyl dehydrogenase OS=Homo sapiens GN=DLD PE=3 SV=1	A0A024R713_HUMAN;B4DMK9_HUMAN;A0A1W2PR83_HUMAN	0.000963207	Buttock	Forearm	1.56239	528635	462631	492278	607771	337566	671148	780505	337530	244323	410011	390300	285478	393015	423053
60S acidic ribosomal protein P0 OS=Homo sapiens GN=RPLP0 PE=3 SV=1	A0A024RBS2_HUMAN;F8VPE8_HUMAN;F8VWS0_HUMAN;Q53HK9_HUMAN;F8VQY6_HUMAN;F8VS58_HUMAN;RLA0L_HUMAN;B4E3D5_HUMAN;F8VWV4_HUMAN	0.000968766	Buttock	Forearm	2.19461	2.335e+06	1.8487e+06	2.12011e+06	1.96287e+06	1.15309e+06	2.68009e+06	3.59299e+06	877452	815629	1.02438e+06	984464	1.04814e+06	1.2608e+06	1.13977e+06
Dolichyl-diphosphooligosaccharide--protein glycosyltransferase 48 kDa subunit OS=Homo sapiens GN=DDOST PE=3 SV=1	A0A024RAD5_HUMAN;U3KQ84_HUMAN	0.000978405	Buttock	Forearm	1.45339	899526	851869	877991	768470	755893	808408	1.1634e+06	688545	524843	714736	584835	592551	493689	615464
cDNA FLJ59286, highly similar to Pre-mRNA-processing factor 40 homolog A (Fragment) OS=Homo sapiens PE=2 SV=1	B4DPY2_HUMAN	0.000979409	Buttock	Forearm	1.49094	132686	148822	148805	137796	128628	234437	304378	114074	88189	101045	72123.4	93281	183736	176260
CD44 antigen (Fragment) OS=Homo sapiens GN=CD44 PE=1 SV=1	H0Y2P0_HUMAN;B4E2X0_HUMAN;A0A1Z1VXF2_HUMAN;C1PHC4_HUMAN;E9PKC6_HUMAN;J3KN83_HUMAN	0.000980843	Buttock	Forearm	1.56167	1.26458e+06	1.3246e+06	1.75814e+06	1.38612e+06	1.20432e+06	1.81542e+06	1.9016e+06	798592	740830	1.18884e+06	901855	1.10742e+06	873385	1.21179e+06
T-complex protein 1 subunit gamma OS=Homo sapiens GN=CCT3 PE=1 SV=4	TCPG_HUMAN;B4DUR8_HUMAN;Q5SZX6_HUMAN;E9PRC8_HUMAN;E9PQ35_HUMAN;CDO1_HUMAN	0.0009829	Buttock	Forearm	2.9436	805141	662379	1.05803e+06	1.0383e+06	464248	1.46886e+06	1.87102e+06	293910	265168	363472	299749	415538	469994	395217
Eukaryotic translation initiation factor 3 subunit H OS=Homo sapiens GN=EIF3H PE=1 SV=1	A0A087WZK9_HUMAN	0.000985206	Buttock	Forearm	2.35556	132708	135065	126462	167747	110421	143695	232422	66961.8	51541	74047.1	75081.1	68132.9	62356.4	47006.1
Annexin A8-like protein 1 OS=Homo sapiens GN=ANXA8L1 PE=2 SV=2	AXA81_HUMAN;A0A075B752_HUMAN;A0A087WUP0_HUMAN	0.000985831	Buttock	Forearm	1.73009	141007	202257	201223	115624	83985.5	309597	412253	94237.5	114111	108383	75396	78946.9	154190	222059
Heparin-binding protein HBp15 OS=Homo sapiens PE=2 SV=1	Q7Z4W8_HUMAN;K7EJT5_HUMAN	0.00100669	Buttock	Forearm	2.65973	1.50562e+06	1.16234e+06	1.75087e+06	1.7349e+06	624263	2.80797e+06	2.24771e+06	471252	404092	687536	575734	619400	900721	790456
Tuftelin OS=Homo sapiens GN=TUFT1 PE=1 SV=1	TUFT1_HUMAN;A6PVU8_HUMAN	0.00102804	Buttock	Forearm	2.37214	129915	120413	120858	132379	90991.3	116948	150854	65955.4	50251.7	69439.9	53910.1	59953.3	29025.4	34999.5
Spectrin alpha chain, non-erythrocytic 1 OS=Homo sapiens GN=SPTAN1 PE=1 SV=3	SPTN1_HUMAN;A0A024R889_HUMAN;B4DGT1_HUMAN;Q9UG16_HUMAN;B4DTV8_HUMAN;A0A0D9SFF6_HUMAN;A0A1B0GTB7_HUMAN;A0A1B0GUH3_HUMAN	0.00103934	Buttock	Forearm	1.93971	268776	236451	256884	332875	230927	433586	670781	132687	147439	177829	192097	176011	191350	235498
Actin-related protein 2/3 complex subunit 5 OS=Homo sapiens GN=ARPC5L PE=3 SV=1	A0A024R897_HUMAN	0.00107073	Buttock	Forearm	1.7808	366126	280999	367871	420479	255130	637890	516806	243026	144280	238258	216246	215085	244959	295911
NADH-cytochrome b5 reductase 1 OS=Homo sapiens GN=CYB5R1 PE=1 SV=1	NB5R1_HUMAN;H7C0R7_HUMAN;B4DJ32_HUMAN	0.00107361	Buttock	Forearm	1.9193	1.55556e+06	1.32933e+06	1.49968e+06	2.1053e+06	1.73836e+06	1.69179e+06	2.57394e+06	1.03544e+06	1.06869e+06	887299	950890	944423	743089	879814
Serine/threonine-protein phosphatase 2A catalytic subunit alpha isoform OS=Homo sapiens GN=PPP2CA PE=1 SV=1	PP2AA_HUMAN	0.00107452	Buttock	Forearm	2.02742	131454	119259	208111	186665	100421	276024	290737	80899.9	59474.5	104306	76303	92808.5	116996	116672
Pyruvate dehydrogenase E1 component subunit beta, mitochondrial OS=Homo sapiens GN=PDHB PE=1 SV=3	ODPB_HUMAN;C9J634_HUMAN;F8WF02_HUMAN;Q59G68_HUMAN	0.00108281	Buttock	Forearm	1.56562	822506	438341	598720	708961	529171	661220	1.24926e+06	478986	266513	511145	571726	369474	373182	627812
Guanine nucleotide-binding protein G(I)/G(S)/G(O) subunit gamma-12 OS=Homo sapiens GN=GNG12 PE=1 SV=3	GBG12_HUMAN;Q53GD1_HUMAN	0.00109078	Buttock	Forearm	1.4769	1.82512e+06	1.67552e+06	1.6177e+06	1.84847e+06	1.79893e+06	2.39117e+06	2.37273e+06	1.25134e+06	1.55376e+06	1.2056e+06	991113	1.113e+06	1.41739e+06	1.62864e+06
Sorting and assembly machinery component 50 homolog OS=Homo sapiens GN=SAMM50 PE=1 SV=3	SAM50_HUMAN	0.00110188	Buttock	Forearm	1.30688	321883	285860	304478	248940	223157	328513	378801	210663	236253	251202	193117	206299	229387	273554
Vacuolar protein sorting 4B (Yeast), isoform CRA_a OS=Homo sapiens GN=VPS4B PE=3 SV=1	A0A024R2C5_HUMAN;FIGL1_HUMAN	0.00111753	Buttock	Forearm	2.34387	101484	85064.5	109676	102847	58456.3	209482	177010	41530.7	48284.5	51079.8	57728	45816.8	61773	53884.3
Abl interactor 1 OS=Homo sapiens GN=ABI1 PE=1 SV=1	A0A0A0MRT6_HUMAN;B4DKX2_HUMAN	0.00111824	Buttock	Forearm	2.22028	137036	129770	163853	151731	88481.5	259102	270510	75890.6	53728	95976.2	66986.7	73323.9	77514.3	97271.7
Core histone macro-H2A.2 OS=Homo sapiens GN=H2AFY2 PE=1 SV=3	H2AW_HUMAN;Q5SQT3_HUMAN	0.00111936	Buttock	Forearm	1.75193	396366	413256	461589	379058	508116	414310	470524	224821	209885	320616	325117	290362	171505	194756
NADH dehydrogenase (Ubiquinone) 1 alpha subcomplex, 5, 13kDa, isoform CRA_b OS=Homo sapiens GN=NDUFA5 PE=4 SV=1	A0A024R745_HUMAN;A0A087X1G1_HUMAN	0.00113346	Buttock	Forearm	1.87011	376651	245819	329513	365050	238999	406497	623634	207557	188091	189043	261926	141159	156671	238448
Receptor of activated protein C kinase 1 OS=Homo sapiens GN=RACK1 PE=1 SV=3	RACK1_HUMAN;J3KPE3_HUMAN;H0Y8W2_HUMAN;H0YAF8_HUMAN;D6RAC2_HUMAN;H0YAM7_HUMAN;D6REE5_HUMAN;D6RHH4_HUMAN;D6RF23_HUMAN;D6RFZ9_HUMAN;H0Y8R5_HUMAN;H0Y9P0_HUMAN;D6RBD0_HUMAN;B4E0C3_HUMAN;B4DWC6_HUMAN;D6RHJ5_HUMAN	0.00114079	Buttock	Forearm	1.98923	1.67641e+06	1.46413e+06	1.96078e+06	1.75187e+06	1.32876e+06	2.58558e+06	2.59467e+06	880268	533557	1.02535e+06	1.0083e+06	1.20523e+06	1.00251e+06	1.06205e+06
Sodium/potassium-transporting ATPase subunit alpha-1 OS=Homo sapiens GN=ATP1A1 PE=1 SV=1	AT1A1_HUMAN;B7Z3V1_HUMAN;AT1A3_HUMAN;B7Z1N5_HUMAN;B7Z1Q9_HUMAN;B7Z3F8_HUMAN;B3KV59_HUMAN;B3KSY7_HUMAN;Q5TC01_HUMAN;AT1A4_HUMAN;B3KNQ8_HUMAN;Q5TC02_HUMAN;Q58I23_HUMAN;B4DHD7_HUMAN;E9PRA5_HUMAN;Q58I21_HUMAN	0.00114397	Buttock	Forearm	1.39823	5.00721e+06	4.34845e+06	5.25566e+06	5.05672e+06	4.44243e+06	5.236e+06	7.80448e+06	3.74985e+06	2.866e+06	4.80766e+06	3.78414e+06	3.41757e+06	2.98725e+06	4.95752e+06
Clathrin interactor 1 isoform 1 (Fragment) OS=Homo sapiens GN=CLINT1 PE=2 SV=1	A0A0S2Z4Y4_HUMAN	0.00114673	Forearm	Buttock	1.80528	380863	365283	480591	354849	573353	294908	287945	882966	662697	725550	756777	621448	673000	620030
Alternative protein RCOR1 OS=Homo sapiens GN=RCOR1 PE=4 SV=1	L0R8D2_HUMAN	0.0011581	Forearm	Buttock	1.88132	2.83308e+07	2.94194e+07	3.04593e+07	2.60078e+07	4.33377e+07	1.90448e+07	2.2753e+07	5.96003e+07	5.15638e+07	5.56237e+07	4.5746e+07	4.92442e+07	5.11119e+07	6.21556e+07
Transcription intermediary factor 1-beta OS=Homo sapiens GN=TRIM28 PE=1 SV=5	TIF1B_HUMAN;M0R0K9_HUMAN;M0R3C0_HUMAN;M0R2I3_HUMAN	0.00119675	Buttock	Forearm	1.66834	1.86633e+06	1.52546e+06	2.47624e+06	2.14754e+06	1.37653e+06	2.82265e+06	2.42468e+06	1.41047e+06	897945	1.53561e+06	1.35042e+06	1.16241e+06	1.30027e+06	1.1177e+06
IST1 homolog OS=Homo sapiens GN=IST1 PE=1 SV=1	IST1_HUMAN;B4DLP1_HUMAN;F5GXM3_HUMAN;B4DHF3_HUMAN;B4DM80_HUMAN;H3BPP6_HUMAN;J3KR23_HUMAN;B4DXC9_HUMAN	0.00123351	Buttock	Forearm	1.23815	317015	333214	341606	340320	274655	283914	343968	260518	265519	295942	293591	246146	192976	250166
V-set and transmembrane domain-containing protein 2-like protein OS=Homo sapiens GN=VSTM2L PE=1 SV=1	VTM2L_HUMAN	0.00127128	Forearm	Buttock	1.87183	5.96191e+06	5.85641e+06	6.59309e+06	5.64225e+06	9.69286e+06	3.76427e+06	4.67705e+06	1.27529e+07	1.12798e+07	1.25732e+07	1.17903e+07	9.74526e+06	9.10139e+06	1.17257e+07
ATP synthase subunit g, mitochondrial OS=Homo sapiens GN=ATP5L PE=1 SV=3	ATP5L_HUMAN	0.00128819	Buttock	Forearm	1.37033	248693	196038	204424	215572	181286	240103	387390	168469	105741	161313	179844	136486	196471	272923
Histone H2A type 2-B OS=Homo sapiens GN=HIST2H2AB PE=1 SV=3	H2A2B_HUMAN;A2RUA4_HUMAN	0.00129547	Buttock	Forearm	1.60333	309096	383758	319900	339324	343847	399368	329135	184925	216758	218478	158149	215004	207467	311341
Nucleobindin-1 (Fragment) OS=Homo sapiens GN=NUCB1 PE=1 SV=1	H7BZI1_HUMAN	0.00132631	Forearm	Buttock	2.2227	85102	245732	208344	228391	131380	169616	43957	229363	298030	341818	680796	472602	326609	123585
Transformer-2 protein homolog alpha OS=Homo sapiens GN=TRA2A PE=1 SV=1	TRA2A_HUMAN	0.00133498	Forearm	Buttock	1.44801	225574	212087	257134	213882	323477	215898	378351	423491	312356	389093	334815	348268	355524	481095
Granulins OS=Homo sapiens GN=GRN PE=1 SV=2	GRN_HUMAN;B4E1G5_HUMAN;K7EMR1_HUMAN;K7EQI0_HUMAN	0.00134701	Forearm	Buttock	3.59633	113591	50137.9	45426.8	75849.1	72014.2	105701	176486	392561	323698	384266	419028	204822	152295	422125
Calpain small subunit 2 OS=Homo sapiens GN=CAPNS2 PE=2 SV=2	CPNS2_HUMAN	0.00136328	Buttock	Forearm	1.6506	586394	352243	573966	551101	436874	626774	638110	480255	299929	304266	281572	267469	353984	293795
Apoptosis-associated speck-like protein containing a CARD OS=Homo sapiens GN=PYCARD PE=1 SV=2	ASC_HUMAN	0.0013818	Buttock	Forearm	3.8329	19870.5	14643.9	27090.1	32916.8	4397.24	124264	28640.3	7739.6	1737.65	6561.22	4935.53	2849.16	28649.6	13227.5
FAM129B protein (Fragment) OS=Homo sapiens GN=FAM129B PE=2 SV=1	Q2YD88_HUMAN	0.00139263	Buttock	Forearm	1.91103	275957	256207	176292	225480	170327	346343	401806	156131	217842	95388.2	134652	93947.5	139975	131393
14-3-3 protein gamma OS=Homo sapiens GN=YWHAG PE=1 SV=2	1433G_HUMAN;B4DE78_HUMAN	0.00139591	Buttock	Forearm	2.4283	42972.4	21760.7	50830.8	65199.2	21691	114607	98618.3	26012.6	13439.9	15291	20178.4	16368.9	48062.6	31827.4
40S ribosomal protein S24 OS=Homo sapiens GN=RPS24 PE=1 SV=1	A0A087WUS0_HUMAN	0.00139779	Buttock	Forearm	1.67234	575858	352035	528871	437050	468993	536299	367856	232604	214185	319971	274396	387935	253964	270476
Lamin-B1 OS=Homo sapiens GN=LMNB1 PE=1 SV=2	LMNB1_HUMAN;E9PBF6_HUMAN;Q6DC98_HUMAN;A0A0D9SFE5_HUMAN;B4DZT3_HUMAN;A0A0D9SFY5_HUMAN	0.00140644	Buttock	Forearm	1.69807	4.5689e+06	3.42195e+06	3.28442e+06	3.04154e+06	3.04891e+06	4.51332e+06	7.10443e+06	2.95299e+06	2.37291e+06	2.33877e+06	2.27531e+06	2.09584e+06	2.16034e+06	2.87237e+06
NACHT and WD repeat domain-containing protein 2 OS=Homo sapiens GN=NWD2 PE=2 SV=3	NWD2_HUMAN	0.00141703	Buttock	Forearm	1.5396	5.80471e+06	5.85893e+06	5.59688e+06	4.75808e+06	5.24634e+06	5.87553e+06	7.12371e+06	4.0892e+06	4.21588e+06	5.0556e+06	2.56411e+06	3.25151e+06	2.75135e+06	4.22474e+06
Alpha-aminoadipic semialdehyde dehydrogenase (Fragment) OS=Homo sapiens GN=ALDH7A1 PE=1 SV=2	F8VVF2_HUMAN	0.00146528	Buttock	Forearm	2.00832	67731.2	114166	37266.9	42790.7	28871.9	242195	295897	37249.7	53930.4	21002.8	30265.3	26857.1	114051	129386
Small nuclear ribonucleoprotein-associated proteins B and B' OS=Homo sapiens GN=SNRPB PE=1 SV=2	RSMB_HUMAN;Q6LBS1_HUMAN;J3KRY3_HUMAN	0.0014754	Buttock	Forearm	2.35577	49735.4	29325.9	41128	39044.5	23711	75267.1	79660.2	10000.1	16038.1	22810.4	19100.9	15698.8	25493	34281.9
Chromosome 9 open reading frame 88, isoform CRA_a OS=Homo sapiens GN=C9orf88 PE=4 SV=1	A0A024R872_HUMAN	0.00148623	Buttock	Forearm	2.53236	188876	80897.1	177176	199192	61542.5	287181	225908	86479.9	25191.6	61255.2	80098.1	61451.4	79729.4	87862.9
Myosin light polypeptide 6 OS=Homo sapiens GN=MYL6 PE=1 SV=1	G3V1V0_HUMAN;Q6IBG5_HUMAN;F8VZU9_HUMAN;H0YI43_HUMAN;MYL6B_HUMAN;F8VXL3_HUMAN	0.0014932	Buttock	Forearm	1.55171	5.49238e+06	5.26026e+06	6.54787e+06	6.13296e+06	5.54178e+06	7.0896e+06	1.01586e+07	4.14473e+06	4.37599e+06	4.65628e+06	4.114e+06	3.82502e+06	4.07481e+06	4.59782e+06
Cytoplasmic dynein 1 light intermediate chain 1 OS=Homo sapiens GN=DYNC1LI1 PE=1 SV=3	DC1L1_HUMAN;B3KM42_HUMAN;C9JGM7_HUMAN	0.00149334	Buttock	Forearm	2.12113	166165	199457	207086	226403	133397	241454	478838	81968.8	88624.8	137618	109950	112178	73048.3	175820
Keratin, type II cytoskeletal 78 (Fragment) OS=Homo sapiens GN=KRT78 PE=4 SV=2	H0YI54_HUMAN	0.00150945	Forearm	Buttock	1.99511	1.549e+06	3.17455e+06	3.01677e+06	3.28819e+06	1.48797e+06	3.60795e+06	1.90921e+06	3.49768e+06	4.58228e+06	4.68544e+06	7.79097e+06	5.79944e+06	6.30076e+06	3.32252e+06
S100 calcium binding protein A10 (Annexin II ligand, calpactin I, light polypeptide (P11)), isoform CRA_b (Fragment) OS=Homo sapiens GN=S100A10 PE=4 SV=1	D3DV26_HUMAN	0.00156193	Buttock	Forearm	2.11515	2.79309e+06	2.3043e+06	2.52555e+06	3.0571e+06	1.39071e+06	3.43759e+06	5.63907e+06	1.39464e+06	1.14335e+06	1.4798e+06	1.39805e+06	1.31745e+06	1.20201e+06	2.06276e+06
40S ribosomal protein SA OS=Homo sapiens GN=RPSA PE=3 SV=1	A0A024R2P0_HUMAN;A0A024R7P5_HUMAN;Q96RS2_HUMAN;F8WD59_HUMAN	0.00156207	Buttock	Forearm	2.4841	2.38901e+06	1.68472e+06	2.17073e+06	2.25926e+06	1.43635e+06	4.35648e+06	5.01556e+06	867288	805652	1.01108e+06	1.08442e+06	1.27931e+06	1.53491e+06	1.19162e+06
Eukaryotic translation initiation factor 2 subunit 3 OS=Homo sapiens GN=EIF2S3 PE=1 SV=3	IF2G_HUMAN;IF2GL_HUMAN;F8W810_HUMAN;H7BZU1_HUMAN	0.00156617	Buttock	Forearm	2.51139	373879	312696	535436	329850	229986	608386	621738	123053	125078	202947	148840	228600	152607	218200
WD repeat-containing protein 87 OS=Homo sapiens GN=WDR87 PE=1 SV=2	E7ESW6_HUMAN	0.00156669	Forearm	Buttock	1.93075	9.02569e+07	1.10824e+08	1.16764e+08	7.31034e+07	1.42072e+08	7.1169e+07	8.29871e+07	2.81495e+08	1.70792e+08	2.1668e+08	1.22237e+08	1.71043e+08	1.61844e+08	2.02673e+08
40S ribosomal protein S27 OS=Homo sapiens GN=RPS27 PE=1 SV=3	RS27_HUMAN;Q5T4L4_HUMAN;RS27L_HUMAN	0.00158459	Buttock	Forearm	1.31078	766449	682217	797920	694753	797208	1.07492e+06	907812	441277	545011	561229	578033	672635	885961	680643
cDNA FLJ13982 fis, clone Y79AA1001711, highly similar to 60 kDa SS-A/Ro ribonucleoprotein OS=Homo sapiens PE=2 SV=1	B3KN94_HUMAN	0.00158978	Buttock	Forearm	1.22056	2.16485e+07	2.21543e+07	2.39063e+07	1.9316e+07	2.3073e+07	3.45662e+07	3.62735e+07	1.80186e+07	1.58993e+07	2.13113e+07	1.81207e+07	1.88787e+07	2.91131e+07	2.68996e+07
Protein ARPC4-TTLL3 OS=Homo sapiens GN=ARPC4-TTLL3 PE=4 SV=1	A0A0A6YYG9_HUMAN	0.00160947	Forearm	Buttock	2.42704	66994.1	167817	133430	148546	86079.2	80131.9	29976.5	174172	248002	234522	549408	334196	137155	52966.9
Eukaryotic initiation factor 4A-I OS=Homo sapiens GN=EIF4A1 PE=1 SV=1	IF4A1_HUMAN;A8K088_HUMAN;J3QS69_HUMAN;J3KSZ0_HUMAN;J3KTB5_HUMAN;J3QL43_HUMAN;B4DNH2_HUMAN;IF4A2_HUMAN;J3QLN6_HUMAN;B4E047_HUMAN;Q9NZE6_HUMAN;B4DJX6_HUMAN;B4DKP9_HUMAN;B4E102_HUMAN;J3QL52_HUMAN;Q96B07_HUMAN;E7EMV8_HUMAN	0.00160995	Buttock	Forearm	1.53726	1.13165e+06	641157	1.02483e+06	1.06136e+06	668988	1.31306e+06	1.07261e+06	687194	379109	594636	760530	666209	839547	570163
Ribosomal protein L32, isoform CRA_a OS=Homo sapiens GN=RPL32 PE=4 SV=1	A0A024R2G7_HUMAN	0.00162761	Buttock	Forearm	1.69772	846269	538813	847896	759188	767664	811592	847765	314171	329625	423087	605731	538794	567881	412746
Putative cytochrome b-c1 complex subunit Rieske-like protein 1 OS=Homo sapiens GN=UQCRFS1P1 PE=5 SV=1	UCRIL_HUMAN	0.00165177	Buttock	Forearm	1.54514	341708	263010	296235	321751	262736	422176	451831	189885	168983	239419	230123	214823	191098	292678
Eukaryotic translation initiation factor 3 subunit L OS=Homo sapiens GN=EIF3L PE=1 SV=1	B0QY89_HUMAN;H0Y7E6_HUMAN	0.00166891	Buttock	Forearm	1.62443	116153	111639	124276	125482	76239.4	145449	169371	59598.5	55201.9	77484.6	61284.9	72897.3	101792	106457
40S ribosomal protein S11 OS=Homo sapiens GN=RPS11 PE=1 SV=3	RS11_HUMAN;M0QZC5_HUMAN;M0R1H6_HUMAN;M0R1H5_HUMAN	0.00169935	Buttock	Forearm	1.41942	3.1715e+06	2.25356e+06	2.63727e+06	2.44027e+06	2.47116e+06	2.98222e+06	2.33937e+06	1.6712e+06	1.54063e+06	1.81e+06	2.03631e+06	1.96633e+06	1.88295e+06	1.98194e+06
Heterogeneous nuclear ribonucleoprotein F OS=Homo sapiens GN=HNRNPF PE=1 SV=3	HNRPF_HUMAN	0.0017471	Buttock	Forearm	1.3538	612625	511616	614444	551561	521217	761081	870854	469935	383505	410161	411861	438340	675555	492810
Alcohol dehydrogenase class-3 OS=Homo sapiens GN=ADH5 PE=1 SV=4	ADHX_HUMAN	0.00175712	Buttock	Forearm	1.99632	156918	138422	176062	153498	92470.5	138056	282865	65238	76253.4	87851.8	83189.2	92893.1	59506.7	105262
ACTA2 protein (Fragment) OS=Homo sapiens GN=ACTA2 PE=3 SV=1	Q13707_HUMAN	0.00175727	Buttock	Forearm	1.93461	2.87425e+06	3.70108e+06	2.34315e+06	2.6105e+06	1.62726e+06	6.56336e+06	7.38975e+06	1.70334e+06	2.10198e+06	1.42804e+06	1.85194e+06	1.34711e+06	2.93405e+06	2.64638e+06
Serine/threonine-protein phosphatase 2A 55 kDa regulatory subunit B OS=Homo sapiens PE=2 SV=1	A0A140VJT0_HUMAN	0.00177743	Buttock	Forearm	1.39718	117913	124759	134461	100697	95439.5	153365	155004	85486.5	100252	76648.6	61330.1	80128.5	93580.5	133587
Catalase OS=Homo sapiens GN=CAT PE=1 SV=3	CATA_HUMAN;B4DWK8_HUMAN;Q8TAK2_HUMAN;A0A1C9J7V9_HUMAN	0.00181972	Forearm	Buttock	1.37519	2.10376e+07	1.85078e+07	2.14214e+07	1.86659e+07	2.11596e+07	1.41144e+07	1.79832e+07	2.94162e+07	2.42224e+07	3.23547e+07	2.77858e+07	2.09523e+07	2.26629e+07	2.53543e+07
Stress-induced-phosphoprotein 1 OS=Homo sapiens GN=STIP1 PE=1 SV=1	STIP1_HUMAN;F5H783_HUMAN;H0YGI8_HUMAN;F5GXD8_HUMAN	0.00183125	Buttock	Forearm	2.41665	1.34147e+06	1.68689e+06	2.16225e+06	2.79854e+06	2.08364e+06	1.53287e+06	1.10743e+06	704136	652270	727395	594097	901274	741839	939625
Histone H2B type 1-B OS=Homo sapiens GN=HIST1H2BB PE=1 SV=2	H2B1B_HUMAN;H2B3B_HUMAN;H2B2C_HUMAN	0.00183146	Buttock	Forearm	3.95926	89181.5	67529.5	95243.5	172844	149483	286465	393290	21927.9	29323.7	55375.6	76958.6	51243.3	37923.5	43982.8
Caveolin-2 OS=Homo sapiens GN=CAV2 PE=1 SV=2	CAV2_HUMAN	0.00183296	Buttock	Forearm	1.37474	125301	103606	95055.1	81461.8	70939.1	110574	97339	81525.1	77349.6	69870.5	54346.5	66243	65908.7	82507
Protein Shroom3 OS=Homo sapiens GN=SHROOM3 PE=1 SV=2	SHRM3_HUMAN	0.00186163	Forearm	Buttock	1.39705	1.0153e+07	1.11613e+07	1.16551e+07	1.10367e+07	1.42266e+07	1.25378e+07	7.80353e+06	1.32236e+07	1.50474e+07	1.61645e+07	1.84376e+07	1.54058e+07	1.71637e+07	1.4329e+07
Ribosomal protein, large, P2, isoform CRA_a OS=Homo sapiens GN=RPLP2 PE=3 SV=1	A0A024RCA7_HUMAN;H0YDD8_HUMAN;RLA1_HUMAN	0.00186211	Buttock	Forearm	2.33552	4.0811e+06	2.91826e+06	3.50876e+06	3.87719e+06	1.81515e+06	6.5837e+06	7.73113e+06	1.60238e+06	1.25838e+06	1.72969e+06	2.16435e+06	1.74427e+06	2.28993e+06	2.2767e+06
Tenascin-X OS=Homo sapiens GN=TNXB PE=1 SV=1	A0A087WWA5_HUMAN	0.00188057	Forearm	Buttock	1.39006	825017	1.00243e+06	1.30997e+06	1.24118e+06	1.02729e+06	1.46021e+06	1.00894e+06	1.23327e+06	1.44125e+06	1.76223e+06	2.09956e+06	1.65207e+06	1.61787e+06	1.14056e+06
Neurogenic locus notch homolog protein 3 (Fragment) OS=Homo sapiens GN=NOTCH3 PE=1 SV=1	M0QX38_HUMAN	0.00190585	Forearm	Buttock	1.72974	198441	205450	223996	178494	229798	133766	116958	299568	479150	343443	363828	244371	233396	262250
Killer cell immunoglobulin-like receptor 2DS1 OS=Homo sapiens GN=KIR2DS1 PE=1 SV=1	KI2S1_HUMAN;A0A0G2JNJ6_HUMAN	0.00190778	Forearm	Buttock	1.77713	6.50045e+07	6.33604e+07	6.73304e+07	5.42325e+07	1.00651e+08	3.20841e+07	4.33946e+07	1.60546e+08	9.50136e+07	1.24568e+08	9.98828e+07	1.05393e+08	8.01773e+07	9.1581e+07
2-oxoglutarate dehydrogenase, mitochondrial OS=Homo sapiens GN=OGDH PE=1 SV=1	E9PCR7_HUMAN;A0A0D9SFS3_HUMAN;B4DK55_HUMAN;B4DH65_HUMAN;A0A140VJQ5_HUMAN;OGDHL_HUMAN	0.00190855	Buttock	Forearm	1.61772	186151	114223	111207	194547	165310	118244	225439	115702	89113.4	96295.1	130016	93708.3	68958	95524.8
cDNA FLJ41116 fis, clone BRACE1000572 OS=Homo sapiens PE=2 SV=1	Q6ZWG8_HUMAN	0.00193575	Buttock	Forearm	1.63222	205259	199585	259988	247304	188207	267730	251178	126841	154754	151379	131827	169617	113638	143997
NADH dehydrogenase [ubiquinone] 1 alpha subcomplex subunit 10, mitochondrial (Fragment) OS=Homo sapiens GN=NDUFA10 PE=1 SV=1	H7C1Y7_HUMAN	0.00194334	Buttock	Forearm	1.95009	1.57389e+06	1.70802e+06	991420	1.13233e+06	817378	5.16113e+06	5.63614e+06	998793	971253	781033	501979	663739	1.96485e+06	2.84633e+06
Myosin-14 OS=Homo sapiens GN=MYH14 PE=1 SV=2	MYH14_HUMAN;A0A0C4DFM8_HUMAN;B3KWH4_HUMAN	0.00195636	Buttock	Forearm	1.69417	4.64542e+06	5.97299e+06	5.27248e+06	5.40777e+06	5.15276e+06	9.15909e+06	1.21543e+07	3.47841e+06	3.86662e+06	4.11365e+06	3.11289e+06	4.01505e+06	4.47041e+06	5.13655e+06
Actin, cytoplasmic 1 OS=Homo sapiens GN=ACTB PE=1 SV=1	ACTB_HUMAN;B4E335_HUMAN;B4DVQ0_HUMAN;B4DW52_HUMAN;B3KWQ3_HUMAN;V9HVZ7_HUMAN;Q96FU6_HUMAN;A4UCT3_HUMAN;I3L1U9_HUMAN;I3L4N8_HUMAN;Q96DE1_HUMAN;F1BXA6_HUMAN;A1E282_HUMAN;C9JUM1_HUMAN;B3KPP5_HUMAN;B8ZZJ2_HUMAN;G8FSY7_HUMAN;L0R5C4_HUMAN;A0AUL6_HUMAN;ACTBM_HUMAN;K4ENJ5_HUMAN;Q9UE89_HUMAN;Q562L6_HUMAN;A0A173GMX0_HUMAN;F8WCH0_HUMAN	0.00196144	Buttock	Forearm	1.31948	2.0614e+07	1.69574e+07	2.1091e+07	2.33815e+07	1.87218e+07	1.59412e+07	2.18075e+07	1.6135e+07	1.53928e+07	1.64506e+07	1.70329e+07	1.3465e+07	1.3629e+07	1.28717e+07
Heat shock cognate 71 kDa protein (Fragment) OS=Homo sapiens GN=HSPA8 PE=1 SV=8	E9PK54_HUMAN	0.00196184	Buttock	Forearm	1.96972	1.91988e+06	1.97295e+06	2.33671e+06	1.93842e+06	1.01576e+06	3.90773e+06	3.63213e+06	1.13507e+06	838598	1.38393e+06	980889	986262	1.41051e+06	1.75509e+06
Ribosomal protein L34, isoform CRA_a OS=Homo sapiens GN=RPL34 PE=4 SV=1	A0A024RDH8_HUMAN	0.0019765	Buttock	Forearm	1.87485	516364	286793	332971	318546	305509	611649	520277	222768	156663	154117	306517	213403	250090	239024
L-lactate dehydrogenase A chain OS=Homo sapiens GN=LDHA PE=1 SV=2	LDHA_HUMAN;B4DJI1_HUMAN;F5GXY2_HUMAN;F5GXH2_HUMAN;F5H5J4_HUMAN;F5GWW2_HUMAN	0.00198045	Buttock	Forearm	1.60661	2.42328e+06	2.09294e+06	2.56883e+06	2.29131e+06	1.34951e+06	2.78734e+06	2.03016e+06	2.01301e+06	1.00682e+06	1.30296e+06	1.38359e+06	1.21466e+06	1.66322e+06	1.09034e+06
cDNA, FLJ96428, highly similar to Homo sapiens proteasome (prosome, macropain) 26S subunit, non-ATPase, 7 (Mov34 homolog) (PSMD7), mRNA OS=Homo sapiens PE=2 SV=1	B2RD27_HUMAN;B4DXI8_HUMAN	0.00199272	Buttock	Forearm	1.73475	124642	116132	127978	129775	105253	141986	168205	71434.2	44477.2	91717.8	83463.8	91734.6	70219.2	73814.6
Barrier to autointegration factor 1, isoform CRA_a OS=Homo sapiens GN=BANF1 PE=4 SV=1	A0A024R5H0_HUMAN;B2R4V4_HUMAN	0.00204914	Buttock	Forearm	1.46154	5.03871e+06	4.01471e+06	5.46943e+06	5.89307e+06	5.26746e+06	3.46314e+06	5.7851e+06	3.6137e+06	3.51599e+06	4.08741e+06	4.09628e+06	3.87321e+06	1.91452e+06	2.79953e+06
Bifunctional glutamate/proline--tRNA ligase OS=Homo sapiens GN=EPRS PE=1 SV=5	SYEP_HUMAN;B4DKX5_HUMAN;B4DP50_HUMAN	0.00208932	Buttock	Forearm	1.58748	1.01942e+06	808502	1.14559e+06	1.04099e+06	723134	940859	1.13517e+06	506306	517340	698002	781759	699261	485986	603480
NADH dehydrogenase [ubiquinone] iron-sulfur protein 2, mitochondrial OS=Homo sapiens GN=NDUFS2 PE=1 SV=2	NDUS2_HUMAN;B7Z9L2_HUMAN	0.00209729	Buttock	Forearm	1.47839	144247	104881	124530	139365	117731	137881	162120	104391	61557.4	115326	69681.4	86252.2	75981.4	116383
Small nuclear ribonucleoprotein E OS=Homo sapiens GN=SNRPE PE=1 SV=1	RUXE_HUMAN	0.00210207	Buttock	Forearm	1.41729	187545	175888	152212	127992	92028.9	155145	185565	135919	94556.4	116679	100982	83318.9	93360.6	134645
26S proteasome non-ATPase regulatory subunit 4 OS=Homo sapiens GN=PSMD4 PE=1 SV=1	PSMD4_HUMAN;A6PVX3_HUMAN	0.00216143	Buttock	Forearm	1.2998	794830	782278	879951	856505	766500	1.03957e+06	1.05688e+06	586273	544775	696236	665802	781806	710090	766899
Delta-aminolevulinic acid dehydratase OS=Homo sapiens GN=ALAD PE=3 SV=1	A0A024R877_HUMAN;B7ZBK6_HUMAN	0.00216707	Buttock	Forearm	1.33816	5.96121e+07	7.67915e+07	7.60261e+07	7.00724e+07	6.90837e+07	1.0895e+08	1.34545e+08	4.87983e+07	5.03289e+07	6.44901e+07	6.10497e+07	5.78762e+07	8.03518e+07	8.18055e+07
26S proteasome non-ATPase regulatory subunit 11 OS=Homo sapiens GN=PSMD11 PE=1 SV=3	PSD11_HUMAN;B4DTS5_HUMAN;J3QRY4_HUMAN	0.00216865	Buttock	Forearm	1.6972	592158	483369	572613	665360	437288	849776	1.01059e+06	348815	321549	377929	382912	419266	446740	419705
PDZ and LIM domain protein 2 OS=Homo sapiens GN=PDLIM2 PE=1 SV=1	A0A087WVI1_HUMAN;C9JS55_HUMAN;B3KPU0_HUMAN;A0A087WUQ1_HUMAN;C9J0X3_HUMAN	0.00219644	Buttock	Forearm	1.25278	250145	260127	292578	294969	214930	310616	366723	180828	212405	188383	243981	187026	285920	289998
Apolipoprotein E isoform 1 (Fragment) OS=Homo sapiens GN=APOE PE=2 SV=1	A0A0S2Z3D5_HUMAN;J9ZVQ3_HUMAN;A0A0S2Z3V0_HUMAN;E7ERP7_HUMAN;A0A0S2Z3B1_HUMAN;Q6LBZ1_HUMAN;Q6LA97_HUMAN;D9ZB55_HUMAN;Q6ZP45_HUMAN	0.00226335	Buttock	Forearm	1.38189	1.0082e+06	1.27314e+06	1.0636e+06	1.0196e+06	1.03518e+06	1.21946e+06	1.15548e+06	836161	744442	1.00786e+06	791674	722178	791689	732116
Plectin OS=Homo sapiens GN=PLEC PE=1 SV=3	PLEC_HUMAN;D3DWL0_HUMAN;Q96IE3_HUMAN;E9PMV1_HUMAN;H0YDN1_HUMAN;E9PKG0_HUMAN;E9PQ28_HUMAN	0.00226723	Buttock	Forearm	1.57069	6.73405e+07	6.30318e+07	5.93883e+07	7.24136e+07	6.06582e+07	7.41731e+07	1.13413e+08	4.37907e+07	4.1091e+07	4.70809e+07	5.52023e+07	4.80828e+07	4.13292e+07	4.83863e+07
Stomatin-like protein 2, mitochondrial OS=Homo sapiens GN=STOML2 PE=1 SV=1	A0A087WYB4_HUMAN;F2Z2I8_HUMAN	0.00227063	Buttock	Forearm	1.50405	221591	268041	255818	221865	154336	171455	237330	141416	129155	167667	152958	147416	100866	178063
ATP synthase-coupling factor 6, mitochondrial OS=Homo sapiens GN=ATP5J PE=1 SV=1	ATP5J_HUMAN;A8MUH2_HUMAN;Q6NZ59_HUMAN	0.00229208	Buttock	Forearm	1.44943	1.50929e+06	1.10357e+06	1.4256e+06	1.53907e+06	1.2893e+06	1.64534e+06	2.66299e+06	1.05975e+06	861308	1.1949e+06	1.35215e+06	862119	937418	1.44238e+06
T-complex protein 1 subunit alpha OS=Homo sapiens GN=TCP1 PE=1 SV=1	TCPA_HUMAN;E7EQR6_HUMAN;E7ERF2_HUMAN;F5GZ03_HUMAN;F5GYL4_HUMAN	0.00229265	Buttock	Forearm	2.96025	526684	313443	670348	540648	205505	700092	840323	164834	133951	196239	113716	222342	237776	213821
Dynactin subunit 2 OS=Homo sapiens GN=DCTN2 PE=1 SV=4	DCTN2_HUMAN;A8K8J9_HUMAN;B3KTX4_HUMAN;F8W1I6_HUMAN;F8VW18_HUMAN;F8VRV7_HUMAN;H0YI98_HUMAN;F8VX93_HUMAN;H0YHL1_HUMAN;F8W0U6_HUMAN	0.00231009	Buttock	Forearm	2.24243	690762	689195	806773	1.04831e+06	521713	1.2232e+06	1.86911e+06	427955	338420	465237	322109	448237	501916	550431
Transaldolase OS=Homo sapiens PE=2 SV=1	A0A140VK56_HUMAN;F2Z393_HUMAN	0.00231139	Buttock	Forearm	1.56559	360478	300085	362373	350232	208611	353118	424947	255034	137085	214137	296327	178110	198322	228302
Glycerol-3-phosphate dehydrogenase OS=Homo sapiens PE=2 SV=1	A0A140VJK2_HUMAN;B7Z601_HUMAN;F5GYK7_HUMAN	0.00231668	Buttock	Forearm	1.31415	1.12549e+06	1.05009e+06	1.21815e+06	941207	860698	1.47482e+06	1.55576e+06	807399	878078	1.0235e+06	777750	770463	890228	1.1123e+06
60S ribosomal protein L13 OS=Homo sapiens GN=RPL13 PE=1 SV=1	Q6NZ55_HUMAN;J3QSB4_HUMAN;O60250_HUMAN;H3BUK8_HUMAN	0.00231998	Buttock	Forearm	1.52807	2.74553e+06	1.84447e+06	2.51326e+06	2.15026e+06	2.19356e+06	2.86185e+06	2.15413e+06	1.39865e+06	1.23944e+06	1.36748e+06	1.93561e+06	1.86455e+06	1.57329e+06	1.39474e+06
STIM1L OS=Homo sapiens GN=STIM1 PE=1 SV=1	G0XQ39_HUMAN	0.00233494	Buttock	Forearm	1.8257	1.75355e+06	2.21954e+06	1.93205e+06	1.73458e+06	1.70116e+06	2.13094e+06	3.27436e+06	1.17099e+06	893080	1.38671e+06	1.1454e+06	1.28382e+06	1.06681e+06	1.13018e+06
Phenylalanine--tRNA ligase alpha subunit OS=Homo sapiens GN=FARSA PE=1 SV=3	SYFA_HUMAN	0.00234273	Buttock	Forearm	1.5117	322531	260468	327801	296632	247110	276991	278807	177768	154121	200356	190184	264467	168481	174475
Calcium-transporting ATPase OS=Homo sapiens GN=ATP2B4 PE=3 SV=1	A0A024R968_HUMAN;A8K8U3_HUMAN;Q68DH9_HUMAN	0.00235367	Buttock	Forearm	1.52744	592681	623000	758118	639465	587852	652878	870274	440456	266193	558106	369790	519732	401532	537127
Protein phosphatase 1, regulatory (Inhibitor) subunit 13 like, isoform CRA_a OS=Homo sapiens GN=PPP1R13L PE=4 SV=1	A0A024R0Q5_HUMAN;Q6ZNZ8_HUMAN;A7YME7_HUMAN;K7EN03_HUMAN	0.00236441	Buttock	Forearm	2.1361	223309	177741	250571	288255	224437	413861	502934	122493	79722.4	154158	127886	205668	132330	151996
Zinc finger protein 185 OS=Homo sapiens GN=ZNF185 PE=1 SV=3	ZN185_HUMAN;H7BZT5_HUMAN	0.00238718	Buttock	Forearm	2.08608	44964.5	46748.9	65529.3	76168.9	53567.2	87045.9	109644	12342.7	19767.3	34274.1	44364.5	50812.2	28827.3	41467.6
Actin-related protein 2/3 complex subunit 1B OS=Homo sapiens GN=ARPC1B PE=1 SV=3	ARC1B_HUMAN	0.00239026	Buttock	Forearm	1.80598	27603.1	23273.7	34323.3	36544.4	20416.7	38531.9	43794.1	17655.9	13844.7	26284	18231	16583	15697.3	16006.5
SH3 domain-binding glutamic acid-rich-like protein OS=Homo sapiens GN=SH3BGRL PE=1 SV=1	SH3L1_HUMAN;D3DTE6_HUMAN	0.00241255	Buttock	Forearm	3.03816	71667.1	66559.6	96977.2	118976	47771.2	134188	182144	17456.4	23553.3	55991.5	51794.7	33264.2	30227.9	24132.4
Vesicular integral-membrane protein VIP36 OS=Homo sapiens GN=LMAN2 PE=1 SV=1	LMAN2_HUMAN	0.0024163	Buttock	Forearm	1.40041	139274	123362	152067	105235	104551	103489	109468	118242	73999	91520.1	65749.4	90022.3	63596.2	94870.6
Galectin-1 OS=Homo sapiens GN=LGALS1 PE=1 SV=2	LEG1_HUMAN;A0A0B6XK00_HUMAN	0.00242891	Buttock	Forearm	1.69735	2.2571e+06	1.90576e+06	2.52076e+06	3.39604e+06	2.31952e+06	1.6093e+06	2.91354e+06	1.49423e+06	1.3393e+06	1.59599e+06	2.00802e+06	1.017e+06	1.38863e+06	1.12652e+06
Endoplasmin OS=Homo sapiens GN=HSP90B1 PE=1 SV=1	ENPL_HUMAN;A0A1W2PRR1_HUMAN;B4DHT9_HUMAN;B4DQX3_HUMAN;ENPLL_HUMAN;F8W026_HUMAN;Q58FF2_HUMAN	0.00243497	Buttock	Forearm	1.41563	2.58363e+06	2.35909e+06	2.74746e+06	2.70086e+06	1.68949e+06	3.3104e+06	3.93677e+06	1.94778e+06	1.7679e+06	2.20441e+06	2.13896e+06	1.48614e+06	1.8782e+06	2.22965e+06
Tryptase beta-2 OS=Homo sapiens GN=TPSB2 PE=1 SV=1	A0A087WUI4_HUMAN;Q96RZ7_HUMAN;TRYD_HUMAN	0.00244457	Buttock	Forearm	1.55829	1.38411e+06	2.83158e+06	2.6663e+06	2.05621e+06	1.51123e+06	1.62716e+06	1.79927e+06	1.01656e+06	1.51077e+06	2.1878e+06	830287	899801	1.13809e+06	1.32126e+06
RNA transcription, translation and transport factor protein OS=Homo sapiens GN=RTRAF PE=1 SV=1	RTRAF_HUMAN;G3V4C6_HUMAN	0.00244635	Buttock	Forearm	2.00721	192694	141930	219244	156151	127211	289666	450210	74133.4	81425.5	136586	101518	112855	102102	177100
Chymotrypsinogen B OS=Homo sapiens GN=CTRB1 PE=2 SV=2	CTRB1_HUMAN	0.00245638	Forearm	Buttock	1.89169	320013	361331	430999	257278	560652	263765	327632	899363	575050	882689	454179	567063	562583	829291
Pyruvate dehydrogenase E1 component subunit alpha OS=Homo sapiens GN=PDHA1 PE=4 SV=1	A0A024RBX9_HUMAN;Q5JPU3_HUMAN;Q5JPT9_HUMAN;Q36750_HUMAN	0.00248236	Buttock	Forearm	1.42063	287880	222082	226696	216248	223301	402644	537136	154645	143139	208164	149824	177901	231576	424227
cDNA FLJ53698, highly similar to Gelsolin OS=Homo sapiens PE=2 SV=1	B7Z992_HUMAN;B7Z2X4_HUMAN;GELS_HUMAN;B7Z4U6_HUMAN;B3KS49_HUMAN;Q5T0I0_HUMAN;A0A0U1RQL8_HUMAN;Q69YR8_HUMAN	0.00251448	Buttock	Forearm	1.60456	1.04698e+07	9.09823e+06	1.00351e+07	1.30502e+07	8.40103e+06	1.19672e+07	1.51241e+07	6.98647e+06	6.24605e+06	7.71086e+06	8.80733e+06	6.88302e+06	5.6963e+06	6.37223e+06
Eukaryotic translation initiation factor 2 subunit 2 OS=Homo sapiens GN=EIF2S2 PE=1 SV=2	IF2B_HUMAN	0.0025359	Buttock	Forearm	1.53775	74363.4	76343.1	97900.1	82726.2	62532	165239	165000	51671.9	40590.6	51337.3	42429.7	59207.8	94008.4	131641
Eukaryotic translation initiation factor 3 subunit G OS=Homo sapiens GN=EIF3G PE=1 SV=2	EIF3G_HUMAN	0.00254499	Buttock	Forearm	4.84646	202225	197241	238685	336077	83265	466572	725224	60146.6	55033.6	78486	77547.1	72540.2	57523.3	62832.7
Mitochondrial Rho GTPase 2 OS=Homo sapiens GN=RHOT2 PE=1 SV=2	MIRO2_HUMAN	0.00257477	Buttock	Forearm	1.86993	28163.9	27089.6	37795	32073.2	26859.2	24593.1	61899.6	17729	15990.2	18993.4	26765.9	17801.8	11546.8	18703.3
Aldehyde dehydrogenase 4 family, member A1, isoform CRA_a OS=Homo sapiens GN=ALDH4A1 PE=3 SV=1	A0A024RAD8_HUMAN;Q5TF55_HUMAN	0.00257579	Buttock	Forearm	1.62709	117233	171802	241138	214028	81294.9	213758	280545	65139.8	75708.7	149655	134855	76438.7	165589	143754
NADH dehydrogenase [ubiquinone] 1 beta subcomplex subunit 10 OS=Homo sapiens GN=NDUFB10 PE=1 SV=3	NDUBA_HUMAN;H3BV16_HUMAN	0.00258718	Buttock	Forearm	1.64062	466179	309054	293336	390253	256801	349385	390678	302591	170875	216581	313491	187802	141337	164124
Ribosomal protein L35, isoform CRA_a OS=Homo sapiens GN=RPL35 PE=3 SV=1	A0A024R866_HUMAN	0.00259184	Buttock	Forearm	2.177	466518	328415	380549	351185	223241	553790	311067	172968	106356	168170	202279	211092	161566	178653
Actin-like protein (Fragment) OS=Homo sapiens GN=ACT PE=4 SV=1	Q562L9_HUMAN	0.00262957	Buttock	Forearm	1.62374	77517.1	68949.2	92587.9	89285.3	71986.8	107885	106792	35983	46795.2	64066.5	33876.5	61609.7	66575.8	69851.5
cDNA, FLJ92476, highly similar to Homo sapiens LSM3 homolog, U6 small nuclear RNA associated (S. cerevisiae) (LSM3), mRNA OS=Homo sapiens PE=2 SV=1	B2R5H5_HUMAN	0.00263635	Buttock	Forearm	2.6674	29927	11628	17884.8	23779.7	6031.57	44029.9	40002.9	11724.7	6712.27	5544.87	14052.3	4787.73	14125.6	8016.08
Mitochondrial import inner membrane translocase subunit Tim13 OS=Homo sapiens GN=TIMM13 PE=1 SV=1	TIM13_HUMAN	0.00263817	Buttock	Forearm	2.55884	203957	200757	209170	244689	92936.4	280500	425289	63980.2	57674.1	140405	137848	70227.6	60015.5	117525
Eukaryotic translation initiation factor 3 subunit E OS=Homo sapiens GN=EIF3S6 PE=2 SV=1	B3KW56_HUMAN;B2R806_HUMAN;E5RGA2_HUMAN;A0A161SXE1_HUMAN;H0YAW4_HUMAN	0.00265153	Buttock	Forearm	1.94034	165519	147616	185991	182836	123850	184634	218421	88730.2	71466.8	105311	87918.6	125353	76295.7	67941.7
Transmembrane protein 45A OS=Homo sapiens GN=TMEM45A PE=1 SV=1	J3KQ06_HUMAN	0.00265363	Forearm	Buttock	1.54371	58361.7	44529.8	51960.3	29845.2	42085.8	47733.4	48547.4	89044.2	53203.9	68590.1	52668.3	51664.2	74516.3	109031
Voltage-dependent anion-selective channel protein 3 OS=Homo sapiens GN=VDAC3 PE=1 SV=1	VDAC3_HUMAN;E5RFP6_HUMAN;E5RHE1_HUMAN;E5RK27_HUMAN;E5RFL1_HUMAN	0.00266692	Buttock	Forearm	1.37837	886325	696691	808068	708043	517674	458152	917934	536679	418887	618180	467281	504663	329664	746963
DNA polymerase beta (Fragment) OS=Homo sapiens GN=POLB PE=1 SV=1	E7EW18_HUMAN	0.00267325	Forearm	Buttock	2.18204	450604	1.01434e+06	1.04179e+06	1.001e+06	589673	1.00697e+06	350367	1.13067e+06	1.40461e+06	1.80435e+06	3.40085e+06	2.12465e+06	1.30698e+06	730349
Ribosomal protein L38, isoform CRA_a OS=Homo sapiens GN=RPL38 PE=3 SV=1	A0A024R8P8_HUMAN	0.00267897	Buttock	Forearm	1.74302	423182	315379	437221	307775	365965	328381	232681	189182	161436	227185	276478	290823	117992	119894
Dipeptidyl peptidase 2 OS=Homo sapiens GN=DPP7 PE=1 SV=3	DPP2_HUMAN;B4DPD6_HUMAN;R4GNE8_HUMAN;R4GMV4_HUMAN;R4GN05_HUMAN	0.00271316	Buttock	Forearm	1.5405	203695	187290	194190	102578	123852	84147.9	227008	119190	94864.5	137289	45279.3	57184.9	57989.7	217031
ATP synthase subunit e, mitochondrial OS=Homo sapiens GN=ATP5I PE=1 SV=2	ATP5I_HUMAN	0.0027177	Buttock	Forearm	1.28301	861926	746014	757240	827461	760698	977449	1.22287e+06	646966	578783	636087	800597	596890	603515	933433
Epididymis secretory protein Li 307 (Fragment) OS=Homo sapiens GN=HEL-S-307 PE=2 SV=1	A0A0K0K1L3_HUMAN;Q59GQ0_HUMAN	0.00274728	Buttock	Forearm	2.21556	300528	212630	394897	401931	237089	821179	519158	196372	125506	174055	256556	162329	257325	131098
Nuclear mitotic apparatus protein 1, isoform CRA_a OS=Homo sapiens GN=NUMA1 PE=4 SV=1	A0A024R5M9_HUMAN;A0A024R5G4_HUMAN;Q59HB8_HUMAN;Q7Z757_HUMAN;F5H4J1_HUMAN;A8K394_HUMAN;H0YFY6_HUMAN;F5H6Y5_HUMAN;Q9UPG3_HUMAN	0.00274902	Buttock	Forearm	1.15548	8.43663e+06	7.91024e+06	8.08571e+06	7.06764e+06	7.80348e+06	1.08147e+07	9.39516e+06	7.45321e+06	6.88688e+06	7.34844e+06	5.80222e+06	6.34958e+06	8.40372e+06	9.26146e+06
cDNA FLJ55508, highly similar to Sad1/unc-84-like protein 2 OS=Homo sapiens PE=2 SV=1	B4E2A6_HUMAN;A0A024R1S6_HUMAN;A8K129_HUMAN;B0QY64_HUMAN	0.00280496	Buttock	Forearm	1.78288	160169	168045	173733	163562	234729	301934	392351	92571	111379	137003	91111.6	170656	167490	124141
Annexin OS=Homo sapiens PE=2 SV=1	B4DE02_HUMAN;Q6MZI0_HUMAN	0.00283626	Forearm	Buttock	2.24428	469308	1.03048e+06	1.19639e+06	930178	576324	632407	341970	1.3755e+06	1.48663e+06	1.88663e+06	3.31234e+06	1.98541e+06	1.06757e+06	504703
Histone H2A type 1-B/E OS=Homo sapiens GN=HIST1H2AB PE=1 SV=2	H2A1B_HUMAN	0.00284915	Buttock	Forearm	1.39625	6.82605e+06	7.17122e+06	5.68184e+06	5.83735e+06	7.17232e+06	4.56824e+06	5.5893e+06	4.83996e+06	5.27678e+06	5.60939e+06	4.28497e+06	4.99184e+06	2.70555e+06	2.97821e+06
14-3-3 protein epsilon OS=Homo sapiens GN=YWHAE PE=1 SV=1	1433E_HUMAN;B7ZA86_HUMAN;K7EM20_HUMAN;B3KT37_HUMAN;B4DJB0_HUMAN	0.00289488	Buttock	Forearm	2.19039	381543	233323	515121	522857	166597	939516	782741	250563	126067	198681	185516	166747	406224	283125
Heat shock factor-binding protein 1 OS=Homo sapiens GN=HSBP1 PE=1 SV=1	HSBP1_HUMAN	0.00292393	Buttock	Forearm	2.03496	33715.5	24574.3	40304.6	32163.2	34479.7	28389.1	59571.8	16647.5	10862.8	27047.9	18810.1	25818.8	11959.1	13278.1
Sideroflexin OS=Homo sapiens GN=SFXN3 PE=1 SV=1	A0A0A0MS41_HUMAN	0.00294075	Buttock	Forearm	1.51441	94049	86995.8	100114	86423.6	72970.8	103314	192199	57806.4	66593.6	79186.2	62423.1	64045.7	66092.8	89894.8
Isoleucine--tRNA ligase, cytoplasmic OS=Homo sapiens GN=IARS PE=1 SV=2	SYIC_HUMAN;A0A0A0MSX9_HUMAN;J3KR24_HUMAN;B4DVX2_HUMAN;Q9P1N9_HUMAN;Q5TCD1_HUMAN	0.00296234	Buttock	Forearm	1.80263	247788	222195	340974	294785	193911	327268	559440	136852	130188	195876	208391	173180	182938	185451
Histone H2A OS=Homo sapiens GN=H2AFJ PE=3 SV=1	A0A024RAS2_HUMAN;B2R5B6_HUMAN;B4E0B3_HUMAN;V9GZN0_HUMAN	0.00296378	Buttock	Forearm	1.42886	1.61614e+07	1.82096e+07	1.62484e+07	1.69136e+07	1.72102e+07	1.65526e+07	1.68837e+07	1.20195e+07	1.39735e+07	1.31023e+07	1.37153e+07	1.26855e+07	7.96123e+06	9.25132e+06
Keratin, type II cytoskeletal 5 (Fragment) OS=Homo sapiens GN=KRT5 PE=1 SV=1	H0YI76_HUMAN	0.00297469	Buttock	Forearm	1.27298	2.69931e+07	3.28123e+07	2.33852e+07	2.23291e+07	2.296e+07	4.46018e+07	4.59941e+07	2.12193e+07	2.40833e+07	2.04703e+07	2.14973e+07	2.02485e+07	3.19485e+07	3.26301e+07
Capping protein (Actin filament) muscle Z-line, beta, isoform CRA_a OS=Homo sapiens GN=CAPZB PE=1 SV=1	B1AK87_HUMAN;CAPZB_HUMAN;Q7L4N0_HUMAN;B1AK85_HUMAN	0.00298104	Buttock	Forearm	1.5539	1.46376e+06	1.08872e+06	1.76385e+06	1.66522e+06	1.04103e+06	2.14078e+06	1.99329e+06	972387	738208	1.09522e+06	931178	1.11188e+06	1.14001e+06	1.19091e+06
Calpain small subunit 1 OS=Homo sapiens GN=CAPNS1 PE=1 SV=1	CPNS1_HUMAN;K7EM73_HUMAN	0.00300525	Buttock	Forearm	1.78649	64747.3	50315.3	63874	93241.2	50786.2	82956.1	97353.5	33051.5	42241.6	41712.8	39587.4	43706.8	34702.3	46707.8
Proteasome subunit alpha type OS=Homo sapiens PE=2 SV=1	A0A140VK43_HUMAN;G3V4X5_HUMAN	0.00300717	Buttock	Forearm	1.44135	1.07696e+06	740123	698118	775735	736516	929770	1.06433e+06	652624	532517	553563	767036	523082	563161	585738
40S ribosomal protein S23 OS=Homo sapiens GN=RPS23 PE=1 SV=1	D6RD47_HUMAN;D6R9I7_HUMAN	0.00302504	Buttock	Forearm	1.65879	212889	140046	178865	168641	166443	243642	173334	75577.5	84302.2	101435	140279	132243	128731	111408
GTP-binding protein SAR1a (Fragment) OS=Homo sapiens GN=SAR1A PE=1 SV=1	H0Y5E8_HUMAN;Q6FID4_HUMAN;SAR1B_HUMAN	0.00302991	Buttock	Forearm	1.46278	27638.1	28350.7	26660.9	29987.7	19812.7	25894	25617.5	18607.7	15474.1	18179.4	20981.8	20626.4	14599.5	17292.4
H/ACA ribonucleoprotein complex subunit 4 OS=Homo sapiens GN=DKC1 PE=1 SV=3	DKC1_HUMAN	0.00305348	Buttock	Forearm	2.08218	71695.6	41576.2	52460.3	53701	21538.4	59047.4	76510.3	19087.6	19952.2	21578.3	21816	20708.4	32049.1	45642.8
Membrane-associated progesterone receptor component 2 OS=Homo sapiens GN=PGRMC2 PE=1 SV=1	PGRC2_HUMAN;D3DNX8_HUMAN	0.00306344	Buttock	Forearm	1.62558	558156	468050	503266	462218	409526	547275	663323	378548	268137	299533	388532	314002	196222	376886
60S ribosomal protein L4 OS=Homo sapiens GN=RPL4 PE=1 SV=5	RL4_HUMAN;B4DMJ2_HUMAN;Q53G74_HUMAN;B4DMJ6_HUMAN;B4DFI6_HUMAN;H3BTP7_HUMAN;B4DP82_HUMAN	0.0030714	Buttock	Forearm	1.5465	4.70767e+06	3.06752e+06	3.67743e+06	3.34322e+06	3.01467e+06	4.21805e+06	4.179e+06	2.44401e+06	1.97963e+06	2.37302e+06	2.94938e+06	2.72827e+06	2.10222e+06	2.36985e+06
Cytochrome b-c1 complex subunit 1, mitochondrial OS=Homo sapiens GN=UQCRC1 PE=1 SV=3	QCR1_HUMAN;B4DUL5_HUMAN;B4DZB9_HUMAN	0.00310934	Buttock	Forearm	1.64907	3.48152e+06	2.52863e+06	2.94505e+06	3.3699e+06	2.61562e+06	3.53236e+06	6.20833e+06	2.16273e+06	1.73347e+06	2.20355e+06	2.67882e+06	2.00059e+06	1.72168e+06	2.466e+06
Protein BRICK1 OS=Homo sapiens GN=BRK1 PE=1 SV=1	BRK1_HUMAN	0.00311451	Buttock	Forearm	2.58175	56315.2	37002.8	54383.6	59546.8	26298.4	135465	166499	20074.9	16723.2	30719.8	27926.4	26806.4	37904.8	47266.1
Hexokinase-1 OS=Homo sapiens GN=HK1 PE=1 SV=3	HXK1_HUMAN;B3KXY9_HUMAN;B3KRA9_HUMAN;B1AR61_HUMAN	0.00311496	Buttock	Forearm	1.36447	2.44114e+06	2.09206e+06	2.33954e+06	2.28282e+06	1.86589e+06	2.3992e+06	2.88539e+06	1.58898e+06	1.63851e+06	1.86928e+06	2.05355e+06	1.62145e+06	1.41581e+06	1.7629e+06
Cytovillin 2 (Fragment) OS=Homo sapiens GN=VIL2 PE=2 SV=1	Q9UJZ2_HUMAN	0.00311746	Forearm	Buttock	2.26839	176516	455518	436892	431695	158143	331608	144090	544006	767871	761105	1.2593e+06	783911	504056	221535
Voltage-dependent anion channel 2, isoform CRA_a OS=Homo sapiens GN=VDAC2 PE=4 SV=1	A0A024QZN9_HUMAN;B4DKM5_HUMAN;Q5JSD1_HUMAN;A2A3S1_HUMAN	0.00317903	Buttock	Forearm	1.49585	1.98362e+06	1.60544e+06	1.70087e+06	1.96594e+06	1.54288e+06	2.17059e+06	3.42264e+06	1.30352e+06	1.17951e+06	1.28297e+06	1.74382e+06	1.22215e+06	1.27531e+06	1.61397e+06
NADH dehydrogenase [ubiquinone] iron-sulfur protein 3, mitochondrial OS=Homo sapiens GN=NDUFS3 PE=1 SV=1	NDUS3_HUMAN;Q53FM7_HUMAN	0.00324529	Buttock	Forearm	1.45558	588351	424632	411652	515918	319581	638938	873992	350279	285003	349529	319038	254998	299643	733646
Plexin-B2 OS=Homo sapiens GN=PLXNB2 PE=1 SV=3	PLXB2_HUMAN;Q2TBE4_HUMAN	0.00325966	Forearm	Buttock	1.68442	396327	396715	427294	359475	663006	249071	363928	787635	589098	789513	787255	619317	576994	660569
Myosin regulatory light chain 12A OS=Homo sapiens GN=MYL12A PE=1 SV=1	J3QRS3_HUMAN;Q53HL1_HUMAN;MYL9_HUMAN	0.00326828	Buttock	Forearm	1.32604	2.36667e+06	2.32671e+06	2.95427e+06	2.48388e+06	2.43147e+06	3.58006e+06	4.43124e+06	2.24778e+06	2.02855e+06	2.39654e+06	1.80263e+06	1.80348e+06	2.57095e+06	2.66562e+06
Rho-related GTP-binding protein RhoG OS=Homo sapiens GN=RHOG PE=1 SV=1	RHOG_HUMAN	0.00328171	Buttock	Forearm	1.40247	458349	385589	314409	342581	295637	261617	377360	346203	341154	259487	243126	189722	176887	180027
ADP-ribosylation factor 6 OS=Homo sapiens PE=2 SV=1	Q5U025_HUMAN	0.00328205	Buttock	Forearm	1.43055	376600	357049	466816	383077	292644	290391	396176	275223	246261	257038	228347	296423	182464	305695
Peptidyl-prolyl cis-trans isomerase B OS=Homo sapiens GN=PPIB PE=1 SV=2	PPIB_HUMAN	0.00336471	Buttock	Forearm	1.25632	271689	229864	252048	269139	185167	217903	175868	186557	172002	226629	227799	141496	151049	169366
RAB7, member RAS oncogene family, isoform CRA_a OS=Homo sapiens GN=RAB7A PE=2 SV=1	A0A158RFU6_HUMAN;B4DPH9_HUMAN;C9J592_HUMAN;C9J8S3_HUMAN;C9IZZ0_HUMAN;C9J4V0_HUMAN;C9J4S4_HUMAN	0.00337145	Buttock	Forearm	1.32608	980092	789904	1.14967e+06	919205	808088	1.05695e+06	1.44037e+06	883776	769942	763074	666131	622195	741768	940641
RAP1B, member of RAS oncogene family, isoform CRA_a OS=Homo sapiens GN=RAP1B PE=4 SV=1	A0A024RB87_HUMAN;F5GX62_HUMAN;A0A075B6Q0_HUMAN;RP1BL_HUMAN;B7ZAY2_HUMAN;B7ZB78_HUMAN;F8WBC0_HUMAN	0.00337868	Buttock	Forearm	1.47832	310190	312334	347751	298909	237616	309707	366319	230516	206457	258984	204955	208754	131029	235867
cDNA, FLJ94187, highly similar to Homo sapiens CD99 antigen (CD99), mRNA OS=Homo sapiens PE=2 SV=1	B2R932_HUMAN	0.00338233	Buttock	Forearm	1.90118	212162	99521.7	197361	201533	131700	34908.7	210640	106570	58517.7	122824	69627.9	127590	11091.4	75964.4
Mitochondrial carrier homolog 2 OS=Homo sapiens GN=MTCH2 PE=1 SV=1	MTCH2_HUMAN;Q53G34_HUMAN	0.00340092	Buttock	Forearm	1.33988	236776	157091	198724	169557	163134	220163	302958	144325	119174	140337	159146	147830	141180	229006
Sarcolemmal membrane-associated protein OS=Homo sapiens GN=SLMAP PE=1 SV=1	SLMAP_HUMAN	0.00344166	Buttock	Forearm	1.49469	34794.5	42859.3	36498.3	30696.6	30764.1	21215.8	46761.2	23381.5	24836.4	31087.1	15609.9	28960.6	14278.5	24816.2
Coatomer subunit delta OS=Homo sapiens GN=ARCN1 PE=2 SV=1	B0YIW5_HUMAN;E9PK34_HUMAN	0.00346023	Buttock	Forearm	2.91304	47202.4	20703.5	47454.8	52353.4	20028.6	94385	132081	9082.79	10484.3	19342.5	22794.1	20145.6	24829.6	35512.3
TAP binding protein (Tapasin), isoform CRA_c OS=Homo sapiens GN=TAPBP PE=4 SV=1	A0A024RCT1_HUMAN	0.00346208	Buttock	Forearm	1.78288	82348.9	99896.4	101075	144272	63377.5	121404	112718	47862.8	61693.8	76557.1	44554	40788.4	50132.2	85107.4
tRNA-splicing ligase RtcB homolog OS=Homo sapiens GN=RTCB PE=1 SV=1	RTCB_HUMAN;B4DNA0_HUMAN;B4DNG5_HUMAN	0.00347033	Buttock	Forearm	1.84796	933797	706237	757561	770539	464222	903563	1.21197e+06	342115	368739	552979	504205	430273	361982	550106
40S ribosomal protein S2 OS=Homo sapiens GN=RPS2 PE=1 SV=2	RS2_HUMAN;Q6IPX5_HUMAN;Q8N5L9_HUMAN;E9PQD7_HUMAN;H0YEN5_HUMAN;E9PM36_HUMAN;E9PMM9_HUMAN;Q9BSW5_HUMAN;E9PPT0_HUMAN;O60249_HUMAN;A4D0Y7_HUMAN;D3DU83_HUMAN	0.00348566	Buttock	Forearm	1.35823	1.51277e+06	1.30683e+06	1.70007e+06	1.45372e+06	1.21387e+06	1.47354e+06	1.47673e+06	918202	852176	1.10097e+06	1.27502e+06	1.05689e+06	931198	1.32933e+06
Transcription factor A, mitochondrial OS=Homo sapiens GN=TFAM PE=1 SV=1	TFAM_HUMAN;H7BYN3_HUMAN	0.00349352	Buttock	Forearm	2.00538	181369	109660	159446	143567	116151	180681	266822	60872.8	55965.9	145688	38444.2	73945.5	57181.2	145197
Transgelin OS=Homo sapiens GN=TAGLN PE=1 SV=4	TAGL_HUMAN;Q53GC9_HUMAN;H0YCU9_HUMAN;E9PJ32_HUMAN	0.00351369	Buttock	Forearm	5.78358	516858	539561	430404	703484	74193.1	1.00719e+06	1.58006e+06	87301.5	96651.2	169868	85798.8	75356.6	58997	264911
Tubulin alpha chain-like 3 OS=Homo sapiens GN=TUBAL3 PE=1 SV=2	TBAL3_HUMAN	0.0035371	Forearm	Buttock	3.62576	20548.4	44815.3	20686.7	37713.3	22313.5	36787.6	18702.9	113713	71118.5	135474	40605	107965	134545	127414
Keratin, type II cytoskeletal 80 OS=Homo sapiens GN=KRT80 PE=1 SV=2	K2C80_HUMAN	0.0035494	Buttock	Forearm	1.32622	8.64799e+06	8.39408e+06	8.00799e+06	9.82077e+06	7.99316e+06	8.98428e+06	1.27654e+07	8.32363e+06	6.71888e+06	6.79759e+06	7.74846e+06	5.30983e+06	5.58105e+06	8.24081e+06
Plastin-2 OS=Homo sapiens GN=LCP1 PE=1 SV=6	PLSL_HUMAN;Q59GX5_HUMAN;B3KUI1_HUMAN;Q5TBN3_HUMAN	0.00356206	Buttock	Forearm	2.05372	224397	166747	136413	239717	91654.4	308612	309638	160919	61339.7	99595.1	80157.3	59987.3	81179.5	176091
Transforming growth factor beta-induced 68kDa isoform 1 (Fragment) OS=Homo sapiens GN=TGFBI PE=2 SV=1	A0A0S2Z4Q2_HUMAN;A0A0S2Z4K6_HUMAN;H0Y8L3_HUMAN;Q59F63_HUMAN;H0Y8M8_HUMAN;H0YAB8_HUMAN	0.00357202	Buttock	Forearm	1.72784	1.31817e+06	1.14106e+06	1.05732e+06	1.50403e+06	966610	1.55595e+06	2.64841e+06	680264	824693	863702	472171	626091	1.01227e+06	1.41924e+06
MICOS complex subunit MIC60 OS=Homo sapiens PE=2 SV=1	B4DKR1_HUMAN;B4E2B5_HUMAN;A0A087WYS0_HUMAN;Q05DN3_HUMAN;D6RAW4_HUMAN	0.00358088	Buttock	Forearm	1.76158	168581	145426	161564	187516	151308	139046	255451	95084	72183.2	147533	116612	106839	45763	102241
T-complex protein 1 subunit delta OS=Homo sapiens GN=CCT4 PE=1 SV=4	TCPD_HUMAN;B7Z2F4_HUMAN	0.00358522	Buttock	Forearm	2.43493	335372	293600	448167	431606	215418	826161	1.06388e+06	163947	119193	215946	192989	232541	301084	258619
Protein arginine N-methyltransferase 5 (Fragment) OS=Homo sapiens GN=PRMT5 PE=1 SV=8	G3V5L5_HUMAN	0.00359451	Forearm	Buttock	1.59946	663170	763509	711755	504312	850911	512917	450853	1.26894e+06	1.07899e+06	1.04609e+06	945473	831065	927375	1.03154e+06
Colorectal mutant cancer protein OS=Homo sapiens GN=MCC PE=1 SV=1	A0A096LNU0_HUMAN	0.00359857	Forearm	Buttock	1.33113	298122	295186	299130	285090	342971	333138	402509	408404	368319	353529	355168	356936	502426	658445
Signal recognition particle 9 kDa protein OS=Homo sapiens GN=SRP9 PE=1 SV=2	SRP09_HUMAN;Q8WVW9_HUMAN	0.0036141	Buttock	Forearm	3.2315	107206	63666.3	97711.5	85897.9	30573.8	178434	142932	24972.6	26143.5	44044.9	30037.8	32315.2	30788.2	30302.6
Keratin, type II cuticular Hb4 OS=Homo sapiens GN=KRT84 PE=2 SV=2	KRT84_HUMAN	0.0036214	Forearm	Buttock	1.44773	1.26752e+06	1.36807e+06	1.68319e+06	1.34423e+06	2.11184e+06	1.71969e+06	1.39676e+06	2.2429e+06	2.16692e+06	2.16138e+06	2.54668e+06	2.10961e+06	2.29583e+06	2.24434e+06
Heterogeneous nuclear ribonucleoprotein K (Fragment) OS=Homo sapiens GN=HNRNPK PE=1 SV=1	Q5T6W2_HUMAN	0.00362564	Forearm	Buttock	1.52714	1.35286e+06	1.35382e+06	1.70087e+06	1.14804e+06	1.75218e+06	1.2803e+06	1.65981e+06	2.86296e+06	1.793e+06	2.49446e+06	1.72589e+06	1.74778e+06	2.12251e+06	2.90333e+06
Creatine kinase U-type, mitochondrial OS=Homo sapiens GN=CKMT1A PE=1 SV=1	KCRU_HUMAN;B4DGR9_HUMAN;B4DF55_HUMAN;B4DF72_HUMAN;B7Z9T7_HUMAN;C9JSQ1_HUMAN;B4DKA2_HUMAN;C9J6W7_HUMAN;B4DEL4_HUMAN	0.00364544	Buttock	Forearm	2.06233	326058	392872	433187	534702	111583	624685	1.23604e+06	160132	114025	394336	384467	61381.5	229256	430671
HCG2001986, isoform CRA_a OS=Homo sapiens GN=hCG_2001986 PE=4 SV=1	A0A024R5X2_HUMAN;H3BNX3_HUMAN;A0A1B0GXB4_HUMAN	0.00364752	Buttock	Forearm	1.82716	691590	494231	480931	413766	415863	807344	822305	394909	236604	366014	194962	393515	269531	402625
Desmocollin-3 OS=Homo sapiens GN=DSC3 PE=1 SV=3	DSC3_HUMAN;A0A024RC29_HUMAN;Q9HAX1_HUMAN	0.00372171	Buttock	Forearm	1.67338	2.80827e+07	3.17721e+07	3.07706e+07	2.65723e+07	2.5662e+07	2.82938e+07	3.56855e+07	1.60066e+07	1.94391e+07	2.19241e+07	1.89688e+07	2.16713e+07	1.36234e+07	1.19722e+07
SH3-domain GRB2-like endophilin B2, isoform CRA_a OS=Homo sapiens GN=SH3GLB2 PE=4 SV=1	A0A024R896_HUMAN;B7ZC39_HUMAN;F8WFB9_HUMAN	0.00376553	Buttock	Forearm	3.56008	106175	64256.1	108272	146829	36035.2	263877	248571	19581.1	28426.6	43926.4	45651	37634.7	61158.7	37215.1
Desmoplakin OS=Homo sapiens GN=DSP PE=1 SV=3	DESP_HUMAN;Q4LE79_HUMAN;B4E2A0_HUMAN;B4DKX6_HUMAN;B4DWT7_HUMAN;G1UI31_HUMAN;Q6ZP16_HUMAN	0.00376908	Buttock	Forearm	1.48149	5.57894e+08	5.92485e+08	6.34117e+08	6.0666e+08	5.59679e+08	6.856e+08	9.55318e+08	3.78435e+08	4.27019e+08	5.03795e+08	4.58003e+08	5.02045e+08	3.82143e+08	4.47973e+08
Guanine nucleotide-binding protein G(i) subunit alpha-1 OS=Homo sapiens GN=GNAI1 PE=1 SV=2	GNAI1_HUMAN;C9JPP4_HUMAN;Q6AWC5_HUMAN;Q6LCB5_HUMAN	0.0037828	Buttock	Forearm	1.46185	484297	499398	517900	448045	395996	414748	442137	310786	366980	371517	235265	366999	196208	342982
Fructose-bisphosphate aldolase C OS=Homo sapiens GN=ALDOC PE=1 SV=2	ALDOC_HUMAN	0.00379826	Forearm	Buttock	2.19996	198333	500823	761212	498814	204885	529625	331246	673634	653499	1.16737e+06	1.22865e+06	1.16106e+06	990261	780268
Dynactin subunit 1 OS=Homo sapiens GN=DCTN1 PE=1 SV=3	DCTN1_HUMAN;Q59F36_HUMAN;H8Y0Y3_HUMAN;E7EWF7_HUMAN	0.00381631	Buttock	Forearm	1.48749	172980	211535	229110	292636	174723	276448	362022	144558	136351	172006	163761	170280	170254	198735
HLA class I antigen OS=Homo sapiens GN=HLA-C PE=3 SV=1	A0A090KFY5_HUMAN	0.00383892	Buttock	Forearm	1.95003	477776	512189	403535	466821	495573	633630	608216	218057	316009	350686	240695	317446	157547	244526
Elongation factor Tu, mitochondrial OS=Homo sapiens GN=TUFM PE=1 SV=2	EFTU_HUMAN;H3BNU3_HUMAN	0.00385509	Buttock	Forearm	1.51429	1.93856e+06	1.33255e+06	1.63214e+06	2.10788e+06	1.41174e+06	1.7774e+06	2.55722e+06	1.22009e+06	1.03273e+06	1.38924e+06	1.56677e+06	1.1243e+06	915095	1.17652e+06
40S ribosomal protein S18 OS=Homo sapiens GN=RPS18 PE=1 SV=3	RS18_HUMAN;J3JS69_HUMAN;A0A0G2JQH2_HUMAN	0.00385872	Buttock	Forearm	1.27269	2.89825e+06	2.21981e+06	2.6086e+06	2.2663e+06	2.30955e+06	2.7677e+06	2.75099e+06	1.7998e+06	1.99446e+06	1.98233e+06	2.00687e+06	2.02579e+06	1.94799e+06	2.24554e+06
Annexin OS=Homo sapiens GN=ANXA2 PE=3 SV=1	A0A024R5Z7_HUMAN;H0YN42_HUMAN;H0YMD0_HUMAN;AXA2L_HUMAN;H0YM50_HUMAN;H0YKS4_HUMAN;B3KRQ1_HUMAN;B4DNH8_HUMAN;H0YL33_HUMAN;H0YMM1_HUMAN;H0YKX9_HUMAN;H0YKL9_HUMAN;H0YNA0_HUMAN;H0YKV8_HUMAN;H0YN52_HUMAN;H0YMD9_HUMAN;H0YKN4_HUMAN;H0YLE2_HUMAN	0.00388901	Buttock	Forearm	1.6264	1.85199e+07	1.87374e+07	1.74182e+07	2.24807e+07	1.17554e+07	2.32972e+07	2.33972e+07	1.48459e+07	1.29819e+07	1.1939e+07	1.32545e+07	9.87359e+06	1.141e+07	9.07294e+06
RPLP1 protein OS=Homo sapiens GN=RPLP1 PE=2 SV=1	Q6FG99_HUMAN	0.00391792	Buttock	Forearm	13.3821	253093	173330	208567	273075	56650.5	300759	895663	15433.1	22037.2	31483.5	34220.9	34128.7	19532.8	4658.25
cDNA FLJ53769, highly similar to Homo sapiens nebulette (NEBL), transcript variant 2, mRNA OS=Homo sapiens PE=2 SV=1	B4DH47_HUMAN	0.00391904	Buttock	Forearm	1.5594	156566	152399	227681	163252	161096	197543	184383	117583	112384	160583	111005	121227	71483.7	102787
Glyceraldehyde-3-phosphate dehydrogenase OS=Homo sapiens GN=GAPDH PE=1 SV=3	G3P_HUMAN;Q2TSD0_HUMAN;E7EUT5_HUMAN;Q0QET7_HUMAN;A4UCT1_HUMAN;B4DRV9_HUMAN;Q5ZEY3_HUMAN;Q16768_HUMAN	0.00393184	Buttock	Forearm	1.63996	9.46167e+07	8.54731e+07	8.06549e+07	1.03213e+08	7.41109e+07	1.1861e+08	1.49172e+08	6.19074e+07	6.4006e+07	6.53154e+07	6.684e+07	5.83303e+07	4.93183e+07	6.46901e+07
Heat shock 70 kDa protein 9B (Fragment) OS=Homo sapiens PE=2 SV=1	Q2F839_HUMAN	0.00394015	Forearm	Buttock	2.25046	607753	565979	574041	489780	636605	516590	453736	1.36963e+06	1.16702e+06	1.16969e+06	644375	854150	1.2269e+06	2.2201e+06
Catenin beta-1 OS=Homo sapiens GN=CTNNB1 PE=1 SV=1	CTNB1_HUMAN;B5BU28_HUMAN;B4DSW9_HUMAN;C9IZ65_HUMAN	0.00396022	Buttock	Forearm	1.52704	2.60547e+06	2.71584e+06	2.88875e+06	2.91406e+06	2.58562e+06	2.85119e+06	4.06266e+06	1.94055e+06	2.05659e+06	2.26847e+06	1.93744e+06	2.01947e+06	1.65515e+06	1.62791e+06
Cathepsin B, isoform CRA_a OS=Homo sapiens GN=CTSB PE=3 SV=1	A0A024R374_HUMAN;B3KUJ8_HUMAN;E9PCB3_HUMAN;E9PS78_HUMAN;Q6LAF9_HUMAN;R4GMQ5_HUMAN	0.00396212	Forearm	Buttock	1.80246	3.43026e+06	4.76222e+06	4.20799e+06	4.43275e+06	2.42707e+06	3.03197e+06	2.32394e+06	6.55396e+06	6.53461e+06	6.9922e+06	9.92653e+06	7.45903e+06	3.58701e+06	3.31629e+06
Mov10, Moloney leukemia virus 10, homolog (Mouse), isoform CRA_a OS=Homo sapiens GN=MOV10 PE=1 SV=1	Q5JR04_HUMAN	0.00398503	Forearm	Buttock	1.57423	168725	120681	158937	125876	187729	98148.3	137952	357912	212850	275945	200031	175316	150755	198344
Mitogen-activated protein kinase 1 OS=Homo sapiens GN=MAPK1 PE=1 SV=3	MK01_HUMAN	0.00401494	Buttock	Forearm	1.83987	58744.4	44964.7	65106	88462.3	39513.5	113532	105627	41857.7	23780.1	30975.9	36766.2	42980.2	54526.8	49540.8
Prohibitin-2 OS=Homo sapiens GN=PHB2 PE=1 SV=2	PHB2_HUMAN;F5GY37_HUMAN;B4DW05_HUMAN;F5GWA7_HUMAN;F5H0C5_HUMAN;Q9BXV3_HUMAN	0.0040235	Buttock	Forearm	1.27579	2.52699e+06	1.68715e+06	1.68109e+06	1.81483e+06	1.65705e+06	1.67241e+06	2.36727e+06	1.64776e+06	1.40773e+06	1.39512e+06	1.724e+06	1.37305e+06	1.39018e+06	1.5708e+06
Coiled-coil domain-containing protein 171 (Fragment) OS=Homo sapiens GN=CCDC171 PE=4 SV=1	H0Y5M5_HUMAN	0.00404969	Buttock	Forearm	1.65049	4.00926e+06	4.00791e+06	4.01055e+06	3.53211e+06	2.65406e+06	4.01268e+06	3.58716e+06	2.05635e+06	2.88654e+06	2.39137e+06	2.83345e+06	2.31607e+06	1.68318e+06	1.47312e+06
40S ribosomal protein S4 OS=Homo sapiens GN=RPS4X PE=2 SV=1	B2R491_HUMAN	0.00406971	Buttock	Forearm	1.62563	1.99711e+06	1.80639e+06	2.59268e+06	2.09977e+06	1.52188e+06	1.12261e+06	2.12525e+06	1.05982e+06	839856	1.57489e+06	1.42207e+06	1.50683e+06	836410	920444
Guanine nucleotide-binding protein G(I)/G(S)/G(T) subunit beta-2 OS=Homo sapiens GN=GNB2 PE=1 SV=3	GBB2_HUMAN;C9JIS1_HUMAN;C9JZN1_HUMAN;E7EP32_HUMAN;GBB3_HUMAN;Q71UM7_HUMAN	0.00407964	Buttock	Forearm	1.41204	868268	705932	945089	895481	893502	1.02249e+06	1.34435e+06	571200	677736	721362	735355	682135	587193	752314
60S ribosomal protein L6 OS=Homo sapiens GN=RPL6 PE=3 SV=1	A0A024RBK3_HUMAN;B2R4K7_HUMAN;B4DRX3_HUMAN;F8VZ45_HUMAN;F8VU16_HUMAN;F8VR69_HUMAN	0.00410109	Buttock	Forearm	1.4575	4.16738e+06	2.8695e+06	3.70638e+06	3.159e+06	2.9007e+06	4.76433e+06	3.77603e+06	2.03477e+06	2.10738e+06	2.30709e+06	2.627e+06	2.71561e+06	2.87211e+06	2.72424e+06
Lysine--tRNA ligase OS=Homo sapiens GN=KARS PE=1 SV=3	SYK_HUMAN;Q6ZTI3_HUMAN	0.00418047	Forearm	Buttock	1.52235	461112	369082	441645	299741	527294	284924	349943	816088	590938	654400	619217	487926	483901	509239
Procollagen C-endopeptidase enhancer 1 OS=Homo sapiens GN=PCOLCE PE=1 SV=2	PCOC1_HUMAN	0.00419052	Buttock	Forearm	3.64164	37440.3	27782.6	27381.7	31001.9	32038.4	22594.1	80120.4	19349.9	8847.83	21604.2	6058.75	6920.15	3100.87	5064.19
NDUFS1 OS=Homo sapiens PE=3 SV=1	A0A291FIZ5_HUMAN;B4DJ81_HUMAN;C9JPQ5_HUMAN;F8WDL5_HUMAN	0.0041961	Buttock	Forearm	1.52305	743988	469161	657302	880547	554839	726069	1.21367e+06	534588	390884	472442	655183	457186	395585	538254
Actin-related protein 2/3 complex subunit 3 OS=Homo sapiens PE=2 SV=1	B2R4D5_HUMAN;F8VR50_HUMAN	0.00421153	Buttock	Forearm	1.57819	213969	130362	182143	234741	169407	157110	136311	139069	110318	133604	163143	108292	72692.9	48481.8
ATP-dependent RNA helicase DDX1 OS=Homo sapiens GN=DDX1 PE=1 SV=1	A0A087X2G1_HUMAN;B4DP70_HUMAN	0.00421792	Buttock	Forearm	1.85618	627505	474907	699309	615407	459655	882240	1.19494e+06	234563	256097	480649	454306	418333	328490	496459
Slit homolog 2 protein (Fragment) OS=Homo sapiens GN=SLIT2 PE=1 SV=1	E9PCX4_HUMAN	0.00422196	Forearm	Buttock	2.66403	39588.1	130655	194674	133345	48041.4	215707	111170	208706	211122	281163	351427	421148	571061	281551
Eukaryotic translation initiation factor 3 subunit B OS=Homo sapiens GN=EIF3S9 PE=3 SV=1	A0A024R821_HUMAN;C9JQN7_HUMAN	0.00423968	Buttock	Forearm	1.99899	204362	173125	191091	187362	104911	295189	331413	101705	55579.9	93184	99039.7	120722	143271	130602
Cortactin, isoform CRA_c OS=Homo sapiens GN=CTTN PE=4 SV=1	A0A024R5M3_HUMAN	0.00427658	Buttock	Forearm	1.68842	972732	729608	901019	1.09205e+06	553349	1.59894e+06	1.51492e+06	671100	428246	622888	720188	533546	622690	761988
MICOS complex subunit MIC13 OS=Homo sapiens GN=C19orf70 PE=1 SV=1	A0A140TA86_HUMAN	0.00436847	Buttock	Forearm	1.27938	60901.5	52821.5	66424.8	67541.7	40730.7	54804.8	89681.7	43166	45633.8	43885	54222.9	40481.1	37381	73601.8
Apolipoprotein C-II isoform 1 OS=Homo sapiens GN=APOC4-APOC2 PE=1 SV=1	A0A024R0T9_HUMAN;V9GYJ8_HUMAN	0.00436879	Buttock	Forearm	1.67522	54064.3	230971	210271	149238	164082	60253.5	43472.6	21544.7	99754.1	193762	80914.3	118913	15251.8	14475.2
Vasodilator-stimulated phosphoprotein isoform 1 OS=Homo sapiens GN=VASP PE=2 SV=1	A0A024R0V4_HUMAN	0.00439618	Buttock	Forearm	2.35277	15691.9	8834.99	9948.13	13511.2	7300.19	18568.8	34652.8	3456.08	3167.66	5756.07	8821.82	6673.52	7320.28	10923.7
Histone H2A.V OS=Homo sapiens GN=H2AFV PE=1 SV=3	H2AV_HUMAN;C9J0D1_HUMAN;C9J386_HUMAN	0.0044007	Buttock	Forearm	1.29887	2.61786e+06	2.36495e+06	2.24892e+06	2.51107e+06	2.49052e+06	2.52087e+06	2.73155e+06	1.55731e+06	1.56605e+06	1.89549e+06	2.46406e+06	1.95043e+06	1.8845e+06	2.14442e+06
Cytochrome c oxidase subunit 5B, mitochondrial OS=Homo sapiens GN=COX5B PE=1 SV=2	COX5B_HUMAN;Q6FHJ9_HUMAN;Q6FHM4_HUMAN	0.00442184	Buttock	Forearm	1.48225	2.16868e+06	1.65593e+06	1.83339e+06	1.97853e+06	1.78206e+06	2.70415e+06	3.92921e+06	1.66347e+06	1.13064e+06	1.6597e+06	1.33544e+06	1.53145e+06	1.34349e+06	2.16525e+06
Endonuclease domain-containing 1 protein OS=Homo sapiens GN=ENDOD1 PE=1 SV=2	ENDD1_HUMAN	0.0044221	Buttock	Forearm	1.83472	335445	367129	348999	388211	323885	559729	821119	223696	170575	287242	215714	265382	176247	375038
Prelamin-A/C OS=Homo sapiens GN=LMNA PE=1 SV=1	LMNA_HUMAN;Q5I6Y5_HUMAN;Q8N519_HUMAN;H0YAB0_HUMAN;A0A0C4DGC5_HUMAN;W5X314_HUMAN	0.00442492	Buttock	Forearm	2.2457	4.39973e+06	3.19578e+06	2.29957e+06	3.1114e+06	1.60428e+06	5.22735e+06	7.41808e+06	1.83875e+06	1.30504e+06	1.53063e+06	2.04429e+06	1.45673e+06	1.36085e+06	2.60076e+06
cDNA FLJ53665, highly similar to Four and a half LIM domains protein 1 OS=Homo sapiens PE=2 SV=1	B7Z6U8_HUMAN;B7Z5V0_HUMAN;FHL1_HUMAN;A0A0D9SFZ9_HUMAN;B7Z4B7_HUMAN;B7Z9A1_HUMAN;A0A0D9SFB0_HUMAN;B7Z5T3_HUMAN;A0A0D9SG53_HUMAN;A0A0D9SGD1_HUMAN;B3KRI9_HUMAN	0.00444398	Buttock	Forearm	1.47529	6.21842e+06	6.97188e+06	7.01981e+06	5.5172e+06	6.11463e+06	7.74602e+06	6.49914e+06	3.98749e+06	4.50035e+06	5.3389e+06	3.06677e+06	4.35364e+06	3.5303e+06	6.462e+06
X-ray repair cross-complementing protein 5 OS=Homo sapiens GN=XRCC5 PE=1 SV=3	XRCC5_HUMAN;Q53T09_HUMAN;C9JZ81_HUMAN	0.00452292	Buttock	Forearm	1.69614	268319	201225	244118	202495	318557	408303	348713	123423	150102	189944	130716	261051	144112	174922
Inorganic pyrophosphatase 2, mitochondrial OS=Homo sapiens GN=PPA2 PE=1 SV=2	IPYR2_HUMAN;A8K0P2_HUMAN;B4DFH3_HUMAN;D6RGV9_HUMAN;D6R967_HUMAN;D6RGI1_HUMAN	0.00457118	Buttock	Forearm	2.29989	93500.2	90040.1	93385.5	109264	43715.2	183790	327624	55633.2	39510.7	60275.7	59367.8	40837.6	52251.9	101411
Heterogeneous nuclear ribonucleoprotein Q OS=Homo sapiens GN=SYNCRIP PE=1 SV=2	HNRPQ_HUMAN;B7Z213_HUMAN;F6UXX1_HUMAN	0.00458145	Buttock	Forearm	2.0281	290607	151446	265592	258763	105077	408816	538039	132085	114938	135667	123195	111474	168750	209078
SEC24 related gene family, member C (S. cerevisiae), isoform CRA_a OS=Homo sapiens GN=SEC24C PE=4 SV=1	A0A024QZM6_HUMAN	0.00460812	Forearm	Buttock	1.56222	198230	207732	326980	248802	382940	215972	265055	383135	295931	456287	395569	381271	517454	453767
PLA2G4F protein OS=Homo sapiens GN=PLA2G4F PE=2 SV=1	A2RRC4_HUMAN	0.00464027	Buttock	Forearm	3.59633	49157.4	48001.2	56497.3	59065.9	14919.5	73813.3	128960	17950.4	8318.19	31728.6	11513	12401	5925.46	31845.3
Catenin alpha-1 OS=Homo sapiens GN=CTNNA1 PE=1 SV=1	CTNA1_HUMAN;B4E2G8_HUMAN;G3XAM7_HUMAN;B4DKT9_HUMAN;B3KSR8_HUMAN;E5RIB1_HUMAN;Q49AD3_HUMAN;A0A0A0MRI5_HUMAN;E5RGY6_HUMAN;E5RJ41_HUMAN;A0A0A0MTJ6_HUMAN;E5RGD2_HUMAN;E5RGY7_HUMAN;E5RHV7_HUMAN;H0YBB8_HUMAN;B7Z259_HUMAN;E5RFM3_HUMAN;E5RJP7_HUMAN;E5RFG3_HUMAN;A0A087WZL6_HUMAN	0.00464831	Buttock	Forearm	1.71643	4.07014e+06	3.83379e+06	4.33197e+06	4.43429e+06	3.32689e+06	4.52294e+06	5.98132e+06	2.59065e+06	2.75347e+06	3.28672e+06	2.60928e+06	2.6698e+06	1.77088e+06	2.08946e+06
Junction plakoglobin OS=Homo sapiens GN=JUP PE=1 SV=3	PLAK_HUMAN;C9JK18_HUMAN;A0A0S2Z495_HUMAN;C9J826_HUMAN;C9JTX4_HUMAN;Q7KZ86_HUMAN;C9JPI2_HUMAN	0.00466487	Buttock	Forearm	1.5218	6.64288e+07	7.53197e+07	7.58196e+07	6.89275e+07	6.24723e+07	7.86583e+07	1.23805e+08	4.83409e+07	4.76596e+07	5.61934e+07	5.02614e+07	5.97287e+07	4.5607e+07	5.45634e+07
DnaJ homolog subfamily A member 1 OS=Homo sapiens GN=DNAJA1 PE=1 SV=2	DNJA1_HUMAN	0.00466574	Buttock	Forearm	1.90628	124482	78228.3	118918	104008	77892.7	104813	126651	63552.2	61733.6	91921.6	53706.4	46572.1	35346.1	32730.9
Poly(rC)-binding protein 2 (Fragment) OS=Homo sapiens GN=PCBP2 PE=1 SV=1	H3BND9_HUMAN	0.0046746	Forearm	Buttock	1.9826	38564.4	64098.7	62884.1	45344.3	43827.2	45502.2	18030.9	72736	97884	69356.2	98522.9	92125.4	117457	82884.5
SH3 domain binding glutamic acid-rich protein like 3, isoform CRA_a (Fragment) OS=Homo sapiens GN=SH3BGRL3 PE=4 SV=1	D3DPK5_HUMAN	0.00470925	Buttock	Forearm	2.04779	435631	383835	293294	458158	276061	372487	464898	281603	169973	295077	149348	159969	126142	128748
Sideroflexin-1 OS=Homo sapiens GN=SFXN1 PE=1 SV=1	D6RAE9_HUMAN	0.0047559	Buttock	Forearm	2.29077	118696	58678.7	84018.3	75464.6	39344.7	109841	172520	37607	33215.3	47444.3	30299.4	32956.4	19267.9	86695.7
NADH dehydrogenase [ubiquinone] flavoprotein 1, mitochondrial OS=Homo sapiens GN=NDUFV1 PE=1 SV=4	NDUV1_HUMAN;B4DE93_HUMAN;B4DUN7_HUMAN;E9PPR0_HUMAN;E9PPD6_HUMAN;H0YE81_HUMAN	0.00475751	Buttock	Forearm	1.44454	227695	150858	192650	260342	169019	231081	392396	197358	121913	154748	189023	134002	127352	199864
NADH dehydrogenase [ubiquinone] 1 beta subcomplex subunit 7 OS=Homo sapiens GN=NDUFB7 PE=1 SV=4	NDUB7_HUMAN	0.00478382	Buttock	Forearm	2.02463	51655.4	33554.9	30716.5	32249.5	18919.9	48122.7	68613.7	24058.7	10699.8	23056.3	13710.6	18403.4	14549.2	35711.9
Membrane-associated progesterone receptor component 1 OS=Homo sapiens GN=PGRMC1 PE=1 SV=3	PGRC1_HUMAN	0.00479274	Buttock	Forearm	1.33412	517707	312433	273252	340775	210616	314059	476620	362255	203783	287510	248526	180365	223474	327099
Torsin-1A-interacting protein 1 OS=Homo sapiens GN=TOR1AIP1 PE=1 SV=1	A0A0A0MSK5_HUMAN;J3KN66_HUMAN;H0YD16_HUMAN	0.00482246	Buttock	Forearm	2.49325	89291	89932.8	65623.3	69848.6	41005.7	61415	160958	19495.4	30946.4	49172.3	42820.2	24342.7	33261.7	31817.2
Protein disulfide-isomerase OS=Homo sapiens PE=2 SV=1	B3KQT2_HUMAN;B4DDM1_HUMAN;B4DJ98_HUMAN	0.0048873	Buttock	Forearm	1.53285	2.67993e+06	2.33092e+06	2.95056e+06	3.39919e+06	1.55475e+06	3.44143e+06	3.76286e+06	1.94043e+06	1.62878e+06	2.50631e+06	2.38748e+06	1.27821e+06	1.45704e+06	1.92734e+06
Di-N-acetylchitobiase OS=Homo sapiens GN=CTBS PE=1 SV=1	DIAC_HUMAN	0.00488896	Buttock	Forearm	3.8367	46258.6	25285.6	54325.5	23254.4	23296.3	92378.9	115852	5235.45	11701.8	6862.16	547.177	9892.59	15176.6	49797.5
Testis tissue sperm-binding protein Li 70n OS=Homo sapiens PE=2 SV=1	A0A140VKF3_HUMAN	0.00489427	Buttock	Forearm	2.20332	42996.9	43494	48444	67083.5	38298.4	48893	68793.4	18918.2	23415.6	40571.8	14771.2	29363.8	15580.3	19862.2
cDNA FLJ34845 fis, clone NT2NE2011221, highly similar to Homo sapiens cell division cycle associated 2 (CDCA2), mRNA OS=Homo sapiens PE=2 SV=1	B3KRS8_HUMAN	0.00500643	Forearm	Buttock	1.97772	558556	575111	732230	385622	868417	352427	314413	1.3465e+06	988168	1.28689e+06	1.1567e+06	773202	898493	1.03923e+06
Guanine nucleotide-binding protein subunit beta-4 OS=Homo sapiens GN=GNB4 PE=1 SV=3	GBB4_HUMAN;B4DLV5_HUMAN;C9JD14_HUMAN;H7C5J5_HUMAN	0.00500674	Buttock	Forearm	1.26156	192556	197028	176728	176142	179141	122115	137587	142179	119802	164701	146882	139317	101532	121965
ADP/ATP translocase 1 OS=Homo sapiens GN=SLC25A4 PE=1 SV=4	ADT1_HUMAN;A0A0S2Z359_HUMAN;Q59EP7_HUMAN	0.00501036	Buttock	Forearm	1.46632	122768	103953	120483	146689	114524	198682	328109	93082	74708.5	113201	113366	92983.1	104674	182175
Protein disulfide-isomerase A6 OS=Homo sapiens GN=PDIA6 PE=1 SV=1	PDIA6_HUMAN	0.00502607	Buttock	Forearm	1.41486	709861	563451	702856	757270	461738	1.10748e+06	1.21961e+06	551761	332328	546218	613207	460440	670797	728291
HCG1991735, isoform CRA_a OS=Homo sapiens GN=hCG_1991735 PE=4 SV=1	A0A024RC65_HUMAN;A4QPB0_HUMAN;A0A0J9YXZ5_HUMAN;Q6P1N4_HUMAN;H0YLE8_HUMAN;B4DNP4_HUMAN;Q05DN7_HUMAN;A0A087X225_HUMAN;A0A087WWP1_HUMAN;H0YKA5_HUMAN	0.00502814	Buttock	Forearm	2.13328	2.83511e+06	2.75325e+06	3.7451e+06	3.96204e+06	2.08801e+06	5.81263e+06	7.44965e+06	1.81413e+06	1.50374e+06	1.99349e+06	1.77503e+06	2.13599e+06	2.14343e+06	2.06223e+06
DNA-dependent protein kinase catalytic subunit OS=Homo sapiens GN=PRKDC PE=1 SV=3	PRKDC_HUMAN;B4DL41_HUMAN	0.00507861	Forearm	Buttock	1.71272	3.5348e+06	6.1403e+06	6.39988e+06	5.93902e+06	4.31474e+06	7.021e+06	4.24564e+06	7.01431e+06	8.29835e+06	9.49055e+06	1.51093e+07	1.03792e+07	9.2545e+06	4.84418e+06
Catenin alpha-2 OS=Homo sapiens GN=CTNNA2 PE=1 SV=5	CTNA2_HUMAN;C9IZ88_HUMAN	0.00514178	Forearm	Buttock	1.84732	35438.4	33004.7	58262.3	28629.5	59883.2	32217.1	26089.7	113356	61024.2	82060	44115.9	64840.4	64778.1	75111.9
Phosphoinositol 3-phosphate-binding protein 3 (Fragment) OS=Homo sapiens GN=PLEKHA6 PE=2 SV=1	A5XEJ3_HUMAN	0.00518404	Buttock	Forearm	1.74266	58710	58346.5	66679.8	60051.2	42730.6	82330.3	93774.6	33023.6	34583.6	50414.5	25108.1	44497	40402.3	37440.2
CD109 antigen OS=Homo sapiens GN=CD109 PE=1 SV=2	CD109_HUMAN	0.00518605	Buttock	Forearm	2.30602	151635	84975.7	163055	157367	121585	218759	460181	106495	45405.8	80893	25711.4	57397.1	146149	126650
Testis tissue sperm-binding protein Li 69n OS=Homo sapiens PE=2 SV=1	A0A140VKF2_HUMAN;Q4ZG77_HUMAN;Q53TH1_HUMAN	0.00521093	Buttock	Forearm	1.69566	172986	149988	196295	162720	116415	202430	281928	100123	73353.9	123669	137233	109292	107065	105763
Keratin-associated protein 2-1 OS=Homo sapiens GN=KRTAP2-1 PE=4 SV=1	F5H1T9_HUMAN	0.00528231	Forearm	Buttock	1.98244	53079	19708.8	26403.5	55055.3	110375	129212	31033	110054	35661.3	29046.2	94698.5	263200	186624	122989
cDNA FLJ50915, highly similar to NADH dehydrogenase (ubiquinone) 1 beta subcomplex subunit 9 (EC 1.6.5.3) OS=Homo sapiens PE=2 SV=1	B7Z7N1_HUMAN	0.00529743	Buttock	Forearm	1.48186	183702	147591	141123	191669	133670	234052	331286	142937	72572.2	125335	149628	85144.5	103620	240618
C-type lectin domain family 3, member B, isoform CRA_a OS=Homo sapiens GN=CLEC3B PE=4 SV=1	A0A024R2Q7_HUMAN	0.00529806	Buttock	Forearm	5.05268	29217.8	54088.5	26287.7	42462.3	22300.7	85477.7	117208	3670.65	17457.3	21480.2	7488.52	11599.2	6739.42	6187.07
Testis tissue sperm-binding protein Li 66n OS=Homo sapiens PE=2 SV=1	A0A140VKE9_HUMAN;E7EQL5_HUMAN;Q59GU5_HUMAN;B4DX93_HUMAN;E7EMU4_HUMAN	0.00536684	Buttock	Forearm	1.57764	456621	586729	546686	491138	423998	607123	573307	325183	350895	397162	401209	349432	228806	283465
Calnexin (Fragment) OS=Homo sapiens GN=CANX PE=1 SV=8	H0Y9H1_HUMAN	0.00540188	Forearm	Buttock	4.83474	9035.71	7694.66	13612.6	8903.16	20603.3	2536.66	7708.41	40974.6	53921.8	32216.3	25936.8	30306.4	79596.4	75937
Filamin-B OS=Homo sapiens GN=FLNB PE=1 SV=2	FLNB_HUMAN;E7EN95_HUMAN;A0A0A0MT44_HUMAN;H7C5L4_HUMAN;A0A0C4DGA1_HUMAN	0.00540546	Buttock	Forearm	1.64334	891843	788106	684938	884109	591855	862960	995746	582843	625779	491302	400138	521559	476233	370412
Cytochrome b-c1 complex subunit 7 OS=Homo sapiens GN=UQCRB PE=1 SV=2	QCR7_HUMAN;B7Z2R2_HUMAN;E5RHG9_HUMAN	0.00541448	Buttock	Forearm	1.51501	1.08323e+06	790441	977558	1.15148e+06	835287	884115	1.55005e+06	804262	640899	704946	866053	675022	394952	713929
Proteasome subunit beta type-8 OS=Homo sapiens GN=PSMB8 PE=1 SV=1	A0A140T998_HUMAN	0.00542935	Forearm	Buttock	1.46982	384950	372410	474847	356397	514062	455388	432416	880113	588572	673173	547456	562750	544393	598998
DNA ligase 3 OS=Homo sapiens GN=LIG3 PE=1 SV=2	DNLI3_HUMAN	0.00548146	Buttock	Forearm	2.43586	27430.8	14378.6	22649.8	20363.9	8720.67	36297.7	34760.5	7747.47	5367.91	16112	4405.16	6670.21	6304.71	20967.1
Enoyl-CoA hydratase, mitochondrial OS=Homo sapiens GN=ECHS1 PE=1 SV=4	ECHM_HUMAN	0.00550795	Buttock	Forearm	2.22867	165022	193808	281175	297397	75969.2	189069	413161	85439.3	44537.8	172500	174576	71274.2	60289.5	116299
Ribosomal protein L23, isoform CRA_b OS=Homo sapiens GN=RPL23 PE=3 SV=1	A0A024R1Q8_HUMAN;J3KTJ3_HUMAN;B9ZVP7_HUMAN	0.00551867	Buttock	Forearm	1.53045	4.45686e+06	2.98821e+06	5.03944e+06	4.24973e+06	3.98011e+06	5.28909e+06	5.37134e+06	2.66855e+06	2.45087e+06	2.93536e+06	3.76642e+06	3.46364e+06	2.56651e+06	2.64898e+06
Clathrin light chain OS=Homo sapiens GN=CLTB PE=3 SV=1	A0A024R7S3_HUMAN;CLCB_HUMAN;D6RJD1_HUMAN	0.00553367	Buttock	Forearm	1.48226	1.63962e+06	1.43504e+06	1.4679e+06	1.51158e+06	1.23954e+06	1.87055e+06	2.5278e+06	941695	1.12884e+06	1.2818e+06	1.19767e+06	1.03818e+06	1.10083e+06	1.19897e+06
Cytochrome c oxidase subunit 5A, mitochondrial OS=Homo sapiens GN=COX5A PE=1 SV=1	H3BNX8_HUMAN	0.00553503	Buttock	Forearm	1.65969	1.05521e+06	616310	745870	1.00391e+06	792809	727630	1.20272e+06	645342	406161	734269	441659	632719	331963	510057
40S ribosomal protein S13 OS=Homo sapiens GN=RPS13 PE=1 SV=2	RS13_HUMAN;J3KMX5_HUMAN;E9PS50_HUMAN	0.00555705	Buttock	Forearm	1.50682	3.17021e+06	2.04427e+06	2.64472e+06	2.47383e+06	1.8971e+06	3.30125e+06	3.91976e+06	1.68522e+06	1.58899e+06	1.91176e+06	1.84103e+06	1.92909e+06	1.75506e+06	2.19762e+06
Profilin-1 OS=Homo sapiens GN=PFN1 PE=1 SV=2	PROF1_HUMAN;K7EJ44_HUMAN;I3L3D5_HUMAN	0.00555989	Buttock	Forearm	3.13231	981595	732061	989940	1.66043e+06	301223	2.20863e+06	2.24664e+06	445526	317643	390295	440485	358333	564356	395117
Vesicle-associated membrane protein-associated protein A OS=Homo sapiens GN=VAPA PE=1 SV=3	VAPA_HUMAN;A0A024RC64_HUMAN;J3QKM9_HUMAN	0.00556678	Buttock	Forearm	1.55155	658216	670960	629368	556225	556191	677181	839749	464116	312792	503689	472587	447280	287300	469199
40S ribosomal protein S14 OS=Homo sapiens GN=RPS14 PE=1 SV=3	RS14_HUMAN;E5RH77_HUMAN	0.00560998	Buttock	Forearm	1.40721	3.06446e+06	2.21143e+06	3.33371e+06	2.70456e+06	2.43027e+06	2.91602e+06	3.29134e+06	1.88112e+06	1.45913e+06	2.15794e+06	2.40665e+06	2.51675e+06	1.68107e+06	2.07557e+06
Prominin 2, isoform CRA_a OS=Homo sapiens GN=PROM2 PE=4 SV=1	A0A024RE18_HUMAN;F8WDW5_HUMAN	0.00564165	Buttock	Forearm	1.8537	45775.3	48812.2	48448.7	43075.2	31695.1	36570	31353.9	22899.8	27459.3	31677.8	29452.7	24787.2	9534.06	8329.45
T-complex protein 1 subunit eta OS=Homo sapiens GN=CCT7 PE=1 SV=2	TCPH_HUMAN;Q6IBT3_HUMAN;B7Z7I4_HUMAN;B7Z1C9_HUMAN;F8WAM2_HUMAN;A0A0D9SG95_HUMAN	0.00568991	Buttock	Forearm	2.38425	273472	218054	406064	434865	186180	497770	640297	122117	135208	159054	192349	188898	194039	122607
40S ribosomal protein S20 OS=Homo sapiens GN=RPS20 PE=1 SV=1	RS20_HUMAN;E5RIP1_HUMAN;G3XAN0_HUMAN	0.00569027	Buttock	Forearm	1.68444	1.30243e+06	975478	1.44823e+06	1.29477e+06	1.12169e+06	2.2878e+06	2.23642e+06	643940	696729	813245	833432	1.24706e+06	1.09616e+06	1.00201e+06
Synaptotagmin-like protein 1 OS=Homo sapiens GN=SYTL1 PE=1 SV=1	SYTL1_HUMAN;A0A087X1N4_HUMAN	0.00569316	Buttock	Forearm	1.77884	432456	423718	311421	375280	287626	520163	1.01578e+06	241162	229642	217084	379628	196374	273891	354710
cDNA FLJ60960, highly similar to Phosphatidylinositol 4-kinase alpha (EC 2.7.1.67) OS=Homo sapiens PE=2 SV=1	B4DYG5_HUMAN	0.00571489	Buttock	Forearm	1.46946	524823	660226	736405	612541	621689	300934	201445	389329	420180	526586	265281	520437	185666	181917
Complement factor D OS=Homo sapiens GN=CFD PE=1 SV=5	CFAD_HUMAN	0.00573795	Forearm	Buttock	1.62923	464820	403632	614104	608695	906893	424745	598684	1.02606e+06	648527	966318	1.01021e+06	844172	1.10466e+06	952119
40S ribosomal protein S6 OS=Homo sapiens GN=RPS6 PE=2 SV=1	A2A3R6_HUMAN;A2A3R5_HUMAN;A2A3R7_HUMAN;Q9BZU1_HUMAN	0.00579284	Buttock	Forearm	1.3954	4.21018e+06	3.38937e+06	4.66116e+06	3.6153e+06	3.64879e+06	5.13318e+06	5.02393e+06	2.63888e+06	2.34616e+06	3.05715e+06	3.3749e+06	3.58086e+06	2.8541e+06	3.41921e+06
RNA-binding protein Raly OS=Homo sapiens GN=RALY PE=1 SV=1	RALY_HUMAN	0.00579579	Buttock	Forearm	1.68547	108183	72563.6	93662.7	75839.7	56469.6	113776	131813	46668.2	43500.6	58529.2	66112.1	54839.4	57446.6	59923.1
Collagen alpha-1(III) chain OS=Homo sapiens GN=COL3A1 PE=1 SV=4	CO3A1_HUMAN	0.00580175	Forearm	Buttock	1.73452	387258	391777	422388	371546	570120	576695	479198	923385	507658	945928	379212	893068	835254	1.06418e+06
T-complex protein 1 subunit epsilon OS=Homo sapiens GN=CCT5 PE=1 SV=1	TCPE_HUMAN;B4DX08_HUMAN;B4DZY9_HUMAN;Q9HB74_HUMAN	0.00582889	Buttock	Forearm	2.35178	1.07121e+06	1.07842e+06	836809	967007	584627	2.24676e+06	2.84974e+06	472816	633266	418462	544128	507909	999623	520515
Programmed cell death protein 6 OS=Homo sapiens GN=PDCD6 PE=1 SV=1	PDCD6_HUMAN;A0A024QZ42_HUMAN;A0A087WZ38_HUMAN	0.00583067	Buttock	Forearm	1.52908	206391	178508	242698	206775	133337	242341	261504	117739	129747	150666	155041	142575	140994	125617
Annexin A1 OS=Homo sapiens GN=ANXA1 PE=1 SV=2	ANXA1_HUMAN;B4DL19_HUMAN;Q5T3N1_HUMAN;Q5T3N0_HUMAN;Q05BR2_HUMAN	0.0058713	Buttock	Forearm	1.5722	5.14371e+06	5.43216e+06	5.87595e+06	7.29915e+06	4.3567e+06	7.49666e+06	9.92755e+06	4.44486e+06	3.36034e+06	4.36364e+06	4.49066e+06	3.84819e+06	4.44202e+06	4.01094e+06
40S ribosomal protein S8 OS=Homo sapiens GN=RPS8 PE=2 SV=1	Q5JR94_HUMAN;Q5JR95_HUMAN;Q9BS10_HUMAN	0.00589446	Buttock	Forearm	1.43044	5.02821e+06	4.14335e+06	4.58162e+06	3.78988e+06	3.87627e+06	5.68058e+06	5.2926e+06	2.79564e+06	2.66434e+06	3.26588e+06	4.04332e+06	3.1176e+06	3.20024e+06	3.55814e+06
Caveolae-associated protein 3 OS=Homo sapiens GN=CAVIN3 PE=1 SV=3	CAVN3_HUMAN	0.00590092	Forearm	Buttock	1.57278	141391	134405	120532	91457	150074	95334.2	88810.5	254162	144613	162314	171697	169510	193758	196778
Plastin-3 OS=Homo sapiens GN=PLS3 PE=1 SV=4	PLST_HUMAN;B4DPW9_HUMAN;Q53GY0_HUMAN;A0A0A0MSQ0_HUMAN;Q96HI1_HUMAN;B4DG31_HUMAN;H7C4N2_HUMAN;U3KQI3_HUMAN;B4DI60_HUMAN;B4DPU6_HUMAN;A7E2S2_HUMAN	0.00592758	Buttock	Forearm	2.15244	468755	391816	743683	739526	209670	1.02303e+06	540878	326628	248729	276386	275748	223267	363249	198877
Mitochondrial import inner membrane translocase subunit Tim10 OS=Homo sapiens GN=TIMM10 PE=1 SV=1	TIM10_HUMAN	0.00594516	Buttock	Forearm	1.65891	21446.2	20826.9	20128	25105.7	16979.4	27843.4	40094.9	8944.01	12824.8	16495.9	11763.4	15854	10878.2	27178.2
Amine oxidase [flavin-containing] A OS=Homo sapiens GN=MAOA PE=1 SV=1	AOFA_HUMAN;A0A1W5KJW8_HUMAN	0.0059765	Buttock	Forearm	1.43737	533683	421079	272584	329650	292929	431504	398212	302485	270534	230160	173716	229562	260141	397662
60S ribosomal protein L27 OS=Homo sapiens GN=RPL27 PE=3 SV=1	A0A024R1V4_HUMAN;K7ELC7_HUMAN;K7EQQ9_HUMAN;K7ERY7_HUMAN	0.00598188	Buttock	Forearm	1.62891	1.64009e+06	998637	1.27921e+06	1.2395e+06	1.09259e+06	2.0438e+06	1.90675e+06	679526	567360	672087	1.00538e+06	1.15041e+06	1.05602e+06	1.13142e+06
Ras GTPase-activating protein-binding protein 1 OS=Homo sapiens GN=G3BP1 PE=1 SV=1	G3BP1_HUMAN	0.00605125	Forearm	Buttock	2.10564	559929	1.41186e+06	1.46463e+06	1.15462e+06	697944	1.27457e+06	484141	1.39898e+06	1.72304e+06	2.32728e+06	3.90368e+06	2.86661e+06	1.60852e+06	1.01183e+06
Heat shock cognate 71 kDa protein OS=Homo sapiens GN=HSPA8 PE=1 SV=1	HSP7C_HUMAN;E9PKE3_HUMAN;Q53GZ6_HUMAN;B3KTV0_HUMAN;Q96IS6_HUMAN;E9PNE6_HUMAN;Q53HF2_HUMAN;B4E1Q1_HUMAN;A8K7Q2_HUMAN;E9PN89_HUMAN;B4DTX2_HUMAN;E9PQK7_HUMAN;E9PS65_HUMAN;E9PI65_HUMAN;E9PPY6_HUMAN;Q96H53_HUMAN;E9PM13_HUMAN;E9PN25_HUMAN;A4D111_HUMAN;Q9NWW3_HUMAN	0.00606637	Buttock	Forearm	1.80043	3.86327e+06	3.43319e+06	4.74289e+06	4.15115e+06	2.52615e+06	7.36982e+06	7.47217e+06	2.43843e+06	1.74539e+06	3.11138e+06	2.94763e+06	2.52097e+06	3.29049e+06	2.58492e+06
Tropomodulin-3 (Fragment) OS=Homo sapiens GN=TMOD3 PE=1 SV=1	H0YKU1_HUMAN	0.00608649	Buttock	Forearm	2.11202	414379	348935	333774	402982	244114	303904	776184	242485	177147	281304	226192	143687	115930	150493
Serine/arginine-rich splicing factor 6 OS=Homo sapiens GN=SRSF6 PE=1 SV=2	SRSF6_HUMAN	0.00608838	Buttock	Forearm	1.43596	148833	99575.8	132333	106992	95979	235888	258678	110950	77354.9	97037.5	51722.1	96597.3	157427	159824
Histone H2B OS=Homo sapiens GN=HIST1H2BD PE=3 SV=1	A0A024QZZ7_HUMAN;H2B1L_HUMAN;Q0D2M2_HUMAN;L0R4T3_HUMAN	0.00608993	Buttock	Forearm	2.54335	361401	333244	490228	555366	583686	1.0946e+06	1.39341e+06	236835	216403	225200	376981	284706	326910	224935
78 kDa glucose-regulated protein OS=Homo sapiens GN=HSPA5 PE=1 SV=2	GRP78_HUMAN;B4DEF7_HUMAN;UTS2_HUMAN	0.00614598	Buttock	Forearm	1.38382	6.6704e+06	5.43266e+06	6.27663e+06	6.24549e+06	4.393e+06	9.12282e+06	9.41834e+06	5.34582e+06	3.97934e+06	5.43969e+06	4.63655e+06	4.16046e+06	4.8622e+06	5.94402e+06
SWI/SNF-related matrix-associated actin-dependent regulator of chromatin subfamily B member 1 (Fragment) OS=Homo sapiens GN=SMARCB1 PE=1 SV=1	A0A0G2JSE9_HUMAN	0.00617472	Buttock	Forearm	2.16169	41470.8	41544.1	49070.8	32156.5	42147	34037.8	58778.2	16830.6	15000.6	34140.1	27449.4	25266.3	7092.4	12633.4
Proteasome (Prosome, macropain) 26S subunit, non-ATPase, 13, isoform CRA_a OS=Homo sapiens GN=PSMD13 PE=4 SV=1	A0A024R201_HUMAN;B2RBM7_HUMAN;Q9Y6E3_HUMAN;A0A087WUL9_HUMAN;B4DJ66_HUMAN;E9PL38_HUMAN;E9PPD2_HUMAN;F8W8J6_HUMAN;Q9UNM7_HUMAN	0.00619083	Buttock	Forearm	1.43395	213815	172990	203544	197272	154279	232934	276517	128037	112359	162756	177564	146189	140896	144332
Arginine--tRNA ligase, cytoplasmic OS=Homo sapiens GN=RARS PE=1 SV=2	SYRC_HUMAN;B4DXW6_HUMAN;E5RH09_HUMAN	0.00620231	Buttock	Forearm	1.66057	352210	401613	445287	361977	257312	385525	473712	242110	177058	262751	305686	239115	204310	181453
ATP synthase subunit beta, mitochondrial OS=Homo sapiens GN=ATP5B PE=1 SV=3	ATPB_HUMAN;H0YH81_HUMAN;F8W079_HUMAN;F8W0P7_HUMAN;H0YI37_HUMAN	0.00628149	Buttock	Forearm	1.5138	2.04182e+07	1.51982e+07	1.73589e+07	1.83695e+07	1.47073e+07	1.43318e+07	2.80642e+07	1.29669e+07	1.00232e+07	1.47171e+07	1.70092e+07	1.03941e+07	8.21351e+06	1.15277e+07
Ras-related protein Rab-5C OS=Homo sapiens GN=RAB5C PE=1 SV=2	RAB5C_HUMAN;K7ENY4_HUMAN	0.00641082	Buttock	Forearm	1.47309	162874	164259	156160	125675	129081	175532	162604	123260	83378.4	132184	105332	110722	87175.1	88509
CTNND1 protein (Fragment) OS=Homo sapiens GN=CTNND1 PE=2 SV=2	Q96FS1_HUMAN;CTND1_HUMAN;A0A024R4Z0_HUMAN;A0A024R4Y7_HUMAN;E9PRE2_HUMAN;E9PKY0_HUMAN;H0YC95_HUMAN	0.0064347	Buttock	Forearm	1.59812	3.19141e+06	2.83831e+06	3.14399e+06	3.29407e+06	2.10955e+06	4.11953e+06	4.81436e+06	1.95336e+06	1.92631e+06	2.42321e+06	2.15793e+06	2.16722e+06	1.96889e+06	2.11489e+06
Retinoid-inducible serine carboxypeptidase OS=Homo sapiens GN=SCPEP1 PE=1 SV=1	RISC_HUMAN	0.00652904	Forearm	Buttock	1.21979	100295	88984.3	110065	83984.3	61036.8	60938.3	69679	138931	102562	122929	104978	65415.5	65555.3	100988
RPS10-NUDT3 readthrough OS=Homo sapiens GN=RPS10-NUDT3 PE=4 SV=1	A0A1W2PQS6_HUMAN;Q59GE4_HUMAN;RS10L_HUMAN;Q14489_HUMAN	0.00658583	Buttock	Forearm	1.51917	536852	421639	424284	424396	406114	445946	466275	295349	353156	290888	368694	332745	196861	219690
Uncharacterized protein OS=Homo sapiens PE=4 SV=1	A0A0A0MRY4_HUMAN	0.00660271	Buttock	Forearm	1.27964	936966	877792	774499	829251	755574	1.08955e+06	1.28881e+06	706870	762888	785193	562912	636192	691245	975241
IgG H chain OS=Homo sapiens PE=2 SV=1	S6BGF5_HUMAN	0.00660513	Buttock	Forearm	1.32235	1.60356e+06	1.91764e+06	1.96469e+06	1.71076e+06	2.25235e+06	2.39729e+06	2.03023e+06	1.37199e+06	1.31292e+06	1.66422e+06	1.19849e+06	1.39901e+06	1.4901e+06	2.0571e+06
Heterogeneous nuclear ribonucleoprotein U-like protein 2 OS=Homo sapiens GN=HNRNPUL2 PE=1 SV=1	HNRL2_HUMAN	0.00660938	Buttock	Forearm	1.24179	1.50928e+06	1.38905e+06	1.76777e+06	1.90793e+06	2.07832e+06	3.35073e+06	2.5932e+06	1.09211e+06	1.37945e+06	1.42106e+06	1.2598e+06	1.65843e+06	2.51049e+06	2.43292e+06
Restin (Reed-Steinberg cell-expressed intermediate filament-associated protein), isoform CRA_b OS=Homo sapiens GN=RSN PE=4 SV=1	A0A024RBR1_HUMAN;F5H6A0_HUMAN;Q6P5Z9_HUMAN	0.00663745	Buttock	Forearm	1.68228	46548.8	49233.2	63509.1	50220.2	42255	67665.5	99381.6	26012.7	32429.1	49512.7	34866	39219.4	31645.7	35270.8
Centriolin OS=Homo sapiens GN=CNTRL PE=1 SV=2	CNTRL_HUMAN	0.00666987	Forearm	Buttock	1.61308	1.52433e+06	2.50487e+06	2.63314e+06	2.24562e+06	1.68644e+06	1.61126e+06	1.26302e+06	2.83076e+06	2.65366e+06	3.65034e+06	4.90247e+06	3.91146e+06	2.12936e+06	1.64795e+06
Carbonyl reductase [NADPH] 1 OS=Homo sapiens GN=CBR1 PE=1 SV=3	CBR1_HUMAN;CBR3_HUMAN	0.00672382	Buttock	Forearm	3.50571	96416.9	83477.6	95736.9	129400	20517.7	293929	200935	17654.4	15777.9	34508.5	16880.4	29703.9	76314.3	71707.5
Testicular secretory protein Li 63 OS=Homo sapiens GN=UBE1 PE=2 SV=1	A0A024R1A3_HUMAN;B3KUJ2_HUMAN;Q5JRR9_HUMAN;Q5JRS1_HUMAN;Q712V1_HUMAN	0.00676244	Buttock	Forearm	2.99828	290377	205205	425954	627173	110065	1.08818e+06	869679	97696.5	87115.3	164668	185767	156817	329343	184831
Ferrochelatase (Fragment) OS=Homo sapiens PE=2 SV=1	Q53FU1_HUMAN	0.00676846	Buttock	Forearm	3.34846	32265.2	149428	57460.7	72221.1	76906.6	58467.2	113679	23839.8	13257	33995.7	25181.2	35046.4	6790.68	29258.3
Ras-related protein Rab-14 OS=Homo sapiens GN=RAB14 PE=1 SV=4	RAB14_HUMAN;X6RFL8_HUMAN	0.0067715	Buttock	Forearm	1.16628	873973	859938	1.12007e+06	856253	902923	964955	1.00765e+06	895213	711716	1.02063e+06	669761	804819	735291	809403
Chromosome 9 open reading frame 19, isoform CRA_a (Fragment) OS=Homo sapiens GN=C9orf19 PE=4 SV=1	D3DRP5_HUMAN	0.00678222	Buttock	Forearm	3.15097	38208.9	65937.8	52537.1	72018.3	74380.4	78557.4	115868	29592.4	25643	5455.92	43313.5	20809.2	23470.1	9606.28
Mitochondrial ribosomal protein S7, isoform CRA_a OS=Homo sapiens GN=MRPS7 PE=4 SV=1	A0A024R8L0_HUMAN	0.00682943	Buttock	Forearm	2.06823	57586.5	57540.8	83720.9	92062.7	31896	135270	138348	36111	18455.8	45197.2	44269.4	37663.9	59571.3	47106.2
Macrophage-capping protein OS=Homo sapiens GN=CAPG PE=1 SV=2	CAPG_HUMAN;H7C0X8_HUMAN;B8ZZL6_HUMAN	0.00690857	Buttock	Forearm	2.23746	382159	243449	295161	469814	154343	845822	422730	277608	99741.6	167038	141656	163686	240935	166780
Serine protease inhibitor Kazal-type 5 OS=Homo sapiens GN=SPINK5 PE=1 SV=2	ISK5_HUMAN;E7EWP9_HUMAN;E5RFU9_HUMAN	0.00696128	Buttock	Forearm	1.50117	450705	300651	397472	392821	288030	480065	609289	350678	209935	332357	219343	279015	231074	322106
Aminoacyl tRNA synthase complex-interacting multifunctional protein 1 OS=Homo sapiens GN=AIMP1 PE=1 SV=2	AIMP1_HUMAN;B4DNK3_HUMAN	0.00698286	Buttock	Forearm	2.35351	309069	270127	385375	358863	192573	427482	659622	140411	124616	183527	228779	191319	106365	131039
Trifunctional enzyme subunit beta, mitochondrial OS=Homo sapiens GN=HADHB PE=1 SV=3	ECHB_HUMAN;F5GZQ3_HUMAN;B4DDC9_HUMAN;B5MD38_HUMAN;D6W539_HUMAN;C9JE81_HUMAN;C9K0M0_HUMAN	0.00699138	Buttock	Forearm	1.37379	2.48481e+06	2.28261e+06	2.61349e+06	2.6442e+06	2.08724e+06	2.34731e+06	3.87376e+06	1.71594e+06	1.60874e+06	2.1994e+06	2.3393e+06	1.94366e+06	1.5299e+06	2.0082e+06
E3 ubiquitin-protein ligase TRIM11 (Fragment) OS=Homo sapiens GN=TRIM11 PE=1 SV=1	R4GNB9_HUMAN	0.00702728	Forearm	Buttock	1.64953	267007	315975	246138	221657	392367	238704	235085	429162	503700	348997	515239	356437	583518	424988
Septin-7 OS=Homo sapiens GN=SEPT7 PE=1 SV=2	SEPT7_HUMAN	0.00708437	Buttock	Forearm	2.31267	352419	401507	432253	438775	239052	823908	924727	198569	195752	257922	194079	254221	246849	214719
Cysteine and glycine-rich protein 1 OS=Homo sapiens GN=CSRP1 PE=1 SV=3	CSRP1_HUMAN;B3KVC9_HUMAN;B4E2T4_HUMAN;Q6ZMS3_HUMAN;E9PND2_HUMAN;E9PP21_HUMAN;Q6AWD1_HUMAN	0.00714801	Buttock	Forearm	1.86124	796840	648684	810384	635395	367516	839907	1.19599e+06	302590	310386	478814	376512	443439	465868	467111
Ribosomal protein L21 variant (Fragment) OS=Homo sapiens PE=2 SV=1	Q59GK9_HUMAN;G3V1B3_HUMAN	0.00717316	Buttock	Forearm	1.85102	1.64107e+06	1.02684e+06	1.67838e+06	1.51922e+06	1.20649e+06	2.08048e+06	2.18484e+06	684421	665288	827961	1.2221e+06	1.19668e+06	814979	713504
Trifunctional enzyme subunit alpha, mitochondrial OS=Homo sapiens GN=HADHA PE=1 SV=2	ECHA_HUMAN;B4DRH6_HUMAN;B4DDZ5_HUMAN;H0YFD6_HUMAN	0.00717702	Buttock	Forearm	1.62502	5.12888e+06	4.69137e+06	5.57569e+06	5.74969e+06	4.09007e+06	5.69002e+06	1.08285e+07	3.29402e+06	3.44683e+06	3.88934e+06	4.39418e+06	3.66776e+06	3.0753e+06	3.92717e+06
Transglutaminase 5, isoform CRA_a (Fragment) OS=Homo sapiens GN=TGM5 PE=4 SV=1	A0A024R9P4_HUMAN	0.00720834	Buttock	Forearm	1.83351	205179	331291	230851	155565	157915	336225	831632	219546	161318	189145	71305.8	94908.5	129431	360768
Microtubule-actin cross-linking factor 1, isoforms 1/2/3/5 (Fragment) OS=Homo sapiens GN=MACF1 PE=1 SV=1	E9PNZ4_HUMAN;E9PLY0_HUMAN	0.00723021	Forearm	Buttock	2.266	49361.7	51880.4	54454.4	38829.3	85643.8	18361.8	9543.18	118306	89717.6	115005	95195.8	101518	101463	76890.2
Glutamine--tRNA ligase (Fragment) OS=Homo sapiens GN=QARS PE=1 SV=1	A0A1B0GVU9_HUMAN;A0A0U1RR79_HUMAN;H7C0R3_HUMAN;A0A0U1RQE9_HUMAN;A0A0U1RQX5_HUMAN	0.00723244	Buttock	Forearm	1.90166	187919	129427	225287	172509	94026	174513	195599	72724.3	68711.2	116222	122565	106542	55341.5	78023.7
Serpin B12 OS=Homo sapiens GN=SERPINB12 PE=1 SV=1	SPB12_HUMAN;Q3SYB5_HUMAN	0.00725091	Buttock	Forearm	1.25492	7.45805e+06	5.67108e+06	6.09883e+06	7.85903e+06	5.56071e+06	8.19802e+06	7.33485e+06	7.5303e+06	5.02947e+06	5.23564e+06	5.6842e+06	3.85303e+06	5.32706e+06	5.7337e+06
Prostaglandin G/H synthase 1 OS=Homo sapiens GN=PTGS1 PE=1 SV=2	PGH1_HUMAN;A0A087X296_HUMAN;X6RJD6_HUMAN	0.00726156	Buttock	Forearm	1.21334	1.54599e+06	1.37028e+06	1.52762e+06	1.28405e+06	1.56009e+06	1.83358e+06	1.40323e+06	1.08994e+06	1.38023e+06	1.23552e+06	1.06368e+06	1.25305e+06	1.33615e+06	1.3157e+06
Clathrin heavy chain OS=Homo sapiens GN=CLTC PE=1 SV=1	A0A087WVQ6_HUMAN;J3KS13_HUMAN;K7EJJ5_HUMAN;J3KRF5_HUMAN;J3KSQ2_HUMAN;A4FU99_HUMAN;F5H5N6_HUMAN;J3QL20_HUMAN	0.0072804	Buttock	Forearm	1.40357	9.49242e+06	8.39456e+06	9.31087e+06	8.6461e+06	7.28278e+06	8.24459e+06	1.28626e+07	6.30544e+06	6.35169e+06	7.00347e+06	7.18149e+06	6.96831e+06	5.83356e+06	6.12057e+06
Mitochondrial proton/calcium exchanger protein OS=Homo sapiens GN=LETM1 PE=1 SV=1	LETM1_HUMAN	0.0073132	Buttock	Forearm	2.00699	114600	68302	135567	97285.2	105439	129306	250126	48942.2	53300.2	77241.1	80445.7	76139.3	40930	71746.6
Septin-9 OS=Homo sapiens GN=SEPT9 PE=1 SV=2	SEPT9_HUMAN;A0A0S2Z5W9_HUMAN;K7EIE4_HUMAN;K7EIR4_HUMAN;A2VCQ5_HUMAN;K7EJ51_HUMAN	0.00734212	Buttock	Forearm	1.37538	543533	735567	412827	371541	386375	762301	613051	420955	583262	271585	395886	273704	413780	422022
RNA-binding protein 39 (Fragment) OS=Homo sapiens GN=RBM39 PE=1 SV=1	A0A0U1RQH7_HUMAN	0.00735139	Forearm	Buttock	1.06495	3.55479e+06	3.65714e+06	4.03963e+06	4.35562e+06	4.39338e+06	3.01658e+06	2.42957e+06	3.65346e+06	3.98398e+06	4.46373e+06	4.65365e+06	4.39573e+06	3.40734e+06	2.54146e+06
V-type proton ATPase subunit S1 OS=Homo sapiens GN=ATP6AP1 PE=1 SV=2	VAS1_HUMAN	0.00735275	Buttock	Forearm	1.19015	667549	840968	771661	801831	772936	984341	1.03754e+06	480776	589129	710214	641146	746242	836148	934249
Actin-related protein 2/3 complex subunit 4 OS=Homo sapiens GN=ARPC4 PE=1 SV=3	ARPC4_HUMAN;H7C0A3_HUMAN;R4GN08_HUMAN;Q9H7Z5_HUMAN	0.00735391	Buttock	Forearm	1.27407	194431	158450	219620	176407	134917	200639	192622	167523	114497	128160	124205	104241	195670	168066
Coiled-coil domain-containing protein 66 (Fragment) OS=Homo sapiens GN=CCDC66 PE=1 SV=1	C9JYB8_HUMAN	0.00736127	Buttock	Forearm	1.35183	2.65363e+06	3.1178e+06	3.27149e+06	2.63193e+06	2.2811e+06	2.70846e+06	2.41959e+06	1.85565e+06	2.00051e+06	2.48942e+06	1.54141e+06	1.98068e+06	1.70354e+06	2.54596e+06
Proteasome (Prosome, macropain) 26S subunit, non-ATPase, 12, isoform CRA_a (Fragment) OS=Homo sapiens GN=PSMD12 PE=2 SV=1	A0A0S2Z489_HUMAN;A0A0S2Z476_HUMAN	0.00736813	Buttock	Forearm	1.49471	220273	265855	227868	245156	333907	298898	298484	193120	158319	203007	118944	173087	157353	260924
Ryanodine receptor 1 OS=Homo sapiens GN=RYR1 PE=1 SV=3	RYR1_HUMAN	0.00737307	Forearm	Buttock	1.76529	1.01832e+06	1.79204e+06	1.67115e+06	1.69374e+06	1.1452e+06	1.51893e+06	812417	1.33131e+06	2.39363e+06	2.41504e+06	4.61239e+06	2.91465e+06	2.40519e+06	965964
ADP-ribosylation factor 3, isoform CRA_b OS=Homo sapiens GN=ARF3 PE=3 SV=1	A0A024R0Y6_HUMAN;F5H423_HUMAN;B4DN70_HUMAN;B4E190_HUMAN;H0YGG7_HUMAN	0.00738193	Buttock	Forearm	1.5845	230731	168341	305271	216944	163722	284713	318815	128429	87001.4	216154	139159	187300	119835	187778
Heat shock protein HSP 90-alpha OS=Homo sapiens GN=HSP90AA1 PE=1 SV=5	HS90A_HUMAN;Q8TBA7_HUMAN;O75322_HUMAN;B4DTA5_HUMAN;G3V2J8_HUMAN;Q96HX7_HUMAN;HS902_HUMAN;Q58FF9_HUMAN	0.00739052	Buttock	Forearm	2.08395	626656	341269	722782	713135	250447	1.4271e+06	1.10681e+06	541281	189819	321771	215016	247485	576897	397334
60S ribosomal protein L18 (Fragment) OS=Homo sapiens GN=RPL18 PE=1 SV=1	J3QQ67_HUMAN;A0A075B7A0_HUMAN;H0YHA7_HUMAN;F8VUA6_HUMAN;F8VXR6_HUMAN	0.00742979	Buttock	Forearm	1.30145	2.12725e+06	1.60243e+06	2.01033e+06	1.63699e+06	1.67734e+06	1.88195e+06	2.10193e+06	1.19596e+06	1.04642e+06	1.46234e+06	1.42788e+06	1.44818e+06	1.75968e+06	1.67774e+06
Succinate dehydrogenase [ubiquinone] flavoprotein subunit, mitochondrial (Fragment) OS=Homo sapiens GN=SDHA PE=1 SV=1	H0Y8X1_HUMAN	0.00743158	Buttock	Forearm	5.96313	27756	13003	0	35822.1	5949.72	4942.59	40842.6	0	0	0	21518.2	0	0	0
Ribonuclease/angiogenin inhibitor 1, isoform CRA_a OS=Homo sapiens GN=RNH1 PE=4 SV=1	A0A024RC87_HUMAN;H0YCR7_HUMAN;E9PIM9_HUMAN;E9PIK5_HUMAN;E9PMI1_HUMAN	0.0075275	Buttock	Forearm	2.94023	708782	527375	1.67871e+06	1.69084e+06	395842	2.41625e+06	2.17942e+06	469335	211670	537021	360762	478302	716131	490882
Leucine rich repeat containing 47, isoform CRA_a OS=Homo sapiens GN=LRRC47 PE=4 SV=1	A0A024R4G1_HUMAN	0.00755795	Buttock	Forearm	3.26437	22884.9	10764.7	25626.8	23728.9	10978.2	51193.3	47779.4	4963.98	4188.79	11369.4	4814.4	14498.4	5993.04	13281.9
AFG3-like protein 2 OS=Homo sapiens GN=AFG3L2 PE=1 SV=2	AFG32_HUMAN	0.00756998	Buttock	Forearm	1.4436	49008.2	41948	45715.4	51444.9	44602.5	47928.5	89088.3	32613.1	33893.4	34938.2	53448.8	29779.1	26982.9	44464.4
Cytochrome c oxidase subunit 6B1 OS=Homo sapiens GN=COX6B1 PE=1 SV=2	CX6B1_HUMAN	0.00759598	Buttock	Forearm	1.68093	388888	416933	352123	422415	311835	339907	505039	310044	241451	332524	188922	205119	103483	246801
Stress-70 protein, mitochondrial OS=Homo sapiens GN=HSPA9 PE=1 SV=2	GRP75_HUMAN;B7Z1V7_HUMAN;B7Z4T3_HUMAN;A1XP52_HUMAN;D6RA73_HUMAN	0.00761495	Buttock	Forearm	1.30157	247873	215436	331666	287190	184513	240990	414083	209475	136920	247273	271346	169782	190235	251458
Alpha-crystallin B chain (Fragment) OS=Homo sapiens GN=CRYAB PE=2 SV=1	A0A140G961_HUMAN;A0A024R3B9_HUMAN;E9PS12_HUMAN	0.00765493	Buttock	Forearm	1.58063	335416	206571	325655	479022	436438	335150	400840	342602	113210	206853	243603	271006	268871	147586
Polyadenylate-binding protein OS=Homo sapiens GN=PABPC1 PE=3 SV=1	A0A024R9C1_HUMAN	0.00769931	Buttock	Forearm	1.35662	8.00551e+06	9.15528e+06	7.40229e+06	6.61098e+06	6.87061e+06	5.57436e+06	6.32818e+06	6.06265e+06	5.43563e+06	6.49467e+06	3.62424e+06	4.77482e+06	4.00192e+06	6.42339e+06
Coiled-coil domain-containing protein 171 OS=Homo sapiens GN=CCDC171 PE=2 SV=1	CC171_HUMAN	0.00775262	Buttock	Forearm	1.71559	312668	477518	839102	645150	759354	1.2307e+06	752483	155909	372998	580469	334961	576363	346806	556830
Lymphocyte antigen 6D OS=Homo sapiens GN=LY6D PE=1 SV=1	LY6D_HUMAN	0.00777076	Buttock	Forearm	1.34916	1.03838e+06	999727	911733	1.00379e+06	789516	1.07113e+06	1.08505e+06	585167	669895	780120	590530	747018	760118	980965
Tenascin C (Hexabrachion), isoform CRA_a OS=Homo sapiens GN=TNC PE=4 SV=1	A0A024R884_HUMAN	0.00777284	Buttock	Forearm	2.17739	186475	143199	96084.2	124424	78849.8	405545	492633	85352.6	92815.6	83090.2	72482.1	69032.2	128954	169668
NADH dehydrogenase [ubiquinone] iron-sulfur protein 5 OS=Homo sapiens GN=NDUFS5 PE=1 SV=3	NDUS5_HUMAN	0.00781494	Buttock	Forearm	1.4984	280032	217851	226355	277940	214745	373410	454968	159180	144564	193313	246647	177919	157591	285775
Tropomyosin alpha-4 chain (Fragment) OS=Homo sapiens GN=TPM4 PE=1 SV=1	K7EPB9_HUMAN	0.00784444	Forearm	Buttock	1.94168	910703	2.37293e+06	2.211e+06	2.0024e+06	1.10248e+06	2.40597e+06	1.01507e+06	3.08451e+06	2.56063e+06	3.7003e+06	5.164e+06	3.95237e+06	2.98223e+06	1.89608e+06
ATP synthase subunit alpha, mitochondrial OS=Homo sapiens GN=ATP5A1 PE=1 SV=1	ATPA_HUMAN;K7ERX7_HUMAN;K7EK77_HUMAN;B4DGW3_HUMAN;K7EJP1_HUMAN;K7ENJ4_HUMAN;K7EQH4_HUMAN;K7ESA0_HUMAN	0.00785141	Buttock	Forearm	1.37273	2.55671e+07	1.91421e+07	2.16381e+07	2.26333e+07	2.096e+07	2.30523e+07	3.52049e+07	1.81251e+07	1.44519e+07	1.83493e+07	2.28873e+07	1.59676e+07	1.40021e+07	1.8745e+07
cDNA FLJ57640, highly similar to Serpin B5 OS=Homo sapiens PE=2 SV=1	B4DWS9_HUMAN	0.0078529	Buttock	Forearm	2.58531	35527.3	25190.2	66006.3	156392	14995.6	127633	49090.2	26699.1	9951.62	12444.6	51913.5	16044.1	51988	14625.4
Ras homolog gene family, member A, isoform CRA_a OS=Homo sapiens GN=RHOA PE=3 SV=1	A0A024R324_HUMAN;B4DKN9_HUMAN;Q9BVT0_HUMAN;A0A0B6XK12_HUMAN;RHOC_HUMAN;C9JNR4_HUMAN;E9PN11_HUMAN;C9JRM1_HUMAN;RHOB_HUMAN	0.00785308	Buttock	Forearm	1.43648	2.03569e+06	1.91027e+06	2.66279e+06	2.19173e+06	1.66962e+06	2.12746e+06	3.20192e+06	1.46989e+06	1.26444e+06	1.92388e+06	1.88709e+06	1.67559e+06	1.19405e+06	1.58383e+06
Interleukin-37 OS=Homo sapiens GN=IL37 PE=1 SV=1	IL37_HUMAN	0.00785911	Forearm	Buttock	1.90323	60487.7	97154.6	173823	75997.5	31986	69242.2	9331.3	75974.2	148035	292274	243110	122057	84690.9	19776.9
NADH dehydrogenase (Ubiquinone) Fe-S protein 8, 23kDa (NADH-coenzyme Q reductase), isoform CRA_b OS=Homo sapiens GN=NDUFS8 PE=3 SV=1	A0A024R5K3_HUMAN	0.00788725	Buttock	Forearm	1.33168	470659	292507	256783	313211	418914	502487	499455	505524	194196	208991	198004	232381	335324	393653
Fatty acid desaturase 2 OS=Homo sapiens GN=FADS2 PE=1 SV=1	FADS2_HUMAN;B3KNG5_HUMAN;B3KNI9_HUMAN	0.00791036	Buttock	Forearm	1.80971	1.30984e+06	39462.9	68079	247429	27096.8	145829	568357	602714	37984.2	31407	96662.3	21390.9	77154.4	462237
E3 SUMO-protein ligase RanBP2 OS=Homo sapiens GN=RANBP2 PE=1 SV=2	RBP2_HUMAN	0.00798356	Buttock	Forearm	1.23588	274099	273207	376758	264168	375452	362634	280084	172261	213948	323369	221099	259281	369313	226018
60S ribosomal protein L28 OS=Homo sapiens GN=RPL28 PE=1 SV=3	RL28_HUMAN;H0YKD8_HUMAN;H0YMF4_HUMAN;H0YLP6_HUMAN;O60251_HUMAN	0.00800402	Forearm	Buttock	1.35116	294367	212627	277333	228969	307271	165077	144041	441468	305596	359506	329526	269227	249430	247212
T-complex protein 1 subunit beta OS=Homo sapiens GN=CCT2 PE=1 SV=4	TCPB_HUMAN;F8VQ14_HUMAN;B7Z4R3_HUMAN;Q9H369_HUMAN	0.00804502	Buttock	Forearm	2.16567	562590	408796	715062	694046	307532	759446	1.21519e+06	246371	205441	341616	534282	292918	283141	249214
BCLAF1 and THRAP3 family member 3 OS=Homo sapiens GN=BCLAF3 PE=1 SV=1	BCLA3_HUMAN	0.00804639	Buttock	Forearm	1.3835	52945.8	38756	72135	64892.6	45154.7	79317.1	123104	32096.4	27096.6	44117.1	58270.5	46541.4	61720.3	74432.2
Junctional adhesion molecule A OS=Homo sapiens GN=F11R PE=1 SV=1	A0A087WY82_HUMAN	0.0080935	Buttock	Forearm	1.60526	151401	135531	160050	145474	140341	193690	218629	107133	111946	108563	121893	98515	85715.7	79588.7
Putative RNA-binding protein Luc7-like 2 OS=Homo sapiens GN=LUC7L2 PE=4 SV=1	A0A0A6YYJ8_HUMAN	0.00813257	Buttock	Forearm	1.29348	52912.6	33674.4	54888.7	43925.2	50734.5	49573.4	60123.5	33083.6	28928.1	43325.9	46342.4	38133.5	37851.8	39700.9
Cytochrome c1, heme protein, mitochondrial OS=Homo sapiens GN=CYC1 PE=1 SV=3	CY1_HUMAN	0.0082116	Buttock	Forearm	1.35434	872311	802958	765939	846999	782631	957956	1.32297e+06	693375	688635	633947	698170	647429	468391	860004
Core histone macro-H2A.1 OS=Homo sapiens GN=H2AFY PE=1 SV=4	H2AY_HUMAN;B4DJC3_HUMAN;Q59FH0_HUMAN	0.0082385	Buttock	Forearm	1.57329	3.57923e+06	2.65936e+06	2.9845e+06	2.63157e+06	2.92947e+06	3.81104e+06	4.66912e+06	2.20583e+06	1.41478e+06	2.37792e+06	2.55959e+06	2.41479e+06	1.7254e+06	2.08877e+06
Ras-related C3 botulinum toxin substrate 1 OS=Homo sapiens GN=RAC1 PE=1 SV=1	RAC1_HUMAN;A4D2P2_HUMAN;RAC2_HUMAN;A0A024R9T5_HUMAN;B1AH77_HUMAN;RAC3_HUMAN;B1AH78_HUMAN;J3KSC4_HUMAN;RHOJ_HUMAN	0.00824906	Buttock	Forearm	1.38867	588133	573661	687266	696501	404691	825058	827295	439025	474638	459905	572884	414596	460889	492463
Charged multivesicular body protein 6 (Fragment) OS=Homo sapiens GN=CHMP6 PE=1 SV=1	I3L3E4_HUMAN	0.00827922	Buttock	Forearm	1.45666	38939.1	33077.4	51316.8	33589.5	34299.4	39620.5	39715.9	28673.6	26509.1	40137.1	24300.2	29829	16530.3	19760.1
Malate dehydrogenase, cytoplasmic OS=Homo sapiens GN=MDH1 PE=1 SV=4	MDHC_HUMAN;B8ZZ51_HUMAN;C9JF79_HUMAN;C9JRL4_HUMAN	0.00836597	Buttock	Forearm	1.9185	368895	331332	425917	501860	145794	778368	615038	213010	155119	225540	321351	176227	261562	298070
Testicular tissue protein Li 198 OS=Homo sapiens PE=2 SV=1	A0A140VJX1_HUMAN;H0YEL7_HUMAN;E9PRQ6_HUMAN	0.00842696	Buttock	Forearm	1.87821	474081	640306	676711	686558	337121	636246	1.07564e+06	269947	214223	559880	460943	311696	223420	369990
Dystonin (Fragment) OS=Homo sapiens GN=DST PE=1 SV=1	H0YAT7_HUMAN	0.00846865	Buttock	Forearm	1.73021	301970	250756	314691	406770	262953	329066	467124	115450	167554	222218	335533	226442	115956	165432
60S ribosomal protein L9 (Fragment) OS=Homo sapiens GN=RPL9 PE=1 SV=8	D6RAN4_HUMAN;B4DLV8_HUMAN	0.00847804	Buttock	Forearm	1.51966	1.62169e+06	1.09448e+06	1.54217e+06	1.32023e+06	1.22202e+06	1.22978e+06	1.55644e+06	908190	1.01389e+06	876982	1.07799e+06	1.02029e+06	783456	627723
E3 ubiquitin-protein ligase BRE1A OS=Homo sapiens GN=RNF20 PE=1 SV=2	BRE1A_HUMAN	0.00849461	Buttock	Forearm	1.48365	1.69846e+06	1.92058e+06	2.31933e+06	2.1987e+06	1.73944e+06	2.83213e+06	3.81788e+06	1.18009e+06	1.25704e+06	1.75508e+06	1.32502e+06	2.00027e+06	1.64251e+06	1.9791e+06
Casein kinase I isoform alpha OS=Homo sapiens GN=CSNK1A1 PE=1 SV=2	KC1A_HUMAN;B4DER9_HUMAN;Q05DL3_HUMAN;D6RGE5_HUMAN;U3KQ83_HUMAN	0.00851079	Buttock	Forearm	1.35344	165522	197256	163619	145660	141549	226420	152831	118381	112186	130311	108269	137070	134123	141010
Cytoplasmic FMR1-interacting protein 1 OS=Homo sapiens GN=CYFIP1 PE=1 SV=1	CYFP1_HUMAN;A0A0G2JQT1_HUMAN;B3KWT5_HUMAN;A0A087WZL7_HUMAN	0.00851942	Buttock	Forearm	1.50343	45406.7	34724.3	45219.7	39368	26383.1	72841.9	46499.6	27575.3	15389.6	33810.6	20670.6	25005.4	40907.8	43130.6
Histone-binding protein RBBP4 (Fragment) OS=Homo sapiens GN=RBBP4 PE=1 SV=1	H0YF10_HUMAN;A8K6A2_HUMAN	0.00862396	Buttock	Forearm	1.3722	250679	258951	306828	255609	232237	332781	310823	205139	128613	244449	166231	226718	199337	249066
Ras-related protein Rab-18 OS=Homo sapiens GN=RAB18 PE=1 SV=1	RAB18_HUMAN;A0A087X163_HUMAN;B7Z4P9_HUMAN;H0Y6T8_HUMAN;Q59EW3_HUMAN;Q9BZT2_HUMAN	0.00863002	Buttock	Forearm	1.20293	318039	379272	397409	270050	258346	320112	294833	255750	265189	358946	218133	228105	234038	300341
Heterochromatin protein 1-binding protein 3 OS=Homo sapiens GN=HP1BP3 PE=1 SV=1	HP1B3_HUMAN;B0QZK4_HUMAN;Q5SWC8_HUMAN;B0QZK8_HUMAN	0.00866235	Buttock	Forearm	1.48475	1.19776e+06	620678	736008	704088	709710	1.22574e+06	1.36475e+06	655813	353140	602271	664669	657189	621318	863009
Nuclear receptor-interacting protein 1 OS=Homo sapiens GN=NRIP1 PE=1 SV=2	NRIP1_HUMAN	0.00867183	Buttock	Forearm	1.204	51562.6	46902.3	58774.3	59288.1	61519.5	46370	35979.6	37589.5	41900.9	57502.6	47317.3	56112.7	35765.5	23143.6
40S ribosomal protein S26 OS=Homo sapiens GN=RPS26 PE=3 SV=1	A0A024RB14_HUMAN;RS26L_HUMAN;Q76N57_HUMAN	0.00874194	Buttock	Forearm	1.79189	941269	693389	750845	707240	910444	461216	481045	325376	374988	383304	374447	410942	547767	343083
HSP90AB1 protein (Fragment) OS=Homo sapiens GN=HSP90AB1 PE=1 SV=1	Q6PK50_HUMAN	0.00880431	Buttock	Forearm	1.61748	349241	342740	358525	563136	373732	306615	606204	273131	230563	310185	195697	258891	229467	295098
Histone H1.3 OS=Homo sapiens GN=HIST1H1D PE=1 SV=2	H13_HUMAN;H11_HUMAN	0.00882021	Forearm	Buttock	1.49535	168863	167888	142532	122571	187243	126859	65690.3	285266	299880	190218	205632	169544	169998	147368
Thioredoxin-dependent peroxide reductase, mitochondrial OS=Homo sapiens GN=PRDX3 PE=1 SV=3	PRDX3_HUMAN;Q53HC2_HUMAN	0.00884518	Buttock	Forearm	2.24317	867211	1.00487e+06	880345	1.14583e+06	418583	1.48106e+06	2.51139e+06	528384	346977	692312	734502	353008	414871	634204
Prohibitin OS=Homo sapiens GN=PHB PE=1 SV=1	PHB_HUMAN;Q53FV0_HUMAN;C9JW96_HUMAN;C9JZ20_HUMAN;D6RBK0_HUMAN;A8K9G2_HUMAN;Q9BSE8_HUMAN	0.00893039	Buttock	Forearm	1.39339	3.15385e+06	2.13932e+06	2.12517e+06	2.33858e+06	2.29449e+06	2.6545e+06	3.98189e+06	1.9489e+06	1.88984e+06	1.83937e+06	2.18259e+06	1.69292e+06	1.80449e+06	2.05367e+06
Epididymis secretory sperm binding protein Li 129m OS=Homo sapiens GN=HEL-S-129m PE=2 SV=1	A0A0K0K1L8_HUMAN;Q6FHU3_HUMAN;Q86SZ9_HUMAN;H0YLU2_HUMAN;H0YKK6_HUMAN	0.00895469	Buttock	Forearm	2.79741	114326	82720	96829.7	151036	53229.8	373577	245797	63463.3	50260.2	46613.7	70808.2	49599	70028.4	48709.3
Fibronectin 1, isoform CRA_n OS=Homo sapiens GN=FN1 PE=4 SV=1	A0A024R462_HUMAN;A6YID2_HUMAN;Q6MZF4_HUMAN	0.00895973	Buttock	Forearm	2.27256	77885.9	186915	94710.4	76373.3	163103	48456.8	231773	15991.2	64838.2	74941.1	9295.84	146447	22119.9	53250
26S proteasome non-ATPase regulatory subunit 6 OS=Homo sapiens GN=PSMD6 PE=1 SV=1	PSMD6_HUMAN	0.0089755	Buttock	Forearm	1.17738	2.87249e+06	2.37059e+06	2.70675e+06	2.24626e+06	2.36835e+06	2.06589e+06	1.944e+06	2.28837e+06	2.22313e+06	2.37939e+06	1.9644e+06	1.99131e+06	1.38871e+06	1.84201e+06
MHC class I antigen (Fragment) OS=Homo sapiens GN=HLA-B PE=3 SV=1	G9HZ41_HUMAN	0.00903508	Forearm	Buttock	1.85102	777308	1.56776e+06	2.07833e+06	1.69906e+06	890740	2.94369e+06	1.38586e+06	2.16548e+06	2.1057e+06	2.82785e+06	4.80289e+06	3.39962e+06	3.64002e+06	2.05409e+06
Arachidonate 12-lipoxygenase, 12R-type OS=Homo sapiens GN=ALOX12B PE=1 SV=1	LX12B_HUMAN	0.00903537	Forearm	Buttock	1.50766	1.02677e+06	1.14965e+06	786480	784469	750225	753439	433552	1.61207e+06	1.24325e+06	1.19186e+06	1.17074e+06	1.09319e+06	994384	1.26491e+06
Chloride channel CLIC-like 1, isoform CRA_a OS=Homo sapiens GN=CLCC1 PE=4 SV=1	A0A024R095_HUMAN	0.00905262	Forearm	Buttock	1.86177	48272.6	149724	159946	72645.3	28572.8	23921.4	19615.8	74149.3	187139	188100	296453	49278.8	75240	65549.7
N-myc downstream regulated gene 1, isoform CRA_b OS=Homo sapiens GN=NDRG1 PE=4 SV=1	A0A024R9I3_HUMAN	0.00905364	Buttock	Forearm	1.40713	4.06653e+06	4.30607e+06	3.20157e+06	3.92416e+06	3.87638e+06	2.38408e+06	1.83151e+06	2.72075e+06	3.50591e+06	3.07636e+06	2.00332e+06	2.74434e+06	1.16804e+06	1.54611e+06
Activated RNA polymerase II transcriptional coactivator p15 OS=Homo sapiens GN=SUB1 PE=1 SV=3	TCP4_HUMAN;Q6E433_HUMAN	0.0091951	Buttock	Forearm	4.56322	74491.9	17393.3	85141.8	127233	28737.5	279024	285795	37143.1	14993	14526.7	13640.3	23123.9	55135	38188.5
cDNA FLJ76457, highly similar to Homo sapiens leucine carboxyl methyltransferase 2 (LCMT2), mRNA OS=Homo sapiens PE=2 SV=1	A8K972_HUMAN	0.00922056	Forearm	Buttock	1.40982	965104	1.169e+06	1.14142e+06	1.15762e+06	1.18204e+06	1.45699e+06	775500	1.02816e+06	1.1582e+06	1.48442e+06	2.09617e+06	1.88949e+06	2.16466e+06	1.24269e+06
Reticulon OS=Homo sapiens GN=RTN4 PE=2 SV=1	Q6IPN0_HUMAN	0.00927214	Buttock	Forearm	1.83394	153620	144287	82915.3	124362	128362	133750	104206	51018.5	94110.2	66349.6	102748	81234.2	54736.8	25010.3
ATP-binding cassette sub-family A member 3 OS=Homo sapiens GN=ABCA3 PE=1 SV=1	H0Y3H2_HUMAN	0.0092911	Buttock	Forearm	1.24338	401893	421685	477270	391317	384267	733616	694368	292250	301721	373528	339435	411541	619711	480279
60S ribosomal protein L12 OS=Homo sapiens GN=RPL12 PE=1 SV=1	RL12_HUMAN;Q59FI9_HUMAN;D3DS95_HUMAN	0.00935857	Buttock	Forearm	2.0531	1.79206e+06	1.29193e+06	1.62913e+06	1.7857e+06	868255	4.18389e+06	4.11491e+06	677912	676166	1.03805e+06	1.15657e+06	1.03549e+06	1.38337e+06	1.6628e+06
Ragulator complex protein LAMTOR1 (Fragment) OS=Homo sapiens GN=LAMTOR1 PE=1 SV=1	H0YFI1_HUMAN	0.00943545	Buttock	Forearm	1.77906	111337	59601.3	95187.4	101717	92963.3	116368	160353	57330.2	62295.7	58663.5	76223.5	59489.9	38240	62316.6
CKAP4 protein (Fragment) OS=Homo sapiens GN=CKAP4 PE=2 SV=1	Q6NWZ1_HUMAN;B3KVX6_HUMAN	0.00951235	Buttock	Forearm	1.33531	2.41226e+06	1.684e+06	1.93112e+06	1.67087e+06	1.87899e+06	2.40712e+06	2.72853e+06	1.95908e+06	1.25464e+06	1.71822e+06	1.54342e+06	1.59553e+06	1.38909e+06	1.55836e+06
Lysosomal-associated membrane protein 1, isoform CRA_a OS=Homo sapiens GN=LAMP1 PE=3 SV=1	A0A024RDY3_HUMAN;Q59FZ0_HUMAN	0.00958725	Forearm	Buttock	1.34725	470553	409597	371526	418961	442738	461226	418791	632893	510804	499609	605960	494304	479628	809650
Keratin-associated protein 4-3 OS=Homo sapiens GN=KRTAP4-3 PE=2 SV=2	KRA43_HUMAN	0.00959871	Forearm	Buttock	4.33958	2283.32	0	0	0	48353.7	57182.8	0	141431	23887.8	3195.05	1062.25	182413	72344.4	43559.4
Hepatitis B virus x interacting protein OS=Homo sapiens GN=LAMTOR5 PE=1 SV=1	A0A0C4DGV4_HUMAN	0.00960902	Buttock	Forearm	1.81873	236499	203396	205219	174743	200822	228743	399134	118245	122578	178747	160552	121493	70909.1	133909
cDNA FLJ57240, highly similar to Mitochondrial proteins import receptor OS=Homo sapiens PE=2 SV=1	B4DZ87_HUMAN	0.00963733	Buttock	Forearm	1.68987	274004	199156	323912	246986	256337	330732	446769	216804	127370	181171	183356	228486	102507	189926
TROVE domain family, member 2, isoform CRA_b OS=Homo sapiens GN=TROVE2 PE=4 SV=1	A0A024R983_HUMAN	0.00966922	Buttock	Forearm	1.43729	204221	127932	159240	148208	105031	176806	155838	126077	111376	108342	131601	90211.7	77410.5	104499
Aminopeptidase B (Fragment) OS=Homo sapiens GN=RNPEP PE=1 SV=1	A0A087WUS4_HUMAN	0.00969088	Buttock	Forearm	2.35919	28026.8	29045.9	42511.1	45095.8	15400	25106.5	38718	16589.3	9259.07	11599.5	8863.83	16836.3	17116.8	14642.5
Heterogeneous nuclear ribonucleoproteins A2/B1 OS=Homo sapiens GN=HNRNPA2B1 PE=1 SV=2	ROA2_HUMAN;A0A024RA28_HUMAN;A0A087WUI2_HUMAN	0.00973101	Buttock	Forearm	2.69349	932503	443244	809120	996049	212344	2.00054e+06	1.92627e+06	418403	192338	315734	257359	308364	444344	781145
Wiskott-Aldrich syndrome protein family member 2 OS=Homo sapiens GN=WASF2 PE=1 SV=3	WASF2_HUMAN	0.0097986	Buttock	Forearm	1.25586	591257	665957	509664	466657	516460	659024	345555	365198	529297	342894	331823	459788	654224	306412
Complement decay-accelerating factor OS=Homo sapiens GN=CD55 PE=4 SV=1	A0A172WBW8_HUMAN	0.00988428	Buttock	Forearm	2.41291	11774.4	18350.2	13862.9	13985.5	9221.03	24778	26404.7	5439.2	3833.06	1947.97	6737.41	10881.4	12131.7	8089.02
Integrin alpha-6 OS=Homo sapiens GN=ITGA6 PE=1 SV=5	ITA6_HUMAN;H7BZ97_HUMAN;C9JXX7_HUMAN	0.00989318	Buttock	Forearm	1.62423	1.77522e+06	2.06853e+06	2.25735e+06	2.21013e+06	2.20913e+06	2.08797e+06	3.13671e+06	1.2503e+06	1.49083e+06	1.40514e+06	1.71024e+06	1.78734e+06	1.13573e+06	914237
Alpha-centractin OS=Homo sapiens GN=ACTR1A PE=1 SV=1	ACTZ_HUMAN;ACTY_HUMAN;B4DMT4_HUMAN	0.0099197	Buttock	Forearm	1.64297	613162	594116	584155	925641	546729	786658	1.26727e+06	460496	464251	457384	375330	493647	465259	520287
Splicing factor, arginine/serine-rich, 46kD, isoform CRA_a OS=Homo sapiens GN=SRP46 PE=4 SV=1	A0A024R3A8_HUMAN	0.0100754	Buttock	Forearm	1.87821	153315	77852.3	141310	131755	67442.8	260578	253586	64926.9	44702.1	66720.9	71121.7	93273.3	116685	120694
Protein/nucleic acid deglycase DJ-1 OS=Homo sapiens GN=PARK7 PE=1 SV=1	K7ELW0_HUMAN;K7EN27_HUMAN	0.0101105	Buttock	Forearm	1.27373	500268	433210	449296	556790	407000	479894	434566	424632	348651	399433	499108	335795	318472	234117
Guanine nucleotide-binding protein G(s) subunit alpha isoforms XLas OS=Homo sapiens GN=GNAS PE=1 SV=2	GNAS1_HUMAN;B0AZR9_HUMAN;A0A0A0MR13_HUMAN;S4R3E3_HUMAN	0.0102674	Buttock	Forearm	1.98582	79387.2	132990	153129	132375	99557.6	108630	162738	65873.7	74187.5	61261.7	20391.9	53446.7	52676.8	109667
Sperm-associated antigen 7 OS=Homo sapiens GN=SPAG7 PE=1 SV=1	I3L0Q5_HUMAN	0.0103552	Buttock	Forearm	1.31261	3.39671e+06	3.42755e+06	3.20175e+06	2.89379e+06	2.83806e+06	4.57703e+06	4.01212e+06	2.66854e+06	2.79706e+06	2.81187e+06	1.73348e+06	1.96356e+06	2.553e+06	4.02102e+06
Sciellin OS=Homo sapiens GN=SCEL PE=1 SV=2	SCEL_HUMAN;F2Z2X8_HUMAN	0.0104382	Buttock	Forearm	1.44549	4.08166e+06	3.69878e+06	4.67737e+06	3.95127e+06	3.4052e+06	5.4622e+06	5.9144e+06	3.29345e+06	2.60293e+06	3.44874e+06	3.43599e+06	3.15488e+06	2.56274e+06	3.0794e+06
Tumor-associated calcium signal transducer 2 OS=Homo sapiens GN=TACSTD2 PE=1 SV=3	TACD2_HUMAN;C5IX07_HUMAN;D1MF27_HUMAN	0.0105072	Buttock	Forearm	1.48879	5.19938e+06	4.20259e+06	6.08446e+06	6.25964e+06	5.02639e+06	7.51818e+06	6.8305e+06	3.77267e+06	3.06687e+06	4.49436e+06	5.82559e+06	4.11302e+06	3.2959e+06	3.05201e+06
Phosphodiesterase OS=Homo sapiens GN=PDE7B PE=1 SV=1	A1E5M1_HUMAN	0.0105261	Forearm	Buttock	2.26072	417883	1.20613e+06	803701	683774	488080	693170	70888.3	1.26077e+06	1.82397e+06	1.3954e+06	2.9572e+06	1.65788e+06	651911	117813
Cytochrome b5 type B OS=Homo sapiens GN=CYB5B PE=1 SV=1	H3BUX2_HUMAN	0.0105557	Buttock	Forearm	1.28982	257563	241063	277770	284613	209692	314472	477964	199120	222044	177569	291424	140798	261124	307477
Capping protein (Actin filament) muscle Z-line, alpha 1, isoform CRA_a OS=Homo sapiens GN=CAPZA1 PE=3 SV=1	A0A024R0E5_HUMAN	0.0105885	Buttock	Forearm	2.13893	231814	197997	264126	238372	94181	333931	453442	134051	107005	113673	132780	107960	153879	98676.7
Alpha-actinin-4 OS=Homo sapiens GN=ACTN4 PE=1 SV=2	ACTN4_HUMAN;Q96BG6_HUMAN;F5GXS2_HUMAN;B4E337_HUMAN;H7C144_HUMAN;A0A0S2Z3X3_HUMAN;A0A0S2Z3C0_HUMAN;K7EJH8_HUMAN;B7Z2N5_HUMAN;B7Z4K1_HUMAN;K7EP19_HUMAN;B3W6H4_HUMAN;G3V2E8_HUMAN;B3W6H3_HUMAN	0.0105952	Buttock	Forearm	1.97313	7.46987e+06	6.60388e+06	9.31059e+06	9.622e+06	4.65546e+06	1.37925e+07	1.64326e+07	5.20759e+06	4.13048e+06	4.96665e+06	4.99243e+06	5.14123e+06	5.42253e+06	4.5448e+06
KIR2DL1 OS=Homo sapiens GN=KIR2DL1 PE=4 SV=1	E7BWS2_HUMAN	0.0106281	Buttock	Forearm	2.83168	83753.2	120433	105840	171382	118101	304941	234289	21676.1	26611.9	103430	16493.4	103059	48794.2	82076.8
Protein FAM83H OS=Homo sapiens GN=FAM83H PE=1 SV=3	FA83H_HUMAN;J3KPS2_HUMAN;F4ZCG4_HUMAN	0.0106508	Buttock	Forearm	1.4879	1.41579e+06	1.61216e+06	1.98818e+06	1.62288e+06	1.56215e+06	1.80737e+06	2.53717e+06	1.05522e+06	1.34676e+06	1.46573e+06	1.37696e+06	1.25493e+06	879898	1.05232e+06
Polypyrimidine tract-binding protein 1 OS=Homo sapiens GN=PTBP1 PE=1 SV=1	A0A0U1RRM4_HUMAN;Q59H49_HUMAN;K7EKJ7_HUMAN;A0A0D9SF20_HUMAN;PTBP2_HUMAN	0.0108798	Buttock	Forearm	4.42783	210822	125341	163216	226774	49328.8	266982	390394	32473.2	62205.7	53514.2	73795.7	40748.8	48797.4	12068.2
PRSS3 protein OS=Homo sapiens GN=PRSS3 PE=2 SV=1	A1A508_HUMAN	0.0109585	Forearm	Buttock	2.67428	20994	22116.7	31616.6	28108	54166	11937.1	34522.5	61615.3	53902	62140.3	61981.1	55470.8	138556	110446
Apolipoprotein D OS=Homo sapiens GN=APOD PE=1 SV=1	APOD_HUMAN;B4DGC3_HUMAN	0.011022	Forearm	Buttock	1.42942	1.2118e+06	615380	510557	582635	699492	521113	930923	1.6837e+06	768456	663660	1.10247e+06	631378	906882	1.49334e+06
cDNA FLJ39996 fis, clone STOMA2002166, highly similar to Splicing factor 3B subunit 4 OS=Homo sapiens PE=2 SV=1	B3KUJ0_HUMAN	0.0112772	Buttock	Forearm	1.92245	52551.7	48873.3	60050.6	68316.8	39176.8	107893	148510	38286.2	21068.4	16926.7	57584.7	38256.1	47087.3	54074
Heterogeneous nuclear ribonucleoprotein D (AU-rich element RNA binding protein 1, 37kDa), isoform CRA_c OS=Homo sapiens GN=HNRPD PE=4 SV=1	A0A024RDB4_HUMAN;HNRDL_HUMAN	0.0113527	Buttock	Forearm	2.33591	242381	103193	184402	284842	103305	374888	278456	113579	110186	92139	123501	78100.3	73334.4	81903.6
Delta(3,5)-Delta(2,4)-dienoyl-CoA isomerase, mitochondrial OS=Homo sapiens GN=ECH1 PE=1 SV=2	ECH1_HUMAN;M0R248_HUMAN;B4DVS4_HUMAN	0.0114641	Buttock	Forearm	1.36273	514655	572866	626119	528619	328602	414284	717503	419760	301323	575132	402094	316930	287040	414810
Extended synaptotagmin-2 OS=Homo sapiens GN=ESYT2 PE=1 SV=1	A0A087WXU3_HUMAN	0.0115282	Forearm	Buttock	1.56877	191784	171067	240684	174077	248241	122223	206912	441375	302494	315207	261396	223457	286397	295339
Syntaxin-binding protein 3 OS=Homo sapiens GN=STXBP3 PE=1 SV=2	STXB3_HUMAN	0.0115725	Buttock	Forearm	1.42161	86022.3	105601	96309.9	102828	79892.7	156456	137292	38124.9	66964.7	87888.9	60229.2	74311.1	92551.9	117631
Glutathione synthetase OS=Homo sapiens GN=GSS PE=1 SV=1	GSHB_HUMAN;B7Z1C5_HUMAN;A0A0S2Z4J7_HUMAN	0.0115743	Buttock	Forearm	1.3546	165602	126954	128555	144330	105394	191205	136865	161332	86747.8	86197.1	147282	71717.2	113010	71133.1
Keratin, type II cytoskeletal 1 OS=Homo sapiens GN=KRT1 PE=1 SV=6	K2C1_HUMAN;H6VRG3_HUMAN;H6VRF9_HUMAN	0.0116328	Buttock	Forearm	1.60801	7.31988e+08	4.95882e+08	4.24092e+08	5.29971e+08	5.65893e+08	4.81636e+08	8.55478e+08	3.08426e+08	5.55244e+08	3.58246e+08	3.27124e+08	2.87445e+08	3.11285e+08	3.926e+08
Protein kinase cAMP-dependent regulatory type II alpha isoform 2 OS=Homo sapiens GN=PRKAR2A PE=2 SV=1	A0A024R2W3_HUMAN	0.0116736	Buttock	Forearm	1.85048	36321.9	29884.4	39687.9	41415	19638.3	43153	58849.8	15664	10605.8	29485.5	16631.8	23274.7	29133.5	20545
Peroxiredoxin-4 OS=Homo sapiens GN=PRDX4 PE=1 SV=1	PRDX4_HUMAN;H7C3T4_HUMAN	0.0116806	Buttock	Forearm	1.66181	139194	141705	184920	154785	103287	163295	203285	101234	74889.1	130297	103689	105878	50927.6	89277.6
cDNA, FLJ92036, highly similar to Homo sapiens ribosomal protein L31 (RPL31), mRNA OS=Homo sapiens PE=2 SV=1	B2R4C1_HUMAN	0.0117189	Buttock	Forearm	1.96674	229929	131674	225523	247203	163881	425198	405930	73088.9	74446.6	133368	154212	192907	111224	190889
JTV1 gene, isoform CRA_a OS=Homo sapiens GN=JTV1 PE=4 SV=1	A0A024QZY1_HUMAN	0.0117481	Buttock	Forearm	1.90588	184897	216807	195593	170790	129161	210623	329166	60506.6	100766	99501	161705	137551	90783.6	103188
Glucosidase, alpha acid (Pompe disease, glycogen storage disease type II), isoform CRA_a OS=Homo sapiens GN=GAA PE=3 SV=1	A0A024R8Q1_HUMAN	0.0117855	Buttock	Forearm	1.64225	389027	137360	78433.7	189381	111662	144139	209932	222376	84964.5	90063.4	143897	60848.7	49880.3	115173
Uncharacterized protein C10orf143 OS=Homo sapiens GN=C10orf143 PE=4 SV=1	CJ143_HUMAN	0.0118092	Buttock	Forearm	1.32053	28875.3	30938.1	22378.9	30332	29071.9	48205.4	47933.8	21452.4	15282.3	21544.1	23060.6	23918.1	33003.1	41770.1
Septin-8 OS=Homo sapiens GN=SEPT8 PE=1 SV=1	A0A087X142_HUMAN;C9JV02_HUMAN;SEP11_HUMAN;A0A0A0MRP8_HUMAN	0.0118853	Buttock	Forearm	1.84014	394335	453844	530861	603802	279508	915203	767454	317093	297187	312825	292768	294854	394676	234464
U4/U6.U5 tri-snRNP-associated protein 1 OS=Homo sapiens GN=SART1 PE=1 SV=1	SNUT1_HUMAN	0.0118928	Forearm	Buttock	1.533	91263.3	81500.9	75226.4	84545.8	138772	85488.5	118893	205188	145511	138825	162090	125566	124504	134149
Vesicle-associated membrane protein 2 OS=Homo sapiens GN=VAMP2 PE=1 SV=3	VAMP2_HUMAN	0.0119899	Buttock	Forearm	1.71611	81660.6	73847.7	103848	113333	65372	68497.4	105610	42937.2	51710.5	87747.2	44125.8	67743.5	22340.1	40114.8
Golgin subfamily A member 2 OS=Homo sapiens GN=GOLGA2 PE=1 SV=3	GOGA2_HUMAN	0.0120312	Buttock	Forearm	1.83195	22538.5	31010.5	40023.1	27907.3	17857.2	33759.8	57886.4	15398	16716.5	30904.9	20563.2	13686.6	7963.51	20853.1
Protein S100-A16 OS=Homo sapiens GN=S100A16 PE=1 SV=1	S10AG_HUMAN	0.0120438	Buttock	Forearm	1.45027	2.07472e+06	1.53969e+06	2.0526e+06	1.74548e+06	1.45873e+06	2.33452e+06	2.5359e+06	1.51325e+06	1.43412e+06	1.34845e+06	1.26731e+06	1.43981e+06	1.27341e+06	1.19886e+06
cDNA FLJ56352, highly similar to Succinyl-CoA ligase (GDP-forming) subunit alpha, mitochondrial (EC 6.2.1.4) OS=Homo sapiens PE=2 SV=1	B7Z438_HUMAN	0.0121183	Buttock	Forearm	2.85601	220478	213955	255314	379994	79149.1	444164	571641	89384	61683.4	168530	213536	79027.5	69763.2	76020.1
Inorganic pyrophosphatase OS=Homo sapiens GN=PPA1 PE=1 SV=2	IPYR_HUMAN	0.0122045	Buttock	Forearm	1.96585	70549.2	49826.6	132892	94864.1	41371.9	134736	169535	35469.4	32480.7	65563.2	59482.4	52656.7	50309.5	56951.9
UPF1 regulator of nonsense transcripts homolog (Yeast), isoform CRA_b OS=Homo sapiens GN=UPF1 PE=4 SV=1	A0A024R7L5_HUMAN	0.0122079	Buttock	Forearm	2.28172	10826.5	8185.37	12131.6	13255.4	5612.9	21070	31213.4	7756.88	6257.09	2777.99	5836.45	5606.27	5800.9	10796.9
Tripeptidyl-peptidase 1 OS=Homo sapiens GN=TPP1 PE=1 SV=2	TPP1_HUMAN	0.012218	Forearm	Buttock	2.11324	117628	66682	71411.2	91555.5	122365	49338.1	96963.7	294122	214071	144183	330369	124461	60014.5	134419
Aconitate hydratase, mitochondrial OS=Homo sapiens GN=HEL-S-284 PE=2 SV=1	A0A0K0K1H7_HUMAN;B4DEC3_HUMAN;Q71UF1_HUMAN	0.0122341	Forearm	Buttock	1.37572	1.40384e+06	1.53155e+06	1.81779e+06	1.54533e+06	1.85111e+06	1.34115e+06	1.75102e+06	2.71842e+06	1.97745e+06	2.82083e+06	2.31966e+06	1.69694e+06	1.7616e+06	2.17071e+06
Methionine aminopeptidase 1 OS=Homo sapiens GN=METAP1 PE=1 SV=2	MAP11_HUMAN;H0Y903_HUMAN	0.0122942	Buttock	Forearm	1.75154	161830	147628	224762	219294	111044	256978	298517	115845	94611.1	124354	146899	123770	89952.4	115315
Isoleucine--tRNA ligase, mitochondrial OS=Homo sapiens GN=IARS2 PE=1 SV=2	SYIM_HUMAN	0.0123161	Buttock	Forearm	1.8473	102870	109359	94773	129448	37189.2	126566	158144	52634.1	35645.4	80988	93594.1	37442.8	43038.9	67173.7
Splicing factor 3B subunit 2 OS=Homo sapiens GN=SF3B2 PE=1 SV=2	SF3B2_HUMAN;E9PPJ0_HUMAN;E9PJ04_HUMAN;H0YEX5_HUMAN	0.01232	Buttock	Forearm	2.10377	206298	102897	143332	158558	83147.3	231555	269477	74480.4	52077.5	95675.4	127110	82810.3	55330.7	80668.8
Neuroblast differentiation-associated protein AHNAK OS=Homo sapiens GN=AHNAK PE=1 SV=2	AHNK_HUMAN;E9PJC6_HUMAN	0.0123413	Buttock	Forearm	1.84109	1.82752e+07	1.10718e+07	1.68823e+07	1.80964e+07	1.15762e+07	2.5928e+07	3.38777e+07	1.05835e+07	6.90867e+06	1.16845e+07	1.26296e+07	1.21399e+07	9.04875e+06	1.07158e+07
Translocon-associated protein subunit alpha OS=Homo sapiens GN=SSR1 PE=1 SV=3	SSRA_HUMAN	0.0123934	Buttock	Forearm	1.7044	237614	124490	148754	156510	118241	212848	287866	114975	105905	75330.3	150684	91482.6	122667	93662.8
Deoxyribose-phosphate aldolase OS=Homo sapiens GN=DERA PE=1 SV=2	DEOC_HUMAN	0.0124148	Buttock	Forearm	1.55585	105151	83228.6	64133.5	85562.3	55844.5	47601.6	85768.4	76337.4	50254.7	54255.8	47035.2	44480.6	12757.8	53786.5
Testis-specific serine kinase substrate OS=Homo sapiens GN=TSKS PE=1 SV=1	C9K0I0_HUMAN	0.0124871	Buttock	Forearm	1.3812	1.08875e+07	1.24295e+07	1.12013e+07	1.00954e+07	1.01548e+07	1.35586e+07	1.03785e+07	8.20082e+06	9.28292e+06	9.73526e+06	5.88924e+06	6.70995e+06	6.44924e+06	1.07159e+07
14-3-3 protein zeta/delta OS=Homo sapiens GN=YWHAZ PE=1 SV=1	1433Z_HUMAN;E7EX29_HUMAN;B0AZS6_HUMAN;B7Z2E6_HUMAN;E7ESK7_HUMAN;E5RGE1_HUMAN;Q2F831_HUMAN;Q6LD62_HUMAN;B4DY04_HUMAN	0.0124995	Buttock	Forearm	1.94654	1.92454e+06	1.25433e+06	2.76689e+06	2.61335e+06	820311	4.36079e+06	3.37932e+06	1.33031e+06	819182	1.12184e+06	1.02428e+06	1.03689e+06	2.22024e+06	1.2421e+06
Cytochrome c oxidase subunit 4 isoform 1, mitochondrial OS=Homo sapiens GN=COX4I1 PE=1 SV=1	COX41_HUMAN;H3BN72_HUMAN;H3BPG0_HUMAN;H3BNI5_HUMAN	0.0125414	Buttock	Forearm	1.17704	3.10587e+06	2.1997e+06	2.51624e+06	2.68586e+06	2.92799e+06	2.51669e+06	3.29684e+06	2.78765e+06	1.58823e+06	2.51197e+06	1.89876e+06	2.34398e+06	2.05846e+06	3.16489e+06
Keratin, type II cytoskeletal 7 OS=Homo sapiens GN=KRT7 PE=1 SV=1	A0A1W2PRP1_HUMAN	0.0125573	Buttock	Forearm	1.44158	20499.3	25260.3	21106.1	26628.4	25167.7	54503.6	76162.9	16661.9	20376.6	19927.6	11796.6	21121.1	33789.9	49281.7
Proteasome subunit alpha type-4 OS=Homo sapiens GN=PSMA4 PE=1 SV=1	PSA4_HUMAN;B2RDG0_HUMAN;H0YN18_HUMAN;H0YL69_HUMAN;H0YKT8_HUMAN;H0YKS0_HUMAN;H0YLC2_HUMAN	0.0126415	Buttock	Forearm	1.24973	1.25483e+06	766589	846753	846292	713527	810975	1.00697e+06	936311	674027	678059	888349	620736	522389	677971
[truncated: 1,687 more rows]
